# Supplementary material for: Multivariate genome-wide analysis reveals shared genetic architecture and brain structural correlates of human cognitive abilities
Source: Sci Rep. 2025 Nov 24;15:41596. doi: 10.1038/s41598-025-25509-z (PMC12644536; doi:10.1038/s41598-025-25509-z)
Supplement: Supplementary file 1 — Supplementary Information 1. [file 41598_2025_25509_MOESM1_ESM.txt]

Phenotype	NSNPs	h2_se	λGC	Mean_ChiSquare	Intercept_se	Ratio_se
Processing_Speed	1169915	0.1171 (0.0067)	1.2059	1.2662	0.9893 (0.0083)	-0.0401 (0.031)
Executive_Function	490014	0.1214 (0.0061)	1.548	1.7391	1.0064 (0.0188)	0.0087 (0.0254)
Educational_Attainment	1132654	0.1085 (0.0032)	2.0986	2.7607	0.9213 (0.0158)	-0.0447 (0.009)
Memory_Performance	1122102	0.0364 (0.0035)	1.0966	1.1251	1.0068 (0.0075)	0.0543 (0.0596)
Reaction_Time	1122218	0.0832 (0.0026)	1.557	1.7497	1.0347 (0.0113)	0.0462 (0.0151)
Intelligence	1180233	0.2335 (0.0103)	1.4256	1.5419	1.0289 (0.0099)	0.0533 (0.0183)
