# Supplementary material for: Multivariate genome-wide analysis reveals shared genetic architecture and brain structural correlates of human cognitive abilities
Source: Sci Rep. 2025 Nov 24;15:41596. doi: 10.1038/s41598-025-25509-z (PMC12644536; doi:10.1038/s41598-025-25509-z)
Supplement: Supplementary file 2 — Supplementary Information 2. [file 41598_2025_25509_MOESM2_ESM.txt]

NearestGene	SNP	CHR	POS	MAF	A1	A2	Effect	StdErr	P	N	tstat	leadSNP	SUSIE.CS	SUSIE.PP	FINEMAP.CS	FINEMAP.PP	FINEMAP.k	FINEMAP.PP_snp	Support	Consensus_SNP	mean.PP	mean.CS	FINEMAP.PP_config
AC010880.1	rs10210637	2	16387669	0.102386	A	G	-0.000604360063723896	0.00145889821216683	0.678685265528348	1591159482	-0.414257868495342	FALSE	0	0	0	0.0746362	1	0	0	FALSE	0.0248787333333333	0
AC010880.1	rs13011329	2	16376697	0.241551	G	A	-0.00161170045643324	0.00105525699703883	0.126684911514537	1591159482	-1.52730610738034	TRUE	0	0	0	0.219895	1	0	0	FALSE	0.0732983333333333	0
AC010880.1	rs180443	2	16392740	0.282306	C	T	0.0013048469442373	0.00102381918592138	0.202489942428232	1591159482	1.27448963858107	FALSE	0	0	0	0.154313	1	0	0	FALSE	0.0514376666666667	0
AC010880.1	rs340726	2	16389621	0.282306	C	T	0.0013595110997731	0.00102373682344475	0.184181786251203	1591159482	1.32798886260485	FALSE	0	0	0	0.165438	1	0	0	FALSE	0.055146	0
AC010880.1	rs340729	2	16388004	0.279324	T	G	0.00122674104307325	0.000981784971962975	0.211481985214063	1591159482	1.24950073397489	FALSE	0	0	0	0.149522	1	0	0	FALSE	0.0498406666666667	0
AC010880.1	rs340730	2	16387945	0.27336	A	G	0.00104994196272107	0.000985788545348839	0.286840509846734	1591159482	1.06507827431646	FALSE	0	0	0	0.120785	1	0	0	FALSE	0.0402616666666667	0
AC010880.1	rs6732305	2	16380485	0.222664	A	G	-0.00109618715217635	0.00107318210584557	0.307047777664453	1591159482	-1.02143629324928	FALSE	0	0	0	0.115409	1	0	0	FALSE	0.0384696666666667	0
AC010987.6	rs10172154	2	67826072	0.181909	T	C	0.000542928371164421	0.00103966850761556	0.60152206188325	1591159482	0.522212962292766	FALSE	0	0	0	0.0433817	1	0	0	FALSE	0.0144605666666667	0
AC010987.6	rs10490723	2	67834149	0.331014	G	T	-0.000236376261630125	0.000949968232905707	0.803495813160062	1591159482	-0.248825437990817	FALSE	0	0	0	0.0390421	1	0	0	FALSE	0.0130140333333333	0
AC010987.6	rs11900280	2	67840401	0.195825	T	C	0.000178494991404305	0.00105089849163775	0.865128191716543	1591159482	0.169849888285721	FALSE	0	0	0	0.038402	1	0	0	FALSE	0.0128006666666667	0
AC010987.6	rs12468607	2	67832460	0.11332	C	T	0.000207197083320965	0.00142969995057088	0.88477129268151	1591159482	0.144923473794785	FALSE	0	0	0	0.0382516	1	0	0	FALSE	0.0127505333333333	0
AC010987.6	rs12476693	2	67832419	0.111332	A	C	0.000171917387173753	0.00117005545189857	0.883186503529347	1591159482	0.146930973993407	FALSE	0	0	0	0.0382628	1	0	0	FALSE	0.0127542666666667	0
AC010987.6	rs12477088	2	67841326	0.402584	T	C	-0.000192247005248914	0.00091456707774982	0.833507308088955	1591159482	-0.210205473087785	FALSE	0	0	0	0.0386976	1	0	0	FALSE	0.0128992	0
AC010987.6	rs13025342	2	67838956	0.321074	G	A	-0.00010337370334296	0.000944386456662532	0.912836670752119	1591159482	-0.109461230213194	FALSE	0	0	0	0.0380794	1	0	0	FALSE	0.0126931333333333	0
AC010987.6	rs13025376	2	67833218	0.335984	A	C	-0.000107706633287617	0.000932525432968758	0.908048866560762	1591159482	-0.115499941856519	FALSE	0	0	0	0.0381053	1	0	0	FALSE	0.0127017666666667	0
AC010987.6	rs13398112	2	67828614	0.181909	T	C	0.000597297090828984	0.00103720345771873	0.564701271709525	1591159482	0.575872637508079	FALSE	0	0	0	0.0446788	1	0	0	FALSE	0.0148929333333333	0
AC010987.6	rs17033869	2	67831736	0.11332	C	T	0.000221752051168986	0.00143037271185845	0.876796911755323	1591159482	0.15503095754733	FALSE	0	0	0	0.0383096	1	0	0	FALSE	0.0127698666666667	0
AC010987.6	rs17033893	2	67839190	0.0894632	A	C	0.00017583875498434	0.00125233147411297	0.888336755826274	1591159482	0.140409115812479	FALSE	0	0	0	0.038227	1	0	0	FALSE	0.0127423333333333	0
AC010987.6	rs2861651	2	67815914	0.269384	G	A	-0.000559052063509729	0.00101715905193287	0.582579292602303	1591159482	-0.549621086738975	FALSE	0	0	0	0.0440236	1	0	0	FALSE	0.0146745333333333	0
AC010987.6	rs2861684	2	67837380	0.22167	T	C	0.000169357522471796	0.00103753114709795	0.870336349766006	1591159482	0.163231265823201	FALSE	0	0	0	0.0383596	1	0	0	FALSE	0.0127865333333333	0
AC010987.6	rs2902022	2	67826247	0.0705765	T	G	-0.000892755420487247	0.00127360252169905	0.483322589731806	1591159482	-0.700968634465537	FALSE	0	0	0	0.0483933	1	0	0	FALSE	0.0161311	0
AC010987.6	rs2902025	2	67842424	0.195825	A	G	0.000155325338680006	0.00105011938748804	0.882412157748218	1591159482	0.147912076027427	FALSE	0	0	0	0.0382683	1	0	0	FALSE	0.0127561	0
AC010987.6	rs4260227	2	67843537	0.199801	G	A	-0.000101282756399564	0.00113916055229691	0.929153441972542	1591159482	-0.0889099927094085	FALSE	0	0	0	0.0380019	1	0	0	FALSE	0.0126673	0
AC010987.6	rs4362542	2	67842912	0.404573	A	G	-9.19058225840986e-05	0.000913576145585668	0.91986794253843	1591159482	-0.100600068235342	FALSE	0	0	0	0.038044	1	0	0	FALSE	0.0126813333333333	0
AC010987.6	rs4444509	2	67813328	0.284294	A	G	-0.000492919011849892	0.000964901431338829	0.609456736547538	1591159482	-0.510849083481981	FALSE	0	0	0	0.0431278	1	0	0	FALSE	0.0143759333333333	0
AC010987.6	rs4671191	2	67841757	0.0874751	C	A	0.000271026931205022	0.00171979093249638	0.874777557051157	1591159482	0.157592952773399	FALSE	0	0	0	0.038325	1	0	0	FALSE	0.012775	0
AC010987.6	rs4671192	2	67841855	0.195825	A	G	0.000134023584588307	0.00105010252543274	0.898442542919597	1591159482	0.127629047014316	FALSE	0	0	0	0.0381615	1	0	0	FALSE	0.0127205	0
AC010987.6	rs4671811	2	67827416	0.199801	G	A	-8.29540752942303e-06	0.00114258771508141	0.994207254847936	1591159482	-0.00726019317373107	FALSE	0	0	0	0		0	0	FALSE	0	0
AC010987.6	rs6546319	2	67843200	0.404573	T	C	-3.24140916188164e-05	0.000913961950235469	0.971708578690949	1591159482	-0.0354654716320142	FALSE	0	0	0	0.0378758	1	0	0	FALSE	0.0126252666666667	0
AC010987.6	rs6731513	2	67833878	0.33499	T	C	-3.9691497770167e-05	0.000933020658293392	0.966067542578695	1591159482	-0.0425408563222679	FALSE	0	0	0	0.0378863	1	0	0	FALSE	0.0126287666666667	0
AC010987.6	rs7568300	2	67814401	0.0854871	C	A	0.00025360237340286	0.00201357383110834	0.89977435388533	1591159482	0.125946399126209	FALSE	0	0	0	0.0381534	1	0	0	FALSE	0.0127178	0
AC010987.6	rs7582772	2	67814778	0.0964215	T	C	0.000972301261768839	0.00129903771332939	0.454171838061594	1591159482	0.748478086349675	TRUE	0	0	0	0.0500886	1	0	0	FALSE	0.0166962	0
AC018641.7	rs1008652	7	32254403	0.132207	C	T	0.00520105085014145	0.00125422593548253	3.37122945246633e-05	1591159482	4.14682132062632	FALSE	0	0.179766370721298	0	0		0	0	FALSE	0.0599221235737661	0
AC018641.7	rs10233045	7	32264492	0.341948	G	A	0.00569146070219108	0.00101198042788821	1.86497272122043e-08	1591159482	5.62408179579911	FALSE	0	0.215321400952089	0	0.230506	1	0	0	FALSE	0.148609133650696	0
AC018641.7	rs11760534	7	32262966	0.0984095	C	T	0.00764489439680895	0.00146537082112315	1.81807548701005e-07	1591159482	5.21703741237964	FALSE	0	0.358438561435994	0	0		0	0	FALSE	0.119479520478665	0
AC018641.7	rs11760585	7	32253950	0.0984095	T	C	0.00329174385366797	0.00118578329637631	0.00550308634036717	1591159482	2.77600794658464	FALSE	0	0.00806170940075213	0	0		0	0	FALSE	0.00268723646691738	0
AC018641.7	rs12531292	7	32259833	0.105368	T	C	1.42240058014925e-07	2.62784029502422e-05	0.995681221866955	1591159482	0.0054128121212029	FALSE	0	0.0379862081063914	0	0		0	0	FALSE	0.0126620693687971	0
AC018641.7	rs12533732	7	32260004	0.105368	A	G	0.00266190388625805	0.00116745044762148	0.0226017521090147	1591159482	2.28010010333313	FALSE	0	0.00486985382174487	0	0		0	0	FALSE	0.00162328460724829	0
AC018641.7	rs12669911	7	32262377	0.369781	A	C	-0.00555031737852536	0.000952256798011681	5.58966183847997e-09	1591159482	-5.82859307501345	TRUE	0	0.79118722465026	0	0.743506	1	0	0	FALSE	0.511564408216754	0
AC018641.7	rs13225493	7	32263601	0.105368	C	T	0.00282960895645131	0.0014154341595904	0.0455964248294668	1591159482	1.99911026399854	FALSE	0	0.00485675167701138	0	0		0	0	FALSE	0.00161891722567046	0
AC018641.7	rs13228936	7	32261109	0.105368	T	C	0.00266157588835967	0.00116682624476798	0.0225461535014256	1591159482	2.28103875816482	FALSE	0	0.00487053784987557	0	0		0	0	FALSE	0.00162351261662519	0
AC018641.7	rs13241693	7	32261093	0.105368	C	T	0.00298876111928774	0.00142808964583628	0.0363635657785174	1591159482	2.09283858895114	FALSE	0	0.00481957235725727	0	0		0	0	FALSE	0.00160652411908576	0
AC018641.7	rs16875793	7	32261230	0.105368	C	A	0.00282490414613372	0.0014154603847829	0.0459612122195309	1591159482	1.99574935229784	FALSE	0	0.00485884987795804	0	0		0	0	FALSE	0.00161961662598601	0
AC018641.7	rs17161043	7	32261281	0.131213	G	A	0.00276888037171709	0.00135224190582478	0.0405970450108775	1591159482	2.04762207101417	FALSE	0	0.00516174136397463	0	0		0	0	FALSE	0.00172058045465821	0
AC018641.7	rs17161049	7	32262902	0.105368	A	G	0.00265187589193273	0.00116670462560589	0.0230284383394449	1591159482	2.27296252515976	FALSE	0	0.00486479836979947	0	0		0	0	FALSE	0.00162159945659982	0
AC018641.7	rs17426873	7	32261548	0.0954274	A	G	0.00227826533738335	0.00118881423881649	0.0553118760146378	1591159482	1.91641827881491	FALSE	0	0.00482278176022077	0	0		0	0	FALSE	0.00160759392007359	0
AC018641.7	rs6462344	7	32254889	0.135189	T	C	-0.00481950376512386	0.00110290467620789	1.24344423435224e-05	1591159482	-4.36982802692861	FALSE	0	0.361993419275696	0	0		0	0	FALSE	0.120664473091899	0
AC083873.4	rs10282039	7	132634679	0.45328	C	T	0.00239536605713406	0.000918380178144529	0.00910061841778958	1591159482	2.60825104258412	FALSE	0	0.045498398691699	0	0.0385956	1	0	0	FALSE	0.028031332897233	0
AC083873.4	rs11766271	7	132662568	0.144135	G	A	0.00243581637456853	0.00124190220557958	0.0498371304475882	1591159482	1.96135924682714	FALSE	0	0.0120345167050555	0	0		0	0	FALSE	0.00401150556835184	0
AC083873.4	rs12533584	7	132639577	0.306163	G	A	-0.00314891221820888	0.000977349540682744	0.00127348240800146	1591159482	-3.22188949514332	FALSE	0	0.227513035999519	0	0.230889	1	0	0	FALSE	0.152800678666506	0
AC083873.4	rs12707063	7	132656873	0.445328	A	C	0.00260564792227834	0.000916273002544344	0.00445865398179187	1591159482	2.8437462579852	FALSE	0	0.0810690488962553	0	0.0733394	1	0	0	FALSE	0.0514694829654184	0
AC083873.4	rs2042067	7	132651302	0.459245	T	C	0.00263712403434843	0.000916414671408256	0.0040064473368153	1591159482	2.87765366119244	FALSE	0	0.0884625391517306	0	0.0808097	1	0	0	FALSE	0.0564240797172436	0
AC083873.4	rs2042068	7	132659059	0.459245	A	G	0.00270575792631829	0.000916411089782114	0.00315151709681062	1591159482	2.95255912601583	FALSE	0	0.107668101916369	0	0.10053	1	0	0	FALSE	0.0693993673054564	0
AC083873.4	rs2058944	7	132657259	0.232604	C	T	0.000135174645309474	0.00104007363300819	0.896592995261465	1591159482	0.129966418741441	FALSE	0	0.0021483019710864	0	0		0	0	FALSE	0.000716100657028799	0
AC083873.4	rs4728274	7	132652066	0.225646	T	C	0.000600402694430313	0.00099692285284762	0.547003794708591	1591159482	0.602255924533495	FALSE	0	0.00250994183180842	0	0		0	0	FALSE	0.000836647277269472	0
AC083873.4	rs4731921	7	132635623	0.228628	T	C	0.00110017450126022	0.000994928211259966	0.26882054228968	1591159482	1.10578279800406	FALSE	0	0.00369575781386866	0	0		0	0	FALSE	0.00123191927128955	0
AC083873.4	rs4731924	7	132652341	0.225646	A	G	0.000591629650337695	0.000996890830238454	0.552863399783027	1591159482	0.593474864440451	FALSE	0	0.00249811342451789	0	0		0	0	FALSE	0.000832704474839296	0
AC083873.4	rs6947589	7	132663425	0.308151	T	C	0.00324776057213093	0.000947849052483848	0.000611518767854794	1591159482	3.42645336155598	TRUE	0	0.419500420353864	0	0.455749	1	0	0	FALSE	0.291749806784621	0
AC083873.4	rs6951454	7	132644903	0.232604	C	T	9.77623962703415e-06	0.00104938744837108	0.992566903823162	1591159482	0.00931613927935711	FALSE	0	0.00213212164186993	0	0		0	0	FALSE	0.000710707213956644	0
AC083873.4	rs7799350	7	132651425	0.225646	T	C	0.000598428367623245	0.000996969121546151	0.548341204763828	1591159482	0.600247645278293	FALSE	0	0.00250721633404072	0	0		0	0	FALSE	0.000835738778013573	0
AC083873.4	rs7804370	7	132645222	0.223658	T	G	0.000758443098419619	0.000999500795981092	0.447959100015636	1591159482	0.758821905364412	FALSE	0	0.00276248526831535	0	0		0	0	FALSE	0.000920828422771784	0
AC113167.2	rs10040866	5	89089846	0.124254	T	C	-0.00363346336378498	0.00117779556987981	0.00203573054945417	1591159482	-3.08496946049454	FALSE	0	0.0691515914810195	0	0.0948351	1	0	0	FALSE	0.0546622304936732	0
AC113167.2	rs10474302	5	89016097	0.12326	A	G	-3.07288184259821e-05	0.00154286338153367	0.984109786241061	1591159482	-0.0199167462224921	FALSE	0	0.0266401534137132	0	0		0	0	FALSE	0.00888005113790439	0
AC113167.2	rs10474306	5	89069875	0.12326	A	G	-0.00367040616167923	0.00118021645399723	0.00187123309573507	1591159482	-3.10994322206581	FALSE	0	0.071044207672316	0	0.102462	1	0	0	FALSE	0.0578354025574387	0
AC113167.2	rs10514309	5	89003146	0.178926	C	T	0.00404006122476684	0.00128058847268466	0.00160582067814904	1591159482	3.1548474087832	FALSE	0	0.129150609226688	0	0.117937	1	0	0	FALSE	0.0823625364088961	0
AC113167.2	rs10514310	5	89021578	0.104374	A	G	-0.00148292160972495	0.00122326463846106	0.225410737179042	1591159482	-1.2122655745126	FALSE	0	0.0269353527734317	0	0		0	0	FALSE	0.00897845092447724	0
AC113167.2	rs10514311	5	89027113	0.206759	C	T	0.00169187344645511	0.00116930554378288	0.147923674242946	1591159482	1.44690449425361	FALSE	0	0.0388397899502201	0	0		0	0	FALSE	0.0129465966500734	0
AC113167.2	rs10942572	5	89065365	0.124254	T	C	-0.00364222594369837	0.00118014638056025	0.00202698794256825	1591159482	-3.08624930236985	FALSE	0	0.0692517958300045	0	0.0952104	1	0	0	FALSE	0.0548207319433348	0
AC113167.2	rs1108377	5	89049377	0.104374	T	C	-0.00139391229340948	0.00122034856793626	0.253360625907256	1591159482	-1.14222471352323	FALSE	0	0.0263542372557559	0	0		0	0	FALSE	0.00878474575191864	0
AC113167.2	rs13178951	5	89106623	0.0805169	T	C	0.0031120146448698	0.00127809295119826	0.0148963528493398	1591159482	2.43488913850293	FALSE	0	0.0460998693539306	0	0		0	0	FALSE	0.0153666231179769	0
AC113167.2	rs13354478	5	89046222	0.206759	C	T	0.00182669557066111	0.00116322602319295	0.116328993518517	1591159482	1.57037027562966	FALSE	0	0.042610163772035	0	0		0	0	FALSE	0.0142033879240117	0
AC113167.2	rs16867883	5	89052422	0.207753	A	G	-0.00146928038042905	0.00106800895466162	0.168908598128612	1591159482	-1.37571915854822	FALSE	0	0.0368985318962635	0	0		0	0	FALSE	0.0122995106320878	0
AC113167.2	rs17585205	5	89028204	0.133201	T	C	-2.93924604347686e-05	0.00146739169477296	0.984019112039604	1591159482	-0.0200304121520303	FALSE	0	0.0269837810880935	0	0		0	0	FALSE	0.00899459369603117	0
AC113167.2	rs2595594	5	89108578	0.368787	G	A	0.00297464119379773	0.000966626694820432	0.00208855332463012	1591159482	3.07734227674141	FALSE	0	0.0529328169330686	0	0.0926324	1	0	0	FALSE	0.0485217389776895	0
AC113167.2	rs4254935	5	89005730	0.096421	A	C	-0.00108226400456979	0.00171585153228767	0.528207564040568	1591159482	-0.630744551148231	FALSE	0	0.0248178820543088	0	0		0	0	FALSE	0.00827262735143627	0
AC113167.2	rs819339	5	89095421	0.367793	A	G	-0.00301654419854239	0.000946588523478293	0.00143879388996804	1591159482	-3.18675340311324	FALSE	0	0.0596665471248459	0	0.130493	1	0	0	FALSE	0.063386515708282	0
AC113167.2	rs819342	5	89056757	0.442346	G	A	0.00303824541953891	0.000927099308658756	0.00104859876581247	1591159482	3.27715207115662	TRUE	0	0.0793467951847603	0	0.174772	1	0	0	FALSE	0.0847062650615868	0
AC113167.2	rs819343	5	89057378	0.412525	C	T	-0.00218388477733147	0.000940996702206941	0.0202965140971674	1591159482	-2.32082086176238	FALSE	0	0.0315196152290048	0	0		0	0	FALSE	0.0105065384096683	0
AC113167.2	rs819345	5	89061668	0.0646123	A	C	0.0028472984731636	0.00133821087328801	0.0333627586070414	1591159482	2.12769043354709	FALSE	0	0.0371803035768614	0	0		0	0	FALSE	0.0123934345256205	0
AC113167.2	rs819351	5	89071734	0.369781	A	G	-0.00294651080324802	0.000955938331174063	0.00205391766428773	1591159482	-3.08232310302818	FALSE	0	0.0533015785680439	0	0.0940644	1	0	0	FALSE	0.0491219928560146	0
AC113167.2	rs819356	5	89084538	0.366799	A	G	0.00262683967336791	0.000917769984893935	0.00420713616006404	1591159482	2.86219828127359	FALSE	0	0.0512743776156346	0	0.0488968	1	0	0	FALSE	0.0333903925385449	0
AC138647.1	rs11778081	8	142389271	0.147117	G	A	-0.0002159579398181	0.0013172496910014	0.869773581328974	1591159482	-0.163946092599896	FALSE	0	0.016553633283812	0	0		0	0	FALSE	0.00551787776127066	0
AC138647.1	rs12156167	8	142403414	0.252485	A	G	-0.00134355130130994	0.000990202006315528	0.174830253845117	1591159482	-1.35684566658191	FALSE	0	0.0351966148948195	0	0.0241756	1	0	0	FALSE	0.0197907382982732	0
AC138647.1	rs13260552	8	142384115	0.126243	C	T	0.00429307347268283	0.00147263376129286	0.00355420812538167	1591159482	2.9152349929244	TRUE	0	0.560729515019183	0	0.674603	1	0	0	FALSE	0.411777505006394	0
AC138647.1	rs4073027	8	142412030	0.254473	C	T	-0.00145049864487131	0.00102667406869471	0.157710665040545	1591159482	-1.41281316933956	FALSE	0	0.0375399291312253	0	0.0261238	1	0	0	FALSE	0.0212212430437418	0
AC138647.1	rs4961268	8	142395211	0.0695825	A	G	-0.0026413609768086	0.00122965410781442	0.0317096240468005	1591159482	-2.14805200911607	FALSE	0	0.111501078932836	0	0.0967268	1	0	0	FALSE	0.0694092929776121	0
AC138647.1	rs4961376	8	142419683	0.208748	G	T	-0.00134033551271299	0.00109647000966413	0.221552754581689	1591159482	-1.22240964267099	FALSE	0	0.0304708227652771	0	0		0	0	FALSE	0.010156940921759	0
AC138647.1	rs4961377	8	142420371	0.209742	C	T	-0.00146579280002383	0.00109086331571616	0.179045487713461	1591159482	-1.34369978246223	FALSE	0	0.0346808679800383	0	0.0237502	1	0	0	FALSE	0.0194770226600128	0
AC138647.1	rs6578167	8	142381292	0.0715706	A	C	-0.00197704194908893	0.00124906357325584	0.113462653082373	1591159482	-1.58281931474114	FALSE	0	0.0463938858211445	0	0.0336996	1	0	0	FALSE	0.0266978286070482	0
AC138647.1	rs6986728	8	142420942	0.209742	T	C	-0.00132768585462145	0.0010302877116907	0.197517903640845	1591159482	-1.28865543047458	FALSE	0	0.0326530644658875	0	0.0220904	1	0	0	FALSE	0.0182478214886291	0
AC138647.1	rs7011715	8	142419254	0.267396	G	A	-0.00156989387802552	0.00101880034502842	0.123335289871625	1591159482	-1.54092397562128	FALSE	0	0.0439367181655995	0	0.031565	1	0	0	FALSE	0.0251672393885332	0
AC138647.1	rs7464176	8	142400100	0.215706	C	T	-0.00178384854311656	0.00108524943215416	0.100233605953216	1591159482	-1.64372216217217	FALSE	0	0.0503438695401765	0	0.0371788	1	0	0	FALSE	0.0291742231800588	0
AKAP6	rs10483411	14	33056480	0.362823	A	G	-0.000917278508505054	0.000928601716403596	0.323247583349654	1591159482	-0.987806173843404	FALSE	0	0	0	0.0611536	1	0	0	FALSE	0.0203845333333333	0
AKAP6	rs10483414	14	33065586	0.0735586	A	G	-3.8668859882969e-06	0.000152531855042104	0.979774728535166	1591159482	-0.0253513339048391	FALSE	0	0	0	0		0	0	FALSE	0	0
AKAP6	rs12887176	14	33066441	0.112326	C	T	-0.00207090973240782	0.00137653232016424	0.132468214508326	1591159482	-1.50443959947176	FALSE	0	0	0	0.116417	1	0	0	FALSE	0.0388056666666667	0
AKAP6	rs12898129	14	33068165	0.0974159999999999	A	G	-0.00132042719772655	0.00165103034281788	0.423850153517154	1591159482	-0.799759497740619	FALSE	0	0	0	0.0516927	1	0	0	FALSE	0.0172309	0
AKAP6	rs17506512	14	33063767	0.111332	T	C	-0.00156086873244948	0.00116228769142431	0.179295275628231	1591159482	-1.34292804093686	FALSE	0	0	0	0.0925025	1	0	0	FALSE	0.0308341666666667	0
AKAP6	rs17506750	14	33068608	0.0675944	C	T	0.00276492725808363	0.00163111654287137	0.0900539398581556	1591159482	1.69511324630203	TRUE	0	0	0	0.15794	1	0	0	FALSE	0.0526466666666667	0
AKAP6	rs1956214	14	33061639	0.374751	T	C	-0.000884011358629751	0.000925619728441721	0.339553375530709	1591159482	-0.955048095310136	FALSE	0	0	0	0.0592382	1	0	0	FALSE	0.0197460666666667	0
AKAP6	rs1956223	14	33082029	0.180915	C	T	0.00032779447777814	0.00111162622572358	0.768086831419527	1591159482	0.294878323480333	FALSE	0	0	0	0.0392121	1	0	0	FALSE	0.0130707	0
AKAP6	rs2144912	14	33063842	0.374751	T	G	4.37362790777692e-05	0.000928070318313106	0.962412773355862	1591159482	0.047126040144529	FALSE	0	0	0	0.0375855	1	0	0	FALSE	0.0125285	0
AKAP6	rs4246975	14	33061837	0.200795	G	A	-0.000248837008778482	0.00114545535732406	0.828022478867176	1591159482	-0.21723850448419	FALSE	0	0	0	0.0384402	1	0	0	FALSE	0.0128134	0
AKAP6	rs4981992	14	33083881	0.422465	A	G	-0.000771473720693996	0.00092587019487597	0.404708389037174	1591159482	-0.833241770783369	FALSE	0	0	0	0.0531254	1	0	0	FALSE	0.0177084666666667	0
AKAP6	rs6571540	14	33070718	0.441352	G	A	-0.000980111829512849	0.000927329968329519	0.290548966435971	1591159482	-1.05691810141584	FALSE	0	0	0	0.0656309	1	0	0	FALSE	0.0218769666666667	0
AKAP6	rs6571541	14	33071303	0.4334	A	G	-0.000940236089606585	0.000932115098911457	0.31311256714949	1591159482	-1.00871243337289	FALSE	0	0	0	0.0624433	1	0	0	FALSE	0.0208144333333333	0
AKAP6	rs7141387	14	33070125	0.45825	A	C	8.97770820556445e-05	0.000913178838420497	0.92168398966238	1591159482	0.0983127053304583	FALSE	0	0	0	0.0377257	1	0	0	FALSE	0.0125752333333333	0
AKAP6	rs733978	14	33063248	0.359841	C	T	-0.000639174085566752	0.000942515903268021	0.497671932519349	1591159482	-0.678157348168365	FALSE	0	0	0	0.0472502	1	0	0	FALSE	0.0157500666666667	0
AKAP6	rs751688	14	33055971	0.05666	T	C	0.000615538657323397	0.00128775368449974	0.632654407732378	1591159482	0.477994095246964	FALSE	0	0	0	0.0420874	1	0	0	FALSE	0.0140291333333333	0
AKTIP	rs12597624	16	53297685	0.271372	T	G	0.00104394398075456	0.000963805169517305	0.278742580256484	1591159482	1.08314835173315	FALSE	0	0	0	0.0851033	1	0	0	FALSE	0.0283677666666667	0
AKTIP	rs12598049	16	53316854	0.272366	A	G	0.0013093115961013	0.000962819043331603	0.173870124617839	1591159482	1.3598729742307	TRUE	0	0	0	0.119329	1	0	0	FALSE	0.0397763333333333	0
AKTIP	rs12598372	16	53299375	0.271372	A	G	0.00104079959289892	0.000963851187893561	0.280215964854143	1591159482	1.07983432087014	FALSE	0	0	0	0.0847988	1	0	0	FALSE	0.0282662666666667	0
AKTIP	rs12933421	16	53302383	0.420477	G	A	0.000126491745187279	0.000910804512777237	0.889545657035589	1591159482	0.138879137523791	FALSE	0	0	0	0		0	0	FALSE	0	0
AKTIP	rs17303428	16	53317756	0.272366	G	A	0.00114490167138266	0.000995024614602645	0.249885933661662	1591159482	1.15062648157691	FALSE	0	0	0	0.091765	1	0	0	FALSE	0.0305883333333333	0
AKTIP	rs2058674	16	53308951	0.247515	T	G	0.00119056285203256	0.00097806416404861	0.223503570695926	1591159482	1.21726456790353	FALSE	0	0	0	0.0992981	1	0	0	FALSE	0.0330993666666667	0
AKTIP	rs2287077	16	53322120	0.296223	T	C	0.000245144360278454	0.000948415170240844	0.796038103828225	1591159482	0.258477898678277	FALSE	0	0	0	0.0489435	1	0	0	FALSE	0.0163145	0
AKTIP	rs6499510	16	53288265	0.295229	G	A	0.000297876673234971	0.000970859886760557	0.758982389215373	1591159482	0.30681736602476	FALSE	0	0	0	0.0496168	1	0	0	FALSE	0.0165389333333333	0
AKTIP	rs7195476	16	53313959	0.247515	A	G	0.00121678580648038	0.000978082954158645	0.213480519002778	1591159482	1.24405174561811	FALSE	0	0	0	0.102626	1	0	0	FALSE	0.0342086666666667	0
AKTIP	rs7201867	16	53293211	0.271372	A	G	0.00103385711944272	0.000963808982941286	0.28341541557228	1591159482	1.07267844328206	FALSE	0	0	0	0.0841482	1	0	0	FALSE	0.0280494	0
AKTIP	rs8043931	16	53300014	0.295229	C	T	0.000264802560687329	0.000971109554922589	0.785098887587627	1591159482	0.272680419366729	FALSE	0	0	0	0.0491284	1	0	0	FALSE	0.0163761333333333	0
AKTIP	rs8057932	16	53319845	0.272366	A	G	0.00107806483393609	0.00096384831535175	0.263353288093356	1591159482	1.1185005117145	FALSE	0	0	0	0.0884805	1	0	0	FALSE	0.0294935	0
AKTIP	rs8058720	16	53314679	0.398608	C	T	0.000238478417273974	0.00091578871788634	0.79454931789662	1591159482	0.260407682051803	FALSE	0	0	0	0.048968	1	0	0	FALSE	0.0163226666666667	0
AL596329.1	rs12874889	13	62036321	0.262425	A	G	-0.00142366180958276	0.00100664048000048	0.157282531646377	1591159482	-1.41427037543938	FALSE	0	0.0686049636927275	0	0.0527418	1	0	0	FALSE	0.0404489212309092	0
AL596329.1	rs17257788	13	62050309	0.262425	A	G	-0.00150539027830917	0.00100617628044696	0.134614664932787	1591159482	-1.49614963855086	FALSE	0	0.0748387427939579	0	0.0594158	1	0	0	FALSE	0.0447515142646526	0
AL596329.1	rs2997404	13	62049683	0.389662	C	T	-0.00224879297293355	0.000950130849715134	0.0179414383132124	1591159482	-2.36682449960211	TRUE	0	0.25540139083635	0	0.31934	1	0	0	FALSE	0.191580463612117	0
AL596329.1	rs2997406	13	62050844	0.271372	A	C	-0.00126094454765878	0.000948439140302936	0.183684904508167	1591159482	-1.32949442307498	FALSE	0	0.0630213481292532	0	0.0469511	1	0	0	FALSE	0.0366574827097511	0
AL596329.1	rs4886337	13	62047402	0.112326	C	T	-0.00109245878841305	0.00142647780700256	0.443769414189486	1591159482	-0.765843522451022	FALSE	0	0.0409537265892163	0	0		0	0	FALSE	0.0136512421964054	0
AL596329.1	rs7140009	13	62058393	0.127237	A	G	-0.00165866096054705	0.00114916209607626	0.148917528258905	1591159482	-1.44336553233912	FALSE	0	0.0707186125214783	0	0.0549806	1	0	0	FALSE	0.0418997375071594	0
AL596329.1	rs7984859	13	62049759	0.390656	A	G	-0.00220799376817985	0.000939356055091849	0.0187462041190374	1591159482	-2.3505397726573	FALSE	0	0.248340276170874	0	0.307307	1	0	0	FALSE	0.185215758723625	0
AL596329.1	rs9528341	13	62039793	0.332008	T	C	0.00138647128764806	0.000978088095261619	0.156327411370715	1591159482	1.41753211634501	FALSE	0	0.068836619985696	0	0.052986	1	0	0	FALSE	0.040607539995232	0
AL596329.1	rs9539184	13	62045823	0.0775348	G	A	0.000235771747993484	0.00176994495102205	0.894028472651641	1591159482	0.13320852033129	FALSE	0	0.0332769342404597	0	0		0	0	FALSE	0.0110923114134866	0
AL596329.1	rs9598290	13	62055969	0.262425	T	C	-0.00151967397625834	0.00100622567748523	0.130974157543989	1591159482	-1.51027151290387	FALSE	0	0.0760073850399873	0	0.0606906	1	0	0	FALSE	0.0455659950133291	0
ALDH1A2	rs10518963	15	58385264	0.467197	C	T	-0.00115763328987216	0.000925414987111803	0.210958471878654	1591159482	-1.25093423598542	FALSE	0	0.063935547462163	0	0.0488382	1	0	0	FALSE	0.0375912491540543	0
ALDH1A2	rs12911981	15	58384199	0.487078	C	T	-0.00145319090493085	0.000914632943550049	0.11210010040939	1591159482	-1.58882414544401	FALSE	0	0.0887320152220095	0	0.0789074	1	0	0	FALSE	0.0558798050740032	0
ALDH1A2	rs1400216	15	58398602	0.423459	C	T	-0.00161658560109026	0.000930609742949918	0.0823650807692373	1591159482	-1.73712516265506	FALSE	0	0.105014386022223	0	0.100977	1	0	0	FALSE	0.0686637953407409	0
ALDH1A2	rs1516401	15	58404317	0.430417	T	C	-0.00185770169181162	0.000923837166567135	0.0443408769209573	1591159482	-2.01085403255057	FALSE	0	0.149086155695644	0	0.168656	1	0	0	FALSE	0.105914051898548	0
ALDH1A2	rs17821044	15	58415514	0.0984095	A	G	-0.000956031667694404	0.00124309370354219	0.441849085549067	1591159482	-0.769074499348035	FALSE	0	0.0458513464930603	0	0.030019	1	0	0	FALSE	0.0252901154976868	0
ALDH1A2	rs2642629	15	58425825	0.428429	C	T	-0.00192520552259494	0.000925526009222834	0.0375144918882835	1591159482	-2.0801203892817	TRUE	0	0.164237575928299	0	0.194327	1	0	0	FALSE	0.119521525309433	0
ALDH1A2	rs2704202	15	58417718	0.421471	T	G	-0.00189317109052825	0.000921364752937347	0.0399034867166098	1591159482	-2.05474659682036	FALSE	0	0.158456073969412	0	0.184396	1	0	0	FALSE	0.114284024656471	0
ALDH1A2	rs2704205	15	58415673	0.0666004	T	C	-0.000411320115697764	0.00126726651848757	0.74550449162539	1591159482	-0.324572700136241	FALSE	0	0.0388363918667825	0	0		0	0	FALSE	0.0129454639555942	0
ALDH1A2	rs2704237	15	58397857	0.423459	G	A	-0.00163824340726383	0.000931007823017775	0.078467989895599	1591159482	-1.75964515738828	FALSE	0	0.107877362937914	0	0.105032	1	0	0	FALSE	0.0709697876459714	0
ALDH1A2	rs8035539	15	58399766	0.390656	G	T	-0.00138027056180109	0.000942225876837296	0.142947080668604	1591159482	-1.4649041124132	FALSE	0	0.0779731444024939	0	0.0653048	1	0	0	FALSE	0.0477593148008313	0
AMIGO1	rs10410	1	109822404	0.112326	G	A	-0.000410451233178015	0.00150625694186395	0.785239522386651	1591159482	-0.272497488157693	FALSE	0	0	0	0.0546933	1	0	0	FALSE	0.0182311	0
AMIGO1	rs10858082	1	109798721	0.426441	G	A	-0.000656519936528241	0.000924796780557789	0.477761656111682	1591159482	-0.709907247008648	FALSE	0	0	0	0.0678025	1	0	0	FALSE	0.0226008333333333	0
AMIGO1	rs12740374	1	109817590	0.212724	G	T	0.000234229209416364	0.00110337607932163	0.831885391018087	1591159482	0.212284110382718	FALSE	0	0	0	0.0539009	1	0	0	FALSE	0.0179669666666667	0
AMIGO1	rs17035665	1	109813719	0.182903	C	T	0.00155579358470466	0.00115011059520009	0.17614065802984	1591159482	1.35273389463384	TRUE	0	0	0	0.131573	1	0	0	FALSE	0.0438576666666667	0
AMIGO1	rs2281894	1	109810544	0.192843	C	A	-0.000994330990862971	0.00117536900372117	0.397567546210143	1591159482	-0.845973466813367	FALSE	0	0	0	0.0753731	1	0	0	FALSE	0.0251243666666667	0
AMIGO1	rs599839	1	109822166	0.22167	G	A	-0.000259773955854736	0.00108985835525148	0.811605220249374	1591159482	-0.238355704301404	FALSE	0	0	0	0.0542184	1	0	0	FALSE	0.0180728	0
AMIGO1	rs602633	1	109821511	0.206759	T	G	4.53995434617694e-05	0.00102582548557455	0.964699869607227	1591159482	0.0442565953957966	FALSE	0	0	0	0.0527516	1	0	0	FALSE	0.0175838666666667	0
AMIGO1	rs626387	1	109798803	0.139165	G	A	0.000159153604577627	0.00134896108150107	0.906081639260514	1591159482	0.117982354539485	FALSE	0	0	0	0.053068	1	0	0	FALSE	0.0176893333333333	0
AMIGO1	rs629301	1	109818306	0.213718	G	T	-0.000208973447814934	0.00109964879323036	0.849280500346669	1591159482	-0.190036536302693	FALSE	0	0	0	0.0536602	1	0	0	FALSE	0.0178867333333333	0
AMIGO1	rs653635	1	109806313	0.10338	T	C	0.000382568693240787	0.00122535444283391	0.754880447420239	1591159482	0.31221063870794	FALSE	0	0	0	0.055332	1	0	0	FALSE	0.018444	0
AMIGO1	rs658435	1	109818270	0.114314	C	T	-1.63199445986142e-05	0.00151482579652984	0.991404173359304	1591159482	-0.0107734794561856	FALSE	0	0	0	0.052703	1	0	0	FALSE	0.0175676666666667	0
AMIGO1	rs660240	1	109817838	0.198807	T	C	0.000221147097767873	0.00102796103648526	0.829664569338787	1591159482	0.215131789940215	FALSE	0	0	0	0.0539337	1	0	0	FALSE	0.0179779	0
AMIGO1	rs6689614	1	109807099	0.475149	G	A	-0.000668628837077197	0.00091656197552038	0.465697951983464	1591159482	-0.729496591539903	FALSE	0	0	0	0.0687651	1	0	0	FALSE	0.0229217	0
AMIGO1	rs6698843	1	109806834	0.475149	C	T	-0.000618017196967364	0.000916474616844156	0.500093997320503	1591159482	-0.674341859129151	FALSE	0	0	0	0.0661538	1	0	0	FALSE	0.0220512666666667	0
AMIGO1	rs684138	1	109801121	0.104374	C	T	-0.00023982852325926	0.0015349144640506	0.875836922422224	1591159482	-0.156248787066843	FALSE	0	0	0	0.0533472	1	0	0	FALSE	0.0177824	0
AMIGO1	rs7528419	1	109817192	0.212724	A	G	3.12872134415883e-05	0.00102185833652422	0.975574222158355	1591159482	0.0306179558587442	FALSE	0	0	0	0.0527246	1	0	0	FALSE	0.0175748666666667	0
APBA1	rs12555245	9	71860998	0.0576541	A	G	-3.96390324820971e-05	0.00129119640883397	0.975509221832579	1591159482	-0.0306994599821522	FALSE	0	0	0	0		0	0	FALSE	0	0
APBA1	rs1538580	9	71883454	0.187873	A	G	-0.00218810747255114	0.00101793893510368	0.0315910732529751	1591159482	-2.14954689038226	FALSE	0	0	0	0.220128	1	0	0	FALSE	0.073376	0
APBA1	rs2039785	9	71873762	0.494036	A	C	-0.00204343772926596	0.000922416350260203	0.0267388263305379	1591159482	-2.21530952773065	TRUE	0	0	0	0.254101	1	0	0	FALSE	0.0847003333333333	0
APBA1	rs2039787	9	71875458	0.175944	T	C	-0.0020793782704552	0.00104040160768078	0.0456483597742326	1591159482	-1.99863038955742	FALSE	0	0	0	0.160967	1	0	0	FALSE	0.0536556666666667	0
APBA1	rs2095876	9	71862987	0.219682	G	A	-0.00141099104145782	0.00110404637806928	0.201243112369366	1591159482	-1.27801790711484	FALSE	0	0	0	0.0494321	1	0	0	FALSE	0.0164773666666667	0
APBA1	rs2282334	9	71866442	0.33002	C	T	-0.00104432850717155	0.000969671891199125	0.281484006618678	1591159482	-1.07699162639447	FALSE	0	0	0	0.0390128	1	0	0	FALSE	0.0130042666666667	0
APBA1	rs2282335	9	71865932	0.384692	G	A	-0.000540103336564143	0.000946489222676578	0.568244610391948	1591159482	-0.570638654539334	FALSE	0	0	0	0		0	0	FALSE	0	0
APBA1	rs2282336	9	71862975	0.219682	C	T	-0.00142684196407008	0.00110409208658295	0.196245822230559	1591159482	-1.29232152046847	FALSE	0	0	0	0.0503492	1	0	0	FALSE	0.0167830666666667	0
APBA1	rs7030471	9	71876888	0.191849	G	T	-0.00223628959544465	0.0010911030418226	0.0404066311889348	1591159482	-2.04956773991676	FALSE	0	0	0	0.178448	1	0	0	FALSE	0.0594826666666667	0
ARFGEF2	rs11697155	20	47248485	0.0974155	T	C	0.000774407032428017	0.00123015320610673	0.52900815473263	1591159482	0.629520801623492	FALSE	0	0	0	0.0235754	1	0	0	FALSE	0.00785846666666667	0
ARFGEF2	rs11698574	20	47247649	0.107356	A	G	0.00111449734280958	0.00122582192727417	0.363253154957163	1591159482	0.909183722376267	FALSE	0	0	0	0.0292349	1	0	0	FALSE	0.00974496666666667	0
ARFGEF2	rs11699725	20	47246181	0.105368	A	C	0.00114911037404359	0.00122570653804546	0.348497021592062	1591159482	0.937508562103281	FALSE	0	0	0	0.0300096	1	0	0	FALSE	0.0100032	0
ARFGEF2	rs12329434	20	47260191	0.0765408	T	C	0.000694454769427303	0.00126707121666887	0.583637852228133	1591159482	0.548078719089701	FALSE	0	0	0	0.0224716	1	0	0	FALSE	0.00749053333333333	0
ARFGEF2	rs16993997	20	47258763	0.184891	C	T	-0.00032709679889869	0.00116011947219464	0.777981113528343	1591159482	-0.281950959998895	FALSE	0	0	0	0		0	0	FALSE	0	0
ARFGEF2	rs17362659	20	47246741	0.115308	A	G	-0.000504312095305131	0.00114785540747017	0.660406799974214	1591159482	-0.439351587336785	FALSE	0	0	0	0.0212971	1	0	0	FALSE	0.00709903333333333	0
ARFGEF2	rs3934721	20	47243164	0.106362	C	T	0.00264748837987211	0.00161816303421569	0.101817129168938	1591159482	1.63610731668662	FALSE	0	0	0	0.0737351	1	0	0	FALSE	0.0245783666666667	0
ARFGEF2	rs3936193	20	47246127	0.105368	G	A	0.00272822409945655	0.00160848859660529	0.089859105011402	1591159482	1.69614139958123	FALSE	0	0	0	0.0814919	1	0	0	FALSE	0.0271639666666667	0
ARFGEF2	rs4076292	20	47245761	0.105368	G	A	0.00274490220752646	0.00160939912868365	0.088092876800599	1591159482	1.70554473318968	FALSE	0	0	0	0.0828057	1	0	0	FALSE	0.0276019	0
ARFGEF2	rs4413212	20	47249189	0.399602	T	C	0.00012171341757628	0.000917848574707989	0.894503962057251	1591159482	0.132607295942038	FALSE	0	0	0	0		0	0	FALSE	0	0
ARFGEF2	rs4426577	20	47245721	0.105368	G	A	0.00275837413206799	0.00160904814455024	0.0864755941960876	1591159482	1.71428937127236	FALSE	0	0	0	0.0840532	1	0	0	FALSE	0.0280177333333333	0
ARFGEF2	rs4487145	20	47249116	0.0974155	G	A	0.00265434258717568	0.00164479211643697	0.106573839508951	1591159482	1.61378605882769	FALSE	0	0	0	0.0711086	1	0	0	FALSE	0.0237028666666667	0
ARFGEF2	rs4611698	20	47256479	0.261431	T	C	0.00046655490486944	0.000984475123278488	0.63556242237806	1591159482	0.47391233545417	FALSE	0	0	0	0.0216359	1	0	0	FALSE	0.00721196666666667	0
ARFGEF2	rs4810845	20	47249455	0.0974155	T	G	0.000791466406835137	0.00123008332746625	0.519948343802867	1591159482	0.643425034030349	FALSE	0	0	0	0.023785	1	0	0	FALSE	0.00792833333333333	0
ARFGEF2	rs4810847	20	47249705	0.213718	C	T	0.000557319227989408	0.00111554875688983	0.617362396198933	1591159482	0.499591994117069	FALSE	0	0	0	0.021908	1	0	0	FALSE	0.00730266666666667	0
ARFGEF2	rs6019328	20	47252752	0.116302	G	A	-0.000825812127174738	0.00137721311589233	0.548755837171996	1591159482	-0.599625517391093	FALSE	0	0	0	0.0231462	1	0	0	FALSE	0.0077154	0
ARFGEF2	rs6019344	20	47260936	0.472167	A	G	0.000499482531003416	0.00090687505924655	0.581789118217717	1591159482	0.550773258025638	FALSE	0	0	0	0.0225049	1	0	0	FALSE	0.00750163333333333	0
ARFGEF2	rs6019345	20	47261226	0.0805169	G	A	0.000718975787374487	0.00194397061062874	0.711494926087601	1591159482	0.369849103398712	FALSE	0	0	0	0.0207065	1	0	0	FALSE	0.00690216666666667	0
ARFGEF2	rs6063297	20	47247774	0.0974155	C	T	0.00247567432980846	0.00163107482519654	0.129060347825841	1591159482	1.51781775524011	FALSE	0	0	0	0.0611874	1	0	0	FALSE	0.0203958	0
ARFGEF2	rs6066791	20	47251687	0.2833	G	A	0.000755487854660371	0.00102041689967788	0.459074450125537	1591159482	0.740371758737884	FALSE	0	0	0	0.0254351	1	0	0	FALSE	0.00847836666666667	0
ARFGEF2	rs6066799	20	47257839	0.0755467	A	G	0.000634507862225605	0.00127347588139362	0.618308672437634	1591159482	0.49824882551465	FALSE	0	0	0	0.0218933	1	0	0	FALSE	0.00729776666666667	0
ARFGEF2	rs6066802	20	47261017	0.262425	T	C	0.000454622411582925	0.000983629933791213	0.643946172765767	1591159482	0.462188467395121	FALSE	0	0	0	0.0215175	1	0	0	FALSE	0.0071725	0
ARFGEF2	rs6066804	20	47262322	0.0745527	G	A	0.00317798541832963	0.0018173957928786	0.0803518932572051	1591159482	1.74864794492342	TRUE	0	0	0	0.0892053	1	0	0	FALSE	0.0297351	0
ARFGEF2	rs6066807	20	47267144	0.0765408	C	T	0.00283168803846018	0.00179174089338974	0.114012643622447	1591159482	1.58041157005855	FALSE	0	0	0	0.0674176	1	0	0	FALSE	0.0224725333333333	0
ARFGEF2	rs742643	20	47269874	0.0815109	C	T	0.000590294736890075	0.00195012538544337	0.762121709300757	1591159482	0.302695786279336	FALSE	0	0	0	0.0202442	1	0	0	FALSE	0.00674806666666667	0
ARHGAP27	rs1552458	17	43298388	0.311133	A	G	-0.00143570737098585	0.00097225597347289	0.139762423246983	1591159482	-1.47667631792224	FALSE	0	0.119689558822358					0	FALSE	0.119689558822358	0
ARHGAP27	rs8068730	17	43294324	0.0984095	G	A	0.00428890634334192	0.00165190025769432	0.00942208468256188	1591159482	2.59634703933533	TRUE	0	0.667255226472181					0	FALSE	0.667255226472181	0
ARHGAP27	rs9906359	17	43312800	0.0695825	A	G	-0.000446518744859056	0.00130167249922197	0.731572407641603	1591159482	-0.343034630543357	FALSE	0	0.0631214329510582					0	FALSE	0.0631214329510582	0
ARHGAP27	rs9908905	17	43309078	0.230616	A	G	0.00170713631325191	0.00106536042393941	0.109066610267815	1591159482	1.60240259999465	FALSE	0	0.149933781754402					0	FALSE	0.149933781754402	0
ARID1B	rs11156115	6	156915443	0.312127	T	C	-0.0014927571286436	0.000979855510665348	0.127647117480366	1591159482	-1.52344617384453	FALSE	0	0	0	0.0466821	1	0	0	FALSE	0.0155607	0
ARID1B	rs2262805	6	156898474	0.383698	C	T	0.00152471234043892	0.000933044978035969	0.102232557935681	1591159482	1.63412523118488	FALSE	0	0	0	0.0555954	1	0	0	FALSE	0.0185318	0
ARID1B	rs2767580	6	156904611	0.196819	C	T	0.00233327697139448	0.00114554821012675	0.0416679550250012	1591159482	2.03682127977513	FALSE	0	0	0	0.116424	1	0	0	FALSE	0.038808	0
ARID1B	rs2767582	6	156916754	0.205765	T	G	0.00158767006650204	0.00102398351013952	0.121025386698597	1591159482	1.55048401735074	FALSE	0	0	0	0.0486629	1	0	0	FALSE	0.0162209666666667	0
ARID1B	rs2817462	6	156909684	0.195825	G	A	0.00242782969808623	0.00114739881531811	0.0343497145140867	1591159482	2.11594230852777	FALSE	0	0	0	0.137211	1	0	0	FALSE	0.045737	0
ARID1B	rs2817463	6	156907233	0.44334	T	C	-0.00014095731225335	0.000920620248475152	0.878310548351718	1591159482	-0.153111244823065	FALSE	0	0	0	0		0	0	FALSE	0	0
ARID1B	rs2817466	6	156902619	0.418489	C	T	0.00167076529477053	0.000924768494206467	0.0708114199802199	1591159482	1.80668492194276	FALSE	0	0	0	0.0748116	1	0	0	FALSE	0.0249372	0
ARID1B	rs2817467	6	156902410	0.419483	A	G	0.00169190242519566	0.000919732371586299	0.0658329343609613	1591159482	1.83955950389956	FALSE	0	0	0	0.0794324	1	0	0	FALSE	0.0264774666666667	0
ARID1B	rs2819074	6	156897860	0.232604	C	T	0.00192335748472329	0.00108962437921703	0.0775374780756158	1591159482	1.7651564350142	FALSE	0	0	0	0.0694638	1	0	0	FALSE	0.0231546	0
ARID1B	rs2819079	6	156909486	0.194831	C	A	0.00245207595751152	0.00114768136067055	0.0326347983247326	1591159482	2.13654768783459	FALSE	0	0	0	0.143357	1	0	0	FALSE	0.0477856666666667	0
ARID1B	rs2986593	6	156916059	0.469185	T	G	0.00102938055942815	0.000973767166422859	0.290460661435173	1591159482	1.05711159189069	FALSE	0	0	0	0.0255761	1	0	0	FALSE	0.00852536666666667	0
ARID1B	rs9372004	6	156894118	0.385686	A	C	8.86674886929693e-05	0.000923060296246113	0.923474368105367	1591159482	0.0960581763223495	FALSE	0	0	0	0		0	0	FALSE	0	0
ARID1B	rs9384478	6	156916766	0.0656064	G	A	0.00402589677641153	0.00184405924791573	0.0290232153781218	1591159482	2.18317105644076	TRUE	0	0	0	0.158544	1	0	0	FALSE	0.052848	0
ARID1B	rs9397947	6	156894543	0.383698	G	A	0.000116959895690407	0.000930886206339931	0.900014047293517	1591159482	0.12564360164952	FALSE	0	0	0	0		0	0	FALSE	0	0
ARMC10P1	rs10934892	3	93864779	0.4334	T	C	-0.00385169377931891	0.000930415288809662	3.47672970451512e-05	1591159482	-4.13975761753294	FALSE	0	0.0631287679375472					0	FALSE	0.0631287679375472	0
ARMC10P1	rs7637745	3	93876996	0.431412	G	A	-0.00388859746116717	0.000933301562716165	3.09316978600909e-05	1591159482	-4.16649624999049	FALSE	0	0.0701865921789339					0	FALSE	0.0701865921789339	0
ARMC10P1	rs9860972	3	93843683	0.417495	G	A	-0.00444605255298676	0.000934673345538497	1.96687543278501e-06	1591159482	-4.75679826990812	TRUE	0	0.866684639883519					0	FALSE	0.866684639883519	0
ARPP21	rs10510665	3	35451083	0.0805169	A	G	0.000405177386012158	0.00123957928805652	0.743768589554604	1591159482	0.326866857099087	FALSE	0	4.03046823027609e-07	0	0		0	0	FALSE	1.34348941009203e-07	0
ARPP21	rs11714730	3	35453345	0.139165	A	G	0.00200174555868642	0.00111519612166749	0.0726581974931702	1591159482	1.7949717720443	FALSE	0	1.8043954758129e-06	0	0		0	0	FALSE	6.01465158604301e-07	0
ARPP21	rs11928128	3	35516974	0.129225	T	C	0.00206624833753687	0.00113407305035421	0.0684593689071615	1591159482	1.82197111278811	FALSE	0	1.89120785021313e-06	0	0		0	0	FALSE	6.30402616737709e-07	0
ARPP21	rs12054303	3	35579750	0.302187	T	G	0.00290780441706069	0.000982644499909164	0.00308476734565871	1591159482	2.95916215613021	FALSE	0	2.5879316782218e-05	0	0		0	0	FALSE	8.626438927406e-06	0
ARPP21	rs12487524	3	35529834	0.129225	C	T	0.002335311882007	0.00132607236677446	0.078225838813739	1591159482	1.76107423736415	FALSE	0	1.70271340615979e-06	0	0		0	0	FALSE	5.67571135386598e-07	0
ARPP21	rs12629333	3	35583647	0.302187	T	C	0.00294604517843612	0.000982784101989742	0.00272067739329598	1591159482	2.99765245741314	FALSE	0	2.88979248576071e-05	0	0		0	0	FALSE	9.63264161920237e-06	0
ARPP21	rs12629480	3	35543442	0.467197	T	G	0.00468076483015635	0.000933498658216861	5.32498668699877e-07	1591159482	5.01421698783949	FALSE	0	0.0687339966583302	0	0.0668696	1	0	0	FALSE	0.0452011988861101	0
ARPP21	rs12631043	3	35459699	0.0914513	C	T	-0.00180578789215593	0.00222825039482582	0.417706766737974	1591159482	-0.810406180718791	FALSE	0	5.25139401852393e-07	0	0		0	0	FALSE	1.75046467284131e-07	0
ARPP21	rs12635118	3	35531550	0.368787	T	G	0.00408585374945041	0.000940889853584411	1.4084352002381e-05	1591159482	4.34254204558053	FALSE	0	0.00334058280619243	0	0		0	0	FALSE	0.00111352760206414	0
ARPP21	rs12637211	3	35583628	0.302187	G	A	0.00311252804132564	0.00101744625493331	0.00221960643405046	1591159482	3.05915720484878	FALSE	0	3.45712273719379e-05	0	0		0	0	FALSE	1.15237424573126e-05	0
ARPP21	rs12715275	3	35572591	0.312127	A	G	0.00293148277079865	0.000976900843936107	0.00269272521013235	1591159482	3.0007986880093	FALSE	0	2.91615465495276e-05	0	0		0	0	FALSE	9.72051551650921e-06	0
ARPP21	rs13059637	3	35539993	0.128231	C	T	0.00233330742459277	0.0013252754017273	0.0783026074482552	1591159482	1.76062078987632	FALSE	0	1.70140553545917e-06	0	0		0	0	FALSE	5.67135178486389e-07	0
ARPP21	rs13062354	3	35528166	0.498012	G	A	0.00493079158029703	0.000932781344225869	1.24939810651288e-07	1591159482	5.28611727798778	TRUE	0	0.264510022823473	0	0.27126	1	0	0	FALSE	0.178590007607824	0
ARPP21	rs13077402	3	35576342	0.311133	G	A	0.00307966538980995	0.00101002290003135	0.00229524611870613	1591159482	3.04910452002065	FALSE	0	3.35646998508299e-05	0	0		0	0	FALSE	1.118823328361e-05	0
ARPP21	rs13089690	3	35537610	0.128231	G	A	0.00234339131736329	0.0013252975915233	0.0770274595792835	1591159482	1.7682000875515	FALSE	0	1.72344369986366e-06	0	0		0	0	FALSE	5.74481233287886e-07	0
ARPP21	rs1378398	3	35470792	0.106362	T	C	0.00143845226481237	0.00116948810652815	0.218702902528882	1591159482	1.22998451782694	FALSE	0	7.92828840689985e-07	0	0		0	0	FALSE	2.64276280229995e-07	0
ARPP21	rs1455326	3	35442122	0.388668	A	G	-0.00204274005060296	0.000931561731024809	0.0283209031643765	1591159482	-2.19281233070378	FALSE	0	3.87143586066951e-06	0	0		0	0	FALSE	1.29047862022317e-06	0
ARPP21	rs1464586	3	35581979	0.302187	G	A	0.00312522467644776	0.00101787041534037	0.00213803660181539	1591159482	3.07035613703607	FALSE	0	3.57321973308844e-05	0	0		0	0	FALSE	1.19107324436281e-05	0
ARPP21	rs1464587	3	35582170	0.312127	T	G	0.00289953273048898	0.000977863125405481	0.00302513369051046	1591159482	2.96517237960748	FALSE	0	2.63265356694742e-05	0	0		0	0	FALSE	8.77551188982473e-06	0
ARPP21	rs1464588	3	35582286	0.302187	C	T	0.0031191093640108	0.00101744365322416	0.00217209373685424	1591159482	3.06563351604456	FALSE	0	3.5237414661049e-05	0	0		0	0	FALSE	1.17458048870163e-05	0
ARPP21	rs1523030	3	35535105	0.128231	A	G	0.00193405105822096	0.00113215069523419	0.0875810147492709	1591159482	1.7082982560205	FALSE	0	1.5591152178196e-06	0	0		0	0	FALSE	5.19705072606532e-07	0
ARPP21	rs1523032	3	35584702	0.302187	G	A	0.003118543815197	0.0010176317538393	0.00218026076549757	1591159482	3.06451110967344	FALSE	0	3.51209437376987e-05	0	0		0	0	FALSE	1.17069812458996e-05	0
ARPP21	rs1523033	3	35584869	0.302187	G	A	0.00311808500153887	0.00101763125088704	0.00218353827748508	1591159482	3.0640617599164	FALSE	0	3.50744350915422e-05	0	0		0	0	FALSE	1.16914783638474e-05	0
ARPP21	rs1523040	3	35537151	0.467197	G	A	0.0048876348503538	0.000938233355375438	1.89450096573871e-07	1591159482	5.20940214111019	FALSE	0	0.179548679560354	0	0.181362	1	0	0	FALSE	0.120303559853452	0
ARPP21	rs1523046	3	35525502	0.371769	A	G	0.00400312261007672	0.000940709014687094	2.08646398942844e-05	1591159482	4.25543132634725	FALSE	0	0.00232972453120517	0	0		0	0	FALSE	0.000776574843735056	0
ARPP21	rs1523047	3	35525732	0.26839	G	A	0.00346896168564081	0.00107487171043785	0.00124952902079489	1591159482	3.22732624922069	FALSE	0	5.74965999808885e-05	0	0		0	0	FALSE	1.91655333269628e-05	0
ARPP21	rs1608316	3	35540477	0.467197	G	A	0.00487277143249511	0.000938073659913546	2.05332169451609e-07	1591159482	5.19444436052515	FALSE	0	0.166594918054331	0	0.167785	1	0	0	FALSE	0.111459972684777	0
ARPP21	rs17033117	3	35443653	0.183897	C	T	0.000192287626555517	0.00117918108103781	0.870464276499277	1591159482	0.163068785318607	FALSE	0	3.87779725552484e-07	0	0		0	0	FALSE	1.29259908517495e-07	0
ARPP21	rs17033144	3	35452886	0.0805169	G	A	0.00023289097180131	0.00168015723968588	0.889756282122828	1591159482	0.13861260499931	FALSE	0	3.86405484498198e-07	0	0		0	0	FALSE	1.28801828166066e-07	0
ARPP21	rs17033147	3	35453777	0.212724	T	C	-0.00368003124047141	0.00103845600599469	0.000394475122690322	1591159482	-3.54375266667794	FALSE	0	0.000161206507846456	0	0		0	0	FALSE	5.37355026154855e-05	0
ARPP21	rs17033165	3	35457315	0.0805169	T	C	0.000439870708140925	0.00123925496787172	0.72262876803603	1591159482	0.354947706117614	FALSE	0	4.06777137418324e-07	0	0		0	0	FALSE	1.35592379139441e-07	0
ARPP21	rs17033175	3	35460222	0.139165	G	A	0.00229384511811766	0.00127467999738076	0.0719323756457899	1591159482	1.79954586471201	FALSE	0	1.81872750770751e-06	0	0		0	0	FALSE	6.06242502569169e-07	0
ARPP21	rs17033255	3	35494997	0.16501	G	T	-0.00213033804054356	0.00132995070038056	0.109196016219279	1591159482	-1.60181730039615	FALSE	0	1.31589658902698e-06	0	0		0	0	FALSE	4.38632196342326e-07	0
ARPP21	rs17033265	3	35505374	0.16501	G	A	-0.00217115705547574	0.00133020651235705	0.102638312905993	1591159482	-1.63219547890243	FALSE	0	1.37959700596824e-06	0	0		0	0	FALSE	4.59865668656079e-07	0
ARPP21	rs17033321	3	35552227	0.166998	A	G	0.00097088534479048	0.00106102850673878	0.360169731037111	1591159482	0.915041715301913	FALSE	0	5.72800950671137e-07	0	0		0	0	FALSE	1.90933650223712e-07	0
ARPP21	rs17033323	3	35552965	0.128231	C	A	0.00224239375074088	0.00132410711833843	0.090357699849085	1591159482	1.6935138552497	FALSE	0	1.52183665624861e-06	0	0		0	0	FALSE	5.07278885416203e-07	0
ARPP21	rs17033325	3	35554732	0.143141	T	G	0.00189963378774308	0.0011228069339688	0.0906723902664685	1591159482	1.69186146814076	FALSE	0	1.51774580525732e-06	0	0		0	0	FALSE	5.05915268419107e-07	0
ARPP21	rs17033327	3	35554832	0.180915	T	G	0.00102496647307662	0.00105501089101574	0.33128831721877	1591159482	0.971522172714071	FALSE	0	6.02935589455456e-07	0	0		0	0	FALSE	2.00978529818485e-07	0
ARPP21	rs17033355	3	35565846	0.162028	C	T	0.00187952369107511	0.00122124150706623	0.123797697223007	1591159482	1.53902703126285	FALSE	0	1.19676461840523e-06	0	0		0	0	FALSE	3.98921539468411e-07	0
ARPP21	rs17702251	3	35552618	0.352883	A	C	0.00394462016423819	0.00094111999265485	2.77225618649412e-05	1591159482	4.19141044184028	FALSE	0	0.00179595693279577	0	0		0	0	FALSE	0.000598652310931924	0
ARPP21	rs2085223	3	35457898	0.414513	C	T	-0.0032178833277226	0.000952184308737876	0.000726243397092826	1591159482	-3.37947527405479	FALSE	0	9.32627746054182e-05	0	0		0	0	FALSE	3.10875915351394e-05	0
ARPP21	rs2140292	3	35544937	0.467197	G	A	0.00467796820485366	0.000935603658981757	5.73462356112795e-07	1591159482	4.99994646231378	FALSE	0	0.064166364904267	0	0.0622582	1	0	0	FALSE	0.0421415216347557	0
ARPP21	rs2177293	3	35553041	0.464215	T	G	0.0044804677746861	0.000932041434855338	1.53093187674747e-06	1591159482	4.80715514045952	FALSE	0	0.0258340296637439	0	0		0	0	FALSE	0.00861134322124798	0
ARPP21	rs2359667	3	35539229	0.128231	T	C	0.00192845557492093	0.00113184996797268	0.0884168729843735	1591159482	1.70380848123811	FALSE	0	1.5476643864254e-06	0	0		0	0	FALSE	5.15888128808465e-07	0
ARPP21	rs2359669	3	35552301	0.366799	C	T	0.0039927834032762	0.000956118720290502	2.9663670222327e-05	1591159482	4.17603307888696	FALSE	0	0.00168813504412768	0	0		0	0	FALSE	0.000562711681375894	0
ARPP21	rs2604852	3	35450286	0.093439	C	A	-0.00235131487177605	0.00176138138421877	0.181900369112146	1591159482	-1.33492660524452	FALSE	0	9.02461774199281e-07	0	0		0	0	FALSE	3.0082059139976e-07	0
ARPP21	rs4678773	3	35457937	0.137177	G	A	0.00218289825198756	0.00128179740520751	0.0885684668461538	1591159482	1.70299787089534	FALSE	0	1.54560916210134e-06	0	0		0	0	FALSE	5.15203054033779e-07	0
ARPP21	rs4678781	3	35565565	0.143141	A	G	0.00194140451197637	0.0011233276298324	0.0839412536651088	1591159482	1.72826204966224	FALSE	0	1.61144451704676e-06	0	0		0	0	FALSE	5.37148172348919e-07	0
ARPP21	rs6763494	3	35577646	0.367793	C	A	0.00323395009823424	0.000938797400984462	0.00057152528423517	1591159482	3.44477956036413	FALSE	0	0.000115568366573338	0	0		0	0	FALSE	3.85227888577792e-05	0
ARPP21	rs6775231	3	35471851	0.418489	T	G	-0.00348461466718591	0.000945886012845999	0.000229630258239115	1591159482	-3.68396891365519	FALSE	0	0.000262523197049669	0	0		0	0	FALSE	8.75077323498896e-05	0
ARPP21	rs6781040	3	35582790	0.302187	G	T	0.003111156729191	0.00101740683064787	0.00222873195645986	1591159482	3.05792789616899	FALSE	0	3.44463608115131e-05	0	0		0	0	FALSE	1.14821202705044e-05	0
ARPP21	rs6784540	3	35457227	0.414513	T	C	-0.00314837943185718	0.000943741286911477	0.000849742150703611	1591159482	-3.33606198597148	FALSE	0	8.10555634043197e-05	0	0		0	0	FALSE	2.70185211347733e-05	0
ARPP21	rs6787053	3	35580968	0.302187	T	C	0.00296863182393743	0.000982910691484962	0.00252569674891381	1591159482	3.02024573509571	FALSE	0	3.08517520144491e-05	0	0		0	0	FALSE	1.02839173381497e-05	0
ARPP21	rs6790224	3	35465485	0.414513	C	A	-0.00338978098694715	0.000953870969803933	0.000379837531016584	1591159482	-3.55371019168758	FALSE	0	0.000166782907400131	0	0		0	0	FALSE	5.55943024667105e-05	0
ARPP21	rs6790288	3	35546685	0.466203	T	C	0.00460222535013401	0.000932995689217645	8.10839695868165e-07	1591159482	4.93274020804229	FALSE	0	0.0465380427410258	0	0.0445905	1	0	0	FALSE	0.0303761809136753	0
ARPP21	rs6794354	3	35583195	0.302187	T	G	0.00295220361489337	0.000982801132368934	0.0026657207275224	1591159482	3.00386672100938	FALSE	0	2.94212018016049e-05	0	0		0	0	FALSE	9.80706726720163e-06	0
ARPP21	rs6794373	3	35583255	0.321074	T	G	0.00259636317982184	0.000971919503586739	0.00755408046101157	1591159482	2.67137676550405	FALSE	0	1.18667396863392e-05	0	0		0	0	FALSE	3.95557989544641e-06	0
ARPP21	rs6796385	3	35567770	0.143141	C	T	0.00220279541653635	0.00130267076502826	0.0908398591843823	1591159482	1.69098399662678	FALSE	0	1.51557952077219e-06	0	0		0	0	FALSE	5.05193173590731e-07	0
ARPP21	rs6800137	3	35569206	0.366799	C	T	0.0034186560911958	0.000940963665252531	0.000279989122137838	1591159482	3.63314357125396	FALSE	0	0.000219508195250406	0	0		0	0	FALSE	7.31693984168021e-05	0
ARPP21	rs7434251	3	35552392	0.367793	T	G	0.0039342681145254	0.000938693023640111	2.77459575212439e-05	1591159482	4.19121908381602	FALSE	0	0.00179457124102622	0	0		0	0	FALSE	0.000598190413675407	0
ARPP21	rs7612855	3	35532759	0.368787	C	T	0.00410965647810033	0.000949902824325433	1.51568326002778e-05	1591159482	4.32639673539109	FALSE	0	0.00312301050247266	0	0		0	0	FALSE	0.00104100350082422	0
ARPP21	rs7625417	3	35454257	0.414513	C	A	-0.00315812472624452	0.000951895502567337	0.00090754737116022	1591159482	-3.31772207950012	FALSE	0	7.64331181056788e-05	0	0		0	0	FALSE	2.54777060352263e-05	0
ARPP21	rs7639353	3	35460247	0.210736	T	C	-0.00383311775799579	0.00104016310352129	0.000228601898857679	1591159482	-3.68511221463196	FALSE	0	0.000263589630058791	0	0		0	0	FALSE	8.78632100195971e-05	0
ARPP21	rs7650151	3	35570778	0.0666004	G	T	-0.00325323956301944	0.00174991789926156	0.0630156219395216	1591159482	-1.85908125426471	FALSE	0	2.01969713642391e-06	0	0		0	0	FALSE	6.73232378807972e-07	0
ARPP21	rs7650296	3	35536237	0.467197	C	T	0.00490668054822993	0.000945485744899523	2.10760993645027e-07	1591159482	5.18958701884116	FALSE	0	0.162600273190992	0	0.163607	1	0	0	FALSE	0.108735757730331	0
ARPP21	rs814485	3	35431560	0.089463	C	T	0.000148358607183481	0.00159273576746565	0.925786754846628	1591159482	0.0931470305457811	FALSE	0	3.84451259272112e-07	0	0		0	0	FALSE	1.28150419757371e-07	0
ARPP21	rs814488	3	35435951	0.479125	G	A	0.00244937361019509	0.000910891075062305	0.00716693631874821	1591159482	2.68898628744118	FALSE	0	1.24181626555142e-05	0	0		0	0	FALSE	4.13938755183807e-06	0
ARPP21	rs814490	3	35439546	0.492048	A	G	0.00179999323620032	0.000911174232196214	0.0482153490216016	1591159482	1.97546547366882	FALSE	0	2.50350264541233e-06	0	0		0	0	FALSE	8.34500881804109e-07	0
ARPP21	rs814494	3	35517986	0.429423	T	C	0.00178801172236035	0.000919741254869436	0.0518908986470665	1591159482	1.94403775289407	FALSE	0	2.35942520265819e-06	0	0		0	0	FALSE	7.86475067552731e-07	0
ARPP21	rs9311094	3	35450784	0.212724	C	T	-0.00394526471022527	0.00110901956438925	0.000374494117197972	1591159482	-3.55743472604829	FALSE	0	0.000168922074915034	0	0		0	0	FALSE	5.63073583050115e-05	0
ARPP21	rs9311097	3	35508627	0.10835	G	A	-0.00642160222549642	0.0014824179531664	1.47866191693808e-05	1591159482	-4.33184326443165	FALSE	0	0.00319468603679796	0	0		0	0	FALSE	0.00106489534559932	0
ARPP21	rs9839823	3	35578596	0.312127	C	T	0.00304976753215144	0.00100937100484372	0.00251564294907246	1591159482	3.02145347698355	FALSE	0	3.09602663415287e-05	0	0		0	0	FALSE	1.03200887805096e-05	0
ARPP21	rs9839962	3	35578570	0.312127	G	T	0.00304832787102693	0.00100937655053217	0.00252765848150746	1591159482	3.02001058913026	FALSE	0	3.08306737085706e-05	0	0		0	0	FALSE	1.02768912361902e-05	0
ARPP21	rs9849743	3	35576961	0.301193	T	G	0.00292764304815431	0.000982776305427442	0.00289236460837041	1591159482	2.9789516006707	FALSE	0	2.73848235777807e-05	0	0		0	0	FALSE	9.1282745259269e-06	0
ARPP21	rs9850817	3	35493003	0.206759	A	G	-0.00356006868922816	0.00106503918486629	0.000829781527130931	1591159482	-3.34266451395881	FALSE	0	8.27938196525935e-05	0	0		0	0	FALSE	2.75979398841978e-05	0
ARPP21	rs9858821	3	35447320	0.147117	G	A	-0.00274972077159839	0.00124738831372202	0.0274974664887344	1591159482	-2.20438234136861	FALSE	0	3.96738025754129e-06	0	0		0	0	FALSE	1.3224600858471e-06	0
ARPP21	rs9860362	3	35578909	0.312127	T	C	0.00290650408417377	0.000977866925911765	0.00295587343092172	1591159482	2.97228999893185	FALSE	0	2.68673695764665e-05	0	0		0	0	FALSE	8.95578985882217e-06	0
ARPP21	rs9866255	3	35539447	0.131213	T	G	-0.00188937472331728	0.00115460577828202	0.101759915672772	1591159482	-1.63638079668071	FALSE	0	1.38870831678517e-06	0	0		0	0	FALSE	4.62902772261723e-07	0
ARPP21	rs9869249	3	35484172	0.106362	G	A	-0.00628521111327906	0.00151448198123919	3.32368936603415e-05	1591159482	-4.15007322050562	FALSE	0	0.00152138188413187	0	0		0	0	FALSE	0.000507127294710622	0
ARPP21	rs9873254	3	35578332	0.301193	A	C	0.00294840520215753	0.000982748254665388	0.00269834937838982	1591159482	3.00016325458794	FALSE	0	2.91080883318973e-05	0	0		0	0	FALSE	9.70269611063242e-06	0
ARPP21	rs9878094	3	35579054	0.302187	A	G	0.00292394638740908	0.000982471912156666	0.00291928283958226	1591159482	2.97611193890582	FALSE	0	2.71628973652627e-05	0	0		0	0	FALSE	9.05429912175422e-06	0
ARPP21	rs9882569	3	35484410	0.417495	A	G	-0.00350207233475334	0.000946284710381952	0.000214865440722573	1591159482	-3.70086539107219	FALSE	0	0.000278768168754828	0	0		0	0	FALSE	9.29227229182761e-05	0
B3GALNT2	rs10495361	1	235389548	0.364811	C	T	0.0031615488176704	0.000952747118801051	0.00090550801288304	1591159482	3.31835043662891	FALSE	0	0.0167606980701571	0	0		0	0	FALSE	0.00558689935671904	0
B3GALNT2	rs10495362	1	235390396	0.481113	T	C	0.00360856029570486	0.00091451426170996	7.95086034436032e-05	1591159482	3.94587645791064	FALSE	0	0.140772698919624	0	0.142896	1	0	0	FALSE	0.0945562329732081	0
B3GALNT2	rs10925127	1	235378659	0.364811	C	T	0.00316020067890208	0.000952807565661124	0.000910792151214259	1591159482	3.31672500596625	FALSE	0	0.0166765224240946	0	0		0	0	FALSE	0.00555884080803152	0
B3GALNT2	rs10925192	1	235400826	0.479125	T	C	0.00362327402900593	0.00091444798836256	7.42458892302901e-05	1591159482	3.96225271980081	FALSE	0	0.149546231939836	0	0.152455	1	0	0	FALSE	0.100667077313279	0
B3GALNT2	rs12027832	1	235385934	0.479125	A	G	0.00359642673318225	0.000914329138614798	8.37509759029565e-05	1591159482	3.9334049209356	FALSE	0	0.134460592868735	0	0.136045	1	0	0	FALSE	0.090168530956245	0
B3GALNT2	rs12117563	1	235384838	0.144135	G	A	-0.000834066120459909	0.00137265607972318	0.543433330771229	1591159482	-0.607629349245379	FALSE	0	0.000116572711116203	0	0		0	0	FALSE	3.88575703720676e-05	0
B3GALNT2	rs12741262	1	235406849	0.479125	T	C	0.00363872655738954	0.000914488326248242	6.92129000011535e-05	1591159482	3.97897540400291	TRUE	0	0.159110988485353	0	0.162921	1	0	0	FALSE	0.107343996161784	0
B3GALNT2	rs12743844	1	235389233	0.364811	T	C	0.00313396319674803	0.000939332193308978	0.000848789948054484	1591159482	3.33637366958333	FALSE	0	0.017725955724429	0	0.015531	1	0	0	FALSE	0.011085651908143	0
B3GALNT2	rs12745603	1	235405211	0.360835	G	A	0.0031733163430301	0.000953999652833943	0.000879981169472726	1591159482	3.3263286140655	FALSE	0	0.0171806773496489	0	0		0	0	FALSE	0.00572689244988297	0
B3GALNT2	rs2185019	1	235402133	0.364811	G	A	0.00320832355012693	0.000953132567954435	0.000762437005797186	1591159482	3.36608322702945	FALSE	0	0.019452809091114	0	0.017157	1	0	0	FALSE	0.012203269697038	0
B3GALNT2	rs3795250	1	235383351	0.364811	T	C	0.00313782776404454	0.000939341332255838	0.000836411335436211	1591159482	3.3404553342809	FALSE	0	0.0179529190906219	0	0.0157441	1	0	0	FALSE	0.011232339696874	0
B3GALNT2	rs4659653	1	235382775	0.364811	T	C	0.00313279874455779	0.000939329352665083	0.000852552090106096	1591159482	3.33514409580554	FALSE	0	0.0176582024218471	0	0.0154675	1	0	0	FALSE	0.0110419008072824	0
B3GALNT2	rs6677573	1	235377979	0.479125	T	G	0.00361273021457854	0.000914383861919985	7.78254752069557e-05	1591159482	3.95099953644488	FALSE	0	0.143456716366676	0	0.145816	1	0	0	FALSE	0.0964242387888921	0
B3GALNT2	rs7515496	1	235408221	0.114314	G	A	0.00187459707164783	0.00139706931840255	0.179658656070669	1591159482	1.34180677147165	FALSE	0	0.000227392815210115	0	0		0	0	FALSE	7.57976050700382e-05	0
B3GALNT2	rs7518225	1	235394541	0.479125	A	C	0.00362130024722278	0.000914401902498839	7.48575862283906e-05	1591159482	3.96029386785684	FALSE	0	0.148466682616434	0	0.151276	1	0	0	FALSE	0.0999142275388113	0
B3GALNT2	rs7539316	1	235406067	0.114314	A	C	0.00165592172731007	0.00115277709701767	0.150870617709167	1591159482	1.43646306956833	FALSE	0	0.000257096186053518	0	0		0	0	FALSE	8.56987286845061e-05	0
B3GALNT2	rs7548564	1	235390706	0.114314	C	A	0.00156634864798285	0.00139169696575055	0.260379130442837	1591159482	1.12549548251556	FALSE	0	0.000177242919049081	0	0		0	0	FALSE	5.90809730163603e-05	0
BACE2	rs10211941	21	42442756	0.357853	G	A	0.0019572378732974	0.000927943516922273	0.0349255174639517	1591159482	2.10922091442484	FALSE	0	0	0	0.0500198	1	0	0	FALSE	0.0166732666666667	0
BACE2	rs10211942	21	42442773	0.355865	G	A	0.0020425149261675	0.000935694134031801	0.0290441038842183	1591159482	2.18288739009887	FALSE	0	0	0	0.0585869	1	0	0	FALSE	0.0195289666666667	0
BACE2	rs10211943	21	42442783	0.357853	G	A	0.00197423160248235	0.000927659672514885	0.0333217299231935	1591159482	2.12818521810936	FALSE	0	0	0	0.0520705	1	0	0	FALSE	0.0173568333333333	0
BACE2	rs11088540	21	42410407	0.2167	G	T	-0.00174743354259766	0.00115239375958657	0.129430597412417	1591159482	-1.51635109793077	FALSE	0	0	0	0.017076	1	0	0	FALSE	0.005692	0
BACE2	rs12053704	21	42442372	0.356859	G	A	0.00188490906829897	0.000925851980473602	0.0417639754809394	1591159482	2.03586438010834	FALSE	0	0	0	0.0429649	1	0	0	FALSE	0.0143216333333333	0
BACE2	rs12329738	21	42434884	0.414513	G	T	0.00183700463314008	0.000909756079874206	0.0434635635040306	1591159482	2.01922765209119	FALSE	0	0	0	0.0415398	1	0	0	FALSE	0.0138466	0
BACE2	rs17000509	21	42426742	0.22664	T	C	-0.00147781803128213	0.00101524312523755	0.145495017117758	1591159482	-1.45562968568376	FALSE	0	0	0	0.0156027	1	0	0	FALSE	0.0052009	0
BACE2	rs17000532	21	42460170	0.0457256	G	T	0.00233899558433222	0.00197770311163428	0.236934857187358	1591159482	1.18268286608468	FALSE	0	0	0	0.010885	1	0	0	FALSE	0.00362833333333333	0
BACE2	rs1921981	21	42422547	0.297217	G	A	-0.00150960913313443	0.000974643479465958	0.12140974547507	1591159482	-1.54888342757046	FALSE	0	0	0	0.017949	1	0	0	FALSE	0.005983	0
BACE2	rs2094877	21	42428769	0.366799	G	T	-0.00194956363446551	0.00102275869492657	0.056626670320034	1591159482	-1.90618143276257	FALSE	0	0	0	0.033274	1	0	0	FALSE	0.0110913333333333	0
BACE2	rs2104809	21	42430011	0.494036	A	C	0.00218566984427924	0.000912345296039271	0.0165904362981813	1591159482	2.39566078081161	TRUE	0	0	0	0.0953551	1	0	0	FALSE	0.0317850333333333	0
BACE2	rs2837918	21	42435527	0.414513	G	A	0.00184005117116404	0.000909536281685811	0.0430664290657387	1591159482	2.02306516871821	FALSE	0	0	0	0.0418633	1	0	0	FALSE	0.0139544333333333	0
BACE2	rs2837919	21	42435582	0.208748	A	G	-0.0023903654916184	0.00107054550558047	0.0255589634969347	1591159482	-2.23284809394655	FALSE	0	0	0	0.0654193	1	0	0	FALSE	0.0218064333333333	0
BACE2	rs2837922	21	42436112	0.284294	A	G	5.86889098621768e-05	0.000979022624968556	0.952198301702617	1591159482	0.0599464285762158	FALSE	0	0	0	0		0	0	FALSE	0	0
BACE2	rs2837926	21	42463501	0.323062	A	C	-0.000249138969142229	0.000961796637977079	0.795608254203996	1591159482	-0.259034976111204	FALSE	0	0	0	0		0	0	FALSE	0	0
BACE2	rs2837928	21	42463764	0.392644	T	C	0.00157038716652419	0.000910328486425236	0.084513511331186	1591159482	1.72507747471568	FALSE	0	0	0	0.0239498	1	0	0	FALSE	0.00798326666666667	0
BACE2	rs2837929	21	42464741	0.392644	T	C	0.0015823236528486	0.000910244661087732	0.0821491909055937	1591159482	1.73834983108579	FALSE	0	0	0	0.0245066	1	0	0	FALSE	0.00816886666666667	0
BACE2	rs4365545	21	42403280	0.257455	T	G	-0.0011421896955442	0.00101412473369562	0.260046482101144	1591159482	-1.12628127250372	FALSE	0	0	0	0.0101988	1	0	0	FALSE	0.0033996	0
BACE2	rs4818199	21	42434894	0.414513	C	T	0.00191860040443099	0.000917420117232837	0.0365012078278427	1591159482	2.09129968745176	FALSE	0	0	0	0.0481721	1	0	0	FALSE	0.0160573666666667	0
BACE2	rs4818200	21	42439763	0.2833	T	C	9.18308556180597e-05	0.000979074002122935	0.925273131723671	1591159482	0.0937935798713295	FALSE	0	0	0	0		0	0	FALSE	0	0
BACE2	rs7277376	21	42438669	0.410537	A	G	0.00175495046026568	0.000908951943579762	0.0535151340256362	1591159482	1.93074064328867	FALSE	0	0	0	0.0348793	1	0	0	FALSE	0.0116264333333333	0
BACE2	rs7277766	21	42438699	0.2167	G	T	-0.000442081307601002	0.00107917148995589	0.682063592340828	1591159482	-0.409648801618241	FALSE	0	0	0	0		0	0	FALSE	0	0
BACE2	rs733428	21	42462188	0.394632	A	G	0.00148105715471569	0.000910587134606043	0.103846325890417	1591159482	1.62648592147797	FALSE	0	0	0	0.0203024	1	0	0	FALSE	0.00676746666666667	0
BACE2	rs737155	21	42436785	0.410537	G	A	0.00187501092676195	0.000910022432905186	0.0393602428046999	1591159482	2.06040077580956	FALSE	0	0	0	0.0451793	1	0	0	FALSE	0.0150597666666667	0
BACE2	rs744548	21	42462978	0.4334	T	C	0.00145733902578279	0.000909531130667848	0.109089943010678	1591159482	1.60229702606518	FALSE	0	0	0	0.0195249	1	0	0	FALSE	0.0065083	0
BACE2	rs744857	21	42462100	0.395626	A	G	0.0014799330481994	0.000910417771143605	0.104044614637228	1591159482	1.62555377883321	FALSE	0	0	0	0.0202717	1	0	0	FALSE	0.00675723333333333	0
BACE2	rs768361	21	42440714	0.290258	A	C	3.79187273913572e-05	0.000985724993991678	0.96931465948586	1591159482	0.0384678562707494	FALSE	0	0	0	0		0	0	FALSE	0	0
BACE2	rs8128703	21	42463125	0.394632	T	C	0.00151620404410669	0.000910420295536178	0.0958351509859741	1591159482	1.66538910824011	FALSE	0	0	0	0.021645	1	0	0	FALSE	0.007215	0
BACE2	rs8132530	21	42405684	0.100398	T	C	0.00053477078629136	0.00117489800861741	0.64899155821112	1591159482	0.455163582173967	FALSE	0	0	0	0		0	0	FALSE	0	0
BACE2	rs914165	21	42415929	0.395626	G	A	-0.00053435029616047	0.00093669654817071	0.568364019381178	1591159482	-0.570462544357627	FALSE	0	0	0	0		0	0	FALSE	0	0
BACE2	rs914171	21	42438580	0.410537	A	G	0.00173546327878204	0.000908956001093857	0.0562243121118874	1591159482	1.90929294343571	FALSE	0	0	0	0.0334721	1	0	0	FALSE	0.0111573666666667	0
BACE2	rs9305718	21	42436332	0.410537	T	C	0.00185757541600939	0.000908332970472399	0.040851114641019	1591159482	2.04503797219132	FALSE	0	0	0	0.0437767	1	0	0	FALSE	0.0145922333333333	0
BACE2	rs9305720	21	42460699	0.395626	A	C	0.00146180615965902	0.000910476856023895	0.108375223379169	1591159482	1.60553906448848	FALSE	0	0	0	0.0196267	1	0	0	FALSE	0.00654223333333333	0
BACE2	rs9636979	21	42433737	0.468191	T	C	0.00145457727896164	0.00090514634737424	0.108052647715103	1591159482	1.60700784263369	FALSE	0	0	0	0.0196731	1	0	0	FALSE	0.0065577	0
BACE2	rs993674	21	42409324	0.2167	T	C	-0.00172582167708714	0.00106632299224908	0.105559346946508	1591159482	-1.6184792878254	FALSE	0	0	0	0.0200404	1	0	0	FALSE	0.00668013333333333	0
BACE2	rs9979043	21	42463480	0.348907	T	C	0.00116944833847429	0.000922858169928616	0.205082830748025	1591159482	1.26720267163561	FALSE	0	0	0	0.0120723	1	0	0	FALSE	0.0040241	0
BAI1	rs11992923	8	143293558	0.069583	A	G	0.00452274077741681	0.00124028023866418	0.000265787386685708	1591159482	3.64654747888908	FALSE	0	0.218711349968831					0	FALSE	0.218711349968831	0
BAI1	rs4345692	8	143291396	0.073559	T	C	0.0042982854219084	0.00124058443943037	0.000530771544851657	1591159482	3.46472620910997	FALSE	0	0.120075825613885					0	FALSE	0.120075825613885	0
BAI1	rs7460924	8	143297544	0.067594	T	C	0.00456800976980695	0.00124686849017845	0.000248708794674531	1591159482	3.66358585992752	FALSE	0	0.231716611265453					0	FALSE	0.231716611265453	0
BAI1	rs7841818	8	143296175	0.067594	A	G	0.00479693008781806	0.00124890798030719	0.000122584277164018	1591159482	3.8408995406036	TRUE	0	0.429496213151831					0	FALSE	0.429496213151831	0
BARHL2	rs10158902	1	91012220	0.0854871	A	G	0.000984568059931003	0.00119445630420853	0.409779710660494	1591159482	0.824281354170923	FALSE	0	0.00459372508385447	0	0		0	0	FALSE	0.00153124169461816	0
BARHL2	rs10159380	1	91012109	0.0854871	G	A	0.00134754714019961	0.00150704156786848	0.371232438343633	1591159482	0.894167200779701	FALSE	0	0.00484180457620542	0	0		0	0	FALSE	0.00161393485873514	0
BARHL2	rs10493838	1	90994676	0.157058	T	G	0.0014388840123418	0.00110101798069701	0.191257901779233	1591159482	1.30686695182843	FALSE	0	0.00720741609075337	0	0		0	0	FALSE	0.00240247203025112	0
BARHL2	rs10801817	1	91001089	0.157058	C	T	0.00173152795263616	0.00125552347456603	0.16785520033739	1591159482	1.37912829804688	FALSE	0	0.00784686957819603	0	0		0	0	FALSE	0.00261562319273201	0
BARHL2	rs10922868	1	90986297	0.180915	C	T	0.00207408358842267	0.00119691684373904	0.0831214069629425	1591159482	1.73285520984353	FALSE	0	0.01270774346991	0	0.00908355	1	0	0	FALSE	0.00726376448997	0
BARHL2	rs10922869	1	90993868	0.158052	A	C	0.00148296055349692	0.00110066042006709	0.177871707562003	1591159482	1.34733704097993	FALSE	0	0.00755457820534633	0	0		0	0	FALSE	0.00251819273511544	0
BARHL2	rs12032305	1	90973377	0.168986	G	T	0.0019475562202521	0.00119112521637636	0.102037346019226	1591159482	1.63505582240711	FALSE	0	0.0110006929167519	0	0.00770428	1	0	0	FALSE	0.00623499097225063	0
BARHL2	rs12061177	1	91007820	0.156064	C	T	0.00173864259495971	0.00125678228620381	0.166539816996834	1591159482	1.38340794109327	FALSE	0	0.00788760438911207	0	0.00526974	1	0	0	FALSE	0.00438578146303736	0
BARHL2	rs12064691	1	90975683	0.163022	T	C	0.00159052703838557	0.00110288566441433	0.149259940228854	1591159482	1.44215043291019	FALSE	0	0.0084823224448588	0	0.00572573	1	0	0	FALSE	0.0047360174816196	0
BARHL2	rs12065389	1	90971259	0.159046	T	C	0.00155393482152742	0.00110537958611245	0.159785618191291	1591159482	1.40579294303101	FALSE	0	0.00810626080148968	0	0.00543684	1	0	0	FALSE	0.0045143669338299	0
BARHL2	rs12094515	1	91009863	0.157058	G	A	0.00170422795381971	0.00125664333789269	0.175043576599951	1591159482	1.35617474141676	FALSE	0	0.00763404411872881	0	0		0	0	FALSE	0.0025446813729096	0
BARHL2	rs12122300	1	90971724	0.176938	A	C	-0.00113089548352126	0.00110393606073018	0.30563638158919	1591159482	-1.02442118139818	FALSE	0	0.00540180933498302	0	0		0	0	FALSE	0.00180060311166101	0
BARHL2	rs1336873	1	91017580	0.168986	G	A	0.00184761031369797	0.00118590278473078	0.119238490365426	1591159482	1.5579778861194	FALSE	0	0.00987663857992283	0	0.00681223	1	0	0	FALSE	0.00556295619330761	0
BARHL2	rs1336874	1	91014198	0.158052	T	C	0.0016628772639775	0.00111519168450208	0.135931724877259	1591159482	1.49111339968425	FALSE	0	0.00903299394745383	0	0.00615203	1	0	0	FALSE	0.00506167464915128	0
BARHL2	rs1336876	1	91002449	0.349901	C	T	0.00250493330294293	0.000954064515020655	0.00865119747605949	1591159482	2.625538696289	FALSE	0	0.069835746248922	0	0.0635482	1	0	0	FALSE	0.0444613154163073	0
BARHL2	rs1336880	1	90961152	0.176938	T	C	0.00210431899907408	0.00107417100595537	0.0501108245464225	1591159482	1.95901675562588	FALSE	0	0.0183180281126752	0	0.01379	1	0	0	FALSE	0.0107026760375584	0
BARHL2	rs1361010	1	90993242	0.168986	C	T	0.00179449761637225	0.0011882348203551	0.130986947951664	1591159482	1.51022136839583	FALSE	0	0.0092627436561703	0	0.00633099	1	0	0	FALSE	0.00519791121872343	0
BARHL2	rs17131073	1	90962371	0.177932	T	C	0.00212103879569197	0.00107425478987669	0.0483330905715204	1591159482	1.97442805531771	FALSE	0	0.018810858709711	0	0.0142144	1	0	0	FALSE	0.0110084195699037	0
BARHL2	rs1893672	1	91018685	0.157058	T	C	0.00153284656362837	0.00110137019206815	0.163994100370425	1591159482	1.3917632551413	FALSE	0	0.00796811137976561	0	0.00533119	1	0	0	FALSE	0.00443310045992187	0
BARHL2	rs2152730	1	91017151	0.168986	C	T	0.00184524998173062	0.00118665340206155	0.119945278262694	1591159482	1.55500332154688	FALSE	0	0.00983666641583469	0	0.00678076	1	0	0	FALSE	0.00553914213861156	0
BARHL2	rs475837	1	90982666	0.469185	T	C	0.00295014555412796	0.000916044141188489	0.00127954815402633	1591159482	3.22052772511639	FALSE	0	0.320378374014732	0	0.361756	1	0	0	FALSE	0.227378124671577	0
BARHL2	rs535756	1	90978909	0.157058	G	A	0.00174372402179004	0.00125642065154712	0.165182575394727	1591159482	1.38785049389539	FALSE	0	0.00793024810204879	0	0.00530228	1	0	0	FALSE	0.00441084270068293	0
BARHL2	rs6658710	1	90965006	0.158052	T	C	0.00150999220882541	0.00110613203328942	0.172218391746352	1591159482	1.36511027922678	FALSE	0	0.00771577625245945	0	0		0	0	FALSE	0.00257192541748648	0
BARHL2	rs693260	1	90965565	0.195825	C	T	0.00212656867229659	0.00118970940505879	0.073861719279735	1591159482	1.7874689930618	FALSE	0	0.0138240781825265	0	0.0100001	1	0	0	FALSE	0.00794139272750884	0
BARHL2	rs693530	1	90974794	0.159046	A	C	0.0015164167008499	0.00110459970744818	0.169808274863098	1591159482	1.37282011811599	FALSE	0	0.00778743764910084	0	0		0	0	FALSE	0.00259581254970028	0
BARHL2	rs699521	1	90980866	0.181909	T	C	0.0020161053356382	0.00108928496240172	0.0641908366361029	1591159482	1.85085207748849	FALSE	0	0.0152931905134993	0	0.0112222	1	0	0	FALSE	0.00883846350449977	0
BARHL2	rs7411404	1	91004669	0.180915	C	T	0.00206832948449307	0.00119607677413795	0.0837623086186198	1591159482	1.72926147318911	FALSE	0	0.0126386872817794	0	0.00902722	1	0	0	FALSE	0.00722196909392647	0
BARHL2	rs7533106	1	90979122	0.156064	G	T	0.00168579680930656	0.0012583965532932	0.180362813272056	1591159482	1.3396387687926	FALSE	0	0.00748644944693755	0	0		0	0	FALSE	0.00249548314897918	0
BARHL2	rs815319	1	91004368	0.468191	T	G	0.00296778304170117	0.000915443365092749	0.00118732402676809	1591159482	3.24190786111655	TRUE	0	0.340363407598325	0	0.387631	1	0	0	FALSE	0.242664802532775	0
BARHL2	rs867434	1	91014350	0.180915	A	C	0.00137711303301975	0.00105556818495893	0.192023027359657	1591159482	1.30461779034514	FALSE	0	0.00718889962189806	0	0		0	0	FALSE	0.00239629987396602	0
BARHL2	rs999300	1	91011613	0.181909	G	A	0.00210092413550124	0.00119570023540185	0.0789065736253949	1591159482	1.75706592112124	FALSE	0	0.0131867932760478	0	0.00947552	1	0	0	FALSE	0.00755410442534926	0
BCL11A	rs10174891	2	60490927	0.464215	C	T	-0.00168907782877389	0.000914947988615246	0.0648789011529002	1591159482	-1.84609163558059	FALSE	0	0.0219656864630597	0	0.0162556	1	0	0	FALSE	0.0127404288210199	0
BCL11A	rs1159208	2	60495717	0.419483	A	G	3.44482020499379e-05	0.000916090772179467	0.97000383235939	1591159482	0.0376034811135389	FALSE	0	0.00500577948711845	0	0		0	0	FALSE	0.00166859316237281	0
BCL11A	rs17017706	2	60487902	0.0874751	G	T	0.00562205876271866	0.0017887265269462	0.00167196685907776	1591159482	3.14305103548551	TRUE	0	0.364506413141837	0	0.413143	1	0	0	FALSE	0.259216471047279	0
BCL11A	rs17329726	2	60485086	0.126243	G	A	0.00149297213470375	0.00138739009052416	0.281882001176915	1591159482	1.07610119525915	FALSE	0	0.00827043218591739	0	0.00527726	1	0	0	FALSE	0.0045158973953058	0
BCL11A	rs243280	2	60484260	0.493042	A	G	-0.00145519255317228	0.000916518190429945	0.112345153498459	1591159482	-1.58773995799215	FALSE	0	0.0149447278130487	0	0.0104319	1	0	0	FALSE	0.00845887593768289	0
BCL11A	rs359233	2	60470926	0.385686	A	G	0.000775100876215326	0.000927856806244748	0.403511153011107	1591159482	0.835366913298119	FALSE	0	0.00677286506449948	0	0		0	0	FALSE	0.00225762168816649	0
BCL11A	rs359237	2	60473094	0.496024	T	C	-0.00108748211819623	0.000914903703803964	0.234585241815516	1591159482	-1.18863014071833	FALSE	0	0.00923796048458714	0	0.00599444	1	0	0	FALSE	0.00507746682819571	0
BCL11A	rs359238	2	60474534	0.471173	G	A	-0.00147348518364659	0.000916615898797599	0.107938721102354	1591159482	-1.60752741205938	FALSE	0	0.0153606078564676	0	0.010767	1	0	0	FALSE	0.00870920261882255	0
BCL11A	rs359239	2	60474600	0.431412	C	T	-0.000180443031100725	0.000920192185192266	0.844537558024017	1591159482	-0.196092766276887	FALSE	0	0.0050869183060176	0	0		0	0	FALSE	0.0016956394353392	0
BCL11A	rs359242	2	60475257	0.475149	G	A	-0.00140101637014758	0.000916393594666475	0.126304874683773	1591159482	-1.52883693022482	FALSE	0	0.0137999473138419	0	0.00951702	1	0	0	FALSE	0.00777232243794731	0
BCL11A	rs359245	2	60476330	0.488072	T	C	-0.00151405160333243	0.000916483040099611	0.0985297417090286	1591159482	-1.65202359136714	FALSE	0	0.0163588643245863	0	0.0115768	1	0	0	FALSE	0.00931188810819544	0
BCL11A	rs359246	2	60476639	0.488072	A	G	-0.00151830303249138	0.000916470344319511	0.0975830977246515	1591159482	-1.65668539293406	FALSE	0	0.0164687723668169	0	0.0116664	1	0	0	FALSE	0.00937839078893896	0
BCL11A	rs359249	2	60480237	0.382704	A	G	0.000447640961628931	0.000930474944665925	0.630453474081634	1591159482	0.481088678631374	FALSE	0	0.00553147555331834	0	0		0	0	FALSE	0.00184382518443945	0
BCL11A	rs359255	2	60484507	0.385686	T	C	0.000206979886441635	0.000938656083910233	0.825476612235452	1591159482	0.220506626430633	FALSE	0	0.00510942844099427	0	0		0	0	FALSE	0.00170314281366476	0
BCL11A	rs359256	2	60484680	0.49503	T	C	-0.00163536406937597	0.000917051029738342	0.0745397934754171	1591159482	-1.7832857892789	FALSE	0	0.0198961394184083	0	0.0145046	1	0	0	FALSE	0.0114669131394694	0
BCL11A	rs359257	2	60485161	0.49503	A	C	-0.00161529033076155	0.000924610423940742	0.0806381035182871	1591159482	-1.74699558747899	FALSE	0	0.0188197844363162	0	0.0136046	1	0	0	FALSE	0.0108081281454387	0
BCL11A	rs359259	2	60486642	0.497018	A	C	-0.00163877622413385	0.000917160934611101	0.0739710417130911	1591159482	-1.78679243989904	FALSE	0	0.0200045642704756	0	0.0145957	1	0	0	FALSE	0.0115334214234919	0
BCL11A	rs359260	2	60486936	0.388668	G	T	0.000319822852529441	0.000940268619734225	0.733751192763165	1591159482	0.340139876857575	FALSE	0	0.00526038796915584	0	0		0	0	FALSE	0.00175346265638528	0
BCL11A	rs359261	2	60487134	0.387674	T	C	-0.000377514565159262	0.000996180566482765	0.704716093388179	1591159482	-0.378961985267551	FALSE	0	0.00532452823616825	0	0		0	0	FALSE	0.00177484274538942	0
BCL11A	rs359273	2	60466491	0.497018	A	G	-0.000959654453876849	0.000914697529856811	0.294109317996177	1591159482	-1.04914949756897	FALSE	0	0.00806731567462038	0	0.00512827	1	0	0	FALSE	0.00439852855820679	0
BCL11A	rs4671378	2	60494312	0.460239	T	C	-0.000811715621618774	0.000914725695641318	0.374870620853185	1591159482	-0.88738692428409	FALSE	0	0.00704155454190703	0	0		0	0	FALSE	0.00234718484730234	0
BCL11A	rs4671379	2	60495038	0.420477	T	C	-4.7338875521714e-05	0.000924280094345721	0.959152586675764	1591159482	-0.0512170237261511	FALSE	0	0.00500840781302603	0	0		0	0	FALSE	0.00166946927100868	0
BCL11A	rs4671380	2	60496807	0.419483	T	G	5.56940038734871e-05	0.000915554498514068	0.951493881475792	1591159482	0.0608308997049085	FALSE	0	0.00501075049147204	0	0		0	0	FALSE	0.00167025016382401	0
BCL11A	rs4671381	2	60496910	0.441352	T	C	-0.000379259757360904	0.000913168125597467	0.677905440611547	1591159482	-0.415323034969888	FALSE	0	0.0053917064472746	0	0		0	0	FALSE	0.00179723548242487	0
BCL11A	rs4671382	2	60497135	0.441352	A	C	-0.000379965285548803	0.000913157852497056	0.677336587062111	1591159482	-0.416100331952222	FALSE	0	0.00539321933078385	0	0		0	0	FALSE	0.00179773977692795	0
BCL11A	rs4672374	2	60493062	0.467197	C	T	-0.00172318023193406	0.000914762909239574	0.0595994503755598	1591159482	-1.88374519181862	FALSE	0	0.0233465670263535	0	0.0174381	1	0	0	FALSE	0.0135948890087845	0
BCL11A	rs6545794	2	60484909	0.0884692	G	A	0.00558527248844648	0.00178673983085295	0.00177227259100762	1591159482	3.12595733973211	FALSE	0	0.347937787692806	0	0.39159	1	0	0	FALSE	0.246509262564269	0
BCL11A	rs7560605	2	60491758	0.424453	C	A	8.19152013116977e-05	0.000918221672400991	0.928914459178893	1591159482	0.089210703443215	FALSE	0	0.00502002165943161	0	0		0	0	FALSE	0.00167334055314387	0
BCL11A	rs7582445	2	60495874	0.418489	A	C	9.27790190686918e-05	0.000916515694126461	0.919367765247378	1591159482	0.101230147681345	FALSE	0	0.00502501251506093	0	0		0	0	FALSE	0.00167500417168698	0
BCL11A	rs9309323	2	60490322	0.423459	T	G	0.000106764875709908	0.000914845626192396	0.907095718997325	1591159482	0.116702613701358	FALSE	0	0.00503237367462994	0	0		0	0	FALSE	0.00167745789154331	0
C12orf65_RP11-282O18.3	rs11608811	12	123529056	0.308151	A	G	0.00648476510078646	0.000984796315881364	4.55254374471397e-11	1591159482	6.58487952910626	TRUE	0	0.375179615457384	0	0.377698	1	0	0	FALSE	0.250959205152461	0
C12orf65_RP11-282O18.3	rs12425009	12	123502044	0.309145	C	T	0.00575418188400789	0.00107420074054427	8.4750968964921e-08	1591159482	5.35671003270059	FALSE	0	0.00029102878312226	0	0		0	0	FALSE	9.70095943740867e-05	0
C12orf65_RP11-282O18.3	rs12425850	12	123501972	0.309145	T	C	0.00641167049315012	0.000985023135766919	7.55735757870061e-11	1591159482	6.50915725767002	FALSE	0	0.231189542807641	0	0.23006	1	0	0	FALSE	0.153749847602547	0
C12orf65_RP11-282O18.3	rs12820906	12	123493123	0.250497	A	G	-0.00482149619422554	0.00100404095161082	1.57017163963293e-06	1591159482	-4.80209117615196	FALSE	0	1.85810146584586e-05	0	0		0	0	FALSE	6.19367155281954e-06	0
C12orf65_RP11-282O18.3	rs641760	12	123518866	0.224652	T	C	0.00615468948241807	0.00105331589291966	5.12208913847611e-09	1591159482	5.84315638242013	FALSE	0	0.00416226653749108	0	0		0	0	FALSE	0.00138742217916369	0
C12orf65_RP11-282O18.3	rs7305511	12	123498253	0.311133	G	T	0.00638829356963339	0.00101589454857103	3.20871946259531e-10	1591159482	6.28834319331592	FALSE	0	0.058167731471369	0	0.0560031	1	0	0	FALSE	0.0380569438237897	0
C12orf65_RP11-282O18.3	rs7957096	12	123544878	0.308151	A	G	0.00646614147764024	0.000984886865172218	5.19056579987256e-11	1591159482	6.56536471984482	FALSE	0	0.330991233928334	0	0.332215	1	0	0	FALSE	0.221068744642778	0
CACNA1I	rs1010169	22	39778167	0.343936	A	G	-0.00523614182042317	0.000976810674416327	8.30162939976789e-08	1591159482	-5.36044697049602	FALSE	0	0.0528009601325009	0	0		0	0	FALSE	0.017600320044167	0
CACNA1I	rs1010170	22	39778327	0.343936	T	C	-0.00522508011246456	0.000976884622288812	8.85795607621188e-08	1591159482	-5.34871774337317	FALSE	0	0.0507640655952566	0	0		0	0	FALSE	0.0169213551984189	0
CACNA1I	rs11704158	22	39768080	0.117296	G	T	-0.00463931186095978	0.00140309830138012	0.000944772027255575	1591159482	-3.30647671399534	FALSE	0	0.0596301458214833	0	0		0	0	FALSE	0.0198767152738278	0
CACNA1I	rs11705183	22	39748371	0.218688	C	T	-0.00309267012556207	0.00105020086326885	0.00323125075555349	1591159482	-2.94483677716265	FALSE	0	0.0471033251108499	0	0		0	0	FALSE	0.0157011083702833	0
CACNA1I	rs137663	22	39734668	0.111332	G	T	-0.00479330726230093	0.0014931458426552	0.00132639407913322	1591159482	-3.21020701753902	FALSE	0	0.0263845133618371	0	0		0	0	FALSE	0.00879483778727904	0
CACNA1I	rs137666	22	39735378	0.111332	C	T	-0.00478751300094588	0.00149343536071548	0.00134732100829542	1591159482	-3.20570486469013	FALSE	0	0.0262866202668296	0	0		0	0	FALSE	0.00876220675560987	0
CACNA1I	rs137687	22	39740078	0.437376	G	A	-0.00247321516272711	0.000915851287090126	0.00692447094088846	1591159482	-2.70045497297394	FALSE	0	0.0462649913052675	0	0		0	0	FALSE	0.0154216637684225	0
CACNA1I	rs137697	22	39745639	0.491054	G	A	-0.003152497163699	0.000920912961929453	0.000618816229163676	1591159482	-3.42323030951159	FALSE	0	0.107938053666492	0	0		0	0	FALSE	0.0359793512221641	0
CACNA1I	rs137698	22	39746803	0.491054	C	A	-0.0031258168586456	0.000920577506526142	0.000685044787978248	1591159482	-3.39549558455004	FALSE	0	0.103371361688591	0	0		0	0	FALSE	0.0344571205628638	0
CACNA1I	rs137699	22	39748854	0.332008	A	G	-0.00391534121573007	0.00097010273704318	5.43686474745182e-05	1591159482	-4.03600677147228	FALSE	0	0.0309135620987222	0	0		0	0	FALSE	0.0103045206995741	0
CACNA1I	rs1569499	22	39769818	0.373757	T	C	-0.00416998828919318	0.000952994170700746	1.21059881565737e-05	1591159482	-4.37567030040378	FALSE	0	0.0163470639401176	0	0		0	0	FALSE	0.00544902131337255	0
CACNA1I	rs2012907	22	39761255	0.32505	G	A	-0.00103917263476296	0.000986898587301054	0.292355657010611	1591159482	-1.05296800313076	FALSE	0	0.0257005311883789	0	0		0	0	FALSE	0.00856684372945963	0
CACNA1I	rs4821890	22	39777523	0.349901	G	A	-0.00520171424681457	0.000995621161304603	1.74539633128292e-07	1591159482	-5.22459189195874	FALSE	0	0.0350037635220032	0	0		0	0	FALSE	0.0116679211740011	0
CACNA1I	rs4821893	22	39797779	0.338966	G	A	-0.00518524530322126	0.00100257610388037	2.31698436319888e-07	1591159482	-5.17192189515817	FALSE	0	0.0306663107845756	0	0		0	0	FALSE	0.0102221035948585	0
CACNA1I	rs4821895	22	39823015	0.338966	A	G	-0.00519998079550943	0.000980587560173062	1.13962700754889e-07	1591159482	-5.30292347844153	FALSE	0	0.0439488452359211	0	0		0	0	FALSE	0.0146496150786404	0
CACNA1I	rs4821897	22	39835587	0.291252	A	G	-0.00593278936739626	0.0010258414569903	7.32320790916728e-09	1591159482	-5.78333944974536	TRUE	0	0.301903500509735	0	0.88448	2	0	0	FALSE	0.395461166836578	0
CACNA1I	rs5750806	22	39767011	0.38171	A	G	-0.00434091677595749	0.000960181986424088	6.15681743558018e-06	1591159482	-4.5209312790005	FALSE	0	0.0175156810875312	0	0		0	0	FALSE	0.0058385603625104	0
CACNA1I	rs5750808	22	39790987	0.33996	G	A	-0.00532378798938719	0.00100344358589896	1.12353490695689e-07	1591159482	-5.30551798247606	FALSE	0	0.0448212104434244	0	0		0	0	FALSE	0.0149404034811415	0
CACNA1I	rs5750812	22	39793079	0.345924	G	A	-0.00516918498726282	0.000998692262012426	2.26749592774074e-07	1591159482	-5.17595377864108	FALSE	0	0.0311947890869199	0	0		0	0	FALSE	0.0103982630289733	0
CACNA1I	rs5750814	22	39797987	0.342942	T	C	-0.0049728248030822	0.000975811445700516	3.46736856618146e-07	1591159482	-5.0960918986888	FALSE	0	0.0260552998117956	0	0		0	0	FALSE	0.00868509993726518	0
CACNA1I	rs5750815	22	39798449	0.338966	T	C	-0.00813848843045395	0.00271231777163265	0.00269478365170529	1591159482	-3.00056597924183	FALSE	0	0.0390535908305201	0	0.999673	2	0	0	FALSE	0.346242196943507	0
CACNA1I	rs5750816	22	39810379	0.338966	C	T	-0.00530927662571724	0.00100585769713391	1.30346898352285e-07	1591159482	-5.27835760549975	FALSE	0	0.040771327500039	0	0		0	0	FALSE	0.013590442500013	0
CACNA1I	rs5750818	22	39820885	0.337972	A	G	-0.00525200778950771	0.000980971119972537	8.60849892774514e-08	1591159482	-5.35388624861326	FALSE	0	0.0517974418352082	0	0		0	0	FALSE	0.0172658139450694	0
CACNA1I	rs5750820	22	39825322	0.337972	T	G	-0.00523309022021344	0.000991015207226946	1.28807404353368e-07	1591159482	-5.28053473049788	FALSE	0	0.0410964040917345	0	0		0	0	FALSE	0.0136988013639115	0
CACNA1I	rs5750822	22	39826788	0.338966	G	A	-0.00529386421156255	0.00100653967940203	1.44472004459659e-07	1591159482	-5.25946897066945	FALSE	0	0.0385757156916426	0	0		0	0	FALSE	0.0128585718972142	0
CACNA1I	rs5750825	22	39831278	0.293241	A	G	-0.00579223948501591	0.00102430986485098	1.56052627686458e-08	1591159482	-5.65477272432457	FALSE	0	0.163635165744987	0	0.114077	2	0	0	FALSE	0.0925707219149957	0
CACNA1I	rs5750830	22	39840828	0.280318	C	A	-0.0060589841490356	0.00107821902125191	1.91580425502517e-08	1591159482	-5.61943726609513	FALSE	0	0.13858424552337	0	0		0	0	FALSE	0.04619474850779	0
CACNA1I	rs5757636	22	39758509	0.119284	A	G	-0.00525668804976461	0.00118942784405178	9.89250215977528e-06	1591159482	-4.4195098307584	FALSE	0	0.0672625628435376	0	0		0	0	FALSE	0.0224208542811792	0
CACNA1I	rs5757650	22	39778419	0.34493	T	C	-0.0051724140989162	0.000976445700504383	1.17601150668495e-07	1591159482	-5.2971855949024	FALSE	0	0.0431700612815318	0	0		0	0	FALSE	0.0143900204271773	0
CACNA1I	rs5757657	22	39798429	0.342942	G	T	-0.00504773062568873	0.000999872410842959	4.45584462735927e-07	1591159482	-5.04837474356669	FALSE	0	0.0238992917646612	0	0		0	0	FALSE	0.00796643058822041	0
CACNA1I	rs5757665	22	39821641	0.337972	A	G	-0.00527750451272079	0.000981095118450197	7.48185508663217e-08	1591159482	-5.37919760630089	FALSE	0	0.0565544486455498	0	0		0	0	FALSE	0.0188514828818499	0
CACNA1I	rs5757670	22	39829736	0.337972	G	A	-0.00528984622946746	0.00100518462129454	1.42061858499937e-07	1591159482	-5.26256183929163	FALSE	0	0.0392433243723697	0	0		0	0	FALSE	0.0130811081241232	0
CACNA1I	rs5757676	22	39841700	0.212724	T	C	-0.00519064702971026	0.00108197133694783	1.6074008808651e-06	1591159482	-4.79739790922071	FALSE	0	0.0223189335496812	0	0		0	0	FALSE	0.00743964451656039	0
CACNA1I	rs6001587	22	39819008	0.337972	T	C	-0.00527169566844146	0.00098145922396595	7.81782186757703e-08	1591159482	-5.37128343156144	FALSE	0	0.0550017940296596	0	0		0	0	FALSE	0.0183339313432199	0
CACNA1I	rs7949	22	39827553	0.338966	G	A	-0.00526331453436277	0.0010065599953721	1.70418085358466e-07	1591159482	-5.22901223827901	FALSE	0	0.0354351674168105	0	0		0	0	FALSE	0.0118117224722702	0
CALN1	rs10234063	7	71513486	0.0924453	A	C	-0.00204609564939393	0.00123365519392183	0.0972037535930854	1591159482	-1.65856364037128	FALSE	0	0.000553914570316616	0	0		0	0	FALSE	0.000184638190105539	0
CALN1	rs10277807	7	71513381	0.0815109	C	T	-0.00168953928966234	0.00161138623242026	0.294408066543849	1591159482	-1.04850051196273	FALSE	0	0.000254948597100513	0	0		0	0	FALSE	8.49828657001709e-05	0
CALN1	rs10280768	7	71504434	0.304175	T	G	-0.0008286286899357	0.000972462886724776	0.394162550230784	1591159482	-0.852092867756111	FALSE	0	0.000248377762643082	0	0		0	0	FALSE	8.27925875476939e-05	0
CALN1	rs10950291	7	71537747	0.224652	T	C	0.0013366577154507	0.00102565634949456	0.192499049144671	1591159482	1.30322180144392	FALSE	0	0.000266529561160911	0	0		0	0	FALSE	8.8843187053637e-05	0
CALN1	rs11772518	7	71518506	0.382704	C	T	-0.000609886531116246	0.000943680234217414	0.518094696796789	1591159482	-0.646285159953593	FALSE	0	0.00021383830806021	0	0		0	0	FALSE	7.12794360200701e-05	0
CALN1	rs12533623	7	71516821	0.382704	G	A	-0.00072854199522214	0.000952179361576788	0.444193511841166	1591159482	-0.765131050536204	FALSE	0	0.000236833305795048	0	0		0	0	FALSE	7.89444352650159e-05	0
CALN1	rs17144279	7	71509204	0.0785288	G	A	-0.00173658936010406	0.00162032545683408	0.283830797011844	1591159482	-1.07175342631297	FALSE	0	0.000260896415165135	0	0		0	0	FALSE	8.69654717217117e-05	0
CALN1	rs17144283	7	71510083	0.0795229	G	A	-0.00161909033040325	0.00160822765944807	0.314052795473739	1591159482	-1.00675443609701	FALSE	0	0.000244994522171971	0	0		0	0	FALSE	8.16648407239902e-05	0
CALN1	rs711298	7	71525153	0.302187	T	C	0.00296496985787409	0.000948260382011247	0.00176752243900686	1591159482	3.12674652882305	FALSE	0	0.00582976640059107	0	0		0	0	FALSE	0.00194325546686369	0
CALN1	rs7803192	7	71515673	0.383698	T	C	-0.000646173450407924	0.000933184213024577	0.488661474522375	1591159482	-0.692439329115511	FALSE	0	0.000222289319153024	0	0		0	0	FALSE	7.40964397176747e-05	0
CALN1	rs844747	7	71540679	0.300199	G	A	0.00330177053287775	0.000969932763515571	0.000663768306654484	1591159482	3.40412310736913	FALSE	0	0.0124657867208781	0	0		0	0	FALSE	0.00415526224029269	0
CALN1	rs844750	7	71536769	0.307157	C	T	0.00348472451753282	0.000967610967217385	0.00031654544168219	1591159482	3.60136938872659	FALSE	0	0.0224104198222996	0	0.0354828	1	0	0	FALSE	0.0192977399407665	0
CALN1	rs844756	7	71529475	0.300199	T	C	0.00299899148876141	0.00094813411469033	0.00156127846535736	1591159482	3.16304565176511	FALSE	0	0.00642634725376146	0	0		0	0	FALSE	0.00214211575125382	0
CALN1	rs844759	7	71524672	0.302187	A	G	0.00296468832742587	0.000948393940902759	0.0017719591745178	1591159482	3.12600935071753	FALSE	0	0.00581853020568746	0	0		0	0	FALSE	0.00193951006856249	0
CALN1	rs844762	7	71521799	0.314115	C	T	0.00389923338022195	0.000991735748239481	8.43381045745429e-05	1591159482	3.93172615502046	FALSE	0	0.142467479054291	0	0.123144	1	0	0	FALSE	0.0885371596847635	0
CALN1	rs844767	7	71517796	0.314115	A	G	0.00387507478489198	0.000964632158649683	5.89055294704739e-05	1591159482	4.01715280808843	FALSE	0	0.19410961859766	0	0.172928	1	0	0	FALSE	0.122345872865887	0
CALN1	rs844772	7	71512822	0.225646	A	G	-0.000608279781088417	0.00105204446260359	0.563137008776648	1591159482	-0.578188282634987	FALSE	0	0.000200435238534746	0	0		0	0	FALSE	6.68117461782488e-05	0
CALN1	rs9647948	7	71503303	0.293241	C	T	0.0044286762982732	0.0010237273496303	1.51820033349325e-05	1591159482	4.32603104710696	TRUE	0	0.607768994344731	0	0.627277	1	0	0	FALSE	0.41168199811491	0
CALU_RN7SL81P	rs3802004	7	128169884	0.154076	C	A	0.000794915374737352	0.00131343878957364	0.545034876917937	1591159482	0.605216916880757	FALSE	0	0.0416057936034196					0	FALSE	0.0416057936034196	0
CALU_RN7SL81P	rs6467181	7	128173389	0.120278	C	A	0.000711437045769512	0.00135426597054473	0.599353547467197	1591159482	0.525330371760983	FALSE	0	0.0400263504290996					0	FALSE	0.0400263504290996	0
CALU_RN7SL81P	rs6976331	7	128173957	0.410537	G	A	0.00267561192624526	0.000971349959051458	0.00587766262974273	1591159482	2.75452930358699	TRUE	0	0.918367855967481					0	FALSE	0.918367855967481	0
CAMKMT	rs10514790	2	44571109	0.0536779	G	A	0.00378729693110392	0.00197877281521641	0.0556249496082917	1591159482	1.91396248320185	FALSE	0	0.0307729648205262	0	0		0	0	FALSE	0.0102576549401754	0
CAMKMT	rs1056865	2	44546741	0.336978	T	C	0.00244720283176281	0.000961997020968389	0.0109629441155003	1591159482	2.54387776513003	FALSE	0	0.0200835901084646	0	0		0	0	FALSE	0.00669453003615487	0
CAMKMT	rs11124988	2	44548282	0.157058	T	C	0.00169226180040966	0.00111163061871285	0.12792795556635	1591159482	1.52232384743875	FALSE	0	0.0121466857267086	0	0		0	0	FALSE	0.00404889524223621	0
CAMKMT	rs12474294	2	44550671	0.12326	A	C	-0.0049589519142883	0.00121367918240517	4.39093815296218e-05	1591159482	-4.085883638921	TRUE	0	0.262173696754283	0	0.269041	1	0	0	FALSE	0.177071565584761	0
CAMKMT	rs17032140	2	44565323	0.0536779	T	C	0.00372580500430444	0.00129980607056568	0.00415128048369165	1591159482	2.86643145364212	FALSE	0	0.162708172283028	0	0		0	0	FALSE	0.0542360574276759	0
CAMKMT	rs17032151	2	44568918	0.054672	T	C	0.00386152116273356	0.00129988757362522	0.00297162693693123	1591159482	2.97065780232384	FALSE	0	0.202202212727366	0	0		0	0	FALSE	0.0674007375757886	0
CAMKMT	rs17032158	2	44570081	0.0536779	C	T	0.00395850031835756	0.00198176144358748	0.0457746273700126	1591159482	1.9974656037266	FALSE	0	0.0346036053247578	0	0		0	0	FALSE	0.0115345351082526	0
CAMKMT	rs17032162	2	44575032	0.121272	C	T	-0.00613881136919733	0.0015073528071096	4.64956895116806e-05	1591159482	-4.07257766081234	FALSE	0	0.251854667235437	0	0.254827	1	0	0	FALSE	0.168893889078479	0
CAMKMT	rs17498312	2	44571849	0.0536779	G	A	0.00385630484490293	0.00197970515147853	0.0514246822039488	1591159482	1.94791878074514	FALSE	0	0.0322551588000724	0	0		0	0	FALSE	0.0107517196000241	0
CAMKMT	rs17580226	2	44570776	0.335984	C	T	0.00257083313644083	0.000987038716596322	0.00919837245239755	1591159482	2.60459199139221	FALSE	0	0.0218740118548727	0	0		0	0	FALSE	0.00729133728495757	0
CAMKMT	rs2005203	2	44541725	0.340954	C	T	0.00233912857951355	0.00098291606181146	0.0173227570936644	1591159482	2.37978467378249	FALSE	0	0.0149555497528341	0	0		0	0	FALSE	0.0049851832509447	0
CAMKMT	rs2033951	2	44556298	0.212724	T	C	-0.000122342319462586	0.00104114506662792	0.90645792730208	1591159482	-0.117507466907403	FALSE	0	0.0110271308473525	0	0		0	0	FALSE	0.00367571028245084	0
CAMKMT	rs2053454	2	44550290	0.333002	A	G	0.00250498082544462	0.000962525076644996	0.00925442036464163	1591159482	2.60250967608662	FALSE	0	0.0220918680781463	0	0		0	0	FALSE	0.00736395602604878	0
CAMKMT	rs2053455	2	44550233	0.333996	C	T	0.00252448126844603	0.000987422075151018	0.0105688995783259	1591159482	2.55663847505124	FALSE	0	0.0203763547127569	0	0		0	0	FALSE	0.00679211823758563	0
CAMKMT	rs2053457	2	44572164	0.281312	C	T	0.00394984104023376	0.00104827759768599	0.000164604055709175	1591159482	3.76793422749165	FALSE	0	0.0773673997202772	0	0.0771928	1	0	0	FALSE	0.0515200665734257	0
CAMKMT	rs2241869	2	44549229	0.332008	G	A	0.00257461273118838	0.000988151521714613	0.00917446257083112	1591159482	2.60548374880907	FALSE	0	0.0220970465313981	0	0		0	0	FALSE	0.0073656821771327	0
CAMKMT	rs2241870	2	44549204	0.333002	A	G	0.00253182569734132	0.000963037361430633	0.00856362369441379	1591159482	2.62900049233831	FALSE	0	0.0229252808695973	0	0		0	0	FALSE	0.00764176028986578	0
CAMKMT	rs2241871	2	44548613	0.333996	T	C	0.00249927516416186	0.000962592624299361	0.00942064161070506	1591159482	2.59639966177904	FALSE	0	0.0218605493196045	0	0		0	0	FALSE	0.00728684977320149	0
CAMKMT	rs2289462	2	44547131	0.335984	A	G	0.00245199845346732	0.000962343020313141	0.0108359112325099	1591159482	2.54794642005036	FALSE	0	0.0202113272035406	0	0		0	0	FALSE	0.00673710906784686	0
CAMKMT	rs2304769	2	44569474	0.282306	G	A	0.00391040546104028	0.00104818825702011	0.000190999455896405	1591159482	3.73063277025938	FALSE	0	0.0699401389602176	0	0.067118	1	0	0	FALSE	0.0456860463200725	0
CAMKMT	rs4953085	2	44554724	0.210736	A	G	-6.09288858055662e-05	0.00104154920240768	0.953351695093026	1591159482	-0.0584983269774687	FALSE	0	0.0107533814253434	0	0		0	0	FALSE	0.00358446047511448	0
CAMKMT	rs4953086	2	44561532	0.337972	G	A	0.0024616554425645	0.000986613149433177	0.0125937114894094	1591159482	2.49505638960798	FALSE	0	0.0186310110441004	0	0		0	0	FALSE	0.00621033701470012	0
CAMKMT	rs4953088	2	44564518	0.282306	A	G	0.0038826916808912	0.0010009047185982	0.000104808269261015	1591159482	3.87918211268805	FALSE	0	0.104801267178122	0	0.118116	1	0	0	FALSE	0.0743057557260405	0
CAMKMT	rs4953091	2	44565266	0.33996	C	A	0.00260162465749622	0.000985811126677794	0.00831337913481619	1591159482	2.63907008867282	FALSE	0	0.0232781135988958	0	0		0	0	FALSE	0.00775937119963192	0
CAMKMT	rs4953092	2	44565293	0.338966	G	A	0.00249317816321547	0.000986626526607992	0.0115050490247727	1591159482	2.52697256355653	FALSE	0	0.0194801942263331	0	0		0	0	FALSE	0.00649339807544436	0
CAMKMT	rs6544760	2	44553014	0.213718	C	T	-0.000110561431668723	0.00112652732133008	0.921818277499849	1591159482	-0.0981435865560581	FALSE	0	0.0109090241335553	0	0		0	0	FALSE	0.00363634137785177	0
CAMKMT	rs6721675	2	44566027	0.335984	G	A	0.00254073892092402	0.00098746804248879	0.0100826031875613	1591159482	2.57298344007205	FALSE	0	0.0208081427093322	0	0		0	0	FALSE	0.00693604756977739	0
CAMKMT	rs6740365	2	44566782	0.0536779	T	C	0.00374757649824411	0.00129971769937471	0.00393435900076652	1591159482	2.88337729035086	FALSE	0	0.168689777158374	0	0		0	0	FALSE	0.056229925719458	0
CAMKMT	rs696594	2	44575426	0.161034	C	T	0.0013631926019361	0.00127683905641855	0.285687120383882	1591159482	1.06763072063269	FALSE	0	0.00978948988688588	0	0		0	0	FALSE	0.00326316329562863	0
CAMKMT	rs698765	2	44573671	0.2833	G	T	0.00392050690603765	0.00104778109938981	0.000182762714501688	1591159482	3.74172325528759	FALSE	0	0.0720457031806782	0	0.0699575	1	0	0	FALSE	0.0473344010602261	0
CAMKMT	rs698767	2	44576417	0.284294	A	G	0.00384008781260677	0.00100039841624588	0.000123758746734866	1591159482	3.83855846855214	FALSE	0	0.0933379926557891	0	0.100978	1	0	0	FALSE	0.0647719975519297	0
CAMKMT	rs698770	2	44580069	0.159046	T	C	0.00151842742369198	0.00111268932772129	0.172364231146413	1591159482	1.3646463445476	FALSE	0	0.011068925617418	0	0		0	0	FALSE	0.00368964187247267	0
CAMKMT	rs698775	2	44588941	0.346918	G	A	0.00250838684359384	0.000990609422611577	0.0113360524218237	1591159482	2.53216533816213	FALSE	0	0.0190931551318184	0	0		0	0	FALSE	0.00636438504393947	0
CAMKMT	rs7560807	2	44557089	0.21173	C	T	-0.000134646626035902	0.0011272227673269	0.904918944386684	1591159482	-0.119449881548439	FALSE	0	0.0110365256080389	0	0		0	0	FALSE	0.00367884186934631	0
CAMKMT	rs7562945	2	44552772	0.22167	G	T	-0.00021304833453857	0.00110972821380816	0.847755957372833	1591159482	-0.191982443888193	FALSE	0	0.0112197737940033	0	0		0	0	FALSE	0.0037399245980011	0
CAMKMT	rs7586188	2	44544955	0.352883	G	A	0.00255747039145911	0.000977958876342483	0.00891986286763941	1591159482	2.61511036233335	FALSE	0	0.022449021905021	0	0		0	0	FALSE	0.00748300730167365	0
CAMKMT	rs8886	2	44547909	0.333996	T	C	0.00243284448243126	0.000962330097424607	0.0114689230691771	1591159482	2.52807689268168	FALSE	0	0.0197106749784446	0	0		0	0	FALSE	0.00657022499281486	0
CDH7	rs10515999	18	63345392	0.138171	G	A	0.00433604587285709	0.00137973604780482	0.00167418284435888	1591159482	3.14266332299993	FALSE	0	0.000793761290611372	0	0		0	0	FALSE	0.000264587096870457	0
CDH7	rs10871590	18	63318342	0.375746	A	G	-0.00479293758263503	0.000978516177133821	9.6733832031359e-07	1591159482	-4.89816897731222	TRUE	0	0.675636744915329	0	0.694772	1	0	0	FALSE	0.456802914971777	0
CDH7	rs11875217	18	63330022	0.16501	C	T	0.00381040576534965	0.00135971826082792	0.00507318833090989	1591159482	2.8023494830683	FALSE	0	0.000301812578588523	0	0		0	0	FALSE	0.000100604192862841	0
CDH7	rs12606242	18	63329271	0.140159	G	A	0.00329509440712834	0.00141738146887072	0.020083941516489	1591159482	2.32477598973667	FALSE	0	9.36444249316493e-05	0	0		0	0	FALSE	3.12148083105498e-05	0
CDH7	rs12717054	18	63352071	0.162028	T	C	0.00317780179475038	0.00149866588280394	0.0339706031012381	1591159482	2.12042045609582	FALSE	0	6.06629910034906e-05	0	0		0	0	FALSE	2.02209970011635e-05	0
CDH7	rs12960351	18	63355307	0.142147	T	C	0.00247686796598242	0.00117084702938371	0.0343916399451675	1591159482	2.11544967346089	FALSE	0	6.00555678683667e-05	0	0		0	0	FALSE	2.00185226227889e-05	0
CDH7	rs1547862	18	63349593	0.306163	C	T	0.00470952941975694	0.0010587958440965	8.66714323451223e-06	1591159482	4.44800519950634	FALSE	0	0.090447292268377	0	0.0847689	1	0	0	FALSE	0.0584053974227923	0
CDH7	rs1548344	18	63319997	0.140159	A	G	0.00261155993889926	0.00117411209899087	0.0261292747683119	1591159482	2.22428500749107	FALSE	0	7.52649444307751e-05	0	0		0	0	FALSE	2.50883148102584e-05	0
CDH7	rs17707214	18	63304581	0.138171	G	T	0.00438889600127373	0.00137835573838169	0.00145178094559651	1591159482	3.18415332055473	FALSE	0	0.00089986501685202	0	0		0	0	FALSE	0.00029995500561734	0
CDH7	rs17708149	18	63351576	0.138171	T	C	0.00354110237000383	0.00116284875449037	0.00232528723287463	1591159482	3.04519599503355	FALSE	0	0.000594977549901343	0	0		0	0	FALSE	0.000198325849967114	0
CDH7	rs17708381	18	63353991	0.145129	A	C	0.00328219336763638	0.00114758609366046	0.0042352794476891	1591159482	2.8600846470413	FALSE	0	0.000352855551418174	0	0		0	0	FALSE	0.000117618517139391	0
CDH7	rs17780135	18	63318434	0.140159	T	C	0.0036531676875713	0.00116269252750328	0.0016780406607321	1591159482	3.14198947800582	FALSE	0	0.000792156289632029	0	0		0	0	FALSE	0.00026405209654401	0
CDH7	rs17781116	18	63353865	0.149105	A	C	0.00324755961958781	0.00114735504299867	0.00464789618472144	1591159482	2.83047487297406	FALSE	0	0.000325553178058491	0	0		0	0	FALSE	0.000108517726019497	0
CDH7	rs1893504	18	63308499	0.075547	T	G	-0.0015518707659955	0.00127817590796378	0.224698369201453	1591159482	-1.21412925742571	FALSE	0	1.43095968394569e-05	0	0		0	0	FALSE	4.76986561315229e-06	0
CDH7	rs1942272	18	63332281	0.16501	C	T	0.00381123628687234	0.00135813097128232	0.00501239365668501	1591159482	2.80623619331341	FALSE	0	0.000304973551554788	0	0		0	0	FALSE	0.000101657850518263	0
CDH7	rs1942274	18	63327354	0.304175	T	C	0.00462799534599039	0.00101684107476808	5.33038590696767e-06	1591159482	4.55134579122498	FALSE	0	0.14107067856866	0	0.134953	1	0	0	FALSE	0.09200789285622	0
CDH7	rs1942280	18	63351173	0.161034	T	C	0.00252111381430567	0.00117128949823515	0.0313638281841792	1591159482	2.15242586747715	FALSE	0	6.4760486567117e-05	0	0		0	0	FALSE	2.15868288557057e-05	0
CDH7	rs1942281	18	63312951	0.140159	G	T	0.00331978043861472	0.00141763172447556	0.0191920669108191	1591159482	2.3417791668304	FALSE	0	9.72639616414472e-05	0	0		0	0	FALSE	3.24213205471491e-05	0
CDH7	rs1942282	18	63313066	0.140159	T	C	0.00266875743246683	0.00117431201493465	0.0230494765485144	1591159482	2.27261358014407	FALSE	0	8.35033695548715e-05	0	0		0	0	FALSE	2.78344565182905e-05	0
CDH7	rs1942824	18	63306439	0.072565	T	C	-0.0015699458404026	0.00127817510272763	0.21934512766544	1591159482	-1.22827133547847	FALSE	0	1.45477908418679e-05	0	0		0	0	FALSE	4.84926361395595e-06	0
CDH7	rs1942826	18	63345799	0.167992	G	A	0.00363487391815555	0.00135643185696259	0.00736811143511286	1591159482	2.67973204809197	FALSE	0	0.000218880961368129	0	0		0	0	FALSE	7.29603204560429e-05	0
CDH7	rs1942827	18	63347205	0.139165	A	G	0.00358100431384514	0.00116257298063014	0.00206833544640423	1591159482	3.08024044383361	FALSE	0	0.000659262568021179	0	0		0	0	FALSE	0.000219754189340393	0
CDH7	rs1972398	18	63305506	0.075547	C	T	-0.00204321230312592	0.00184289296055676	0.267560353036628	1591159482	-1.10869830579235	FALSE	0	1.2728978541432e-05	0	0		0	0	FALSE	4.24299284714399e-06	0
CDH7	rs7231753	18	63346272	0.068588	C	A	-0.00225043071394183	0.00185375299760275	0.224752961662043	1591159482	-1.21398628450072	FALSE	0	1.43072227445362e-05	0	0		0	0	FALSE	4.76907424817874e-06	0
CDH7	rs7240727	18	63349991	0.161034	T	C	0.00257188170333377	0.00117143368072849	0.0281278085619269	1591159482	2.1954991952548	FALSE	0	7.0824582350193e-05	0	0		0	0	FALSE	2.3608194116731e-05	0
CDH7	rs8088179	18	63339338	0.166004	G	A	0.0037027444268737	0.00135710979451059	0.00636415211002921	1591159482	2.7284044679738	FALSE	0	0.000248225529312474	0	0		0	0	FALSE	8.27418431041578e-05	0
CDH7	rs8092208	18	63313912	0.140159	T	C	0.00268217772264418	0.00119201853112122	0.0244417022765392	1591159482	2.25011411535801	FALSE	0	7.95392947802176e-05	0	0		0	0	FALSE	2.65130982600725e-05	0
CDH7	rs8092549	18	63331809	0.16501	A	G	0.00320217273228682	0.00115610614927651	0.00560922244020587	1591159482	2.76979128109537	FALSE	0	0.000276745096795095	0	0		0	0	FALSE	9.22483655983649e-05	0
CDH7	rs9948571	18	63316992	0.075547	C	T	-0.0020566977959452	0.00184299482562688	0.264441744430247	1591159482	-1.11595418898999	FALSE	0	1.28275624261542e-05	0	0		0	0	FALSE	4.27585414205141e-06	0
CDH7	rs9967287	18	63350718	0.306163	G	T	0.00469722761797373	0.00105864655010425	9.12161417819427e-06	1591159482	4.43701216190727	FALSE	0	0.0863219743109984	0	0.0807286	1	0	0	FALSE	0.0556835247703328	0
CNOT4	rs1035695	7	134843975	0.482107	A	G	-5.55454038637997e-05	0.00090497905199347	0.951058525120186	1591159482	-0.0613775575704713	FALSE	0	0	0	0.0425775	1	0	0	FALSE	0.0141925	0
CNOT4	rs11761021	7	134853888	0.271372	G	A	-0.00146190178074114	0.0010077810730357	0.146887251040358	1591159482	-1.45061444380723	FALSE	0	0	0	0.121703	1	0	0	FALSE	0.0405676666666667	0
CNOT4	rs11970825	7	134847888	0.482107	C	T	-0.000113454204404294	0.000904943761904521	0.900229408169833	1591159482	-0.125371552554295	FALSE	0	0	0	0.0428327	1	0	0	FALSE	0.0142775666666667	0
CNOT4	rs11971114	7	134839624	0.484095	T	C	-0.000360241652685754	0.000905255020559486	0.69067077422998	1591159482	-0.397944937618915	FALSE	0	0	0	0.0459991	1	0	0	FALSE	0.0153330333333333	0
CNOT4	rs13229466	7	134834157	0.488072	T	C	0.000407448191766889	0.000905335024651035	0.65267266486905	1591159482	0.450052390189965	FALSE	0	0	0	0.0470267	1	0	0	FALSE	0.0156755666666667	0
CNOT4	rs2278126	7	134854215	0.482107	T	C	-0.00011190136398437	0.000905160587400905	0.901611421818294	1591159482	-0.123625979237215	FALSE	0	0	0	0.0428234	1	0	0	FALSE	0.0142744666666667	0
CNOT4	rs2348286	7	134837111	0.484095	C	T	-0.000335329080850353	0.000905113439602184	0.711022691587149	1591159482	-0.370482931949101	FALSE	0	0	0	0.0455163	1	0	0	FALSE	0.0151721	0
CNOT4	rs2348288	7	134837530	0.483101	G	A	-0.000341550601031145	0.000905139306854756	0.705916570086418	1591159482	-0.377345894101086	FALSE	0	0	0	0.0456333	1	0	0	FALSE	0.0152111	0
CNOT4	rs292512	7	134856734	0.218688	T	C	-0.00191592742621995	0.00105807831756357	0.0701777863958291	1591159482	-1.8107614478215	TRUE	0	0	0	0.218956	1	0	0	FALSE	0.0729853333333333	0
CNOT4	rs3250	7	134845432	0.482107	G	A	-0.000112068288015435	0.000904880012498428	0.901435006122816	1591159482	-0.123848782675625	FALSE	0	0	0	0.0428246	1	0	0	FALSE	0.0142748666666667	0
CNOT4	rs3251	7	134845415	0.482107	C	T	-0.00010479601152316	0.000904917233288036	0.907805273630472	1591159482	-0.115807288963192	FALSE	0	0	0	0.0427833	1	0	0	FALSE	0.0142611	0
CNOT4	rs3778772	7	134842878	0.482107	C	A	-5.25932472342031e-05	0.000905074887757421	0.953661585013566	1591159482	-0.0581092768627331	FALSE	0	0	0	0		0	0	FALSE	0	0
CNOT4	rs3800592	7	134849213	0.482107	G	A	-0.000118116923126981	0.000912581074422159	0.897016062824263	1591159482	-0.129431703590579	FALSE	0	0	0	0.0428548	1	0	0	FALSE	0.0142849333333333	0
CNOT4	rs6585	7	134850725	0.486083	G	A	0.000168354900837664	0.000905318021557729	0.852474430364539	1591159482	0.185962166695837	FALSE	0	0	0	0.0432386	1	0	0	FALSE	0.0144128666666667	0
CNOT4	rs700415	7	134845313	0.482107	T	G	-0.00010509585824462	0.000904907301073199	0.907541654179979	1591159482	-0.116139916342789	FALSE	0	0	0	0.042785	1	0	0	FALSE	0.0142616666666667	0
CNOT4	rs7795497	7	134835350	0.488072	G	A	0.000408621369057016	0.000913056339436841	0.654491431650012	1591159482	0.447531385970166	FALSE	0	0	0	0.0469735	1	0	0	FALSE	0.0156578333333333	0
CNOT4	rs9649052	7	134853844	0.482107	C	A	-0.00012475333383364	0.000904956855624289	0.890354573201688	1591159482	-0.137855559696908	FALSE	0	0	0	0.0429031	1	0	0	FALSE	0.0143010333333333	0
CTC-436P18.3	rs10471502	5	60369083	0.374751	A	G	-0.00255947928097724	0.000931616250265911	0.00600783195135154	1591159482	-2.74735362360488	FALSE	0	0.00173565027666744	0	0		0	0	FALSE	0.000578550092222482	0
CTC-436P18.3	rs11951606	5	60372582	0.157058	G	A	0.0011510329223594	0.00119453695358936	0.335256116097157	1591159482	0.963580841011876	FALSE	0	7.56728690498587e-05	0	0		0	0	FALSE	2.52242896832862e-05	0
CTC-436P18.3	rs13357828	5	60376415	0.157058	T	C	0.00133327714627081	0.00107294745740675	0.214004055961114	1591159482	1.24263041686427	FALSE	0	0.000101268729465254	0	0		0	0	FALSE	3.37562431550846e-05	0
CTC-436P18.3	rs17444495	5	60355284	0.412525	G	A	-0.00380053201923323	0.000911732512398382	3.06647581168435e-05	1591159482	-4.16847262497598	FALSE	0	0.181756387809754	0	0.175054	1	0	0	FALSE	0.118936795936585	0
CTC-436P18.3	rs2049579	5	60350665	0.417495	A	G	-0.0040777335383181	0.000908034125039651	7.09804168209149e-06	1591159482	-4.4907271939147	TRUE	0	0.680807366376362	0	0.706504	1	0	0	FALSE	0.462437122125454	0
CTC-436P18.3	rs248678	5	60337858	0.161034	C	T	0.00109334353341158	0.00118670820103328	0.356880948470108	1591159482	0.921324663012857	FALSE	0	7.28735081371168e-05	0	0		0	0	FALSE	2.42911693790389e-05	0
CTC-436P18.3	rs248682	5	60360218	0.422465	C	A	-0.00345995203006253	0.000928349667452953	0.000193778402847641	1591159482	-3.72699226526935	FALSE	0	0.0349190842336495	0	0.0306383	1	0	0	FALSE	0.0218524614112165	0
CTC-436P18.3	rs248684	5	60357869	0.094433	A	C	-0.00402505912190913	0.00117144097562893	0.000590393426002347	1591159482	-3.43598969615019	FALSE	0	0.0130208458827231	0	0		0	0	FALSE	0.00434028196090771	0
CTC-436P18.3	rs248685	5	60353983	0.422465	G	A	-0.00342586606223397	0.000928590499554865	0.000224855621187631	1591159482	-3.68931844971084	FALSE	0	0.0305940251593975	0	0		0	0	FALSE	0.0101980083864658	0
CTC-436P18.3	rs248686	5	60354522	0.246521	C	T	-0.00312303674521849	0.00103704488259341	0.00259980152337854	1591159482	-3.01147693570262	FALSE	0	0.00356522779759405	0	0		0	0	FALSE	0.00118840926586468	0
CTC-436P18.3	rs34598	5	60356483	0.15507	T	C	0.0013711809254491	0.00107541396530304	0.202299987177916	1591159482	1.27502614777995	FALSE	0	0.000105254082840123	0	0		0	0	FALSE	3.50846942800409e-05	0
CTC-436P18.3	rs34599	5	60355458	0.157058	A	G	0.00134220566190837	0.00107308707407363	0.211011416947042	1591159482	1.25078914315231	FALSE	0	0.000102248408490713	0	0		0	0	FALSE	3.40828028302376e-05	0
CTC-436P18.3	rs34638	5	60350487	0.372763	G	A	-0.00259946908737822	0.000947760668469516	0.00609273426975561	1591159482	-2.74274843202341	FALSE	0	0.00171500631102584	0	0		0	0	FALSE	0.000571668770341945	0
CTC-436P18.3	rs34641	5	60347572	0.161034	G	A	0.00109156108839287	0.00118688303052939	0.357736262256386	1591159482	0.919687164038395	FALSE	0	7.27696128204336e-05	0	0		0	0	FALSE	2.42565376068112e-05	0
CTC-436P18.3	rs34642	5	60345751	0.247515	C	T	-0.00308083230682739	0.00103542524536969	0.00292580907471683	1591159482	-2.97542707269746	FALSE	0	0.003219048921972	0	0		0	0	FALSE	0.001073016307324	0
CTC-436P18.3	rs34644	5	60344455	0.420477	C	T	-0.00352848423599183	0.000929840616504126	0.000147810520243232	1591159482	-3.7947194103627	FALSE	0	0.0444392363915694	0	0.0395261	1	0	0	FALSE	0.0279884454638565	0
CTC-436P18.3	rs42437	5	60348046	0.372763	G	A	-0.00261684479962158	0.000947825554545446	0.0057643584326779	1591159482	-2.76089285319655	FALSE	0	0.00179800288235821	0	0		0	0	FALSE	0.000599334294119402	0
CTC-436P18.3	rs4700406	5	60365875	0.375746	T	C	-0.00256286178254084	0.000931632413968567	0.00594251282601807	1591159482	-2.75093668287427	FALSE	0	0.00175190832746275	0	0		0	0	FALSE	0.000583969442487583	0
CTC-436P18.3	rs6871236	5	60371175	0.157058	A	C	0.00131568741639752	0.00107299849686002	0.220131605213054	1591159482	1.22617824745113	FALSE	0	9.93406852169976e-05	0	0		0	0	FALSE	3.31135617389992e-05	0
CTC-436P18.3	rs767634	5	60344297	0.126243	A	G	3.14588926859552e-05	0.00115496310086325	0.978269901975079	1591159482	0.027238006705532	FALSE	0	4.87817334436924e-05	0	0		0	0	FALSE	1.62605778145641e-05	0
CTC-537E7.1	rs706716	5	67548442	0.236581	C	T	0.00109135658728343	0.00106016327600108	0.303280889386775	1591159482	1.02942311999338	FALSE	2	0.9891390820846	0	0		0	1	FALSE	0.329713027361533	0
CTC-537E7.1	rs831229	5	67553016	0.365805	G	A	-0.00448269629422055	0.000965159591005711	3.40879539533891e-06	1591159482	-4.64451302768438	TRUE	1	0.999986441218143	0	0.998674	1	0.998761	1	FALSE	0.999140480406048	1
CTC-537E7.1	rs10940159	5	67547276	0.0854871	C	T	-0.000638696735532051	0.00165324701371475	0.699253263006038	1591159482	-0.386328679400991	FALSE	0	0.00178032225069913	0	0		0	0	FALSE	0.000593440750233043	0
CTC-537E7.1	rs251399	5	67549927	0.372763	G	A	-0.00256567908416948	0.000952224981597959	0.00705145731905692	1591159482	-2.6944042991436	FALSE	0	0.000744507438932618	0	0		0	0	FALSE	0.000248169146310873	0
CTC-537E7.1	rs34300	5	67556245	0.148111	G	A	-0.00217449631822335	0.00126289780955438	0.0851001773814292	1591159482	-1.72183077820891	FALSE	0	0.000472212331994792	0	0		0	0	FALSE	0.000157404110664931	0
CTC-537E7.1	rs6881033	5	67529191	0.486083	G	A	-0.00181532595439408	0.000914163199359557	0.0470578842672959	1591159482	-1.98577885837655	FALSE	0	0.00185973127165373	0	0		0	0	FALSE	0.000619910423884577	0
CTC-537E7.1	rs7709991	5	67552969	0.190855	T	C	0.00112357805421351	0.00106632663360827	0.292024721159992	1591159482	1.05369032227162	FALSE	0	0.000981232514184471	0	0		0	0	FALSE	0.000327077504728157	0
CTC-537E7.1	rs7713645	5	67527326	0.488072	A	C	-0.00190805466456172	0.000915968067720741	0.0372419519247773	1591159482	-2.08310172789063	FALSE	0	0.00233263620928126	0	0		0	0	FALSE	0.000777545403093753	0
CTC-537E7.1	rs972634	5	67551471	0.194831	T	C	0.00102934268259435	0.00106602099241755	0.334247750536557	1591159482	0.965593257464827	FALSE	0	0.00106045130229848	0	0		0	0	FALSE	0.000353483767432827	0
CTD-2143L24.1	rs10474846	5	9608903	0.328032	A	G	-0.000808843658865029	0.000960907270191503	0.399927925383829	1591159482	-0.841749962724115	FALSE	0	0	0	0.00719512	1	0	0	FALSE	0.00239837333333333	0
CTD-2143L24.1	rs11134361	5	9554591	0.302187	G	A	-0.00226188225449286	0.000981835645830959	0.0212379178503447	1591159482	-2.30372798553118	FALSE	0	0	0	0.0717159	1	0	0	FALSE	0.0239053	0
CTD-2143L24.1	rs11742969	5	9559222	0.239563	G	A	-0.000712594174097787	0.00105499254736872	0.499390234219659	1591159482	-0.675449486231048	FALSE	0	0	0	0.00634234	1	0	0	FALSE	0.00211411333333333	0
CTD-2143L24.1	rs11949239	5	9561639	0.10338	C	T	-0.00123539255259155	0.00147567242096608	0.402495543220442	1591159482	-0.837172623842068	FALSE	0	0	0	0.00716753	1	0	0	FALSE	0.00238917666666667	0
CTD-2143L24.1	rs11953393	5	9561804	0.10338	T	C	-0.000903301366737472	0.0011826247608597	0.444980099646131	1591159482	-0.763810632614206	FALSE	0	0	0	0.00675873	1	0	0	FALSE	0.00225291	0
CTD-2143L24.1	rs11954687	5	9560818	0.10338	G	A	-0.00123747548862515	0.00147562860958783	0.401688737280775	1591159482	-0.838609037927775	FALSE	0	0	0	0.00717616	1	0	0	FALSE	0.00239205333333333	0
CTD-2143L24.1	rs11959712	5	9613390	0.102386	C	A	-0.001690012852242	0.0014959932915787	0.258605691616557	1591159482	-1.12969280126822	FALSE	0	0	0	0.00955663	1	0	0	FALSE	0.00318554333333333	0
CTD-2143L24.1	rs12517124	5	9570337	0.0894632	C	A	-0.0024415330277259	0.0015859944989295	0.123698506261778	1591159482	-1.53943347809457	FALSE	0	0	0	0.0165115	1	0	0	FALSE	0.00550383333333333	0
CTD-2143L24.1	rs12517602	5	9567513	0.0894632	A	G	-0.00198324098682552	0.0012218876654677	0.104568883775076	1591159482	-1.6230960037283	FALSE	0	0	0	0.018847	1	0	0	FALSE	0.00628233333333333	0
CTD-2143L24.1	rs12523514	5	9606209	0.0914513	A	C	-0.0021719128150434	0.00122058286234673	0.0751731770199563	1591159482	-1.77940628370581	FALSE	0	0	0	0.0245884	1	0	0	FALSE	0.00819613333333333	0
CTD-2143L24.1	rs12652220	5	9573736	0.17495	G	A	-0.000360651844417271	0.00118504318906196	0.760871573634159	1591159482	-0.304336456043219	FALSE	0	0	0	0.00528801	1	0	0	FALSE	0.00176267	0
CTD-2143L24.1	rs13436204	5	9577098	0.124254	G	A	0.000109534707165837	0.00137147998643423	0.93634378128507	1591159482	0.0798660631210675	FALSE	0	0	0	0.00506483	1	0	0	FALSE	0.00168827666666667	0
CTD-2143L24.1	rs150624	5	9571776	0.228628	C	T	0.000189644621749665	0.00109138429911527	0.86204998691632	1591159482	0.173765209838001	FALSE	0	0	0	0.00512551	1	0	0	FALSE	0.00170850333333333	0
CTD-2143L24.1	rs150625	5	9570442	0.139165	A	C	-0.0012597816648993	0.00114277173171782	0.270291573182419	1591159482	-1.10239134372495	FALSE	0	0	0	0.00926983	1	0	0	FALSE	0.00308994333333333	0
CTD-2143L24.1	rs150626	5	9569957	0.43837	A	C	-8.73530107548169e-05	0.000907494907310316	0.92331622215669	1591159482	-0.0962573013370605	FALSE	0	0	0	0.00507215	1	0	0	FALSE	0.00169071666666667	0
CTD-2143L24.1	rs150627	5	9569880	0.210736	G	A	0.000972659032206593	0.00109120397164185	0.37273436900109	1591159482	0.891363170849817	FALSE	0	0	0	0.00751121	1	0	0	FALSE	0.00250373666666667	0
CTD-2143L24.1	rs150628	5	9565135	0.21173	T	C	0.000860119011013229	0.00101709870390562	0.397742816037358	1591159482	0.845659332482093	FALSE	0	0	0	0.00721889	1	0	0	FALSE	0.00240629666666667	0
CTD-2143L24.1	rs150631	5	9560249	0.22167	C	T	0.00112793849819943	0.0010810282175949	0.29676579039321	1591159482	1.04339413147688	FALSE	0	0	0	0.00870126	1	0	0	FALSE	0.00290042	0
CTD-2143L24.1	rs150632	5	9560030	0.140159	T	C	-0.00129922810510399	0.00114627802241813	0.257032913892141	1591159482	-1.13343192462436	FALSE	0	0	0	0.00959715	1	0	0	FALSE	0.00319905	0
CTD-2143L24.1	rs150634	5	9558762	0.200795	A	C	0.0005060736470514	0.00102881689007562	0.622790987393783	1591159482	0.491898657509601	FALSE	0	0	0	0.00569799	1	0	0	FALSE	0.00189933	0
CTD-2143L24.1	rs1508798	5	9556694	0.17992	T	C	-0.00200405467300269	0.001064368152601	0.0597195402637618	1591159482	-1.88285854674003	FALSE	0	0	0	0.0297167	1	0	0	FALSE	0.00990556666666667	0
CTD-2143L24.1	rs1508801	5	9568765	0.225646	A	G	-0.000915404119650016	0.00100440478788729	0.362090109460704	1591159482	-0.911389641596112	FALSE	0	0	0	0.00764802	1	0	0	FALSE	0.00254934	0
CTD-2143L24.1	rs160499	5	9608135	0.128231	A	C	-0.00127383062099609	0.00117747596887772	0.279327396620907	1591159482	-1.08183152324561	FALSE	0	0	0	0.00906401	1	0	0	FALSE	0.00302133666666667	0
CTD-2143L24.1	rs160502	5	9603298	0.130219	A	C	-0.00131105806072516	0.00117660390212999	0.265162049632813	1591159482	-1.11427308574429	FALSE	0	0	0	0.00939271	1	0	0	FALSE	0.00313090333333333	0
CTD-2143L24.1	rs160504	5	9593459	0.129225	A	G	-0.00123264262716019	0.00117141380011023	0.292676072226201	1591159482	-1.05226916999287	FALSE	0	0	0	0.00878255	1	0	0	FALSE	0.00292751666666667	0
CTD-2143L24.1	rs160505	5	9591290	0.445328	G	A	5.04953920450483e-05	0.00090808562721599	0.955655348892814	1591159482	0.0556064213898607	FALSE	0	0	0	0		0	0	FALSE	0	0
CTD-2143L24.1	rs160508	5	9588764	0.129225	C	A	-0.00156753408048743	0.00141585960854472	0.26823973197006	1591159482	-1.10712536117801	FALSE	0	0	0	0.00931844	1	0	0	FALSE	0.00310614666666667	0
CTD-2143L24.1	rs160509	5	9588308	0.128231	T	C	-0.00137719061066898	0.00117728923033601	0.242082260650468	1591159482	-1.16979802004637	FALSE	0	0	0	0.0100076	1	0	0	FALSE	0.00333586666666667	0
CTD-2143L24.1	rs160512	5	9580386	0.43837	C	T	-1.74939661217088e-05	0.000909281013044472	0.984650175011109	1591159482	-0.019239339511924	FALSE	0	0	0	0		0	0	FALSE	0	0
CTD-2143L24.1	rs1651282	5	9547021	0.423459	C	T	-0.00197805759519622	0.000932322300601387	0.0338675020959532	1591159482	-2.1216456947563	FALSE	0	0	0	0.0479338	1	0	0	FALSE	0.0159779333333333	0
CTD-2143L24.1	rs16883128	5	9550770	0.109344	G	A	-0.00104775952161511	0.00141948972609949	0.460439063495247	1591159482	-0.738124061309109	FALSE	0	0	0	0.00662961	1	0	0	FALSE	0.00220987	0
CTD-2143L24.1	rs16883129	5	9551198	0.182903	G	T	0.00242145996616991	0.00117833193180177	0.0398800009583756	1591159482	2.05498968568839	FALSE	0	0	0	0.0417051	1	0	0	FALSE	0.0139017	0
CTD-2143L24.1	rs16883185	5	9564895	0.114314	A	C	0.000517594635010729	0.00121149043434661	0.669206055370713	1591159482	0.427237904928141	FALSE	0	0	0	0.00553116	1	0	0	FALSE	0.00184372	0
CTD-2143L24.1	rs1706986	5	9546989	0.12326	T	C	-0.000768227565411557	0.00116400163437311	0.509261279396356	1591159482	-0.659988390673779	FALSE	0	0	0	0.0062772	1	0	0	FALSE	0.0020924	0
CTD-2143L24.1	rs17263889	5	9551780	0.12326	G	A	-0.00108744645555569	0.0013510044397999	0.420867571256794	1591159482	-0.804917011017931	FALSE	0	0	0	0.0069802	1	0	0	FALSE	0.00232673333333333	0
CTD-2143L24.1	rs17263917	5	9552338	0.140159	G	A	-0.00223553832835989	0.00126114570207584	0.0762908757432533	1591159482	-1.77262494308168	FALSE	0	0	0	0.024294	1	0	0	FALSE	0.008098	0
CTD-2143L24.1	rs17264244	5	9560691	0.11332	G	A	0.000574350574441186	0.00158395876302101	0.716900348635584	1591159482	0.362604499466738	FALSE	0	0	0	0.00539177	1	0	0	FALSE	0.00179725666666667	0
CTD-2143L24.1	rs17265148	5	9609808	0.223658	G	T	-6.46335390190641e-06	0.00113653204067528	0.995462527840991	1591159482	-0.0056869086577323	FALSE	0	0	0	0		0	0	FALSE	0	0
CTD-2143L24.1	rs17271790	5	9619554	0.149105	G	T	0.000461304622222524	0.00123336470174208	0.708388497572968	1591159482	0.374021261976242	FALSE	0	0	0	0.00541449	1	0	0	FALSE	0.00180483	0
CTD-2143L24.1	rs17328863	5	9543031	0.130219	C	T	-0.00242112076979826	0.00130331210042812	0.0632162204856943	1591159482	-1.85766768297705	FALSE	0	0	0	0.0283491	1	0	0	FALSE	0.0094497	0
CTD-2143L24.1	rs17328904	5	9543270	0.130219	G	A	-0.00239564095583765	0.00130374349422654	0.0661347266825762	1591159482	-1.83750942301644	FALSE	0	0	0	0.0273127	1	0	0	FALSE	0.00910423333333333	0
CTD-2143L24.1	rs17329240	5	9547305	0.196819	C	T	-0.00189676726020309	0.00112324945243239	0.0912878761037469	1591159482	-1.68864294222058	FALSE	0	0	0	0.0210077	1	0	0	FALSE	0.00700256666666667	0
CTD-2143L24.1	rs17329450	5	9549308	0.0675944	G	A	0.00098142108598678	0.00187140708892682	0.599979842058901	1591159482	0.524429501092457	FALSE	0	0	0	0.00579297	1	0	0	FALSE	0.00193099	0
CTD-2143L24.1	rs17330446	5	9574350	0.15507	A	C	-0.0006954960281367	0.00109101713919521	0.523815562388415	1591159482	-0.637474887562017	FALSE	0	0	0	0.00618619	1	0	0	FALSE	0.00206206333333333	0
CTD-2143L24.1	rs17330698	5	9593411	0.124254	T	C	-0.00141985644553999	0.0011364589516099	0.211530185906122	1591159482	-1.24936887824116	FALSE	0	0	0	0.0110187	1	0	0	FALSE	0.0036729	0
CTD-2143L24.1	rs194085	5	9591415	0.17495	A	G	-0.000327404755597039	0.00106774553552727	0.759123631673398	1591159482	-0.30663181882129	FALSE	0	0	0	0.00529172	1	0	0	FALSE	0.00176390666666667	0
CTD-2143L24.1	rs194086	5	9598537	0.175944	A	G	-0.000264091075645763	0.00106804948076452	0.804703273702561	1591159482	-0.247264832203021	FALSE	0	0	0	0.00520543	1	0	0	FALSE	0.00173514333333333	0
CTD-2143L24.1	rs194089	5	9611102	0.170974	G	A	-0.000410244761430187	0.00119670866092787	0.73174073263275	1591159482	-0.342810890256366	FALSE	0	0	0	0.00535426	1	0	0	FALSE	0.00178475333333333	0
CTD-2143L24.1	rs218036	5	9616496	0.439364	G	A	7.48472290301342e-05	0.000923331425009638	0.935392527757198	1591159482	0.081062148436411	FALSE	0	0	0	0.00506532	1	0	0	FALSE	0.00168844	0
CTD-2143L24.1	rs218043	5	9565817	0.305169	G	T	0.000615896653751508	0.000969247763445188	0.525142930034741	1591159482	0.63543778688981	FALSE	0	0	0	0.00617817	1	0	0	FALSE	0.00205939	0
CTD-2143L24.1	rs218049	5	9602682	0.22167	C	T	0.000319883073365754	0.00111875714965035	0.774933898193902	1591159482	0.285927176837018	FALSE	0	0	0	0.00525936	1	0	0	FALSE	0.00175312	0
CTD-2143L24.1	rs218054	5	9578195	0.43837	G	A	-3.91285138927631e-05	0.000909312758741824	0.965676930509866	1591159482	-0.0430308642616029	FALSE	0	0	0	0		0	0	FALSE	0	0
CTD-2143L24.1	rs218056	5	9558295	0.452286	T	C	-0.00040328660208492	0.000914173601511373	0.659105264940682	1591159482	-0.441148816174717	FALSE	0	0	0	0.00556467	1	0	0	FALSE	0.00185489	0
CTD-2143L24.1	rs218057	5	9558232	0.452286	C	T	-0.00043691999019101	0.000924876515297734	0.63663488122385	1591159482	-0.472409000514364	FALSE	0	0	0	0.0056447	1	0	0	FALSE	0.00188156666666667	0
CTD-2143L24.1	rs218058	5	9558143	0.310139	A	C	0.000210707735523998	0.000950484483209575	0.824559449525938	1591159482	0.221684561132955	FALSE	0	0	0	0.0051743	1	0	0	FALSE	0.00172476666666667	0
CTD-2143L24.1	rs268544	5	9532056	0.299205	A	G	0.000305663900315529	0.000952679231295657	0.748326636652813	1591159482	0.320846608464238	FALSE	0	0	0	0.00531537	1	0	0	FALSE	0.00177179	0
CTD-2143L24.1	rs268548	5	9532868	0.297217	T	C	0.000307446042624234	0.000953143209479713	0.74702835676591	1591159482	0.32256017728129	FALSE	0	0	0	0.0053183	1	0	0	FALSE	0.00177276666666667	0
CTD-2143L24.1	rs268549	5	9532931	0.301193	C	A	0.000270427559959904	0.000974483034227954	0.781389494941489	1591159482	0.277508741005587	FALSE	0	0	0	0.0052469	1	0	0	FALSE	0.00174896666666667	0
CTD-2143L24.1	rs268551	5	9534206	0.286282	G	T	0.00020582976219104	0.000985275489756574	0.834521778071142	1591159482	0.20890579774992	FALSE	0	0	0	0.00516008	1	0	0	FALSE	0.00172002666666667	0
CTD-2143L24.1	rs364918	5	9544458	0.125249	T	C	-0.000634093366425786	0.00116357835958276	0.585787114778308	1591159482	-0.54495115107947	FALSE	0	0	0	0.00585688	1	0	0	FALSE	0.00195229333333333	0
CTD-2143L24.1	rs374218	5	9548443	0.17992	A	G	-0.00197092382495275	0.00106551833977211	0.0643521243243035	1591159482	-1.84973242729382	FALSE	0	0	0	0.0279352	1	0	0	FALSE	0.00931173333333333	0
CTD-2143L24.1	rs3798089	5	9541289	0.164016	G	A	-0.000215972703654733	0.00126912409039572	0.864872814698046	1591159482	-0.17017461514531	FALSE	0	0	0	0.00512234	1	0	0	FALSE	0.00170744666666667	0
CTD-2143L24.1	rs3798097	5	9542529	0.298211	C	T	-0.00102483090808731	0.000980671957295288	0.296009437781436	1591159482	-1.045029278612	FALSE	0	0	0	0.00871613	1	0	0	FALSE	0.00290537666666667	0
CTD-2143L24.1	rs3846591	5	9606166	0.223658	C	T	-0.00017368929140437	0.00108261794646861	0.872538798169055	1591159482	-0.16043452075677	FALSE	0	0	0	0.0051141	1	0	0	FALSE	0.0017047	0
CTD-2143L24.1	rs3846594	5	9606563	0.315109	A	G	-0.00113522713359486	0.0009536851062248	0.23390553293795	1591159482	-1.19035845918649	FALSE	0	0	0	0.0102534	1	0	0	FALSE	0.0034178	0
CTD-2143L24.1	rs385	5	9617380	0.297217	A	G	-0.000170535039134898	0.00103072900187335	0.868589094692915	1591159482	-0.165450898174933	FALSE	0	0	0	0.00511828	1	0	0	FALSE	0.00170609333333333	0
CTD-2143L24.1	rs388	5	9604971	0.309145	G	A	-0.000255825857347618	0.000977392726138177	0.793519465936783	1591159482	-0.261743156569646	FALSE	0	0	0	0.00522464	1	0	0	FALSE	0.00174154666666667	0
CTD-2143L24.1	rs390	5	9604363	0.452286	A	G	-0.000533499212638039	0.000917549165607288	0.560944366973084	1591159482	-0.581439374188671	FALSE	0	0	0	0.00597849	1	0	0	FALSE	0.00199283	0
CTD-2143L24.1	rs3913498	5	9592528	0.114314	G	A	0.000663229759907156	0.00157746866418299	0.674164591786202	1591159482	0.420439261308978	FALSE	0	0	0	0.00551525	1	0	0	FALSE	0.00183841666666667	0
CTD-2143L24.1	rs393	5	9603474	0.44334	T	C	1.31657641148566e-05	0.000907878211945185	0.988429734735393	1591159482	0.0145016852939428	FALSE	0	0	0	0		0	0	FALSE	0	0
CTD-2143L24.1	rs394	5	9603365	0.44334	A	G	5.89970614760044e-06	0.000907837285041215	0.994814873333607	1591159482	0.00649863829654518	FALSE	0	0	0	0		0	0	FALSE	0	0
CTD-2143L24.1	rs397	5	9614558	0.454274	G	A	-0.000781226417275383	0.000930538354158457	0.401164997965697	1591159482	-0.839542415188135	FALSE	0	0	0	0.00718178	1	0	0	FALSE	0.00239392666666667	0
CTD-2143L24.1	rs400	5	9606057	0.12326	C	T	-5.22170496888823e-05	0.00139117226301774	0.970058778403229	1591159482	-0.0375345678439654	FALSE	0	0	0	0		0	0	FALSE	0	0
CTD-2143L24.1	rs4094230	5	9611697	0.0994036	C	T	-0.000113132840226255	0.00149899932746764	0.939838982087401	1591159482	-0.0754722421506205	FALSE	0	0	0	0.00506311	1	0	0	FALSE	0.00168770333333333	0
CTD-2143L24.1	rs414829	5	9552525	0.17992	C	T	-0.00238129127638262	0.00117147887577666	0.0420805834173827	1591159482	-2.03272233552132	FALSE	0	0	0	0.0398496	1	0	0	FALSE	0.0132832	0
CTD-2143L24.1	rs4286638	5	9560564	0.237575	C	T	-0.000750922169079705	0.00105471833008334	0.476486665027162	1591159482	-0.711964652231245	FALSE	0	0	0	0.00650505	1	0	0	FALSE	0.00216835	0
CTD-2143L24.1	rs4702633	5	9539168	0.163022	T	C	-0.000309484613729822	0.00111243533989487	0.780855314283142	1591159482	-0.278204586487759	FALSE	0	0	0	0.00524791	1	0	0	FALSE	0.00174930333333333	0
CTD-2143L24.1	rs6555607	5	9554076	0.12326	T	C	-0.000916192428330745	0.00114006148870868	0.421608252480378	1591159482	-0.80363422271942	FALSE	0	0	0	0.006973	1	0	0	FALSE	0.00232433333333333	0
CTD-2143L24.1	rs6872486	5	9553517	0.12326	A	G	-0.000893140050558676	0.00113989372894805	0.433316398483211	1591159482	-0.783529225468158	FALSE	0	0	0	0.00686263	1	0	0	FALSE	0.00228754333333333	0
CTD-2143L24.1	rs6873257	5	9570651	0.124254	T	C	2.68838448823199e-05	0.00114816784348671	0.981319590975344	1591159482	0.0234145600182288	FALSE	0	0	0	0		0	0	FALSE	0	0
CTD-2143L24.1	rs6875196	5	9610860	0.326044	C	T	-0.000746419984918472	0.000989792325800257	0.450778505933911	1591159482	-0.754117773458169	FALSE	0	0	0	0.00670919	1	0	0	FALSE	0.00223639666666667	0
CTD-2143L24.1	rs6875317	5	9610875	0.102386	C	A	-0.00165735254276027	0.00149339178094567	0.267089160556131	1591159482	-1.10979085589367	FALSE	0	0	0	0.00934601	1	0	0	FALSE	0.00311533666666667	0
CTD-2143L24.1	rs6878524	5	9607587	0.10338	A	C	-0.00128879638200316	0.00118921213978178	0.278480237492894	1591159482	-1.08373967847289	FALSE	0	0	0	0.00908276	1	0	0	FALSE	0.00302758666666667	0
CTD-2143L24.1	rs6882326	5	9539938	0.163022	G	A	-0.000195472438151414	0.0012693542180562	0.877614774128024	1591159482	-0.15399360979849	FALSE	0	0	0	0.00510892	1	0	0	FALSE	0.00170297333333333	0
CTD-2143L24.1	rs6895010	5	9610014	0.326044	T	C	-0.000736776791969935	0.000961066969681237	0.443305233384545	1591159482	-0.766623778792758	FALSE	0	0	0	0.0067733	1	0	0	FALSE	0.00225776666666667	0
CTD-2143L24.1	rs6895891	5	9589444	0.0984095	C	T	-0.000147763867688653	0.00149091990331934	0.921051573472031	1591159482	-0.0991091924922834	FALSE	0	0	0	0.00507356	1	0	0	FALSE	0.00169118666666667	0
CTD-2143L24.1	rs6897927	5	9608195	0.328032	G	A	-0.000818881636792083	0.000989105548821061	0.407726474777313	1591159482	-0.827901165621938	FALSE	0	0	0	0.00711242	1	0	0	FALSE	0.00237080666666667	0
CTD-2143L24.1	rs7703528	5	9538883	0.163022	T	C	-0.000312754205491588	0.00111251320663209	0.778615264310038	1591159482	-0.281124038462778	FALSE	0	0	0	0.0052522	1	0	0	FALSE	0.00175073333333333	0
CTD-2143L24.1	rs7712796	5	9592318	0.12326	C	T	-9.73646756277401e-06	0.00137473485437803	0.994349083261817	1591159482	-0.00708243304646486	FALSE	0	0	0	0		0	0	FALSE	0	0
CTD-2143L24.1	rs7728549	5	9565826	0.498012	G	A	-0.000816990411447819	0.00090781808955197	0.368147140180763	1591159482	-0.899949473193493	FALSE	0	0	0	0.00756919	1	0	0	FALSE	0.00252306333333333	0
CTD-2143L24.1	rs890946	5	9562604	0.139165	T	G	-0.00132576395327864	0.00114461013200875	0.246755161756718	1591159482	-1.15826683357413	FALSE	0	0	0	0.00987418	1	0	0	FALSE	0.00329139333333333	0
CTD-2143L24.1	rs978896	5	9551296	0.303181	A	G	-0.00223072237698608	0.000967126420373113	0.021080096708563	1591159482	-2.30654682779267	TRUE	0	0	0	0.0721834	1	0	0	FALSE	0.0240611333333333	0
CTD-3145H4.1	rs10086243	8	138348622	0.193837	A	G	-0.000273381971130792	0.00102360187344656	0.789408782568561	1591159482	-0.267078420060223	FALSE	0	0	0	0.0103162	1	0	0	FALSE	0.00343873333333333	0
CTD-3145H4.1	rs10089330	8	138348666	0.194831	T	C	-0.00023888318145932	0.0010232730240593	0.81541191981764	1591159482	-0.233450091854934	FALSE	0	0	0	0.0102298	1	0	0	FALSE	0.00340993333333333	0
CTD-3145H4.1	rs10097104	8	138372696	0.195825	C	A	1.85938316669209e-05	0.00110928376766455	0.986626472905927	1591159482	0.0167620154634262	FALSE	0	0	0	0		0	0	FALSE	0	0
CTD-3145H4.1	rs10448118	8	138402499	0.177932	A	G	-0.000839959018517483	0.00105003245503786	0.423747737061433	1591159482	-0.799936244339417	FALSE	0	0	0	0.0137083	1	0	0	FALSE	0.00456943333333333	0
CTD-3145H4.1	rs10464967	8	138411801	0.40159	A	G	-0.000159276352988768	0.000920758370273705	0.862664100586552	1591159482	-0.172983877346042	FALSE	0	0	0	0.0101049	1	0	0	FALSE	0.0033683	0
CTD-3145H4.1	rs10505673	8	138378521	0.193837	C	T	0.000178028932155386	0.001103903875575	0.871879070931026	1591159482	0.161272132560142	FALSE	0	0	0	0.0100851	1	0	0	FALSE	0.0033617	0
CTD-3145H4.1	rs10505674	8	138401214	0.177932	A	G	-0.000825710773510144	0.00104989778396174	0.431593491296116	1591159482	-0.786467774409775	FALSE	0	0	0	0.0135627	1	0	0	FALSE	0.0045209	0
CTD-3145H4.1	rs10875404	8	138400701	0.184891	T	C	-0.000693731112708448	0.00108613270457246	0.523007237155501	1591159482	-0.638716714622386	FALSE	0	0	0	0.0122073	1	0	0	FALSE	0.0040691	0
CTD-3145H4.1	rs11166710	8	138393602	0.177932	C	T	-0.00096333114328508	0.00114394144700322	0.399723149605268	1591159482	-0.842115779447205	FALSE	0	0	0	0.0141914	1	0	0	FALSE	0.00473046666666667	0
CTD-3145H4.1	rs11782975	8	138403057	0.395626	A	G	-0.000253818676207124	0.000921257408566428	0.782921902956041	1591159482	-0.275513308058051	FALSE	0	0	0	0.0103399	1	0	0	FALSE	0.00344663333333333	0
CTD-3145H4.1	rs11787252	8	138387871	0.394632	T	G	-0.000266787404523234	0.000921328618166923	0.772146651878477	1591159482	-0.289568129397776	FALSE	0	0	0	0.010381	1	0	0	FALSE	0.00346033333333333	0
CTD-3145H4.1	rs11987008	8	138405280	0.398608	C	T	-0.000245275115739898	0.000928548651030047	0.791665175699605	1591159482	-0.264148911818258	FALSE	0	0	0	0.0103082	1	0	0	FALSE	0.00343606666666667	0
CTD-3145H4.1	rs11991869	8	138406907	0.398608	A	C	-0.000259365459829793	0.000921112513379094	0.77826674458285	1591159482	-0.2815784782668	FALSE	0	0	0	0.0103574	1	0	0	FALSE	0.00345246666666667	0
CTD-3145H4.1	rs11996402	8	138394996	0.186879	C	A	-0.00152150315178689	0.00116346633959808	0.190963937253555	1591159482	-1.30773284967788	TRUE	0	0	0	0.0234094	1	0	0	FALSE	0.00780313333333333	0
CTD-3145H4.1	rs12114107	8	138353376	0.187873	C	T	-9.63320592817782e-05	0.00111308984336651	0.931033400518648	1591159482	-0.0865447293907781	FALSE	0	0	0	0.00999214	1	0	0	FALSE	0.00333071333333333	0
CTD-3145H4.1	rs12114886	8	138369245	0.193837	T	C	7.04446304168725e-05	0.00102364270307389	0.945134811376495	1591159482	0.0688175964184913	FALSE	0	0	0	0		0	0	FALSE	0	0
CTD-3145H4.1	rs12334972	8	138374940	0.196819	G	A	3.63116924916715e-05	0.00109963721413407	0.973657426351137	1591159482	0.0330215202113416	FALSE	0	0	0	0		0	0	FALSE	0	0
CTD-3145H4.1	rs12544377	8	138402047	0.364811	C	T	0.000269068835542306	0.000945603973041977	0.775991170956878	1591159482	0.284547065381632	FALSE	0	0	0	0.0103661	1	0	0	FALSE	0.00345536666666667	0
CTD-3145H4.1	rs12547640	8	138375773	0.196819	G	A	2.1003053017701e-05	0.00110007511698178	0.984767409582086	1591159482	0.0190923807778927	FALSE	0	0	0	0		0	0	FALSE	0	0
CTD-3145H4.1	rs12550552	8	138369628	0.245527	G	T	-0.00111846139382849	0.00106070146097734	0.291674896613979	1591159482	-1.05445446713907	FALSE	0	0	0	0.0173569	1	0	0	FALSE	0.00578563333333333	0
CTD-3145H4.1	rs13249103	8	138364362	0.437376	A	G	-0.000708818955116083	0.000916448912635909	0.439261567802626	1591159482	-0.773440772685696	FALSE	0	0	0	0.0134255	1	0	0	FALSE	0.00447516666666667	0
CTD-3145H4.1	rs13249389	8	138383653	0.187873	A	G	-0.000697362362500327	0.00108581227043577	0.520711212835357	1591159482	-0.642249476717052	FALSE	0	0	0	0.0122349	1	0	0	FALSE	0.0040783	0
CTD-3145H4.1	rs13250364	8	138361071	0.43837	G	A	-0.000751808445440057	0.000909648962488321	0.408530754840091	1591159482	-0.826481946819908	FALSE	0	0	0	0.0140075	1	0	0	FALSE	0.00466916666666667	0
CTD-3145H4.1	rs13252843	8	138361919	0.0964215	G	A	0.00159506473776447	0.00156587103557749	0.308372127879995	1591159482	1.01864374621133	FALSE	0	0	0	0.0167244	1	0	0	FALSE	0.0055748	0
CTD-3145H4.1	rs13256477	8	138384099	0.395626	C	A	-0.000239206374412689	0.000928946575083704	0.796790628922009	1591159482	-0.257502832594151	FALSE	0	0	0	0.0102904	1	0	0	FALSE	0.00343013333333333	0
CTD-3145H4.1	rs13275417	8	138365307	0.44334	C	A	-0.000890850604284987	0.000909554662363051	0.327364583667657	1591159482	-0.979436026385187	FALSE	0	0	0	0.016082	1	0	0	FALSE	0.00536066666666667	0
CTD-3145H4.1	rs16907050	8	138381695	0.177932	T	C	-0.000928731972980323	0.0010500072202644	0.376426060968168	1591159482	-0.884500558716597	FALSE	0	0	0	0.0147203	1	0	0	FALSE	0.00490676666666667	0
CTD-3145H4.1	rs16907102	8	138393703	0.237575	C	T	0.000545677169603712	0.00104540579597844	0.601686751958607	1591159482	0.521976414998723	FALSE	0	0	0	0.0114076	1	0	0	FALSE	0.00380253333333333	0
CTD-3145H4.1	rs17626729	8	138391587	0.28827	C	T	-0.00022272866792596	0.00100133485728616	0.823977795340005	1591159482	-0.222431753279422	FALSE	0	0	0	0.0102041	1	0	0	FALSE	0.00340136666666667	0
CTD-3145H4.1	rs4131207	8	138398085	0.184891	T	C	-0.000736162713902734	0.00108715511880726	0.49831334072773	1591159482	-0.677145975921443	FALSE	0	0	0	0.0125199	1	0	0	FALSE	0.0041733	0
CTD-3145H4.1	rs4265216	8	138383090	0.187873	C	T	-0.000619911301880108	0.00121863541614793	0.610967431973658	1591159482	-0.508692996827246	FALSE	0	0	0	0.0113298	1	0	0	FALSE	0.0037766	0
CTD-3145H4.1	rs4279630	8	138385015	0.186879	C	A	-0.000654343702205364	0.00122417182212788	0.592982166397763	1591159482	-0.53451949340573	FALSE	0	0	0	0.0114835	1	0	0	FALSE	0.00382783333333333	0
CTD-3145H4.1	rs4292724	8	138386304	0.187873	C	T	-0.000704175503010956	0.00122306673877541	0.564787032563471	1591159482	-0.575745771417191	FALSE	0	0	0	0.0117493	1	0	0	FALSE	0.00391643333333333	0
CTD-3145H4.1	rs4391470	8	138383325	0.186879	A	C	-0.000698352234085353	0.00108582060833207	0.520122764061966	1591159482	-0.64315617950749	FALSE	0	0	0	0.0122421	1	0	0	FALSE	0.0040807	0
CTD-3145H4.1	rs4467964	8	138353622	0.432406	A	C	-0.000800624373074058	0.000908935881021654	0.378406039280661	1591159482	-0.880837020290306	FALSE	0	0	0	0.0146727	1	0	0	FALSE	0.0048909	0
CTD-3145H4.1	rs4477067	8	138409872	0.402584	T	C	-0.000283553943859904	0.000920658691235395	0.758089715492315	1591159482	-0.307990297120222	FALSE	0	0	0	0.0104383	1	0	0	FALSE	0.00347943333333333	0
CTD-3145H4.1	rs4495465	8	138367532	0.244533	A	C	-0.00119187237420419	0.00100210177844962	0.2342930872512	1591159482	-1.18937257655422	FALSE	0	0	0	0.0201934	1	0	0	FALSE	0.00673113333333333	0
CTD-3145H4.1	rs4532628	8	138384931	0.184891	T	C	-0.000671437649046905	0.00108578945617629	0.536320529379323	1591159482	-0.618386599011042	FALSE	0	0	0	0.0120523	1	0	0	FALSE	0.00401743333333333	0
CTD-3145H4.1	rs4551401	8	138368831	0.245527	C	T	-0.00122491404052657	0.00105943389537787	0.247600683542028	1591159482	-1.15619676307381	FALSE	0	0	0	0.0194228	1	0	0	FALSE	0.00647426666666667	0
CTD-3145H4.1	rs4563923	8	138385035	0.365805	G	T	0.000289666361429141	0.000945661863026885	0.75936808166873	1591159482	0.306310715018129	FALSE	0	0	0	0.0104329	1	0	0	FALSE	0.00347763333333333	0
CTD-3145H4.1	rs4582597	8	138412300	0.184891	G	A	-0.000589026763353733	0.0012233188033489	0.630161900237903	1591159482	-0.481498985988968	FALSE	0	0	0	0.0111783	1	0	0	FALSE	0.0037261	0
CTD-3145H4.1	rs4618736	8	138411346	0.173956	A	G	-0.000832570946188461	0.00105249596203512	0.428918132728262	1591159482	-0.791044313916978	FALSE	0	0	0	0.0136117	1	0	0	FALSE	0.00453723333333333	0
CTD-3145H4.1	rs4628287	8	138379144	0.193837	C	T	-0.000549376519854637	0.0011144915508768	0.622055582186792	1591159482	-0.492939151869234	FALSE	0	0	0	0.0112408	1	0	0	FALSE	0.00374693333333333	0
CTD-3145H4.1	rs4909367	8	138387114	0.187873	T	C	-0.000756231812627838	0.00108545696871477	0.485994051966695	1591159482	-0.696694419423416	FALSE	0	0	0	0.0126891	1	0	0	FALSE	0.0042297	0
CTD-3145H4.1	rs4909649	8	138379427	0.189861	C	A	-0.000762792701403135	0.0012308179386544	0.53542598468468	1591159482	-0.619744543402628	FALSE	0	0	0	0.0120624	1	0	0	FALSE	0.0040208	0
CTD-3145H4.1	rs4909651	8	138379575	0.193837	A	G	-0.000685648193608653	0.00103553691207732	0.507895251519169	1591159482	-0.662118545087129	FALSE	0	0	0	0.0123945	1	0	0	FALSE	0.0041315	0
CTD-3145H4.1	rs4909652	8	138379796	0.196819	C	T	-0.00101290942334779	0.00120905535598132	0.402160300566302	1591159482	-0.837769270312417	FALSE	0	0	0	0.0141396	1	0	0	FALSE	0.0047132	0
CTD-3145H4.1	rs4909654	8	138385651	0.187873	C	T	-0.000718237832421116	0.00122331616208458	0.557120674772253	1591159482	-0.587123635477202	FALSE	0	0	0	0.0118273	1	0	0	FALSE	0.00394243333333333	0
CTD-3145H4.1	rs4909657	8	138387002	0.185885	A	G	-0.000643798800746738	0.00108573068001755	0.553205495456685	1591159482	-0.592963625874818	FALSE	0	0	0	0.0118681	1	0	0	FALSE	0.00395603333333333	0
CTD-3145H4.1	rs4909658	8	138391076	0.185885	T	C	-0.000650427344660042	0.00108569686890342	0.549114584906979	1591159482	-0.599087427890429	FALSE	0	0	0	0.0119115	1	0	0	FALSE	0.0039705	0
CTD-3145H4.1	rs4909659	8	138391138	0.185885	T	C	-0.000544371305789374	0.00108340353236808	0.615341147966489	1591159482	-0.502464030737927	FALSE	0	0	0	0.0112942	1	0	0	FALSE	0.00376473333333333	0
CTD-3145H4.1	rs4909661	8	138391403	0.177932	G	A	-0.000913940288321961	0.00114403376625182	0.424362737609787	1591159482	-0.798875273862143	FALSE	0	0	0	0.0136967	1	0	0	FALSE	0.00456556666666667	0
CTD-3145H4.1	rs4909662	8	138391481	0.177932	C	A	-0.000930073923908716	0.00114462497902015	0.416471650283665	1591159482	-0.812557773031391	FALSE	0	0	0	0.0138485	1	0	0	FALSE	0.00461616666666667	0
CTD-3145H4.1	rs4909663	8	138398977	0.177932	C	T	-0.000849151818049053	0.00120983079941303	0.482756179799268	1591159482	-0.701876509063113	FALSE	0	0	0	0.0127352	1	0	0	FALSE	0.00424506666666667	0
CTD-3145H4.1	rs4909665	8	138404759	0.184891	G	T	-0.000653423951598971	0.00122399357964082	0.593448155750542	1591159482	-0.533845897942306	FALSE	0	0	0	0.0114794	1	0	0	FALSE	0.00382646666666667	0
CTD-3145H4.1	rs4909666	8	138404925	0.416501	C	A	-0.000109486580616826	0.000910439192784029	0.904279657566828	1591159482	-0.120256884242898	FALSE	0	0	0	0.010027	1	0	0	FALSE	0.00334233333333333	0
CTD-3145H4.1	rs6421006	8	138376514	0.245527	T	C	-0.00117150776162119	0.00100405860191404	0.243302337263124	1591159482	-1.16677229734195	FALSE	0	0	0	0.0196629	1	0	0	FALSE	0.0065543	0
CTD-3145H4.1	rs6577779	8	138359763	0.432406	C	T	-0.000832453257887852	0.000910308011701265	0.360467689862036	1591159482	-0.914474273748386	FALSE	0	0	0	0.0151225	1	0	0	FALSE	0.00504083333333333	0
CTD-3145H4.1	rs6577788	8	138392273	0.185885	A	G	-0.000679125644672938	0.00108584949324874	0.531687187990546	1591159482	-0.625432575044144	FALSE	0	0	0	0.0121052	1	0	0	FALSE	0.00403506666666667	0
CTD-3145H4.1	rs6577789	8	138392289	0.186879	G	A	-0.000688491912192866	0.00122323881875937	0.573541515255486	1591159482	-0.562843413431848	FALSE	0	0	0	0.0116633	1	0	0	FALSE	0.00388776666666667	0
CTD-3145H4.1	rs6577790	8	138403734	0.184891	G	A	-0.000651135777764532	0.00122373696621018	0.594665035220677	1591159482	-0.532088018703112	FALSE	0	0	0	0.0114686	1	0	0	FALSE	0.00382286666666667	0
CTD-3145H4.1	rs6577791	8	138406705	0.416501	C	T	-0.000106767972037872	0.000910418823366327	0.906643350017495	1591159482	-0.117273467219286	FALSE	0	0	0	0.0100235	1	0	0	FALSE	0.00334116666666667	0
CTD-3145H4.1	rs6577792	8	138408308	0.183897	G	T	-0.000646462014305836	0.00122401950758735	0.597397434499557	1591159482	-0.528146823068261	FALSE	0	0	0	0.0114447	1	0	0	FALSE	0.0038149	0
CTD-3145H4.1	rs6983090	8	138399033	0.232604	A	G	0.000475042128922836	0.000994401423849807	0.632851883522595	1591159482	0.477716662033446	FALSE	0	0	0	0.011158	1	0	0	FALSE	0.00371933333333333	0
CTD-3145H4.1	rs6986763	8	138382105	0.187873	A	G	-0.00079814029919062	0.00108633556053376	0.462516858033704	1591159482	-0.734708802866089	FALSE	0	0	0	0.0130391	1	0	0	FALSE	0.00434636666666667	0
CTD-3145H4.1	rs6989359	8	138409384	0.237575	C	T	0.000552375634723655	0.00104454244814505	0.596929859173856	1591159482	0.528820667560797	FALSE	0	0	0	0.0114487	1	0	0	FALSE	0.00381623333333333	0
CTD-3145H4.1	rs6990441	8	138381900	0.365805	T	C	0.000257214258082878	0.000933593854100856	0.782924596046189	1591159482	0.27550980220473	FALSE	0	0	0	0.0103399	1	0	0	FALSE	0.00344663333333333	0
CTD-3145H4.1	rs7000235	8	138381325	0.185885	C	A	-0.000665708272233011	0.00122476009737494	0.586756839068615	1591159482	-0.543541770882184	FALSE	0	0	0	0.0115395	1	0	0	FALSE	0.0038465	0
CTD-3145H4.1	rs7013962	8	138352401	0.188867	A	G	-2.13517750258357e-05	0.00102252796600317	0.983340295590976	1591159482	-0.0208813604475728	FALSE	0	0	0	0		0	0	FALSE	0	0
CTD-3145H4.1	rs7014387	8	138389105	0.186879	C	T	-0.000643143222838753	0.00122313600656759	0.599016772180602	1591159482	-0.525814970195805	FALSE	0	0	0	0.0114306	1	0	0	FALSE	0.0038102	0
CTD-3145H4.1	rs7816605	8	138411028	0.173956	T	C	-0.000817872138982281	0.00105252872527565	0.437126641065509	1591159482	-0.777054458792168	FALSE	0	0	0	0.0134632	1	0	0	FALSE	0.00448773333333333	0
CTD-3145H4.1	rs7820493	8	138387213	0.185885	T	C	-0.000654816394867487	0.0010857432316229	0.546439316365445	1591159482	-0.603104284508142	FALSE	0	0	0	0.0119403	1	0	0	FALSE	0.0039801	0
CTD-3145H4.1	rs7824624	8	138410641	0.238569	G	T	0.000611686085421144	0.00104412477378858	0.557985597379815	1591159482	0.585836195804125	FALSE	0	0	0	0.0118184	1	0	0	FALSE	0.00393946666666667	0
CTD-3145H4.1	rs7825408	8	138410462	0.412525	C	T	-0.000117358110160511	0.000911224792333537	0.897522542678531	1591159482	-0.128791612286987	FALSE	0	0	0	0.0100377	1	0	0	FALSE	0.0033459	0
CTD-3145H4.1	rs7826913	8	138389425	0.185885	A	G	-0.000635595660037508	0.00108567708767467	0.55825384003719	1591159482	-0.585437113164875	FALSE	0	0	0	0.0118156	1	0	0	FALSE	0.00393853333333333	0
CTD-3145H4.1	rs7827162	8	138393137	0.186879	G	T	-0.000642521370717866	0.00122295995008302	0.599317535390313	1591159482	-0.525382184980178	FALSE	0	0	0	0.011428	1	0	0	FALSE	0.00380933333333333	0
CTD-3145H4.1	rs7833216	8	138381753	0.185885	G	A	-0.000673353512663818	0.00122474729955363	0.582463589228546	1591159482	-0.549789750840216	FALSE	0	0	0	0.0115789	1	0	0	FALSE	0.00385963333333333	0
CTD-3145H4.1	rs7835685	8	138390554	0.186879	T	C	-0.000696797319939101	0.00108566525193554	0.520992665331388	1591159482	-0.641815991344331	FALSE	0	0	0	0.0122315	1	0	0	FALSE	0.00407716666666667	0
CTD-3145H4.1	rs7837229	8	138388083	0.185885	G	A	-0.00059081110405909	0.0012233063640721	0.629122360474005	1591159482	-0.482962503434069	FALSE	0	0	0	0.0111862	1	0	0	FALSE	0.00372873333333333	0
CTD-3145H4.1	rs7844775	8	138392218	0.177932	T	C	-0.000808688290109095	0.00104980624915714	0.441109225326442	1591159482	-0.770321467183462	FALSE	0	0	0	0.0133933	1	0	0	FALSE	0.00446443333333333	0
CTD-3145H4.1	rs7845225	8	138392744	0.186879	A	G	-0.000705613472417684	0.00108545894698646	0.515653448225305	1591159482	-0.650060027029733	FALSE	0	0	0	0.0122968	1	0	0	FALSE	0.00409893333333333	0
DCC	rs11873641	18	50657570	0.0914513	T	C	0.00220139325812298	0.001136361267248	0.0527172216797648	1591159482	1.9372301059277	FALSE	0	1.262160197113e-05	0	0		0	0	FALSE	4.20720065704335e-06	0
DCC	rs12456646	18	50668785	0.370775	C	T	-0.00473004748509118	0.000961233838991051	8.61875032909835e-07	1591159482	-4.92080833323141	FALSE	0	0.229779144405764	0	0.229408	1	0	0	FALSE	0.153062381468588	0
DCC	rs17485642	18	50677185	0.0904573	A	G	0.00233450799795363	0.00113829474109389	0.0402784563450841	1591159482	2.05088182671405	FALSE	0	1.56850114400031e-05	0	0		0	0	FALSE	5.22833714666771e-06	0
DCC	rs1893368	18	50662173	0.0894632	A	G	0.00228292481041449	0.00113782628578073	0.0448145111525686	1591159482	2.00639134369096	FALSE	0	1.43847278956111e-05	0	0		0	0	FALSE	4.79490929853702e-06	0
DCC	rs4273117	18	50664079	0.0904573	G	A	0.00282608578562063	0.00133481667171981	0.0342421193171843	1591159482	2.11720893624997	FALSE	0	1.79079057952558e-05	0	0		0	0	FALSE	5.96930193175194e-06	0
DCC	rs4315409	18	50660629	0.370775	C	T	-0.00468361813482605	0.000960782000509554	1.08919872828576e-06	1591159482	-4.87479795868582	FALSE	0	0.1851281581497	0	0.183122	1	0	0	FALSE	0.122750052716567	0
DCC	rs4349221	18	50661880	0.371769	A	G	-0.00471825738093908	0.000945998280135643	6.11351956018323e-07	1591159482	-4.9875961510866	TRUE	0	0.315567916721002	0	0.31938	1	0	0	FALSE	0.211649305573667	0
DCC	rs4445960	18	50660450	0.465209	G	A	-0.00321362122493813	0.00091188138444517	0.000424818273299895	1591159482	-3.52416583971987	FALSE	0	0.000804651274056933	0	0		0	0	FALSE	0.000268217091352311	0
DCC	rs4530205	18	50658914	0.371769	G	A	-0.00474429266650455	0.000960351610427816	7.80576355812475e-07	1591159482	-4.94016213956373	FALSE	0	0.251794403094914	0	0.252377	1	0	0	FALSE	0.168057134364971	0
DCC	rs4939722	18	50672763	0.498012	T	C	-0.00397145360059499	0.000916849056226872	1.48007519128134e-05	1591159482	-4.33163297014101	FALSE	0	0.0168390529931565	0	0		0	0	FALSE	0.00561301766438549	0
DCC	rs7238685	18	50670684	0.122266	G	A	0.00078247644341996	0.0012199664802619	0.521268187610943	1591159482	0.641391756314468	FALSE	0	2.54331690385801e-06	0	0		0	0	FALSE	8.47772301286002e-07	0
DCC	rs8083973	18	50677256	0.0904573	A	G	0.0023426838914277	0.00113772793092627	0.0394856440468904	1591159482	2.05908972413152	FALSE	0	1.59407404971557e-05	0	0		0	0	FALSE	5.31358016571855e-06	0
DCC	rs8088857	18	50669784	0.11829	C	T	0.0017434865137275	0.00130393801697128	0.181192252093569	1591159482	1.33709309110964	FALSE	0	4.92018870645872e-06	0	0		0	0	FALSE	1.64006290215291e-06	0
DCC	rs9956477	18	50668321	0.122266	C	A	0.000880933995907278	0.00123033269182089	0.473983425063426	1591159482	0.716012832759485	FALSE	0	2.66986819708048e-06	0	0		0	0	FALSE	8.89956065693494e-07	0
DENND1A	rs7022169	9	126102968	0.102386	G	A	0.00118848537632352	0.00156612562269353	0.447930469728437	1591159482	0.758869760574814	TRUE	0	0					0	FALSE	0	0
DENND1A	rs7873175	9	126089168	0.244533	G	A	-0.000263970707762007	0.00102014201465027	0.795821360182943	1591159482	-0.258758784533056	FALSE	0	0					0	FALSE	0	0
DIP2C	rs10794885	10	281896	0.293241	A	C	0.000859963653055751	0.000959747524115381	0.370236140437205	1591159482	0.896031124277603	FALSE	0	0	0	0.0512421	1	0	0	FALSE	0.0170807	0
DIP2C	rs10903739	10	288507	0.321074	G	A	-0.000248908134113773	0.000962556689182956	0.795951118837943	1591159482	-0.258590623192337	FALSE	0	0	0	0.0354655	1	0	0	FALSE	0.0118218333333333	0
DIP2C	rs1105116	10	240788	0.265408	T	G	0.000394666354875766	0.000995286438447961	0.691710061916732	1591159482	0.396535449122772	FALSE	0	0	0	0.0371048	1	0	0	FALSE	0.0123682666666667	0
DIP2C	rs11250975	10	256958	0.264414	C	T	0.000334374582291429	0.00110545688428907	0.762288946584144	1591159482	0.302476367051139	FALSE	0	0	0	0.0359049	1	0	0	FALSE	0.0119683	0
DIP2C	rs11251075	10	273915	0.290258	A	G	0.000816806226150914	0.000957085235621384	0.393420326989055	1591159482	0.853431017165995	FALSE	0	0	0	0.0493678	1	0	0	FALSE	0.0164559333333333	0
DIP2C	rs12221378	10	269780	0.281312	T	G	0.000819195611051794	0.000968193687548385	0.397492966973823	1591159482	0.8461071597421	FALSE	0	0	0	0.0490615	1	0	0	FALSE	0.0163538333333333	0
DIP2C	rs17157644	10	268592	0.281312	T	G	0.000835739676068792	0.000968428335919266	0.388145402744053	1591159482	0.862985566480228	FALSE	0	0	0	0.0497743	1	0	0	FALSE	0.0165914333333333	0
DIP2C	rs17221211	10	268264	0.082505	C	T	-0.000209891270849999	0.00187458735074086	0.910849847560572	1591159482	-0.111966652696684	FALSE	0	0	0	0		0	0	FALSE	0	0
DIP2C	rs2448366	10	244561	0.387674	A	G	0.00128614300774168	0.000925533873077092	0.164643436874107	1591159482	1.38962283840102	FALSE	0	0	0	0.0900758	1	0	0	FALSE	0.0300252666666667	0
DIP2C	rs2448380	10	272164	0.388668	C	T	0.00131951673925461	0.000935451973121478	0.158372625532424	1591159482	1.41056599073874	FALSE	0	0	0	0.0927562	1	0	0	FALSE	0.0309187333333333	0
DIP2C	rs2448384	10	268408	0.388668	G	A	0.0013447515127608	0.000935334657796042	0.15051285793756	1591159482	1.43772231847955	TRUE	0	0	0	0.0964138	1	0	0	FALSE	0.0321379333333333	0
DIP2C	rs2496275	10	260544	0.389662	G	A	0.00132423868084946	0.000935623991683029	0.156964879398378	1591159482	1.415353488817	FALSE	0	0	0	0.0933858	1	0	0	FALSE	0.0311286	0
DIP2C	rs2496278	10	279248	0.394632	C	A	0.00118090940148517	0.000941268006199001	0.209626102219283	1591159482	1.25459422152664	FALSE	0	0	0	0.0753489	1	0	0	FALSE	0.0251163	0
DIP2C	rs4880983	10	277232	0.264414	A	C	0.000445745429717278	0.00099685580234656	0.654765776494592	1591159482	0.447151361980349	FALSE	0	0	0	0.0379056	1	0	0	FALSE	0.0126352	0
DIP2C	rs7919162	10	285002	0.384692	T	C	0.00126710588749416	0.000927992856037594	0.172119090375896	1591159482	1.36542633841443	FALSE	0	0	0	0.087123	1	0	0	FALSE	0.029041	0
DIP2C	rs7919436	10	285200	0.384692	T	G	0.00124594355020548	0.000927499390012444	0.179163120006382	1591159482	1.34333624757291	FALSE	0	0	0	0.084555	1	0	0	FALSE	0.028185	0
DISC1FP1	rs10430816	11	90192256	0.28827	A	G	-0.00233315752970598	0.000959547956626373	0.0150357271044093	1591159482	-2.43151737606634	FALSE	0	8.55891411284393e-05	0	0		0	0	FALSE	2.85297137094798e-05	0
DISC1FP1	rs10734127	11	90185292	0.147117	T	C	-0.00410260405544218	0.00114712485690851	0.000348327467346941	1591159482	-3.57642329057245	FALSE	0	0.000153027794436378	0	0		0	0	FALSE	5.1009264812126e-05	0
DISC1FP1	rs10741336	11	90181343	0.225646	A	G	-0.00332355314162409	0.00104689853281273	0.00150009077733482	1591159482	-3.17466596566394	FALSE	0	8.33632537029505e-05	0	0		0	0	FALSE	2.77877512343168e-05	0
DISC1FP1	rs10830502	11	90188884	0.148111	T	C	-0.00405265072253417	0.00114858867822721	0.000418120544779764	1591159482	-3.52837425560318	FALSE	0	0.000134550321460925	0	0		0	0	FALSE	4.48501071536415e-05	0
DISC1FP1	rs10830506	11	90203176	0.147117	T	C	-0.00412743343508364	0.00114737916971589	0.000321573803610611	1591159482	-3.59727067043204	FALSE	0	0.00016193299614875	0	0		0	0	FALSE	5.39776653829168e-05	0
DISC1FP1	rs11019044	11	90200580	0.148111	G	A	-0.0044737147754357	0.001334147416942	0.000798717855261087	1591159482	-3.35323871906892	FALSE	0	8.57335581260221e-05	0	0		0	0	FALSE	2.8577852708674e-05	0
DISC1FP1	rs12806483	11	90191592	0.0805169	G	A	-0.000815340000229266	0.00172874198344367	0.637185368153331	1591159482	-0.471637762047695	FALSE	0	3.88808017426356e-06	0	0		0	0	FALSE	1.29602672475452e-06	0
DISC1FP1	rs1507607	11	90180166	0.146123	T	G	-0.00416243543203876	0.00115240248037903	0.000303887615163184	1591159482	-3.61196327056648	FALSE	0	0.000169398141499522	0	0		0	0	FALSE	5.64660471665072e-05	0
DISC1FP1	rs1893762	11	90191204	0.147117	G	A	-0.00454939965755131	0.00133551908518072	0.000658098727890065	1591159482	-3.40646547700641	FALSE	0	9.85922826995944e-05	0	0		0	0	FALSE	3.28640942331981e-05	0
DISC1FP1	rs509520	11	90191097	0.324056	T	C	-0.0024942197211492	0.000937227496031246	0.00778454437477531	1591159482	-2.661274590973	FALSE	0	0.000161739157472196	0	0		0	0	FALSE	5.3913052490732e-05	0
DISC1FP1	rs512285	11	90204266	0.463221	T	C	-0.00288130046793871	0.000915507600208571	0.00164832960662797	1591159482	-3.14721632816843	FALSE	0	0.00015578550000428	0	0		0	0	FALSE	5.19285000014265e-05	0
DISC1FP1	rs520547	11	90192113	0.411531	G	A	-0.00491338346631015	0.000943463464916422	1.91076979250474e-07	1591159482	-5.20781529865113	FALSE	0	0.332207918486938	0	0.334943	1	0	0	FALSE	0.222383639495646	0
DISC1FP1	rs527090	11	90191390	0.411531	G	T	-0.00491862019686262	0.000943450820284807	1.85374794664487e-07	1591159482	-5.21343570974669	TRUE	0	0.341091332281534	0	0.344898	1	0	0	FALSE	0.228663110760511	0
DISC1FP1	rs542612	11	90192467	0.44831	A	G	-0.00470528892377944	0.000927181887098931	3.87845960335325e-07	1591159482	-5.07482834732877	FALSE	0	0.164918562782906	0	0.169057	1	0	0	FALSE	0.111325187594302	0
DISC1FP1	rs568381	11	90182124	0.412525	C	T	-0.00475260630191594	0.000941005753911197	4.40516023155362e-07	1591159482	-5.05056029908659	FALSE	0	0.160398923213076	0	0.149511	1	0	0	FALSE	0.103303307737692	0
DISC1FP1	rs951415	11	90196843	0.148111	T	C	-0.00391707387822468	0.00116193043088489	0.000748475800249416	1591159482	-3.37117763172926	FALSE	0	8.96630086929529e-05	0	0		0	0	FALSE	2.98876695643176e-05	0
EPHA5	rs10033393	4	66260257	0.127237	A	C	0.000118096738649222	0.00107954444369037	0.912889218302553	1591159482	0.109394976130407	FALSE	0	0	0	0		0	0	FALSE	0	0
EPHA5	rs10517937	4	66267320	0.156064	A	C	0.00252199979181565	0.00108960564984441	0.0206349055411369	1591159482	2.31459867354375	FALSE	0	0	0	0.0762281	1	0	0	FALSE	0.0254093666666667	0
EPHA5	rs12644356	4	66232761	0.484095	G	T	0.00199173197200716	0.000918930728077586	0.0302009258882476	1591159482	2.1674451742123	FALSE	0	0	0	0.0548145	1	0	0	FALSE	0.0182715	0
EPHA5	rs13135753	4	66228727	0.347913	A	G	0.00152190952811205	0.000940308502663308	0.105550257231883	1591159482	1.61852149991352	FALSE	0	0	0	0.0193918	1	0	0	FALSE	0.00646393333333333	0
EPHA5	rs1451164	4	66265376	0.156064	A	G	0.00253770251615291	0.00109001098012872	0.0199044589363175	1591159482	2.32814399342402	FALSE	0	0	0	0.078663	1	0	0	FALSE	0.026221	0
EPHA5	rs1580028	4	66264258	0.156064	T	G	0.00254266691059501	0.00109024335937579	0.0196901071764271	1591159482	2.33220123629168	FALSE	0	0	0	0.0794102	1	0	0	FALSE	0.0264700666666667	0
EPHA5	rs1597611	4	66264302	0.125249	G	A	-0.00351666823710164	0.00134522663168822	0.0089441185067892	1591159482	-2.6141827363976	FALSE	0	0	0	0.159496	1	0	0	FALSE	0.0531653333333333	0
EPHA5	rs17086131	4	66236651	0.0974155	T	C	-0.00109003874586399	0.00118322566068456	0.356923401511715	1591159482	-0.92124332837182	FALSE	0	0	0	0		0	0	FALSE	0	0
EPHA5	rs17086133	4	66237494	0.0984095	T	C	-0.00109336219339879	0.00118323029188427	0.355461057399575	1591159482	-0.924048514391593	FALSE	0	0	0	0.00802033	1	0	0	FALSE	0.00267344333333333	0
EPHA5	rs17086137	4	66238145	0.114314	T	C	0.000401535624632063	0.00122362382989324	0.742796109721449	1591159482	0.328152831632166	FALSE	0	0	0	0		0	0	FALSE	0	0
EPHA5	rs17086181	4	66267300	0.333002	C	T	0.00237083734858473	0.000955816575376513	0.0131223548984766	1591159482	2.48043129786781	FALSE	0	0	0	0.113445	1	0	0	FALSE	0.037815	0
EPHA5	rs1947291	4	66266535	0.156064	C	T	0.00327512185938136	0.0012308087293273	0.00779202694170644	1591159482	2.66095111396503	TRUE	0	0	0	0.180436	1	0	0	FALSE	0.0601453333333333	0
EPHA5	rs2084682	4	66262049	0.331014	A	G	-0.000453090051749371	0.000968095759763363	0.639768902867185	1591159482	-0.46802193603257	FALSE	0	0	0	0		0	0	FALSE	0	0
EPHA5	rs4860656	4	66254728	0.447316	C	T	-0.000353034821906079	0.000923469712630934	0.702244997951188	1591159482	-0.382291716855873	FALSE	0	0	0	0		0	0	FALSE	0	0
EPHA5	rs7658065	4	66265670	0.156064	A	G	0.00252212713775095	0.00108965171801447	0.0206338641256754	1591159482	2.31461768568281	FALSE	0	0	0	0.0762314	1	0	0	FALSE	0.0254104666666667	0
EPHA5	rs7659284	4	66269773	0.172962	T	C	-0.000822960079848758	0.00105553232826981	0.435588940320901	1591159482	-0.77966354777378	FALSE	0	0	0	0		0	0	FALSE	0	0
EPHA5	rs7697278	4	66243126	0.398608	C	T	0.00223730525174168	0.000921321386806581	0.0151670413577772	1591159482	2.42836569711734	FALSE	0	0	0	0.0998357	1	0	0	FALSE	0.0332785666666667	0
EPHA5	rs9790816	4	66259518	0.499006	T	G	-0.000832646820641905	0.000918242180862715	0.364521318876704	1591159482	-0.906783458650973	FALSE	0	0	0	0		0	0	FALSE	0	0
EPHA5	rs9790817	4	66259577	0.468191	T	C	-0.000937216505725204	0.000920827509422553	0.308773906798781	1591159482	-1.01779811760069	FALSE	0	0	0	0.00878463	1	0	0	FALSE	0.00292821	0
ERBB3	rs10128982	12	56289199	0.203777	A	C	7.55242643067617e-05	0.00120307652528218	0.949944922164714	1591159482	0.0627759437738573	FALSE	0	0.0136679208059363	0	0		0	0	FALSE	0.00455597360197875	0
ERBB3	rs1052206	12	56348028	0.206759	G	A	0.00028649575333101	0.00113666958634391	0.801003651460905	1591159482	0.252048402431987	FALSE	0	0.0150191977716452	0	0		0	0	FALSE	0.00500639925721506	0
ERBB3	rs10783775	12	56339545	0.205765	G	A	0.000128523195448091	0.00113604284265999	0.909925628761113	1591159482	0.113132349082153	FALSE	0	0.0143815556570113	0	0		0	0	FALSE	0.00479385188567042	0
ERBB3	rs11171713	12	56374803	0.0715706	G	A	-0.00211339713330649	0.00161988622666656	0.192009411317266	1591159482	-1.30465775837572	FALSE	0	0.0969229743950737	0	0		0	0	FALSE	0.0323076581316912	0
ERBB3	rs12815387	12	56410889	0.0765408	T	C	-0.00139111579769478	0.00125046991379656	0.265934220641292	1591159482	-1.11247442449151	FALSE	0	0.0913284911672193	0	0		0	0	FALSE	0.0304428303890731	0
ERBB3	rs12827688	12	56309504	0.0914513	C	T	0.000897874636974324	0.00161697903508492	0.578703783214273	1591159482	0.555279083706345	FALSE	0	0.0144337571507316	0	0		0	0	FALSE	0.0048112523835772	0
ERBB3	rs12828668	12	56258263	0.22167	C	T	0.000244578238803781	0.00110335325724687	0.824572251681916	1591159482	0.221668116894912	FALSE	0	0.0135478814616622	0	0		0	0	FALSE	0.00451596048722073	0
ERBB3	rs1701698	12	56297625	0.203777	C	T	-9.37145599002113e-06	0.00113051294857785	0.99338596305291	1591159482	-0.00828956094824931	FALSE	0	0.0138171201811127	0	0		0	0	FALSE	0.00460570672703757	0
ERBB3	rs17118208	12	56381301	0.0715706	G	A	-0.00210529820386672	0.00161988703624959	0.193718410721821	1591159482	-1.29965741854504	FALSE	0	0.0960960202950022	0	0		0	0	FALSE	0.0320320067650007	0
ERBB3	rs2046292	12	56241098	0.068588	T	G	-0.00316145588398845	0.0021357470309893	0.138804500200884	1591159482	-1.48025765135866	FALSE	0	0.0204248821890936	0	0		0	0	FALSE	0.00680829406303118	0
ERBB3	rs2069391	12	56359878	0.0646123	C	T	-0.00401794944030875	0.00165554140659538	0.0152255119464921	1591159482	-2.42697006810096	FALSE	0	0.0925428262958063	0	0		0	0	FALSE	0.0308476087652688	0
ERBB3	rs2069398	12	56360876	0.0656064	G	A	-0.00404369030105507	0.00165788182889333	0.0147251040603546	1591159482	-2.43907028268373	FALSE	0	0.0913196967886966	0	0		0	0	FALSE	0.0304398989295655	0
ERBB3	rs2291267	12	56233518	0.0526839	G	A	-0.0034992322568774	0.00211511334403013	0.0980473473807535	1591159482	-1.65439467665122	FALSE	0	0.0747034301179279	0	0		0	0	FALSE	0.0249011433726426	0
ERBB3	rs2291268	12	56236043	0.086481	G	A	-1.96268781967253e-05	0.00183448538407387	0.991463718121261	1591159482	-0.0106988468630584	FALSE	0	0.0159342879659485	0	0		0	0	FALSE	0.00531142932198285	0
ERBB3	rs2291615	12	56335150	0.270378	G	A	0.00111438372017075	0.0010677305546822	0.296627096521859	1591159482	1.04369376270443	FALSE	0	0.0140830550350765	0	0		0	0	FALSE	0.00469435167835882	0
ERBB3	rs2456973	12	56416928	0.329026	A	C	-0.00585272516986127	0.000963867765820559	1.26228928795453e-09	1591159482	-6.07212459779556	TRUE	0	0.818632010934124	0	0.665214	1	0	0	FALSE	0.494615336978041	0
ERBB3	rs3213122	12	56363666	0.0656064	C	A	-0.00403684286855441	0.00165752588371677	0.0148727478608562	1591159482	-2.43546294402496	FALSE	0	0.0907653214021046	0	0		0	0	FALSE	0.0302551071340349	0
ERBB3	rs705699	12	56384804	0.389662	G	A	-0.00556561971058245	0.000948255603326842	4.37574635765762e-09	1591159482	-5.86932435838622	FALSE	0	0.0349402934422804	0	0.198194	1	0	0	FALSE	0.0777114311474268	0
ERBB3	rs705702	12	56390636	0.322068	A	G	-0.00539072049070786	0.00095843606394026	1.86049597210343e-08	1591159482	-5.62449671243158	FALSE	0	0.0740848219547041	0	0.0485329	1	0	0	FALSE	0.0408725739849014	0
ERBB3	rs7302957	12	56289014	0.204771	A	C	-0.000199818571415867	0.00120506831708083	0.868302431256155	1591159482	-0.165815139758972	FALSE	0	0.0135365745602385	0	0		0	0	FALSE	0.0045121915200795	0
ERBB3	rs7308505	12	56328699	0.201789	T	C	6.23685967242327e-05	0.00104605983585259	0.952456378421936	1591159482	0.0596223988213822	FALSE	0	0.0140090299170058	0	0		0	0	FALSE	0.00466967663900194	0
ERBB3	rs772704	12	56315824	0.202783	G	A	0.000203509980960379	0.00113590792958914	0.857811575739843	1591159482	0.179160630592648	FALSE	0	0.0144405410448157	0	0		0	0	FALSE	0.00481351368160525	0
ERBB3	rs772923	12	56404566	0.077535	A	C	0.00151324857082416	0.00122503241934661	0.21672919239815	1591159482	1.23527226457507	FALSE	0	0.114841187469377	0	0		0	0	FALSE	0.0382803958231256	0
ERBB3	rs773108	12	56369911	0.319085	A	G	-0.00542961443375921	0.000960827367080704	1.59537395012557e-08	1591159482	-5.65097812550457	FALSE	0	0.0810190500233746	0	0.0563475	1	0	0	FALSE	0.0457888500077915	0
ERBB3	rs773109	12	56374695	0.319085	G	A	-0.00544098434806078	0.000980654904492761	2.88432448242761e-08	1591159482	-5.5483170717176	FALSE	0	0.0516996716322269	0	0		0	0	FALSE	0.017233223877409	0
ERLIN1	rs10883421	10	101672341	0.463221	A	G	-0.00227916968490365	0.00091539043372601	0.0127802984011077	1591159482	-2.48983340980144	FALSE	0	0.00629737078644965	0	0		0	0	FALSE	0.00209912359548322	0
ERLIN1	rs10883422	10	101675129	0.463221	A	G	-0.00234172612783533	0.00091571599515774	0.0105499587732015	1591159482	-2.55726244842097	FALSE	0	0.00736043051208346	0	0		0	0	FALSE	0.00245347683736115	0
ERLIN1	rs10883429	10	101699304	0.419483	T	C	-0.00271460635979951	0.000927644300259576	0.00342971433077298	1591159482	-2.92634402975354	FALSE	0	0.0186113781574921	0	0.0160812	1	0	0	FALSE	0.011564192719164	0
ERLIN1	rs11190315	10	101667978	0.463221	T	C	-0.00235148145058357	0.000915540094697254	0.0102166522706893	1591159482	-2.56840903440842	FALSE	0	0.00755572611039412	0	0		0	0	FALSE	0.00251857537013137	0
ERLIN1	rs11190316	10	101672111	0.398608	A	G	-0.00327444459911531	0.000933487327869172	0.00045190546427032	1591159482	-3.50775474005601	FALSE	0	0.103378326401703	0	0.104384	1	0	0	FALSE	0.0692541088005675	0
ERLIN1	rs11190322	10	101681962	0.464215	A	G	-0.00127656509006843	0.00091130478225268	0.161270819346761	1591159482	-1.40081026120905	FALSE	0	0.000903120519438416	0	0		0	0	FALSE	0.000301040173146139	0
ERLIN1	rs11190333	10	101699409	0.417495	G	A	-0.00249099925458777	0.000921793582280493	0.00688534072987328	1591159482	-2.70233955027665	FALSE	0	0.0104422675855076	0	0.00856107	1	0	0	FALSE	0.00633444586183587	0
ERLIN1	rs12570265	10	101668570	0.398608	T	C	-0.00327274432150228	0.000933337980216316	0.000454051135741758	1591159482	-3.50649431489306	FALSE	0	0.102960259487097	0	0.103924	1	0	0	FALSE	0.0689614198290322	0
ERLIN1	rs12766648	10	101697300	0.33499	C	A	-0.00345909529506058	0.000969930206772407	0.000362009624619187	1591159482	-3.56633422787322	FALSE	0	0.125002554133118	0	0.128416	1	0	0	FALSE	0.084472851377706	0
ERLIN1	rs2862920	10	101707564	0.417495	T	C	-0.00248056739326162	0.000918760668556309	0.00693590808726382	1591159482	-2.69990594738829	FALSE	0	0.0103795327604258	0	0		0	0	FALSE	0.00345984425347527	0
ERLIN1	rs2902363	10	101704972	0.417495	A	G	-0.00247541829793525	0.000918726446535538	0.00705150774118257	1591159482	-2.69440191611976	FALSE	0	0.010239238341159	0	0		0	0	FALSE	0.00341307944705301	0
ERLIN1	rs4919401	10	101700621	0.333996	C	T	-0.0034413564000923	0.000970027899198842	0.00038862819185297	1591159482	-3.54768806436862	FALSE	0	0.117628850760852	0	0.120175	1	0	0	FALSE	0.0792679502536173	0
ERLIN1	rs6584330	10	101664170	0.463221	A	G	-0.00277518486378135	0.000966815703751556	0.00409903132139717	1591159482	-2.87043834001945	FALSE	0	0.0160423813187265	0	0.0136756	1	0	0	FALSE	0.00990599377290883	0
ERLIN1	rs6584331	10	101668986	0.464215	T	C	-0.00129842996413003	0.000910329040124783	0.153772999784746	1591159482	-1.42633037824658	FALSE	0	0.000933485585138727	0	0		0	0	FALSE	0.000311161861712909	0
ERLIN1	rs6584334	10	101698495	0.37674	G	A	-0.00295349824393164	0.000940438026052461	0.00168627490779955	1591159482	-3.1405559559614	FALSE	0	0.033765733283795	0	0.0307981	1	0	0	FALSE	0.021521277761265	0
ERLIN1	rs7073612	10	101706017	0.418489	A	G	-0.00248308650217853	0.00091876521390361	0.00687923598922033	1591159482	-2.70263443217283	FALSE	0	0.0104498987861782	0	0.0085679	1	0	0	FALSE	0.0063392662620594	0
ERLIN1	rs7080613	10	101665097	0.394632	C	T	-0.00343032757723252	0.000943260680193533	0.000276185665165843	1591159482	-3.63666974492004	FALSE	0	0.157676726708284	0	0.165437	1	0	0	FALSE	0.107704575569428	0
ERLIN1	rs7476595	10	101665450	0.463221	A	G	-0.00231466626290658	0.000915449279584591	0.0114567927089419	1591159482	-2.52844839635127	FALSE	0	0.00688229225631221	0	0		0	0	FALSE	0.00229409741877074	0
ERLIN1	rs7896403	10	101663049	0.463221	G	A	-0.00228587215955802	0.000916020375818616	0.0125801697102488	1591159482	-2.49543811458912	FALSE	0	0.00637853833710123	0	0		0	0	FALSE	0.00212617944570041	0
ERLIN1	rs7903047	10	101706989	0.33499	A	G	-0.00329099943704576	0.000952200998378425	0.000547843656255922	1591159482	-3.45620246423838	FALSE	0	0.0876931608743995	0	0.0872322	1	0	0	FALSE	0.0583084536247998	0
ERLIN1	rs7910099	10	101666401	0.394632	G	A	-0.00343327965711516	0.000943218011367454	0.000272676103329786	1591159482	-3.63996405469153	TRUE	0	0.159418727294346	0	0.167432	1	0	0	FALSE	0.108950242431449	0
EXD2_RP11-363J20.2	rs10083451	14	69579619	0.321074	C	T	-0.00132471911522244	0.000970555223895483	0.172281797278204	1591159482	-1.364908541634	FALSE	0	0.000362712077134231	0	0		0	0	FALSE	0.00012090402571141	0
EXD2_RP11-363J20.2	rs10131417	14	69463711	0.0934394	A	G	0.00279603742198436	0.00119797727579026	0.0195975376479389	1591159482	2.33396532512682	FALSE	0	0.00191934807942518	0	0		0	0	FALSE	0.000639782693141725	0
EXD2_RP11-363J20.2	rs10135643	14	69517406	0.357853	A	C	-0.00100864447258893	0.000932904867643036	0.27961400751319	1591159482	-1.08118684720474	FALSE	0	0.000262700659752424	0	0		0	0	FALSE	8.75668865841413e-05	0
EXD2_RP11-363J20.2	rs10135971	14	69517494	0.324056	G	A	-0.00103636985785539	0.0009636511085159	0.282168071440355	1591159482	-1.07546169842681	FALSE	0	0.000261197267938718	0	0		0	0	FALSE	8.70657559795725e-05	0
EXD2_RP11-363J20.2	rs10139873	14	69566093	0.321074	G	A	-0.00136569581505439	0.000971376495847066	0.159742326042729	1591159482	-1.40593870748691	FALSE	0	0.000382395206749875	0	0		0	0	FALSE	0.000127465068916625	0
EXD2_RP11-363J20.2	rs10143302	14	69537209	0.321074	G	A	-0.00132355054754277	0.000971211818935542	0.172951043039966	1591159482	-1.3627825791838	FALSE	0	0.000361735698790056	0	0		0	0	FALSE	0.000120578566263352	0
EXD2_RP11-363J20.2	rs10145565	14	69543224	0.321074	G	A	-0.00132428510442537	0.000971225799060151	0.172718911699062	1591159482	-1.36351928223784	FALSE	0	0.000362073569899035	0	0		0	0	FALSE	0.000120691189966345	0
EXD2_RP11-363J20.2	rs10146339	14	69592781	0.32008	T	C	-0.0011781743444274	0.000950281750213086	0.215043526571498	1591159482	-1.2398158169019	FALSE	0	0.0003117351922578	0	0		0	0	FALSE	0.0001039117307526	0
EXD2_RP11-363J20.2	rs10498527	14	69549762	0.299205	C	T	-0.00374064038557549	0.000995875434741643	0.000172559150943182	1591159482	-3.75613280042992	FALSE	0	0.107545013745961	0	0.106709	1	0	0	FALSE	0.0714180045819869	0
EXD2_RP11-363J20.2	rs11158780	14	69502145	0.328032	G	A	-0.000934840255936079	0.000955179654299386	0.327725164575078	1591159482	-0.978706206448434	FALSE	0	0.000238147636400288	0	0		0	0	FALSE	7.93825454667626e-05	0
EXD2_RP11-363J20.2	rs11158782	14	69549964	0.321074	C	T	-0.00135064958378048	0.000971447728114098	0.164423485530318	1591159482	-1.39034715372956	FALSE	0	0.000374723698982393	0	0		0	0	FALSE	0.000124907899660798	0
EXD2_RP11-363J20.2	rs11158786	14	69553438	0.299205	G	A	-0.00361499971176951	0.000987206226333488	0.000250401860670775	1591159482	-3.66184857362146	FALSE	0	0.0776965406683501	0	0.0752192	1	0	0	FALSE	0.0509719135561167	0
EXD2_RP11-363J20.2	rs11158787	14	69555941	0.321074	T	C	-0.00121770357873942	0.000950446541740226	0.200126577869674	1591159482	-1.28119102470493	FALSE	0	0.000327221983241754	0	0		0	0	FALSE	0.000109073994413918	0
EXD2_RP11-363J20.2	rs11628353	14	69505581	0.242545	T	C	-0.000588406657326739	0.000979619870677929	0.548074500344677	1591159482	-0.600647940021411	FALSE	0	0.000180431056847841	0	0		0	0	FALSE	6.01436856159469e-05	0
EXD2_RP11-363J20.2	rs11846999	14	69465046	0.0934394	C	T	0.00342532679650882	0.0015136187613286	0.0236353822272919	1591159482	2.26300498118971	FALSE	0	0.00164931177957994	0	0		0	0	FALSE	0.000549770593193314	0
EXD2_RP11-363J20.2	rs12431846	14	69524883	0.322068	T	C	-0.00113825843759356	0.000949267043388976	0.230492207224907	1591159482	-1.19909191572676	FALSE	0	0.000297670359859059	0	0		0	0	FALSE	9.9223453286353e-05	0
EXD2_RP11-363J20.2	rs12432480	14	69503980	0.0854871	C	T	-0.000911266585159651	0.00170090845285234	0.592129358690231	1591159482	-0.535752869962814	FALSE	0	0.000174350789930111	0	0		0	0	FALSE	5.81169299767037e-05	0
EXD2_RP11-363J20.2	rs12434775	14	69524809	0.322068	G	A	-0.00130122074242391	0.000969621025943168	0.179599565179534	1591159482	-1.34198899117126	FALSE	0	0.000352401490610776	0	0		0	0	FALSE	0.000117467163536925	0
EXD2_RP11-363J20.2	rs12586650	14	69549740	0.235586	T	C	-0.00064792963439917	0.000990314668656639	0.512940175257643	1591159482	-0.65426642147802	FALSE	0	0.000186163499910297	0	0		0	0	FALSE	6.20544999700989e-05	0
EXD2_RP11-363J20.2	rs1275194	14	69466811	0.354871	C	T	0.00302539069429178	0.000969629093552846	0.00180757398772758	1591159482	3.1201525556606	FALSE	0	0.0140854227868978	0	0.0119833	1	0	0	FALSE	0.00868957426229928	0
EXD2_RP11-363J20.2	rs1275195	14	69467023	0.360835	G	A	0.000987191881595604	0.000933745000106334	0.290402402044147	1591159482	1.05723926926857	FALSE	0	0.000256521223366502	0	0		0	0	FALSE	8.55070744555005e-05	0
EXD2_RP11-363J20.2	rs1275207	14	69491083	0.128231	G	T	0.00445792559625061	0.00133722515482633	0.00085694865915702	1591159482	3.33371353370149	FALSE	0	0.026730559350873	0	0.023871	1	0	0	FALSE	0.016867186450291	0
EXD2_RP11-363J20.2	rs1275405	14	69592209	0.379722	A	G	-0.00223410456667369	0.000931834505044376	0.0165058655628791	1591159482	-2.39753363347207	FALSE	0	0.00220735047072751	0	0		0	0	FALSE	0.000735783490242503	0
EXD2_RP11-363J20.2	rs12894822	14	69532391	0.235586	G	A	-0.000806644594734812	0.00103911917326032	0.437585291050257	1591159482	-0.77627726972249	FALSE	0	0.000201896851701799	0	0		0	0	FALSE	6.72989505672665e-05	0
EXD2_RP11-363J20.2	rs17106677	14	69466832	0.0815109	A	G	0.00241763317668574	0.00122061805244996	0.0476290637280711	1591159482	1.98066313359301	FALSE	0	0.000944990555646119	0	0		0	0	FALSE	0.00031499685188204	0
EXD2_RP11-363J20.2	rs1710988	14	69579768	0.412525	A	C	-0.00227348774515738	0.000919958694290654	0.0134625357882538	1591159482	-2.47129328660825	FALSE	0	0.00260836258067576	0	0		0	0	FALSE	0.000869454193558587	0
EXD2_RP11-363J20.2	rs1710989	14	69581236	0.299205	C	A	-0.00359818797847013	0.000986818382700576	0.00026609358688945	1591159482	-3.64625146992413	FALSE	0	0.0736870770700139	0	0.0710522	1	0	0	FALSE	0.0482464256900046	0
EXD2_RP11-363J20.2	rs1710990	14	69575054	0.265408	A	G	-0.00391823355800924	0.000986300716556582	7.1075628227636e-05	1591159482	-3.97265609994562	FALSE	0	0.234107111363516	0	0.246371	1	0	0	FALSE	0.160159370454505	0
EXD2_RP11-363J20.2	rs1710993	14	69586579	0.057654	G	A	-0.00610394540891016	0.00208304671380143	0.00338638238182728	1591159482	-2.93029693883861	FALSE	0	0.00825805553251458	0	0		0	0	FALSE	0.00275268517750486	0
EXD2_RP11-363J20.2	rs17758097	14	69459160	0.0934394	G	A	0.00336065337177167	0.00151257921628636	0.0262966070975026	1591159482	2.22180321902257	FALSE	0	0.00151356318402618	0	0		0	0	FALSE	0.00050452106134206	0
EXD2_RP11-363J20.2	rs17758220	14	69502070	0.235586	T	C	-0.000459410454629843	0.000988994523816028	0.642273264980666	1591159482	-0.464522748677324	FALSE	0	0.000168671081722138	0	0		0	0	FALSE	5.62236939073794e-05	0
EXD2_RP11-363J20.2	rs17835991	14	69464780	0.0934394	A	G	0.00281220053405199	0.0011983485296056	0.0189389694680259	1591159482	2.34673007441127	FALSE	0	0.00197340005823299	0	0		0	0	FALSE	0.000657800019410996	0
EXD2_RP11-363J20.2	rs17835996	14	69464829	0.0695825	C	T	0.00110684924406789	0.00171241478412164	0.518041390030983	1591159482	0.646367488958368	FALSE	0	0.000185276605364604	0	0		0	0	FALSE	6.17588684548679e-05	0
EXD2_RP11-363J20.2	rs17836065	14	69526567	0.378728	C	T	-0.00216684473660908	0.000947617660520619	0.0222178129861976	1591159482	-2.2866234209044	FALSE	0	0.00173378355582732	0	0		0	0	FALSE	0.000577927851942439	0
EXD2_RP11-363J20.2	rs17836099	14	69588045	0.378728	G	A	-0.00218042668630968	0.000946391527333197	0.0212261666917846	1591159482	-2.30393724302861	FALSE	0	0.00179903515772195	0	0		0	0	FALSE	0.000599678385907317	0
EXD2_RP11-363J20.2	rs1892297	14	69588597	0.300199	C	T	-0.00361523512622751	0.000986753734337472	0.000248533517127518	1591159482	-3.66376634860658	FALSE	0	0.078205581654263	0	0.0757495	1	0	0	FALSE	0.051318360551421	0
EXD2_RP11-363J20.2	rs1914004	14	69525936	0.322068	A	G	-0.00109136004196833	0.000948751223597074	0.250015336088702	1591159482	-1.15031213117236	FALSE	0	0.000282228219740999	0	0		0	0	FALSE	9.40760732469996e-05	0
EXD2_RP11-363J20.2	rs2001998	14	69559518	0.321074	G	T	-0.00135661102985842	0.000970589187424908	0.162197441175994	1591159482	-1.39771908386665	FALSE	0	0.000378320879389049	0	0		0	0	FALSE	0.00012610695979635	0
EXD2_RP11-363J20.2	rs2014607	14	69589658	0.379722	T	G	-0.00225681753042403	0.00093179807103553	0.0154352319166386	1591159482	-2.42200279285401	FALSE	0	0.002331728555516	0	0		0	0	FALSE	0.000777242851838667	0
EXD2_RP11-363J20.2	rs242097	14	69468375	0.354871	C	T	0.00301021677296687	0.000969657074798248	0.00190656495169054	1591159482	3.10441376771596	FALSE	0	0.0134583904454159	0	0		0	0	FALSE	0.00448613014847195	0
EXD2_RP11-363J20.2	rs242102	14	69461753	0.353877	T	C	0.003084620939962	0.000949068016336143	0.00115340935173011	1591159482	3.25015793058765	FALSE	0	0.0206992529377797	0	0.0181306	1	0	0	FALSE	0.0129432843125932	0
EXD2_RP11-363J20.2	rs242104	14	69459289	0.342942	C	A	0.00296147534993515	0.000978530428162765	0.00247442122319081	1591159482	3.02645197809071	FALSE	0	0.0107771513274848	0	0		0	0	FALSE	0.00359238377582827	0
EXD2_RP11-363J20.2	rs242106	14	69458766	0.477137	T	C	0.00187010760201151	0.000909816057531286	0.0398327829784201	1591159482	2.05547878225616	FALSE	0	0.00108739139118486	0	0		0	0	FALSE	0.000362463797061618	0
EXD2_RP11-363J20.2	rs242108	14	69458356	0.477137	G	A	0.00187599824079806	0.000911944165209387	0.0396726111988695	1591159482	2.05714155796734	FALSE	0	0.00109085332796099	0	0		0	0	FALSE	0.000363617775986998	0
EXD2_RP11-363J20.2	rs242109	14	69458252	0.343936	T	C	0.00302093743963292	0.000962456180252797	0.001696532293116	1591159482	3.13877920014961	FALSE	0	0.0148697833963958	0	0.0127026	1	0	0	FALSE	0.00919079446546526	0
EXD2_RP11-363J20.2	rs398504	14	69468459	0.44831	A	G	0.0014445195886576	0.00091272906677575	0.113504026129422	1591159482	1.58263787277031	FALSE	0	0.000488783454658415	0	0		0	0	FALSE	0.000162927818219472	0
EXD2_RP11-363J20.2	rs4338726	14	69498110	0.333002	T	C	-0.0008757789522117	0.000940049603264066	0.351527476482646	1591159482	-0.931630574781157	FALSE	0	0.000228397799656666	0	0		0	0	FALSE	7.61325998855552e-05	0
EXD2_RP11-363J20.2	rs4899280	14	69526307	0.323062	C	T	-0.00121480172319853	0.000976300102391672	0.213392371990058	1591159482	-1.24429129959384	FALSE	0	0.000313350328685291	0	0		0	0	FALSE	0.000104450109561764	0
EXD2_RP11-363J20.2	rs6573869	14	69567277	0.322068	C	A	-0.00134083932178087	0.000971095616576487	0.167356143034803	1591159482	-1.38074902089238	FALSE	0	0.000370119456444273	0	0		0	0	FALSE	0.000123373152148091	0
EXD2_RP11-363J20.2	rs7144307	14	69533837	0.387674	T	C	-0.000439962413247341	0.000941992410429258	0.640460416122846	1591159482	-0.467055157107746	FALSE	0	0.000168856145847274	0	0		0	0	FALSE	5.62853819490912e-05	0
EXD2_RP11-363J20.2	rs7151159	14	69464796	0.0805169	G	A	0.00272780485126932	0.00158426964869279	0.0851046828370805	1591159482	1.72180591449194	FALSE	0	0.000605273566343656	0	0		0	0	FALSE	0.000201757855447885	0
EXD2_RP11-363J20.2	rs7151437	14	69501209	0.242545	C	T	-0.000705953143813247	0.00101995052527932	0.488846589833522	1591159482	-0.692144497518561	FALSE	0	0.000190629394231423	0	0		0	0	FALSE	6.35431314104743e-05	0
EXD2_RP11-363J20.2	rs7160629	14	69548885	0.321074	T	G	-0.00121504786862185	0.000950725422491671	0.201241720184964	1591159482	-1.2780218556031	FALSE	0	0.000325990675974386	0	0		0	0	FALSE	0.000108663558658129	0
EXD2_RP11-363J20.2	rs8022893	14	69506011	0.0924453	T	C	-0.000106562545448509	0.00121609650820343	0.930173366183256	1591159482	-0.0876267177231983	FALSE	0	0.000153119531939749	0	0		0	0	FALSE	5.10398439799165e-05	0
EXD2_RP11-363J20.2	rs910845	14	69493042	0.0944334	G	T	-0.000940582020148301	0.00157799283992141	0.551133617330427	1591159482	-0.596062286439237	FALSE	0	0.000179971395182221	0	0		0	0	FALSE	5.99904650607404e-05	0
EXD2_RP11-363J20.2	rs910846	14	69493375	0.0954274	C	T	-0.000967976152975024	0.00157790469550361	0.539574427802633	1591159482	-0.613456665496569	FALSE	0	0.000181740041221623	0	0		0	0	FALSE	6.0580013740541e-05	0
EXD2_RP11-363J20.2	rs9323521	14	69553127	0.265408	A	G	-0.00397631727349818	0.000986648635020981	5.57472131437259e-05	1591159482	-4.03012494251677	TRUE	0	0.289906134184236	0	0.310068	1	0	0	FALSE	0.199991378061412	0
EXOC4	rs7781266	7	133505101	0.207753	A	C	-0.00876544753215461	0.00107994725447967	4.79617152614063e-16	1591159482	-8.11655152211845	FALSE	2	0.999541641245705	0	0.118304	1	0	1	FALSE	0.372615213748568	0
EXOC4	rs7786100	7	133505716	0.457256	G	T	-0.00813197730579693	0.000972682871827741	6.25280681298121e-17	1591159482	-8.36035828462401	TRUE	1	0.999986778006953	0	0.881696	1	0	1	FALSE	0.627227592668984	0
EXOC4	rs1005342	7	133476680	0.122266	C	T	0.00119663477267857	0.00137252734750814	0.383291483738898	1591159482	0.871847671998006	FALSE	0	0.0234242667793255	0	0		0	0	FALSE	0.00780808892644184	0
EXOC4	rs1012328	7	133488775	0.122266	C	A	0.00109249141305224	0.00136101254187317	0.422145329994023	1591159482	0.802704882901841	FALSE	0	0.0265440921727957	0	0		0	0	FALSE	0.00884803072426525	0
EXOC4	rs10276313	7	133461226	0.130219	A	G	0.000516073845559954	0.00112821975018084	0.647366919373897	1591159482	0.457423162001227	FALSE	0	0.0669411503031002	0	0		0	0	FALSE	0.0223137167677001	0
EXOC4	rs10488175	7	133494257	0.121272	C	T	-0.00108002240960741	0.00135788756981301	0.426398573975396	1591159482	-0.795369538404521	FALSE	0	0.0262170839454936	0	0		0	0	FALSE	0.0087390279818312	0
EXOC4	rs12707121	7	133496379	0.223658	A	G	-0.0059956116939135	0.0011052236654396	5.80211266577774e-08	1591159482	-5.4247948912031	FALSE	0	0.00539727690880509	0	0		0	0	FALSE	0.00179909230293503	0
EXOC4	rs1420969	7	133459301	0.121272	C	A	-0.000978598889325422	0.00135864418378482	0.47135503722457	1591159482	-0.720276067129884	FALSE	0	0.0301517938566577	0	0		0	0	FALSE	0.0100505979522192	0
EXOC4	rs1476118	7	133474772	0.121272	C	T	-0.00110500980644977	0.00135923073091252	0.416236946240285	1591159482	-0.812967056526099	FALSE	0	0.0253889334310018	0	0		0	0	FALSE	0.00846297781033393	0
EXOC4	rs16874343	7	133457820	0.0924453	C	T	-0.00116120353020985	0.0016924389589469	0.492642167196006	1591159482	-0.68611250294805	FALSE	0	0.015289305936703	0	0		0	0	FALSE	0.00509643531223432	0
EXOC4	rs16874347	7	133465147	0.129225	A	C	-0.000531664479364086	0.0011252386311702	0.636576774374437	1591159482	-0.472490425263109	FALSE	0	0.0628151971456986	0	0		0	0	FALSE	0.0209383990485662	0
EXOC4	rs17167259	7	133464907	0.129225	T	C	-0.000557197428794326	0.00112529540444868	0.620489594385285	1591159482	-0.495156584299139	FALSE	0	0.0597877183121821	0	0		0	0	FALSE	0.019929239437394	0
EXOC4	rs17167263	7	133466649	0.129225	G	A	-0.000772021847807439	0.00131996864978118	0.558629128844002	1591159482	-0.584878927189235	FALSE	0	0.0493733245142531	0	0		0	0	FALSE	0.0164577748380844	0
EXOC4	rs17167267	7	133469109	0.0775348	G	A	-0.00319469115011663	0.00164532704173221	0.0521764006186931	1591159482	-1.94167546578049	FALSE	0	0.00365896678472533	0	0		0	0	FALSE	0.00121965559490844	0
EXOC4	rs17167278	7	133489358	0.121272	C	T	-0.00108456236087045	0.00135759400184422	0.424356722914997	1591159482	-0.798885645780056	FALSE	0	0.0260489513739366	0	0		0	0	FALSE	0.0086829837913122	0
EXOC4	rs17167280	7	133489419	0.121272	A	C	-0.000790627075980101	0.00114010403260538	0.488015123662299	1591159482	-0.693469239095094	FALSE	0	0.0317307195679086	0	0		0	0	FALSE	0.0105769065226362	0
EXOC4	rs17167289	7	133492717	0.121272	C	T	-0.00101203276178736	0.00135861977346093	0.456333557941732	1591159482	-0.744897712778993	FALSE	0	0.0287858766969329	0	0		0	0	FALSE	0.00959529223231096	0
EXOC4	rs2160744	7	133466224	0.132207	C	T	0.000937789724118639	0.00131954657470055	0.477275808737821	1591159482	0.71069088586847	FALSE	0	0.0414908166487178	0	0		0	0	FALSE	0.0138302722162393	0
EXOC4	rs2542266	7	133485193	0.122266	T	C	0.000804953745572169	0.00114217558089208	0.480962829498091	1591159482	0.704754819695472	FALSE	0	0.0319019476183963	0	0		0	0	FALSE	0.0106339825394654	0
EXOC4	rs2542268	7	133485802	0.122266	C	T	0.00108495653612232	0.00136060891658862	0.425215778264595	1591159482	0.797405134491233	FALSE	0	0.0268040584891236	0	0		0	0	FALSE	0.0089346861630412	0
EXOC4	rs2542269	7	133486184	0.124254	C	T	0.00120808852861401	0.00135621657594554	0.373048026848788	1591159482	0.890778471551819	FALSE	0	0.023809999534525	0	0		0	0	FALSE	0.00793666651150834	0
EXOC4	rs2542276	7	133494751	0.12326	A	G	0.000833055797465648	0.00114150260793569	0.465519302805515	1591159482	0.729788781623687	FALSE	0	0.0312392791790576	0	0		0	0	FALSE	0.0104130930596859	0
EXOC4	rs2550995	7	133497610	0.122266	C	T	0.00114620340664371	0.00136092820834269	0.399663812977402	1591159482	0.842221800986499	FALSE	0	0.0247015259029648	0	0		0	0	FALSE	0.00823384196765494	0
EXOC4	rs2550998	7	133496633	0.122266	A	G	0.000771258929840697	0.00114228778814183	0.49955637262684	1591159482	0.675187932364497	FALSE	0	0.0337748589146201	0	0		0	0	FALSE	0.0112582863048734	0
EXOC4	rs2551007	7	133492409	0.122266	G	A	0.00101956531236437	0.00136187799308891	0.45407024456597	1591159482	0.748646587681374	FALSE	0	0.0293503096515847	0	0		0	0	FALSE	0.00978343655052823	0
EXOC4	rs2551009	7	133491109	0.12326	G	A	0.00121014504729742	0.00137147171343816	0.3775769302253	1591159482	0.882369672987051	FALSE	0	0.0235723744552167	0	0		0	0	FALSE	0.00785745815173888	0
EXOC4	rs2551019	7	133480783	0.124254	C	A	0.00119799115434345	0.00135609878705466	0.377014819666682	1591159482	0.883409944599532	FALSE	0	0.0241262108539686	0	0		0	0	FALSE	0.0080420702846562	0
EXOC4	rs3757406	7	133502387	0.246521	T	G	0.00217687513688497	0.00100736970689496	0.0306992350267132	1591159482	2.16094957192509	FALSE	0	0.00351653409949304	0	0		0	0	FALSE	0.00117217803316435	0
EXOC4	rs4731981	7	133459465	0.124254	C	A	0.00118587313092885	0.00135620807686298	0.381898535238492	1591159482	0.874403530815029	FALSE	0	0.0245199066944973	0	0		0	0	FALSE	0.00817330223149911	0
EXOC4	rs723689	7	133490821	0.121272	A	G	-0.000789267035289448	0.00114007992264584	0.488754619863985	1591159482	-0.692290969792501	FALSE	0	0.0318024170609346	0	0		0	0	FALSE	0.0106008056869782	0
EXOC4	rs7778582	7	133458754	0.122266	A	G	-0.000698194197149208	0.00114050058295048	0.540417193168689	1591159482	-0.612182236104585	FALSE	0	0.0382324128695689	0	0		0	0	FALSE	0.0127441376231896	0
EXOC4	rs7783396	7	133492994	0.121272	G	A	-0.00100873909823545	0.00135899285075582	0.457923998439244	1591159482	-0.742269613614544	FALSE	0	0.0289279858349143	0	0		0	0	FALSE	0.00964266194497143	0
EXOC4	rs7809238	7	133468327	0.121272	C	A	-0.00105502446299685	0.00135776751725568	0.437141779615236	1591159482	-0.777028798810319	FALSE	0	0.0271163229165795	0	0		0	0	FALSE	0.0090387743055265	0
EXOC4	rs7810739	7	133458524	0.0894632	C	T	-0.00174157315899062	0.00170297462169269	0.306466093726285	1591159482	-1.02266536259922	FALSE	0	0.00889919205127332	0	0		0	0	FALSE	0.00296639735042444	0
EXOC4	rs888309	7	133466750	0.130219	T	G	0.000593042425859393	0.00112784114466725	0.599012664002528	1591159482	0.525820882367578	FALSE	0	0.0576513567285673	0	0		0	0	FALSE	0.0192171189095224	0
EXT1	rs10955825	8	118698350	0.228628	A	G	0.000342321515624328	0.00100534891112937	0.733479864471091	1591159482	0.340500210260115	FALSE	0	0.0176933622685675	0	0.0100751	1	0	0	FALSE	0.00925615408952252	0
EXT1	rs12549366	8	118710373	0.277336	A	G	0.0029271426371051	0.00100321365366053	0.00352548866027672	1591159482	2.91776594788611	TRUE	0	0.495632053308181	0	0.671005	1	0	0	FALSE	0.388879017769394	0
EXT1	rs13249969	8	118713826	0.133201	T	C	0.00115791342639795	0.00111684881063008	0.299843859284722	1591159482	1.03676828535521	FALSE	0	0.0258875676768121	0	0.0162736	1	0	0	FALSE	0.0140537225589374	0
EXT1	rs1508566	8	118701450	0.230616	G	T	0.000101102720790457	0.00106409134965259	0.924304344833045	1591159482	0.0950131967743799	FALSE	0	0.0169583363739664	0	0		0	0	FALSE	0.00565277879132213	0
EXT1	rs1508568	8	118706703	0.337972	G	T	-9.97565772196101e-05	0.000967704186271749	0.917894860982451	1591159482	-0.103085817582272	FALSE	0	0.0169691025416054	0	0		0	0	FALSE	0.00565636751386848	0
EXT1	rs2136104	8	118699585	0.425447	T	C	-0.000642544318678924	0.000917870911451021	0.483903708469514	1591159482	-0.700037783813363	FALSE	0	0.0205253735225807	0	0.0121475	1	0	0	FALSE	0.0108909578408602	0
EXT1	rs2136107	8	118710438	0.0656064	A	G	0.000609429652095473	0.00130279690914791	0.639937909335556	1591159482	0.467785614024882	FALSE	0	0.0184307460477139	0	0.010607	1	0	0	FALSE	0.0096792486825713	0
EXT1	rs218009	8	118716275	0.360835	C	T	0.000221161720911744	0.000949013345208608	0.815727357897331	1591159482	0.233043847094826	FALSE	0	0.0172658465625744	0	0		0	0	FALSE	0.00575528218752478	0
EXT1	rs218010	8	118714943	0.355865	C	T	-0.00208751580799566	0.000964401217910671	0.0304204823799644	1591159482	-2.16457193253879	FALSE	0	0.108487891953838	0	0.0989667	1	0	0	FALSE	0.0691515306512794	0
EXT1	rs218012	8	118714401	0.249503	A	G	-0.00018966996072988	0.000985947249023263	0.847449777641476	1591159482	-0.192373335305492	FALSE	0	0.0171476960669081	0	0		0	0	FALSE	0.00571589868896938	0
EXT1	rs218013	8	118713811	0.322068	A	G	-0.000325793833588482	0.000950679905062506	0.73182746281981	1591159482	-0.342695613795541	FALSE	0	0.0177038974592241	0	0.0100827	1	0	0	FALSE	0.00926219915307469	0
EXT1	rs218017	8	118706776	0.275348	G	T	-0.00048616876002416	0.00101032653690047	0.630374620791567	1591159482	-0.48119963424464	FALSE	0	0.0185240934037797	0	0.0106747	1	0	0	FALSE	0.00973293113459323	0
EXT1	rs218020	8	118708824	0.323062	T	C	-0.000336245497049603	0.000959455043563469	0.7259975065849	1591159482	-0.350454666224661	FALSE	0	0.0177417253166344	0	0.0101098	1	0	0	FALSE	0.00928384177221148	0
EXT1	rs218021	8	118709395	0.324056	T	C	-0.000322407981139442	0.00095041279217218	0.734436907202864	1591159482	-0.339229420936743	FALSE	0	0.0176872978538287	0	0.0100708	1	0	0	FALSE	0.00925269928460957	0
EXT1	rs218022	8	118710457	0.324056	A	G	-0.000345154628181528	0.000950487057636474	0.716504425049418	1591159482	-0.363134485007935	FALSE	0	0.0178055487743894	0	0.0101557	1	0	0	FALSE	0.00932041625812982	0
EXT1	rs218023	8	118710620	0.250497	G	A	-0.000289835607764902	0.00104058227312828	0.780603896322507	1591159482	-0.278532140369426	FALSE	0	0.0174260411529746	0	0.00988371	1	0	0	FALSE	0.00910325038432488	0
EXT1	rs218024	8	118711643	0.324056	A	G	-0.000360514783002233	0.000950405892806728	0.70444492173087	1591159482	-0.379327175610796	FALSE	0	0.0178907072938049	0	0.0102169	1	0	0	FALSE	0.00936920243126831	0
EXT1	rs2737419	8	118712281	0.250497	A	G	-0.000226930329506206	0.000985778793024783	0.817933168457626	1591159482	-0.230204109798192	FALSE	0	0.0172568348071722	0	0		0	0	FALSE	0.00575227826905741	0
EXT1	rs3105773	8	118703810	0.0884692	C	T	0.00198256925697487	0.00169319565446614	0.241637440163539	1591159482	1.1709038183186	FALSE	0	0.0291159315609884	0	0.0188706	1	0	0	FALSE	0.0159955105203295	0
EXT1	rs3105774	8	118704125	0.322068	C	T	-0.00058097548177508	0.000975077523395445	0.551292198018919	1591159482	-0.595824914261165	FALSE	0	0.0194542770097108	0	0.0113544	1	0	0	FALSE	0.0102695590032369	0
EXT1	rs3105775	8	118710421	0.0656064	G	A	0.000739029564455132	0.00197339495253853	0.708034936847746	1591159482	0.374496531221214	FALSE	0	0.0178648709058976	0	0.0101983	1	0	0	FALSE	0.00935439030196587	0
EXT1	rs3134385	8	118705662	0.333996	C	T	-0.000275275155842692	0.000966944152662623	0.775884960823552	1591159482	-0.284685682295799	FALSE	0	0.0174500262898449	0	0.00990086	1	0	0	FALSE	0.00911696209661498	0
EXT1	rs3134387	8	118715244	0.0666004	G	T	0.00108802613230447	0.00196636947282705	0.580046196947224	1591159482	0.553317241413545	FALSE	0	0.019080771849003	0	0.0110804	1	0	0	FALSE	0.0100537239496677	0
FAM208A	rs11130519	3	56440966	0.336978	C	A	0.00158520584356233	0.000937587689597867	0.0908887468213064	1591159482	1.69072808991576	FALSE	0	0.0279479005689184	0	0.0213005	1	0	0	FALSE	0.0164161335229728	0
FAM208A	rs11130520	3	56441119	0.355865	T	G	0.00122249638954832	0.000919717095265577	0.183778973182156	1591159482	1.32920916207969	FALSE	0	0.0177567554273519	0	0		0	0	FALSE	0.00591891847578396	0
FAM208A	rs11718232	3	56448888	0.303181	C	T	0.00207544826397204	0.000960266943600955	0.0306702983696375	1591159482	2.16132428363014	FALSE	0	0.0593503409987055	0	0.0527262	1	0	0	FALSE	0.0373588469995685	0
FAM208A	rs11925715	3	56448163	0.230616	C	T	0.00227963494539101	0.0010330519548366	0.027335079614707	1591159482	2.20669922235575	FALSE	0	0.0644442179208296	0	0.058219	1	0	0	FALSE	0.0408877393069432	0
FAM208A	rs1491163	3	56453316	0.195825	A	G	-0.000419790223523387	0.00102554234377881	0.682293942215467	1591159482	-0.409334852012632	FALSE	0	0.00913723012109768	0	0		0	0	FALSE	0.00304574337369923	0
FAM208A	rs1491164	3	56446568	0.158052	T	C	-0.000446280519362263	0.00107606775964636	0.678337569663886	1591159482	-0.414732729757584	FALSE	0	0.00915413153156452	0	0		0	0	FALSE	0.00305137717718818	0
FAM208A	rs1878267	3	56477496	0.329026	T	C	0.00186825335141362	0.000939389766490765	0.0467238724273448	1591159482	1.98879466016834	FALSE	0	0.0440791269758615	0	0.0368592	1	0	0	FALSE	0.0269794423252872	0
FAM208A	rs4974213	3	56464460	0.263419	T	C	0.00264005797212262	0.00097408773584898	0.00672248767675774	1591159482	2.71028766194417	FALSE	0	0.180281064986567	0	0.200794	1	0	0	FALSE	0.127025021662189	0
FAM208A	rs6445790	3	56470028	0.195825	C	T	-0.000440632372620099	0.00109874820401311	0.688397111743476	1591159482	-0.401031256306692	FALSE	0	0.00911172212867162	0	0		0	0	FALSE	0.00303724070955721	0
FAM208A	rs6763636	3	56440429	0.363817	T	G	0.00130947743462181	0.000918957289298874	0.154168746521894	1591159482	1.42496006057135	FALSE	0	0.0198127702113324	0	0.0140793	1	0	0	FALSE	0.0112973567371108	0
FAM208A	rs6805882	3	56439053	0.363817	T	C	0.00131481666056852	0.000919004986320598	0.15251739049958	1591159482	1.43069589408065	FALSE	0	0.0199480544771162	0	0.0141951	1	0	0	FALSE	0.0113810514923721	0
FAM208A	rs7625995	3	56450723	0.431412	T	C	-0.0017840510559494	0.00092830802450577	0.0546270375329877	1591159482	-1.92183091048817	FALSE	0	0.0395352154548373	0	0.0323356	1	0	0	FALSE	0.0239569384849458	0
FAM208A	rs9814545	3	56458160	0.263419	G	A	0.00261694082974665	0.000995251074180914	0.00855286945928964	1591159482	2.62942778725497	FALSE	0	0.150676898924173	0	0.161806	1	0	0	FALSE	0.104160966308058	0
FAM208A	rs9855289	3	56471160	0.258449	C	T	0.00272840517255519	0.000999430558771906	0.00633420636006976	1591159482	2.72995972417317	TRUE	0	0.188477601839245	0	0.211832	1	0	0	FALSE	0.133436533946415	0
FAM208A	rs9875049	3	56457470	0.0536779	A	C	0.00163884068414638	0.00204605569665881	0.423145773071172	1591159482	0.800975597498442	FALSE	0	0.0111259980482102	0	0		0	0	FALSE	0.00370866601607008	0
FAM208A	rs9876092	3	56478541	0.263419	A	G	0.00253200834989571	0.000964649763354039	0.00867010252535561	1591159482	2.62479549167362	FALSE	0	0.149160970385519	0	0.159849	1	0	0	FALSE	0.10300332346184	0
FKBP2	rs11231671	11	63761169	0.398608	C	T	-0.000272086672586827	0.000925226742065198	0.768700083064361	1591159482	-0.294075668391839	FALSE	0	0	0	0.169202	1	0	0	FALSE	0.0564006666666667	0
FKBP2	rs488082	11	63772400	0.446322	A	G	0.000138227151236197	0.000913467119736129	0.879722164873739	1591159482	0.151321430459507	FALSE	0	0	0	0.163908	1	0	0	FALSE	0.054636	0
FKBP2	rs492357	11	63771452	0.39662	C	T	-0.000257687766840772	0.000926147569651704	0.780831059202195	1591159482	-0.278236185338888	FALSE	0	0	0	0.168437	1	0	0	FALSE	0.0561456666666667	0
FKBP2	rs509701	11	63774597	0.403579	T	C	-0.000288134546604918	0.000921376090446185	0.754491902113625	1591159482	-0.312721970531476	TRUE	0	0	0	0.170162	1	0	0	FALSE	0.0567206666666667	0
FKBP2	rs553724	11	63773524	0.447316	A	G	0.000113738067139223	0.000914558448256202	0.901027144872279	1591159482	0.124363912832568	FALSE	0	0	0	0.1633	1	0	0	FALSE	0.0544333333333333	0
FKBP2	rs562865	11	63776265	0.44831	A	G	0.000173858834884306	0.000915354878945951	0.84935929004952	1591159482	0.189935989727293	FALSE	0	0	0	0.164991	1	0	0	FALSE	0.054997	0
FOXP1	rs10511016	3	71346583	0.286282	C	T	-0.000128534434161592	0.00100640282059718	0.898373183826083	1591159482	-0.127716687126654	FALSE	0	0.000220014674029434	0	0		0	0	FALSE	7.3338224676478e-05	0
FOXP1	rs10865659	3	71441943	0.26839	C	A	-0.00124477420607573	0.00102579614895635	0.224949673405439	1591159482	-1.21347131917211	FALSE	0	0.000432262861550403	0	0		0	0	FALSE	0.000144087620516801	0
FOXP1	rs11709107	3	71416567	0.141153	G	A	0.00321968036394127	0.00129929520663102	0.0132113495544638	1591159482	2.47802065882293	FALSE	0	0.00376663621445206	0	0		0	0	FALSE	0.00125554540481735	0
FOXP1	rs11710042	3	71355744	0.183897	A	G	0.00246143526345945	0.00106911144866638	0.021317206922195	1591159482	2.30231868392193	FALSE	0	0.00255143648787948	0	0		0	0	FALSE	0.000850478829293159	0
FOXP1	rs11711425	3	71449057	0.26839	G	T	-0.0012064970319431	0.00102911354566942	0.241050416535712	1591159482	-1.17236532063942	FALSE	0	0.000413042759258464	0	0		0	0	FALSE	0.000137680919752821	0
FOXP1	rs11712688	3	71379546	0.434394	G	A	-0.00328507129395967	0.000929529355609428	0.0004091302706508	1591159482	-3.53412323573781	FALSE	0	0.0715824868476115	0	0.0679255	1	0	0	FALSE	0.0465026622825372	0
FOXP1	rs11718210	3	71354427	0.149105	G	A	0.00139889523115298	0.00130941460052209	0.285368811616257	1591159482	1.06833636236774	FALSE	0	0.000370720261090307	0	0		0	0	FALSE	0.000123573420363436	0
FOXP1	rs12487666	3	71370457	0.205765	G	A	0.000982904408532486	0.00110173532411168	0.372316799599549	1591159482	0.892142048113955	FALSE	0	0.000315844686613942	0	0		0	0	FALSE	0.000105281562204647	0
FOXP1	rs1288683	3	71414482	0.307157	C	T	0.0010650686824366	0.000983590422070411	0.278880517305434	1591159482	1.08283759025904	FALSE	0	0.000376122487643071	0	0		0	0	FALSE	0.00012537416254769	0
FOXP1	rs1288688	3	71412654	0.185885	C	T	-0.00426603288928173	0.00121884583194968	0.000465154382449704	1591159482	-3.50005946400763	FALSE	0	0.0640540079933158	0	0.0602562	1	0	0	FALSE	0.0414367359977719	0
FOXP1	rs1288691	3	71403136	0.286282	C	T	0.00148487432798816	0.000988268324212026	0.132967722198865	1591159482	1.5025011847588	FALSE	0	0.000622093582304362	0	0		0	0	FALSE	0.000207364527434787	0
FOXP1	rs1288692	3	71405270	0.27336	C	T	0.00094175804153285	0.00100127364338544	0.346930335433514	1591159482	0.940560103378573	FALSE	0	0.000329113759233501	0	0		0	0	FALSE	0.000109704586411167	0
FOXP1	rs1288701	3	71389498	0.411531	T	C	-0.00298716787001346	0.000924220904486731	0.00122887075961574	1591159482	-3.23209295041037	FALSE	0	0.0277460341676391	0	0.0244495	1	0	0	FALSE	0.017398511389213	0
FOXP1	rs1288702	3	71391870	0.0795229	A	C	0.00163381226130089	0.00123437391088849	0.185637283859512	1591159482	1.32359591116511	FALSE	0	0.000492063450567959	0	0		0	0	FALSE	0.00016402115018932	0
FOXP1	rs1290499	3	71393340	0.128231	C	T	0.00209341720866234	0.00149425248677243	0.161220182041608	1591159482	1.40097957152081	FALSE	0	0.000542608160622127	0	0		0	0	FALSE	0.000180869386874042	0
FOXP1	rs13073529	3	71416081	0.141153	C	A	0.00318414190565816	0.00129952337861139	0.0142761712225269	1591159482	2.45023826278569	FALSE	0	0.00353489557965858	0	0		0	0	FALSE	0.00117829852655286	0
FOXP1	rs13075917	3	71370583	0.180915	C	T	0.00281981358776448	0.00118230215942478	0.0170782206828671	1591159482	2.38501940073965	FALSE	0	0.00305394587693886	0	0		0	0	FALSE	0.00101798195897962	0
FOXP1	rs1733504	3	71372797	0.0775348	C	T	0.00252516681248617	0.0016487152375102	0.12562198804476	1591159482	1.53159669725594	FALSE	0	0.000648091150206476	0	0		0	0	FALSE	0.000216030383402159	0
FOXP1	rs17655393	3	71347176	0.293241	T	G	-0.000182487283214622	0.000981102983930782	0.852443060243198	1591159482	-0.186002169194806	FALSE	0	0.000221888357760602	0	0		0	0	FALSE	7.39627859202008e-05	0
FOXP1	rs17655465	3	71364618	0.180915	A	C	0.0024282222687502	0.00106719370715313	0.0228858933213713	1591159482	2.27533413332035	FALSE	0	0.0024093792790546	0	0		0	0	FALSE	0.000803126426351534	0
FOXP1	rs17655548	3	71365665	0.207753	G	A	0.00118048446650964	0.00109904445457869	0.282777531083803	1591159482	1.07410074414339	FALSE	0	0.000372849636927186	0	0		0	0	FALSE	0.000124283212309062	0
FOXP1	rs17717717	3	71404405	0.420477	G	A	-0.00347293053577059	0.000927038935317925	0.00017948928563645	1591159482	-3.74626178411758	FALSE	0	0.146513451681517	0	0.14703	1	0	0	FALSE	0.0978478172271722	0
FOXP1	rs17718085	3	71447638	0.185885	A	G	0.00233259073870866	0.00105828746883009	0.0275160280108157	1591159482	2.20411826409253	FALSE	0	0.00207803632055303	0	0		0	0	FALSE	0.000692678773517678	0
FOXP1	rs1997479	3	71398494	0.49503	C	T	-0.0033041633728817	0.000928527508406279	0.00037298149120728	1591159482	-3.55849809829862	FALSE	0	0.0775581092420021	0	0.0740583	1	0	0	FALSE	0.0505388030806674	0
FOXP1	rs2568826	3	71400204	0.301193	A	G	0.00135812049098882	0.000957590738887127	0.156112477942644	1591159482	1.41826819729603	FALSE	0	0.000555013215044031	0	0		0	0	FALSE	0.000185004405014677	0
FOXP1	rs4452296	3	71418327	0.437376	T	C	-0.00285873567797271	0.000935878765321248	0.00225360547899195	1591159482	-3.05460042892567	FALSE	0	0.016537018578502	0	0.0139949	1	0	0	FALSE	0.010177306192834	0
FOXP1	rs4677034	3	71368262	0.489066	C	T	-0.00311532307864833	0.000917076371589437	0.000681249913970843	1591159482	-3.39701596852723	FALSE	0	0.0460683969414485	0	0.0422353	1	0	0	FALSE	0.0294345656471495	0
FOXP1	rs4677601	3	71368790	0.489066	A	G	-0.00305406580043481	0.000915936283987929	0.000854944189103322	1591159482	-3.33436490487919	FALSE	0	0.0378845397092379	0	0.0342057	1	0	0	FALSE	0.0240300799030793	0
FOXP1	rs6764775	3	71433871	0.487078	T	C	-0.00248841892131188	0.000911190168765371	0.00631511834072533	1591159482	-2.73095453244804	FALSE	0	0.0069393563393334	0	0		0	0	FALSE	0.0023131187797778	0
FOXP1	rs6774982	3	71401928	0.301193	T	C	0.00124527791319444	0.000966295316338055	0.197497673566263	1591159482	1.28871359732306	FALSE	0	0.000471702054255507	0	0		0	0	FALSE	0.000157234018085169	0
FOXP1	rs6789892	3	71385729	0.43837	C	A	-0.00373234223595023	0.000922846773536041	5.24619638919261e-05	1591159482	-4.04437913528065	TRUE	0	0.430191464240856	0	0.469608	1	0	0	FALSE	0.299933154746952	0
FOXP1	rs7619472	3	71366116	0.180915	T	G	0.00245253897332447	0.001067563176645	0.0216002687914984	1591159482	2.29732443660336	FALSE	0	0.00252439886606304	0	0		0	0	FALSE	0.000841466288687679	0
FOXP1	rs7627177	3	71366145	0.180915	G	A	0.00265441313457067	0.00118058556026172	0.0245515283489534	1591159482	2.24838692248804	FALSE	0	0.00227694594827144	0	0		0	0	FALSE	0.000758981982757145	0
FOXP1	rs7644066	3	71382085	0.343936	G	A	-0.00324527985711643	0.000985167937246375	0.000987237605116592	1591159482	-3.29413872947109	FALSE	0	0.0334778584501658	0	0.0299363	1	0	0	FALSE	0.0211380528167219	0
FOXP1	rs7644434	3	71460841	0.266402	A	G	-0.00133313178932973	0.000981527170057132	0.174393253909364	1591159482	-1.35822199323543	FALSE	0	0.00051371753551166	0	0		0	0	FALSE	0.000171239178503887	0
FOXP1	rs9829621	3	71379599	0.204771	T	C	0.000903414337173648	0.00102513659881886	0.378175813278829	1591159482	0.881262397825365	FALSE	0	0.000313031130271035	0	0		0	0	FALSE	0.000104343710090345	0
FOXP1	rs9865527	3	71397912	0.256461	A	G	-0.00294123973219585	0.00100408800198194	0.00339764738303282	1591159482	-2.92926489151371	FALSE	0	0.0116788500811769	0	0		0	0	FALSE	0.00389295002705895	0
FOXP1	rs9875477	3	71369174	0.206759	T	C	0.00107114199264009	0.00102436360361919	0.295715355537138	1591159482	1.04566580543825	FALSE	0	0.000362571391432698	0	0		0	0	FALSE	0.000120857130477566	0
GAN	rs10514514	16	81115273	0.0884692	T	C	-0.000194439423521824	0.00124459643732652	0.875854186361334	1591159482	-0.156226884225616	FALSE	0	0	0	0.0681757	1	0	0	FALSE	0.0227252333333333	0
GAN	rs10514515	16	81115322	0.0884692	T	C	-0.000196968319095373	0.00124459696357872	0.874252936894131	1591159482	-0.158258717367435	FALSE	0	0	0	0.0681975	1	0	0	FALSE	0.0227325	0
GAN	rs11866124	16	81127471	0.095427	T	C	0.000308984016367332	0.00176202341681865	0.860798735377023	1591159482	0.17535749719218	FALSE	0	0	0	0.0683923	1	0	0	FALSE	0.0227974333333333	0
GAN	rs12444974	16	81128230	0.0954274	G	A	-0.000182514124946849	0.00176683184797763	0.917724698168409	1591159482	-0.103300223592732	FALSE	0	0	0	0.0677091	1	0	0	FALSE	0.0225697	0
GAN	rs12445303	16	81115573	0.0884692	C	T	-0.000394622718356148	0.00168737665294445	0.815087771686379	1591159482	-0.233867594213501	FALSE	0	0	0	0.069216	1	0	0	FALSE	0.023072	0
GAN	rs1414	16	81115857	0.0884692	A	G	-0.000156933131362817	0.0012460263510766	0.89977397320479	1591159482	-0.125946880037667	FALSE	0	0	0	0.0678851	1	0	0	FALSE	0.0226283666666667	0
GAN	rs1563072	16	81129416	0.084493	G	A	-0.000263916952998184	0.00170606694253705	0.87706319188742	1591159482	-0.154693198970094	FALSE	0	0	0	0.0681595	1	0	0	FALSE	0.0227198333333333	0
GAN	rs4889233	16	81126983	0.095427	T	C	0.000338898986997801	0.00176273908179262	0.847540872668327	1591159482	0.192257033668963	FALSE	0	0	0	0.0686051	1	0	0	FALSE	0.0228683666666667	0
GAN	rs6420421	16	81128206	0.095427	G	T	-0.00649843233430295	0.00465917387620362	0.163088031950743	1591159482	-1.39476063932561	TRUE	0	0	0	0.178139	1	0	0	FALSE	0.0593796666666667	0
GAN	rs8043855	16	81122861	0.09841	C	T	0.000181521261485735	0.00166729485118289	0.91330423588968	1591159482	0.108871721973442	FALSE	0	0	0	0.0677491	1	0	0	FALSE	0.0225830333333333	0
GAN	rs8177876	16	81124275	0.084493	G	A	0.00041676263532215	0.00171035801430784	0.807486546422192	1591159482	0.243669823414608	FALSE	0	0	0	0.0693782	1	0	0	FALSE	0.0231260666666667	0
GAN	rs8177940	16	81117394	0.0884692	G	A	-0.000521026157005993	0.00167947731727642	0.75638519421279	1591159482	-0.310231136584168	FALSE	0	0	0	0.070669	1	0	0	FALSE	0.0235563333333333	0
GAN	rs8177959	16	81115687	0.0884692	T	C	-0.000131438491542029	0.00124602698336642	0.915990121604781	1591159482	-0.105486071567181	FALSE	0	0	0	0.0677246	1	0	0	FALSE	0.0225748666666667	0
GATAD2B	rs1046379	1	153604029	0.285288	C	T	0.00021680402601531	0.00100665236176873	0.82947784562847	1591159482	0.215371298224917	FALSE	0	0	0	0.0572125	1	0	0	FALSE	0.0190708333333333	0
GATAD2B	rs10797056	1	153613783	0.474155	A	G	-0.0010887171461017	0.000912241787618235	0.232692245586814	1591159482	-1.19345239483517	FALSE	0	0	0	0.113948	1	0	0	FALSE	0.0379826666666667	0
GATAD2B	rs10797096	1	153640665	0.44334	G	A	9.99417424831273e-05	0.000908804134853165	0.912432685603587	1591159482	0.109970607142181	FALSE	0	0	0	0.0562399	1	0	0	FALSE	0.0187466333333333	0
GATAD2B	rs3795396	1	153635425	0.480119	G	A	-0.000782361862106711	0.000909181097930357	0.389506497536249	1591159482	-0.860512678813566	FALSE	0	0	0	0.0809491	1	0	0	FALSE	0.0269830333333333	0
GATAD2B	rs3828031	1	153617132	0.475149	C	A	-0.00135122522125126	0.000974628567630925	0.165624741632228	1591159482	-1.38640017964561	TRUE	0	0	0	0.14615	1	0	0	FALSE	0.0487166666666667	0
GATAD2B	rs3862047	1	153637617	0.444334	G	A	0.000118887807874769	0.000908856313906236	0.895925339282993	1591159482	0.130810344886963	FALSE	0	0	0	0.0563812	1	0	0	FALSE	0.0187937333333333	0
GATAD2B	rs4351684	1	153636860	0.480119	A	G	-0.000790820042924071	0.000908872994966134	0.384239955857524	1591159482	-0.870110617549527	FALSE	0	0	0	0.0816242	1	0	0	FALSE	0.0272080666666667	0
GATAD2B	rs4845563	1	153629026	0.44334	G	A	0.000227610775011624	0.000916352741256185	0.803834428129655	1591159482	0.248387727524668	FALSE	0	0	0	0.0576522	1	0	0	FALSE	0.0192174	0
GATAD2B	rs6674929	1	153648661	0.44334	A	G	0.000192456324807913	0.000909069559157028	0.832335681905781	1591159482	0.211706929210539	FALSE	0	0	0	0.0571677	1	0	0	FALSE	0.0190559	0
GATAD2B	rs7345	1	153634058	0.480119	G	T	-0.000647520096602037	0.000916468989899246	0.47985367784502	1591159482	-0.706537922983323	FALSE	0	0	0	0.0717493	1	0	0	FALSE	0.0239164333333333	0
GATAD2B	rs7934	1	153618766	0.474155	C	T	-0.0010728675831733	0.000912601273591256	0.239748830155779	1591159482	-1.17561482130237	FALSE	0	0	0	0.111566	1	0	0	FALSE	0.0371886666666667	0
GATAD2B	rs913861	1	153622220	0.477137	G	A	-0.00105585154958883	0.000911392505703028	0.246658560709253	1591159482	-1.15850365564985	FALSE	0	0	0	0.10936	1	0	0	FALSE	0.0364533333333333	0
GCC1	rs1016944	7	126931028	0.318091	A	G	-0.00162776630542511	0.000961759051260126	0.0905528370062596	1591159482	-1.69248867821141	FALSE	0	4.01411769856974e-06	0	0		0	0	FALSE	1.33803923285658e-06	0
GCC1	rs10241265	7	126948370	0.408549	G	A	0.00395909502525981	0.000942323503682645	2.6524820515239e-05	1591159482	4.20141810088306	FALSE	0	0.0047753900789631	0	0		0	0	FALSE	0.0015917966929877	0
GCC1	rs10241915	7	126949074	0.411531	C	T	0.00397006461559119	0.000942117375732466	2.50908527025039e-05	1591159482	4.21398088800198	FALSE	0	0.00502338219010134	0	0		0	0	FALSE	0.00167446073003378	0
GCC1	rs10247414	7	126937952	0.317097	A	G	-0.00174350402211449	0.000963173034576695	0.0702698967039771	1591159482	-1.8101669788552	FALSE	0	4.89006783754853e-06	0	0		0	0	FALSE	1.63002261251618e-06	0
GCC1	rs10249162	7	127016146	0.407555	G	T	0.00399496801567904	0.000943283341359008	2.28375947871846e-05	1591159482	4.23517286961032	FALSE	0	0.00547312242920583	0	0.00483792	1	0	0	FALSE	0.00343701414306861	0
GCC1	rs10253737	7	127004565	0.413519	A	G	0.00392387385287841	0.000931678504969525	2.53548180462143e-05	1591159482	4.21161788315247	FALSE	0	0.00497571482798676	0	0		0	0	FALSE	0.00165857160932892	0
GCC1	rs10254399	7	127012114	0.407555	G	A	0.00398998219613987	0.000943321655679776	2.33987073792834e-05	1591159482	4.22971546568027	FALSE	0	0.00535337237125044	0	0.00472745	1	0	0	FALSE	0.00336027412375015	0
GCC1	rs10270756	7	126948658	0.404573	A	G	0.00401350622731337	0.000936443491436465	1.81998166867758e-05	1591159482	4.28590327554823	FALSE	0	0.00673191153639674	0	0.00600518	1	0	0	FALSE	0.00424569717879891	0
GCC1	rs10272297	7	126996755	0.0715710000000001	C	T	0.00410629887966465	0.00156516443169804	0.00870167562876767	1591159482	2.62355749754021	FALSE	0	2.75009606405252e-05	0	0		0	0	FALSE	9.16698688017507e-06	0
GCC1	rs10279882	7	127004132	0.413519	C	T	0.00395724401373142	0.000938031500011326	2.45749195326693e-05	1591159482	4.21866857742372	FALSE	0	0.00511938068435547	0	0.00451192	1	0	0	FALSE	0.00321043356145182	0
GCC1	rs10487480	7	127009040	0.189861	A	C	-0.00204117762767632	0.00106435171143223	0.0551406764071828	1591159482	-1.91776609719511	FALSE	0	5.92568511603719e-06	0	0		0	0	FALSE	1.9752283720124e-06	0
GCC1	rs10954148	7	127006996	0.406561	A	G	0.00391955810614801	0.000936036060378409	2.82167339196271e-05	1591159482	4.18740075522674	FALSE	0	0.00451391322966888	0	0		0	0	FALSE	0.00150463774322296	0
GCC1	rs11563331	7	127000591	0.157058	C	T	-0.00276369786912416	0.00137162101123399	0.043913699730152	1591159482	-2.01491362882942	FALSE	0	7.11534078645659e-06	0	0		0	0	FALSE	2.3717802621522e-06	0
GCC1	rs11563346	7	127008489	0.180915	A	G	-0.00173183565983189	0.00107449527182554	0.107012724870146	1591159482	-1.61176666407247	FALSE	0	3.53278778764121e-06	0	0		0	0	FALSE	1.17759592921374e-06	0
GCC1	rs11563347	7	127000699	0.414513	A	G	0.00391811972963738	0.00093156300737213	2.59972534208204e-05	1591159482	4.20596320230674	FALSE	0	0.00486358043505542	0	0		0	0	FALSE	0.00162119347835181	0
GCC1	rs11563399	7	126932903	0.149105	G	A	-0.00192566321124061	0.0013446288803713	0.15211090757861	1591159482	-1.43211501653071	FALSE	0	2.71887017277983e-06	0	0		0	0	FALSE	9.06290057593277e-07	0
GCC1	rs11563465	7	127001657	0.157058	A	C	-0.00225582666719525	0.00115209530071309	0.0502275613811248	1591159482	-1.95802089097925	FALSE	0	6.38537972319497e-06	0	0		0	0	FALSE	2.12845990773166e-06	0
GCC1	rs11563467	7	126997176	0.178926	G	A	-0.00190616938449858	0.00117709042258005	0.10536320809006	1591159482	-1.61939078590111	FALSE	0	3.57471133027865e-06	0	0		0	0	FALSE	1.19157044342622e-06	0
GCC1	rs11563470	7	126964180	0.409543	T	C	0.00406383652669189	0.00093585001081788	1.4093365217688e-05	1591159482	4.34240153840499	FALSE	0	0.00850204234470398	0	0.00766271	1	0	0	FALSE	0.00538825078156799	0
GCC1	rs11563640	7	127000955	0.157058	T	C	-0.00228635138504281	0.00115216169152612	0.047211099323742	1591159482	-1.98440149664617	FALSE	0	6.71145875386081e-06	0	0		0	0	FALSE	2.2371529179536e-06	0
GCC1	rs11563641	7	126999456	0.178926	C	T	-0.00191408355485586	0.00117710093215777	0.103928432998741	1591159482	-1.62609976983631	FALSE	0	3.61218036581956e-06	0	0		0	0	FALSE	1.20406012193985e-06	0
GCC1	rs11563650	7	126967032	0.177932	C	T	-0.00202075380188642	0.00118087331970353	0.0870374202064644	1591159482	-1.71123673316097	FALSE	0	4.138678610488e-06	0	0		0	0	FALSE	1.37955953682933e-06	0
GCC1	rs11563652	7	126962756	0.177932	C	T	-0.00199107010161407	0.00118155478347654	0.0919640332234376	1591159482	-1.68512719804295	FALSE	0	3.96660488644063e-06	0	0		0	0	FALSE	1.32220162881354e-06	0
GCC1	rs11563658	7	126942291	0.367793	T	C	-0.00232719159651698	0.000942627555820707	0.0135553828373386	1591159482	-2.46883467616305	FALSE	0	1.88574035585587e-05	0	0		0	0	FALSE	6.28580118618623e-06	0
GCC1	rs12056134	7	126988889	0.338966	C	T	0.00473201808965676	0.000953298732976288	6.91144898040629e-07	1591159482	4.96383549664747	FALSE	0	0.135609660781304	0	0.138099	1	0	0	FALSE	0.0912362202604348	0
GCC1	rs12532298	7	126977006	0.154076	G	A	-0.00275605910660309	0.00137430234241353	0.0449177220872692	1591159482	-2.00542414980021	FALSE	0	6.98652542074907e-06	0	0		0	0	FALSE	2.32884180691636e-06	0
GCC1	rs12533653	7	127008890	0.154076	C	T	-0.00286895022480001	0.00138934443925604	0.0389261360120984	1591159482	-2.06496686043978	FALSE	0	7.84633179817806e-06	0	0		0	0	FALSE	2.61544393272602e-06	0
GCC1	rs12706781	7	126998473	0.157058	G	T	-0.00276114095821345	0.00137160475396853	0.0441069148161098	1591159482	-2.01307333634162	FALSE	0	7.09012756960892e-06	0	0		0	0	FALSE	2.36337585653631e-06	0
GCC1	rs13234675	7	127003198	0.157058	A	G	-0.00226848359540502	0.00115224507033617	0.0489816955336152	1591159482	-1.96875096609716	FALSE	0	6.5155291478769e-06	0	0		0	0	FALSE	2.1718430492923e-06	0
GCC1	rs13236819	7	126978445	0.157058	C	T	-0.00274998459533738	0.00137067488893318	0.044824283822583	1591159482	-2.00629968312744	FALSE	0	6.99828680650327e-06	0	0		0	0	FALSE	2.33276226883442e-06	0
GCC1	rs13243533	7	126976555	0.177932	T	G	-0.00181083597353181	0.00106588694350467	0.0893379129509654	1591159482	-1.69890060532848	FALSE	0	4.05613689857809e-06	0	0		0	0	FALSE	1.35204563285936e-06	0
GCC1	rs13244374	7	126956165	0.177932	G	T	-0.00182671928018645	0.00118024567995764	0.121683717358001	1591159482	-1.54774494091096	FALSE	0	3.20662943731342e-06	0	0		0	0	FALSE	1.06887647910447e-06	0
GCC1	rs13246300	7	126998876	0.178926	G	A	-0.00191529793374204	0.00117701517002561	0.103684012707195	1591159482	-1.62724999857085	FALSE	0	3.61865927411831e-06	0	0		0	0	FALSE	1.20621975803944e-06	0
GCC1	rs1361936	7	126931152	0.149105	G	A	-0.0019261453792131	0.00134438528819366	0.151934109858446	1591159482	-1.4327331577699	FALSE	0	2.72117686794804e-06	0	0		0	0	FALSE	9.07058955982679e-07	0
GCC1	rs1361937	7	126989846	0.074553	A	G	0.00367796227469349	0.00121077020762498	0.00238387484211036	1591159482	3.03770463753655	FALSE	0	8.45214057149102e-05	0	0		0	0	FALSE	2.81738019049701e-05	0
GCC1	rs1361938	7	126998282	0.410537	G	T	0.00395533032460796	0.000938134004335263	2.4848895769818e-05	1591159482	4.21616773971497	FALSE	0	0.00506792704003567	0	0.00446458	1	0	0	FALSE	0.00317750234667856	0
GCC1	rs1361941	7	127006366	0.072565	C	T	0.00410541457798125	0.00156557989768009	0.00873394276589165	1591159482	2.62229643090381	FALSE	0	2.74139759948167e-05	0	0		0	0	FALSE	9.13799199827222e-06	0
GCC1	rs1361944	7	127009515	0.072565	G	A	0.00415771345839182	0.00156624286150393	0.00794077366326192	1591159482	2.65457775456325	FALSE	0	2.97440113331549e-05	0	0		0	0	FALSE	9.91467044438495e-06	0
GCC1	rs1419392	7	126945510	0.408549	G	A	0.00412513131459117	0.000943650938695849	1.23419072830873e-05	1591159482	4.37145892133824	FALSE	0	0.00959805240469058	0	0.0086969	1	0	0	FALSE	0.00609831746823019	0
GCC1	rs1419393	7	126945708	0.402584	G	A	0.00405131516080596	0.000943679658813469	1.76192220043833e-05	1591159482	4.29310425732802	FALSE	0	0.00693404365100958	0	0.00619357	1	0	0	FALSE	0.00437587121700319	0
GCC1	rs1419394	7	126962068	0.411531	T	C	0.00409245671287754	0.000936049186933735	1.23083600899521e-05	1591159482	4.37205306089033	FALSE	0	0.00962195945747135	0	0.00871952	1	0	0	FALSE	0.00611382648582378	0
GCC1	rs1419395	7	126992598	0.410537	T	C	0.00394785209297293	0.00093178971225024	2.26678704060742e-05	1591159482	4.23684876648724	FALSE	0	0.00551046249049447	0	0.00487239	1	0	0	FALSE	0.00346095083016482	0
GCC1	rs1419396	7	126992656	0.074553	T	C	0.00365825231932888	0.0012107595063613	0.00251565119109745	1591159482	3.02145248507942	FALSE	0	8.0628103112268e-05	0	0		0	0	FALSE	2.6876034370756e-05	0
GCC1	rs1419397	7	127006625	0.074553	G	T	0.00407489720140979	0.00156429243129428	0.00918887598381311	1591159482	2.60494592947577	FALSE	0	2.62488098293767e-05	0	0		0	0	FALSE	8.74960327645891e-06	0
GCC1	rs1419398	7	127006766	0.180915	C	T	-0.00188795805388174	0.00119635257934284	0.114543780918419	1591159482	-1.57809502522977	FALSE	0	3.35567061859887e-06	0	0		0	0	FALSE	1.11855687286629e-06	0
GCC1	rs1419399	7	127006795	0.177932	G	A	-0.0019091734964203	0.00119660815503756	0.110603236418439	1591159482	-1.59548761922016	FALSE	0	3.44555291986737e-06	0	0		0	0	FALSE	1.14851763995579e-06	0
GCC1	rs1419419	7	127016871	0.407555	G	A	0.00397922412181225	0.000943227170138424	2.45678383830699e-05	1591159482	4.21873356471302	FALSE	0	0.00512072511948647	0	0.00451315	1	0	0	FALSE	0.00321129170649549	0
GCC1	rs1419420	7	127017661	0.407555	C	T	0.00398759735314463	0.000943260609043062	2.36343217490726e-05	1591159482	4.2274609105007	FALSE	0	0.00530471364901541	0	0.0046826	1	0	0	FALSE	0.0033291045496718	0
GCC1	rs1419422	7	127017908	0.072565	T	C	0.00365921807085674	0.00121234199750453	0.00254192823202653	1591159482	3.01830513039128	FALSE	0	7.98974610869419e-05	0	0		0	0	FALSE	2.66324870289806e-05	0
GCC1	rs1419423	7	127018215	0.407555	C	T	0.00398482515925109	0.000943268022062868	2.39483800585486e-05	1591159482	4.22448876252216	FALSE	0	0.00524128172136629	0	0.00462415	1	0	0	FALSE	0.00328847724045543	0
GCC1	rs17862355	7	126970135	0.409543	T	G	0.00472981767373662	0.000932392105363965	3.92050853110015e-07	1591159482	5.07277747905245	FALSE	0	0.228924884343447	0	0.238573	1	0	0	FALSE	0.155832628114482	0
GCC1	rs17862359	7	126988290	0.147117	C	T	-0.00128951018289938	0.00139699461374289	0.355975813436099	1591159482	-0.923060239612855	FALSE	0	1.53124145363392e-06	0	0		0	0	FALSE	5.10413817877975e-07	0
GCC1	rs17862361	7	126991906	0.157058	A	G	-0.00223870479080296	0.0011516956761602	0.0519155164792054	1591159482	-1.94383363343595	FALSE	0	6.21833190828092e-06	0	0		0	0	FALSE	2.07277730276031e-06	0
GCC1	rs17862363	7	127001382	0.0675944	A	G	-0.000109087558306309	0.0012683410687355	0.931460007782629	1591159482	-0.0860080628115797	FALSE	0	1.02182967720577e-06	0	0		0	0	FALSE	3.40609892401922e-07	0
GCC1	rs17862366	7	127003677	0.0705765	C	T	0.000614762970986209	0.00180343614815635	0.733190725391144	1591159482	0.340884245674392	FALSE	0	1.07648315861297e-06	0	0		0	0	FALSE	3.58827719537658e-07	0
GCC1	rs17862367	7	127010336	0.105368	C	A	0.00525178279047431	0.00145983874952681	0.00032127959339186	1591159482	3.59750882909268	FALSE	0	0.000500582654025306	0	0		0	0	FALSE	0.000166860884675102	0
GCC1	rs17863279	7	126976513	0.252485	T	C	0.00329255595816011	0.000984876571633568	0.000828434639231645	1591159482	3.34311532327234	FALSE	0	0.000214913452019516	0	0		0	0	FALSE	7.16378173398387e-05	0
GCC1	rs17864191	7	126966558	0.150099	G	T	-0.00283654489100734	0.00139874839485244	0.0425687750821935	1591159482	-2.02791645834673	FALSE	0	7.29673575217138e-06	0	0		0	0	FALSE	2.43224525072379e-06	0
GCC1	rs17864195	7	126977616	0.177932	C	A	-0.0019790916177643	0.00117791183200685	0.0929243278727557	1591159482	-1.68016957125938	FALSE	0	3.93503953577401e-06	0	0		0	0	FALSE	1.311679845258e-06	0
GCC1	rs17864197	7	126980260	0.338966	C	T	0.00483890582143245	0.000953623834775893	3.89070056599569e-07	1591159482	5.07422910897526	TRUE	0	0.230545379355012	0	0.240336	1	0	0	FALSE	0.156960459785004	0
GCC1	rs17864200	7	126998166	0.157058	G	A	-0.00276545123184219	0.00137178675577704	0.043805378144603	1591159482	-2.01594833905195	FALSE	0	7.12956651094387e-06	0	0		0	0	FALSE	2.37652217031462e-06	0
GCC1	rs17864202	7	127006953	0.154076	C	T	-0.00292374673559587	0.0013900359631745	0.0354342687454307	1591159482	-2.10336049789586	FALSE	0	8.47130903269822e-06	0	0		0	0	FALSE	2.82376967756607e-06	0
GCC1	rs17865345	7	126978382	0.0616302	T	C	0.00140041863606959	0.00127409105656033	0.271702146989008	1591159482	1.09915113904834	FALSE	0	1.81594364334625e-06	0	0		0	0	FALSE	6.05314547782084e-07	0
GCC1	rs17865350	7	126973940	0.157058	T	C	-0.00226563170900627	0.00115176806383995	0.0491728090678783	1591159482	-1.96709023295258	FALSE	0	6.49516642603487e-06	0	0		0	0	FALSE	2.16505547534496e-06	0
GCC1	rs17867819	7	126938590	0.150099	C	T	-0.00190199184768136	0.00134581838088332	0.157579167629696	1591159482	-1.41326041812046	FALSE	0	2.64990866638559e-06	0	0		0	0	FALSE	8.83302888795197e-07	0
GCC1	rs17867823	7	126952294	0.148111	A	G	-0.000779268584419237	0.00116166289775426	0.502334174165676	1591159482	-0.670821617808168	FALSE	0	1.2630758562393e-06	0	0		0	0	FALSE	4.21025285413101e-07	0
GCC1	rs17867824	7	126962269	0.176938	A	G	-0.00178596090865571	0.00106855275028021	0.0946460502482346	1591159482	-1.67138300677002	FALSE	0	3.87993545269971e-06	0	0		0	0	FALSE	1.29331181756657e-06	0
GCC1	rs17867833	7	126998855	0.0705765	T	C	-0.000113002400872483	0.00126770565340809	0.928971200845883	1591159482	-0.0891393049866806	FALSE	0	1.02209807817388e-06	0	0		0	0	FALSE	3.40699359391294e-07	0
GCC1	rs17867837	7	127006827	0.0675944	T	C	-0.0001472796839765	0.00126819873072111	0.907547160041128	1591159482	-0.116132969075561	FALSE	0	1.02481382502351e-06	0	0		0	0	FALSE	3.41604608341169e-07	0
GCC1	rs17867838	7	127007978	0.0675944	C	T	0.000486845267382447	0.00180523008491147	0.787401837658797	1591159482	0.269685992634187	FALSE	0	1.05430488261948e-06	0	0		0	0	FALSE	3.51434960873161e-07	0
GCC1	rs17867840	7	127019039	0.180915	T	C	-0.00167890524608902	0.00107426973242142	0.118091648478459	1591159482	-1.562833984259	FALSE	0	3.27951975276353e-06	0	0		0	0	FALSE	1.09317325092118e-06	0
GCC1	rs17867841	7	127020636	0.15507	C	T	-0.00286798860425007	0.00138947828324531	0.0390105228820709	1591159482	-2.06407587569595	FALSE	0	7.83252057789952e-06	0	0		0	0	FALSE	2.61084019263317e-06	0
GCC1	rs17867842	7	127021762	0.177932	G	T	-0.00186480162072373	0.00119568185183954	0.118851231879833	1591159482	-1.55961355259742	FALSE	0	3.26376533021922e-06	0	0		0	0	FALSE	1.08792177673974e-06	0
GCC1	rs1819774	7	127012299	0.15507	G	A	-0.00290987385371559	0.00138931789256044	0.0362188241213351	1591159482	-2.09446223164437	FALSE	0	8.32112292725729e-06	0	0		0	0	FALSE	2.7737076424191e-06	0
GCC1	rs1894721	7	126958246	0.408549	T	C	0.00400734913014327	0.000935751937688054	1.84812717211566e-05	1591159482	4.28249087043748	FALSE	0	0.00663830854686109	0	0.00591803	1	0	0	FALSE	0.00418544618228703	0
GCC1	rs2010417	7	126959186	0.408549	A	G	0.00401355149678128	0.000935601726457089	1.78827887007961e-05	1591159482	4.28980770693924	FALSE	0	0.00684072460879637	0	0.00610657	1	0	0	FALSE	0.00431576486959879	0
GCC1	rs2018937	7	126935799	0.492048	G	A	-0.00281976119735494	0.00091648677704056	0.00209300987618325	1591159482	-3.07670690728378	FALSE	0	9.47466589903412e-05	0	0		0	0	FALSE	3.15822196634471e-05	0
GCC1	rs2027952	7	126999433	0.413519	T	G	0.00390095466661384	0.000932056238803413	2.84763237947352e-05	1591159482	4.18532112571012	FALSE	0	0.00447643106317608	0	0		0	0	FALSE	0.00149214368772536	0
GCC1	rs2040500	7	126997980	0.253479	C	A	0.00320802229624004	0.00102250435084988	0.00170443658744658	1591159482	3.13741676851899	FALSE	0	0.000113507488696984	0	0		0	0	FALSE	3.78358295656615e-05	0
GCC1	rs2106151	7	126957327	0.411531	A	G	0.00397536355111879	0.000935595857852086	2.14709759583516e-05	1591159482	4.2490179042106	FALSE	0	0.00578981650875765	0	0.00513057	1	0	0	FALSE	0.00364012883625255	0
GCC1	rs2188182	7	127002087	0.074553	A	G	0.00368280827608018	0.00121070376607194	0.00235110307933152	1591159482	3.04187397386963	FALSE	0	8.55536295668591e-05	0	0		0	0	FALSE	2.85178765222864e-05	0
GCC1	rs2402856	7	126963521	0.157058	A	G	-0.00221399335497139	0.00115383496453289	0.0550080232141401	1591159482	-1.91881284848019	FALSE	0	5.93709213414506e-06	0	0		0	0	FALSE	1.97903071138169e-06	0
GCC1	rs2402857	7	126969198	0.405567	A	G	0.00408982604400784	0.000936080039828706	1.24760399104909e-05	1591159482	4.36909865608954	FALSE	0	0.00950369677982943	0	0.00860765	1	0	0	FALSE	0.00603711559327648	0
GCC1	rs2402858	7	126969638	0.074553	A	G	0.00384549439294748	0.00121704230967175	0.00157929078285673	1591159482	3.15970477146736	FALSE	0	0.00012139867775951	0	0		0	0	FALSE	4.04662259198367e-05	0
GCC1	rs4731352	7	127006220	0.415507	C	A	0.00390521199622557	0.000937797451119138	3.12393807555435e-05	1591159482	4.16423822816453	FALSE	0	0.00411454046951787	0	0		0	0	FALSE	0.00137151348983929	0
GCC1	rs4731353	7	127006237	0.415507	C	T	0.00388720433243249	0.000937714878055534	3.39219319473008e-05	1591159482	4.14540114847392	FALSE	0	0.0038173944959653	0	0		0	0	FALSE	0.00127246483198843	0
GCC1	rs4731354	7	127019101	0.407555	C	A	0.00398441802471775	0.000943384698443419	2.40500304185212e-05	1591159482	4.22353471631671	FALSE	0	0.00522109097339463	0	0.00460555	1	0	0	FALSE	0.00327554699113154	0
GCC1	rs4731355	7	127021472	0.407555	A	G	0.00396459686727826	0.000935552513817907	2.25814805189281e-05	1591159482	4.23770639138052	FALSE	0	0.00552967510975999	0	0.00489012	1	0	0	FALSE	0.00347326503658666	0
GCC1	rs6467116	7	126950053	0.411531	G	A	0.00399347900192904	0.000942241411776824	2.25242932378448e-05	1591159482	4.23827583039295	FALSE	0	0.00554247089979121	0	0.00490194	1	0	0	FALSE	0.0034814702999304	0
GCC1	rs6467117	7	126957022	0.405567	G	A	0.0040333559565466	0.000942938236647993	1.89060090781722e-05	1591159482	4.2774338761408	FALSE	0	0.00650211564191716	0	0.00579132	1	0	0	FALSE	0.00409781188063905	0
GCC1	rs6467118	7	126958741	0.408549	C	A	0.00391800758005351	0.000942399070764887	3.21774012561025e-05	1591159482	4.15748243137963	FALSE	0	0.00400524397829516	0	0		0	0	FALSE	0.00133508132609839	0
GCC1	rs6467120	7	126961533	0.404573	G	A	0.00413920160896243	0.000943415941181818	1.14681012512288e-05	1591159482	4.38746201784257	FALSE	0	0.0102644347355815	0	0.00932828	1	0	0	FALSE	0.00653090491186049	0
GCC1	rs6467121	7	126976129	0.412525	C	A	0.00404025771802198	0.00093957480567471	1.70727536214134e-05	1591159482	4.30009158783336	FALSE	0	0.00713631741536447	0	0.00638233	1	0	0	FALSE	0.00450621580512149	0
GCC1	rs6467122	7	127001087	0.410537	A	C	0.00394092591797579	0.000931774669945196	2.34228092296664e-05	1591159482	4.22948384957447	FALSE	0	0.00534835183651927	0	0.00472282	1	0	0	FALSE	0.00335705727883976	0
GCC1	rs6467123	7	127015459	0.406561	A	G	0.00396503674684403	0.000935453197321355	2.24891412388936e-05	1591159482	4.23862653759462	FALSE	0	0.00555036718279955	0	0.00490923	1	0	0	FALSE	0.00348653239426652	0
GCC1	rs6943547	7	126944260	0.153082	T	C	-0.000311891540275028	0.00115444500398608	0.787032714171046	1591159482	-0.27016578459617	FALSE	0	1.05443566489338e-06	0	0		0	0	FALSE	3.51478554964461e-07	0
GCC1	rs6957143	7	126928739	0.318091	T	C	-0.00169819433819706	0.000962667614705498	0.0777234683519486	1591159482	-1.76405055312531	FALSE	0	4.51891553576722e-06	0	0		0	0	FALSE	1.50630517858907e-06	0
GCC1	rs6961591	7	126944175	0.184891	G	A	0.00052272378836045	0.00122269849147559	0.669003164549968	1591159482	0.427516507139557	FALSE	0	1.11135248836991e-06	0	0		0	0	FALSE	3.70450829456637e-07	0
GCC1	rs6971514	7	127005975	0.0705765	G	A	0.000430397223780362	0.00180159508832833	0.811184779576107	1591159482	0.23889786698948	FALSE	0	1.04642874987348e-06	0	0		0	0	FALSE	3.48809583291162e-07	0
GCC1	rs6973848	7	126985158	0.338966	T	G	0.00472946053801776	0.000944291487793297	5.48629310358164e-07	1591159482	5.00847524218393	FALSE	0	0.167831460995711	0	0.172527	1	0	0	FALSE	0.113452820331904	0
GCC1	rs712696	7	126987095	0.412525	C	T	0.00396802254998942	0.000938200810299626	2.34319796660203e-05	1591159482	4.22939578225496	FALSE	0	0.00534644418798125	0	0.00472106	1	0	0	FALSE	0.00335583472932708	0
GCC1	rs7786199	7	126961541	0.407555	G	A	0.00410908490359502	0.000942846393929171	1.31154471600209e-05	1591159482	4.35817003708422	FALSE	0	0.00907938592620716	0	0.0082068	1	0	0	FALSE	0.00576206197540239	0
GCC1	rs7796747	7	127017001	0.180915	A	G	-0.00157433868303807	0.0010711387185717	0.141621242029043	1591159482	-1.46978038954409	FALSE	0	2.86497221602122e-06	0	0		0	0	FALSE	9.54990738673741e-07	0
GCC1	rs7804307	7	126946000	0.402584	G	A	0.00403709622461883	0.000943596683216523	1.88230614567101e-05	1591159482	4.27841290291231	FALSE	0	0.00652824999930413	0	0.00581562	1	0	0	FALSE	0.00411462333310138	0
GCC1	rs7805194	7	126984560	0.252485	T	C	0.00314991384581994	0.000982497035973129	0.00134580493058849	1591159482	3.20602885351207	FALSE	0	0.000139811608462104	0	0		0	0	FALSE	4.66038694873679e-05	0
GCC1	rs7805256	7	127001014	0.253479	C	A	0.00320996453193782	0.00102250653174946	0.00169346447153129	1591159482	3.13930956161788	FALSE	0	0.000114155115940928	0	0		0	0	FALSE	3.80517053136427e-05	0
GCC1	rs7810990	7	127019383	0.0715710000000001	A	G	0.00369537623235794	0.00121272136241899	0.00231001902043263	1591159482	3.0471766614112	FALSE	0	8.68867648481375e-05	0	0		0	0	FALSE	2.89622549493792e-05	0
GCC1	rs916599	7	126927103	0.190855	A	G	-0.00203701222011628	0.00107950349173153	0.0591616798722282	1591159482	-1.88698993168508	FALSE	0	5.60254677228755e-06	0	0		0	0	FALSE	1.86751559076252e-06	0
GCC1	rs916601	7	126970754	0.074553	T	C	0.00389876145313846	0.00121702041300039	0.00135753876440117	1591159482	3.20353004065611	FALSE	0	0.000138743368277905	0	0		0	0	FALSE	4.62477894259683e-05	0
GCC1	rs975308	7	126925961	0.492048	C	T	-0.00281349735087249	0.000915735776567859	0.0021235215385185	1591159482	-3.0723898998654	FALSE	0	9.35498391934075e-05	0	0		0	0	FALSE	3.11832797311358e-05	0
GCC1	rs9791822	7	127018589	0.407555	C	T	0.00396880376485606	0.000943227096393957	2.57998640532417e-05	1591159482	4.20768633559104	FALSE	0	0.00489746454628626	0	0		0	0	FALSE	0.00163248818209542	0
GCC1	rs9791825	7	127018596	0.407555	G	A	0.0039707400652372	0.000943281720620806	2.55941651316457e-05	1591159482	4.2094954014628	FALSE	0	0.00493330760227284	0	0		0	0	FALSE	0.00164443586742428	0
GPD2	rs10195257	2	157338652	0.456262	T	C	-0.00376344687885708	0.000919201560415694	4.23525415406285e-05	1591159482	-4.09425640787111	FALSE	0	0.0889554407739488	0	0.0902028	1	0	0	FALSE	0.0597194135913163	0
GPD2	rs1026634	2	157262866	0.272366	G	A	0.00138900594397494	0.000997601673070069	0.163817877263379	1591159482	1.39234524306715	FALSE	0	8.46698756280517e-05	0	0		0	0	FALSE	2.82232918760172e-05	0
GPD2	rs1037961	2	157298587	0.473161	G	T	0.00362137401714892	0.000918933892812877	8.11958251437587e-05	1591159482	3.94084280215611	FALSE	0	0.0498802768627147	0	0.0487017	1	0	0	FALSE	0.0328606589542382	0
GPD2	rs10933056	2	157333248	0.472167	A	G	0.00360528052634338	0.000916796058869782	8.40746021539262e-05	1591159482	3.93247821198963	FALSE	0	0.0483622024667008	0	0.0471242	1	0	0	FALSE	0.0318288008222336	0
GPD2	rs12104533	2	157305131	0.473161	C	T	0.00364933436413345	0.000918604508114715	7.1064398866501e-05	1591159482	3.97269372389986	FALSE	0	0.0561437711978857	0	0.055243	1	0	0	FALSE	0.0371289237326286	0
GPD2	rs12694631	2	157315804	0.457256	A	C	-0.00377214165720571	0.000918814738346283	4.03540552782791e-05	1591159482	-4.10544313208879	FALSE	0	0.092868446030538	0	0.0944362	1	0	0	FALSE	0.0624348820101793	0
GPD2	rs169875	2	157248489	0.258449	A	C	-0.00259355618340989	0.00100683671224325	0.00999664919845334	1591159482	-2.57594518740919	FALSE	0	0.000767413859007027	0	0		0	0	FALSE	0.000255804619669009	0
GPD2	rs2615504	2	157246526	0.258449	A	G	-0.00258634799046254	0.00100693547098172	0.0102129693585771	1591159482	-2.56853399745761	FALSE	0	0.0007538045823271	0	0		0	0	FALSE	0.000251268194109033	0
GPD2	rs297581	2	157352418	0.455268	A	G	-0.00373337494843404	0.000920333843160644	4.9804132834233e-05	1591159482	-4.05654423791778	FALSE	0	0.0770056185313975	0	0.0773522	1	0	0	FALSE	0.0514526061771325	0
GPD2	rs298221	2	157269641	0.265408	T	C	-0.00244557171277796	0.00100449119787195	0.0149067243310159	1591159482	-2.43463727502938	FALSE	0	0.000550452964077297	0	0		0	0	FALSE	0.000183484321359099	0
GPD2	rs298222	2	157270550	0.261431	C	T	-0.00263654577868613	0.00106412116793392	0.0132241761977034	1591159482	-2.47767440225365	FALSE	0	0.000607868291234048	0	0		0	0	FALSE	0.000202622763744683	0
GPD2	rs298223	2	157271064	0.261431	A	G	-0.00252561312218668	0.00100656356119414	0.0121024068196671	1591159482	-2.50914420068059	FALSE	0	0.000654327709855851	0	0		0	0	FALSE	0.000218109236618617	0
GPD2	rs298233	2	157305254	0.45825	T	C	-0.00377300570179891	0.000918555888325962	3.99894317297595e-05	1591159482	-4.10754070574311	FALSE	0	0.0936223201593636	0	0.0952532	1	0	0	FALSE	0.0629585067197879	0
GPD2	rs298264	2	157329129	0.456262	C	A	-0.0037334203398175	0.000922051048935475	5.14284506050715e-05	1591159482	-4.04903865586163	FALSE	0	0.074838105785373	0	0.0750347	1	0	0	FALSE	0.0499576019284577	0
GPD2	rs298281	2	157350543	0.456262	A	G	-0.00376931475945398	0.000919416426749907	4.13718632188513e-05	1591159482	-4.09968176528924	FALSE	0	0.0908308128786912	0	0.0922303	1	0	0	FALSE	0.0610203709595637	0
GPD2	rs298289	2	157282076	0.262425	A	G	-0.00250260336576789	0.00100455921058327	0.0127296216069457	1591159482	-2.49124525404015	FALSE	0	0.000627412780021763	0	0		0	0	FALSE	0.000209137593340588	0
GPD2	rs298291	2	157280645	0.260437	G	A	-0.0027193671843935	0.00106450012315656	0.0106311273460461	1591159482	-2.55459546245027	FALSE	0	0.000728961237169701	0	0		0	0	FALSE	0.000242987079056567	0
GPD2	rs298292	2	157280275	0.260437	T	C	-0.00255694495879948	0.00100660105565968	0.0110796346723729	1591159482	-2.540177108322	FALSE	0	0.000704259010346542	0	0		0	0	FALSE	0.000234753003448847	0
GPD2	rs298296	2	157278707	0.260437	G	A	-0.00267101799678122	0.0010642158166904	0.0120783763552406	1591159482	-2.50984617489318	FALSE	0	0.000655410508274112	0	0		0	0	FALSE	0.000218470169424704	0
GPD2	rs298309	2	157288358	0.451292	T	C	-0.00358072805829718	0.000919512151625559	9.85393226657586e-05	1591159482	-3.89416067201178	FALSE	0	0.042012827447362	0	0.0405622	1	0	0	FALSE	0.0275250091491207	0
GPD2	rs298323	2	157257917	0.262425	A	G	-0.00254576051320833	0.00100656897050012	0.0114340249598254	1591159482	-2.52914662364711	FALSE	0	0.000686018089485208	0	0		0	0	FALSE	0.000228672696495069	0
GPD2	rs298329	2	157244794	0.259443	G	A	-0.00268413294486045	0.00106463643721584	0.0116964236183703	1591159482	-2.52117328604664	FALSE	0	0.000673175484639299	0	0		0	0	FALSE	0.0002243918282131	0
GPD2	rs4635480	2	157317815	0.473161	A	G	0.00363971166422071	0.000916800517830089	7.18681544184716e-05	1591159482	3.97001484339831	FALSE	0	0.0555859273190821	0	0.0546584	1	0	0	FALSE	0.0367481091063607	0
GPD2	rs4664207	2	157320194	0.207753	C	T	-0.000682151664460088	0.00108548721151136	0.529722931395333	1591159482	-0.628429019914758	FALSE	0	4.10295218029599e-05	0	0		0	0	FALSE	1.36765072676533e-05	0
GPD2	rs4664816	2	157283544	0.467197	A	G	0.00349640519945139	0.000918485683999162	0.000140829847715668	1591159482	3.80670625613646	FALSE	0	0.03062784380395	0	0		0	0	FALSE	0.0102092812679833	0
GPD2	rs548516	2	157317464	0.457256	T	C	-0.0037768654446189	0.000918991280325977	3.96011124337636e-05	1591159482	-4.10979464710394	FALSE	0	0.0944396503785716	0	0.0961394	1	0	0	FALSE	0.0635263501261905	0
GPD2	rs582397	2	157264049	0.265408	T	C	-0.00248527215251416	0.00100451589795752	0.0133572537819432	1591159482	-2.47409937221248	FALSE	0	0.000602839045488524	0	0		0	0	FALSE	0.000200946348496175	0
GPD2	rs6436373	2	157252095	0.264414	T	C	0.00262231167620037	0.00101442578599725	0.00973731454421613	1591159482	2.58502072048815	FALSE	0	0.000784469594015125	0	0		0	0	FALSE	0.000261489864671708	0
GPD2	rs962496	2	157339898	0.456262	A	G	-0.00378010536436937	0.00091922146907397	3.91753564353572e-05	1591159482	-4.11229011891713	TRUE	0	0.0953534212328261	0	0.0971308	1	0	0	FALSE	0.0641614070776087	0
GPD2	rs9646877	2	157271295	0.267396	C	T	0.00257901476423135	0.00105903551697616	0.014881561441206	1591159482	2.43524860393271	FALSE	0	0.000551222578222266	0	0		0	0	FALSE	0.000183740859407422	0
GRIA4	rs10791767	11	105569356	0.477137	A	G	-0.00377091870053397	0.000923803160083181	4.46593246893831e-05	1591159482	-4.08195042350194	FALSE	0	0.0462322398190445	0	0.045238	1	0	0	FALSE	0.0304900799396815	0
GRIA4	rs10895860	11	105563859	0.473161	A	G	-0.00368412473782103	0.000924542768267378	6.75349186803806e-05	1591159482	-3.98480726286486	FALSE	0	0.0319573699472211	0	0.0305732	1	0	0	FALSE	0.0208435233157404	0
GRIA4	rs11226828	11	105568411	0.474155	G	A	-0.00367335693392309	0.000925648725651054	7.23526990596066e-05	1591159482	-3.96841353758624	FALSE	0	0.0300529776324984	0	0		0	0	FALSE	0.0100176592108328	0
GRIA4	rs11601808	11	105578908	0.488072	A	G	0.0037689753982923	0.00091901900479749	4.11216799272516e-05	1591159482	4.10108537322665	FALSE	0	0.049772588389796	0	0.0489221	1	0	0	FALSE	0.0328982294632653	0
GRIA4	rs12290919	11	105583607	0.488072	G	A	0.00376945859909228	0.000919436666666361	4.13600319846131e-05	1591159482	4.09974796062828	FALSE	0	0.0495160041738934	0	0.0486545	1	0	0	FALSE	0.0327235013912978	0
GRIA4	rs12417624	11	105581200	0.489066	C	T	0.0038224439487806	0.0009195850899267	3.22870448501003e-05	1591159482	4.15670500821766	FALSE	0	0.0617998363737099	0	0.0615516	1	0	0	FALSE	0.0411171454579033	0
GRIA4	rs12574549	11	105587028	0.166998	C	A	-0.00497443754745823	0.00130225005434118	0.000133517193257532	1591159482	-3.81987893252563	FALSE	0	0.0174235327280411	0	0		0	0	FALSE	0.00580784424268036	0
GRIA4	rs1445619	11	105570439	0.475149	C	T	-0.00375065804000128	0.000924648103103801	4.98543833351994e-05	1591159482	-4.05630858638146	FALSE	0	0.0419022686524733	0	0.0407558	1	0	0	FALSE	0.0275526895508244	0
GRIA4	rs17104446	11	105571167	0.166004	C	T	-0.00496674437894939	0.00123439609619889	5.73096598604005e-05	1591159482	-4.02362288267406	FALSE	0	0.0369988732028759	0	0.0357142	1	0	0	FALSE	0.0242376910676253	0
GRIA4	rs1822993	11	105566602	0.473161	A	C	-0.00368697030567038	0.000924544530761227	6.66670782554938e-05	1591159482	-3.98787747155316	FALSE	0	0.0323281264935131	0	0.0309496	1	0	0	FALSE	0.0210925754978377	0
GRIA4	rs495498	11	105575774	0.371769	C	T	0.0042550317465394	0.000949283022246634	7.38207965167378e-06	1591159482	4.4823636858786	TRUE	0	0.232681210478099	0	0.25128	1	0	0	FALSE	0.1613204034927	0
GRIA4	rs519193	11	105582613	0.476143	C	A	0.00377174016753543	0.000921140273411697	4.22820186060829e-05	1591159482	4.09464256031902	FALSE	0	0.0485493830256487	0	0.0476473	1	0	0	FALSE	0.0320655610085496	0
GRIA4	rs556609	11	105587276	0.476143	A	G	0.00374288378080729	0.000920185538141033	4.75137610781585e-05	1591159482	4.067531628859	FALSE	0	0.0437418148506897	0	0.0426567	1	0	0	FALSE	0.0287995049502299	0
GRIA4	rs632100	11	105588857	0.475149	A	G	0.00374662531698161	0.000920210152227843	4.67136112820173e-05	1591159482	4.07148878754595	FALSE	0	0.0444107598670545	0	0.0433492	1	0	0	FALSE	0.0292533199556848	0
GRIA4	rs638099	11	105577200	0.476143	C	T	0.00376717825788287	0.000921151809654934	4.32045310822567e-05	1591159482	4.08963888296986	FALSE	0	0.0476214684640899	0	0.0466816	1	0	0	FALSE	0.0314343561546966	0
GRIA4	rs639076	11	105576957	0.476143	A	G	0.00374956274806547	0.000920214487093488	4.60812808540301e-05	1591159482	4.07466172360373	FALSE	0	0.044954996372326	0	0.0439131	1	0	0	FALSE	0.0296226987907753	0
GRIA4	rs7926520	11	105591417	0.479125	T	C	0.00382518656643769	0.000920688398203188	3.25710775397429e-05	1591159482	4.15470269192368	FALSE	0	0.0613170767800548	0	0.0610416	1	0	0	FALSE	0.0407862255933516	0
GRIA4	rs7931588	11	105593543	0.486083	A	G	0.00375024655520805	0.00091903842168386	4.4915735434923e-05	1591159482	4.08061999011625	FALSE	0	0.0459962504819266	0	0.044993	1	0	0	FALSE	0.0303297501606422	0
GRIA4	rs977516	11	105561554	0.473161	A	C	-0.00369037396172902	0.000924611316995191	6.57202413341303e-05	1591159482	-3.99127059543466	FALSE	0	0.0327432222670444	0	0.0313715	1	0	0	FALSE	0.0213715740890148	0
GRIN2A	rs10468229	16	9907660	0.28827	G	T	0.000564871512024266	0.00103095394009974	0.583752677203329	1591159482	0.547911492505298	FALSE	0	0	0	0.0230741	1	0	0	FALSE	0.00769136666666667	0
GRIN2A	rs11643000	16	9893684	0.298211	G	A	4.27179581701373e-05	0.00100073607302085	0.965951411098808	1591159482	0.0426865377613377	FALSE	0	0	0	0		0	0	FALSE	0	0
GRIN2A	rs11645219	16	9912643	0.286282	C	T	0.000534136260313099	0.00103122250738919	0.604483302174242	1591159482	0.517964121696107	FALSE	0	0	0	0.0227088	1	0	0	FALSE	0.0075696	0
GRIN2A	rs11646587	16	9873319	0.238569	G	A	-0.00115259804691062	0.00108131809897043	0.286460033445626	1591159482	-1.06591949955157	FALSE	0	0	0	0.0350474	1	0	0	FALSE	0.0116824666666667	0
GRIN2A	rs12934281	16	9908376	0.289264	G	A	0.000561314244218124	0.00103009058025585	0.585810352916412	1591159482	0.544917364527988	FALSE	0	0	0	0.0230364	1	0	0	FALSE	0.0076788	0
GRIN2A	rs1544604	16	9887244	0.337972	A	G	0.000945480160303605	0.000952118093356582	0.320696189536	1591159482	0.993028246076518	FALSE	0	0	0	0.0325137	1	0	0	FALSE	0.0108379	0
GRIN2A	rs1544606	16	9887653	0.336978	A	G	0.000988321979284385	0.00095257610939242	0.299491030093853	1591159482	1.03752547385926	FALSE	0	0	0	0.0340162	1	0	0	FALSE	0.0113387333333333	0
GRIN2A	rs17793917	16	9908509	0.281312	T	C	0.000423277012009688	0.000986710093166441	0.667939168907499	1591159482	0.428978090871002	FALSE	0	0	0	0.0217719	1	0	0	FALSE	0.0072573	0
GRIN2A	rs1861191	16	9908066	0.291252	A	C	0.00041182294192834	0.000984513199096566	0.675726994568415	1591159482	0.418301087589529	FALSE	0	0	0	0.0216736	1	0	0	FALSE	0.00722453333333333	0
GRIN2A	rs2267778	16	9871298	0.239563	T	G	-0.00108794705023748	0.0010157532639659	0.284136096298785	1591159482	-1.071074136636	FALSE	0	0	0	0.0352409	1	0	0	FALSE	0.0117469666666667	0
GRIN2A	rs2267786	16	9873264	0.238569	G	A	-0.00115212642895423	0.0010812188959596	0.286613043094213	1591159482	-1.06558110782156	FALSE	0	0	0	0.0350347	1	0	0	FALSE	0.0116782333333333	0
GRIN2A	rs2267787	16	9883537	0.333996	C	T	0.000995146489340553	0.000977778582293874	0.308790781291203	1591159482	1.01776261759174	FALSE	0	0	0	0.0333323	1	0	0	FALSE	0.0111107666666667	0
GRIN2A	rs2267791	16	9890776	0.335984	A	G	0.000799470079548136	0.000951992459566898	0.401028302046497	1591159482	0.839786146953148	FALSE	0	0	0	0.0282538	1	0	0	FALSE	0.00941793333333333	0
GRIN2A	rs2267792	16	9890958	0.333002	C	A	0.000833319985736058	0.000985331226244311	0.397705757394349	1591159482	0.845725745354018	FALSE	0	0	0	0.0283956	1	0	0	FALSE	0.0094652	0
GRIN2A	rs2284237	16	9898450	0.335984	A	G	0.000859537029474484	0.000952117363873864	0.36665130092672	1591159482	0.902763737001182	FALSE	0	0	0	0.0298474	1	0	0	FALSE	0.00994913333333333	0
GRIN2A	rs2299933	16	9884314	0.337972	A	G	0.000939738315465288	0.00095261009753306	0.323893759890027	1591159482	0.986487879877501	FALSE	0	0	0	0.0323039	1	0	0	FALSE	0.0107679666666667	0
GRIN2A	rs2299934	16	9896460	0.333002	G	A	0.00078835388256449	0.000977210719206141	0.419816938141975	1591159482	0.806738881461438	FALSE	0	0	0	0.0274955	1	0	0	FALSE	0.00916516666666667	0
GRIN2A	rs7184325	16	9906082	0.289264	T	C	0.000475583062671449	0.000984485670200829	0.629040574876938	1591159482	0.48307768926127	FALSE	0	0	0	0.0223157	1	0	0	FALSE	0.00743856666666667	0
GRIN2A	rs7191183	16	9900057	0.321074	T	C	0.00152066983355623	0.000964129808419887	0.114738944269242	1591159482	1.57724594787548	FALSE	0	0	0	0.0688865	1	0	0	FALSE	0.0229621666666667	0
GRIN2A	rs7195942	16	9885807	0.337972	T	G	0.00102599424814536	0.000952464518966588	0.281391174622636	1591159482	1.07719944177926	FALSE	0	0	0	0.0354735	1	0	0	FALSE	0.0118245	0
GRIN2A	rs7196095	16	9885832	0.336978	T	C	0.000966489231519286	0.000952587964892807	0.310299802186337	1591159482	1.01459315794321	FALSE	0	0	0	0.0332252	1	0	0	FALSE	0.0110750666666667	0
GRIN2A	rs7197278	16	9907064	0.28827	A	G	0.000497113438054071	0.000985589310250599	0.613993013977761	1591159482	0.504381929556108	FALSE	0	0	0	0.0225517	1	0	0	FALSE	0.00751723333333333	0
GRIN2A	rs8052950	16	9910348	0.305169	A	G	6.29875433423525e-05	0.000967920532940166	0.948114191022564	1591159482	0.0650751184614514	FALSE	0	0	0	0		0	0	FALSE	0	0
GRIN2A	rs8058276	16	9911362	0.286282	C	T	0.00052991247792644	0.00103098086703407	0.607259916618549	1591159482	0.513988663485962	FALSE	0	0	0	0.0226622	1	0	0	FALSE	0.00755406666666667	0
GRIN2A	rs971034	16	9872717	0.241551	C	A	-0.00113389024182668	0.00107963457813357	0.293601472681162	1591159482	-1.05025372917094	FALSE	0	0	0	0.0344712	1	0	0	FALSE	0.0114904	0
GRIN2A	rs971035	16	9873117	0.241551	T	C	-0.00120858663795424	0.00101528127899605	0.233890836888905	1591159482	-1.19039586660097	FALSE	0	0	0	0.0403313	1	0	0	FALSE	0.0134437666666667	0
GRIN2A	rs971036	16	9873219	0.238569	C	T	-0.00115752694178818	0.00108135064634448	0.284418824572076	1591159482	-1.07044550784819	FALSE	0	0	0	0.0352172	1	0	0	FALSE	0.0117390666666667	0
GRIN2A	rs981881	16	9877679	0.403579	T	G	0.00171868869397689	0.000934769754989019	0.0659707310863491	1591159482	1.83862248944616	TRUE	0	0	0	0.107649	1	0	0	FALSE	0.035883	0
GRIN2A	rs9932138	16	9903460	0.305169	A	G	0.000171000191146953	0.000968232787322576	0.859814253068507	1591159482	0.176610618216942	FALSE	0	0	0	0.0201701	1	0	0	FALSE	0.00672336666666667	0
GRIN2A	rs9938265	16	9905841	0.306163	A	G	0.000113244308210032	0.00096696922615407	0.906770802132448	1591159482	0.117112628972112	FALSE	0	0	0	0.0199947	1	0	0	FALSE	0.0066649	0
GRIN2A	rs9972744	16	9887111	0.336978	C	A	0.000999360556918632	0.000976379929140685	0.306054221584627	1591159482	1.02353656306534	FALSE	0	0	0	0.0335294	1	0	0	FALSE	0.0111764666666667	0
GRK6_PRR7-AS1	rs10056655	5	176676351	0.120278	T	C	6.18402149513647e-05	0.00117295854313221	0.957953753220421	1591159482	0.0527215691581304	FALSE	0	0	0	0.063038	1	0	0	FALSE	0.0210126666666667	0
GRK6_PRR7-AS1	rs10072499	5	176655237	0.120278	T	G	-2.73299746270973e-06	0.00117145171665348	0.998138536594323	1591159482	-0.00233300051880684	FALSE	0	0	0	0.0629506	1	0	0	FALSE	0.0209835333333333	0
GRK6_PRR7-AS1	rs11957608	5	176655345	0.145129	T	C	-0.000977323979635559	0.00112134037050897	0.38344429104865	1591159482	-0.871567639352855	FALSE	0	0	0	0.0920344	1	0	0	FALSE	0.0306781333333333	0
GRK6_PRR7-AS1	rs12187932	5	176643151	0.447316	A	G	0.000795378318708793	0.000913996672662272	0.384180107924775	1591159482	0.870220146854616	FALSE	0	0	0	0.0919265	1	0	0	FALSE	0.0306421666666667	0
GRK6_PRR7-AS1	rs1363405	5	176636882	0.198807	C	T	0.000100290618825297	0.0011452614428657	0.930218395536041	1591159482	0.0875700648529191	FALSE	0	0	0	0.0631923	1	0	0	FALSE	0.0210641	0
GRK6_PRR7-AS1	rs2336237	5	176665879	0.198807	G	A	-9.13117229404424e-05	0.00114508155593243	0.9364420173797	1591159482	-0.0797425497488588	FALSE	0	0	0	0.0631509	1	0	0	FALSE	0.0210503	0
GRK6_PRR7-AS1	rs2878686	5	176633749	0.145129	C	T	-0.000800153816789249	0.00128982376965012	0.535021442385459	1591159482	-0.620359025486327	FALSE	0	0	0	0.0763074	1	0	0	FALSE	0.0254358	0
GRK6_PRR7-AS1	rs4976677	5	176629546	0.248509	G	A	0.00109522019908123	0.00107774212647293	0.309525917613613	1591159482	1.01621730484406	FALSE	0	0	0	0.105498	1	0	0	FALSE	0.035166	0
GRK6_PRR7-AS1	rs6556307	5	176641434	0.248509	A	G	0.00103299503932121	0.00101461455173265	0.30862295876112	1591159482	1.01811573425314	FALSE	0	0	0	0.105702	1	0	0	FALSE	0.035234	0
GRK6_PRR7-AS1	rs6890580	5	176653520	0.198807	G	A	6.89715414882444e-05	0.00114514040526057	0.951972636925344	1591159482	0.0602297684820145	FALSE	0	0	0	0.0630647	1	0	0	FALSE	0.0210215666666667	0
GRK6_PRR7-AS1	rs7721671	5	176630984	0.248509	T	C	0.00125509271541301	0.00101567167387834	0.216560129253306	1591159482	1.23572680787724	TRUE	0	0	0	0.135079	1	0	0	FALSE	0.0450263333333333	0
GRK6_PRR7-AS1	rs9313751	5	176644175	0.145129	G	A	-0.000845568385687984	0.00128925809225388	0.511916416395191	1591159482	-0.655856566476742	FALSE	0	0	0	0.0780556	1	0	0	FALSE	0.0260185333333333	0
GRM3	rs10227095	7	86091235	0.110338	C	A	0.00571789414923639	0.00146043891661897	9.03334766546871e-05	1591159482	3.91518884095047	TRUE	0	0.551911441525465	0	0.572872	1	0	0	FALSE	0.374927813841822	0
GRM3	rs10235845	7	86058760	0.111332	C	T	0.00220981732287756	0.00166356220749277	0.184057653104313	1591159482	1.32836470612546	FALSE	0	0.00100863478665014	0	0		0	0	FALSE	0.000336211595550047	0
GRM3	rs10239986	7	86059778	0.189861	C	T	0.000188071405698775	0.00113946819972377	0.868903121990816	1591159482	0.165051912589019	FALSE	0	0.000449811630297003	0	0		0	0	FALSE	0.000149937210099001	0
GRM3	rs10808069	7	86103797	0.281312	T	C	-0.000109619266629918	0.000973603886240378	0.910354632138041	1591159482	-0.112591237749901	FALSE	0	0.000446776619534184	0	0		0	0	FALSE	0.000148925539844728	0
GRM3	rs10952882	7	86104736	0.445328	G	A	0.00108939271205342	0.000909543407957794	0.231019882945753	1591159482	1.19773581175135	FALSE	0	0.000865210904499869	0	0		0	0	FALSE	0.00028840363483329	0
GRM3	rs11773060	7	86105305	0.445328	T	C	0.00108313427259473	0.000908567334984178	0.233208594539663	1591159482	1.19213428756339	FALSE	0	0.000859843923878279	0	0		0	0	FALSE	0.00028661464129276	0
GRM3	rs12111873	7	86104750	0.359841	A	G	0.00193456207413965	0.000933465444096803	0.0382233334193317	1591159482	2.07245172959936	FALSE	0	0.00327005855320661	0	0		0	0	FALSE	0.00109001951773554	0
GRM3	rs12113079	7	86104673	0.359841	C	T	0.00196706093661716	0.000944751740189868	0.0373339804888681	1591159482	2.08209294880138	FALSE	0	0.00333151084039018	0	0		0	0	FALSE	0.00111050361346339	0
GRM3	rs1358684	7	86103402	0.279324	C	T	0.00135764862225709	0.00101868511939775	0.182615138510721	1591159482	1.3327461022104	FALSE	0	0.00101411584937505	0	0		0	0	FALSE	0.000338038616458351	0
GRM3	rs1406684	7	86090906	0.138171	A	G	0.00417534373687529	0.00113680854904438	0.000239846699858331	1591159482	3.67286447694746	FALSE	0	0.234792895365056	0	0.228441	1	0	0	FALSE	0.154411298455019	0
GRM3	rs1406689	7	86071562	0.348907	C	T	-0.00138736089811214	0.000951625327896206	0.144872068006117	1591159482	-1.45788563780583	FALSE	0	0.00119284151222598	0	0		0	0	FALSE	0.000397613837408661	0
GRM3	rs17256167	7	86103820	0.0854871	C	T	-0.0018854332184366	0.00150917525344458	0.211550383579098	1591159482	-1.24931363281583	FALSE	0	0.00091748747476883	0	0		0	0	FALSE	0.000305829158256277	0
GRM3	rs1881817	7	86072337	0.145129	A	G	-9.37746441456109e-07	0.00116885961155396	0.999359877508021	1591159482	-0.000802274654874426	FALSE	0	0.000444151937045723	0	0		0	0	FALSE	0.000148050645681908	0
GRM3	rs1919885	7	86101774	0.303181	C	T	-1.12943249942074e-05	0.000990186557958294	0.990899318856646	1591159482	-0.0114062596623162	FALSE	0	0.000444178664356976	0	0		0	0	FALSE	0.000148059554785659	0
GRM3	rs1919887	7	86061998	0.159046	C	T	-0.00241322783100536	0.00128614156337486	0.0606097846359574	1591159482	-1.87633142394761	FALSE	0	0.00228151552046774	0	0		0	0	FALSE	0.000760505173489245	0
GRM3	rs2037877	7	86066709	0.159046	C	T	-0.00239847982413884	0.00129681843670872	0.0643840764492672	1591159482	-1.84951089238529	FALSE	0	0.0021779664495557	0	0		0	0	FALSE	0.000725988816518567	0
GRM3	rs7788537	7	86106490	0.307157	G	T	0.00108862944675216	0.000997505317144002	0.275118014259357	1591159482	1.09135202393613	FALSE	0	0.00077261529722028	0	0		0	0	FALSE	0.00025753843240676	0
GRM3	rs906416	7	86104963	0.263419	C	T	0.00045398524404449	0.00103636548628361	0.661346301504488	1591159482	0.438055155302859	FALSE	0	0.000485587936665199	0	0		0	0	FALSE	0.000161862645555066	0
GRM3	rs952177	7	86091911	0.121272	G	A	0.00494601558124877	0.00136799789609719	0.000299752243498157	1591159482	3.61551402627112	FALSE	0	0.193333355209341	0	0.185357	1	0	0	FALSE	0.126230118403114	0
GS1-122H1.2	rs10797752	1	182053214	0.424453	C	T	-8.19282885022106e-05	0.000924198679924793	0.929361725155436	1591159482	-0.0886479176846233	FALSE	0	0.00836403842029088	0	0		0	0	FALSE	0.00278801280676363	0
GS1-122H1.2	rs10797753	1	182054247	0.403579	G	A	0.000348612121099452	0.000923643724312643	0.705853053992922	1591159482	0.377431375240364	FALSE	0	0.00885534994446002	0	0		0	0	FALSE	0.00295178331482001	0
GS1-122H1.2	rs10797759	1	182084518	0.264414	C	T	0.000794117818216626	0.00104350569273202	0.446651351373219	1591159482	0.761009569710667	FALSE	0	0.0106569535443722	0	0.00655298	1	0	0	FALSE	0.00573664451479075	0
GS1-122H1.2	rs10911019	1	182064484	0.400596	C	T	-0.000403098696331044	0.000925189054223397	0.663059248542968	1591159482	-0.435693326127172	FALSE	0	0.00903506020375844	0	0		0	0	FALSE	0.00301168673458615	0
GS1-122H1.2	rs11587035	1	182085334	0.298211	T	C	-0.00180071597556456	0.000956358156527482	0.0597154515761598	1591159482	-1.88288870991902	FALSE	0	0.0374914053786731	0	0.0288753	1	0	0	FALSE	0.0221222351262244	0
GS1-122H1.2	rs12135906	1	182057112	0.403579	C	T	0.000393627702426966	0.000924041665768044	0.670118923269929	1591159482	0.425984798098678	FALSE	0	0.00900306282885199	0	0		0	0	FALSE	0.00300102094295066	0
GS1-122H1.2	rs12409614	1	182085441	0.38668	A	G	-0.000760760715496966	0.000923387860369424	0.410007791596115	1591159482	-0.823879918881113	FALSE	0	0.0111169359902763	0	0.00688773	1	0	0	FALSE	0.0060015553300921	0
GS1-122H1.2	rs12410971	1	182036476	0.147117	G	A	0.00360598381976983	0.00127770142992281	0.00476890387851013	1591159482	2.82224292414518	FALSE	0	0.244321586715989	0	0.263191	1	0	0	FALSE	0.169170862238663	0
GS1-122H1.2	rs12562893	1	182029264	0.147117	A	G	0.00338821065794486	0.00111134763328991	0.00229802808943891	1591159482	3.04874060685654	TRUE	0	0.429413823540523	0	0.511711	1	0	0	FALSE	0.313708274513508	0
GS1-122H1.2	rs2452905	1	182018765	0.186879	A	G	0.00135823393086246	0.00108773065312609	0.211779979559679	1591159482	1.24868590120078	FALSE	0	0.0161489043780447	0	0.010697	1	0	0	FALSE	0.00894863479268158	0
GS1-122H1.2	rs2484164	1	182020732	0.183897	T	C	-0.00124742671315839	0.00108720788861441	0.251229875261768	1591159482	-1.14736723879751	FALSE	0	0.0145690404456308	0	0.00947425	1	0	0	FALSE	0.0080144301485436	0
GS1-122H1.2	rs2490077	1	182020771	0.183897	C	T	-0.00138368152432781	0.00122625016675381	0.259157624950157	1591159482	-1.12838437200034	FALSE	0	0.014304555842106	0	0.0092718	1	0	0	FALSE	0.007858785280702	0
GS1-122H1.2	rs3856104	1	182053864	0.456262	G	T	0.000194861463071062	0.000910698212125663	0.830570994279355	1591159482	0.213969304514429	FALSE	0	0.00849964693716654	0	0		0	0	FALSE	0.00283321564572218	0
GS1-122H1.2	rs3856106	1	182054977	0.384692	C	T	0.000638284613989836	0.000938377904624635	0.496377857140575	1591159482	0.680199960851763	FALSE	0	0.0101433863290487	0	0.00618229	1	0	0	FALSE	0.00544189210968288	0
GS1-122H1.2	rs3856109	1	182069992	0.40159	T	C	-0.000419058748069365	0.000928761976432731	0.651844366554042	1591159482	-0.451201447413816	FALSE	0	0.00908791501841211	0	0		0	0	FALSE	0.00302930500613737	0
GS1-122H1.2	rs3908801	1	182023046	0.185885	T	C	0.00220862389901024	0.00107254055430073	0.0394707631447505	1591159482	2.05924511679673	FALSE	0	0.050347337764212	0	0.0408782	1	0	0	FALSE	0.0304085125880707	0
GS1-122H1.2	rs4652686	1	182050757	0.404573	A	G	0.000420520155357845	0.000919631516965755	0.647476793346313	1591159482	0.457270273582309	FALSE	0	0.00910918872615751	0	0		0	0	FALSE	0.0030363962420525	0
GS1-122H1.2	rs6658962	1	182058140	0.405567	G	A	-0.00048286646157527	0.000924474103669566	0.601451200093787	1591159482	-0.522314751336572	FALSE	0	0.00935868731845946	0	0		0	0	FALSE	0.00311956243948649	0
GS1-122H1.2	rs6659068	1	182058237	0.405567	G	A	-0.000483880414687432	0.000924485503626621	0.600692385494715	1591159482	-0.523405086168729	FALSE	0	0.00936321368972992	0	0.00562561	1	0	0	FALSE	0.00499627456324331	0
GS1-122H1.2	rs6669678	1	182022325	0.183897	T	C	0.0021264607129001	0.00107432202372727	0.0477764655687558	1591159482	1.97935131732897	FALSE	0	0.0439086053651013	0	0.0347878	1	0	0	FALSE	0.0262321351217004	0
GS1-122H1.2	rs6670536	1	182019252	0.182903	A	G	0.00107615412028235	0.00108960938888482	0.323323457015606	1591159482	0.987651291609885	FALSE	0	0.0126074330040392	0	0.00798911	1	0	0	FALSE	0.00686551433467974	0
GS1-122H1.2	rs7540941	1	182054142	0.159046	A	G	0.00132888649968474	0.00111280019341152	0.232406593117805	1591159482	1.19418248446809	FALSE	0	0.0152623235238785	0	0.010008	1	0	0	FALSE	0.00842344117462615	0
GS1-122H1.2	rs7545241	1	182063963	0.400596	T	G	-0.000399822638303388	0.000919895794716602	0.663824442519206	1591159482	-0.43463905433611	FALSE	0	0.00903154509081849	0	0		0	0	FALSE	0.00301051503027283	0
GS1-69O6.1	rs10269086	7	9620842	0.227634	A	G	0.00196485153800034	0.00101263755875152	0.052339537301473	1591159482	1.9403304973428	FALSE	0	0	0	0.0434175	1	0	0	FALSE	0.0144725	0
GS1-69O6.1	rs12666565	7	9629549	0.207753	T	C	0.00105295380091197	0.00106736941182287	0.323890629267363	1591159482	0.986494262669303	FALSE	0	0	0	0.0107511	1	0	0	FALSE	0.0035837	0
GS1-69O6.1	rs1505313	7	9622612	0.167992	C	T	0.000987197431980188	0.0012247968869767	0.420237604227989	1591159482	0.806009096264929	FALSE	0	0	0	0		0	0	FALSE	0	0
GS1-69O6.1	rs1566923	7	9624449	0.0596421	C	T	-0.00438269022284416	0.00187430387181281	0.019371539477326	1591159482	-2.33830292342365	FALSE	0	0	0	0.101723	1	0	0	FALSE	0.0339076666666667	0
GS1-69O6.1	rs17161785	7	9615671	0.0606362	A	G	-0.00249833706477642	0.00129468412387287	0.053645445736867	1591159482	-1.92968849985044	FALSE	0	0	0	0.0425326	1	0	0	FALSE	0.0141775333333333	0
GS1-69O6.1	rs17161811	7	9619716	0.0596421	T	C	-0.00247973172292445	0.0012930497487235	0.0551441344504023	1591159482	-1.91773883825618	FALSE	0	0	0	0.041566	1	0	0	FALSE	0.0138553333333333	0
GS1-69O6.1	rs2047948	7	9616408	0.445328	A	C	-0.00185958990422442	0.000913302581217578	0.041738718813662	1591159482	-2.03611589682062	FALSE	0	0	0	0.0525259	1	0	0	FALSE	0.0175086333333333	0
GS1-69O6.1	rs2135150	7	9620433	0.444334	A	G	-0.00186361251540419	0.000913345861874357	0.0413081463638488	1591159482	-2.04042366993343	FALSE	0	0	0	0.0529891	1	0	0	FALSE	0.0176630333333333	0
GS1-69O6.1	rs2259306	7	9619380	0.444334	T	C	-0.00191225839182431	0.000914050987484684	0.0364322795333913	1591159482	-2.09206971821837	FALSE	0	0	0	0.0589565	1	0	0	FALSE	0.0196521666666667	0
GS1-69O6.1	rs2350866	7	9627323	0.38668	C	T	-0.000824553386896407	0.000923084500058179	0.371718576176581	1591159482	-0.893258836915188	FALSE	0	0	0	0.00984908	1	0	0	FALSE	0.00328302666666667	0
GS1-69O6.1	rs2657219	7	9620615	0.384692	T	C	-0.000838342335364133	0.000917428579747384	0.360824181044649	1591159482	-0.913795748106051	FALSE	0	0	0	0.0100335	1	0	0	FALSE	0.0033445	0
GS1-69O6.1	rs2657224	7	9627157	0.217694	T	G	-0.0018468362213993	0.00100065344533697	0.0649459179618259	1591159482	-1.84563020294941	FALSE	0	0	0	0.036292	1	0	0	FALSE	0.0120973333333333	0
GS1-69O6.1	rs2657226	7	9627907	0.26839	A	G	-0.00108465091774138	0.00100784211168178	0.281832834366531	1591159482	-1.07621114971216	FALSE	0	0	0	0.0117934	1	0	0	FALSE	0.00393113333333333	0
GS1-69O6.1	rs2657231	7	9628945	0.269384	A	G	-0.00111224766006959	0.00100736393584499	0.269542382038535	1591159482	-1.10411701321888	FALSE	0	0	0	0.0121577	1	0	0	FALSE	0.00405256666666667	0
GS1-69O6.1	rs2708992	7	9618085	0.385686	G	A	-0.000787698879500189	0.000923477887911683	0.393675973716664	1591159482	-0.852969940927834	FALSE	0	0	0	0		0	0	FALSE	0	0
GS1-69O6.1	rs2709016	7	9625691	0.328032	C	T	0.000268326984347849	0.000985618759052418	0.785435823137	1591159482	0.272242164511784	FALSE	0	0	0	0		0	0	FALSE	0	0
GS1-69O6.1	rs2709027	7	9626309	0.446322	C	T	-0.00184977493944868	0.00091376333324091	0.0429343622070868	1591159482	-2.02434795986829	FALSE	0	0	0	0.0512858	1	0	0	FALSE	0.0170952666666667	0
GS1-69O6.1	rs2709032	7	9614110	0.450298	A	G	-0.00188580792711689	0.000913199037270187	0.0389176215787686	1591159482	-2.0650568497686	FALSE	0	0	0	0.0557374	1	0	0	FALSE	0.0185791333333333	0
GS1-69O6.1	rs2709033	7	9614160	0.389662	C	T	-0.000868884964281561	0.000922722487178746	0.346370011174293	1591159482	-0.941653613469641	FALSE	0	0	0	0.0102962	1	0	0	FALSE	0.00343206666666667	0
GS1-69O6.1	rs2709036	7	9616690	0.269384	T	C	-0.00106944619186517	0.00100776288543285	0.288595314316967	1591159482	-1.06120815454106	FALSE	0	0	0	0.0116058	1	0	0	FALSE	0.0038686	0
GS1-69O6.1	rs2709081	7	9628271	0.446322	C	T	-0.00187890634495721	0.000914019163660756	0.0398159637309903	1591159482	-2.05565311938534	FALSE	0	0	0	0.0546679	1	0	0	FALSE	0.0182226333333333	0
GS1-69O6.1	rs2709084	7	9628066	0.269384	C	T	-0.00111039937000172	0.00106285651060868	0.296147215256137	1591159482	-1.0447312115215	FALSE	0	0	0	0.0114062	1	0	0	FALSE	0.00380206666666667	0
GS1-69O6.1	rs2938844	7	9626919	0.38668	G	A	-0.000818276914782181	0.000922907351436303	0.375278387774835	1591159482	-0.886629533840761	FALSE	0	0	0	0.00979115	1	0	0	FALSE	0.00326371666666667	0
GS1-69O6.1	rs2938845	7	9631497	0.269384	G	A	-0.00111059051989663	0.00106208955953005	0.295715448951786	1591159482	-1.04566560317949	FALSE	0	0	0	0.0114173	1	0	0	FALSE	0.00380576666666667	0
GS1-69O6.1	rs4433033	7	9620454	0.0596421	G	A	-0.0044299442834097	0.00187698444864852	0.0182680864936734	1591159482	-2.36013904462521	FALSE	0	0	0	0.107077	1	0	0	FALSE	0.0356923333333333	0
GS1-69O6.1	rs4639407	7	9620759	0.0596421	G	A	-0.00442890975198012	0.00187562902426434	0.0182113339635571	1591159482	-2.36129303539501	TRUE	0	0	0	0.107369	1	0	0	FALSE	0.0357896666666667	0
GS1-69O6.1	rs9942646	7	9618902	0.23161	A	G	-0.000837544678572449	0.001015816812565	0.409653437748596	1591159482	-0.824503658742955	FALSE	0	0	0	0		0	0	FALSE	0	0
GS1-69O6.1	rs9942675	7	9619423	0.0596421	T	C	-0.0024939551627472	0.00129322944343372	0.0537965982957121	1591159482	-1.92847075622201	FALSE	0	0	0	0.0424328	1	0	0	FALSE	0.0141442666666667	0
GS1-69O6.1	rs9942676	7	9619471	0.287276	T	C	0.000491280705622153	0.000962321961721797	0.609690046720531	1591159482	0.510515944937127	FALSE	0	0	0	0		0	0	FALSE	0	0
HOMER2	rs1075845	15	83350617	0.150099	C	T	-0.000128253761550009	0.00131726761187758	0.922437743969155	1591159482	-0.0973634821000429	FALSE	0	0.0183519808326054	0	0		0	0	FALSE	0.00611732694420179	0
HOMER2	rs10906984	15	83366296	0.403579	A	C	-0.00154092822501707	0.000933178892097516	0.0986839110304942	1591159482	-1.65126776662673	FALSE	0	0.012820137691419	0	0		0	0	FALSE	0.004273379230473	0
HOMER2	rs11633829	15	83326938	0.351889	C	T	0.00373241357530319	0.00094768928114464	8.20144657533905e-05	1591159482	3.93843599327735	FALSE	0	0.0833060292505719	0	0		0	0	FALSE	0.0277686764168573	0
HOMER2	rs11635476	15	83339500	0.247515	A	G	0.00322323041959463	0.000990401460287977	0.0011360473192191	1591159482	3.25446856536078	FALSE	0	0.0506206541798581	0	0		0	0	FALSE	0.016873551393286	0
HOMER2	rs11637433	15	83321336	0.419483	A	G	-0.00129045568146605	0.000927240569231902	0.164008367755108	1591159482	-1.39171615682759	FALSE	0	0.0139026722762308	0	0		0	0	FALSE	0.00463422409207692	0
HOMER2	rs11638815	15	83352282	0.245527	A	C	0.00320587089463587	0.000990755986493768	0.00121309774925381	1591159482	3.23578251187891	FALSE	0	0.0497754009138296	0	0		0	0	FALSE	0.0165918003046099	0
HOMER2	rs12148608	15	83382102	0.10338	G	A	0.00251804318983489	0.00147767260064729	0.0883698256584421	1591159482	1.70406028286095	FALSE	0	0.0172339176170869	0	0		0	0	FALSE	0.00574463920569564	0
HOMER2	rs12438371	15	83271070	0.0596421	A	G	-0.00227878851197678	0.0012704542840963	0.0728642503275704	1591159482	-1.79368005641992	FALSE	0	0.0767935307849266	0	0		0	0	FALSE	0.0255978435949755	0
HOMER2	rs1259176	15	83270898	0.296223	G	A	0.000891069626014514	0.00101140123004633	0.378304365217682	1591159482	0.881024858921415	FALSE	0	0.0142245623160402	0	0		0	0	FALSE	0.0047415207720134	0
HOMER2	rs1367841	15	83310625	0.364811	A	G	0.00377362572281862	0.00093376263352494	5.31530844174926e-05	1591159482	4.04131155749212	FALSE	0	0.091010362339695	0	0		0	0	FALSE	0.030336787446565	0
HOMER2	rs1431716	15	83344932	0.168986	C	T	-0.00651117830554191	0.00119385007203906	4.92677713244271e-08	1591159482	-5.45393300049898	TRUE	0	0.679435320459243	0	0.695408	1	0	0	FALSE	0.458281106819748	0
HOMER2	rs1431717	15	83344869	0.257455	T	C	0.00320698692686278	0.000989399618454957	0.00118966511117142	1591159482	3.24134643580195	FALSE	0	0.0473174842376818	0	0		0	0	FALSE	0.0157724947458939	0
HOMER2	rs17158396	15	83284439	0.206759	A	G	-0.00524496011998339	0.00104165428862523	4.77296479011364e-07	1591159482	-5.03522154831778	FALSE	0	0.0849753975590476	0	0.0773651	1	0	0	FALSE	0.0541134991863492	0
HOMER2	rs17841169	15	83367732	0.12326	C	T	0.00171855403970431	0.00152232049413765	0.258938237714996	1591159482	1.1289042263586	FALSE	0	0.0130127396328044	0	0		0	0	FALSE	0.00433757987760145	0
HOMER2	rs17841171	15	83358388	0.105368	A	G	0.001690705252413	0.00118929265751688	0.155140741435326	1591159482	1.42160572650219	FALSE	0	0.0146464007953612	0	0		0	0	FALSE	0.00488213359845372	0
HOMER2	rs2567632	15	83284804	0.333002	A	G	0.000913033277578092	0.000952731656551722	0.337895349433024	1591159482	0.958332045859258	FALSE	0	0.0145506859101191	0	0		0	0	FALSE	0.00485022863670637	0
HOMER2	rs2567635	15	83262181	0.408549	T	G	0.00120622339533908	0.000928394901646589	0.193855812189731	1591159482	1.29925680677451	FALSE	0	0.0141851177637902	0	0		0	0	FALSE	0.00472837258793006	0
HOMER2	rs2870965	15	83301029	0.362823	A	G	-0.00383129544407416	0.000937662991361768	4.38864785307693e-05	1591159482	-4.08600475796743	FALSE	0	0.0994315923112918	0	0		0	0	FALSE	0.0331438641037639	0
HOMER2	rs2870966	15	83295244	0.421471	G	A	0.00109614103433194	0.000934321359900441	0.240717665367409	1591159482	1.17319487852525	FALSE	0	0.0154004339709574	0	0		0	0	FALSE	0.00513347799031912	0
HOMER2	rs4778686	15	83310835	0.426441	A	G	-0.00047284604690806	0.000917633841444234	0.606351524288107	1591159482	-0.515288370537711	FALSE	0	0.0245805823152221	0	0		0	0	FALSE	0.00819352743840736	0
HOMER2	rs4779035	15	83260436	0.173956	T	C	-0.00566285601314851	0.00108031852576092	1.58983878129201e-07	1591159482	-5.24183921511472	FALSE	0	0.262843573139322	0	0.223687	1	0	0	FALSE	0.162176857713107	0
HOMER2	rs4779049	15	83361774	0.246521	A	C	0.00319343625073632	0.000990698080563551	0.00126669566520146	1591159482	3.22342024617607	FALSE	0	0.0487293547061731	0	0		0	0	FALSE	0.016243118235391	0
HOMER2	rs4779051	15	83370171	0.317097	A	C	-0.00104278371236484	0.00110262183124969	0.344285776542883	1591159482	-0.945731059200024	FALSE	0	0.0131011668061685	0	0		0	0	FALSE	0.00436705560205615	0
HOMER2	rs6603033	15	83335875	0.418489	A	C	-0.00125713774829419	0.000927383994673589	0.175234708792919	1591159482	-1.35557412626758	FALSE	0	0.0140725437303262	0	0		0	0	FALSE	0.00469084791010873	0
HOMER2	rs7171180	15	83309108	0.364811	T	C	-0.00380269254457695	0.000937226166111554	4.962407039159e-05	1591159482	-4.05739050196805	FALSE	0	0.0934970731478858	0	0		0	0	FALSE	0.0311656910492953	0
HOMER2	rs7181761	15	83300937	0.367793	A	G	0.000662457541459272	0.00101477030853952	0.51387538537947	1591159482	0.652815258669418	FALSE	0	0.0186777237430076	0	0		0	0	FALSE	0.00622590791433586	0
HOMER2	rs7182320	15	83387752	0.299205	G	A	0.00208416212927659	0.000979049829111286	0.0332741206164748	1591159482	2.12876001537986	FALSE	0	0.0152151171216842	0	0		0	0	FALSE	0.00507170570722807	0
HOMER2	rs783521	15	83280445	0.447316	A	G	0.00109853737540778	0.000925734759317303	0.235359642065399	1591159482	1.18666536429713	FALSE	0	0.0156640937982143	0	0		0	0	FALSE	0.00522136459940477	0
HOMER2	rs783526	15	83285795	0.406561	C	A	0.00118343216806085	0.000939107754969809	0.207609291366248	1591159482	1.2601665376503	FALSE	0	0.0143705695163523	0	0		0	0	FALSE	0.0047901898387841	0
HOMER2	rs783527	15	83285847	0.404573	C	T	0.001217877635008	0.000938873360490487	0.194572965054959	1591159482	1.29716923097249	FALSE	0	0.0141100953997296	0	0		0	0	FALSE	0.00470336513324321	0
HOMER2	rs783529	15	83267981	0.408549	A	G	0.00121875759674045	0.000928479032543823	0.189304691148563	1591159482	1.31263879314682	FALSE	0	0.0141097515524353	0	0		0	0	FALSE	0.00470325051747844	0
HOMER2	rs8043401	15	83356259	0.404573	A	G	-0.00145193569286067	0.000931384975603862	0.119020138187188	1591159482	-1.55889962893089	FALSE	0	0.0130341227206401	0	0		0	0	FALSE	0.0043447075735467	0
HOMER2	rs9652567	15	83368514	0.403579	T	G	-0.00159511174096455	0.000995504441253927	0.109085960974258	1591159482	-1.60231504236723	FALSE	0	0.0129180016919771	0	0		0	0	FALSE	0.00430600056399237	0
IGFLR1_AD000671.6	rs11880364	19	35988794	0.219682	T	C	-0.000736113769283857	0.00100826193891272	0.465340138135145	1591159482	-0.7300818774114	FALSE	0	0	0	0.0647594	1	0	0	FALSE	0.0215864666666667	0
IGFLR1_AD000671.6	rs12459329	19	35981706	0.0954274	T	G	-0.000587976524922211	0.00122096339023812	0.630113080009593	1591159482	-0.481567694513379	FALSE	0	0	0	0.0557079	1	0	0	FALSE	0.0185693	0
IGFLR1_AD000671.6	rs12975867	19	35990166	0.104374	T	C	-0.000157780769503006	0.00123279519638234	0.898159895990355	1591159482	-0.127986197517655	FALSE	0	0	0	0.0500168	1	0	0	FALSE	0.0166722666666667	0
IGFLR1_AD000671.6	rs2293694	19	35990411	0.276342	G	A	-0.000457794924014655	0.00101937741448571	0.653364808485446	1591159482	-0.449092669220672	FALSE	0	0	0	0.0548724	1	0	0	FALSE	0.0182908	0
IGFLR1_AD000671.6	rs2293700	19	35996380	0.2833	C	T	0.000553690112184856	0.00100639398906762	0.582201189470974	1591159482	0.550172316408433	FALSE	0	0	0	0.0577148	1	0	0	FALSE	0.0192382666666667	0
IGFLR1_AD000671.6	rs6510492	19	35997363	0.326044	C	T	0.00107001506511898	0.0009793676820793	0.274588329321184	1591159482	1.09255704951099	FALSE	0	0	0	0.090108	1	0	0	FALSE	0.030036	0
IGFLR1_AD000671.6	rs7253910	19	35981868	0.224652	G	A	-0.000810594663772547	0.00106969261242267	0.448581020398152	1591159482	-0.757782800740008	FALSE	0	0	0	0.0661077	1	0	0	FALSE	0.0220359	0
IGFLR1_AD000671.6	rs8108861	19	35988748	0.0924453	T	C	-0.00257101749942792	0.00119874089535726	0.0319716420496113	1591159482	-2.14476498581596	TRUE	0	0	0	0.494811	1	0	0	FALSE	0.164937	0
IGFLR1_AD000671.6	rs9973222	19	35984721	0.224652	G	A	-0.00080682285171311	0.00107054842878759	0.451057152472871	1591159482	-0.753653762891276	FALSE	0	0	0	0.0659018	1	0	0	FALSE	0.0219672666666667	0
IPO9	rs621662	1	201571927	0.189861	T	C	-0.00141537617324362	0.00106468730180238	0.18372196132503	1591159482	-1.32938203625381	TRUE	0	0					0	FALSE	0	0
IPO9	rs648553	1	201575396	0.119284	G	A	-0.000654656096361873	0.00135132852923689	0.628063920670028	1591159482	-0.484453692938433	FALSE	0	0					0	FALSE	0	0
IPO9	rs926214	1	201569917	0.11829	A	C	0.000147289786057417	0.00113809497600776	0.897027037292381	1591159482	0.129417833451901	FALSE	0	0					0	FALSE	0	0
JMJD1C	rs10740110	10	65043221	0.152087	A	G	-0.00667555766110069	0.00114981249994274	6.40672912057211e-09	1591159482	-5.80577934353047	FALSE	0	0.125890404766595	0	0.122519	1	0	0	FALSE	0.0828031349221983	0
JMJD1C	rs10740117	10	65098277	0.152087	G	A	-0.00719336924080998	0.001327030397389	5.93822415932042e-08	1591159482	-5.42065144473201	FALSE	0	0.0202348529523724	0	0.014104	1	0	0	FALSE	0.0114462843174575	0
JMJD1C	rs10761730	10	65017053	0.152087	C	T	-0.00714799952084198	0.00132716141977661	7.20707035517185e-08	1591159482	-5.38593076495936	FALSE	0	0.0177877311990404	0	0		0	0	FALSE	0.00592924373301347	0
JMJD1C	rs10761733	10	65034784	0.203777	T	C	-0.0059388871777853	0.00108100542880102	3.93253211268236e-08	1591159482	-5.49385509041552	FALSE	0	0.0290337991331154	0	0.02103	1	0	0	FALSE	0.0166879330443718	0
JMJD1C	rs10761741	10	65066186	0.434394	G	T	-0.0043196706432438	0.000931033320356675	3.48996299488551e-06	1591159482	-4.6396520390795	FALSE	0	0.0815000644285441	0	0		0	0	FALSE	0.027166688142848	0
JMJD1C	rs10761742	10	65085048	0.487078	A	G	-0.00411423636485302	0.000918360616804319	7.46503502793242e-06	1591159482	-4.47997909488933	FALSE	0	0.0376516512927291	0	0		0	0	FALSE	0.0125505504309097	0
JMJD1C	rs10822148	10	64979247	0.203777	A	G	-0.00593438333488039	0.0010810508405949	4.03168651767833e-08	1591159482	-5.48945813835611	FALSE	0	0.0285042178538211	0	0.0205283	1	0	0	FALSE	0.0163441726179404	0
JMJD1C	rs10822150	10	65017496	0.204771	G	A	-0.00612544162465844	0.0011880981409412	2.52725997497351e-07	1591159482	-5.15566973264172	FALSE	0	0.00985017811158684	0	0		0	0	FALSE	0.00328339270386228	0
JMJD1C	rs10822152	10	65047395	0.150099	A	G	-0.00177057848654275	0.00110246456148683	0.108269844192882	1591159482	-1.60601850471717	FALSE	0	0.00632908041233604	0	0		0	0	FALSE	0.00210969347077868	0
JMJD1C	rs10995487	10	65034640	0.0735586	T	C	-0.00166338180892125	0.0012337818178648	0.1775948042432	1591159482	-1.34819769981691	FALSE	0	0.00657948002239372	0	0		0	0	FALSE	0.00219316000746458	0
JMJD1C	rs10995492	10	65044981	0.0735586	T	G	-0.00165593739103014	0.00123374890809442	0.179531259858185	1591159482	-1.34219968112297	FALSE	0	0.00655738096561032	0	0		0	0	FALSE	0.00218579365520344	0
JMJD1C	rs10995493	10	65047026	0.204771	C	T	-0.00611100011303033	0.00118774387631646	2.67451388178482e-07	1591159482	-5.14504872210524	FALSE	0	0.00962378053505486	0	0		0	0	FALSE	0.00320792684501829	0
JMJD1C	rs10995505	10	65091159	0.225646	A	G	-0.00440800845271977	0.00104160381498959	2.31680656650371e-05	1591159482	-4.23194345996498	FALSE	0	0.00558018731348264	0	0		0	0	FALSE	0.00186006243782755	0
JMJD1C	rs11819167	10	64976169	0.152087	G	A	0.00722889050997056	0.00131802941785398	4.14359128813146e-08	1591159482	5.48462000320195	FALSE	0	0.0261765153566074	0	0.0199905	1	0	0	FALSE	0.0153890051188691	0
JMJD1C	rs12413730	10	64964148	0.152087	C	T	0.00724175185572453	0.00131799344190192	3.91756794065531e-08	1591159482	5.49452798890591	FALSE	0	0.027299684796255	0	0.0211079	1	0	0	FALSE	0.0161358615987517	0
JMJD1C	rs12762115	10	64956442	0.28827	A	G	0.00131015407486378	0.000954452803300703	0.169853217732802	1591159482	1.37267560044141	FALSE	0	0.177697631408734	0	0		0	0	FALSE	0.0592325438029115	0
JMJD1C	rs12775231	10	65018253	0.289264	C	T	0.00125085622173653	0.000981799394883054	0.202647608796236	1591159482	1.27404460448412	FALSE	0	0.141866591442007	0	0		0	0	FALSE	0.0472888638140023	0
JMJD1C	rs12783001	10	65091110	0.287276	T	C	0.0012582055308309	0.000954224161558797	0.187314949529371	1591159482	1.31856389883854	FALSE	0	0.154798342569137	0	0		0	0	FALSE	0.0515994475230455	0
JMJD1C	rs1579045	10	64970448	0.203777	G	A	-0.0061260963578643	0.00118811751690355	2.52096856813414e-07	1591159482	-5.15613672107959	FALSE	0	0.00974967602122867	0	0		0	0	FALSE	0.00324989200707622	0
JMJD1C	rs1904295	10	64982876	0.152087	G	A	-0.00723922408038087	0.0013275884901353	4.95514111908199e-08	1591159482	-5.45291265642345	FALSE	0	0.0229694687489891	0	0.016808	1	0	0	FALSE	0.013259156249663	0
JMJD1C	rs4133250	10	65092405	0.152087	G	A	-0.00720814403746906	0.00132741111682035	5.62823322269283e-08	1591159482	-5.43022726428213	FALSE	0	0.0209963706386613	0	0.0148561	1	0	0	FALSE	0.0119508235462204	0
JMJD1C	rs4335432	10	64985817	0.22167	C	T	-0.00446970153130588	0.00111881088208868	6.46815486822013e-05	1591159482	-3.99504652918776	FALSE	0	0.00600407302871742	0	0		0	0	FALSE	0.00200135767623914	0
JMJD1C	rs4379723	10	64963449	0.49006	T	C	-0.00409366129813456	0.000918132917463192	8.24657516516703e-06	1591159482	-4.45868045930144	FALSE	0	0.0353620063875443	0	0		0	0	FALSE	0.0117873354625148	0
JMJD1C	rs4454603	10	65012750	0.487078	C	T	-0.00407347926774767	0.000918257560153766	9.16047407253091e-06	1591159482	-4.43609662964882	FALSE	0	0.0348256232910985	0	0		0	0	FALSE	0.0116085410970328	0
JMJD1C	rs6479889	10	64988627	0.22167	C	A	-0.00448248988533567	0.00111897432692804	6.1783974046682e-05	1591159482	-4.00589162545097	FALSE	0	0.00597957102738	0	0		0	0	FALSE	0.00199319034246	0
JMJD1C	rs6479891	10	65006456	0.152087	T	C	-0.00661469149155691	0.00114798692727723	8.31269392763506e-09	1591159482	-5.76199200041893	FALSE	0	0.0996658380075323	0	0.0951071	1	0	0	FALSE	0.0649243126691774	0
JMJD1C	rs7075195	10	65050659	0.435388	A	G	-0.00431680303684778	0.000926786900466583	3.19581341180769e-06	1591159482	-4.65781619774138	FALSE	0	0.0839549106274906	0	0		0	0	FALSE	0.0279849702091635	0
JMJD1C	rs7080386	10	65048306	0.434394	C	A	-0.00434864931925485	0.00093128600919349	3.01919024734917e-06	1591159482	-4.66950998546715	FALSE	0	0.0868164192314191	0	0		0	0	FALSE	0.028938806410473	0
JMJD1C	rs7081614	10	65011848	0.203777	C	T	-0.00612231241432142	0.00118790496962844	2.55159562403e-07	1591159482	-5.15387389635755	FALSE	0	0.00970144433331521	0	0		0	0	FALSE	0.00323381477777174	0
JMJD1C	rs7082090	10	64999012	0.152087	A	G	-0.00668574716288129	0.00114894928848472	5.91972658937008e-09	1591159482	-5.81900979433019	FALSE	0	0.135211879436108	0	0.132312	1	0	0	FALSE	0.0891746264787028	0
JMJD1C	rs7100372	10	65064244	0.152087	T	C	-0.0066496975808122	0.00114950380758153	7.25806382043772e-09	1591159482	-5.78484171775182	FALSE	0	0.112523279500847	0	0.108519	1	0	0	FALSE	0.0736807598336157	0
JMJD1C	rs7894914	10	65056345	0.064612	A	G	-0.00619446072779595	0.00217740238182478	0.00444273730648021	1591159482	-2.84488562128083	FALSE	0	0.00618620939539571	0	0		0	0	FALSE	0.00206206979846524	0
JMJD1C	rs7909555	10	65033108	0.203777	T	C	-0.00595198856205623	0.00108103760525771	3.67472948014705e-08	1591159482	-5.50581083683701	FALSE	0	0.0305387013947188	0	0.0224593	1	0	0	FALSE	0.0176660004649063	0
JMJD1C	rs9414780	10	65001433	0.152087	A	C	-0.00669090945199099	0.00114890635506194	5.75518075945721e-09	1591159482	-5.82372046469381	TRUE	0	0.138707330194204	0	0.135991	1	0	0	FALSE	0.0915661100647347	0
JMJD1C	rs9414788	10	65056712	0.152087	A	G	-0.00665473687897011	0.00114875456845016	6.91395109382944e-09	1591159482	-5.79300144847157	FALSE	0	0.117541139100712	0	0.113768	1	0	0	FALSE	0.0771030463669041	0
JMJD1C	rs9415680	10	65020890	0.152087	A	G	-0.00663846707015414	0.00114970080624929	7.73736162031957e-09	1591159482	-5.77408229521126	FALSE	0	0.1062578939968	0	0.101976	1	0	0	FALSE	0.0694112979989332	0
JMJD1C	rs9415682	10	65033817	0.152087	G	T	-0.00715864248965247	0.00132718620800821	6.89640383497997e-08	1591159482	-5.39384936827809	FALSE	0	0.0183053332137071	0	0		0	0	FALSE	0.00610177773790236	0
KANSL1	rs11079725	17	43923934	0.239563	T	C	0.00894776419618668	0.00117060088674889	2.11007750365345e-14	1591159482	7.64373604827629	FALSE	0	0.0187471895920815	0	0		0	0	FALSE	0.00624906319736052	0
KANSL1	rs12185235	17	43923703	0.239563	C	T	0.00893717414032973	0.00117088656233285	2.29661631545258e-14	1591159482	7.63282663567638	FALSE	0	0.0172706303136615	0	0		0	0	FALSE	0.0057568767712205	0
KANSL1	rs12185268	17	43923683	0.239563	A	G	0.00859714616350563	0.00105823746948114	4.5097806158705e-16	1591159482	8.12402358774998	TRUE	0	0.779639802178189	0	0.788798	1	0	0	FALSE	0.522812600726063	0
KANSL1	rs12373123	17	43924073	0.239563	T	C	0.00850782859461341	0.0011824327894027	6.23738416543285e-13	1591159482	7.19519001068221	FALSE	0	0.000708008241938729	0	0		0	0	FALSE	0.00023600274731291	0
KANSL1	rs12373124	17	43924219	0.239563	T	C	0.00909740483468276	0.00117687992978946	1.07458340661637e-14	1591159482	7.73010449444087	FALSE	0	0.0360408099936577	0	0.0347399	1	0	0	FALSE	0.0235935699978859	0
KANSL1	rs12373168	17	43924337	0.242545	A	C	0.00900794804780289	0.00116961516024725	1.34337053573043e-14	1591159482	7.70163413912886	FALSE	0	0.029031637934219	0	0.0278885	1	0	0	FALSE	0.0189733793114063	0
KANSL1	rs171443	17	43923898	0.083499	A	G	0.000286707113016218	0.00159718425854424	0.857538953686009	1591159482	0.179507850445219	FALSE	0	6.10622663543836e-15	0	0		0	0	FALSE	2.03540887847945e-15	0
KANSL1	rs17690661	17	43924521	0.239563	G	A	0.00895296041058124	0.00117066956687307	2.04564072261716e-14	1591159482	7.64772627898336	FALSE	0	0.0193188017337069	0	0.0184394	1	0	0	FALSE	0.012586067244569	0
KANSL1	rs17690679	17	43924803	0.239563	A	G	0.00895113567886755	0.00117063339953046	2.0667794649425e-14	1591159482	7.64640380366547	FALSE	0	0.0191274147946389	0	0.0182539	1	0	0	FALSE	0.0124604382648796	0
KANSL1	rs17769490	17	43925605	0.240557	G	A	0.00894144782981099	0.00116809246847991	1.93698981855204e-14	1591159482	7.65474315697531	FALSE	0	0.0203673620042411	0	0.0194564	1	0	0	FALSE	0.013274587334747	0
KANSL1	rs2873269	17	43931122	0.239563	C	T	0.00898591813777546	0.0011709363476854	1.66544686070241e-14	1591159482	7.67413032786795	FALSE	0	0.0235757899161144	0	0.0225733	1	0	0	FALSE	0.0153830299720381	0
KANSL1	rs4616318	17	43928810	0.476143	A	G	0.00553838728346835	0.000986880557181909	1.9998551133769e-08	1591159482	5.61201377731416	FALSE	0	3.27680322875779e-08	0	0		0	0	FALSE	1.09226774291926e-08	0
KANSL1	rs4627402	17	43932741	0.237575	C	T	0.00915399423948268	0.00118412718320729	1.07054618664555e-14	1591159482	7.73058364785483	FALSE	0	0.0361724748735545	0	0.0348688	1	0	0	FALSE	0.0236804249578515	0
KANSL1	rs8064870	17	43926789	0.477137	T	C	0.00559695690567698	0.00098681665823879	1.41363267363672e-08	1591159482	5.67172925076689	FALSE	0	4.56559510197963e-08	0	0		0	0	FALSE	1.52186503399321e-08	0
KANSL1	rs9896752	17	43930200	0.0894632	T	C	-0.00113851849875018	0.00180989864518706	0.529315687671097	1591159482	-0.629050970217457	FALSE	0	7.32747196252603e-15	0	0		0	0	FALSE	2.44249065417534e-15	0
KCNF1	rs10427170	2	10902170	0.364811	A	G	0.00119089323945407	0.000935495353505909	0.203015138394862	1591159482	1.2730081822331	FALSE	0	0	0	0.0459553	1	0	0	FALSE	0.0153184333333333	0
KCNF1	rs10929693	2	10863267	0.286282	A	G	-0.00106857296693206	0.00100602236269028	0.288155721873285	1591159482	-1.06217615687439	FALSE	0	0	0	0.0359275	1	0	0	FALSE	0.0119758333333333	0
KCNF1	rs10929698	2	10889788	0.37674	A	C	-0.00168747102276757	0.000935759714403799	0.0713385077174248	1591159482	-1.80331659590914	FALSE	0	0	0	0.103894	1	0	0	FALSE	0.0346313333333333	0
KCNF1	rs11678309	2	10876422	0.217694	G	A	-0.00073518295659865	0.00110844187279991	0.507165320947214	1591159482	-0.663258015272905	FALSE	0	0	0	0.0254662	1	0	0	FALSE	0.00848873333333333	0
KCNF1	rs11684157	2	10827157	0.43837	C	A	7.8388588575589e-05	0.000919449264367465	0.932057851929993	1591159482	0.0852560240281626	FALSE	0	0	0	0.0205124	1	0	0	FALSE	0.00683746666666667	0
KCNF1	rs11691060	2	10827061	0.43837	T	C	6.03205121453683e-05	0.00091054707567375	0.947181615496246	1591159482	0.0662464509050614	FALSE	0	0	0	0		0	0	FALSE	0	0
KCNF1	rs1198872	2	10903412	0.33499	C	T	0.00141010775226676	0.000964867567504811	0.143891406156152	1591159482	1.46145212022553	FALSE	0	0	0	0.0594607	1	0	0	FALSE	0.0198202333333333	0
KCNF1	rs12474625	2	10824988	0.319085	C	T	0.000257714485758897	0.000959630888586787	0.788271493591224	1591159482	0.268555846653106	FALSE	0	0	0	0.0211885	1	0	0	FALSE	0.00706283333333333	0
KCNF1	rs12614934	2	10840338	0.2833	A	C	-9.55259990947734e-05	0.000988848650903722	0.923041470897188	1591159482	-0.0966032557231796	FALSE	0	0	0	0.0205336	1	0	0	FALSE	0.00684453333333333	0
KCNF1	rs12993133	2	10846202	0.246521	C	T	-0.00090660678386621	0.00103538742295405	0.381236203320134	1591159482	-0.875620819576485	FALSE	0	0	0	0.0299866	1	0	0	FALSE	0.00999553333333333	0
KCNF1	rs13396733	2	10849552	0.177932	C	T	-0.000284002467020915	0.00130190819956031	0.827317511386589	1591159482	-0.218143235534449	FALSE	0	0	0	0.0209301	1	0	0	FALSE	0.0069767	0
KCNF1	rs1387566	2	10828650	0.43837	C	T	0.000109623291533903	0.000911847694391025	0.904308039508026	1591159482	0.120221054687334	FALSE	0	0	0	0.0205862	1	0	0	FALSE	0.00686206666666667	0
KCNF1	rs1546026	2	10832167	0.2833	A	G	-5.26960443866421e-05	0.000956045428922773	0.956043845677314	1591159482	-0.0551187661092816	FALSE	0	0	0	0		0	0	FALSE	0	0
KCNF1	rs17364568	2	10830744	0.259443	C	T	0.000301205248573398	0.00107070259826212	0.778468414432423	1591159482	0.28131551101332	FALSE	0	0	0	0.0212629	1	0	0	FALSE	0.00708763333333333	0
KCNF1	rs2087461	2	10885305	0.099404	A	G	-0.000589511782551286	0.00119797962017883	0.62265690654356	1591159482	-0.492088323224802	FALSE	0	0	0	0.0230686	1	0	0	FALSE	0.00768953333333333	0
KCNF1	rs2884288	2	10890205	0.212724	G	A	-0.0027324616419992	0.00111072454699732	0.0138909394632709	1591159482	-2.46007135557237	TRUE	0	0	0	0.42131	1	0	0	FALSE	0.140436666666667	0
KCNF1	rs4233884	2	10835457	0.259443	G	A	0.000289114574378789	0.00107066583510333	0.787135249015838	1591159482	0.270032502112003	FALSE	0	0	0	0.0211969	1	0	0	FALSE	0.00706563333333333	0
KCNF1	rs4669613	2	10874512	0.222664	G	A	-0.000696373177459268	0.00111449784127624	0.532081760445258	1591159482	-0.624831338086607	FALSE	0	0	0	0.0248437	1	0	0	FALSE	0.00828123333333334	0
KCNF1	rs7603290	2	10819726	0.2833	C	T	0.000289045417195341	0.0010360952169875	0.78026345199559	1591159482	0.278975727767333	FALSE	0	0	0	0.021249	1	0	0	FALSE	0.007083	0
KCNF1	rs881572	2	10857137	0.280318	G	A	-0.000382341471034569	0.00111504635826811	0.7316790389655	1591159482	-0.342892892478858	FALSE	0	0	0	0.0216755	1	0	0	FALSE	0.00722516666666667	0
KCNQ5	rs12203617	6	73672548	0.0775348	C	T	2.72507723766354e-05	0.00171147468778861	0.987296305334253	1591159482	0.0159223928761962	FALSE	0	0.0263249852933407	0	0		0	0	FALSE	0.00877499509778024	0
KCNQ5	rs12210749	6	73686495	0.0775348	G	A	-0.000134036312242641	0.00170179926831426	0.937222304443931	1591159482	-0.0787615288937176	FALSE	0	0.0263756543136499	0	0		0	0	FALSE	0.00879188477121662	0
KCNQ5	rs13206405	6	73663814	0.177932	C	A	0.00172678959569605	0.00114078202150017	0.130104647550293	1591159482	1.51368934919334	FALSE	0	0.0551984261225214	0	0.0476225	1	0	0	FALSE	0.0342736420408405	0
KCNQ5	rs13206617	6	73663745	0.177932	G	T	0.00165123493639326	0.00114082967870359	0.147785401899257	1591159482	1.44739829899033	FALSE	0	0.0518054533210234	0	0.0431705	1	0	0	FALSE	0.0316586511070078	0
KCNQ5	rs1539336	6	73664251	0.073559	T	C	0.00436234580011966	0.00184449740943771	0.0180271828998583	1591159482	2.36505932607924	TRUE	0	0.160480104253859	0	0.248248	1	0	0	FALSE	0.136242701417953	0
KCNQ5	rs16883117	6	73683427	0.0775348	G	A	-0.000123349245510042	0.00170191393434377	0.942222482003106	1591159482	-0.0724767821808824	FALSE	0	0.0263675533544423	0	0		0	0	FALSE	0.00878918445148077	0
KCNQ5	rs16886069	6	73697308	0.0626243	G	A	-0.00145820384349181	0.00192086742445229	0.44776988863872	1591159482	-0.759138202318985	FALSE	0	0.0317116692839406	0	0.0202028	1	0	0	FALSE	0.0173048230946469	0
KCNQ5	rs17806955	6	73715220	0.0765408	A	G	-0.000380385898885019	0.00125606137158137	0.762011632600526	1591159482	-0.302840217437876	FALSE	0	0.0271147134068336	0	0.0158558	1	0	0	FALSE	0.0143235044689445	0
KCNQ5	rs1935511	6	73682457	0.184891	T	C	0.0014830801711099	0.00105478213940031	0.159708224113941	1591159482	1.40605354955394	FALSE	0	0.0498674091704739	0	0.0406977	1	0	0	FALSE	0.0301883697234913	0
KCNQ5	rs1935513	6	73678125	0.184891	G	A	0.00146706917018983	0.00115878433961555	0.205498191897824	1591159482	1.26604159206756	FALSE	0	0.0441881316477728	0	0.0337543	1	0	0	FALSE	0.0259808105492576	0
KCNQ5	rs2000203	6	73697066	0.331014	G	A	-0.000409353919190628	0.00095967150848752	0.669702539515423	1591159482	-0.426556290949792	FALSE	0	0.0279171178126828	0	0.0165876	1	0	0	FALSE	0.0148349059375609	0
KCNQ5	rs2226133	6	73679577	0.107356	A	G	0.00208429016851965	0.00117227412255531	0.0754057072592798	1591159482	1.77798872159383	FALSE	0	0.0731199381488552	0	0.0735745	1	0	0	FALSE	0.0488981460496184	0
KCNQ5	rs4706518	6	73676341	0.151093	T	G	0.00181883310574383	0.00110377365316175	0.0993872324338621	1591159482	1.6478316007397	FALSE	0	0.0633069317905364	0	0.0588712	1	0	0	FALSE	0.0407260439301788	0
KCNQ5	rs6924279	6	73675877	0.0715710000000001	G	A	0.00391469223017573	0.00177318872119061	0.027264268770199	1591159482	2.2077132475483	FALSE	0	0.127184185088305	0	0.17324	1	0	0	FALSE	0.100141395029435	0
KCNQ5	rs7764554	6	73687173	0.0576541	A	G	-0.00181714739372527	0.00128585464158201	0.157602043993909	1591159482	-1.41318259075505	FALSE	0	0.0501923774227703	0	0.0411087	1	0	0	FALSE	0.0304336924742568	0
KCNQ5	rs7774281	6	73694366	0.0576541	A	G	-0.00177662770897796	0.0012858216349413	0.167061933778377	1591159482	-1.38170618746749	FALSE	0	0.0487854279282693	0	0.0393397	1	0	0	FALSE	0.0293750426427564	0
KCNQ5	rs885247	6	73660234	0.146123	T	C	0.00203893927947999	0.00110855225557525	0.0658738425177587	1591159482	1.83928116083436	FALSE	0	0.0785515187341115	0	0.0821999	1	0	0	FALSE	0.0535838062447038	0
KCNQ5	rs9359011	6	73706941	0.175944	C	T	0.000878307548138873	0.00117748543620438	0.455716968246343	1591159482	0.745917971580264	FALSE	0	0.0315084029066111	0	0.0200028	1	0	0	FALSE	0.0171704009688704	0
KRT18P50	rs11758159	6	96147336	0.32008	T	C	0.000267556606799232	0.000946129696150763	0.77733734235115	1591159482	0.28279062361932	FALSE	0	0	0	0.0565007	1	0	0	FALSE	0.0188335666666667	0
KRT18P50	rs13215970	6	96149449	0.408549	T	C	0.000590424654777696	0.000919120478365843	0.520626452709079	1591159482	0.642380045570789	FALSE	0	0	0	0.0667259	1	0	0	FALSE	0.0222419666666667	0
KRT18P50	rs4535555	6	96143676	0.291252	C	T	6.49086539336785e-06	0.000989292108469608	0.994765020278712	1591159482	0.00656112116714338	FALSE	0	0	0	0.0542872	1	0	0	FALSE	0.0180957333333333	0
KRT18P50	rs4540270	6	96142988	0.178926	T	C	0.000993845975310809	0.00107542714107164	0.355413072829242	1591159482	0.924140685458675	TRUE	0	0	0	0.0832032	1	0	0	FALSE	0.0277344	0
KRT18P50	rs4839720	6	96121283	0.479125	T	G	0.000418166207680333	0.000906539334387928	0.64459951762668	1591159482	0.46127751087896	FALSE	0	0	0	0.0603799	1	0	0	FALSE	0.0201266333333333	0
KRT18P50	rs4839953	6	96125065	0.173956	G	A	0.000612054121120839	0.00119472741217441	0.608443836905618	1591159482	0.512296039149966	FALSE	0	0	0	0.0618982	1	0	0	FALSE	0.0206327333333333	0
KRT18P50	rs6909453	6	96109219	0.173956	A	G	0.000665931274296781	0.00107750692235071	0.536555764515924	1591159482	0.618029694736413	FALSE	0	0	0	0.0657098	1	0	0	FALSE	0.0219032666666667	0
KRT18P50	rs6913326	6	96149295	0.291252	T	C	-8.23865334763503e-06	0.000958452029350083	0.993141635514861	1591159482	-0.00859579102067485	FALSE	0	0	0	0.0542881	1	0	0	FALSE	0.0180960333333333	0
KRT18P50	rs7764473	6	96127183	0.306163	G	A	-0.000141016937702861	0.000985174855134404	0.886180409229625	1591159482	-0.1431389940252	FALSE	0	0	0	0.054845	1	0	0	FALSE	0.0182816666666667	0
KRT18P50	rs7764800	6	96122158	0.173956	T	C	0.000685464354053853	0.00107759402862886	0.524707137367888	1591159482	0.636106303341383	FALSE	0	0	0	0.0664589	1	0	0	FALSE	0.0221529666666667	0
KRT18P50	rs9320938	6	96109204	0.173956	A	G	0.000670006497992312	0.0010775051537728	0.534064967874778	1591159482	0.621812801216158	FALSE	0	0	0	0.0658641	1	0	0	FALSE	0.0219547	0
KRT18P50	rs9482561	6	96119611	0.305169	C	A	-0.000121360068683357	0.000985486555215878	0.901990407928113	1591159482	-0.123147361109125	FALSE	0	0	0	0.0546993	1	0	0	FALSE	0.0182331	0
KRT18P50	rs9482704	6	96132077	0.173956	T	C	0.000693707819838118	0.00107760117515689	0.51973631950128	1591159482	0.643751914744451	FALSE	0	0	0	0.0667848	1	0	0	FALSE	0.0222616	0
KRT18P50	rs9482760	6	96141384	0.17495	G	A	0.000608670718174926	0.00119504055399069	0.610520515059043	1591159482	0.509330596474191	FALSE	0	0	0	0.0618045	1	0	0	FALSE	0.0206015	0
KRT18P50	rs9490804	6	96110202	0.190855	T	C	0.000569771933449804	0.00128373315994868	0.657158374770568	1591159482	0.443839850232257	FALSE	0	0	0	0.0599053	1	0	0	FALSE	0.0199684333333333	0
KRT18P50	rs9491514	6	96133284	0.173956	T	C	0.000690133430365081	0.00107749954717386	0.521850622852674	1591159482	0.640495332156019	FALSE	0	0	0	0.0666453	1	0	0	FALSE	0.0222151	0
LARGE	rs17733474	22	34077047	0.111332	T	C	0.00092117719331642	0.00118710513484698	0.437757138658961	1591159482	0.775986192187739	FALSE	0	0	0	0.058367	1	0	0	FALSE	0.0194556666666667	0
LARGE	rs17733539	22	34080571	0.110338	C	A	0.00167996877998469	0.00147643261730079	0.255180314681165	1591159482	1.1378567232252	FALSE	0	0	0	0.0825193	1	0	0	FALSE	0.0275064333333333	0
LARGE	rs2267259	22	34077092	0.425447	T	C	-0.00081438633769309	0.000916911382325252	0.374441597076208	1591159482	-0.88818434735518	FALSE	0	0	0	0.0640785	1	0	0	FALSE	0.0213595	0
LARGE	rs2267260	22	34077196	0.427435	T	C	-0.000710292440295188	0.000915212243853057	0.43769238354631	1591159482	-0.776095867451299	FALSE	0	0	0	0.058372	1	0	0	FALSE	0.0194573333333333	0
LARGE	rs2283930	22	34095499	0.225646	G	A	-0.000236344195404708	0.00111347010707286	0.831904879015184	1591159482	-0.212259129278307	FALSE	0	0	0	0.0441768	1	0	0	FALSE	0.0147256	0
LARGE	rs240073	22	34086494	0.167992	A	G	0.00244353652012253	0.00112126482340562	0.029311766887419	1591159482	2.17926797409088	TRUE	0	0	0	0.464182	1	0	0	FALSE	0.154727333333333	0
LARGE	rs5999058	22	34079989	0.0795229	T	C	-0.000530187743152164	0.00126330458434066	0.674716880652946	1591159482	-0.419683225822281	FALSE	0	0	0	0.0471692	1	0	0	FALSE	0.0157230666666667	0
LARGE	rs6518834	22	34089182	0.457256	C	T	1.06594026616243e-05	0.000911438347035247	0.990668837927636	1591159482	0.0116951439406708	FALSE	0	0	0	0.0431958	1	0	0	FALSE	0.0143986	0
LARGE	rs6518836	22	34089348	0.457256	T	C	5.49007134988946e-06	0.000911160200376983	0.995192484635764	1591159482	0.006025363429634	FALSE	0	0	0	0		0	0	FALSE	0	0
LARGE	rs8138219	22	34092831	0.191849	T	C	0.000615884866574736	0.00104199067058101	0.554476451291246	1591159482	0.591065624638771	FALSE	0	0	0	0.0514368	1	0	0	FALSE	0.0171456	0
LARGE	rs867128	22	34084846	0.455268	T	C	6.66259370483798e-05	0.000910602421125452	0.941673322551138	1591159482	0.0731668788734759	FALSE	0	0	0	0.0433086	1	0	0	FALSE	0.0144362	0
LHFPL3	rs11764816	7	104251618	0.333002	A	G	0.000807844577229114	0.000927759097052194	0.383891646418235	1591159482	0.870748214483599	FALSE	0	0.0883668188245721	0	0.0578728	1	0	0	FALSE	0.0487465396081907	0
LHFPL3	rs12705239	7	104237225	0.168986	C	T	0.00258982066727793	0.00119792223684533	0.0306237880499434	1591159482	2.16192719996425	FALSE	0	0.367997694123436	0	0.409981	1	0	0	FALSE	0.259326231374479	0
LHFPL3	rs13236834	7	104238800	0.168986	A	G	0.00234643181226588	0.00107681598601171	0.0293282342448086	1591159482	2.17904622771858	TRUE	0	0.378096903710688	0	0.425501	1	0	0	FALSE	0.267865967903563	0
LHFPL3	rs6974889	7	104243289	0.456262	A	G	-0.000918224940252008	0.000907380013894281	0.311561046364337	1591159482	-1.0119519123098	FALSE	0	0.0973535391503961	0	0.0661001	1	0	0	FALSE	0.0544845463834654	0
LHFPL3	rs9640680	7	104243750	0.210736	C	A	-0.000230156322605966	0.00106680175770361	0.829187123299864	1591159482	-0.215744228900971	FALSE	0	0.068185044190908	0	0		0	0	FALSE	0.022728348063636	0
MACROD2	rs1154647	20	14471850	0.249503	C	T	-0.000931536696014514	0.00102153141046358	0.361820226311224	1591159482	-0.911902156382812	FALSE	0	0.0106948969517968	0	0		0	0	FALSE	0.00356496565059894	0
MACROD2	rs11698192	20	14470065	0.204771	C	T	-0.00373080609182645	0.00113207929381677	0.000982347265098389	1591159482	-3.29553425471475	FALSE	0	0.0997942904780492	0	0.0529301	1	0	0	FALSE	0.0509081301593497	0
MACROD2	rs12624575	20	14469959	0.429423	G	A	0.00155611823789677	0.000924881669503941	0.092470913333544	1591159482	1.68250522116131	FALSE	0	0.0115113079957074	0	0		0	0	FALSE	0.00383710266523581	0
MACROD2	rs13036305	20	14479373	0.214712	A	G	0.000990487803082201	0.00102623565738262	0.334461654788935	1591159482	0.965166037602325	FALSE	0	0.0224782904732712	0	0		0	0	FALSE	0.0074927634910904	0
MACROD2	rs13036870	20	14479458	0.214712	G	A	0.00120009511432921	0.00109532569049493	0.273231363471677	1591159482	1.09565138911965	FALSE	0	0.0261607809130617	0	0		0	0	FALSE	0.00872026030435391	0
MACROD2	rs13039094	20	14469080	0.2167	A	G	0.000966809654609313	0.00102647058206842	0.346255306504735	1591159482	0.94187760613764	FALSE	0	0.0218388487541796	0	0		0	0	FALSE	0.00727961625139321	0
MACROD2	rs13043292	20	14489728	0.212724	A	G	0.000916917999541356	0.00102643371485145	0.371694054157454	1591159482	0.893304639427259	FALSE	0	0.021194789522071	0	0		0	0	FALSE	0.00706492984069033	0
MACROD2	rs1569998	20	14485772	0.21173	A	C	-0.00351671195415139	0.00103646400517415	0.000691341743734659	1591159482	-3.3929899510215	FALSE	0	0.123618756118927	0	0.0733241	1	0	0	FALSE	0.065647618706309	0
MACROD2	rs17812701	20	14479200	0.214712	T	G	0.00100958333343935	0.00103762628486396	0.330566254775834	1591159482	0.972973938850935	FALSE	0	0.0226747868615121	0	0		0	0	FALSE	0.00755826228717071	0
MACROD2	rs17812713	20	14492800	0.212724	G	A	0.00111081796907523	0.0010952321334236	0.310472719514911	1591159482	1.01423062305788	FALSE	0	0.0242582721609256	0	0		0	0	FALSE	0.00808609072030853	0
MACROD2	rs2327855	20	14477175	0.432406	A	C	0.00169798397172147	0.000912471424776683	0.0627635788191062	1591159482	1.86086262606748	FALSE	0	0.0125316793954438	0	0		0	0	FALSE	0.00417722646514792	0
MACROD2	rs2423788	20	14483937	0.145129	C	A	3.4914698850597e-05	0.00126131472289419	0.977916422141057	1591159482	0.0276811950394762	FALSE	0	0.0108352542716135	0	0		0	0	FALSE	0.00361175142387116	0
MACROD2	rs367028	20	14478501	0.145129	T	C	2.83916636893317e-06	0.00110449322598387	0.99794899193292	1591159482	0.00257056023716585	FALSE	0	0.010740798991563	0	0		0	0	FALSE	0.003580266330521	0
MACROD2	rs376577	20	14479074	0.214712	T	G	-0.000996311653002236	0.00102772344198243	0.332327916045872	1591159482	-0.969435562431463	FALSE	0	0.0225853932560977	0	0		0	0	FALSE	0.00752846441869922	0
MACROD2	rs379159	20	14474447	0.352883	G	A	-0.0027220741019388	0.000948032673556004	0.00408803893515179	1591159482	-2.87128722233643	FALSE	0	0.0374933721180375	0	0		0	0	FALSE	0.0124977907060125	0
MACROD2	rs384498	20	14485909	0.212724	C	T	-0.00115236687265365	0.0010973630054351	0.293661254854495	1591159482	-1.0501236755259	FALSE	0	0.0253057735082735	0	0		0	0	FALSE	0.00843525783609115	0
MACROD2	rs398879	20	14489658	0.145129	A	G	-5.62376685301467e-06	0.00110411583103114	0.995936026621695	1591159482	-0.00509345731213962	FALSE	0	0.01071318325187	0	0		0	0	FALSE	0.00357106108395666	0
MACROD2	rs408945	20	14475796	0.352883	C	A	-0.00272521600435519	0.0009474908177286	0.00402436841062291	1591159482	-2.8762452926861	FALSE	0	0.0377661701504154	0	0		0	0	FALSE	0.0125887233834718	0
MACROD2	rs412872	20	14494043	0.145129	C	A	-0.000425411809297193	0.00133230469983195	0.749495095204273	1591159482	-0.319305192986899	FALSE	0	0.0100292053397948	0	0		0	0	FALSE	0.00334306844659826	0
MACROD2	rs416436	20	14491551	0.212724	A	G	-0.000904846979098507	0.00102790564471517	0.378706486222452	1591159482	-0.880282138492622	FALSE	0	0.020903194654338	0	0		0	0	FALSE	0.006967731551446	0
MACROD2	rs429581	20	14491081	0.145129	T	C	1.76727825744728e-05	0.00110386397270139	0.987226471420619	1591159482	0.0160099278638687	FALSE	0	0.0107905897202921	0	0		0	0	FALSE	0.00359686324009737	0
MACROD2	rs429643	20	14470349	0.217694	G	A	-0.001155569498563	0.00109733305644268	0.292308503174428	1591159482	-1.05307089017177	FALSE	0	0.0248383147584481	0	0		0	0	FALSE	0.00827943825281604	0
MACROD2	rs435939	20	14492299	0.145129	C	T	3.74516450395535e-05	0.00126129215193116	0.976311833209236	1591159482	0.0296930770418348	FALSE	0	0.010843088426373	0	0		0	0	FALSE	0.00361436280879102	0
MACROD2	rs436322	20	14494119	0.212724	G	A	-0.00111356451272859	0.00109689773332357	0.310013136265213	1591159482	-1.01519446972921	FALSE	0	0.024285506840648	0	0		0	0	FALSE	0.00809516894688267	0
MACROD2	rs441540	20	14470659	0.2167	C	T	-0.00117677801644923	0.00109742142549436	0.283579978882384	1591159482	-1.07231186589885	FALSE	0	0.0255613702362512	0	0		0	0	FALSE	0.00852045674541705	0
MACROD2	rs452733	20	14488364	0.145129	A	G	2.63105506450949e-05	0.0011039159959356	0.980985152044939	1591159482	0.0238338340435007	FALSE	0	0.0108203836197682	0	0		0	0	FALSE	0.00360679453992274	0
MACROD2	rs455083	20	14486337	0.145129	A	G	2.28267499912003e-05	0.00110385427582272	0.983501614474795	1591159482	0.0206791335515616	FALSE	0	0.0108082984299553	0	0		0	0	FALSE	0.00360276614331845	0
MACROD2	rs475471	20	14487924	0.212724	C	T	-0.0011391984908608	0.00109766396200276	0.299345007163044	1591159482	-1.0378390202246	FALSE	0	0.0249394383295438	0	0		0	0	FALSE	0.00831314610984794	0
MACROD2	rs6074746	20	14491658	0.178926	A	G	0.00420440905553648	0.00111021915112559	0.000152472055684941	1591159482	3.78700822380326	TRUE	0	0.38914573804485	0	0.301694	1	0	0	FALSE	0.230279912681617	0
MACROD2	rs6079459	20	14459573	0.17495	C	T	0.00462469456377258	0.00127911265457539	0.000299711698312642	1591159482	3.61554906616711	FALSE	0	0.243124168823047	0	0.15994	1	0	0	FALSE	0.134354722941016	0
MACROD2	rs6079461	20	14465780	0.290258	G	A	-0.00337969932600698	0.00099248182716651	0.000660911708033857	1591159482	-3.40530096722866	FALSE	0	0.101124445358391	0	0.0764576	1	0	0	FALSE	0.0591940151194638	0
MACROD2	rs6079462	20	14466997	0.205765	T	G	-0.00318848067994512	0.00105180932591488	0.00243402691711102	1591159482	-3.0314246141255	FALSE	0	0.0623578598510737	0	0.0229534	1	0	0	FALSE	0.0284370866170246	0
MACROD2	rs6079463	20	14475757	0.208748	A	G	-0.0036221097063668	0.00103953129852722	0.000493300517447369	1591159482	-3.48436811041525	FALSE	0	0.141493663466649	0	0.100395	1	0	0	FALSE	0.0806295544888831	0
MACROD2	rs6079465	20	14493800	0.176938	G	T	0.00436362497208387	0.00127604899221351	0.000627046362049806	1591159482	3.41963748939958	FALSE	0	0.129304569290271	0	0.0802911	1	0	0	FALSE	0.0698652230967571	0
MACROD2	rs6131589	20	14495489	0.0934394	C	T	-0.00277488097425358	0.00153432675366626	0.0705235442684774	1591159482	-1.80853326556617	FALSE	0	0.0231823773820024	0	0		0	0	FALSE	0.00772745912733412	0
MACROD2	rs6135162	20	14492515	0.253479	A	G	-0.000756779671187326	0.000978729026841428	0.439388072708798	1591159482	-0.773226961122855	FALSE	0	0.010323441112831	0	0		0	0	FALSE	0.00344114703761034	0
MACROD2	rs624483	20	14488671	0.145129	A	G	2.72358883826152e-05	0.00110384811158718	0.980315326100154	1591159482	0.02467358334604	FALSE	0	0.0108236169929766	0	0		0	0	FALSE	0.00360787233099221	0
MACROD2	rs7269525	20	14478215	0.178926	C	T	0.00440973811141312	0.00127478242011579	0.000541765460066642	1591159482	3.45920844359666	FALSE	0	0.143915381545153	0	0.0919974	1	0	0	FALSE	0.0786375938483843	0
MAD1L1	rs10228977	7	1985039	0.040755	T	G	-0.00443245842125041	0.00132701098020738	0.000837234500490544	1591159482	-3.34018217434623	FALSE	0	0.177778976978124	0	0.179871	1	0	0	FALSE	0.119216658992708	0
MAD1L1	rs10239186	7	1985063	0.040755	G	A	-0.00450210405403042	0.00212963808692981	0.0345132966521274	1591159482	-2.11402307352649	FALSE	0	0.00854383374040113	0	0		0	0	FALSE	0.00284794458013371	0
MAD1L1	rs10950458	7	1985981	0.040755	C	T	-0.00453643889107317	0.00212820841841214	0.0330416835564706	1591159482	-2.13157642448281	FALSE	0	0.00883776458545282	0	0		0	0	FALSE	0.00294592152848427	0
MAD1L1	rs10950461	7	1987902	0.04175	G	A	-0.00452921040948233	0.00212653830396168	0.0331838903568961	1591159482	-2.12985131800567	FALSE	0	0.00880832600033188	0	0		0	0	FALSE	0.00293610866677729	0
MAD1L1	rs10950464	7	1988065	0.040755	A	G	-0.00441215392546386	0.00132654939645004	0.000880898649618925	1591159482	-3.3260381688546	FALSE	0	0.170331642215382	0	0.171588	1	0	0	FALSE	0.113973214071794	0
MAD1L1	rs10950466	7	1988260	0.040755	G	A	-0.00456221584994414	0.00212537145277146	0.0318291332058548	1591159482	-2.1465498861364	FALSE	0	0.00909848477122877	0	0		0	0	FALSE	0.00303282825707626	0
MAD1L1	rs1113737	7	1993078	0.317097	G	A	0.0014577547833336	0.000976791599430772	0.13559672897256	1591159482	1.49239078651281	FALSE	0	0.00308855690480525	0	0		0	0	FALSE	0.00102951896826842	0
MAD1L1	rs11760932	7	1988617	0.040755	C	A	-0.0044829632869031	0.00212743301508824	0.0350987629630561	1591159482	-2.10721712745309	FALSE	0	0.00843315078026685	0	0		0	0	FALSE	0.00281105026008895	0
MAD1L1	rs12699490	7	1985072	0.040755	A	G	-0.00443257975231082	0.00132701333026461	0.000836976716719175	1591159482	-3.34026769077516	FALSE	0	0.177825078977738	0	0.179922	1	0	0	FALSE	0.119249026325913	0
MAD1L1	rs1554506	7	1984122	0.04175	A	G	-0.00455556237690051	0.00132739418990065	0.000599238243150635	1591159482	-3.43195895504219	TRUE	0	0.235716632401319	0	0.245428	1	0	0	FALSE	0.160381544133773	0
MAD1L1	rs2280548	7	1976667	0.387674	G	T	-0.00153799659250272	0.000936033184323212	0.100362141596817	1591159482	-1.64310049927851	FALSE	0	0.00382737026337077	0	0		0	0	FALSE	0.00127579008779026	0
MAD1L1	rs2280550	7	1976556	0.387674	G	A	-0.00153383284213159	0.000935926904732439	0.101246943756843	1591159482	-1.63883828360515	FALSE	0	0.00380314791375636	0	0		0	0	FALSE	0.00126771597125212	0
MAD1L1	rs7789484	7	1987458	0.040755	G	A	-0.00458718819168091	0.00212879211322671	0.0311750263758214	1591159482	-2.15483144792748	FALSE	0	0.00924678183673122	0	0		0	0	FALSE	0.00308226061224374	0
MAD1L1	rs7804387	7	1986770	0.040755	A	G	-0.00442522585577894	0.00132716701446133	0.000855021229086753	1591159482	-3.33433984386287	FALSE	0	0.174660252631093	0	0.176398	1	0	0	FALSE	0.117019417543698	0
MAGI2	rs1005269	7	78013213	0.368787	C	T	-0.000762571585629835	0.000932053524034838	0.413264193877936	1591159482	-0.818162869369004	FALSE	0	0.00602248138594175	0	0		0	0	FALSE	0.00200749379531392	0
MAGI2	rs1012405	7	78015416	0.180915	A	G	-0.00109535196632588	0.00104969907580846	0.296720758214605	1591159482	-1.0434914077468	FALSE	0	0.0061066997443805	0	0		0	0	FALSE	0.00203556658146017	0
MAGI2	rs10227946	7	78315218	0.331014	G	A	0.00159111732486283	0.00100706611722169	0.114117586716386	1591159482	1.57995319041458	FALSE	0	0.014731272584235	0	0		0	0	FALSE	0.004910424194745	0
MAGI2	rs10228963	7	78329433	0.0715706	A	G	0.00171789823316353	0.00124259431547699	0.166815368063129	1591159482	1.38250932888268	FALSE	0	0.00732383606244635	0	0		0	0	FALSE	0.00244127868748212	0
MAGI2	rs10229438	7	78353677	0.0626243	T	C	0.00142124962817657	0.00126007816924952	0.259359652981414	1591159482	1.12790592112475	FALSE	0	0.00630450219583856	0	0		0	0	FALSE	0.00210150073194619	0
MAGI2	rs10230478	7	78354703	0.0626243	A	G	0.00136589067375128	0.001260413562847	0.27850469907623	1591159482	1.08368452547117	FALSE	0	0.00614735242437314	0	0		0	0	FALSE	0.00204911747479105	0
MAGI2	rs10231406	7	78014855	0.368787	G	T	-0.00076728557144901	0.000931969210569548	0.410340268346188	1591159482	-0.823294978790237	FALSE	0	0.0060390258250167	0	0		0	0	FALSE	0.0020130086083389	0
MAGI2	rs10237271	7	78325251	0.466203	T	G	-0.000167287695256472	0.000964477454083075	0.862298475360081	1591159482	-0.17344904699251	FALSE	0	0.00485100620841261	0	0		0	0	FALSE	0.00161700206947087	0
MAGI2	rs10237632	7	78074514	0.119284	C	T	-0.00247788071293555	0.00146231383484868	0.0901716204897795	1591159482	-1.69449310666746	FALSE	0	0.00706294294847265	0	0		0	0	FALSE	0.00235431431615755	0
MAGI2	rs10240204	7	78307299	0.106362	A	G	-0.00097970635175508	0.00118238606264884	0.407339759388015	1591159482	-0.828584150899321	FALSE	0	0.00749085561023333	0	0		0	0	FALSE	0.00249695187007778	0
MAGI2	rs10241051	7	78128532	0.402584	G	T	-0.00421060215458722	0.000947222791776848	8.78069470664138e-06	1591159482	-4.44520781292515	FALSE	0	0.0145859641880427	0	0		0	0	FALSE	0.0048619880626809	0
MAGI2	rs10241441	7	78027834	0.220676	G	T	-0.00275261028483344	0.00109836345087519	0.0122070574400299	1591159482	-2.50610149367236	FALSE	0	0.0255123345409862	0	0		0	0	FALSE	0.00850411151366208	0
MAGI2	rs10242163	7	78359355	0.447316	G	A	-0.00117993881086809	0.000919553984230739	0.199434533206472	1591159482	-1.28316426343928	FALSE	0	0.00695879006703548	0	0		0	0	FALSE	0.00231959668901183	0
MAGI2	rs10242854	7	77871386	0.251491	A	G	0.00162838235552749	0.00100706368071389	0.105886772657789	1591159482	1.61696066168642	FALSE	0	0.00644643824477642	0	0		0	0	FALSE	0.00214881274825881	0
MAGI2	rs10242863	7	77871409	0.0755467	A	G	-0.000519091436943041	0.00123872964226716	0.6751785407833	1591159482	-0.419051437239351	FALSE	0	0.00500456269911775	0	0		0	0	FALSE	0.00166818756637258	0
MAGI2	rs10243691	7	78307507	0.105368	T	C	-0.000948850225561993	0.00118364390116152	0.422764200334766	1591159482	-0.801634870615122	FALSE	0	0.00725468699343246	0	0		0	0	FALSE	0.00241822899781082	0
MAGI2	rs10243772	7	78354617	0.0626243	G	A	0.000629840598874988	0.00176961095774166	0.721900195269143	1591159482	0.355920376803485	FALSE	0	0.00484934544947424	0	0		0	0	FALSE	0.00161644848315808	0
MAGI2	rs10243883	7	78354688	0.0626243	G	A	0.000630255454085216	0.00177013963412702	0.721804289643126	1591159482	0.356048439306337	FALSE	0	0.00484940439595716	0	0		0	0	FALSE	0.00161646813198572	0
MAGI2	rs10245130	7	78002024	0.192843	A	C	-0.000806452709006502	0.00103873458737554	0.437524678354656	1591159482	-0.776379951922156	FALSE	0	0.00534056163901342	0	0		0	0	FALSE	0.00178018721300447	0
MAGI2	rs10245751	7	78002503	0.264414	A	G	-0.00176217279134151	0.000992042990707147	0.0756823495746773	1591159482	-1.77630688170621	FALSE	0	0.00830731930493611	0	0		0	0	FALSE	0.0027691064349787	0
MAGI2	rs10248125	7	78362917	0.37674	T	C	-0.000573954477451744	0.000925930095467205	0.535344665880144	1591159482	-0.619868044317253	FALSE	0	0.0058184267683612	0	0		0	0	FALSE	0.00193947558945373	0
MAGI2	rs10252981	7	78349405	0.408549	C	A	-0.000844274961319293	0.000925890382760601	0.361846652857736	1591159482	-0.911851961138244	FALSE	0	0.00549875069241279	0	0		0	0	FALSE	0.00183291689747093	0
MAGI2	rs10254500	7	78079341	0.229622	T	C	-0.00132413600835591	0.00103336622308676	0.200059818746317	1591159482	-1.28138115875376	FALSE	0	0.0124276188015648	0	0		0	0	FALSE	0.00414253960052162	0
MAGI2	rs10255125	7	78346008	0.415507	A	C	-0.000611716646510684	0.000916344285723208	0.504413205319076	1591159482	-0.667562024493772	FALSE	0	0.0050051054166379	0	0		0	0	FALSE	0.00166836847221263	0
MAGI2	rs10260177	7	78075634	0.11829	T	C	-0.00169683147390366	0.00118973600814553	0.153803348344091	1591159482	-1.42622519809966	FALSE	0	0.00592654145711746	0	0		0	0	FALSE	0.00197551381903915	0
MAGI2	rs10260232	7	78120735	0.459245	C	T	0.000296437544020823	0.00090950086981614	0.744474051642198	1591159482	0.325934316127426	FALSE	0	0.0164492080255916	0	0		0	0	FALSE	0.00548306934186386	0
MAGI2	rs10261359	7	78115660	0.337972	C	T	0.00355980109910893	0.000954407228522011	0.000191589576038286	1591159482	3.7298555508864	FALSE	0	0.00759559015891609	0	0		0	0	FALSE	0.00253186338630536	0
MAGI2	rs10261799	7	78146955	0.413519	A	C	-0.00323768368017896	0.000929726887320112	0.000496935260587255	1591159482	-3.48240297697683	FALSE	0	0.00609933040871102	0	0		0	0	FALSE	0.00203311013623701	0
MAGI2	rs10262046	7	78045218	0.471173	C	T	-0.0011190257341988	0.000908168376027527	0.217882335922721	1591159482	-1.23217870577436	FALSE	0	0.0068288200963148	0	0		0	0	FALSE	0.00227627336543827	0
MAGI2	rs10262180	7	78182068	0.222664	A	G	-0.00102292362110042	0.00106161595710627	0.33526990027096	1591159482	-0.963553358682252	FALSE	0	0.00490500947075445	0	0		0	0	FALSE	0.00163500315691815	0
MAGI2	rs10264526	7	78079250	0.32505	G	A	-0.00131559649236805	0.00101022841957809	0.192821962582398	1591159482	-1.3022762643299	FALSE	0	0.0132827743859417	0	0		0	0	FALSE	0.00442759146198057	0
MAGI2	rs10264753	7	78079379	0.422465	G	A	-0.000344694626853577	0.000940919951679012	0.71411296190047	1591159482	-0.366337886914281	FALSE	0	0.00739930236859332	0	0		0	0	FALSE	0.00246643412286444	0
MAGI2	rs10267607	7	78349055	0.410537	A	C	-0.000822439712641681	0.000919009758759171	0.370830145872161	1591159482	-0.894919455210272	FALSE	0	0.00544007857054385	0	0		0	0	FALSE	0.00181335952351462	0
MAGI2	rs10269990	7	78040277	0.203777	G	A	-0.00146005514201453	0.00114423779651291	0.201953136069438	1591159482	-1.27600674131206	FALSE	0	0.00612101088775696	0	0		0	0	FALSE	0.00204033696258565	0
MAGI2	rs10270420	7	78088882	0.214712	A	G	-0.000396215416554244	0.00103881879713067	0.702899371046208	1591159482	-0.381409556362124	FALSE	0	0.00635541207086476	0	0		0	0	FALSE	0.00211847069028825	0
MAGI2	rs10271232	7	78115914	0.409543	G	A	0.00351484388379993	0.000926370843416576	0.000148115332708527	1591159482	3.79420823612791	FALSE	0	0.00690677022273345	0	0		0	0	FALSE	0.00230225674091115	0
MAGI2	rs10273632	7	78354243	0.0626243	C	A	0.00064737608268636	0.00176851657762479	0.714323298258898	1591159482	0.366055987756598	FALSE	0	0.00485416937597383	0	0		0	0	FALSE	0.00161805645865794	0
MAGI2	rs10274281	7	78354753	0.407555	C	T	-0.000716216597196542	0.000926602293731574	0.439552384570219	1591159482	-0.772949303106325	FALSE	0	0.00515422279528921	0	0		0	0	FALSE	0.0017180742650964	0
MAGI2	rs10274288	7	78342235	0.408549	G	A	-0.000722338055001169	0.000925642427869612	0.435176634096444	1591159482	-0.780364029621727	FALSE	0	0.00523843116027289	0	0		0	0	FALSE	0.00174614372009096	0
MAGI2	rs10275912	7	78153901	0.190855	C	T	-0.00274607938833821	0.00115877656841972	0.0177972662892102	1591159482	-2.36980921359428	FALSE	0	0.00636148534672787	0	0		0	0	FALSE	0.00212049511557596	0
MAGI2	rs10279188	7	78100021	0.150099	C	T	0.00471462120976638	0.00122560998077278	0.000119692594375266	1591159482	3.84675490876281	FALSE	0	0.00590338684913583	0	0		0	0	FALSE	0.00196779561637861	0
MAGI2	rs10279670	7	78306171	0.106362	C	T	-0.00125902232193746	0.00147584878174739	0.393612971607721	1591159482	-0.853083552670478	FALSE	0	0.0076309630694581	0	0		0	0	FALSE	0.00254365435648603	0
MAGI2	rs10279983	7	77882368	0.0685885	G	A	-0.00121901393023925	0.00168381457540207	0.469090463790473	1591159482	-0.723959721009166	FALSE	0	0.00570241151414674	0	0		0	0	FALSE	0.00190080383804891	0
MAGI2	rs1029819	7	78009165	0.195825	C	T	-0.00117240396460542	0.00112473403266269	0.297234009215665	1591159482	-1.04238329290159	FALSE	0	0.00605646982805541	0	0		0	0	FALSE	0.00201882327601847	0
MAGI2	rs1029820	7	78009241	0.186879	T	C	-0.00098120556547534	0.00104918278678785	0.349680414321448	1591159482	-0.935209362783555	FALSE	0	0.00568627478866368	0	0		0	0	FALSE	0.00189542492955456	0
MAGI2	rs1030014	7	78139428	0.356859	A	G	-0.00315719343657083	0.000949679481523752	0.000885825854136083	1591159482	-3.3244831524686	FALSE	0	0.0063051501138901	0	0		0	0	FALSE	0.00210171670463003	0
MAGI2	rs10447824	7	78158840	0.342942	T	C	-0.00158569599816937	0.00094314318696484	0.0927068485239896	1591159482	-1.68128871637439	FALSE	0	0.00485077413022683	0	0		0	0	FALSE	0.00161692471007561	0
MAGI2	rs10485891	7	78080820	0.249503	A	G	-0.00065558120840189	0.00102188240128779	0.521170138987566	1591159482	-0.641542713306069	FALSE	0	0.00777408949401393	0	0		0	0	FALSE	0.00259136316467131	0
MAGI2	rs10485902	7	78121406	0.0944334	G	T	0.00497062602881737	0.00162423057073662	0.00221118470385619	1591159482	3.06029582152434	FALSE	0	0.00558499571621951	0	0		0	0	FALSE	0.00186166523873984	0
MAGI2	rs10485912	7	78344269	0.240557	C	T	-0.0019879170760637	0.00107232129244906	0.0637613904997103	1591159482	-1.8538446359892	FALSE	0	0.0112930535898051	0	0		0	0	FALSE	0.00376435119660172	0
MAGI2	rs10808167	7	78366575	0.455268	A	G	-0.000888571274440879	0.000911658913117333	0.329721430565185	1591159482	-0.974675135246023	FALSE	0	0.00651164221319089	0	0		0	0	FALSE	0.00217054740439696	0
MAGI2	rs10953539	7	78001841	0.192843	A	C	-0.00080452531063999	0.00103873327970412	0.438620152637659	1591159482	-0.774525401621056	FALSE	0	0.00533697678230638	0	0		0	0	FALSE	0.00177899226076879	0
MAGI2	rs1156665	7	78000337	0.192843	T	C	-0.000825417369574588	0.0010388425975197	0.426872521459793	1591159482	-0.794554797372886	FALSE	0	0.0053764424927184	0	0		0	0	FALSE	0.0017921474975728	0
MAGI2	rs11760299	7	78076720	0.44334	C	T	4.60386185670582e-05	0.000929270724281543	0.960486776817488	1591159482	0.049542740736455	FALSE	0	0.00641435624767794	0	0		0	0	FALSE	0.00213811874922598	0
MAGI2	rs11760430	7	78328301	0.0695825	A	C	0.00176031088956051	0.00124354151924339	0.156903602441724	1591159482	1.41556261879502	FALSE	0	0.0074833833139355	0	0		0	0	FALSE	0.00249446110464517	0
MAGI2	rs11763541	7	78328407	0.0695825	G	A	0.00125827473912263	0.00169432629084187	0.457699570661603	1591159482	0.74264015492401	FALSE	0	0.00522242461554201	0	0		0	0	FALSE	0.00174080820518067	0
MAGI2	rs11763725	7	78240560	0.0526839	C	T	0.0012278422273714	0.00184118205389404	0.504850612202913	1591159482	0.666877142743464	FALSE	0	0.00535272776860007	0	0		0	0	FALSE	0.00178424258953336	0
MAGI2	rs11763781	7	78100814	0.150099	A	C	0.00400872308523694	0.00109657166706629	0.000256493884539755	1591159482	3.65568727118554	FALSE	0	0.00537832903821267	0	0		0	0	FALSE	0.00179277634607089	0
MAGI2	rs11764280	7	78310922	0.0685885	C	A	0.00224104735470609	0.00162175843570374	0.167013888459394	1591159482	1.3818626161384	FALSE	0	0.00698094234654612	0	0		0	0	FALSE	0.00232698078218204	0
MAGI2	rs11764343	7	77870067	0.347913	T	C	0.00248111133890075	0.000925896321169096	0.00736912667445991	1591159482	2.67968592397898	FALSE	0	0.0274461872770858	0	0		0	0	FALSE	0.00914872909236194	0
MAGI2	rs11764471	7	78106455	0.176938	T	G	0.0045823570620983	0.00106317632029428	1.63207945690896e-05	1591159482	4.31006313311223	FALSE	0	0.00831075451051044	0	0		0	0	FALSE	0.00277025150350348	0
MAGI2	rs11767605	7	78076951	0.44334	G	A	5.50524890600308e-05	0.000929305921754495	0.952760601984865	1591159482	0.0592404371599115	FALSE	0	0.00645218335627218	0	0		0	0	FALSE	0.00215072778542406	0
MAGI2	rs11768142	7	78345311	0.0685885	C	T	0.00110974627049959	0.00169135013263632	0.511740214032534	1591159482	0.656130418584483	FALSE	0	0.00511677955493295	0	0		0	0	FALSE	0.00170559318497765	0
MAGI2	rs11770561	7	78328367	0.0695825	C	T	0.0012234742733946	0.00169396782755732	0.470138606690889	1591159482	0.722253547848565	FALSE	0	0.00518903114922575	0	0		0	0	FALSE	0.00172967704974192	0
MAGI2	rs11770702	7	78249167	0.0536779	A	G	0.000517079361342733	0.001277236926037	0.685593533349169	1591159482	0.40484216420764	FALSE	0	0.00500051075139141	0	0		0	0	FALSE	0.00166683691713047	0
MAGI2	rs11771624	7	78028689	0.0715706	C	T	0.0037669793820435	0.00195123890773386	0.0535377678595045	1591159482	1.93055774314095	FALSE	0	0.00956865754960512	0	0		0	0	FALSE	0.00318955251653504	0
MAGI2	rs11773198	7	77966365	0.105368	A	G	-0.000211595664171645	0.00114425989369557	0.853292383833714	1591159482	-0.184919234989757	FALSE	0	0.00482138772840357	0	0		0	0	FALSE	0.00160712924280119	0
MAGI2	rs11773249	7	78357713	0.0616302	A	G	0.00148500202883672	0.0012665676166727	0.241011737871981	1591159482	1.17246170618024	FALSE	0	0.00653042048862962	0	0		0	0	FALSE	0.00217680682954321	0
MAGI2	rs11773635	7	78156972	0.198807	A	C	-0.00372670174215494	0.00106113802132117	0.000444771637431571	1591159482	-3.51198587485821	FALSE	0	0.0130931436631571	0	0		0	0	FALSE	0.00436438122105235	0
MAGI2	rs11972221	7	77952134	0.148111	T	C	-0.00122582552746575	0.00112590268939419	0.276264547932803	1591159482	-1.08874908907565	FALSE	0	0.00527243284008827	0	0		0	0	FALSE	0.00175747761336276	0
MAGI2	rs11972224	7	77952146	0.148111	T	C	-0.00122298656314652	0.00112586381416421	0.277361725024797	1591159482	-1.0862650950856	FALSE	0	0.00526799946861833	0	0		0	0	FALSE	0.00175599982287278	0
MAGI2	rs11972334	7	78098152	0.159046	T	C	0.000451094384201476	0.00109708722316396	0.680944522364207	1591159482	0.411174585463256	FALSE	0	0.00621230101737968	0	0		0	0	FALSE	0.00207076700579323	0
MAGI2	rs11975402	7	78101539	0.150099	T	C	0.0039880654243366	0.00109645618499953	0.000275583787314385	1591159482	3.63723191030959	FALSE	0	0.00533929902609498	0	0		0	0	FALSE	0.00177976634203166	0
MAGI2	rs11975489	7	77976904	0.267396	A	G	-0.00149243383776948	0.00096291918693342	0.121164175960962	1591159482	-1.54990559750127	FALSE	0	0.00914059238092357	0	0		0	0	FALSE	0.00304686412697452	0
MAGI2	rs11977168	7	78109193	0.310139	A	C	-0.000975908768589555	0.000975715672778585	0.317214744494032	1591159482	-1.00019790172112	FALSE	0	0.00618966778509744	0	0		0	0	FALSE	0.00206322259503248	0
MAGI2	rs11977779	7	78109043	0.311133	T	C	-0.000999396077765802	0.000975767408408664	0.305733511962477	1591159482	-1.02421547302515	FALSE	0	0.00612496690316444	0	0		0	0	FALSE	0.00204165563438815	0
MAGI2	rs11978200	7	77931258	0.0755467	G	A	0.0028692359691682	0.00177682680264844	0.10635205661473	1591159482	1.61480903197288	FALSE	0	0.0160693875366464	0	0		0	0	FALSE	0.00535646251221548	0
MAGI2	rs11983137	7	78023769	0.0715706	C	T	0.00377565446544471	0.00195027095419511	0.0528721034860331	1591159482	1.93596405531402	FALSE	0	0.00961711827172573	0	0		0	0	FALSE	0.00320570609057524	0
MAGI2	rs12154641	7	77975624	0.463221	C	T	0.00125458873912095	0.000906808740725067	0.166505239233381	1591159482	1.38352078313427	FALSE	0	0.00963895056246766	0	0		0	0	FALSE	0.00321298352082255	0
MAGI2	rs12530771	7	78322763	0.0695825	A	G	0.0017740824048823	0.00124386140933835	0.15379037602382	1591159482	1.42627015482858	FALSE	0	0.00754381790396641	0	0		0	0	FALSE	0.0025146059679888	0
MAGI2	rs12531547	7	78323830	0.0695825	A	G	0.00178154206418652	0.00124384155333912	0.152060787260145	1591159482	1.43229019757696	FALSE	0	0.00757825128861667	0	0		0	0	FALSE	0.00252608376287222	0
MAGI2	rs12532152	7	77890699	0.159046	G	T	-0.00097439781896324	0.00113781925785576	0.391791432263987	1591159482	-0.856373112193152	FALSE	0	0.00578389475920826	0	0		0	0	FALSE	0.00192796491973609	0
MAGI2	rs12532329	7	78056437	0.122266	G	A	-0.00265130688618234	0.0013293560459903	0.0461051396209597	1591159482	-1.99442947897924	FALSE	0	0.0142322123077677	0	0		0	0	FALSE	0.00474407076925591	0
MAGI2	rs12533194	7	78322911	0.0695825	G	A	0.00123555633506528	0.00169469550141856	0.465957153242617	1591159482	0.729072765007665	FALSE	0	0.00520002455379987	0	0		0	0	FALSE	0.00173334151793329	0
MAGI2	rs12533269	7	78323183	0.0695825	G	A	0.00126934580051422	0.00169460192209451	0.453825564951169	1591159482	0.749052496615442	FALSE	0	0.0052332578918336	0	0		0	0	FALSE	0.00174441929727787	0
MAGI2	rs12533284	7	78052544	0.122266	G	A	-0.00275791872642785	0.00132870684155346	0.0379271435359235	1591159482	-2.07564124769872	FALSE	0	0.0156831108553203	0	0		0	0	FALSE	0.00522770361844009	0
MAGI2	rs12533873	7	78323788	0.0695825	G	T	0.00125309977862609	0.00169431950416192	0.459549521820714	1591159482	0.73958882934888	FALSE	0	0.00521732527592211	0	0		0	0	FALSE	0.00173910842530737	0
MAGI2	rs12533922	7	77895531	0.159046	T	C	-0.00109833063682775	0.00104425471331126	0.292898557101147	1591159482	-1.05178422737975	FALSE	0	0.00643309140256543	0	0		0	0	FALSE	0.00214436380085514	0
MAGI2	rs12534011	7	77874790	0.16004	C	T	-0.000827111407678753	0.00113442159785469	0.465938003251149	1591159482	-0.72910407316196	FALSE	0	0.00542387865739191	0	0		0	0	FALSE	0.00180795955246397	0
MAGI2	rs12534034	7	78169223	0.43837	G	A	4.26652000748798e-06	0.000926093539668676	0.996324152739974	1591159482	0.00460700763447113	FALSE	0	0.00658633210067816	0	0		0	0	FALSE	0.00219544403355939	0
MAGI2	rs12534364	7	77907408	0.243539	A	G	0.00200961927013967	0.00101740443784943	0.0482407704950902	1591159482	1.97524130559875	FALSE	0	0.00833778543236108	0	0		0	0	FALSE	0.00277926181078703	0
MAGI2	rs12536628	7	78346097	0.0685885	T	C	0.00166033080277339	0.00124201723979753	0.181287362271628	1591159482	1.33680173637852	FALSE	0	0.0071606818130262	0	0		0	0	FALSE	0.0023868939376754	0
MAGI2	rs12536887	7	77872067	0.250497	G	A	0.00164677119880941	0.00107100781150728	0.124148826006866	1591159482	1.53759027816224	FALSE	0	0.00610998286648978	0	0		0	0	FALSE	0.00203666095549659	0
MAGI2	rs12536952	7	78326481	0.0695825	C	A	0.00132187093108858	0.00169498011335759	0.435465040153412	1591159482	0.779874005996497	FALSE	0	0.00528756904414784	0	0		0	0	FALSE	0.00176252301471595	0
MAGI2	rs12536959	7	78326526	0.0695825	C	T	0.0012890427800879	0.00169489200866984	0.446928480477607	1591159482	0.760545671048121	FALSE	0	0.00525307430884558	0	0		0	0	FALSE	0.0017510247696152	0
MAGI2	rs12537256	7	77965295	0.186879	T	C	-0.00219331119572446	0.00101701016113517	0.031034767951969	1591159482	-2.15662662925248	FALSE	0	0.017397900890656	0	0		0	0	FALSE	0.00579930029688532	0
MAGI2	rs12537842	7	78352441	0.0616302	C	T	0.000652609591541753	0.00176837426636032	0.712094221072119	1591159482	0.369044949339236	FALSE	0	0.00486286795738489	0	0		0	0	FALSE	0.00162095598579496	0
MAGI2	rs12538687	7	78323661	0.0695825	C	A	0.00127624960327819	0.00169539257690577	0.451584970427684	1591159482	0.752775269081011	FALSE	0	0.00523962035298942	0	0		0	0	FALSE	0.00174654011766314	0
MAGI2	rs12539558	7	78090169	0.190855	A	G	0.000660677250152657	0.00107313528678438	0.538124614394478	1591159482	0.615651407878272	FALSE	0	0.00484801093432352	0	0		0	0	FALSE	0.00161600364477451	0
MAGI2	rs12539788	7	77999020	0.279324	C	T	-8.81122652762704e-05	0.00102022874989768	0.931176105824701	1591159482	-0.0863652051415992	FALSE	0	0.00481547272362737	0	0		0	0	FALSE	0.00160515757454246	0
MAGI2	rs12540093	7	77914442	0.185885	T	G	-0.000913998571951046	0.0010201132260845	0.370264741569721	1591159482	-0.895977572469329	FALSE	0	0.00542183501601823	0	0		0	0	FALSE	0.00180727833867274	0
MAGI2	rs12540478	7	78321689	0.0695825	T	C	0.00171328798747156	0.00124397748522387	0.168430000077901	1591159482	1.37726607420329	FALSE	0	0.00727548816445267	0	0		0	0	FALSE	0.00242516272148422	0
MAGI2	rs12540597	7	78322406	0.0695825	A	C	0.00176006606338878	0.0012438310725374	0.157057866224547	1591159482	1.41503625552485	FALSE	0	0.00748043897165618	0	0		0	0	FALSE	0.00249347965721873	0
MAGI2	rs12665877	7	78344461	0.302187	G	T	-0.0019826559767334	0.00100820938137744	0.0492394826957067	1591159482	-1.96651212868566	FALSE	0	0.0139506373207895	0	0		0	0	FALSE	0.00465021244026316	0
MAGI2	rs12666720	7	78228630	0.0864811	T	G	0.000937524168922661	0.00173995499414768	0.590010419954157	1591159482	0.538820930470049	FALSE	0	0.00484229881986731	0	0		0	0	FALSE	0.00161409960662244	0
MAGI2	rs12667712	7	78109304	0.311133	C	T	-0.00117183832474726	0.001018854971776	0.250081174612167	1591159482	-1.15015223678458	FALSE	0	0.00565320450969797	0	0		0	0	FALSE	0.00188440150323266	0
MAGI2	rs12668963	7	78316880	0.43837	C	A	0.000204413363726798	0.000911695134194033	0.82259202706577	1591159482	0.224212410552685	FALSE	0	0.00522380208930129	0	0		0	0	FALSE	0.00174126736310043	0
MAGI2	rs12670360	7	78078875	0.0954274	T	C	-2.15477713610414e-05	0.00126079088459163	0.986364275499054	1591159482	-0.0170906782594805	FALSE	0	0.00484470964839789	0	0		0	0	FALSE	0.00161490321613263	0
MAGI2	rs12673024	7	78316766	0.492048	G	A	-0.000213533202390721	0.000912215249191221	0.814921292091026	1591159482	-0.234082035550317	FALSE	0	0.00485724282858036	0	0		0	0	FALSE	0.00161908094286012	0
MAGI2	rs12705395	7	77938556	0.294235	T	G	0.000998993483983408	0.000973638198121703	0.304871884163153	1591159482	1.02604179448857	FALSE	0	0.0057578969448232	0	0		0	0	FALSE	0.00191929898160773	0
MAGI2	rs12705409	7	77974447	0.439364	T	C	0.000668727069775099	0.000907017999140459	0.460951529458936	1591159482	0.737280925415838	FALSE	0	0.00607997080087186	0	0		0	0	FALSE	0.00202665693362395	0
MAGI2	rs12705417	7	78018841	0.17495	G	A	-0.00220591796788848	0.00118525905145317	0.0627262030282942	1591159482	-1.86112729127354	FALSE	0	0.0155654393687501	0	0		0	0	FALSE	0.00518847978958337	0
MAGI2	rs12705477	7	78104988	0.149105	A	C	0.00401521246324997	0.00109685145962472	0.000251555481289869	1591159482	3.66067112188896	FALSE	0	0.00540924610625027	0	0		0	0	FALSE	0.00180308203541676	0
MAGI2	rs12705481	7	78105365	0.166004	C	T	0.00508842610401516	0.00118524675158081	1.76166616100256e-05	1591159482	4.29313651121889	FALSE	0	0.00759160526873759	0	0		0	0	FALSE	0.0025305350895792	0
MAGI2	rs12705530	7	78157878	0.116302	C	T	0.00131827609127834	0.00141203660610875	0.350510734630324	1591159482	0.933599090544265	FALSE	0	0.0120721897593539	0	0		0	0	FALSE	0.00402406325311796	0
MAGI2	rs12705579	7	78184222	0.0646123	G	A	-0.00281381640969819	0.00182078791841053	0.122253422276858	1591159482	-1.54538394134037	FALSE	0	0.00861027726709507	0	0		0	0	FALSE	0.00287009242236502	0
MAGI2	rs12705591	7	78191370	0.0854871	T	C	-0.00155598415035319	0.00122553647120185	0.204214631673537	1591159482	-1.26963512463018	FALSE	0	0.00609447332923763	0	0		0	0	FALSE	0.00203149110974588	0
MAGI2	rs12705630	7	78218554	0.0576541	C	T	-0.00385697718786483	0.0020379103828298	0.0584092554271459	1591159482	-1.89261373824943	FALSE	0	0.00958048610030271	0	0		0	0	FALSE	0.00319349536676757	0
MAGI2	rs12705635	7	78227661	0.0656064	T	C	-0.00205081036774099	0.0013076526441254	0.116807795536105	1591159482	-1.56831432028544	FALSE	0	0.00706606459769832	0	0		0	0	FALSE	0.00235535486589944	0
MAGI2	rs12705674	7	78277679	0.303181	A	C	0.00152243088831778	0.000965964862894261	0.115009040509226	1591159482	1.57607274011625	FALSE	0	0.0153839270452717	0	0		0	0	FALSE	0.00512797568175723	0
MAGI2	rs12705692	7	78292384	0.328032	A	G	0.00160411162849256	0.000954465447993257	0.092833102042465	1591159482	1.68063876158657	FALSE	0	0.0186896264532698	0	0		0	0	FALSE	0.00622987548442326	0
MAGI2	rs13221264	7	77909144	0.252485	A	G	0.00189928791564823	0.00101099462487311	0.0602946151463314	1591159482	1.87863304998937	FALSE	0	0.00759085045104124	0	0		0	0	FALSE	0.00253028348368041	0
MAGI2	rs13221465	7	77888670	0.237575	G	A	0.0014788025176087	0.00110549956893174	0.181001406335831	1591159482	1.33767805901335	FALSE	0	0.00573364481527261	0	0		0	0	FALSE	0.0019112149384242	0
MAGI2	rs13223430	7	78019346	0.368787	G	A	-0.000740132441229101	0.000931501276479209	0.426870251795459	1591159482	-0.794558697790062	FALSE	0	0.00587592773992129	0	0		0	0	FALSE	0.00195864257997376	0
MAGI2	rs13227396	7	78020423	0.173956	G	A	-0.00214899035803683	0.00118455043856541	0.0696496747852958	1591159482	-1.8141822315641	FALSE	0	0.0151111464374212	0	0		0	0	FALSE	0.00503704881247373	0
MAGI2	rs13227573	7	77932747	0.289264	G	T	0.000488885988823143	0.0010210104271457	0.632062662336794	1591159482	0.478825657236288	FALSE	0	0.00491036211233265	0	0		0	0	FALSE	0.00163678737077755	0
MAGI2	rs13227684	7	77932089	0.28827	C	T	0.000466478137776283	0.00102217882226624	0.648133508775081	1591159482	0.456356683992014	FALSE	0	0.0048845297737421	0	0		0	0	FALSE	0.00162817659124737	0
MAGI2	rs13227908	7	78115241	0.338966	C	T	0.0035592666182461	0.000962321132661021	0.0002167691523062	1591159482	3.69862668234665	FALSE	0	0.00748881690890535	0	0		0	0	FALSE	0.00249627230296845	0
MAGI2	rs13228296	7	78020474	0.17495	C	T	-0.00221244531552133	0.00118527673934217	0.061956553379646	1591159482	-1.86660654181844	FALSE	0	0.0161898759924182	0	0		0	0	FALSE	0.00539662533080606	0
MAGI2	rs13230444	7	77878675	0.244533	G	A	0.00151652954403873	0.00108703982687828	0.162985608099569	1591159482	1.39510025901612	FALSE	0	0.00578847445761921	0	0		0	0	FALSE	0.00192949148587307	0
MAGI2	rs13234980	7	77879528	0.245527	C	T	0.00153131699884523	0.00108757838787918	0.15912926523006	1591159482	1.40800609492743	FALSE	0	0.0058625638487394	0	0		0	0	FALSE	0.0019541879495798	0
MAGI2	rs13235825	7	78009861	0.413519	G	A	0.000969332776461665	0.000919052059257441	0.291558285965982	1591159482	1.05470932434975	FALSE	0	0.00696051403487208	0	0		0	0	FALSE	0.00232017134495736	0
MAGI2	rs13237827	7	78319485	0.322068	T	C	0.00141019679510073	0.000977532237836351	0.149130649240761	1591159482	1.44260899080119	FALSE	0	0.0140003245371957	0	0		0	0	FALSE	0.0046667748457319	0
MAGI2	rs13237945	7	78106583	0.168986	T	G	0.00418286412655415	0.00107849233217182	0.000105129919442245	1591159482	3.87843659317529	FALSE	0	0.00567483215520548	0	0		0	0	FALSE	0.00189161071840183	0
MAGI2	rs13240011	7	78342072	0.0685885	G	A	0.00110513624351869	0.00169177506469361	0.513601147404468	1591159482	0.653240650357284	FALSE	0	0.00511268706775181	0	0		0	0	FALSE	0.00170422902258394	0
MAGI2	rs13242509	7	78190213	0.114314	T	C	-0.00105855475723134	0.00121605937811625	0.384038418446849	1591159482	-0.870479498189559	FALSE	0	0.00583206295924843	0	0		0	0	FALSE	0.00194402098641614	0
MAGI2	rs13243127	7	78072997	0.44334	A	G	0.000154530984108495	0.000922415536195463	0.866954145357402	1591159482	0.167528600771257	FALSE	0	0.0069179837014115	0	0		0	0	FALSE	0.00230599456713717	0
MAGI2	rs13243622	7	77884352	0.227634	T	C	0.00204877824289058	0.00102623389857713	0.045889882812206	1591159482	1.99640476282376	FALSE	0	0.00925649315353039	0	0		0	0	FALSE	0.00308549771784346	0
MAGI2	rs13243808	7	78318231	0.437376	C	T	0.000192838677514007	0.000911698915939865	0.832484845607692	1591159482	0.211515747296037	FALSE	0	0.00518785801553223	0	0		0	0	FALSE	0.00172928600517741	0
MAGI2	rs13244712	7	77872077	0.398608	T	C	0.00131527191364911	0.000928345914357903	0.156544111966265	1591159482	1.41679076011104	FALSE	0	0.012698736822782	0	0		0	0	FALSE	0.00423291227426067	0
MAGI2	rs13245893	7	77873346	0.242545	A	G	0.00180479810765585	0.00101395086336934	0.0750815178602568	1591159482	1.77996604456604	FALSE	0	0.0071866795911989	0	0		0	0	FALSE	0.00239555986373297	0
MAGI2	rs13246026	7	78331066	0.408549	C	A	-0.000627028418485565	0.000934339617527901	0.502161530392566	1591159482	-0.671092616349259	FALSE	0	0.00500814148399442	0	0		0	0	FALSE	0.00166938049466481	0
MAGI2	rs1468596	7	78019476	0.172962	C	T	6.51289052252024e-06	0.00118282569467072	0.995606699652174	1591159482	0.00550621325852524	FALSE	0	0.004889319184746	0	0		0	0	FALSE	0.001629773061582	0
MAGI2	rs1496765	7	78331354	0.0715706	G	A	0.00117848656532562	0.00169028455769858	0.485670171574384	1591159482	0.697211933906678	FALSE	0	0.0051560241499794	0	0		0	0	FALSE	0.0017186747166598	0
MAGI2	rs1496767	7	78336572	0.0516899	T	C	0.00112970708328083	0.00129650903255602	0.383565629832384	1591159482	0.871345324184633	FALSE	0	0.00525529712423001	0	0		0	0	FALSE	0.00175176570807667	0
MAGI2	rs1496773	7	78307481	0.0487078	C	T	0.00188093317805071	0.0020365832433578	0.355708706855538	1591159482	0.923572942174235	FALSE	0	0.00584584181556691	0	0		0	0	FALSE	0.0019486139385223	0
MAGI2	rs1496774	7	78310108	0.151093	T	G	5.4411290969655e-05	0.00109473367061324	0.960359252595575	1591159482	0.0497027655495197	FALSE	0	0.00481790379177627	0	0		0	0	FALSE	0.00160596793059209	0
MAGI2	rs1496783	7	78290844	0.33002	C	T	0.00156341627356825	0.000975748974459609	0.109095245143532	1591159482	1.60227303793386	FALSE	0	0.0171632367626788	0	0		0	0	FALSE	0.00572107892089295	0
MAGI2	rs1548867	7	78118846	0.0924453	A	G	0.00336878766127202	0.00126301480135315	0.00764727017267591	1591159482	2.66725905164597	FALSE	0	0.00484895785142636	0	0		0	0	FALSE	0.00161631928380879	0
MAGI2	rs1548868	7	78118982	0.297217	G	A	0.00556043096885778	0.0010160054288635	4.42890239242647e-08	1591159482	5.47283588344371	TRUE	0	0.376202229611145	0	0.376203	1	0	0	FALSE	0.250801743203715	0
MAGI2	rs161287	7	78260373	0.259443	T	C	0.00290102248373238	0.000991945012484969	0.00344921476264331	1591159482	2.92457993862471	FALSE	0	0.029743997389317	0	0		0	0	FALSE	0.009914665796439	0
MAGI2	rs16885926	7	77953223	0.0785288	G	A	0.0026169644527058	0.00173157145605393	0.130706076021096	1591159482	1.51132339561059	FALSE	0	0.0143110269354156	0	0		0	0	FALSE	0.00477034231180521	0
MAGI2	rs16886265	7	78335301	0.0536779	T	C	0.00120942453152377	0.00130056460520233	0.352411115896821	1591159482	0.929922686413274	FALSE	0	0.00539621481776242	0	0		0	0	FALSE	0.00179873827258747	0
MAGI2	rs16886302	7	78362873	0.0497018	G	A	0.00221575283779549	0.00195295425462653	0.256557776383987	1591159482	1.1345646384427	FALSE	0	0.00585351889124153	0	0		0	0	FALSE	0.00195117296374718	0
MAGI2	rs170415	7	78306561	0.140159	T	C	0.00168511768502669	0.00109501214032889	0.123827930242945	1591159482	1.5389031983888	FALSE	0	0.00715908247809971	0	0		0	0	FALSE	0.00238636082603324	0
MAGI2	rs170416	7	78306648	0.246521	G	A	0.000771689220825153	0.00102731081059095	0.452547916140201	1591159482	0.751174048661326	FALSE	0	0.00484455274541151	0	0		0	0	FALSE	0.00161485091513717	0
MAGI2	rs17147827	7	78087284	0.143141	G	T	0.00096904093362693	0.00132778487368601	0.465501609488285	1591159482	0.729817723361176	FALSE	0	0.00483384545810273	0	0		0	0	FALSE	0.00161128181936758	0
MAGI2	rs17150464	7	77897984	0.178926	G	A	-0.00120680730881707	0.00109720454120313	0.271378858436683	1591159482	-1.09989273968348	FALSE	0	0.00636909791128015	0	0		0	0	FALSE	0.00212303263709338	0
MAGI2	rs17150489	7	77905565	0.178926	T	C	-0.00128731985559771	0.00102305578981662	0.208280187356964	1591159482	-1.25830855796091	FALSE	0	0.00705538514122472	0	0		0	0	FALSE	0.00235179504707491	0
MAGI2	rs17150499	7	77930483	0.0755467	A	G	0.00181226598687962	0.00126645171087285	0.152436192135065	1591159482	1.43097914537191	FALSE	0	0.0129461725775678	0	0		0	0	FALSE	0.00431539085918927	0
MAGI2	rs17150505	7	77943084	0.0725646	C	T	0.00193300167186179	0.00179747700178344	0.282196950531022	1591159482	1.07539716499509	FALSE	0	0.0102282325980898	0	0		0	0	FALSE	0.00340941086602993	0
MAGI2	rs17150512	7	77946826	0.143141	C	T	-0.00189487726776693	0.00134590187135909	0.159164638779628	1591159482	-1.40788664321678	FALSE	0	0.00581079227629033	0	0		0	0	FALSE	0.00193693075876344	0
MAGI2	rs17150542	7	77962151	0.170974	T	C	-0.00232789317259227	0.00104143870777082	0.025399850596924	1591159482	-2.23526661264116	FALSE	0	0.0182592839402077	0	0		0	0	FALSE	0.00608642798006924	0
MAGI2	rs17150624	7	78013932	0.21173	T	G	-0.00230914919092625	0.00103428972049557	0.0255757194977757	1591159482	-2.23259416116003	FALSE	0	0.0176732133430163	0	0		0	0	FALSE	0.00589107111433877	0
MAGI2	rs17150625	7	78014031	0.21173	T	C	-0.00229852875566358	0.00103419976810518	0.0262482435387623	1591159482	-2.22251911724449	FALSE	0	0.0174472817209278	0	0		0	0	FALSE	0.0058157605736426	0
MAGI2	rs17150656	7	78019698	0.368787	C	T	-0.000730363414425811	0.000931612124418945	0.433053016658341	1591159482	-0.783978004667281	FALSE	0	0.00584496184989558	0	0		0	0	FALSE	0.00194832061663186	0
MAGI2	rs17150792	7	78078993	0.0974155	T	C	0.00133829714795025	0.00123138809775094	0.277116390232707	1591159482	1.08681994766278	FALSE	0	0.00540217248258168	0	0		0	0	FALSE	0.00180072416086056	0
MAGI2	rs17150898	7	78119780	0.137177	A	C	-9.50589776596407e-05	0.0011407382723236	0.933588270237954	1591159482	-0.0833311022922134	FALSE	0	0.00740073929156726	0	0		0	0	FALSE	0.00246691309718909	0
MAGI2	rs17150961	7	78157207	0.213718	A	C	-0.00357360804268505	0.0010454552456986	0.000630294741827761	1591159482	-3.41823149043274	FALSE	0	0.0111437610729205	0	0		0	0	FALSE	0.00371458702430683	0
MAGI2	rs17151037	7	78200751	0.0904573	C	T	-0.00371455948986828	0.00160344411168194	0.0205248220292754	1591159482	-2.31661300996134	FALSE	0	0.0143265213681117	0	0		0	0	FALSE	0.00477550712270392	0
MAGI2	rs17151130	7	78237175	0.0536779	C	T	0.00121541532634343	0.00183868831116592	0.508597541774012	1591159482	0.661023034171969	FALSE	0	0.00540050499324707	0	0		0	0	FALSE	0.00180016833108236	0
MAGI2	rs17151138	7	78240860	0.0536779	G	A	0.0011363599896668	0.00183721824229566	0.536231268782177	1591159482	0.618522047901551	FALSE	0	0.00531664988780378	0	0		0	0	FALSE	0.00177221662926793	0
MAGI2	rs17151258	7	78305831	0.0506958	C	T	0.00268503992590522	0.00201770603167397	0.18327493516508	1591159482	1.33073891030479	FALSE	0	0.00726688646983664	0	0		0	0	FALSE	0.00242229548994555	0
MAGI2	rs17151261	7	78306442	0.0506958	T	C	0.00115930768604343	0.00131333966873902	0.377389016279576	1591159482	0.882717330206373	FALSE	0	0.00560253107043662	0	0		0	0	FALSE	0.00186751035681221	0
MAGI2	rs17151382	7	78351304	0.0477137	C	A	0.00591469608157974	0.00202991556974279	0.00357099093878768	1591159482	2.91376457708002	FALSE	0	0.0213956988795824	0	0		0	0	FALSE	0.00713189962652746	0
MAGI2	rs17161332	7	78304878	0.0506958	T	C	0.00115065656878855	0.00131320525555833	0.380910503901601	1591159482	0.876219893210319	FALSE	0	0.00558666558993215	0	0		0	0	FALSE	0.00186222186331072	0
MAGI2	rs17343643	7	77909940	0.178926	C	T	-0.0012295955275922	0.00109858805472524	0.263033171090357	1591159482	-1.11925077130001	FALSE	0	0.00644374467414433	0	0		0	0	FALSE	0.00214791489138144	0
MAGI2	rs17344821	7	77954744	0.05666	T	G	0.00179260182908272	0.00129184600938462	0.165250318936571	1591159482	1.38762810432541	FALSE	0	0.00847850628381763	0	0		0	0	FALSE	0.00282616876127254	0
MAGI2	rs17347170	7	77980242	0.0626243	T	C	-0.00316731100544696	0.00127366403927289	0.0128908287792627	1591159482	-2.4867711639681	FALSE	0	0.0350500794837405	0	0		0	0	FALSE	0.0116833598279135	0
MAGI2	rs17349903	7	78019596	0.440358	T	G	-0.00152245626673008	0.000915119972723728	0.096178695777271	1591159482	-1.6636684938683	FALSE	0	0.00897733120205857	0	0		0	0	FALSE	0.00299244373401952	0
MAGI2	rs17350367	7	78025021	0.346918	C	T	0.000260533916633912	0.000962935268700589	0.786727746291625	1591159482	0.270562233103668	FALSE	0	0.00500729246345921	0	0		0	0	FALSE	0.00166909748781974	0
MAGI2	rs17350535	7	78027059	0.345924	C	T	0.00030272606107858	0.000962711278592163	0.753178103165699	1591159482	0.314451557606426	FALSE	0	0.00504089620054526	0	0		0	0	FALSE	0.00168029873351509	0
MAGI2	rs17352456	7	78073369	0.0954274	A	C	-0.000198189068394876	0.00126116261038613	0.875128279899594	1591159482	-0.157147910002023	FALSE	0	0.00493733617335257	0	0		0	0	FALSE	0.00164577872445086	0
MAGI2	rs17352924	7	78075882	0.0944334	A	G	-0.000170058347669929	0.00126091932268781	0.892715813965191	1591159482	-0.134868539652028	FALSE	0	0.00490910670907208	0	0		0	0	FALSE	0.00163636890302403	0
MAGI2	rs17353329	7	78078506	0.0954274	C	T	-0.000876479848406362	0.0017517936861555	0.61684075889864	1591159482	-0.500332804789297	FALSE	0	0.0054448589376277	0	0		0	0	FALSE	0.00181495297920923	0
MAGI2	rs17369423	7	78117117	0.136183	T	C	-2.46366783747566e-06	0.00114094555736471	0.99827711235633	1591159482	-0.00215932111884996	FALSE	0	0.00782589206186535	0	0		0	0	FALSE	0.00260863068728845	0
MAGI2	rs17370909	7	78149446	0.214712	A	G	-0.00205606948489727	0.00103163791886876	0.0462598430031637	1591159482	-1.99301464912403	FALSE	0	0.00570253186586955	0	0		0	0	FALSE	0.00190084395528985	0
MAGI2	rs17372719	7	78190185	0.43837	T	G	-0.000284349202392305	0.000973134852760286	0.770134341393055	1591159482	-0.292199176286567	FALSE	0	0.00549546378256816	0	0		0	0	FALSE	0.00183182126085605	0
MAGI2	rs17383882	7	78335998	0.0516899	C	T	0.00259638534930528	0.00193893684351069	0.180545671345107	1591159482	1.33907680283397	FALSE	0	0.00658331005250523	0	0		0	0	FALSE	0.00219443668416841	0
MAGI2	rs17384271	7	78340049	0.407555	A	G	-0.000627550486526596	0.000919037585195078	0.494711484048768	1591159482	-0.682834409207965	FALSE	0	0.00505209170443566	0	0		0	0	FALSE	0.00168403056814522	0
MAGI2	rs17385455	7	78351701	0.101392	T	G	0.00158678277706347	0.00122102939901199	0.193756925122563	1591159482	1.29954510378492	FALSE	0	0.006890221942909	0	0		0	0	FALSE	0.00229674064763633	0
MAGI2	rs17415846	7	78020805	0.383698	A	G	-0.000225872139226972	0.000926410715105663	0.807374678801308	1591159482	-0.243814255970917	FALSE	0	0.00482991982882908	0	0		0	0	FALSE	0.00160997327627636	0
MAGI2	rs17431866	7	78079216	0.0954274	C	T	-0.000877203815938636	0.00175547351612888	0.617288859864989	1591159482	-0.499696411184272	FALSE	0	0.00544349090846963	0	0		0	0	FALSE	0.00181449696948988	0
MAGI2	rs17435216	7	78117548	0.191849	A	C	0.00453628403704186	0.00104400013498405	1.39212806600016e-05	1591159482	4.34509909053907	FALSE	0	0.00687948489927848	0	0		0	0	FALSE	0.00229316163309283	0
MAGI2	rs17437602	7	78173595	0.318091	T	C	-0.00238785271151387	0.000965838196439127	0.0134242553581203	1591159482	-2.47231132535186	FALSE	0	0.00587010163325941	0	0		0	0	FALSE	0.0019567005444198	0
MAGI2	rs17439060	7	78217529	0.464215	T	C	0.000413250238988352	0.000919369939895043	0.65307614556894	1591159482	0.449492876649338	FALSE	0	0.0066753825837268	0	0		0	0	FALSE	0.00222512752790893	0
MAGI2	rs17439220	7	78219309	0.199801	C	T	-0.00143653256514887	0.00110470163331887	0.193470558026784	1591159482	-1.3003805931137	FALSE	0	0.00684378006247066	0	0		0	0	FALSE	0.00228126002082355	0
MAGI2	rs17450323	7	78342354	0.102386	G	A	0.00238569807050895	0.00156513425181494	0.127439541533471	1591159482	1.52427695435231	FALSE	0	0.00834349970372583	0	0		0	0	FALSE	0.00278116656790861	0
MAGI2	rs1845921	7	78310538	0.0516899	G	A	0.00165240705768556	0.00198532414174143	0.405233441454093	1591159482	0.832310967737565	FALSE	0	0.0055668956704672	0	0		0	0	FALSE	0.00185563189015573	0
MAGI2	rs1859327	7	78357729	0.414513	T	C	-0.000688881929155955	0.000918257728122869	0.453130991990659	1591159482	-0.750205424967333	FALSE	0	0.00580846588823414	0	0		0	0	FALSE	0.00193615529607805	0
MAGI2	rs1859935	7	78316081	0.252485	A	G	0.00243068905538676	0.000999840829816501	0.0150540560408888	1591159482	2.4310760102014	FALSE	0	0.0238818094099632	0	0		0	0	FALSE	0.0079606031366544	0
MAGI2	rs1860538	7	77969293	0.420477	G	T	0.00178256947927069	0.000911691233363144	0.050555485391218	1591159482	1.95523376120988	FALSE	0	0.0168615716351913	0	0		0	0	FALSE	0.0056205238783971	0
MAGI2	rs186533	7	78339648	0.336978	A	G	0.00166320171746242	0.000937150482578552	0.0759402509833294	1591159482	1.77474348931257	FALSE	0	0.0105916774945175	0	0		0	0	FALSE	0.00353055916483917	0
MAGI2	rs1990369	7	77996068	0.430417	A	G	-0.00138851295378754	0.000915272054320085	0.129254203057588	1591159482	-1.5170494359942	FALSE	0	0.00800561742777994	0	0		0	0	FALSE	0.00266853914259331	0
MAGI2	rs1990579	7	78103384	0.232604	A	G	0.00408364695672974	0.00101755349412152	5.99008005721049e-05	1591159482	4.01320125214179	FALSE	0	0.00977649813817571	0	0		0	0	FALSE	0.00325883271272524	0
MAGI2	rs2011076	7	78007972	0.195825	T	C	-0.0007048634654565	0.00103876340724405	0.497416592316576	1591159482	-0.678560161573826	FALSE	0	0.00519037178531212	0	0		0	0	FALSE	0.00173012392843737	0
MAGI2	rs2068339	7	78009029	0.195825	C	A	-0.00118560107357728	0.00112469780713213	0.291813889269848	1591159482	-1.05415078260039	FALSE	0	0.00609531503588257	0	0		0	0	FALSE	0.00203177167862752	0
MAGI2	rs2110630	7	78136192	0.358847	T	C	-0.00220466769918156	0.000944506773556301	0.019585252559626	1591159482	-2.33419998766175	FALSE	0	0.00486721016955738	0	0		0	0	FALSE	0.00162240338985246	0
MAGI2	rs2110868	7	78073861	0.213718	T	C	-0.00100826143595088	0.00107770520778923	0.349498079962412	1591159482	-0.935563295661525	FALSE	0	0.00501071787906948	0	0		0	0	FALSE	0.00167023929302316	0
MAGI2	rs2110870	7	78080466	0.163022	T	C	-0.000970007578057272	0.00112764992093747	0.389677281702666	1591159482	-0.86020276332823	FALSE	0	0.00499416666039665	0	0		0	0	FALSE	0.00166472222013222	0
MAGI2	rs2159511	7	77977855	0.384692	A	G	0.00161191771195522	0.000916785746485712	0.0787088448175488	1591159482	1.75822728280205	FALSE	0	0.013987937620329	0	0		0	0	FALSE	0.00466264587344301	0
MAGI2	rs2160319	7	78080656	0.164016	C	T	-0.00153745859910144	0.0013184758602154	0.243578953666845	1591159482	-1.16608778779633	FALSE	0	0.00554269887795866	0	0		0	0	FALSE	0.00184756629265289	0
MAGI2	rs2190662	7	78322064	0.462227	T	C	1.12907053381472e-05	0.00091021336601327	0.990102926650988	1591159482	0.0124044600527022	FALSE	0	0.00488558593963906	0	0		0	0	FALSE	0.00162852864654635	0
MAGI2	rs2190663	7	78322081	0.462227	C	T	1.4098612711242e-05	0.000910377138495562	0.987644004554957	1591159482	0.0154865627826953	FALSE	0	0.00488764678071574	0	0		0	0	FALSE	0.00162921559357191	0
MAGI2	rs2190664	7	78322126	0.463221	T	C	2.5136334874755e-05	0.000910187930776931	0.977967907772338	1591159482	0.0276166427006989	FALSE	0	0.00491784593893174	0	0		0	0	FALSE	0.00163928197964391	0
MAGI2	rs2191323	7	77982085	0.257455	C	T	-0.0013894955840432	0.00106427699316084	0.191696439679905	1591159482	-1.3055770189267	FALSE	0	0.00624299829857855	0	0		0	0	FALSE	0.00208099943285952	0
MAGI2	rs2191324	7	77994606	0.355865	C	T	-0.000888699294466984	0.000941990090854347	0.345462316170489	1591159482	-0.943427434211086	FALSE	0	0.00634735880678483	0	0		0	0	FALSE	0.00211578626892828	0
MAGI2	rs2191326	7	78013732	0.440358	A	C	-0.00144665242471906	0.000914921553920366	0.113837695920079	1591159482	-1.58117646099851	FALSE	0	0.0085577743504115	0	0		0	0	FALSE	0.00285259145013717	0
MAGI2	rs2192650	7	78126378	0.0974155	C	T	0.00525223316927771	0.00162332994776829	0.00121443216886174	1591159482	3.2354686590353	FALSE	0	0.00623796677067257	0	0		0	0	FALSE	0.00207932225689086	0
MAGI2	rs2215377	7	77996712	0.192843	C	T	-0.00118185957978385	0.0011280576414425	0.294779466897709	1591159482	-1.04769431664197	FALSE	0	0.00603201213318894	0	0		0	0	FALSE	0.00201067071106298	0
MAGI2	rs2215378	7	78026462	0.362823	T	C	-0.000905407828666952	0.000925729369482479	0.328050546933556	1591159482	-0.978048075943742	FALSE	0	0.00653467944484565	0	0		0	0	FALSE	0.00217822648161522	0
MAGI2	rs2216075	7	78095241	0.096421	A	G	-0.0017057018310713	0.00123591758422808	0.167552874949084	1591159482	-1.38010968760238	FALSE	0	0.0106393327876061	0	0		0	0	FALSE	0.00354644426253536	0
MAGI2	rs2302638	7	78085089	0.208748	G	T	0.000570534931129314	0.00118996115957081	0.631613716960829	1591159482	0.479456767593231	FALSE	0	0.00493896922365478	0	0		0	0	FALSE	0.00164632307455159	0
MAGI2	rs2362598	7	78072702	0.116302	A	G	-0.000148603136292575	0.00120454247474985	0.901814946187619	1591159482	-0.123368946639624	FALSE	0	0.00485254007795433	0	0		0	0	FALSE	0.00161751335931811	0
MAGI2	rs2429641	7	77881530	0.395626	C	A	-0.00131678507975796	0.000941705288450285	0.162023452127891	1591159482	-1.39829848670057	FALSE	0	0.0128775299439174	0	0		0	0	FALSE	0.00429250998130581	0
MAGI2	rs2534646	7	77960511	0.459245	A	G	0.00106335254897289	0.000905360504402907	0.240191877568557	1591159482	1.17450733028627	FALSE	0	0.00717748923121608	0	0		0	0	FALSE	0.00239249641040536	0
MAGI2	rs2534647	7	77960565	0.411531	A	G	0.00170435453072802	0.000909379322485949	0.0609034997993	1591159482	1.87419538644101	FALSE	0	0.0129536509989372	0	0		0	0	FALSE	0.0043178836663124	0
MAGI2	rs2627539	7	78219049	0.182903	A	G	0.00200259914502034	0.00107860201220296	0.0633592866366562	1591159482	1.85666179217503	FALSE	0	0.00602429852597464	0	0		0	0	FALSE	0.00200809950865821	0
MAGI2	rs2691513	7	77967743	0.44334	G	T	0.000463761854048254	0.000907316754701727	0.609256140070116	1591159482	0.511135556182595	FALSE	0	0.0054378235270568	0	0		0	0	FALSE	0.00181260784235227	0
MAGI2	rs2691530	7	77960243	0.366799	C	T	0.00200385839927795	0.00092904431332691	0.031013228790797	1591159482	2.15690292759247	FALSE	0	0.0211576982280987	0	0		0	0	FALSE	0.00705256607603289	0
MAGI2	rs2691533	7	77960922	0.459245	T	C	0.00106395344890202	0.000905156751579441	0.239820496879561	1591159482	1.17543557736877	FALSE	0	0.00718223371969218	0	0		0	0	FALSE	0.00239407790656406	0
MAGI2	rs2691534	7	77961360	0.201789	C	T	8.55328784588101e-05	0.00116900061664674	0.941672810698863	1591159482	0.073167522104616	FALSE	0	0.00497400800168069	0	0		0	0	FALSE	0.0016580026672269	0
MAGI2	rs2691535	7	77961417	0.417495	C	T	0.00146382208967447	0.000909016354006564	0.107324444866681	1591159482	1.61033636328164	FALSE	0	0.0103985901288113	0	0		0	0	FALSE	0.00346619670960376	0
MAGI2	rs2691537	7	77963561	0.22167	C	T	-0.000524781964452678	0.00110704387141263	0.635472099882672	1591159482	-0.474038995205345	FALSE	0	0.00493993069087384	0	0		0	0	FALSE	0.00164664356362461	0
MAGI2	rs2691538	7	77963602	0.420477	A	C	0.00138446552756241	0.000907968606229577	0.127310364756935	1591159482	1.52479448965921	FALSE	0	0.00930224373494959	0	0		0	0	FALSE	0.00310074791164986	0
MAGI2	rs2691539	7	77963846	0.392644	T	G	0.0011111370135024	0.000911212992504145	0.222690790241794	1591159482	1.21940426952082	FALSE	0	0.00760953536826303	0	0		0	0	FALSE	0.00253651178942101	0
MAGI2	rs2691540	7	77964426	0.478131	A	C	0.000698147009441113	0.000904729607084452	0.440313626874939	1591159482	0.771663714743387	FALSE	0	0.00600163302015266	0	0		0	0	FALSE	0.00200054434005089	0
MAGI2	rs2691543	7	77964788	0.116302	C	T	-0.00192137012359656	0.00149903319366315	0.199934027782978	1591159482	-1.28173954500724	FALSE	0	0.00682223611872146	0	0		0	0	FALSE	0.00227407870624049	0
MAGI2	rs2885560	7	78124424	0.0944334	C	T	0.00503240245298485	0.00164802167661474	0.00226111764824256	1591159482	3.05360210026004	FALSE	0	0.0056863098942318	0	0		0	0	FALSE	0.0018954366314106	0
MAGI2	rs2885564	7	78163372	0.228628	A	G	-0.00176119018889709	0.00102654083690088	0.0862251575172257	1591159482	-1.71565526239961	FALSE	0	0.00547858485470765	0	0		0	0	FALSE	0.00182619495156922	0
MAGI2	rs319861	7	78259568	0.270378	T	G	0.00272093265404334	0.000986931905556774	0.00583413310273742	1591159482	2.75696087918886	FALSE	0	0.0238796319412562	0	0		0	0	FALSE	0.00795987731375207	0
MAGI2	rs319862	7	78259591	0.270378	C	T	0.00278544993830111	0.00102420421209732	0.00653562659847305	1591159482	2.71962359205416	FALSE	0	0.0226580825683949	0	0		0	0	FALSE	0.00755269418946495	0
MAGI2	rs319863	7	78265298	0.309145	C	T	0.00238487643180601	0.000971741751792718	0.0141187182232601	1591159482	2.45422863369436	FALSE	0	0.0160949304607009	0	0		0	0	FALSE	0.00536497682023363	0
MAGI2	rs319867	7	78225942	0.415507	T	C	0.00114635151189353	0.000928607592840452	0.217022486376664	1591159482	1.23448431902978	FALSE	0	0.00743187631464159	0	0		0	0	FALSE	0.00247729210488053	0
MAGI2	rs319870	7	78229176	0.224652	A	G	3.98426231016412e-05	0.000997004013346023	0.968123142832771	1591159482	0.0399623497682083	FALSE	0	0.0049717135842875	0	0		0	0	FALSE	0.00165723786142917	0
MAGI2	rs319871	7	78229424	0.208748	A	G	0.000321699658545088	0.00101637512230809	0.751610382184972	1591159482	0.316516659532692	FALSE	0	0.00533444970960362	0	0		0	0	FALSE	0.00177814990320121	0
MAGI2	rs319873	7	78230808	0.205765	T	C	0.000419125486634442	0.00101375713923811	0.679285910048104	1591159482	0.413437765725069	FALSE	0	0.00534266743528788	0	0		0	0	FALSE	0.00178088914509596	0
MAGI2	rs319875	7	78230996	0.215706	G	A	4.96722331463504e-05	0.00105601705108773	0.962483467383262	1591159482	0.0470373400649038	FALSE	0	0.00491290941017197	0	0		0	0	FALSE	0.00163763647005732	0
MAGI2	rs321969	7	78313673	0.253479	G	A	0.00254777621123957	0.00105932830211265	0.0161686376567056	1591159482	2.40508651204585	FALSE	0	0.0240486304927228	0	0		0	0	FALSE	0.00801621016424092	0
MAGI2	rs321970	7	78312157	0.252485	C	T	0.0026518274009397	0.0010507197379162	0.0116087379783695	1591159482	2.52381991624031	FALSE	0	0.0273094674938836	0	0		0	0	FALSE	0.00910315583129454	0
MAGI2	rs321974	7	78307239	0.10338	A	G	0.00228063464560955	0.00118375884888072	0.0540289879509391	1591159482	1.92660409488466	FALSE	0	0.00842106122171971	0	0		0	0	FALSE	0.0028070204072399	0
MAGI2	rs321975	7	78308187	0.340954	T	C	0.00226746276348812	0.000944760324434158	0.0163932711559891	1591159482	2.40004020580158	FALSE	0	0.0103096209817688	0	0		0	0	FALSE	0.00343654032725627	0
MAGI2	rs321978	7	78304299	0.140159	A	G	0.00164297964633943	0.00109532478181945	0.133616182475399	1591159482	1.49999312862279	FALSE	0	0.00696753889463864	0	0		0	0	FALSE	0.00232251296487955	0
MAGI2	rs321979	7	78303931	0.154076	T	C	0.00259578851548065	0.00109889441934983	0.0181677251160861	1591159482	2.36218190735418	FALSE	0	0.0128855316403157	0	0		0	0	FALSE	0.00429517721343857	0
MAGI2	rs321980	7	78303886	0.140159	T	G	0.00164785887170619	0.00109524766795745	0.132438871421614	1591159482	1.50455364564192	FALSE	0	0.00698937454384752	0	0		0	0	FALSE	0.00232979151461584	0
MAGI2	rs321990	7	78295705	0.106362	T	C	0.00213727076551943	0.00118162680516219	0.0704894196402643	1591159482	1.80875277725785	FALSE	0	0.0076218266705258	0	0		0	0	FALSE	0.00254060889017527	0
MAGI2	rs321996	7	78319926	0.260437	G	A	0.00249001692458601	0.00104425397188747	0.0171026449611534	1591159482	2.38449361134375	FALSE	0	0.0220446185050684	0	0		0	0	FALSE	0.00734820616835615	0
MAGI2	rs321997	7	78321956	0.333996	C	T	0.00185961866834014	0.000956535816183289	0.0518812016336589	1591159482	1.94411817819878	FALSE	0	0.013026819458325	0	0		0	0	FALSE	0.00434227315277499	0
MAGI2	rs322000	7	78324890	0.10338	C	A	0.00464300896251556	0.00144738082239226	0.00133722107428537	1591159482	3.20786961571144	FALSE	0	0.0292701691147773	0	0		0	0	FALSE	0.0097567230382591	0
MAGI2	rs322001	7	78329178	0.333996	T	C	0.00164605508111719	0.000937940205868868	0.0792647753039805	1591159482	1.7549680361472	FALSE	0	0.0103849579468693	0	0		0	0	FALSE	0.00346165264895644	0
MAGI2	rs323133	7	78340465	0.335984	A	G	0.00163133407383152	0.000937237835778686	0.0817578544540623	1591159482	1.74057641673862	FALSE	0	0.0101537063651553	0	0		0	0	FALSE	0.00338456878838511	0
MAGI2	rs323135	7	78341360	0.176938	C	T	0.00339845211110287	0.00124048792620167	0.00615122804447841	1591159482	2.73960918064621	FALSE	0	0.0220936380605815	0	0		0	0	FALSE	0.00736454602019384	0
MAGI2	rs323137	7	78341846	0.176938	T	C	0.00287969363486597	0.00110121354795465	0.00892226619333152	1591159482	2.6150183497239	FALSE	0	0.0186840661129116	0	0		0	0	FALSE	0.00622802203763721	0
MAGI2	rs323138	7	78342149	0.176938	C	T	0.00345951255229701	0.00123000442503202	0.00491424787479767	1591159482	2.8126017125564	FALSE	0	0.0244817606951174	0	0		0	0	FALSE	0.00816058689837248	0
MAGI2	rs323139	7	78342288	0.345924	C	T	0.00157452875627889	0.000948804985221169	0.097017864093443	1591159482	1.65948617556206	FALSE	0	0.00909373290102944	0	0		0	0	FALSE	0.00303124430034315	0
MAGI2	rs323141	7	78342927	0.0477137	C	A	0.00590231052130651	0.00202526407426342	0.00356440105584639	1591159482	2.91434119447024	FALSE	0	0.0190948831397411	0	0		0	0	FALSE	0.00636496104658035	0
MAGI2	rs323142	7	78346409	0.0477137	A	G	0.00395212111699231	0.00132504476753057	0.00285781248878478	1591159482	2.98263214484271	FALSE	0	0.0209223139867324	0	0		0	0	FALSE	0.00697410466224413	0
MAGI2	rs323143	7	78349645	0.0457256	C	T	0.00580101813734047	0.00214677022125889	0.00688808044914517	1591159482	2.70220728790373	FALSE	0	0.0158422498972098	0	0		0	0	FALSE	0.00528074996573661	0
MAGI2	rs323144	7	78350594	0.175944	T	C	0.00301679041653322	0.00110152185651377	0.0061673688176674	1591159482	2.73874766868551	FALSE	0	0.0213427084466759	0	0		0	0	FALSE	0.00711423614889195	0
MAGI2	rs323159	7	78334944	0.0586481	C	T	0.00542622218464724	0.00193793903622128	0.00511031879762441	1591159482	2.79999632765933	FALSE	0	0.0192307594809794	0	0		0	0	FALSE	0.00641025316032647	0
MAGI2	rs323161	7	78335215	0.336978	T	C	0.00170655847960373	0.000937253611812519	0.068636111860599	1591159482	1.820807578755	FALSE	0	0.0110978600938824	0	0		0	0	FALSE	0.00369928669796079	0
MAGI2	rs323162	7	78335336	0.333002	A	G	0.00171227531865847	0.000937816785555354	0.0678788779070657	1591159482	1.82581005696598	FALSE	0	0.0112729684478557	0	0		0	0	FALSE	0.00375765614928525	0
MAGI2	rs323164	7	78335908	0.186879	T	C	0.00278886039172509	0.00109432317026876	0.0108193581487448	1591159482	2.54847970644738	FALSE	0	0.0185509794810107	0	0		0	0	FALSE	0.00618365982700357	0
MAGI2	rs323165	7	78336046	0.336978	A	G	0.0017191280086781	0.000937188266405669	0.0666025769793753	1591159482	1.83434649184347	FALSE	0	0.0112540409122682	0	0		0	0	FALSE	0.00375134697075608	0
MAGI2	rs323166	7	78336093	0.187873	A	G	0.00275852772511981	0.0010941467523346	0.0116966009827593	1591159482	2.521167950491	FALSE	0	0.0175382476713756	0	0		0	0	FALSE	0.00584608255712519	0
MAGI2	rs323167	7	78336677	0.336978	C	T	0.00169034575310519	0.000951935459124191	0.075783424057477	1591159482	1.77569365328649	FALSE	0	0.0106017385703449	0	0		0	0	FALSE	0.00353391285678162	0
MAGI2	rs323169	7	78337700	0.336978	C	T	0.00170015252364477	0.000951827273086007	0.0740671109273031	1591159482	1.78619858005597	FALSE	0	0.0107140177742791	0	0		0	0	FALSE	0.00357133925809302	0
MAGI2	rs323170	7	78337723	0.336978	T	G	0.00166668950875204	0.000936989234720051	0.0752772730951639	1591159482	1.77877124623529	FALSE	0	0.0106344336815479	0	0		0	0	FALSE	0.00354481122718264	0
MAGI2	rs323172	7	78338472	0.187873	A	G	0.00278638446938151	0.00109318712183233	0.0108074672548084	1591159482	2.54886324009301	FALSE	0	0.0181736644461525	0	0		0	0	FALSE	0.00605788814871751	0
MAGI2	rs323174	7	78338629	0.335984	G	T	0.0017066540844866	0.000951996913866456	0.073019357617	1591159482	1.79270968175219	FALSE	0	0.0106906149211818	0	0		0	0	FALSE	0.00356353830706061	0
MAGI2	rs3735442	7	78119109	0.295229	C	T	0.00549925237359588	0.0010081846923719	4.90809741909624e-08	1591159482	5.45460808441566	FALSE	0	0.337948838583552	0	0.340541	1	0	0	FALSE	0.226163279527851	0
MAGI2	rs3801360	7	78147477	0.449304	A	G	-0.00354264134114686	0.000926789753827837	0.000132112702720324	1591159482	-3.82248652028683	FALSE	0	0.00608113908531738	0	0		0	0	FALSE	0.00202704636177246	0
MAGI2	rs38092	7	78228892	0.175944	C	T	-0.00234653071807757	0.00119118456063226	0.0488482684960929	1591159482	-1.9699136436356	FALSE	0	0.00610823335678679	0	0		0	0	FALSE	0.0020360777855956	0
MAGI2	rs38093	7	78228963	0.175944	A	G	-0.00192679125751855	0.00108633629348602	0.0761194024536148	1591159482	-1.7736600250513	FALSE	0	0.00555115233703629	0	0		0	0	FALSE	0.00185038411234543	0
MAGI2	rs38100	7	78241011	0.342942	C	T	-0.00286074461032714	0.000957245231553485	0.0028033398199215	1591159482	-2.98851800565726	FALSE	0	0.0385348924844979	0	0		0	0	FALSE	0.0128449641614993	0
MAGI2	rs38102	7	78242804	0.33996	T	C	-0.00280701190424334	0.000945247564022199	0.00298182877130405	1591159482	-2.96960501257363	FALSE	0	0.035970694407792	0	0		0	0	FALSE	0.011990231469264	0
MAGI2	rs38103	7	78243080	0.286282	A	G	-0.00283765342863696	0.000980675940909716	0.00380890683167458	1591159482	-2.89356892553582	FALSE	0	0.0328460775743399	0	0		0	0	FALSE	0.01094869252478	0
MAGI2	rs38105	7	78244920	0.332008	T	G	-0.00264025429190647	0.000945349201046113	0.00522398010891233	1591159482	-2.79288784396792	FALSE	0	0.0263551766394907	0	0		0	0	FALSE	0.00878505887983024	0
MAGI2	rs38108	7	78246671	0.319085	T	C	-0.00277860017598895	0.000951483837566937	0.00349715892977632	1591159482	-2.9202810035052	FALSE	0	0.0291724573381564	0	0		0	0	FALSE	0.00972415244605214	0
MAGI2	rs38109	7	78247172	0.275348	G	A	-0.00307776808212677	0.00102717838408942	0.00273248215815481	1591159482	-2.99633260376207	FALSE	0	0.0368849520800941	0	0		0	0	FALSE	0.012294984026698	0
MAGI2	rs38112	7	78249294	0.178926	T	C	-0.00234519073575716	0.00107192529841676	0.0286819598717933	1591159482	-2.18783038260317	FALSE	0	0.0111844524898127	0	0		0	0	FALSE	0.00372815082993757	0
MAGI2	rs38115	7	78255932	0.328032	C	T	-0.00301099812577448	0.000966728560682651	0.00184178135757781	1591159482	-3.11462622315439	FALSE	0	0.0427915631499093	0	0		0	0	FALSE	0.0142638543833031	0
MAGI2	rs38117	7	78256643	0.333996	G	T	-0.00270895152464728	0.000969454941117817	0.0052011608009909	1591159482	-2.79430369556295	FALSE	0	0.0260691661563222	0	0		0	0	FALSE	0.00868972205210739	0
MAGI2	rs38119	7	78257877	0.32008	T	C	-0.00274630609253074	0.000956455021177315	0.00408737623583142	1591159482	-2.87133846519021	FALSE	0	0.027320303092811	0	0		0	0	FALSE	0.00910676769760366	0
MAGI2	rs38120	7	78258968	0.280318	C	A	-0.00281288420325845	0.00101941471855867	0.00579230413761098	1591159482	-2.75931291951085	FALSE	0	0.0252360855716028	0	0		0	0	FALSE	0.00841202852386761	0
MAGI2	rs383636	7	78340796	0.187873	G	A	0.00329966015122916	0.0012155931172515	0.00663870066708516	1591159482	2.71444458215576	FALSE	0	0.0227065038408193	0	0		0	0	FALSE	0.00756883461360643	0
MAGI2	rs3847080	7	77875846	0.163022	A	G	-0.00101403456604844	0.00104198370001282	0.330465342316806	1591159482	-0.973176995029734	FALSE	0	0.0060087580114071	0	0		0	0	FALSE	0.0020029193371357	0
MAGI2	rs3847081	7	77876068	0.0715706	G	A	-0.00112010874291096	0.00167753847774512	0.504318905901649	1591159482	-0.667709717404852	FALSE	0	0.00544368675825324	0	0		0	0	FALSE	0.00181456225275108	0
MAGI2	rs3915117	7	77873559	0.0755467	G	A	-0.000752520312767814	0.00165902576724049	0.650122730853709	1591159482	-0.453591696782085	FALSE	0	0.00504489017678278	0	0		0	0	FALSE	0.00168163005892759	0
MAGI2	rs4236584	7	78007201	0.195825	A	G	-0.000730652643203977	0.0010378602941073	0.481433375956828	1591159482	-0.703999032771975	FALSE	0	0.00523236914954572	0	0		0	0	FALSE	0.00174412304984857	0
MAGI2	rs4469390	7	78022710	0.172962	G	A	-0.0023534015919905	0.00118797503169928	0.0475890973301293	1591159482	-1.98101940629526	FALSE	0	0.0182280797317406	0	0		0	0	FALSE	0.00607602657724686	0
MAGI2	rs4476926	7	77992996	0.133201	A	G	-5.83761054902332e-05	0.00111756099956841	0.958341226367443	1591159482	-0.0522352744170362	FALSE	0	0.00488278941898745	0	0		0	0	FALSE	0.00162759647299582	0
MAGI2	rs4556031	7	77972663	0.305169	G	A	0.00023255912499745	0.000972029875682971	0.810910954275219	1591159482	0.239251005360353	FALSE	0	0.00503523382178084	0	0		0	0	FALSE	0.00167841127392695	0
MAGI2	rs4623346	7	78081804	0.102386	T	C	-0.00145136809177428	0.00123199286591515	0.238770559318471	1591159482	-1.17806533781847	FALSE	0	0.00551418890277611	0	0		0	0	FALSE	0.00183806296759204	0
MAGI2	rs4727672	7	77976863	0.264414	T	C	-0.00157343722213661	0.000965131866091453	0.103041885289877	1591159482	-1.63028211731175	FALSE	0	0.0102008704007629	0	0		0	0	FALSE	0.00340029013358763	0
MAGI2	rs4730178	7	77911072	0.247515	T	C	0.00168983240108976	0.00101931529129342	0.0973555611924646	1591159482	1.65781129305488	FALSE	0	0.0067168290983326	0	0		0	0	FALSE	0.00223894303277753	0
MAGI2	rs4730234	7	77985864	0.195825	T	C	-0.000582211354753943	0.00105323902445757	0.580412838333456	1591159482	-0.552781791439781	FALSE	0	0.00487125410101963	0	0		0	0	FALSE	0.00162375136700654	0
MAGI2	rs4730236	7	77986533	0.197813	T	C	-0.000683092776084681	0.00103551561963877	0.509469225552261	1591159482	-0.659664386639548	FALSE	0	0.00511836960167478	0	0		0	0	FALSE	0.00170612320055826	0
MAGI2	rs4730343	7	78137369	0.359841	A	G	-0.0020119062901689	0.00093564769108388	0.0315329236259484	1591159482	-2.15028189492805	FALSE	0	0.00481736002188282	0	0		0	0	FALSE	0.00160578667396094	0
MAGI2	rs4730346	7	78138638	0.210736	T	C	-0.0019942271535251	0.00103617759259295	0.0542794485566894	1591159482	-1.92459976724136	FALSE	0	0.00504296754014111	0	0		0	0	FALSE	0.00168098918004704	0
MAGI2	rs4730347	7	78138925	0.482107	G	A	-0.00250539287690799	0.000916031732750087	0.00623707420471301	1591159482	-2.73505031248903	FALSE	0	0.00484379170438787	0	0		0	0	FALSE	0.00161459723479596	0
MAGI2	rs4730360	7	78160691	0.22664	G	A	-0.00186505608436558	0.00109824245128932	0.0894664552253355	1591159482	-1.69821889708965	FALSE	0	0.0053533650877502	0	0		0	0	FALSE	0.00178445502925007	0
MAGI2	rs4730412	7	78251575	0.0536779	T	C	0.000507800066028351	0.00127744493105237	0.690989721915627	1591159482	0.397512294803989	FALSE	0	0.00499257309038381	0	0		0	0	FALSE	0.00166419103012794	0
MAGI2	rs4996260	7	78117726	0.409543	C	A	0.00353916446356882	0.000926528353389408	0.000133553229511772	1591159482	3.81981236798843	FALSE	0	0.00704447953597676	0	0		0	0	FALSE	0.00234815984532559	0
MAGI2	rs619747	7	78219577	0.337972	T	G	0.00177811511657559	0.000954241980506394	0.0624088667987435	1591159482	1.86337968031126	FALSE	0	0.0126070813516018	0	0		0	0	FALSE	0.00420236045053394	0
MAGI2	rs6466241	7	78104476	0.227634	T	C	0.00401480106978098	0.00101753533708625	7.95959473918918e-05	1591159482	3.9456134086483	FALSE	0	0.00879686543241054	0	0		0	0	FALSE	0.00293228847747018	0
MAGI2	rs6466243	7	78107862	0.310139	C	T	-0.00108426635620721	0.00101003953994323	0.283051762368358	1591159482	-1.0734890203092	FALSE	0	0.00594896441457971	0	0		0	0	FALSE	0.00198298813819323	0
MAGI2	rs6466259	7	78155867	0.213718	A	C	-0.00347091277831489	0.00104629006698379	0.000908749437674245	1591159482	-3.31735231733655	FALSE	0	0.00995644592792122	0	0		0	0	FALSE	0.00331881530930707	0
MAGI2	rs66495	7	78347856	0.0437380000000001	T	C	-0.000679694441664113	0.00129247746643353	0.598968149588642	1591159482	-0.5258849452437	FALSE	0	0.0072132604678925	0	0		0	0	FALSE	0.00240442015596417	0
MAGI2	rs6944339	7	78040606	0.199801	C	T	-0.00140616209595757	0.00114788243538776	0.220573214135032	1591159482	-1.22500532511638	FALSE	0	0.00583389707137805	0	0		0	0	FALSE	0.00194463235712602	0
MAGI2	rs6944548	7	77870463	0.0755467	T	C	-0.000580221891002013	0.00124099658088432	0.640109921111919	1591159482	-0.467545116513176	FALSE	0	0.00506236085390266	0	0		0	0	FALSE	0.00168745361796755	0
MAGI2	rs6947316	7	78046130	0.462227	C	T	-0.00100302510277121	0.000907058301341335	0.268813079204317	1591159482	-1.10580003654447	FALSE	0	0.00688377416527719	0	0		0	0	FALSE	0.00229459138842573	0
MAGI2	rs6947321	7	78271833	0.0516899	T	G	0.00117393961070976	0.00132138229419703	0.374316029663414	1591159482	0.888417845361802	FALSE	0	0.00588769037965986	0	0		0	0	FALSE	0.00196256345988662	0
MAGI2	rs6947591	7	78046277	0.463221	C	T	-0.000971154042055384	0.000907016322619692	0.284298558038001	1591159482	-1.07071286131924	FALSE	0	0.00668920117288718	0	0		0	0	FALSE	0.00222973372429573	0
MAGI2	rs6948326	7	78347616	0.410537	C	T	-0.00085235140801332	0.000925549656346523	0.357095457437169	1591159482	-0.920913753431509	FALSE	0	0.00549720813734955	0	0		0	0	FALSE	0.00183240271244985	0
MAGI2	rs6953482	7	78367228	0.483101	A	G	-0.0011642218201552	0.000910157759647756	0.200846745130172	1591159482	-1.27914288244466	FALSE	0	0.00748238823799075	0	0		0	0	FALSE	0.00249412941266358	0
MAGI2	rs6955103	7	78020330	0.0715706	T	C	0.00288140040567691	0.00130355084974733	0.0270757325433068	1591159482	2.21042424715186	FALSE	0	0.0127330106401357	0	0		0	0	FALSE	0.00424433688004522	0
MAGI2	rs6955962	7	78218753	0.0576541	C	T	-0.00334948926264574	0.00192500474592599	0.0818607506535882	1591159482	-1.73999013235395	FALSE	0	0.00836954390884204	0	0		0	0	FALSE	0.00278984796961401	0
MAGI2	rs6959463	7	77988742	0.470179	C	T	-0.000830889930662692	0.000909808050763631	0.361106606070025	1591159482	-0.913258494432204	FALSE	0	0.00571073088504992	0	0		0	0	FALSE	0.00190357696168331	0
MAGI2	rs6959624	7	78057098	0.122266	A	G	-0.00269685338508828	0.00113066130095724	0.0170698363900071	1591159482	-2.38520004426177	FALSE	0	0.0235752112707812	0	0		0	0	FALSE	0.00785840375692707	0
MAGI2	rs6961316	7	78079773	0.326044	A	C	-0.00107321452253993	0.000973697066283459	0.27037222503171	1591159482	-1.10220576779216	FALSE	0	0.0105834164970416	0	0		0	0	FALSE	0.00352780549901388	0
MAGI2	rs6966825	7	78198919	0.0934394	A	G	-0.0028176270669367	0.00124648327983333	0.0237926430687631	1591159482	-2.26046118108656	FALSE	0	0.0142551038911289	0	0		0	0	FALSE	0.00475170129704298	0
MAGI2	rs6967955	7	78040763	0.315109	A	G	0.000534262908109435	0.000953198483010064	0.575141903274113	1591159482	0.560494920661549	FALSE	0	0.00558141529156075	0	0		0	0	FALSE	0.00186047176385358	0
MAGI2	rs6972511	7	78091663	0.141153	G	A	0.000969569457004362	0.00133361682602832	0.467212164218736	1591159482	0.727022513574505	FALSE	0	0.00483035351288663	0	0		0	0	FALSE	0.00161011783762888	0
MAGI2	rs6976483	7	77979128	0.476143	C	T	0.0011215001852856	0.000916006290744033	0.220825210504797	1591159482	1.22433677215759	FALSE	0	0.00831880264460716	0	0		0	0	FALSE	0.00277293421486905	0
MAGI2	rs6976884	7	78365239	0.484095	G	T	-0.00109933682434866	0.000911107997553613	0.227588800282977	1591159482	-1.20659332077037	FALSE	0	0.0071292063941979	0	0		0	0	FALSE	0.0023764021313993	0
MAGI2	rs699332	7	77875410	0.137177	T	G	-0.00262688791441292	0.00117153880458488	0.0249449419574343	1591159482	-2.24225429335542	FALSE	0	0.0152172407157489	0	0		0	0	FALSE	0.00507241357191631	0
MAGI2	rs714437	7	77982497	0.462227	C	A	-0.000222785652849538	0.00091288927371018	0.807196316161959	1591159482	-0.244044550927944	FALSE	0	0.00486767838988966	0	0		0	0	FALSE	0.00162255946329655	0
MAGI2	rs758710	7	77980510	0.356859	C	T	0.000143065325261933	0.000944418855243658	0.879593113343382	1591159482	0.151485037033724	FALSE	0	0.00503327238923867	0	0		0	0	FALSE	0.00167775746307956	0
MAGI2	rs759334	7	78118506	0.455268	G	A	0.00364166999906257	0.000923190956106383	7.99148848717917e-05	1591159482	3.94465519292081	FALSE	0	0.00562257290069657	0	0		0	0	FALSE	0.00187419096689886	0
MAGI2	rs759335	7	78118742	0.407555	A	G	0.0035226658439725	0.000923060503391895	0.000135473702152587	1591159482	3.81628921509267	FALSE	0	0.00711001541815803	0	0		0	0	FALSE	0.00237000513938601	0
MAGI2	rs7777792	7	78223217	0.256461	C	T	-0.00158066638472565	0.00107821805894612	0.142648612722403	1591159482	-1.46599880386963	FALSE	0	0.00514487524787333	0	0		0	0	FALSE	0.00171495841595778	0
MAGI2	rs7778899	7	77955102	0.243539	T	C	-0.00121731463851513	0.000975368397066324	0.212010453056734	1591159482	-1.2480562648703	FALSE	0	0.00675034988036694	0	0		0	0	FALSE	0.00225011662678898	0
MAGI2	rs7779312	7	78116661	0.294235	G	A	0.00544711964928942	0.00100788739657021	6.4992224182681e-08	1591159482	5.40449227545229	FALSE	0	0.269807446198332	0	0.259415	1	0	0	FALSE	0.176407482066111	0
MAGI2	rs7779874	7	78346879	0.0914509999999999	G	T	-0.00400522652791647	0.00144593708084067	0.0056058576330304	1591159482	-2.76998673108779	FALSE	0	0.0302355200035003	0	0		0	0	FALSE	0.0100785066678334	0
MAGI2	rs7780361	7	78116572	0.135189	C	T	-0.000226596619403792	0.00135058867178767	0.866759355870207	1591159482	-0.167776188366709	FALSE	0	0.00687786579478977	0	0		0	0	FALSE	0.00229262193159659	0
MAGI2	rs7780645	7	78110847	0.310139	C	T	-0.00110502433706755	0.00101035834459954	0.274088564975737	1591159482	-1.0936954625792	FALSE	0	0.00588779111330873	0	0		0	0	FALSE	0.00196259703776958	0
MAGI2	rs7780794	7	78110938	0.310139	C	A	-0.00109479933431401	0.00101003309494546	0.278398399981401	1591159482	-1.08392421970404	FALSE	0	0.00591710238735321	0	0		0	0	FALSE	0.00197236746245107	0
MAGI2	rs7781496	7	78016268	0.368787	C	A	-0.000749228735506068	0.000931809416246989	0.421363528844862	1591159482	-0.804057914035368	FALSE	0	0.00597775847049298	0	0		0	0	FALSE	0.00199258615683099	0
MAGI2	rs7782154	7	78016739	0.382704	C	T	-0.000236118982160597	0.000936587372757739	0.8009593915565	1591159482	-0.252105664702008	FALSE	0	0.00481581177872459	0	0		0	0	FALSE	0.0016052705929082	0
MAGI2	rs7782195	7	78119931	0.372763	A	G	-0.00251778110178341	0.000929978141624154	0.00678216620542422	1591159482	-2.70735513996732	FALSE	0	0.00502031636758626	0	0		0	0	FALSE	0.00167343878919542	0
MAGI2	rs7784064	7	78077635	0.422465	T	C	-0.000218429621266508	0.000938589150371562	0.815977882858333	1591159482	-0.232721229709546	FALSE	0	0.00674234358514125	0	0		0	0	FALSE	0.00224744786171375	0
MAGI2	rs7784121	7	78020157	0.441352	A	G	-0.00152399787072716	0.000915156873659993	0.0958557230943066	1591159482	-1.66528593576774	FALSE	0	0.00911653242470944	0	0		0	0	FALSE	0.00303884414156982	0
MAGI2	rs7785088	7	78321612	0.463221	A	G	7.68274771481259e-05	0.000909991097879959	0.932717239186231	1591159482	0.0844266249715122	FALSE	0	0.00494998199198138	0	0		0	0	FALSE	0.00164999399732713	0
MAGI2	rs7786447	7	78073417	0.119284	A	G	-0.00170314480301071	0.00118942819794454	0.152171824668063	1591159482	-1.43190215765351	FALSE	0	0.00601129747362328	0	0		0	0	FALSE	0.00200376582454109	0
MAGI2	rs7788384	7	78091464	0.465209	A	G	-0.000149836708064103	0.000918064476619674	0.870353603330013	1591159482	-0.163209351717653	FALSE	0	0.00542246425452431	0	0		0	0	FALSE	0.00180748808484144	0
MAGI2	rs7789112	7	78125648	0.395626	G	A	-7.18047775945657e-06	0.000942809502122517	0.993923335578477	1591159482	-0.00761604305354516	FALSE	0	0.00685170042639793	0	0		0	0	FALSE	0.00228390014213264	0
MAGI2	rs7789155	7	78108724	0.406561	T	C	0.003395841952805	0.000923846592489032	0.000237138762225436	1591159482	3.67576389891303	FALSE	0	0.00649566653194655	0	0		0	0	FALSE	0.00216522217731552	0
MAGI2	rs7790547	7	78227708	0.253479	A	C	-0.00130792524076464	0.00100938756473203	0.195057769779607	1591159482	-1.2957611986352	FALSE	0	0.0049021040135987	0	0		0	0	FALSE	0.00163403467119957	0
MAGI2	rs7790881	7	78083422	0.254473	G	A	0.000391508032357477	0.00111790548209814	0.726176837553326	1591159482	0.350215683371259	FALSE	0	0.00485157876090703	0	0		0	0	FALSE	0.00161719292030234	0
MAGI2	rs7791794	7	78074467	0.119284	A	C	-0.00166955491196783	0.00118908637845151	0.160299408089165	1591159482	-1.40406529098585	FALSE	0	0.00592459807661439	0	0		0	0	FALSE	0.00197486602553813	0
MAGI2	rs7791883	7	77995513	0.192843	C	A	-0.00115122865511965	0.00112776010656036	0.307344524190146	1591159482	-1.02080987651786	FALSE	0	0.00594726863438477	0	0		0	0	FALSE	0.00198242287812826	0
MAGI2	rs7792126	7	78083485	0.252485	C	T	0.000481901872196216	0.00111297169727017	0.665024477940936	1591159482	0.432986636927243	FALSE	0	0.00488098171785667	0	0		0	0	FALSE	0.00162699390595222	0
MAGI2	rs7793461	7	78031032	0.0715706	G	A	0.00395740883582492	0.0019572836456863	0.0431878962953655	1591159482	2.02188826568226	FALSE	0	0.0104469292892908	0	0		0	0	FALSE	0.00348230976309694	0
MAGI2	rs7794537	7	78133981	0.465209	T	C	-0.00390894525679074	0.000925394474066429	2.39913104701313e-05	1591159482	-4.22408536719892	FALSE	0	0.00782972918593283	0	0		0	0	FALSE	0.00260990972864428	0
MAGI2	rs7795283	7	78074322	0.0944334	T	C	5.91266367820275e-05	0.00126033340170593	0.962582177514525	1591159482	0.0469134886864034	FALSE	0	0.00482155831975684	0	0		0	0	FALSE	0.00160718610658561	0
MAGI2	rs7795760	7	78089567	0.191849	C	T	0.0008070399103724	0.00119546088603282	0.499620594933382	1591159482	0.675086838725934	FALSE	0	0.00482335575502835	0	0		0	0	FALSE	0.00160778525167612	0
MAGI2	rs7801490	7	78085744	0.208748	G	A	0.000697231696097249	0.0011997522062679	0.561141777218027	1591159482	0.581146417114035	FALSE	0	0.00504654801153737	0	0		0	0	FALSE	0.00168218267051246	0
MAGI2	rs7801594	7	78020077	0.441352	C	T	-0.00150322052886812	0.000916887693673343	0.101112993777774	1591159482	-1.6394816281651	FALSE	0	0.00890927499060068	0	0		0	0	FALSE	0.00296975833020023	0
MAGI2	rs7802564	7	78116487	0.429423	T	C	0.00476512552661375	0.000990722530411118	1.51120833671038e-06	1591159482	4.80974781570414	FALSE	0	0.0174319463803864	0	0		0	0	FALSE	0.00581064879346212	0
MAGI2	rs7802689	7	78044981	0.275348	C	A	0.002026997366782	0.00101739114713976	0.0463328724284442	1591159482	1.99234814700383	FALSE	0	0.0171031390991238	0	0		0	0	FALSE	0.00570104636637459	0
MAGI2	rs7803166	7	78125961	0.0974155	C	T	0.00521618887412729	0.00162301683397094	0.00130952273434963	1591159482	3.21388464059559	FALSE	0	0.00616091886230374	0	0		0	0	FALSE	0.00205363962076791	0
MAGI2	rs7806044	7	78099585	0.233598	T	C	0.00408799307075383	0.00101785027876071	5.91187449249026e-05	1591159482	4.01630097869717	FALSE	0	0.00983634565818525	0	0		0	0	FALSE	0.00327878188606175	0
MAGI2	rs7807057	7	78021432	0.200795	C	T	-0.00110339966488346	0.00112232787778992	0.32554106762496	1591159482	-0.983134863455648	FALSE	0	0.00596388608970599	0	0		0	0	FALSE	0.001987962029902	0
MAGI2	rs7807494	7	78029798	0.368787	A	G	-0.00104485218370545	0.000923142104320692	0.257700329951382	1591159482	-1.13184327614904	FALSE	0	0.00707663648439239	0	0		0	0	FALSE	0.0023588788281308	0
MAGI2	rs7807545	7	78227552	0.257455	C	T	-0.00145255885926878	0.00106324544690136	0.171890089391253	1591159482	-1.36615572961258	FALSE	0	0.00495360633083919	0	0		0	0	FALSE	0.00165120211027973	0
MAGI2	rs7808132	7	78008898	0.195825	C	T	-0.00117439941303247	0.00112473845712402	0.29641445225965	1591159482	-1.04415333679924	FALSE	0	0.0060622629806103	0	0		0	0	FALSE	0.0020207543268701	0
MAGI2	rs7808641	7	78104278	0.227634	C	A	0.00421382482663383	0.00107681302109406	9.10669813012998e-05	1591159482	3.91323725111767	FALSE	0	0.00853018429355124	0	0		0	0	FALSE	0.00284339476451708	0
MAGI2	rs7808944	7	78074417	0.0964215	C	T	-0.000909332859576548	0.00175261415999784	0.603869723478502	1591159482	-0.51884372518003	FALSE	0	0.00543528869852794	0	0		0	0	FALSE	0.00181176289950931	0
MAGI2	rs7810530	7	78083514	0.342942	A	G	-0.000343881871022857	0.000964484612929687	0.721432687427708	1591159482	-0.356544693832173	FALSE	0	0.00509274711809926	0	0		0	0	FALSE	0.00169758237269975	0
MAGI2	rs7810620	7	78052199	0.156064	G	A	-0.00155722404917718	0.00124208805329207	0.209945723490409	1591159482	-1.25371469844659	FALSE	0	0.00754574204742042	0	0		0	0	FALSE	0.00251524734914014	0
MAGI2	rs7810778	7	78018703	0.368787	A	G	-0.000678792482297178	0.000923466939007673	0.462310290873335	1591159482	-0.735047952043184	FALSE	0	0.0057091402810292	0	0		0	0	FALSE	0.00190304676034307	0
MAGI2	rs798276	7	77931730	0.337972	G	T	-0.000638297564836669	0.000956253748941045	0.504454020034913	1591159482	-0.667498104497388	FALSE	0	0.00481751944401321	0	0		0	0	FALSE	0.00160583981467107	0
MAGI2	rs798277	7	77931867	0.193837	C	T	-5.24357809450065e-05	0.00108747217958072	0.961542470216854	1591159482	-0.048218043578111	FALSE	0	0.00490253804944496	0	0		0	0	FALSE	0.00163417934981499	0
MAGI2	rs798290	7	77941696	0.208748	G	A	-0.000126442874240277	0.00105566696702275	0.904661113861498	1591159482	-0.11977534410959	FALSE	0	0.00481744525189132	0	0		0	0	FALSE	0.00160581508396377	0
MAGI2	rs798291	7	77942832	0.193837	C	A	-0.000304496326910218	0.00108943942115312	0.779862540543351	1591159482	-0.279498172177323	FALSE	0	0.00481516965486095	0	0		0	0	FALSE	0.00160505655162032	0
MAGI2	rs798294	7	77947267	0.208748	A	G	-0.0001930699159108	0.000999690443040433	0.846857392830274	1591159482	-0.193129700553705	FALSE	0	0.00481647683244635	0	0		0	0	FALSE	0.00160549227748212	0
MAGI2	rs798300	7	77953248	0.213718	A	G	-0.000187894103049936	0.000999968878973997	0.850955081393276	1591159482	-0.187899950689187	FALSE	0	0.00481524241793074	0	0		0	0	FALSE	0.00160508080597691	0
MAGI2	rs798303	7	77954645	0.10835	T	C	0.000702361814001557	0.00151208006508832	0.642289264037492	1591159482	0.464500412523151	FALSE	0	0.00532033381864083	0	0		0	0	FALSE	0.00177344460621361	0
MAGI2	rs798308	7	77957980	0.437376	G	A	0.000550607760758307	0.000908405190320128	0.544431265152491	1591159482	0.606125731805065	FALSE	0	0.00555753501797696	0	0		0	0	FALSE	0.00185251167265899	0
MAGI2	rs798310	7	77958319	0.437376	A	G	0.000523881346179635	0.000907611271598369	0.563798313939925	1591159482	0.577208946796179	FALSE	0	0.00549084114335618	0	0		0	0	FALSE	0.00183028038111873	0
MAGI2	rs798312	7	77958802	0.173956	A	C	-0.000287690055509395	0.00110631309614868	0.794829852664537	1591159482	-0.260043975354633	FALSE	0	0.00482626032988776	0	0		0	0	FALSE	0.00160875344329592	0
MAGI2	rs798314	7	77958955	0.436382	C	T	0.000514750158935805	0.000908052072528921	0.5708005019358	1591159482	0.566872952012794	FALSE	0	0.0054512904366445	0	0		0	0	FALSE	0.00181709681221483	0
MAGI2	rs798315	7	77959140	0.173956	T	C	-0.000304552998418973	0.00110625356782046	0.783084798380772	1591159482	-0.275301257576057	FALSE	0	0.00482262713616632	0	0		0	0	FALSE	0.00160754237872211	0
MAGI2	rs798316	7	77959242	0.266402	C	T	-0.00143499454152572	0.00105261149786286	0.172797174312991	1591159482	-1.36327082160818	FALSE	0	0.00719116217302196	0	0		0	0	FALSE	0.00239705405767399	0
MAGI2	rs798318	7	77884870	0.375746	A	C	-0.00213229098793244	0.000924986880014102	0.0211546951260071	1591159482	-2.30521214300892	FALSE	0	0.0211245825976362	0	0		0	0	FALSE	0.00704152753254539	0
MAGI2	rs798320	7	77888356	0.198807	C	T	-0.00262703998772932	0.00116326323420328	0.023924679409352	1591159482	-2.25833664340693	FALSE	0	0.0190401934672785	0	0		0	0	FALSE	0.00634673115575949	0
MAGI2	rs798321	7	77889490	0.222664	T	C	-0.00210571246472313	0.00103555825740132	0.0420113178586057	1591159482	-2.03340801898225	FALSE	0	0.0133940581749314	0	0		0	0	FALSE	0.00446468605831048	0
MAGI2	rs798324	7	77891692	0.352883	G	A	-0.00255933493993288	0.000939526585993092	0.00644830970133145	1591159482	-2.72406867255133	FALSE	0	0.0319121798722603	0	0		0	0	FALSE	0.0106373932907534	0
MAGI2	rs798325	7	77891821	0.364811	A	G	-0.00261418614402424	0.000929635417168449	0.00492260488939408	1591159482	-2.81205523772612	FALSE	0	0.0362749415944191	0	0		0	0	FALSE	0.0120916471981397	0
MAGI2	rs798326	7	77892205	0.067594	A	G	-0.0027493938577251	0.00131560681808653	0.036633123910193	1591159482	-2.08982943834536	FALSE	0	0.0103429945223794	0	0		0	0	FALSE	0.00344766484079314	0
MAGI2	rs798329	7	77896555	0.187873	A	G	-0.00230871557446975	0.00106970920916968	0.0309072612931404	1591159482	-2.15826465237389	FALSE	0	0.0188827036423108	0	0		0	0	FALSE	0.00629423454743694	0
MAGI2	rs798336	7	77914343	0.117296	C	T	-0.00256858176041721	0.00145084436921838	0.0766597393104157	1591159482	-1.7704047483749	FALSE	0	0.00932396549768444	0	0		0	0	FALSE	0.00310798849922815	0
MAGI2	rs798338	7	77917038	0.33002	C	A	-0.000662340041320738	0.000956362862734183	0.488584816114651	1591159482	-0.692561439940431	FALSE	0	0.00481815086598669	0	0		0	0	FALSE	0.00160605028866223	0
MAGI2	rs798349	7	77873073	0.397614	A	C	-0.0013051653826032	0.000930808221561578	0.160859991601922	1591159482	-1.40218506064931	FALSE	0	0.0121447506013485	0	0		0	0	FALSE	0.00404825020044948	0
MAGI2	rs798350	7	77874136	0.272366	C	A	-0.00251782793341607	0.000989351950154255	0.010930076179231	1591159482	-2.54492643697069	FALSE	0	0.0232913550638433	0	0		0	0	FALSE	0.00776378502128109	0
MAGI2	rs798352	7	77874241	0.473161	A	G	-0.00101637920345526	0.000912133706691465	0.265155860382047	1591159482	-1.11428751727849	FALSE	0	0.00916291827443827	0	0		0	0	FALSE	0.00305430609147942	0
MAGI2	rs798353	7	77874389	0.470179	A	G	-0.000991006131952183	0.000912301320408867	0.277359276052625	1591159482	-1.08627063206271	FALSE	0	0.00898325298003699	0	0		0	0	FALSE	0.00299441766001233	0
MAGI2	rs798355	7	77874485	0.277336	C	T	-0.00247345633545533	0.00098842401328031	0.0123345977179566	1591159482	-2.50242436669118	FALSE	0	0.0217376912779175	0	0		0	0	FALSE	0.00724589709263916	0
MAGI2	rs798356	7	77874688	0.349901	C	T	-0.00236219166356235	0.000945547733476863	0.0124816691374612	1591159482	-2.49822571608983	FALSE	0	0.0210521388218932	0	0		0	0	FALSE	0.00701737960729772	0
MAGI2	rs798359	7	77877702	0.116302	C	T	-0.003659245927719	0.00147685563124461	0.0132222056164904	1591159482	-2.47772757898834	FALSE	0	0.0206774195586099	0	0		0	0	FALSE	0.0068924731862033	0
MAGI2	rs798360	7	77877958	0.117296	T	C	-0.00316977683126203	0.00118962926089432	0.00771010038559684	1591159482	-2.66450812489187	FALSE	0	0.0262850208563203	0	0		0	0	FALSE	0.00876167361877345	0
MAGI2	rs798361	7	77878100	0.398608	T	C	-0.00118555019194853	0.000931364983068158	0.203047544939983	1591159482	-1.27291686234866	FALSE	0	0.0107487156242319	0	0		0	0	FALSE	0.00358290520807728	0
MAGI2	rs9640699	7	77995432	0.355865	A	C	-0.000626054994855064	0.000924618119579205	0.498345208200913	1591159482	-0.677095745365646	FALSE	0	0.00554460162379855	0	0		0	0	FALSE	0.00184820054126618	0
MAGI2	rs9640709	7	78108565	0.310139	C	T	-0.0010596919901857	0.00100968313495538	0.293934597172088	1591159482	-1.04952925675294	FALSE	0	0.00602434657530115	0	0		0	0	FALSE	0.00200811552510038	0
MAGI2	rs9641383	7	77993705	0.198807	C	A	-0.00129196080267362	0.0011308786673851	0.253271254205243	1591159482	-1.14243980360951	FALSE	0	0.00594532576748463	0	0		0	0	FALSE	0.00198177525582821	0
MAGI2	rs9641393	7	78024141	0.111332	A	G	-0.00323338532476598	0.00116707390923344	0.00559692606667746	1591159482	-2.77050604866125	FALSE	0	0.0443350777829614	0	0		0	0	FALSE	0.0147783592609871	0
MAGI2	rs9649304	7	78092674	0.0924453	C	T	0.00182804080209578	0.00158209304158759	0.247903248195363	1591159482	1.15545720387051	FALSE	0	0.00534084743943519	0	0		0	0	FALSE	0.00178028247981173	0
MAGI2	rs9649305	7	78092725	0.142147	A	G	0.000939978494936425	0.00114077255235828	0.409948567479767	1591159482	0.823984143897256	FALSE	0	0.0048164128679693	0	0		0	0	FALSE	0.00160547095598977	0
MAGI2	rs9691175	7	78104055	0.227634	A	G	0.00400104316932145	0.00101737733963628	8.39959059350673e-05	1591159482	3.93270324927018	FALSE	0	0.00868847306469545	0	0		0	0	FALSE	0.00289615768823182	0
MAGI2	rs972544	7	78109628	0.314115	A	C	-0.00100686637209674	0.000976230947609178	0.302362033020697	1591159482	-1.03138132893921	FALSE	0	0.00574622054430996	0	0		0	0	FALSE	0.00191540684810332	0
MAGI2	rs975420	7	78116522	0.406561	T	C	0.00352216545899806	0.000976206630304067	0.000308551951281858	1591159482	3.60801222780159	FALSE	0	0.0061176751666463	0	0		0	0	FALSE	0.00203922505554877	0
MAGI2	rs9886032	7	78309157	0.105368	C	T	-0.00125650302297263	0.00147938717220235	0.3956920080849	1591159482	-0.849340217748465	FALSE	0	0.00751398192613506	0	0		0	0	FALSE	0.00250466064204502	0
MAGI2	rs995753	7	78008079	0.195825	C	A	-0.00107587646563394	0.00112565883615962	0.339185970141204	1591159482	-0.955774903615094	FALSE	0	0.00579371661149875	0	0		0	0	FALSE	0.00193123887049958	0
MAN2A1	rs10515404	5	108964921	0.114314	A	G	0.000380636971419363	0.00119253448288083	0.749587596274731	1591159482	0.319183199214374	FALSE	0	0.00486832272221838	0	0		0	0	FALSE	0.00162277424073946	0
MAN2A1	rs1071878	5	108956523	0.054672	G	A	-0.00300806147920043	0.00165683430100197	0.0694398034243256	1591159482	-1.81554756403903	FALSE	0	0.0190016137287539	0	0.0145172	1	0	0	FALSE	0.0111729379095846	0
MAN2A1	rs11743954	5	108953502	0.0586481	A	C	0.000331467236225293	0.00129482806811028	0.79795605486052	1591159482	0.255993242955452	FALSE	0	0.00479347251556705	0	0		0	0	FALSE	0.00159782417185568	0
MAN2A1	rs11744065	5	108953838	0.116302	A	G	0.000357636600102986	0.00119255213841699	0.764259693941741	1591159482	0.299891793894829	FALSE	0	0.00484359944148149	0	0		0	0	FALSE	0.0016145331471605	0
MAN2A1	rs11746092	5	108943253	0.0586481	C	A	0.00099921617114107	0.00193085081710351	0.604806853289347	1591159482	0.517500452282484	FALSE	0	0.00522516535591855	0	0		0	0	FALSE	0.00174172178530618	0
MAN2A1	rs11750452	5	108946121	0.0586481	A	G	0.000246008417762841	0.00128845201617023	0.848577836815229	1591159482	0.190933317403679	FALSE	0	0.00473442036071714	0	0		0	0	FALSE	0.00157814012023905	0
MAN2A1	rs12719109	5	108941292	0.352883	T	C	0.00244430796485201	0.000951507312654854	0.0102027824810886	1591159482	2.56887985235974	FALSE	0	0.0776796788030321	0	0.0757014	1	0	0	FALSE	0.0511270262676774	0
[truncated: 11,066 more rows]
