# Supplementary material for: Multivariate genome-wide analysis reveals shared genetic architecture and brain structural correlates of human cognitive abilities
Source: Sci Rep. 2025 Nov 24;15:41596. doi: 10.1038/s41598-025-25509-z (PMC12644536; doi:10.1038/s41598-025-25509-z)
Supplement: Supplementary file 3 — Supplementary Information 3. [file 41598_2025_25509_MOESM3_ESM.txt]

ensembl	PANEL	ID	FILE	CHR	P0	P1	HSQ	BEST.GWAS.ID	BEST.GWAS.Z	EQTL.ID	EQTL.R2	EQTL.Z	EQTL.GWAS.Z	NSNP	NWGT	MODEL	MODELCV.R2	MODELCV.PV	TWAS.Z	TWAS.P	COLOC.PP0	COLOC.PP1	COLOC.PP2	COLOC.PP3	COLOC.PP4	chr	start_hg38	end_hg38	strand	pip	in_cred_set
ENSG00000000419	sCCA1	DPM1	../03.reference/FUSION/sCCA_weights_v8///sCCA1/sCCA1.ENSG00000000419.12.wgt.RDat	20	50958554	50958555	0.0972	NA	NA	NA	NA	NA	NA	474	0	enet	0.02	0.0079	NA	NA	NA	NA	NA	NA	NA	20	50934867	50958555	-	NA	NA
ENSG00000000457	sCCA1	SCYL3	../03.reference/FUSION/sCCA_weights_v8///sCCA1/sCCA1.ENSG00000000457.13.wgt.RDat	1	169894266	169894267	0.3109	NA	NA	NA	NA	NA	NA	557	0	enet	0.34	8.5e-30	NA	NA	NA	NA	NA	NA	NA	1	169849631	169894267	-	NA	NA
ENSG00000000457	sCCA2	SCYL3	../03.reference/FUSION/sCCA_weights_v8///sCCA2/sCCA2.ENSG00000000457.13.wgt.RDat	1	169894266	169894267	0.2509	NA	NA	NA	NA	NA	NA	557	0	lasso	0.28	1.1e-23	NA	NA	NA	NA	NA	NA	NA	1	169849631	169894267	-	NA	NA
ENSG00000000457	sCCA3	SCYL3	../03.reference/FUSION/sCCA_weights_v8///sCCA3/sCCA3.ENSG00000000457.13.wgt.RDat	1	169894266	169894267	0.2903	NA	NA	NA	NA	NA	NA	557	0	enet	0.32	1.5e-27	NA	NA	NA	NA	NA	NA	NA	1	169849631	169894267	-	NA	NA
ENSG00000000460	sCCA1	C1orf112	../03.reference/FUSION/sCCA_weights_v8///sCCA1/sCCA1.ENSG00000000460.16.wgt.RDat	1	169662006	169662007	0.3957	NA	NA	NA	NA	NA	NA	532	0	lasso	0.45	5.8e-42	NA	NA	NA	NA	NA	NA	NA	1	169662007	169854080	+	NA	NA
ENSG00000000460	sCCA2	C1orf112	../03.reference/FUSION/sCCA_weights_v8///sCCA2/sCCA2.ENSG00000000460.16.wgt.RDat	1	169662006	169662007	0.1551	NA	NA	NA	NA	NA	NA	532	0	lasso	0.14	4.9e-12	NA	NA	NA	NA	NA	NA	NA	1	169662007	169854080	+	NA	NA
ENSG00000000460	sCCA3	C1orf112	../03.reference/FUSION/sCCA_weights_v8///sCCA3/sCCA3.ENSG00000000460.16.wgt.RDat	1	169662006	169662007	0.1537	NA	NA	NA	NA	NA	NA	532	0	top1	0.069	2e-06	NA	NA	NA	NA	NA	NA	NA	1	169662007	169854080	+	NA	NA
ENSG00000000971	sCCA1	CFH	../03.reference/FUSION/sCCA_weights_v8///sCCA1/sCCA1.ENSG00000000971.15.wgt.RDat	1	196651877	196651878	0.2767	NA	NA	NA	NA	NA	NA	255	0	enet	0.24	3.1e-20	NA	NA	NA	NA	NA	NA	NA	1	196651878	196747504	+	NA	NA
ENSG00000000971	sCCA2	CFH	../03.reference/FUSION/sCCA_weights_v8///sCCA2/sCCA2.ENSG00000000971.15.wgt.RDat	1	196651877	196651878	0.1673	NA	NA	NA	NA	NA	NA	255	0	top1	0.064	4.3e-06	NA	NA	NA	NA	NA	NA	NA	1	196651878	196747504	+	NA	NA
ENSG00000000971	sCCA3	CFH	../03.reference/FUSION/sCCA_weights_v8///sCCA3/sCCA3.ENSG00000000971.15.wgt.RDat	1	196651877	196651878	0.2497	NA	NA	NA	NA	NA	NA	255	0	lasso	0.21	4.2e-17	NA	NA	NA	NA	NA	NA	NA	1	196651878	196747504	+	NA	NA
ENSG00000001036	sCCA1	FUCA2	../03.reference/FUSION/sCCA_weights_v8///sCCA1/sCCA1.ENSG00000001036.13.wgt.RDat	6	143511689	143511690	0.2755	NA	NA	NA	NA	NA	NA	511	0	lasso	0.089	7e-08	NA	NA	NA	NA	NA	NA	NA	6	143494811	143511690	-	NA	NA
ENSG00000001036	sCCA2	FUCA2	../03.reference/FUSION/sCCA_weights_v8///sCCA2/sCCA2.ENSG00000001036.13.wgt.RDat	6	143511689	143511690	0.1896	NA	NA	NA	NA	NA	NA	511	0	enet	0.036	0.00052	NA	NA	NA	NA	NA	NA	NA	6	143494811	143511690	-	NA	NA
ENSG00000001036	sCCA3	FUCA2	../03.reference/FUSION/sCCA_weights_v8///sCCA3/sCCA3.ENSG00000001036.13.wgt.RDat	6	143511689	143511690	0.283	NA	NA	NA	NA	NA	NA	511	0	top1	0.0074	0.071	NA	NA	NA	NA	NA	NA	NA	6	143494811	143511690	-	NA	NA
ENSG00000001084	sCCA1	GCLC	../03.reference/FUSION/sCCA_weights_v8///sCCA1/sCCA1.ENSG00000001084.10.wgt.RDat	6	53545128	53545129	0.2574	NA	NA	NA	NA	NA	NA	543	0	top1	0.2	1.6e-16	NA	NA	NA	NA	NA	NA	NA	6	53497341	53545129	-	NA	NA
ENSG00000001084	sCCA2	GCLC	../03.reference/FUSION/sCCA_weights_v8///sCCA2/sCCA2.ENSG00000001084.10.wgt.RDat	6	53545128	53545129	0.1137	NA	NA	NA	NA	NA	NA	543	0	enet	0.073	1e-06	NA	NA	NA	NA	NA	NA	NA	6	53497341	53545129	-	NA	NA
ENSG00000001084	sCCA3	GCLC	../03.reference/FUSION/sCCA_weights_v8///sCCA3/sCCA3.ENSG00000001084.10.wgt.RDat	6	53545128	53545129	0.1968	NA	NA	NA	NA	NA	NA	543	0	lasso	0.14	1.4e-11	NA	NA	NA	NA	NA	NA	NA	6	53497341	53545129	-	NA	NA
ENSG00000001167	sCCA1	NFYA	../03.reference/FUSION/sCCA_weights_v8///sCCA1/sCCA1.ENSG00000001167.14.wgt.RDat	6	41072944	41072945	0.4299	NA	NA	NA	NA	NA	NA	566	0	top1	0.55	5.2e-55	NA	NA	NA	NA	NA	NA	NA	6	41072945	41099976	+	NA	NA
ENSG00000001167	sCCA2	NFYA	../03.reference/FUSION/sCCA_weights_v8///sCCA2/sCCA2.ENSG00000001167.14.wgt.RDat	6	41072944	41072945	0.2998	NA	NA	NA	NA	NA	NA	566	0	enet	0.32	4.2e-27	NA	NA	NA	NA	NA	NA	NA	6	41072945	41099976	+	NA	NA
ENSG00000001167	sCCA3	NFYA	../03.reference/FUSION/sCCA_weights_v8///sCCA3/sCCA3.ENSG00000001167.14.wgt.RDat	6	41072944	41072945	0.4298	NA	NA	NA	NA	NA	NA	566	0	enet	0.54	3.6e-53	NA	NA	NA	NA	NA	NA	NA	6	41072945	41099976	+	NA	NA
ENSG00000001460	sCCA1	STPG1	../03.reference/FUSION/sCCA_weights_v8///sCCA1/sCCA1.ENSG00000001460.17.wgt.RDat	1	24416933	24416934	0.5362	NA	NA	NA	NA	NA	NA	421	0	enet	0.59	2.6e-60	NA	NA	NA	NA	NA	NA	NA	1	24356999	24416934	-	NA	NA
ENSG00000001460	sCCA2	STPG1	../03.reference/FUSION/sCCA_weights_v8///sCCA2/sCCA2.ENSG00000001460.17.wgt.RDat	1	24416933	24416934	0.1862	NA	NA	NA	NA	NA	NA	421	0	enet	0.23	5.5e-19	NA	NA	NA	NA	NA	NA	NA	1	24356999	24416934	-	NA	NA
ENSG00000001460	sCCA3	STPG1	../03.reference/FUSION/sCCA_weights_v8///sCCA3/sCCA3.ENSG00000001460.17.wgt.RDat	1	24416933	24416934	0.3022	NA	NA	NA	NA	NA	NA	421	0	enet	0.18	5.3e-15	NA	NA	NA	NA	NA	NA	NA	1	24356999	24416934	-	NA	NA
ENSG00000001461	sCCA1	NIPAL3	../03.reference/FUSION/sCCA_weights_v8///sCCA1/sCCA1.ENSG00000001461.16.wgt.RDat	1	24419290	24419291	0.407	NA	NA	NA	NA	NA	NA	422	0	enet	0.47	6.5e-44	NA	NA	NA	NA	NA	NA	NA	1	24419291	24472976	+	NA	NA
ENSG00000001461	sCCA2	NIPAL3	../03.reference/FUSION/sCCA_weights_v8///sCCA2/sCCA2.ENSG00000001461.16.wgt.RDat	1	24419290	24419291	0.3336	NA	NA	NA	NA	NA	NA	422	0	top1	0.29	2.8e-24	NA	NA	NA	NA	NA	NA	NA	1	24419291	24472976	+	NA	NA
ENSG00000001461	sCCA3	NIPAL3	../03.reference/FUSION/sCCA_weights_v8///sCCA3/sCCA3.ENSG00000001461.16.wgt.RDat	1	24419290	24419291	0.1166	NA	NA	NA	NA	NA	NA	422	0	lasso	0.06	8.5e-06	NA	NA	NA	NA	NA	NA	NA	1	24419291	24472976	+	NA	NA
ENSG00000001561	sCCA1	ENPP4	../03.reference/FUSION/sCCA_weights_v8///sCCA1/sCCA1.ENSG00000001561.6.wgt.RDat	6	46129992	46129993	0.3244	NA	NA	NA	NA	NA	NA	503	0	lasso	0.45	7.5e-42	NA	NA	NA	NA	NA	NA	NA	6	46129993	46146699	+	NA	NA
ENSG00000001561	sCCA2	ENPP4	../03.reference/FUSION/sCCA_weights_v8///sCCA2/sCCA2.ENSG00000001561.6.wgt.RDat	6	46129992	46129993	0.3679	NA	NA	NA	NA	NA	NA	503	0	enet	0.23	3.4e-19	NA	NA	NA	NA	NA	NA	NA	6	46129993	46146699	+	NA	NA
ENSG00000001561	sCCA3	ENPP4	../03.reference/FUSION/sCCA_weights_v8///sCCA3/sCCA3.ENSG00000001561.6.wgt.RDat	6	46129992	46129993	0.3088	NA	NA	NA	NA	NA	NA	503	0	enet	0.25	3.5e-21	NA	NA	NA	NA	NA	NA	NA	6	46129993	46146699	+	NA	NA
ENSG00000001617	sCCA1	SEMA3F	../03.reference/FUSION/sCCA_weights_v8///sCCA1/sCCA1.ENSG00000001617.11.wgt.RDat	3	50155044	50155045	0.0784	NA	NA	NA	NA	NA	NA	351	0	lasso	0.11	9.9e-10	NA	NA	NA	NA	NA	NA	NA	3	50155045	50189075	+	0.0042	0
ENSG00000001617	sCCA2	SEMA3F	../03.reference/FUSION/sCCA_weights_v8///sCCA2/sCCA2.ENSG00000001617.11.wgt.RDat	3	50155044	50155045	0.064	NA	NA	NA	NA	NA	NA	351	0	lasso	0.062	6e-06	NA	NA	NA	NA	NA	NA	NA	3	50155045	50189075	+	0.00862	0
ENSG00000001617	sCCA3	SEMA3F	../03.reference/FUSION/sCCA_weights_v8///sCCA3/sCCA3.ENSG00000001617.11.wgt.RDat	3	50155044	50155045	0.1197	NA	NA	NA	NA	NA	NA	351	0	enet	0.095	2.2e-08	NA	NA	NA	NA	NA	NA	NA	3	50155045	50189075	+	0.0791	1
ENSG00000001629	sCCA1	ANKIB1	../03.reference/FUSION/sCCA_weights_v8///sCCA1/sCCA1.ENSG00000001629.9.wgt.RDat	7	92246233	92246234	0.2351	NA	NA	NA	NA	NA	NA	309	0	top1	0.14	7.7e-12	NA	NA	NA	NA	NA	NA	NA	7	92246234	92401384	+	NA	NA
ENSG00000001629	sCCA2	ANKIB1	../03.reference/FUSION/sCCA_weights_v8///sCCA2/sCCA2.ENSG00000001629.9.wgt.RDat	7	92246233	92246234	0.1147	NA	NA	NA	NA	NA	NA	309	0	enet	0.13	2.6e-11	NA	NA	NA	NA	NA	NA	NA	7	92246234	92401384	+	NA	NA
ENSG00000001629	sCCA3	ANKIB1	../03.reference/FUSION/sCCA_weights_v8///sCCA3/sCCA3.ENSG00000001629.9.wgt.RDat	7	92246233	92246234	0.07	NA	NA	NA	NA	NA	NA	309	0	top1	0.032	0.00096	NA	NA	NA	NA	NA	NA	NA	7	92246234	92401384	+	NA	NA
ENSG00000001630	sCCA1	CYP51A1	../03.reference/FUSION/sCCA_weights_v8///sCCA1/sCCA1.ENSG00000001630.15.wgt.RDat	7	92142951	92142952	0.1676	NA	NA	NA	NA	NA	NA	296	0	lasso	0.28	1.6e-23	NA	NA	NA	NA	NA	NA	NA	7	92112151	92142952	-	NA	NA
ENSG00000001631	sCCA1	KRIT1	../03.reference/FUSION/sCCA_weights_v8///sCCA1/sCCA1.ENSG00000001631.15.wgt.RDat	7	92246165	92246166	0.2777	NA	NA	NA	NA	NA	NA	309	0	lasso	0.2	8.1e-17	NA	NA	NA	NA	NA	NA	NA	7	92198969	92246166	-	NA	NA
ENSG00000001631	sCCA2	KRIT1	../03.reference/FUSION/sCCA_weights_v8///sCCA2/sCCA2.ENSG00000001631.15.wgt.RDat	7	92246165	92246166	0.0708	NA	NA	NA	NA	NA	NA	309	0	top1	0.06	9e-06	NA	NA	NA	NA	NA	NA	NA	7	92198969	92246166	-	NA	NA
ENSG00000001631	sCCA3	KRIT1	../03.reference/FUSION/sCCA_weights_v8///sCCA3/sCCA3.ENSG00000001631.15.wgt.RDat	7	92246165	92246166	0.1331	NA	NA	NA	NA	NA	NA	309	0	lasso	0.11	1.1e-09	NA	NA	NA	NA	NA	NA	NA	7	92198969	92246166	-	NA	NA
ENSG00000002016	sCCA1	RAD52	../03.reference/FUSION/sCCA_weights_v8///sCCA1/sCCA1.ENSG00000002016.17.wgt.RDat	12	990052	990053	0.4842	NA	NA	NA	NA	NA	NA	405	0	lasso	0.51	1.4e-49	NA	NA	NA	NA	NA	NA	NA	12	912077	990053	-	NA	NA
ENSG00000002016	sCCA2	RAD52	../03.reference/FUSION/sCCA_weights_v8///sCCA2/sCCA2.ENSG00000002016.17.wgt.RDat	12	990052	990053	0.3782	NA	NA	NA	NA	NA	NA	405	0	lasso	0.45	1.8e-41	NA	NA	NA	NA	NA	NA	NA	12	912077	990053	-	NA	NA
ENSG00000002016	sCCA3	RAD52	../03.reference/FUSION/sCCA_weights_v8///sCCA3/sCCA3.ENSG00000002016.17.wgt.RDat	12	990052	990053	0.3003	NA	NA	NA	NA	NA	NA	405	0	lasso	0.32	2.7e-27	NA	NA	NA	NA	NA	NA	NA	12	912077	990053	-	NA	NA
ENSG00000002330	sCCA1	BAD	../03.reference/FUSION/sCCA_weights_v8///sCCA1/sCCA1.ENSG00000002330.13.wgt.RDat	11	64284668	64284669	0.082	NA	NA	NA	NA	NA	NA	352	0	enet	0.065	4.2e-06	NA	NA	NA	NA	NA	NA	NA	11	64269830	64284669	-	0.00187	0
ENSG00000002330	sCCA2	BAD	../03.reference/FUSION/sCCA_weights_v8///sCCA2/sCCA2.ENSG00000002330.13.wgt.RDat	11	64284668	64284669	0.1386	NA	NA	NA	NA	NA	NA	352	0	top1	0.1	9e-09	NA	NA	NA	NA	NA	NA	NA	11	64269830	64284669	-	0.00136	0
ENSG00000002549	sCCA1	LAP3	../03.reference/FUSION/sCCA_weights_v8///sCCA1/sCCA1.ENSG00000002549.12.wgt.RDat	4	17577191	17577192	0.2809	NA	NA	NA	NA	NA	NA	434	0	enet	0.39	2.3e-34	NA	NA	NA	NA	NA	NA	NA	4	17577192	17607972	+	NA	NA
ENSG00000002549	sCCA2	LAP3	../03.reference/FUSION/sCCA_weights_v8///sCCA2/sCCA2.ENSG00000002549.12.wgt.RDat	4	17577191	17577192	0.123	NA	NA	NA	NA	NA	NA	434	0	enet	0.036	0.00052	NA	NA	NA	NA	NA	NA	NA	4	17577192	17607972	+	NA	NA
ENSG00000002549	sCCA3	LAP3	../03.reference/FUSION/sCCA_weights_v8///sCCA3/sCCA3.ENSG00000002549.12.wgt.RDat	4	17577191	17577192	0.2147	NA	NA	NA	NA	NA	NA	434	0	enet	0.22	6.1e-18	NA	NA	NA	NA	NA	NA	NA	4	17577192	17607972	+	NA	NA
ENSG00000002822	sCCA1	MAD1L1	../03.reference/FUSION/sCCA_weights_v8///sCCA1/sCCA1.ENSG00000002822.15.wgt.RDat	7	2233242	2233243	0.2008	NA	NA	NA	NA	NA	NA	416	0	enet	0.16	1.5e-13	NA	NA	NA	NA	NA	NA	NA	7	1815793	2233243	-	0.162	1
ENSG00000002822	sCCA2	MAD1L1	../03.reference/FUSION/sCCA_weights_v8///sCCA2/sCCA2.ENSG00000002822.15.wgt.RDat	7	2233242	2233243	0.1501	NA	NA	NA	NA	NA	NA	416	0	top1	0.092	4e-08	NA	NA	NA	NA	NA	NA	NA	7	1815793	2233243	-	1	1
ENSG00000002822	sCCA3	MAD1L1	../03.reference/FUSION/sCCA_weights_v8///sCCA3/sCCA3.ENSG00000002822.15.wgt.RDat	7	2233242	2233243	0.1529	NA	NA	NA	NA	NA	NA	416	0	enet	0.11	3.8e-09	NA	NA	NA	NA	NA	NA	NA	7	1815793	2233243	-	0.0265	1
ENSG00000002834	sCCA1	LASP1	../03.reference/FUSION/sCCA_weights_v8///sCCA1/sCCA1.ENSG00000002834.17.wgt.RDat	17	38869858	38869859	0.1426	NA	NA	NA	NA	NA	NA	363	0	enet	0.067	2.7e-06	NA	NA	NA	NA	NA	NA	NA	17	38869859	38921770	+	NA	NA
ENSG00000002834	sCCA2	LASP1	../03.reference/FUSION/sCCA_weights_v8///sCCA2/sCCA2.ENSG00000002834.17.wgt.RDat	17	38869858	38869859	0.0927	NA	NA	NA	NA	NA	NA	363	0	top1	0.043	0.00015	NA	NA	NA	NA	NA	NA	NA	17	38869859	38921770	+	NA	NA
ENSG00000002834	sCCA3	LASP1	../03.reference/FUSION/sCCA_weights_v8///sCCA3/sCCA3.ENSG00000002834.17.wgt.RDat	17	38869858	38869859	0.1786	NA	NA	NA	NA	NA	NA	363	0	enet	0.086	1e-07	NA	NA	NA	NA	NA	NA	NA	17	38869859	38921770	+	NA	NA
ENSG00000002919	sCCA1	SNX11	../03.reference/FUSION/sCCA_weights_v8///sCCA1/sCCA1.ENSG00000002919.14.wgt.RDat	17	48103356	48103357	0.4626	NA	NA	NA	NA	NA	NA	444	0	enet	0.65	1.7e-70	NA	NA	NA	NA	NA	NA	NA	17	48103357	48123074	+	0.00119	0
ENSG00000002919	sCCA2	SNX11	../03.reference/FUSION/sCCA_weights_v8///sCCA2/sCCA2.ENSG00000002919.14.wgt.RDat	17	48103356	48103357	0.2174	NA	NA	NA	NA	NA	NA	444	0	top1	0.35	1.3e-30	NA	NA	NA	NA	NA	NA	NA	17	48103357	48123074	+	NA	NA
ENSG00000002919	sCCA3	SNX11	../03.reference/FUSION/sCCA_weights_v8///sCCA3/sCCA3.ENSG00000002919.14.wgt.RDat	17	48103356	48103357	0.4306	NA	NA	NA	NA	NA	NA	444	0	enet	0.62	1.7e-66	NA	NA	NA	NA	NA	NA	NA	17	48103357	48123074	+	0.001	0
ENSG00000002933	sCCA1	TMEM176A	../03.reference/FUSION/sCCA_weights_v8///sCCA1/sCCA1.ENSG00000002933.7.wgt.RDat	7	150800533	150800534	0.6963	NA	NA	NA	NA	NA	NA	532	0	enet	0.48	5e-45	NA	NA	NA	NA	NA	NA	NA	7	150800534	150805120	+	NA	NA
ENSG00000002933	sCCA2	TMEM176A	../03.reference/FUSION/sCCA_weights_v8///sCCA2/sCCA2.ENSG00000002933.7.wgt.RDat	7	150800533	150800534	0.6772	NA	NA	NA	NA	NA	NA	532	0	enet	0.57	4.8e-58	NA	NA	NA	NA	NA	NA	NA	7	150800534	150805120	+	NA	NA
ENSG00000002933	sCCA3	TMEM176A	../03.reference/FUSION/sCCA_weights_v8///sCCA3/sCCA3.ENSG00000002933.7.wgt.RDat	7	150800533	150800534	0.5421	NA	NA	NA	NA	NA	NA	532	0	enet	0.34	4.1e-29	NA	NA	NA	NA	NA	NA	NA	7	150800534	150805120	+	NA	NA
ENSG00000003147	sCCA1	ICA1	../03.reference/FUSION/sCCA_weights_v8///sCCA1/sCCA1.ENSG00000003147.17.wgt.RDat	7	8262578	8262579	0.3959	NA	NA	NA	NA	NA	NA	727	0	top1	0.45	1.7e-41	NA	NA	NA	NA	NA	NA	NA	7	8113184	8262579	-	NA	NA
ENSG00000003147	sCCA2	ICA1	../03.reference/FUSION/sCCA_weights_v8///sCCA2/sCCA2.ENSG00000003147.17.wgt.RDat	7	8262578	8262579	0.1214	NA	NA	NA	NA	NA	NA	727	0	lasso	0.045	0.00011	NA	NA	NA	NA	NA	NA	NA	7	8113184	8262579	-	NA	NA
ENSG00000003147	sCCA3	ICA1	../03.reference/FUSION/sCCA_weights_v8///sCCA3/sCCA3.ENSG00000003147.17.wgt.RDat	7	8262578	8262579	0.2192	NA	NA	NA	NA	NA	NA	727	0	top1	0.12	3.7e-10	NA	NA	NA	NA	NA	NA	NA	7	8113184	8262579	-	NA	NA
ENSG00000003249	sCCA1	DBNDD1	../03.reference/FUSION/sCCA_weights_v8///sCCA1/sCCA1.ENSG00000003249.13.wgt.RDat	16	90020042	90020043	0.6777	NA	NA	NA	NA	NA	NA	272	0	enet	0.61	1.5e-63	NA	NA	NA	NA	NA	NA	NA	16	90004865	90020043	-	NA	NA
ENSG00000003249	sCCA2	DBNDD1	../03.reference/FUSION/sCCA_weights_v8///sCCA2/sCCA2.ENSG00000003249.13.wgt.RDat	16	90020042	90020043	0.6646	NA	NA	NA	NA	NA	NA	272	0	enet	0.55	1.1e-54	NA	NA	NA	NA	NA	NA	NA	16	90004865	90020043	-	NA	NA
ENSG00000003249	sCCA3	DBNDD1	../03.reference/FUSION/sCCA_weights_v8///sCCA3/sCCA3.ENSG00000003249.13.wgt.RDat	16	90020042	90020043	0.6881	NA	NA	NA	NA	NA	NA	272	0	enet	0.56	6.8e-56	NA	NA	NA	NA	NA	NA	NA	16	90004865	90020043	-	NA	NA
ENSG00000003393	sCCA1	ALS2	../03.reference/FUSION/sCCA_weights_v8///sCCA1/sCCA1.ENSG00000003393.14.wgt.RDat	2	201781188	201781189	0.4301	NA	NA	NA	NA	NA	NA	422	0	top1	0.57	5.7e-57	NA	NA	NA	NA	NA	NA	NA	2	201700554	201781189	-	NA	NA
ENSG00000003393	sCCA2	ALS2	../03.reference/FUSION/sCCA_weights_v8///sCCA2/sCCA2.ENSG00000003393.14.wgt.RDat	2	201781188	201781189	0.3504	NA	NA	NA	NA	NA	NA	422	0	enet	0.42	1.8e-38	NA	NA	NA	NA	NA	NA	NA	2	201700554	201781189	-	NA	NA
ENSG00000003393	sCCA3	ALS2	../03.reference/FUSION/sCCA_weights_v8///sCCA3/sCCA3.ENSG00000003393.14.wgt.RDat	2	201781188	201781189	0.3966	NA	NA	NA	NA	NA	NA	422	0	lasso	0.42	2.7e-38	NA	NA	NA	NA	NA	NA	NA	2	201700554	201781189	-	NA	NA
ENSG00000003400	sCCA1	CASP10	../03.reference/FUSION/sCCA_weights_v8///sCCA1/sCCA1.ENSG00000003400.14.wgt.RDat	2	201182880	201182881	0.3944	NA	NA	NA	NA	NA	NA	350	0	top1	0.37	3.3e-32	NA	NA	NA	NA	NA	NA	NA	2	201182881	201229406	+	0.00431	0
ENSG00000003400	sCCA2	CASP10	../03.reference/FUSION/sCCA_weights_v8///sCCA2/sCCA2.ENSG00000003400.14.wgt.RDat	2	201182880	201182881	0.0997	NA	NA	NA	NA	NA	NA	350	0	enet	0.057	1.5e-05	NA	NA	NA	NA	NA	NA	NA	2	201182881	201229406	+	NA	NA
ENSG00000003400	sCCA3	CASP10	../03.reference/FUSION/sCCA_weights_v8///sCCA3/sCCA3.ENSG00000003400.14.wgt.RDat	2	201182880	201182881	0.3949	NA	NA	NA	NA	NA	NA	350	0	top1	0.38	1e-33	NA	NA	NA	NA	NA	NA	NA	2	201182881	201229406	+	0.00391	0
ENSG00000003402	sCCA1	CFLAR	../03.reference/FUSION/sCCA_weights_v8///sCCA1/sCCA1.ENSG00000003402.19.wgt.RDat	2	201116103	201116104	0.1076	NA	NA	NA	NA	NA	NA	376	0	top1	0.089	6.1e-08	NA	NA	NA	NA	NA	NA	NA	2	201116104	201176687	+	NA	NA
ENSG00000003402	sCCA2	CFLAR	../03.reference/FUSION/sCCA_weights_v8///sCCA2/sCCA2.ENSG00000003402.19.wgt.RDat	2	201116103	201116104	0.0989	NA	NA	NA	NA	NA	NA	376	0	top1	0.064	4.8e-06	NA	NA	NA	NA	NA	NA	NA	2	201116104	201176687	+	NA	NA
ENSG00000003402	sCCA3	CFLAR	../03.reference/FUSION/sCCA_weights_v8///sCCA3/sCCA3.ENSG00000003402.19.wgt.RDat	2	201116103	201116104	0.1255	NA	NA	NA	NA	NA	NA	376	0	enet	0.033	0.00087	NA	NA	NA	NA	NA	NA	NA	2	201116104	201176687	+	0.00433	0
ENSG00000003436	sCCA1	TFPI	../03.reference/FUSION/sCCA_weights_v8///sCCA1/sCCA1.ENSG00000003436.15.wgt.RDat	2	187565759	187565760	0.4552	NA	NA	NA	NA	NA	NA	268	0	enet	0.4	3.3e-35	NA	NA	NA	NA	NA	NA	NA	2	187464230	187565760	-	0.00696	0
ENSG00000003436	sCCA2	TFPI	../03.reference/FUSION/sCCA_weights_v8///sCCA2/sCCA2.ENSG00000003436.15.wgt.RDat	2	187565759	187565760	0.2103	NA	NA	NA	NA	NA	NA	268	0	enet	0.17	6.2e-14	NA	NA	NA	NA	NA	NA	NA	2	187464230	187565760	-	0.0113	0
ENSG00000003436	sCCA3	TFPI	../03.reference/FUSION/sCCA_weights_v8///sCCA3/sCCA3.ENSG00000003436.15.wgt.RDat	2	187565759	187565760	0.4892	NA	NA	NA	NA	NA	NA	268	0	enet	0.41	9.6e-37	NA	NA	NA	NA	NA	NA	NA	2	187464230	187565760	-	0.00691	0
ENSG00000003756	sCCA1	RBM5	../03.reference/FUSION/sCCA_weights_v8///sCCA1/sCCA1.ENSG00000003756.16.wgt.RDat	3	50088907	50088908	0.0685	NA	NA	NA	NA	NA	NA	354	0	top1	0.11	8.1e-10	NA	NA	NA	NA	NA	NA	NA	3	50088908	50119021	+	0.00308	0
ENSG00000003756	sCCA2	RBM5	../03.reference/FUSION/sCCA_weights_v8///sCCA2/sCCA2.ENSG00000003756.16.wgt.RDat	3	50088907	50088908	0.0508	NA	NA	NA	NA	NA	NA	354	0	top1	0.057	1.5e-05	NA	NA	NA	NA	NA	NA	NA	3	50088908	50119021	+	NA	NA
ENSG00000003756	sCCA3	RBM5	../03.reference/FUSION/sCCA_weights_v8///sCCA3/sCCA3.ENSG00000003756.16.wgt.RDat	3	50088907	50088908	0.0869	NA	NA	NA	NA	NA	NA	354	0	enet	0.058	1.3e-05	NA	NA	NA	NA	NA	NA	NA	3	50088908	50119021	+	0.00328	0
ENSG00000003987	sCCA1	MTMR7	../03.reference/FUSION/sCCA_weights_v8///sCCA1/sCCA1.ENSG00000003987.13.wgt.RDat	8	17413326	17413327	0.3806	NA	NA	NA	NA	NA	NA	795	0	lasso	0.2	1.6e-16	NA	NA	NA	NA	NA	NA	NA	8	17298030	17413327	-	NA	NA
ENSG00000003989	sCCA1	SLC7A2	../03.reference/FUSION/sCCA_weights_v8///sCCA1/sCCA1.ENSG00000003989.17.wgt.RDat	8	17497087	17497088	0.4282	NA	NA	NA	NA	NA	NA	788	0	lasso	0.26	4e-22	NA	NA	NA	NA	NA	NA	NA	8	17497088	17570573	+	NA	NA
ENSG00000003989	sCCA2	SLC7A2	../03.reference/FUSION/sCCA_weights_v8///sCCA2/sCCA2.ENSG00000003989.17.wgt.RDat	8	17497087	17497088	0.2378	NA	NA	NA	NA	NA	NA	788	0	enet	0.11	1.1e-09	NA	NA	NA	NA	NA	NA	NA	8	17497088	17570573	+	NA	NA
ENSG00000003989	sCCA3	SLC7A2	../03.reference/FUSION/sCCA_weights_v8///sCCA3/sCCA3.ENSG00000003989.17.wgt.RDat	8	17497087	17497088	0.1554	NA	NA	NA	NA	NA	NA	788	0	enet	0.034	0.00069	NA	NA	NA	NA	NA	NA	NA	8	17497088	17570573	+	NA	NA
ENSG00000004059	sCCA1	ARF5	../03.reference/FUSION/sCCA_weights_v8///sCCA1/sCCA1.ENSG00000004059.10.wgt.RDat	7	127588344	127588345	0.1229	NA	NA	NA	NA	NA	NA	469	0	enet	0.1	4.4e-09	NA	NA	NA	NA	NA	NA	NA	7	127588345	127591408	+	0.00365	0
ENSG00000004059	sCCA2	ARF5	../03.reference/FUSION/sCCA_weights_v8///sCCA2/sCCA2.ENSG00000004059.10.wgt.RDat	7	127588344	127588345	0.1054	NA	NA	NA	NA	NA	NA	469	0	enet	0.067	2.7e-06	NA	NA	NA	NA	NA	NA	NA	7	127588345	127591408	+	0.0075	0
ENSG00000004059	sCCA3	ARF5	../03.reference/FUSION/sCCA_weights_v8///sCCA3/sCCA3.ENSG00000004059.10.wgt.RDat	7	127588344	127588345	0.103	NA	NA	NA	NA	NA	NA	469	0	top1	0.052	3.7e-05	NA	NA	NA	NA	NA	NA	NA	7	127588345	127591408	+	0.0012	0
ENSG00000004139	sCCA1	SARM1	../03.reference/FUSION/sCCA_weights_v8///sCCA1/sCCA1.ENSG00000004139.13.wgt.RDat	17	28365115	28365116	0.2717	NA	NA	NA	NA	NA	NA	268	0	enet	0.31	2.4e-26	NA	NA	NA	NA	NA	NA	NA	17	28365116	28404049	+	NA	NA
ENSG00000004139	sCCA2	SARM1	../03.reference/FUSION/sCCA_weights_v8///sCCA2/sCCA2.ENSG00000004139.13.wgt.RDat	17	28365115	28365116	0.2218	NA	NA	NA	NA	NA	NA	268	0	enet	0.25	1.7e-20	NA	NA	NA	NA	NA	NA	NA	17	28365116	28404049	+	NA	NA
ENSG00000004139	sCCA3	SARM1	../03.reference/FUSION/sCCA_weights_v8///sCCA3/sCCA3.ENSG00000004139.13.wgt.RDat	17	28365115	28365116	0.1221	NA	NA	NA	NA	NA	NA	268	0	top1	0.12	6e-10	NA	NA	NA	NA	NA	NA	NA	17	28365116	28404049	+	NA	NA
ENSG00000004142	sCCA1	POLDIP2	../03.reference/FUSION/sCCA_weights_v8///sCCA1/sCCA1.ENSG00000004142.11.wgt.RDat	17	28357521	28357522	0.2335	NA	NA	NA	NA	NA	NA	265	0	top1	0.34	3.9e-29	NA	NA	NA	NA	NA	NA	NA	17	28347177	28357522	-	NA	NA
ENSG00000004142	sCCA2	POLDIP2	../03.reference/FUSION/sCCA_weights_v8///sCCA2/sCCA2.ENSG00000004142.11.wgt.RDat	17	28357521	28357522	0.2019	NA	NA	NA	NA	NA	NA	265	0	lasso	0.25	6.7e-21	NA	NA	NA	NA	NA	NA	NA	17	28347177	28357522	-	NA	NA
ENSG00000004142	sCCA3	POLDIP2	../03.reference/FUSION/sCCA_weights_v8///sCCA3/sCCA3.ENSG00000004142.11.wgt.RDat	17	28357521	28357522	0.2197	NA	NA	NA	NA	NA	NA	265	0	top1	0.33	3.4e-28	NA	NA	NA	NA	NA	NA	NA	17	28347177	28357522	-	NA	NA
ENSG00000004399	sCCA2	PLXND1	../03.reference/FUSION/sCCA_weights_v8///sCCA2/sCCA2.ENSG00000004399.12.wgt.RDat	3	129606817	129606818	0.1055	NA	NA	NA	NA	NA	NA	294	0	enet	0.0024	0.19	NA	NA	NA	NA	NA	NA	NA	3	129555175	129606818	-	NA	NA
ENSG00000004455	sCCA1	AK2	../03.reference/FUSION/sCCA_weights_v8///sCCA1/sCCA1.ENSG00000004455.16.wgt.RDat	1	33080995	33080996	0.1399	NA	NA	NA	NA	NA	NA	350	0	top1	0.11	1.3e-09	NA	NA	NA	NA	NA	NA	NA	1	33007940	33080996	-	NA	NA
ENSG00000004455	sCCA2	AK2	../03.reference/FUSION/sCCA_weights_v8///sCCA2/sCCA2.ENSG00000004455.16.wgt.RDat	1	33080995	33080996	0.0986	NA	NA	NA	NA	NA	NA	350	0	enet	0.029	0.0018	NA	NA	NA	NA	NA	NA	NA	1	33007940	33080996	-	NA	NA
ENSG00000004455	sCCA3	AK2	../03.reference/FUSION/sCCA_weights_v8///sCCA3/sCCA3.ENSG00000004455.16.wgt.RDat	1	33080995	33080996	0.0529	NA	NA	NA	NA	NA	NA	350	0	lasso	0.028	0.002	NA	NA	NA	NA	NA	NA	NA	1	33007940	33080996	-	NA	NA
ENSG00000004487	sCCA1	KDM1A	../03.reference/FUSION/sCCA_weights_v8///sCCA1/sCCA1.ENSG00000004487.15.wgt.RDat	1	23019447	23019448	0.2766	NA	NA	NA	NA	NA	NA	376	0	enet	0.14	9.7e-12	NA	NA	NA	NA	NA	NA	NA	1	23019448	23083689	+	NA	NA
ENSG00000004487	sCCA2	KDM1A	../03.reference/FUSION/sCCA_weights_v8///sCCA2/sCCA2.ENSG00000004487.15.wgt.RDat	1	23019447	23019448	0.1088	NA	NA	NA	NA	NA	NA	376	0	enet	0.03	0.0014	NA	NA	NA	NA	NA	NA	NA	1	23019448	23083689	+	NA	NA
ENSG00000004487	sCCA3	KDM1A	../03.reference/FUSION/sCCA_weights_v8///sCCA3/sCCA3.ENSG00000004487.15.wgt.RDat	1	23019447	23019448	0.261	NA	NA	NA	NA	NA	NA	376	0	lasso	0.11	1e-09	NA	NA	NA	NA	NA	NA	NA	1	23019448	23083689	+	NA	NA
ENSG00000004534	sCCA1	RBM6	../03.reference/FUSION/sCCA_weights_v8///sCCA1/sCCA1.ENSG00000004534.14.wgt.RDat	3	49940006	49940007	0.608	NA	NA	NA	NA	NA	NA	338	0	top1	0.84	1.8e-121	NA	NA	NA	NA	NA	NA	NA	3	49940007	50077252	+	0.225	1
ENSG00000004534	sCCA2	RBM6	../03.reference/FUSION/sCCA_weights_v8///sCCA2/sCCA2.ENSG00000004534.14.wgt.RDat	3	49940006	49940007	0.6236	NA	NA	NA	NA	NA	NA	338	0	lasso	0.78	3.8e-101	NA	NA	NA	NA	NA	NA	NA	3	49940007	50077252	+	0.772	1
ENSG00000004534	sCCA3	RBM6	../03.reference/FUSION/sCCA_weights_v8///sCCA3/sCCA3.ENSG00000004534.14.wgt.RDat	3	49940006	49940007	0.6505	NA	NA	NA	NA	NA	NA	338	0	top1	0.83	2.7e-120	NA	NA	NA	NA	NA	NA	NA	3	49940007	50077252	+	0.251	1
ENSG00000004660	sCCA1	CAMKK1	../03.reference/FUSION/sCCA_weights_v8///sCCA1/sCCA1.ENSG00000004660.14.wgt.RDat	17	3893043	3893044	0.1395	NA	NA	NA	NA	NA	NA	496	0	enet	0.051	3.9e-05	NA	NA	NA	NA	NA	NA	NA	17	3860315	3893044	-	NA	NA
ENSG00000004660	sCCA2	CAMKK1	../03.reference/FUSION/sCCA_weights_v8///sCCA2/sCCA2.ENSG00000004660.14.wgt.RDat	17	3893043	3893044	0.0831	NA	NA	NA	NA	NA	NA	496	0	top1	0.062	6.5e-06	NA	NA	NA	NA	NA	NA	NA	17	3860315	3893044	-	NA	NA
ENSG00000004700	sCCA1	RECQL	../03.reference/FUSION/sCCA_weights_v8///sCCA1/sCCA1.ENSG00000004700.15.wgt.RDat	12	21501668	21501669	0.4917	NA	NA	NA	NA	NA	NA	547	0	lasso	0.39	7.5e-35	NA	NA	NA	NA	NA	NA	NA	12	21471428	21501669	-	NA	NA
ENSG00000004700	sCCA2	RECQL	../03.reference/FUSION/sCCA_weights_v8///sCCA2/sCCA2.ENSG00000004700.15.wgt.RDat	12	21501668	21501669	0.1698	NA	NA	NA	NA	NA	NA	547	0	enet	0.15	1.5e-12	NA	NA	NA	NA	NA	NA	NA	12	21471428	21501669	-	NA	NA
ENSG00000004700	sCCA3	RECQL	../03.reference/FUSION/sCCA_weights_v8///sCCA3/sCCA3.ENSG00000004700.15.wgt.RDat	12	21501668	21501669	0.3175	NA	NA	NA	NA	NA	NA	547	0	enet	0.2	8.8e-17	NA	NA	NA	NA	NA	NA	NA	12	21471428	21501669	-	NA	NA
ENSG00000004766	sCCA1	VPS50	../03.reference/FUSION/sCCA_weights_v8///sCCA1/sCCA1.ENSG00000004766.15.wgt.RDat	7	93232339	93232340	0.2059	NA	NA	NA	NA	NA	NA	347	0	lasso	0.094	2.9e-08	NA	NA	NA	NA	NA	NA	NA	7	93232340	93361121	+	NA	NA
ENSG00000004766	sCCA2	VPS50	../03.reference/FUSION/sCCA_weights_v8///sCCA2/sCCA2.ENSG00000004766.15.wgt.RDat	7	93232339	93232340	0.1587	NA	NA	NA	NA	NA	NA	347	0	lasso	0.073	9.5e-07	NA	NA	NA	NA	NA	NA	NA	7	93232340	93361121	+	NA	NA
ENSG00000004766	sCCA3	VPS50	../03.reference/FUSION/sCCA_weights_v8///sCCA3/sCCA3.ENSG00000004766.15.wgt.RDat	7	93232339	93232340	0.1082	NA	NA	NA	NA	NA	NA	347	0	enet	-0.002	0.53	NA	NA	NA	NA	NA	NA	NA	7	93232340	93361121	+	NA	NA
ENSG00000004776	sCCA1	HSPB6	../03.reference/FUSION/sCCA_weights_v8///sCCA1/sCCA1.ENSG00000004776.12.wgt.RDat	19	35758078	35758079	0.102	NA	NA	NA	NA	NA	NA	426	0	top1	0.027	0.0022	NA	NA	NA	NA	NA	NA	NA	19	35754872	35758079	-	0.0206	1
ENSG00000004776	sCCA2	HSPB6	../03.reference/FUSION/sCCA_weights_v8///sCCA2/sCCA2.ENSG00000004776.12.wgt.RDat	19	35758078	35758079	0.1335	NA	NA	NA	NA	NA	NA	426	0	enet	0.028	0.002	NA	NA	NA	NA	NA	NA	NA	19	35754872	35758079	-	0.00119	0
ENSG00000004776	sCCA3	HSPB6	../03.reference/FUSION/sCCA_weights_v8///sCCA3/sCCA3.ENSG00000004776.12.wgt.RDat	19	35758078	35758079	0.0948	NA	NA	NA	NA	NA	NA	426	0	lasso	0.00088	0.26	NA	NA	NA	NA	NA	NA	NA	19	35754872	35758079	-	0.00219	0
ENSG00000004777	sCCA1	ARHGAP33	../03.reference/FUSION/sCCA_weights_v8///sCCA1/sCCA1.ENSG00000004777.18.wgt.RDat	19	35774531	35774532	0.3805	NA	NA	NA	NA	NA	NA	428	0	lasso	0.45	7.1e-42	NA	NA	NA	NA	NA	NA	NA	19	35774532	35788822	+	0.00298	0
ENSG00000004777	sCCA2	ARHGAP33	../03.reference/FUSION/sCCA_weights_v8///sCCA2/sCCA2.ENSG00000004777.18.wgt.RDat	19	35774531	35774532	0.1846	NA	NA	NA	NA	NA	NA	428	0	top1	0.21	1.7e-17	NA	NA	NA	NA	NA	NA	NA	19	35774532	35788822	+	0.0127	0
ENSG00000004777	sCCA3	ARHGAP33	../03.reference/FUSION/sCCA_weights_v8///sCCA3/sCCA3.ENSG00000004777.18.wgt.RDat	19	35774531	35774532	0.2199	NA	NA	NA	NA	NA	NA	428	0	enet	0.21	1.6e-17	NA	NA	NA	NA	NA	NA	NA	19	35774532	35788822	+	0.00575	0
ENSG00000004779	sCCA1	NDUFAB1	../03.reference/FUSION/sCCA_weights_v8///sCCA1/sCCA1.ENSG00000004779.9.wgt.RDat	16	23596355	23596356	0.1572	NA	NA	NA	NA	NA	NA	427	0	top1	0.082	2.1e-07	NA	NA	NA	NA	NA	NA	NA	16	23581002	23596356	-	NA	NA
ENSG00000004799	sCCA1	PDK4	../03.reference/FUSION/sCCA_weights_v8///sCCA1/sCCA1.ENSG00000004799.7.wgt.RDat	7	95596490	95596491	0.2393	NA	NA	NA	NA	NA	NA	505	0	top1	0.13	7.8e-11	NA	NA	NA	NA	NA	NA	NA	7	95583499	95596491	-	NA	NA
ENSG00000004799	sCCA2	PDK4	../03.reference/FUSION/sCCA_weights_v8///sCCA2/sCCA2.ENSG00000004799.7.wgt.RDat	7	95596490	95596491	0.1205	NA	NA	NA	NA	NA	NA	505	0	top1	0.077	5.1e-07	NA	NA	NA	NA	NA	NA	NA	7	95583499	95596491	-	NA	NA
ENSG00000004799	sCCA3	PDK4	../03.reference/FUSION/sCCA_weights_v8///sCCA3/sCCA3.ENSG00000004799.7.wgt.RDat	7	95596490	95596491	0.2147	NA	NA	NA	NA	NA	NA	505	0	lasso	0.015	0.019	NA	NA	NA	NA	NA	NA	NA	7	95583499	95596491	-	NA	NA
ENSG00000004838	sCCA1	ZMYND10	../03.reference/FUSION/sCCA_weights_v8///sCCA1/sCCA1.ENSG00000004838.13.wgt.RDat	3	50346851	50346852	0.0729	NA	NA	NA	NA	NA	NA	333	0	lasso	0.088	7.3e-08	NA	NA	NA	NA	NA	NA	NA	3	50341229	50346852	-	0.000826	0
ENSG00000004838	sCCA2	ZMYND10	../03.reference/FUSION/sCCA_weights_v8///sCCA2/sCCA2.ENSG00000004838.13.wgt.RDat	3	50346851	50346852	0.1588	NA	NA	NA	NA	NA	NA	333	0	enet	0.093	3.4e-08	NA	NA	NA	NA	NA	NA	NA	3	50341229	50346852	-	0.00174	0
ENSG00000004838	sCCA3	ZMYND10	../03.reference/FUSION/sCCA_weights_v8///sCCA3/sCCA3.ENSG00000004838.13.wgt.RDat	3	50346851	50346852	0.0846	NA	NA	NA	NA	NA	NA	333	0	enet	0.071	1.5e-06	NA	NA	NA	NA	NA	NA	NA	3	50341229	50346852	-	0.0082	0
ENSG00000004864	sCCA1	SLC25A13	../03.reference/FUSION/sCCA_weights_v8///sCCA1/sCCA1.ENSG00000004864.13.wgt.RDat	7	96322146	96322147	0.1018	NA	NA	NA	NA	NA	NA	427	0	lasso	0.13	9.5e-11	NA	NA	NA	NA	NA	NA	NA	7	96120220	96322147	-	NA	NA
ENSG00000004866	sCCA1	ST7	../03.reference/FUSION/sCCA_weights_v8///sCCA1/sCCA1.ENSG00000004866.20.wgt.RDat	7	117014887	117014888	0.0702	NA	NA	NA	NA	NA	NA	334	0	top1	0.069	1.9e-06	NA	NA	NA	NA	NA	NA	NA	7	117014888	117230103	+	NA	NA
ENSG00000004975	sCCA1	DVL2	../03.reference/FUSION/sCCA_weights_v8///sCCA1/sCCA1.ENSG00000004975.11.wgt.RDat	17	7234544	7234545	0.176	NA	NA	NA	NA	NA	NA	470	0	top1	0.11	2.1e-09	NA	NA	NA	NA	NA	NA	NA	17	7225341	7234545	-	NA	NA
ENSG00000004975	sCCA2	DVL2	../03.reference/FUSION/sCCA_weights_v8///sCCA2/sCCA2.ENSG00000004975.11.wgt.RDat	17	7234544	7234545	0.1032	NA	NA	NA	NA	NA	NA	470	0	top1	-0.0019	0.52	NA	NA	NA	NA	NA	NA	NA	17	7225341	7234545	-	NA	NA
ENSG00000004975	sCCA3	DVL2	../03.reference/FUSION/sCCA_weights_v8///sCCA3/sCCA3.ENSG00000004975.11.wgt.RDat	17	7234544	7234545	0.1905	NA	NA	NA	NA	NA	NA	470	0	enet	0.08	2.8e-07	NA	NA	NA	NA	NA	NA	NA	17	7225341	7234545	-	NA	NA
ENSG00000005007	sCCA1	UPF1	../03.reference/FUSION/sCCA_weights_v8///sCCA1/sCCA1.ENSG00000005007.12.wgt.RDat	19	18831937	18831938	0.0681	NA	NA	NA	NA	NA	NA	352	0	top1	0.041	0.00023	NA	NA	NA	NA	NA	NA	NA	19	18831938	18868236	+	0.00128	0
ENSG00000005007	sCCA3	UPF1	../03.reference/FUSION/sCCA_weights_v8///sCCA3/sCCA3.ENSG00000005007.12.wgt.RDat	19	18831937	18831938	0.1405	NA	NA	NA	NA	NA	NA	352	0	top1	0.045	0.00011	NA	NA	NA	NA	NA	NA	NA	19	18831938	18868236	+	0.00206	0
ENSG00000005020	sCCA3	SKAP2	../03.reference/FUSION/sCCA_weights_v8///sCCA3/sCCA3.ENSG00000005020.12.wgt.RDat	7	26995238	26995239	0.079	NA	NA	NA	NA	NA	NA	501	0	top1	0.011	0.039	NA	NA	NA	NA	NA	NA	NA	7	26667062	26995239	-	NA	NA
ENSG00000005059	sCCA1	MCUB	../03.reference/FUSION/sCCA_weights_v8///sCCA1/sCCA1.ENSG00000005059.15.wgt.RDat	4	109560204	109560205	0.0941	NA	NA	NA	NA	NA	NA	387	0	enet	0.083	2e-07	NA	NA	NA	NA	NA	NA	NA	4	109560205	109688621	+	NA	NA
ENSG00000005059	sCCA2	MCUB	../03.reference/FUSION/sCCA_weights_v8///sCCA2/sCCA2.ENSG00000005059.15.wgt.RDat	4	109560204	109560205	0.0837	NA	NA	NA	NA	NA	NA	387	0	top1	0.083	2e-07	NA	NA	NA	NA	NA	NA	NA	4	109560205	109688621	+	NA	NA
ENSG00000005059	sCCA3	MCUB	../03.reference/FUSION/sCCA_weights_v8///sCCA3/sCCA3.ENSG00000005059.15.wgt.RDat	4	109560204	109560205	0.0934	NA	NA	NA	NA	NA	NA	387	0	enet	0.052	3.6e-05	NA	NA	NA	NA	NA	NA	NA	4	109560205	109688621	+	NA	NA
ENSG00000005075	sCCA1	POLR2J	../03.reference/FUSION/sCCA_weights_v8///sCCA1/sCCA1.ENSG00000005075.15.wgt.RDat	7	102478906	102478907	0.2582	NA	NA	NA	NA	NA	NA	240	0	enet	0.22	6.5e-18	NA	NA	NA	NA	NA	NA	NA	7	102473169	102478907	-	NA	NA
ENSG00000005075	sCCA2	POLR2J	../03.reference/FUSION/sCCA_weights_v8///sCCA2/sCCA2.ENSG00000005075.15.wgt.RDat	7	102478906	102478907	0.1183	NA	NA	NA	NA	NA	NA	240	0	top1	0.078	4.5e-07	NA	NA	NA	NA	NA	NA	NA	7	102473169	102478907	-	NA	NA
ENSG00000005075	sCCA3	POLR2J	../03.reference/FUSION/sCCA_weights_v8///sCCA3/sCCA3.ENSG00000005075.15.wgt.RDat	7	102478906	102478907	0.1244	NA	NA	NA	NA	NA	NA	240	0	enet	0.096	2e-08	NA	NA	NA	NA	NA	NA	NA	7	102473169	102478907	-	NA	NA
ENSG00000005100	sCCA1	DHX33	../03.reference/FUSION/sCCA_weights_v8///sCCA1/sCCA1.ENSG00000005100.12.wgt.RDat	17	5469059	5469060	0.2757	NA	NA	NA	NA	NA	NA	539	0	lasso	0.11	1.2e-09	NA	NA	NA	NA	NA	NA	NA	17	5440912	5469060	-	NA	NA
ENSG00000005100	sCCA2	DHX33	../03.reference/FUSION/sCCA_weights_v8///sCCA2/sCCA2.ENSG00000005100.12.wgt.RDat	17	5469059	5469060	0.1607	NA	NA	NA	NA	NA	NA	539	0	lasso	0.071	1.5e-06	NA	NA	NA	NA	NA	NA	NA	17	5440912	5469060	-	NA	NA
ENSG00000005100	sCCA3	DHX33	../03.reference/FUSION/sCCA_weights_v8///sCCA3/sCCA3.ENSG00000005100.12.wgt.RDat	17	5469059	5469060	0.0878	NA	NA	NA	NA	NA	NA	539	0	top1	0.021	0.0067	NA	NA	NA	NA	NA	NA	NA	17	5440912	5469060	-	NA	NA
ENSG00000005156	sCCA1	LIG3	../03.reference/FUSION/sCCA_weights_v8///sCCA1/sCCA1.ENSG00000005156.11.wgt.RDat	17	34980493	34980494	0.7087	NA	NA	NA	NA	NA	NA	489	0	lasso	0.78	7e-102	NA	NA	NA	NA	NA	NA	NA	17	34980494	35005989	+	NA	NA
ENSG00000005156	sCCA2	LIG3	../03.reference/FUSION/sCCA_weights_v8///sCCA2/sCCA2.ENSG00000005156.11.wgt.RDat	17	34980493	34980494	0.51	NA	NA	NA	NA	NA	NA	489	0	lasso	0.6	3.5e-62	NA	NA	NA	NA	NA	NA	NA	17	34980494	35005989	+	NA	NA
ENSG00000005156	sCCA3	LIG3	../03.reference/FUSION/sCCA_weights_v8///sCCA3/sCCA3.ENSG00000005156.11.wgt.RDat	17	34980493	34980494	0.0811	NA	NA	NA	NA	NA	NA	489	0	enet	0.063	5.5e-06	NA	NA	NA	NA	NA	NA	NA	17	34980494	35005989	+	NA	NA
ENSG00000005175	sCCA1	RPAP3	../03.reference/FUSION/sCCA_weights_v8///sCCA1/sCCA1.ENSG00000005175.9.wgt.RDat	12	47706060	47706061	0.2753	NA	NA	NA	NA	NA	NA	549	0	enet	0.17	3.9e-14	NA	NA	NA	NA	NA	NA	NA	12	47661249	47706061	-	NA	NA
ENSG00000005175	sCCA2	RPAP3	../03.reference/FUSION/sCCA_weights_v8///sCCA2/sCCA2.ENSG00000005175.9.wgt.RDat	12	47706060	47706061	0.1679	NA	NA	NA	NA	NA	NA	549	0	lasso	0.11	1.1e-09	NA	NA	NA	NA	NA	NA	NA	12	47661249	47706061	-	NA	NA
ENSG00000005175	sCCA3	RPAP3	../03.reference/FUSION/sCCA_weights_v8///sCCA3/sCCA3.ENSG00000005175.9.wgt.RDat	12	47706060	47706061	0.1119	NA	NA	NA	NA	NA	NA	549	0	lasso	0.057	1.6e-05	NA	NA	NA	NA	NA	NA	NA	12	47661249	47706061	-	NA	NA
ENSG00000005189	sCCA1	AC004381.6	../03.reference/FUSION/sCCA_weights_v8///sCCA1/sCCA1.ENSG00000005189.19.wgt.RDat	16	20806676	20806677	0.1197	NA	NA	NA	NA	NA	NA	392	0	enet	0.12	7.1e-10	NA	NA	NA	NA	NA	NA	NA	16	20806677	20849668	+	NA	NA
ENSG00000005189	sCCA2	AC004381.6	../03.reference/FUSION/sCCA_weights_v8///sCCA2/sCCA2.ENSG00000005189.19.wgt.RDat	16	20806676	20806677	0.3139	NA	NA	NA	NA	NA	NA	392	0	enet	0.19	1.8e-15	NA	NA	NA	NA	NA	NA	NA	16	20806677	20849668	+	NA	NA
ENSG00000005189	sCCA3	AC004381.6	../03.reference/FUSION/sCCA_weights_v8///sCCA3/sCCA3.ENSG00000005189.19.wgt.RDat	16	20806676	20806677	0.2081	NA	NA	NA	NA	NA	NA	392	0	enet	0.12	5.6e-10	NA	NA	NA	NA	NA	NA	NA	16	20806677	20849668	+	NA	NA
ENSG00000005194	sCCA1	CIAPIN1	../03.reference/FUSION/sCCA_weights_v8///sCCA1/sCCA1.ENSG00000005194.14.wgt.RDat	16	57447435	57447436	0.4521	NA	NA	NA	NA	NA	NA	581	0	lasso	0.4	3e-36	NA	NA	NA	NA	NA	NA	NA	16	57428169	57447436	-	0.00428	0
ENSG00000005194	sCCA2	CIAPIN1	../03.reference/FUSION/sCCA_weights_v8///sCCA2/sCCA2.ENSG00000005194.14.wgt.RDat	16	57447435	57447436	0.3088	NA	NA	NA	NA	NA	NA	581	0	lasso	0.21	1.4e-17	NA	NA	NA	NA	NA	NA	NA	16	57428169	57447436	-	0.0048	0
ENSG00000005194	sCCA3	CIAPIN1	../03.reference/FUSION/sCCA_weights_v8///sCCA3/sCCA3.ENSG00000005194.14.wgt.RDat	16	57447435	57447436	0.2735	NA	NA	NA	NA	NA	NA	581	0	lasso	0.23	2.7e-19	NA	NA	NA	NA	NA	NA	NA	16	57428169	57447436	-	0.00325	0
ENSG00000005206	sCCA1	SPPL2B	../03.reference/FUSION/sCCA_weights_v8///sCCA1/sCCA1.ENSG00000005206.16.wgt.RDat	19	2328620	2328621	0.5008	NA	NA	NA	NA	NA	NA	415	0	lasso	0.46	3.3e-43	NA	NA	NA	NA	NA	NA	NA	19	2328621	2354806	+	NA	NA
ENSG00000005206	sCCA2	SPPL2B	../03.reference/FUSION/sCCA_weights_v8///sCCA2/sCCA2.ENSG00000005206.16.wgt.RDat	19	2328620	2328621	0.4451	NA	NA	NA	NA	NA	NA	415	0	lasso	0.34	7.5e-30	NA	NA	NA	NA	NA	NA	NA	19	2328621	2354806	+	NA	NA
ENSG00000005206	sCCA3	SPPL2B	../03.reference/FUSION/sCCA_weights_v8///sCCA3/sCCA3.ENSG00000005206.16.wgt.RDat	19	2328620	2328621	0.5061	NA	NA	NA	NA	NA	NA	415	0	lasso	0.36	3.7e-31	NA	NA	NA	NA	NA	NA	NA	19	2328621	2354806	+	NA	NA
ENSG00000005243	sCCA1	COPZ2	../03.reference/FUSION/sCCA_weights_v8///sCCA1/sCCA1.ENSG00000005243.9.wgt.RDat	17	48038029	48038030	0.29	rs2905855	3.86	rs41429650	0.12806	6.96	1.814	412	12	lasso	0.19	9.7e-16	1.377	0.168	NA	NA	NA	NA	NA	17	48026167	48038030	-	NA	NA
ENSG00000005243	sCCA2	COPZ2	../03.reference/FUSION/sCCA_weights_v8///sCCA2/sCCA2.ENSG00000005243.9.wgt.RDat	17	48038029	48038030	0.3374	rs2905855	3.86	rs16955073	0.07632	-6.33	-1.134	412	34	enet	0.25	3.4e-21	0.0766	0.939	NA	NA	NA	NA	NA	17	48026167	48038030	-	0.000809	0
ENSG00000005243	sCCA3	COPZ2	../03.reference/FUSION/sCCA_weights_v8///sCCA3/sCCA3.ENSG00000005243.9.wgt.RDat	17	48038029	48038030	0.3842	rs2905855	3.86	rs17617053	0.061086	-6.05	2.096	412	41	enet	0.23	1.9e-19	-0.626	0.531	NA	NA	NA	NA	NA	17	48026167	48038030	-	0.00237	0
ENSG00000005249	sCCA1	PRKAR2B	../03.reference/FUSION/sCCA_weights_v8///sCCA1/sCCA1.ENSG00000005249.12.wgt.RDat	7	107044648	107044649	0.148	NA	NA	NA	NA	NA	NA	366	0	top1	0.097	1.8e-08	NA	NA	NA	NA	NA	NA	NA	7	107044649	107161811	+	NA	NA
ENSG00000005249	sCCA2	PRKAR2B	../03.reference/FUSION/sCCA_weights_v8///sCCA2/sCCA2.ENSG00000005249.12.wgt.RDat	7	107044648	107044649	0.0918	NA	NA	NA	NA	NA	NA	366	0	top1	0.0072	0.075	NA	NA	NA	NA	NA	NA	NA	7	107044649	107161811	+	NA	NA
ENSG00000005249	sCCA3	PRKAR2B	../03.reference/FUSION/sCCA_weights_v8///sCCA3/sCCA3.ENSG00000005249.12.wgt.RDat	7	107044648	107044649	0.2415	NA	NA	NA	NA	NA	NA	366	0	lasso	0.14	1.3e-11	NA	NA	NA	NA	NA	NA	NA	7	107044649	107161811	+	NA	NA
ENSG00000005339	sCCA1	CREBBP	../03.reference/FUSION/sCCA_weights_v8///sCCA1/sCCA1.ENSG00000005339.14.wgt.RDat	16	3880725	3880726	0.104	NA	NA	NA	NA	NA	NA	385	0	lasso	0.032	0.00095	NA	NA	NA	NA	NA	NA	NA	16	3725054	3880726	-	NA	NA
ENSG00000005339	sCCA2	CREBBP	../03.reference/FUSION/sCCA_weights_v8///sCCA2/sCCA2.ENSG00000005339.14.wgt.RDat	16	3880725	3880726	0.0583	NA	NA	NA	NA	NA	NA	385	0	top1	0.046	8.8e-05	NA	NA	NA	NA	NA	NA	NA	16	3725054	3880726	-	NA	NA
ENSG00000005339	sCCA3	CREBBP	../03.reference/FUSION/sCCA_weights_v8///sCCA3/sCCA3.ENSG00000005339.14.wgt.RDat	16	3880725	3880726	0.0843	NA	NA	NA	NA	NA	NA	0	0	enet	-0.0016	0.48	NA	NA	NA	NA	NA	NA	NA	16	3725054	3880726	-	NA	NA
ENSG00000005379	sCCA1	TSPOAP1	../03.reference/FUSION/sCCA_weights_v8///sCCA1/sCCA1.ENSG00000005379.15.wgt.RDat	17	58328759	58328760	0.4593	NA	NA	NA	NA	NA	NA	348	0	lasso	0.5	2.4e-47	NA	NA	NA	NA	NA	NA	NA	17	58301231	58328760	-	NA	NA
ENSG00000005379	sCCA2	TSPOAP1	../03.reference/FUSION/sCCA_weights_v8///sCCA2/sCCA2.ENSG00000005379.15.wgt.RDat	17	58328759	58328760	0.2114	NA	NA	NA	NA	NA	NA	348	0	lasso	0.23	1.5e-19	NA	NA	NA	NA	NA	NA	NA	17	58301231	58328760	-	0.0138	0
ENSG00000005379	sCCA3	TSPOAP1	../03.reference/FUSION/sCCA_weights_v8///sCCA3/sCCA3.ENSG00000005379.15.wgt.RDat	17	58328759	58328760	0.462	NA	NA	NA	NA	NA	NA	348	0	top1	0.5	3.6e-47	NA	NA	NA	NA	NA	NA	NA	17	58301231	58328760	-	0.0113	0
ENSG00000005436	sCCA1	GCFC2	../03.reference/FUSION/sCCA_weights_v8///sCCA1/sCCA1.ENSG00000005436.13.wgt.RDat	2	75710988	75710989	0.3629	NA	NA	NA	NA	NA	NA	531	0	lasso	0.47	1.5e-43	NA	NA	NA	NA	NA	NA	NA	2	75652000	75710989	-	NA	NA
ENSG00000005436	sCCA2	GCFC2	../03.reference/FUSION/sCCA_weights_v8///sCCA2/sCCA2.ENSG00000005436.13.wgt.RDat	2	75710988	75710989	0.1547	NA	NA	NA	NA	NA	NA	531	0	top1	0.17	2.2e-14	NA	NA	NA	NA	NA	NA	NA	2	75652000	75710989	-	NA	NA
ENSG00000005436	sCCA3	GCFC2	../03.reference/FUSION/sCCA_weights_v8///sCCA3/sCCA3.ENSG00000005436.13.wgt.RDat	2	75710988	75710989	0.3379	NA	NA	NA	NA	NA	NA	531	0	lasso	0.43	6.4e-39	NA	NA	NA	NA	NA	NA	NA	2	75652000	75710989	-	NA	NA
ENSG00000005448	sCCA1	WDR54	../03.reference/FUSION/sCCA_weights_v8///sCCA1/sCCA1.ENSG00000005448.16.wgt.RDat	2	74421677	74421678	0.0864	NA	NA	NA	NA	NA	NA	381	0	top1	0.078	4.1e-07	NA	NA	NA	NA	NA	NA	NA	2	74421678	74425755	+	0.00185	0
ENSG00000005448	sCCA2	WDR54	../03.reference/FUSION/sCCA_weights_v8///sCCA2/sCCA2.ENSG00000005448.16.wgt.RDat	2	74421677	74421678	0.0752	NA	NA	NA	NA	NA	NA	381	0	top1	0.0044	0.13	NA	NA	NA	NA	NA	NA	NA	2	74421678	74425755	+	0.00144	0
ENSG00000005448	sCCA3	WDR54	../03.reference/FUSION/sCCA_weights_v8///sCCA3/sCCA3.ENSG00000005448.16.wgt.RDat	2	74421677	74421678	0.0592	NA	NA	NA	NA	NA	NA	381	0	top1	0.076	5.8e-07	NA	NA	NA	NA	NA	NA	NA	2	74421678	74425755	+	0.00169	0
ENSG00000005469	sCCA1	CROT	../03.reference/FUSION/sCCA_weights_v8///sCCA1/sCCA1.ENSG00000005469.11.wgt.RDat	7	87345680	87345681	0.4815	NA	NA	NA	NA	NA	NA	428	0	enet	0.27	9.6e-23	NA	NA	NA	NA	NA	NA	NA	7	87345681	87399795	+	0.732	1
ENSG00000005469	sCCA2	CROT	../03.reference/FUSION/sCCA_weights_v8///sCCA2/sCCA2.ENSG00000005469.11.wgt.RDat	7	87345680	87345681	0.0773	NA	NA	NA	NA	NA	NA	428	0	lasso	0.023	0.0043	NA	NA	NA	NA	NA	NA	NA	7	87345681	87399795	+	0.0167	0
ENSG00000005469	sCCA3	CROT	../03.reference/FUSION/sCCA_weights_v8///sCCA3/sCCA3.ENSG00000005469.11.wgt.RDat	7	87345680	87345681	0.0701	NA	NA	NA	NA	NA	NA	428	0	top1	0.066	3.1e-06	NA	NA	NA	NA	NA	NA	NA	7	87345681	87399795	+	0.0389	0
ENSG00000005483	sCCA1	KMT2E	../03.reference/FUSION/sCCA_weights_v8///sCCA1/sCCA1.ENSG00000005483.20.wgt.RDat	7	105014321	105014322	0.093	NA	NA	NA	NA	NA	NA	390	0	lasso	0.092	4e-08	NA	NA	NA	NA	NA	NA	NA	7	105014322	105114361	+	0.115	1
ENSG00000005483	sCCA2	KMT2E	../03.reference/FUSION/sCCA_weights_v8///sCCA2/sCCA2.ENSG00000005483.20.wgt.RDat	7	105014321	105014322	0.0431	NA	NA	NA	NA	NA	NA	390	0	top1	0.034	0.00067	NA	NA	NA	NA	NA	NA	NA	7	105014322	105114361	+	0.0183	0
ENSG00000005483	sCCA3	KMT2E	../03.reference/FUSION/sCCA_weights_v8///sCCA3/sCCA3.ENSG00000005483.20.wgt.RDat	7	105014321	105014322	0.0872	NA	NA	NA	NA	NA	NA	390	0	top1	0.04	0.00025	NA	NA	NA	NA	NA	NA	NA	7	105014322	105114361	+	0.016	0
ENSG00000005486	sCCA1	RHBDD2	../03.reference/FUSION/sCCA_weights_v8///sCCA1/sCCA1.ENSG00000005486.16.wgt.RDat	7	75842601	75842602	0.142	NA	NA	NA	NA	NA	NA	294	0	top1	0.095	2.5e-08	NA	NA	NA	NA	NA	NA	NA	7	75842602	75888926	+	NA	NA
ENSG00000005486	sCCA2	RHBDD2	../03.reference/FUSION/sCCA_weights_v8///sCCA2/sCCA2.ENSG00000005486.16.wgt.RDat	7	75842601	75842602	0.1448	NA	NA	NA	NA	NA	NA	294	0	top1	0.049	5.5e-05	NA	NA	NA	NA	NA	NA	NA	7	75842602	75888926	+	NA	NA
ENSG00000005486	sCCA3	RHBDD2	../03.reference/FUSION/sCCA_weights_v8///sCCA3/sCCA3.ENSG00000005486.16.wgt.RDat	7	75842601	75842602	0.2035	NA	NA	NA	NA	NA	NA	294	0	lasso	0.045	1e-04	NA	NA	NA	NA	NA	NA	NA	7	75842602	75888926	+	NA	NA
ENSG00000005513	sCCA1	SOX8	../03.reference/FUSION/sCCA_weights_v8///sCCA1/sCCA1.ENSG00000005513.9.wgt.RDat	16	981807	981808	0.2166	NA	NA	NA	NA	NA	NA	444	0	enet	0.16	1.9e-13	NA	NA	NA	NA	NA	NA	NA	16	981808	986979	+	NA	NA
ENSG00000005513	sCCA2	SOX8	../03.reference/FUSION/sCCA_weights_v8///sCCA2/sCCA2.ENSG00000005513.9.wgt.RDat	16	981807	981808	0.2495	NA	NA	NA	NA	NA	NA	444	0	lasso	0.097	1.8e-08	NA	NA	NA	NA	NA	NA	NA	16	981808	986979	+	NA	NA
ENSG00000005513	sCCA3	SOX8	../03.reference/FUSION/sCCA_weights_v8///sCCA3/sCCA3.ENSG00000005513.9.wgt.RDat	16	981807	981808	0.0836	NA	NA	NA	NA	NA	NA	444	0	top1	0.061	7.5e-06	NA	NA	NA	NA	NA	NA	NA	16	981808	986979	+	NA	NA
ENSG00000005700	sCCA1	IBTK	../03.reference/FUSION/sCCA_weights_v8///sCCA1/sCCA1.ENSG00000005700.14.wgt.RDat	6	82247753	82247754	0.1847	NA	NA	NA	NA	NA	NA	384	0	enet	0.16	3.8e-13	NA	NA	NA	NA	NA	NA	NA	6	82169983	82247754	-	NA	NA
ENSG00000005700	sCCA2	IBTK	../03.reference/FUSION/sCCA_weights_v8///sCCA2/sCCA2.ENSG00000005700.14.wgt.RDat	6	82247753	82247754	0.0936	NA	NA	NA	NA	NA	NA	384	0	lasso	0.07	1.7e-06	NA	NA	NA	NA	NA	NA	NA	6	82169983	82247754	-	NA	NA
ENSG00000005700	sCCA3	IBTK	../03.reference/FUSION/sCCA_weights_v8///sCCA3/sCCA3.ENSG00000005700.14.wgt.RDat	6	82247753	82247754	0.1644	NA	NA	NA	NA	NA	NA	384	0	enet	0.062	6.8e-06	NA	NA	NA	NA	NA	NA	NA	6	82169983	82247754	-	NA	NA
ENSG00000005801	sCCA1	ZNF195	../03.reference/FUSION/sCCA_weights_v8///sCCA1/sCCA1.ENSG00000005801.16.wgt.RDat	11	3379221	3379222	0.5088	NA	NA	NA	NA	NA	NA	413	0	lasso	0.62	3.2e-66	NA	NA	NA	NA	NA	NA	NA	11	3339261	3379222	-	NA	NA
ENSG00000005801	sCCA2	ZNF195	../03.reference/FUSION/sCCA_weights_v8///sCCA2/sCCA2.ENSG00000005801.16.wgt.RDat	11	3379221	3379222	0.4076	NA	NA	NA	NA	NA	NA	413	0	lasso	0.39	3.9e-35	NA	NA	NA	NA	NA	NA	NA	11	3339261	3379222	-	NA	NA
ENSG00000005801	sCCA3	ZNF195	../03.reference/FUSION/sCCA_weights_v8///sCCA3/sCCA3.ENSG00000005801.16.wgt.RDat	11	3379221	3379222	0.4389	NA	NA	NA	NA	NA	NA	413	0	lasso	0.48	2.3e-45	NA	NA	NA	NA	NA	NA	NA	11	3339261	3379222	-	NA	NA
ENSG00000005810	sCCA1	MYCBP2	../03.reference/FUSION/sCCA_weights_v8///sCCA1/sCCA1.ENSG00000005810.17.wgt.RDat	13	77327049	77327050	0.0932	NA	NA	NA	NA	NA	NA	399	0	enet	0.055	2.1e-05	NA	NA	NA	NA	NA	NA	NA	13	77044655	77327050	-	NA	NA
ENSG00000005810	sCCA2	MYCBP2	../03.reference/FUSION/sCCA_weights_v8///sCCA2/sCCA2.ENSG00000005810.17.wgt.RDat	13	77327049	77327050	0.1923	NA	NA	NA	NA	NA	NA	399	0	enet	0.1	6.7e-09	NA	NA	NA	NA	NA	NA	NA	13	77044655	77327050	-	NA	NA
ENSG00000005810	sCCA3	MYCBP2	../03.reference/FUSION/sCCA_weights_v8///sCCA3/sCCA3.ENSG00000005810.17.wgt.RDat	13	77327049	77327050	0.1414	NA	NA	NA	NA	NA	NA	399	0	lasso	0.00098	0.26	NA	NA	NA	NA	NA	NA	NA	13	77044655	77327050	-	NA	NA
ENSG00000005812	sCCA1	FBXL3	../03.reference/FUSION/sCCA_weights_v8///sCCA1/sCCA1.ENSG00000005812.10.wgt.RDat	13	77027194	77027195	0.2669	NA	NA	NA	NA	NA	NA	442	0	lasso	0.2	7.4e-17	NA	NA	NA	NA	NA	NA	NA	13	77000147	77027195	-	NA	NA
ENSG00000005812	sCCA2	FBXL3	../03.reference/FUSION/sCCA_weights_v8///sCCA2/sCCA2.ENSG00000005812.10.wgt.RDat	13	77027194	77027195	0.1009	NA	NA	NA	NA	NA	NA	442	0	lasso	0.026	0.0026	NA	NA	NA	NA	NA	NA	NA	13	77000147	77027195	-	NA	NA
ENSG00000005812	sCCA3	FBXL3	../03.reference/FUSION/sCCA_weights_v8///sCCA3/sCCA3.ENSG00000005812.10.wgt.RDat	13	77027194	77027195	0.1628	NA	NA	NA	NA	NA	NA	442	0	enet	0.091	4.4e-08	NA	NA	NA	NA	NA	NA	NA	13	77000147	77027195	-	NA	NA
ENSG00000005844	sCCA1	ITGAL	../03.reference/FUSION/sCCA_weights_v8///sCCA1/sCCA1.ENSG00000005844.17.wgt.RDat	16	30472657	30472658	0.1797	NA	NA	NA	NA	NA	NA	201	0	enet	0.15	1.1e-12	NA	NA	NA	NA	NA	NA	NA	16	30472658	30523185	+	NA	NA
ENSG00000005844	sCCA2	ITGAL	../03.reference/FUSION/sCCA_weights_v8///sCCA2/sCCA2.ENSG00000005844.17.wgt.RDat	16	30472657	30472658	0.0582	NA	NA	NA	NA	NA	NA	201	0	top1	0.053	2.7e-05	NA	NA	NA	NA	NA	NA	NA	16	30472658	30523185	+	NA	NA
ENSG00000005844	sCCA3	ITGAL	../03.reference/FUSION/sCCA_weights_v8///sCCA3/sCCA3.ENSG00000005844.17.wgt.RDat	16	30472657	30472658	0.1206	NA	NA	NA	NA	NA	NA	201	0	enet	0.003	0.17	NA	NA	NA	NA	NA	NA	NA	16	30472658	30523185	+	NA	NA
ENSG00000005882	sCCA1	PDK2	../03.reference/FUSION/sCCA_weights_v8///sCCA1/sCCA1.ENSG00000005882.11.wgt.RDat	17	50094736	50094737	0.6828	NA	NA	NA	NA	NA	NA	435	0	lasso	0.63	2e-67	NA	NA	NA	NA	NA	NA	NA	17	50094737	50110039	+	NA	NA
ENSG00000005882	sCCA2	PDK2	../03.reference/FUSION/sCCA_weights_v8///sCCA2/sCCA2.ENSG00000005882.11.wgt.RDat	17	50094736	50094737	0.4524	NA	NA	NA	NA	NA	NA	435	0	enet	0.38	9.9e-34	NA	NA	NA	NA	NA	NA	NA	17	50094737	50110039	+	NA	NA
ENSG00000005882	sCCA3	PDK2	../03.reference/FUSION/sCCA_weights_v8///sCCA3/sCCA3.ENSG00000005882.11.wgt.RDat	17	50094736	50094737	0.6469	NA	NA	NA	NA	NA	NA	435	0	enet	0.58	3.5e-59	NA	NA	NA	NA	NA	NA	NA	17	50094737	50110039	+	NA	NA
ENSG00000005884	sCCA1	ITGA3	../03.reference/FUSION/sCCA_weights_v8///sCCA1/sCCA1.ENSG00000005884.17.wgt.RDat	17	50055967	50055968	0.1298	NA	NA	NA	NA	NA	NA	423	0	enet	0.054	2.4e-05	NA	NA	NA	NA	NA	NA	NA	17	50055968	50090481	+	NA	NA
ENSG00000005961	sCCA1	ITGA2B	../03.reference/FUSION/sCCA_weights_v8///sCCA1/sCCA1.ENSG00000005961.17.wgt.RDat	17	44389504	44389505	0.212	NA	NA	NA	NA	NA	NA	359	0	enet	0.098	1.5e-08	NA	NA	NA	NA	NA	NA	NA	17	44372180	44389505	-	NA	NA
ENSG00000005961	sCCA2	ITGA2B	../03.reference/FUSION/sCCA_weights_v8///sCCA2/sCCA2.ENSG00000005961.17.wgt.RDat	17	44389504	44389505	0.1012	NA	NA	NA	NA	NA	NA	359	0	enet	0.058	1.2e-05	NA	NA	NA	NA	NA	NA	NA	17	44372180	44389505	-	NA	NA
ENSG00000005961	sCCA3	ITGA2B	../03.reference/FUSION/sCCA_weights_v8///sCCA3/sCCA3.ENSG00000005961.17.wgt.RDat	17	44389504	44389505	0.0645	NA	NA	NA	NA	NA	NA	359	0	enet	0.0082	0.062	NA	NA	NA	NA	NA	NA	NA	17	44372180	44389505	-	NA	NA
ENSG00000006007	sCCA1	GDE1	../03.reference/FUSION/sCCA_weights_v8///sCCA1/sCCA1.ENSG00000006007.11.wgt.RDat	16	19522144	19522145	0.33	NA	NA	NA	NA	NA	NA	457	0	enet	0.36	5.4e-31	NA	NA	NA	NA	NA	NA	NA	16	19501890	19522145	-	NA	NA
ENSG00000006007	sCCA2	GDE1	../03.reference/FUSION/sCCA_weights_v8///sCCA2/sCCA2.ENSG00000006007.11.wgt.RDat	16	19522144	19522145	0.2068	NA	NA	NA	NA	NA	NA	457	0	lasso	0.13	9.4e-11	NA	NA	NA	NA	NA	NA	NA	16	19501890	19522145	-	NA	NA
ENSG00000006007	sCCA3	GDE1	../03.reference/FUSION/sCCA_weights_v8///sCCA3/sCCA3.ENSG00000006007.11.wgt.RDat	16	19522144	19522145	0.0792	NA	NA	NA	NA	NA	NA	457	0	lasso	0.0087	0.057	NA	NA	NA	NA	NA	NA	NA	16	19501890	19522145	-	NA	NA
ENSG00000006015	sCCA1	C19orf60	../03.reference/FUSION/sCCA_weights_v8///sCCA1/sCCA1.ENSG00000006015.17.wgt.RDat	19	18588724	18588725	0.1956	NA	NA	NA	NA	NA	NA	372	0	top1	0.23	3.4e-19	NA	NA	NA	NA	NA	NA	NA	19	18588725	18592336	+	NA	NA
ENSG00000006015	sCCA2	C19orf60	../03.reference/FUSION/sCCA_weights_v8///sCCA2/sCCA2.ENSG00000006015.17.wgt.RDat	19	18588724	18588725	0.2394	NA	NA	NA	NA	NA	NA	372	0	enet	0.15	1.7e-12	NA	NA	NA	NA	NA	NA	NA	19	18588725	18592336	+	0.003	0
ENSG00000006015	sCCA3	C19orf60	../03.reference/FUSION/sCCA_weights_v8///sCCA3/sCCA3.ENSG00000006015.17.wgt.RDat	19	18588724	18588725	0.2636	NA	NA	NA	NA	NA	NA	372	0	enet	0.072	1.2e-06	NA	NA	NA	NA	NA	NA	NA	19	18588725	18592336	+	0.00339	0
ENSG00000006016	sCCA1	CRLF1	../03.reference/FUSION/sCCA_weights_v8///sCCA1/sCCA1.ENSG00000006016.10.wgt.RDat	19	18607740	18607741	0.2186	NA	NA	NA	NA	NA	NA	375	0	top1	0.15	2.5e-12	NA	NA	NA	NA	NA	NA	NA	19	18572608	18607741	-	0.00835	0
ENSG00000006016	sCCA2	CRLF1	../03.reference/FUSION/sCCA_weights_v8///sCCA2/sCCA2.ENSG00000006016.10.wgt.RDat	19	18607740	18607741	0.2357	NA	NA	NA	NA	NA	NA	375	0	enet	0.067	2.7e-06	NA	NA	NA	NA	NA	NA	NA	19	18572608	18607741	-	0.00289	0
ENSG00000006016	sCCA3	CRLF1	../03.reference/FUSION/sCCA_weights_v8///sCCA3/sCCA3.ENSG00000006016.10.wgt.RDat	19	18607740	18607741	0.0975	NA	NA	NA	NA	NA	NA	375	0	top1	0.072	1.2e-06	NA	NA	NA	NA	NA	NA	NA	19	18572608	18607741	-	0.00878	0
ENSG00000006025	sCCA1	OSBPL7	../03.reference/FUSION/sCCA_weights_v8///sCCA1/sCCA1.ENSG00000006025.11.wgt.RDat	17	47821833	47821834	0.4892	NA	NA	NA	NA	NA	NA	385	0	lasso	0.44	1e-40	NA	NA	NA	NA	NA	NA	NA	17	47807372	47821834	-	NA	NA
ENSG00000006025	sCCA2	OSBPL7	../03.reference/FUSION/sCCA_weights_v8///sCCA2/sCCA2.ENSG00000006025.11.wgt.RDat	17	47821833	47821834	0.3431	NA	NA	NA	NA	NA	NA	385	0	enet	0.25	1.3e-20	NA	NA	NA	NA	NA	NA	NA	17	47807372	47821834	-	0.000807	0
ENSG00000006025	sCCA3	OSBPL7	../03.reference/FUSION/sCCA_weights_v8///sCCA3/sCCA3.ENSG00000006025.11.wgt.RDat	17	47821833	47821834	0.1021	NA	NA	NA	NA	NA	NA	385	0	lasso	0.039	0.00032	NA	NA	NA	NA	NA	NA	NA	17	47807372	47821834	-	NA	NA
ENSG00000006042	sCCA1	TMEM98	../03.reference/FUSION/sCCA_weights_v8///sCCA1/sCCA1.ENSG00000006042.11.wgt.RDat	17	32927909	32927910	0.6455	NA	NA	NA	NA	NA	NA	528	0	lasso	0.59	1.2e-61	NA	NA	NA	NA	NA	NA	NA	17	32927910	32945106	+	NA	NA
ENSG00000006042	sCCA2	TMEM98	../03.reference/FUSION/sCCA_weights_v8///sCCA2/sCCA2.ENSG00000006042.11.wgt.RDat	17	32927909	32927910	0.3922	NA	NA	NA	NA	NA	NA	528	0	lasso	0.41	9.2e-37	NA	NA	NA	NA	NA	NA	NA	17	32927910	32945106	+	NA	NA
ENSG00000006042	sCCA3	TMEM98	../03.reference/FUSION/sCCA_weights_v8///sCCA3/sCCA3.ENSG00000006042.11.wgt.RDat	17	32927909	32927910	0.4213	NA	NA	NA	NA	NA	NA	528	0	lasso	0.38	3e-33	NA	NA	NA	NA	NA	NA	NA	17	32927910	32945106	+	NA	NA
ENSG00000006047	sCCA1	YBX2	../03.reference/FUSION/sCCA_weights_v8///sCCA1/sCCA1.ENSG00000006047.12.wgt.RDat	17	7294614	7294615	0.2876	NA	NA	NA	NA	NA	NA	459	0	top1	0.33	2.7e-28	NA	NA	NA	NA	NA	NA	NA	17	7288258	7294615	-	NA	NA
ENSG00000006047	sCCA2	YBX2	../03.reference/FUSION/sCCA_weights_v8///sCCA2/sCCA2.ENSG00000006047.12.wgt.RDat	17	7294614	7294615	0.1779	NA	NA	NA	NA	NA	NA	459	0	lasso	0.11	2.7e-09	NA	NA	NA	NA	NA	NA	NA	17	7288258	7294615	-	NA	NA
ENSG00000006047	sCCA3	YBX2	../03.reference/FUSION/sCCA_weights_v8///sCCA3/sCCA3.ENSG00000006047.12.wgt.RDat	17	7294614	7294615	0.1182	NA	NA	NA	NA	NA	NA	459	0	lasso	0.036	0.00052	NA	NA	NA	NA	NA	NA	NA	17	7288258	7294615	-	NA	NA
ENSG00000006062	sCCA1	MAP3K14	../03.reference/FUSION/sCCA_weights_v8///sCCA1/sCCA1.ENSG00000006062.14.wgt.RDat	17	45317039	45317040	0.1065	NA	NA	NA	NA	NA	NA	236	0	enet	0.055	2.1e-05	NA	NA	NA	NA	NA	NA	NA	17	45263392	45317040	-	0.00102	0
ENSG00000006062	sCCA2	MAP3K14	../03.reference/FUSION/sCCA_weights_v8///sCCA2/sCCA2.ENSG00000006062.14.wgt.RDat	17	45317039	45317040	0.1033	NA	NA	NA	NA	NA	NA	236	0	enet	0.086	1.1e-07	NA	NA	NA	NA	NA	NA	NA	17	45263392	45317040	-	0.000862	0
ENSG00000006062	sCCA3	MAP3K14	../03.reference/FUSION/sCCA_weights_v8///sCCA3/sCCA3.ENSG00000006062.14.wgt.RDat	17	45317039	45317040	0.0864	NA	NA	NA	NA	NA	NA	236	0	enet	0.051	4.3e-05	NA	NA	NA	NA	NA	NA	NA	17	45263392	45317040	-	0.0201	0
ENSG00000006118	sCCA1	TMEM132A	../03.reference/FUSION/sCCA_weights_v8///sCCA1/sCCA1.ENSG00000006118.14.wgt.RDat	11	60924462	60924463	0.1511	NA	NA	NA	NA	NA	NA	406	0	lasso	0.14	4.3e-12	NA	NA	NA	NA	NA	NA	NA	11	60924463	60937083	+	NA	NA
ENSG00000006118	sCCA2	TMEM132A	../03.reference/FUSION/sCCA_weights_v8///sCCA2/sCCA2.ENSG00000006118.14.wgt.RDat	11	60924462	60924463	0.074	NA	NA	NA	NA	NA	NA	406	0	top1	0.016	0.016	NA	NA	NA	NA	NA	NA	NA	11	60924463	60937083	+	NA	NA
ENSG00000006118	sCCA3	TMEM132A	../03.reference/FUSION/sCCA_weights_v8///sCCA3/sCCA3.ENSG00000006118.14.wgt.RDat	11	60924462	60924463	0.1118	NA	NA	NA	NA	NA	NA	406	0	enet	0.047	8.2e-05	NA	NA	NA	NA	NA	NA	NA	11	60924463	60937083	+	NA	NA
ENSG00000006125	sCCA1	AP2B1	../03.reference/FUSION/sCCA_weights_v8///sCCA1/sCCA1.ENSG00000006125.17.wgt.RDat	17	35586898	35586899	0.2667	NA	NA	NA	NA	NA	NA	424	0	lasso	0.33	6.4e-28	NA	NA	NA	NA	NA	NA	NA	17	35586899	35726409	+	NA	NA
ENSG00000006125	sCCA2	AP2B1	../03.reference/FUSION/sCCA_weights_v8///sCCA2/sCCA2.ENSG00000006125.17.wgt.RDat	17	35586898	35586899	0.1707	NA	NA	NA	NA	NA	NA	424	0	top1	0.09	5.2e-08	NA	NA	NA	NA	NA	NA	NA	17	35586899	35726409	+	NA	NA
ENSG00000006125	sCCA3	AP2B1	../03.reference/FUSION/sCCA_weights_v8///sCCA3/sCCA3.ENSG00000006125.17.wgt.RDat	17	35586898	35586899	0.1037	NA	NA	NA	NA	NA	NA	424	0	enet	0.054	2.3e-05	NA	NA	NA	NA	NA	NA	NA	17	35586899	35726409	+	NA	NA
ENSG00000006194	sCCA1	ZNF263	../03.reference/FUSION/sCCA_weights_v8///sCCA1/sCCA1.ENSG00000006194.9.wgt.RDat	16	3282942	3282943	0.4043	NA	NA	NA	NA	NA	NA	381	0	lasso	0.41	8.4e-37	NA	NA	NA	NA	NA	NA	NA	16	3282943	3291460	+	NA	NA
ENSG00000006194	sCCA2	ZNF263	../03.reference/FUSION/sCCA_weights_v8///sCCA2/sCCA2.ENSG00000006194.9.wgt.RDat	16	3282942	3282943	0.267	NA	NA	NA	NA	NA	NA	381	0	lasso	0.23	2.1e-19	NA	NA	NA	NA	NA	NA	NA	16	3282943	3291460	+	NA	NA
ENSG00000006194	sCCA3	ZNF263	../03.reference/FUSION/sCCA_weights_v8///sCCA3/sCCA3.ENSG00000006194.9.wgt.RDat	16	3282942	3282943	0.3646	NA	NA	NA	NA	NA	NA	381	0	lasso	0.34	1.9e-29	NA	NA	NA	NA	NA	NA	NA	16	3282943	3291460	+	NA	NA
ENSG00000006210	sCCA1	CX3CL1	../03.reference/FUSION/sCCA_weights_v8///sCCA1/sCCA1.ENSG00000006210.6.wgt.RDat	16	57372457	57372458	0.139	NA	NA	NA	NA	NA	NA	568	0	top1	0.051	4.1e-05	NA	NA	NA	NA	NA	NA	NA	16	57372458	57385048	+	0.00293	0
ENSG00000006210	sCCA3	CX3CL1	../03.reference/FUSION/sCCA_weights_v8///sCCA3/sCCA3.ENSG00000006210.6.wgt.RDat	16	57372457	57372458	0.1416	NA	NA	NA	NA	NA	NA	568	0	enet	0.018	0.011	NA	NA	NA	NA	NA	NA	NA	16	57372458	57385048	+	0.00321	0
ENSG00000006282	sCCA1	SPATA20	../03.reference/FUSION/sCCA_weights_v8///sCCA1/sCCA1.ENSG00000006282.20.wgt.RDat	17	50546305	50546306	0.869	NA	NA	NA	NA	NA	NA	466	0	enet	0.86	7.9e-132	NA	NA	NA	NA	NA	NA	NA	17	50546306	50555852	+	NA	NA
ENSG00000006282	sCCA2	SPATA20	../03.reference/FUSION/sCCA_weights_v8///sCCA2/sCCA2.ENSG00000006282.20.wgt.RDat	17	50546305	50546306	0.8151	NA	NA	NA	NA	NA	NA	466	0	enet	0.82	1.1e-116	NA	NA	NA	NA	NA	NA	NA	17	50546306	50555852	+	NA	NA
ENSG00000006282	sCCA3	SPATA20	../03.reference/FUSION/sCCA_weights_v8///sCCA3/sCCA3.ENSG00000006282.20.wgt.RDat	17	50546305	50546306	0.837	NA	NA	NA	NA	NA	NA	466	0	lasso	0.8	2.1e-107	NA	NA	NA	NA	NA	NA	NA	17	50546306	50555852	+	NA	NA
ENSG00000006327	sCCA1	TNFRSF12A	../03.reference/FUSION/sCCA_weights_v8///sCCA1/sCCA1.ENSG00000006327.13.wgt.RDat	16	3018484	3018485	0.1071	NA	NA	NA	NA	NA	NA	357	0	enet	0.058	1.2e-05	NA	NA	NA	NA	NA	NA	NA	16	3018485	3022383	+	NA	NA
ENSG00000006327	sCCA2	TNFRSF12A	../03.reference/FUSION/sCCA_weights_v8///sCCA2/sCCA2.ENSG00000006327.13.wgt.RDat	16	3018484	3018485	0.0938	NA	NA	NA	NA	NA	NA	357	0	top1	0.078	4.1e-07	NA	NA	NA	NA	NA	NA	NA	16	3018485	3022383	+	NA	NA
ENSG00000006327	sCCA3	TNFRSF12A	../03.reference/FUSION/sCCA_weights_v8///sCCA3/sCCA3.ENSG00000006327.13.wgt.RDat	16	3018484	3018485	0.1129	NA	NA	NA	NA	NA	NA	357	0	lasso	0.031	0.0012	NA	NA	NA	NA	NA	NA	NA	16	3018485	3022383	+	NA	NA
ENSG00000006432	sCCA1	MAP3K9	../03.reference/FUSION/sCCA_weights_v8///sCCA1/sCCA1.ENSG00000006432.15.wgt.RDat	14	70809533	70809534	0.3146	NA	NA	NA	NA	NA	NA	435	0	lasso	0.34	2.2e-29	NA	NA	NA	NA	NA	NA	NA	14	70722526	70809534	-	NA	NA
ENSG00000006432	sCCA2	MAP3K9	../03.reference/FUSION/sCCA_weights_v8///sCCA2/sCCA2.ENSG00000006432.15.wgt.RDat	14	70809533	70809534	0.1586	NA	NA	NA	NA	NA	NA	435	0	enet	0.13	1e-10	NA	NA	NA	NA	NA	NA	NA	14	70722526	70809534	-	0.00323	0
ENSG00000006432	sCCA3	MAP3K9	../03.reference/FUSION/sCCA_weights_v8///sCCA3/sCCA3.ENSG00000006432.15.wgt.RDat	14	70809533	70809534	0.1601	NA	NA	NA	NA	NA	NA	435	0	lasso	0.13	5.2e-11	NA	NA	NA	NA	NA	NA	NA	14	70722526	70809534	-	0.00879	0
ENSG00000006451	sCCA1	RALA	../03.reference/FUSION/sCCA_weights_v8///sCCA1/sCCA1.ENSG00000006451.7.wgt.RDat	7	39623482	39623483	0.1878	NA	NA	NA	NA	NA	NA	375	0	enet	0.13	1.2e-10	NA	NA	NA	NA	NA	NA	NA	7	39623483	39708124	+	0.0188	0
ENSG00000006451	sCCA2	RALA	../03.reference/FUSION/sCCA_weights_v8///sCCA2/sCCA2.ENSG00000006451.7.wgt.RDat	7	39623482	39623483	0.0967	NA	NA	NA	NA	NA	NA	375	0	lasso	0.063	5.7e-06	NA	NA	NA	NA	NA	NA	NA	7	39623483	39708124	+	NA	NA
ENSG00000006451	sCCA3	RALA	../03.reference/FUSION/sCCA_weights_v8///sCCA3/sCCA3.ENSG00000006451.7.wgt.RDat	7	39623482	39623483	0.136	NA	NA	NA	NA	NA	NA	375	0	lasso	0.058	1.2e-05	NA	NA	NA	NA	NA	NA	NA	7	39623483	39708124	+	0.666	1
ENSG00000006453	sCCA1	BAIAP2L1	../03.reference/FUSION/sCCA_weights_v8///sCCA1/sCCA1.ENSG00000006453.13.wgt.RDat	7	98401067	98401068	0.2359	NA	NA	NA	NA	NA	NA	320	0	enet	0.41	2e-36	NA	NA	NA	NA	NA	NA	NA	7	98291651	98401068	-	NA	NA
ENSG00000006453	sCCA2	BAIAP2L1	../03.reference/FUSION/sCCA_weights_v8///sCCA2/sCCA2.ENSG00000006453.13.wgt.RDat	7	98401067	98401068	0.1902	NA	NA	NA	NA	NA	NA	320	0	enet	0.13	1.2e-10	NA	NA	NA	NA	NA	NA	NA	7	98291651	98401068	-	NA	NA
ENSG00000006453	sCCA3	BAIAP2L1	../03.reference/FUSION/sCCA_weights_v8///sCCA3/sCCA3.ENSG00000006453.13.wgt.RDat	7	98401067	98401068	0.0514	NA	NA	NA	NA	NA	NA	320	0	enet	0.022	0.0054	NA	NA	NA	NA	NA	NA	NA	7	98291651	98401068	-	NA	NA
ENSG00000006530	sCCA1	AGK	../03.reference/FUSION/sCCA_weights_v8///sCCA1/sCCA1.ENSG00000006530.15.wgt.RDat	7	141551304	141551305	0.1877	NA	NA	NA	NA	NA	NA	440	0	top1	0.14	5.2e-12	NA	NA	NA	NA	NA	NA	NA	7	141551305	141655244	+	NA	NA
ENSG00000006530	sCCA2	AGK	../03.reference/FUSION/sCCA_weights_v8///sCCA2/sCCA2.ENSG00000006530.15.wgt.RDat	7	141551304	141551305	0.1799	NA	NA	NA	NA	NA	NA	440	0	enet	0.075	6.9e-07	NA	NA	NA	NA	NA	NA	NA	7	141551305	141655244	+	NA	NA
ENSG00000006530	sCCA3	AGK	../03.reference/FUSION/sCCA_weights_v8///sCCA3/sCCA3.ENSG00000006530.15.wgt.RDat	7	141551304	141551305	0.1033	NA	NA	NA	NA	NA	NA	440	0	enet	0.017	0.014	NA	NA	NA	NA	NA	NA	NA	7	141551305	141655244	+	NA	NA
ENSG00000006534	sCCA1	ALDH3B1	../03.reference/FUSION/sCCA_weights_v8///sCCA1/sCCA1.ENSG00000006534.15.wgt.RDat	11	68008577	68008578	0.2581	NA	NA	NA	NA	NA	NA	274	0	enet	0.29	9e-25	NA	NA	NA	NA	NA	NA	NA	11	68008578	68029276	+	NA	NA
ENSG00000006534	sCCA2	ALDH3B1	../03.reference/FUSION/sCCA_weights_v8///sCCA2/sCCA2.ENSG00000006534.15.wgt.RDat	11	68008577	68008578	0.1019	NA	NA	NA	NA	NA	NA	274	0	top1	0.052	3.3e-05	NA	NA	NA	NA	NA	NA	NA	11	68008578	68029276	+	NA	NA
ENSG00000006576	sCCA1	PHTF2	../03.reference/FUSION/sCCA_weights_v8///sCCA1/sCCA1.ENSG00000006576.16.wgt.RDat	7	77798791	77798792	0.1002	NA	NA	NA	NA	NA	NA	517	0	top1	0.043	0.00016	NA	NA	NA	NA	NA	NA	NA	7	77798792	77957503	+	NA	NA
ENSG00000006576	sCCA2	PHTF2	../03.reference/FUSION/sCCA_weights_v8///sCCA2/sCCA2.ENSG00000006576.16.wgt.RDat	7	77798791	77798792	0.0981	NA	NA	NA	NA	NA	NA	517	0	enet	0.034	0.00074	NA	NA	NA	NA	NA	NA	NA	7	77798792	77957503	+	NA	NA
ENSG00000006576	sCCA3	PHTF2	../03.reference/FUSION/sCCA_weights_v8///sCCA3/sCCA3.ENSG00000006576.16.wgt.RDat	7	77798791	77798792	0.0951	NA	NA	NA	NA	NA	NA	517	0	top1	0.076	5.6e-07	NA	NA	NA	NA	NA	NA	NA	7	77798792	77957503	+	NA	NA
ENSG00000006607	sCCA1	FARP2	../03.reference/FUSION/sCCA_weights_v8///sCCA1/sCCA1.ENSG00000006607.13.wgt.RDat	2	241356242	241356243	0.4294	NA	NA	NA	NA	NA	NA	368	0	enet	0.49	5.2e-46	NA	NA	NA	NA	NA	NA	NA	2	241356243	241491679	+	NA	NA
ENSG00000006607	sCCA2	FARP2	../03.reference/FUSION/sCCA_weights_v8///sCCA2/sCCA2.ENSG00000006607.13.wgt.RDat	2	241356242	241356243	0.3243	NA	NA	NA	NA	NA	NA	368	0	enet	0.31	3.8e-26	NA	NA	NA	NA	NA	NA	NA	2	241356243	241491679	+	NA	NA
ENSG00000006607	sCCA3	FARP2	../03.reference/FUSION/sCCA_weights_v8///sCCA3/sCCA3.ENSG00000006607.13.wgt.RDat	2	241356242	241356243	0.4165	NA	NA	NA	NA	NA	NA	368	0	enet	0.48	5.6e-45	NA	NA	NA	NA	NA	NA	NA	2	241356243	241491679	+	NA	NA
ENSG00000006625	sCCA1	GGCT	../03.reference/FUSION/sCCA_weights_v8///sCCA1/sCCA1.ENSG00000006625.17.wgt.RDat	7	30504843	30504844	0.3597	NA	NA	NA	NA	NA	NA	452	0	lasso	0.36	1.5e-31	NA	NA	NA	NA	NA	NA	NA	7	30496621	30504844	-	NA	NA
ENSG00000006625	sCCA2	GGCT	../03.reference/FUSION/sCCA_weights_v8///sCCA2/sCCA2.ENSG00000006625.17.wgt.RDat	7	30504843	30504844	0.1581	NA	NA	NA	NA	NA	NA	452	0	lasso	0.14	4.6e-12	NA	NA	NA	NA	NA	NA	NA	7	30496621	30504844	-	NA	NA
ENSG00000006625	sCCA3	GGCT	../03.reference/FUSION/sCCA_weights_v8///sCCA3/sCCA3.ENSG00000006625.17.wgt.RDat	7	30504843	30504844	0.2575	NA	NA	NA	NA	NA	NA	452	0	lasso	0.26	1.3e-21	NA	NA	NA	NA	NA	NA	NA	7	30496621	30504844	-	NA	NA
ENSG00000006634	sCCA1	DBF4	../03.reference/FUSION/sCCA_weights_v8///sCCA1/sCCA1.ENSG00000006634.7.wgt.RDat	7	87876357	87876358	0.0704	NA	NA	NA	NA	NA	NA	387	0	enet	0.07	1.6e-06	NA	NA	NA	NA	NA	NA	NA	7	87876358	87909541	+	0.0311	0
ENSG00000006634	sCCA2	DBF4	../03.reference/FUSION/sCCA_weights_v8///sCCA2/sCCA2.ENSG00000006634.7.wgt.RDat	7	87876357	87876358	0.0508	NA	NA	NA	NA	NA	NA	387	0	top1	0.005	0.11	NA	NA	NA	NA	NA	NA	NA	7	87876358	87909541	+	0.0556	1
ENSG00000006638	sCCA1	TBXA2R	../03.reference/FUSION/sCCA_weights_v8///sCCA1/sCCA1.ENSG00000006638.11.wgt.RDat	19	3606839	3606840	0.1876	NA	NA	NA	NA	NA	NA	370	0	top1	0.14	1.9e-11	NA	NA	NA	NA	NA	NA	NA	19	3594506	3606840	-	NA	NA
ENSG00000006638	sCCA2	TBXA2R	../03.reference/FUSION/sCCA_weights_v8///sCCA2/sCCA2.ENSG00000006638.11.wgt.RDat	19	3606839	3606840	0.1226	NA	NA	NA	NA	NA	NA	370	0	enet	0.018	0.011	NA	NA	NA	NA	NA	NA	NA	19	3594506	3606840	-	NA	NA
ENSG00000006638	sCCA3	TBXA2R	../03.reference/FUSION/sCCA_weights_v8///sCCA3/sCCA3.ENSG00000006638.11.wgt.RDat	19	3606839	3606840	0.1574	NA	NA	NA	NA	NA	NA	370	0	enet	0.052	3.3e-05	NA	NA	NA	NA	NA	NA	NA	19	3594506	3606840	-	NA	NA
ENSG00000006652	sCCA1	IFRD1	../03.reference/FUSION/sCCA_weights_v8///sCCA1/sCCA1.ENSG00000006652.13.wgt.RDat	7	112422967	112422968	0.4914	NA	NA	NA	NA	NA	NA	403	0	lasso	0.55	2.6e-54	NA	NA	NA	NA	NA	NA	NA	7	112422968	112480990	+	NA	NA
ENSG00000006652	sCCA2	IFRD1	../03.reference/FUSION/sCCA_weights_v8///sCCA2/sCCA2.ENSG00000006652.13.wgt.RDat	7	112422967	112422968	0.3978	NA	NA	NA	NA	NA	NA	403	0	lasso	0.4	4e-36	NA	NA	NA	NA	NA	NA	NA	7	112422968	112480990	+	NA	NA
ENSG00000006652	sCCA3	IFRD1	../03.reference/FUSION/sCCA_weights_v8///sCCA3/sCCA3.ENSG00000006652.13.wgt.RDat	7	112422967	112422968	0.4566	NA	NA	NA	NA	NA	NA	403	0	lasso	0.52	3.3e-50	NA	NA	NA	NA	NA	NA	NA	7	112422968	112480990	+	NA	NA
ENSG00000006695	sCCA1	COX10	../03.reference/FUSION/sCCA_weights_v8///sCCA1/sCCA1.ENSG00000006695.10.wgt.RDat	17	14069495	14069496	0.2523	NA	NA	NA	NA	NA	NA	588	0	lasso	0.2	9.2e-17	NA	NA	NA	NA	NA	NA	NA	17	14069496	14208677	+	NA	NA
ENSG00000006695	sCCA2	COX10	../03.reference/FUSION/sCCA_weights_v8///sCCA2/sCCA2.ENSG00000006695.10.wgt.RDat	17	14069495	14069496	0.2439	NA	NA	NA	NA	NA	NA	588	0	enet	0.14	8.5e-12	NA	NA	NA	NA	NA	NA	NA	17	14069496	14208677	+	NA	NA
ENSG00000006695	sCCA3	COX10	../03.reference/FUSION/sCCA_weights_v8///sCCA3/sCCA3.ENSG00000006695.10.wgt.RDat	17	14069495	14069496	0.1581	NA	NA	NA	NA	NA	NA	588	0	enet	0.069	2e-06	NA	NA	NA	NA	NA	NA	NA	17	14069496	14208677	+	NA	NA
ENSG00000006704	sCCA1	GTF2IRD1	../03.reference/FUSION/sCCA_weights_v8///sCCA1/sCCA1.ENSG00000006704.10.wgt.RDat	7	74453789	74453790	0.172	NA	NA	NA	NA	NA	NA	225	0	top1	0.15	7e-13	NA	NA	NA	NA	NA	NA	NA	7	74453790	74602604	+	NA	NA
ENSG00000006704	sCCA2	GTF2IRD1	../03.reference/FUSION/sCCA_weights_v8///sCCA2/sCCA2.ENSG00000006704.10.wgt.RDat	7	74453789	74453790	0.1284	NA	NA	NA	NA	NA	NA	225	0	top1	0.018	0.01	NA	NA	NA	NA	NA	NA	NA	7	74453790	74602604	+	NA	NA
ENSG00000006704	sCCA3	GTF2IRD1	../03.reference/FUSION/sCCA_weights_v8///sCCA3/sCCA3.ENSG00000006704.10.wgt.RDat	7	74453789	74453790	0.0828	NA	NA	NA	NA	NA	NA	225	0	top1	0.065	3.8e-06	NA	NA	NA	NA	NA	NA	NA	7	74453790	74602604	+	NA	NA
ENSG00000006712	sCCA1	PAF1	../03.reference/FUSION/sCCA_weights_v8///sCCA1/sCCA1.ENSG00000006712.14.wgt.RDat	19	39391194	39391195	0.1417	NA	NA	NA	NA	NA	NA	456	0	enet	0.041	0.00023	NA	NA	NA	NA	NA	NA	NA	19	39385852	39391195	-	NA	NA
ENSG00000006712	sCCA2	PAF1	../03.reference/FUSION/sCCA_weights_v8///sCCA2/sCCA2.ENSG00000006712.14.wgt.RDat	19	39391194	39391195	0.0807	NA	NA	NA	NA	NA	NA	456	0	enet	0.023	0.0046	NA	NA	NA	NA	NA	NA	NA	19	39385852	39391195	-	NA	NA
ENSG00000006715	sCCA1	VPS41	../03.reference/FUSION/sCCA_weights_v8///sCCA1/sCCA1.ENSG00000006715.15.wgt.RDat	7	38932393	38932394	0.4971	NA	NA	NA	NA	NA	NA	537	0	enet	0.37	1.7e-32	NA	NA	NA	NA	NA	NA	NA	7	38722963	38932394	-	0.0176	0
ENSG00000006715	sCCA2	VPS41	../03.reference/FUSION/sCCA_weights_v8///sCCA2/sCCA2.ENSG00000006715.15.wgt.RDat	7	38932393	38932394	0.4511	NA	NA	NA	NA	NA	NA	537	0	enet	0.35	2.6e-30	NA	NA	NA	NA	NA	NA	NA	7	38722963	38932394	-	0.451	1
ENSG00000006715	sCCA3	VPS41	../03.reference/FUSION/sCCA_weights_v8///sCCA3/sCCA3.ENSG00000006715.15.wgt.RDat	7	38932393	38932394	0.3801	NA	NA	NA	NA	NA	NA	537	0	enet	0.23	3.4e-19	NA	NA	NA	NA	NA	NA	NA	7	38722963	38932394	-	0.919	1
ENSG00000006831	sCCA1	ADIPOR2	../03.reference/FUSION/sCCA_weights_v8///sCCA1/sCCA1.ENSG00000006831.9.wgt.RDat	12	1688573	1688574	0.1205	NA	NA	NA	NA	NA	NA	471	0	lasso	0.075	7.6e-07	NA	NA	NA	NA	NA	NA	NA	12	1688574	1788678	+	NA	NA
ENSG00000006831	sCCA2	ADIPOR2	../03.reference/FUSION/sCCA_weights_v8///sCCA2/sCCA2.ENSG00000006831.9.wgt.RDat	12	1688573	1688574	0.1412	NA	NA	NA	NA	NA	NA	471	0	lasso	0.07	1.7e-06	NA	NA	NA	NA	NA	NA	NA	12	1688574	1788678	+	NA	NA
ENSG00000006831	sCCA3	ADIPOR2	../03.reference/FUSION/sCCA_weights_v8///sCCA3/sCCA3.ENSG00000006831.9.wgt.RDat	12	1688573	1688574	0.14	NA	NA	NA	NA	NA	NA	471	0	lasso	0.059	1.2e-05	NA	NA	NA	NA	NA	NA	NA	12	1688574	1788678	+	NA	NA
ENSG00000006837	sCCA1	CDKL3	../03.reference/FUSION/sCCA_weights_v8///sCCA1/sCCA1.ENSG00000006837.11.wgt.RDat	5	134371046	134371047	0.1113	NA	NA	NA	NA	NA	NA	306	0	top1	0.13	6.3e-11	NA	NA	NA	NA	NA	NA	NA	5	134286350	134371047	-	NA	NA
ENSG00000006837	sCCA2	CDKL3	../03.reference/FUSION/sCCA_weights_v8///sCCA2/sCCA2.ENSG00000006837.11.wgt.RDat	5	134371046	134371047	0.1386	NA	NA	NA	NA	NA	NA	306	0	lasso	0.0047	0.12	NA	NA	NA	NA	NA	NA	NA	5	134286350	134371047	-	NA	NA
ENSG00000006837	sCCA3	CDKL3	../03.reference/FUSION/sCCA_weights_v8///sCCA3/sCCA3.ENSG00000006837.11.wgt.RDat	5	134371046	134371047	0.1866	NA	NA	NA	NA	NA	NA	306	0	enet	0.071	1.4e-06	NA	NA	NA	NA	NA	NA	NA	5	134286350	134371047	-	NA	NA
ENSG00000007047	sCCA1	MARK4	../03.reference/FUSION/sCCA_weights_v8///sCCA1/sCCA1.ENSG00000007047.14.wgt.RDat	19	45251257	45251258	0.5707	NA	NA	NA	NA	NA	NA	352	0	lasso	0.51	1.8e-49	NA	NA	NA	NA	NA	NA	NA	19	45251258	45305283	+	NA	NA
ENSG00000007047	sCCA2	MARK4	../03.reference/FUSION/sCCA_weights_v8///sCCA2/sCCA2.ENSG00000007047.14.wgt.RDat	19	45251257	45251258	0.1394	NA	NA	NA	NA	NA	NA	352	0	lasso	0.036	0.00052	NA	NA	NA	NA	NA	NA	NA	19	45251258	45305283	+	NA	NA
ENSG00000007047	sCCA3	MARK4	../03.reference/FUSION/sCCA_weights_v8///sCCA3/sCCA3.ENSG00000007047.14.wgt.RDat	19	45251257	45251258	0.163	NA	NA	NA	NA	NA	NA	352	0	lasso	0.15	2.1e-12	NA	NA	NA	NA	NA	NA	NA	19	45251258	45305283	+	NA	NA
ENSG00000007080	sCCA1	CCDC124	../03.reference/FUSION/sCCA_weights_v8///sCCA1/sCCA1.ENSG00000007080.10.wgt.RDat	19	17933015	17933016	0.5172	NA	NA	NA	NA	NA	NA	431	0	enet	0.43	9.1e-39	NA	NA	NA	NA	NA	NA	NA	19	17933016	17943991	+	NA	NA
ENSG00000007080	sCCA2	CCDC124	../03.reference/FUSION/sCCA_weights_v8///sCCA2/sCCA2.ENSG00000007080.10.wgt.RDat	19	17933015	17933016	0.1991	NA	NA	NA	NA	NA	NA	431	0	lasso	0.22	2.4e-18	NA	NA	NA	NA	NA	NA	NA	19	17933016	17943991	+	NA	NA
ENSG00000007080	sCCA3	CCDC124	../03.reference/FUSION/sCCA_weights_v8///sCCA3/sCCA3.ENSG00000007080.10.wgt.RDat	19	17933015	17933016	0.2865	NA	NA	NA	NA	NA	NA	431	0	lasso	0.23	2.6e-19	NA	NA	NA	NA	NA	NA	NA	19	17933016	17943991	+	NA	NA
ENSG00000007168	sCCA1	PAFAH1B1	../03.reference/FUSION/sCCA_weights_v8///sCCA1/sCCA1.ENSG00000007168.12.wgt.RDat	17	2593209	2593210	0.2239	NA	NA	NA	NA	NA	NA	431	0	top1	0.14	1.4e-11	NA	NA	NA	NA	NA	NA	NA	17	2593210	2685615	+	NA	NA
ENSG00000007168	sCCA2	PAFAH1B1	../03.reference/FUSION/sCCA_weights_v8///sCCA2/sCCA2.ENSG00000007168.12.wgt.RDat	17	2593209	2593210	0.1689	NA	NA	NA	NA	NA	NA	431	0	enet	0.031	0.0011	NA	NA	NA	NA	NA	NA	NA	17	2593210	2685615	+	NA	NA
ENSG00000007168	sCCA3	PAFAH1B1	../03.reference/FUSION/sCCA_weights_v8///sCCA3/sCCA3.ENSG00000007168.12.wgt.RDat	17	2593209	2593210	0.2005	NA	NA	NA	NA	NA	NA	431	0	enet	0.091	4.9e-08	NA	NA	NA	NA	NA	NA	NA	17	2593210	2685615	+	NA	NA
ENSG00000007255	sCCA1	TRAPPC6A	../03.reference/FUSION/sCCA_weights_v8///sCCA1/sCCA1.ENSG00000007255.10.wgt.RDat	19	45178236	45178237	0.2015	NA	NA	NA	NA	NA	NA	366	0	lasso	0.19	6.4e-16	NA	NA	NA	NA	NA	NA	NA	19	45162928	45178237	-	NA	NA
ENSG00000007255	sCCA2	TRAPPC6A	../03.reference/FUSION/sCCA_weights_v8///sCCA2/sCCA2.ENSG00000007255.10.wgt.RDat	19	45178236	45178237	0.1445	NA	NA	NA	NA	NA	NA	366	0	lasso	0.11	3.9e-09	NA	NA	NA	NA	NA	NA	NA	19	45162928	45178237	-	NA	NA
ENSG00000007255	sCCA3	TRAPPC6A	../03.reference/FUSION/sCCA_weights_v8///sCCA3/sCCA3.ENSG00000007255.10.wgt.RDat	19	45178236	45178237	0.1688	NA	NA	NA	NA	NA	NA	366	0	enet	0.13	3.4e-11	NA	NA	NA	NA	NA	NA	NA	19	45162928	45178237	-	NA	NA
ENSG00000007312	sCCA1	CD79B	../03.reference/FUSION/sCCA_weights_v8///sCCA1/sCCA1.ENSG00000007312.12.wgt.RDat	17	63932353	63932354	0.3521	NA	NA	NA	NA	NA	NA	311	0	top1	0.34	1e-29	NA	NA	NA	NA	NA	NA	NA	17	63928740	63932354	-	NA	NA
ENSG00000007312	sCCA2	CD79B	../03.reference/FUSION/sCCA_weights_v8///sCCA2/sCCA2.ENSG00000007312.12.wgt.RDat	17	63932353	63932354	0.0728	NA	NA	NA	NA	NA	NA	311	0	top1	0.0038	0.14	NA	NA	NA	NA	NA	NA	NA	17	63928740	63932354	-	NA	NA
ENSG00000007312	sCCA3	CD79B	../03.reference/FUSION/sCCA_weights_v8///sCCA3/sCCA3.ENSG00000007312.12.wgt.RDat	17	63932353	63932354	0.2419	NA	NA	NA	NA	NA	NA	311	0	enet	0.17	4.3e-14	NA	NA	NA	NA	NA	NA	NA	17	63928740	63932354	-	NA	NA
ENSG00000007341	sCCA1	ST7L	../03.reference/FUSION/sCCA_weights_v8///sCCA1/sCCA1.ENSG00000007341.18.wgt.RDat	1	112620824	112620825	0.5965	NA	NA	NA	NA	NA	NA	331	0	enet	0.75	1.3e-94	NA	NA	NA	NA	NA	NA	NA	1	112539159	112620825	-	NA	NA
ENSG00000007341	sCCA2	ST7L	../03.reference/FUSION/sCCA_weights_v8///sCCA2/sCCA2.ENSG00000007341.18.wgt.RDat	1	112620824	112620825	0.4243	NA	NA	NA	NA	NA	NA	331	0	top1	0.54	2.1e-53	NA	NA	NA	NA	NA	NA	NA	1	112539159	112620825	-	NA	NA
ENSG00000007341	sCCA3	ST7L	../03.reference/FUSION/sCCA_weights_v8///sCCA3/sCCA3.ENSG00000007341.18.wgt.RDat	1	112620824	112620825	0.5696	NA	NA	NA	NA	NA	NA	331	0	enet	0.71	1.5e-84	NA	NA	NA	NA	NA	NA	NA	1	112539159	112620825	-	NA	NA
ENSG00000007376	sCCA1	RPUSD1	../03.reference/FUSION/sCCA_weights_v8///sCCA1/sCCA1.ENSG00000007376.7.wgt.RDat	16	787980	787981	0.2331	NA	NA	NA	NA	NA	NA	453	0	enet	0.16	4.7e-13	NA	NA	NA	NA	NA	NA	NA	16	784974	787981	-	NA	NA
ENSG00000007376	sCCA2	RPUSD1	../03.reference/FUSION/sCCA_weights_v8///sCCA2/sCCA2.ENSG00000007376.7.wgt.RDat	16	787980	787981	0.199	NA	NA	NA	NA	NA	NA	453	0	top1	0.11	9.5e-10	NA	NA	NA	NA	NA	NA	NA	16	784974	787981	-	NA	NA
ENSG00000007376	sCCA3	RPUSD1	../03.reference/FUSION/sCCA_weights_v8///sCCA3/sCCA3.ENSG00000007376.7.wgt.RDat	16	787980	787981	0.189	NA	NA	NA	NA	NA	NA	453	0	lasso	0.12	2.8e-10	NA	NA	NA	NA	NA	NA	NA	16	784974	787981	-	NA	NA
ENSG00000007384	sCCA1	RHBDF1	../03.reference/FUSION/sCCA_weights_v8///sCCA1/sCCA1.ENSG00000007384.15.wgt.RDat	16	76354	76355	0.1713	NA	NA	NA	NA	NA	NA	242	0	enet	0.16	4.4e-13	NA	NA	NA	NA	NA	NA	NA	16	58059	76355	-	NA	NA
ENSG00000007384	sCCA2	RHBDF1	../03.reference/FUSION/sCCA_weights_v8///sCCA2/sCCA2.ENSG00000007384.15.wgt.RDat	16	76354	76355	0.1233	NA	NA	NA	NA	NA	NA	242	0	top1	0.1	4.4e-09	NA	NA	NA	NA	NA	NA	NA	16	58059	76355	-	NA	NA
ENSG00000007384	sCCA3	RHBDF1	../03.reference/FUSION/sCCA_weights_v8///sCCA3/sCCA3.ENSG00000007384.15.wgt.RDat	16	76354	76355	0.1573	NA	NA	NA	NA	NA	NA	242	0	enet	0.028	0.0018	NA	NA	NA	NA	NA	NA	NA	16	58059	76355	-	NA	NA
ENSG00000007392	sCCA1	LUC7L	../03.reference/FUSION/sCCA_weights_v8///sCCA1/sCCA1.ENSG00000007392.16.wgt.RDat	16	229462	229463	0.0628	NA	NA	NA	NA	NA	NA	319	0	top1	0.061	7.7e-06	NA	NA	NA	NA	NA	NA	NA	16	188969	229463	-	NA	NA
ENSG00000007392	sCCA3	LUC7L	../03.reference/FUSION/sCCA_weights_v8///sCCA3/sCCA3.ENSG00000007392.16.wgt.RDat	16	229462	229463	0.0922	NA	NA	NA	NA	NA	NA	319	0	top1	0.039	0.00031	NA	NA	NA	NA	NA	NA	NA	16	188969	229463	-	NA	NA
ENSG00000007402	sCCA1	CACNA2D2	../03.reference/FUSION/sCCA_weights_v8///sCCA1/sCCA1.ENSG00000007402.11.wgt.RDat	3	50504243	50504244	0.1242	NA	NA	NA	NA	NA	NA	317	0	lasso	0.13	1.2e-10	NA	NA	NA	NA	NA	NA	NA	3	50362799	50504244	-	0.00067	0
ENSG00000007402	sCCA2	CACNA2D2	../03.reference/FUSION/sCCA_weights_v8///sCCA2/sCCA2.ENSG00000007402.11.wgt.RDat	3	50504243	50504244	0.214	NA	NA	NA	NA	NA	NA	317	0	lasso	0.15	3.1e-12	NA	NA	NA	NA	NA	NA	NA	3	50362799	50504244	-	0.00241	0
ENSG00000007402	sCCA3	CACNA2D2	../03.reference/FUSION/sCCA_weights_v8///sCCA3/sCCA3.ENSG00000007402.11.wgt.RDat	3	50504243	50504244	0.1574	NA	NA	NA	NA	NA	NA	317	0	enet	0.13	9.7e-11	NA	NA	NA	NA	NA	NA	NA	3	50362799	50504244	-	NA	NA
ENSG00000007516	sCCA1	BAIAP3	../03.reference/FUSION/sCCA_weights_v8///sCCA1/sCCA1.ENSG00000007516.13.wgt.RDat	16	1333600	1333601	0.413	NA	NA	NA	NA	NA	NA	456	0	enet	0.29	1.5e-24	NA	NA	NA	NA	NA	NA	NA	16	1333601	1349239	+	NA	NA
ENSG00000007516	sCCA2	BAIAP3	../03.reference/FUSION/sCCA_weights_v8///sCCA2/sCCA2.ENSG00000007516.13.wgt.RDat	16	1333600	1333601	0.2107	NA	NA	NA	NA	NA	NA	456	0	lasso	0.06	9.3e-06	NA	NA	NA	NA	NA	NA	NA	16	1333601	1349239	+	NA	NA
ENSG00000007516	sCCA3	BAIAP3	../03.reference/FUSION/sCCA_weights_v8///sCCA3/sCCA3.ENSG00000007516.13.wgt.RDat	16	1333600	1333601	0.1466	NA	NA	NA	NA	NA	NA	456	0	lasso	0.16	3.7e-13	NA	NA	NA	NA	NA	NA	NA	16	1333601	1349239	+	NA	NA
ENSG00000007520	sCCA1	TSR3	../03.reference/FUSION/sCCA_weights_v8///sCCA1/sCCA1.ENSG00000007520.3.wgt.RDat	16	1351910	1351911	0.3794	NA	NA	NA	NA	NA	NA	463	0	top1	0.24	4.5e-20	NA	NA	NA	NA	NA	NA	NA	16	1349442	1351911	-	NA	NA
ENSG00000007520	sCCA2	TSR3	../03.reference/FUSION/sCCA_weights_v8///sCCA2/sCCA2.ENSG00000007520.3.wgt.RDat	16	1351910	1351911	0.1135	NA	NA	NA	NA	NA	NA	463	0	top1	0.059	1e-05	NA	NA	NA	NA	NA	NA	NA	16	1349442	1351911	-	NA	NA
ENSG00000007520	sCCA3	TSR3	../03.reference/FUSION/sCCA_weights_v8///sCCA3/sCCA3.ENSG00000007520.3.wgt.RDat	16	1351910	1351911	0.0532	NA	NA	NA	NA	NA	NA	463	0	top1	0.09	5.2e-08	NA	NA	NA	NA	NA	NA	NA	16	1349442	1351911	-	NA	NA
ENSG00000007541	sCCA1	PIGQ	../03.reference/FUSION/sCCA_weights_v8///sCCA1/sCCA1.ENSG00000007541.16.wgt.RDat	16	566994	566995	0.2771	NA	NA	NA	NA	NA	NA	471	0	top1	0.22	3.9e-18	NA	NA	NA	NA	NA	NA	NA	16	566995	584136	+	NA	NA
ENSG00000007541	sCCA2	PIGQ	../03.reference/FUSION/sCCA_weights_v8///sCCA2/sCCA2.ENSG00000007541.16.wgt.RDat	16	566994	566995	0.1364	NA	NA	NA	NA	NA	NA	471	0	top1	0.098	1.4e-08	NA	NA	NA	NA	NA	NA	NA	16	566995	584136	+	NA	NA
ENSG00000007541	sCCA3	PIGQ	../03.reference/FUSION/sCCA_weights_v8///sCCA3/sCCA3.ENSG00000007541.16.wgt.RDat	16	566994	566995	0.1046	NA	NA	NA	NA	NA	NA	471	0	enet	0.046	9.1e-05	NA	NA	NA	NA	NA	NA	NA	16	566995	584136	+	NA	NA
ENSG00000007545	sCCA1	CRAMP1	../03.reference/FUSION/sCCA_weights_v8///sCCA1/sCCA1.ENSG00000007545.15.wgt.RDat	16	1612324	1612325	0.0708	NA	NA	NA	NA	NA	NA	473	0	top1	0.073	9.8e-07	NA	NA	NA	NA	NA	NA	NA	16	1612325	1677908	+	NA	NA
ENSG00000007545	sCCA2	CRAMP1	../03.reference/FUSION/sCCA_weights_v8///sCCA2/sCCA2.ENSG00000007545.15.wgt.RDat	16	1612324	1612325	0.0589	NA	NA	NA	NA	NA	NA	473	0	top1	0.06	8.4e-06	NA	NA	NA	NA	NA	NA	NA	16	1612325	1677908	+	NA	NA
ENSG00000007866	sCCA1	TEAD3	../03.reference/FUSION/sCCA_weights_v8///sCCA1/sCCA1.ENSG00000007866.19.wgt.RDat	6	35497075	35497076	0.2898	NA	NA	NA	NA	NA	NA	424	0	lasso	0.24	8.6e-20	NA	NA	NA	NA	NA	NA	NA	6	35473597	35497076	-	NA	NA
ENSG00000007866	sCCA2	TEAD3	../03.reference/FUSION/sCCA_weights_v8///sCCA2/sCCA2.ENSG00000007866.19.wgt.RDat	6	35497075	35497076	0.3025	NA	NA	NA	NA	NA	NA	424	0	lasso	0.24	4e-20	NA	NA	NA	NA	NA	NA	NA	6	35473597	35497076	-	NA	NA
ENSG00000007866	sCCA3	TEAD3	../03.reference/FUSION/sCCA_weights_v8///sCCA3/sCCA3.ENSG00000007866.19.wgt.RDat	6	35497075	35497076	0.1749	NA	NA	NA	NA	NA	NA	424	0	enet	0.11	2.9e-09	NA	NA	NA	NA	NA	NA	NA	6	35473597	35497076	-	NA	NA
ENSG00000007923	sCCA1	DNAJC11	../03.reference/FUSION/sCCA_weights_v8///sCCA1/sCCA1.ENSG00000007923.15.wgt.RDat	1	6701923	6701924	0.0702	NA	NA	NA	NA	NA	NA	430	0	lasso	0.0024	0.19	NA	NA	NA	NA	NA	NA	NA	1	6635587	6701924	-	0.0435	0
ENSG00000007923	sCCA2	DNAJC11	../03.reference/FUSION/sCCA_weights_v8///sCCA2/sCCA2.ENSG00000007923.15.wgt.RDat	1	6701923	6701924	0.0768	NA	NA	NA	NA	NA	NA	430	0	top1	0.055	2.1e-05	NA	NA	NA	NA	NA	NA	NA	1	6635587	6701924	-	0.00764	0
ENSG00000007944	sCCA1	MYLIP	../03.reference/FUSION/sCCA_weights_v8///sCCA1/sCCA1.ENSG00000007944.14.wgt.RDat	6	16129124	16129125	0.1625	NA	NA	NA	NA	NA	NA	578	0	lasso	0.12	2.4e-10	NA	NA	NA	NA	NA	NA	NA	6	16129125	16148248	+	NA	NA
ENSG00000008018	sCCA1	PSMB1	../03.reference/FUSION/sCCA_weights_v8///sCCA1/sCCA1.ENSG00000008018.8.wgt.RDat	6	170553340	170553341	0.3747	NA	NA	NA	NA	NA	NA	264	0	enet	0.42	4e-38	NA	NA	NA	NA	NA	NA	NA	6	170535117	170553341	-	NA	NA
ENSG00000008018	sCCA2	PSMB1	../03.reference/FUSION/sCCA_weights_v8///sCCA2/sCCA2.ENSG00000008018.8.wgt.RDat	6	170553340	170553341	0.2074	NA	NA	NA	NA	NA	NA	264	0	enet	0.19	6e-16	NA	NA	NA	NA	NA	NA	NA	6	170535117	170553341	-	NA	NA
ENSG00000008018	sCCA3	PSMB1	../03.reference/FUSION/sCCA_weights_v8///sCCA3/sCCA3.ENSG00000008018.8.wgt.RDat	6	170553340	170553341	0.3017	NA	NA	NA	NA	NA	NA	264	0	enet	0.36	1.1e-31	NA	NA	NA	NA	NA	NA	NA	6	170535117	170553341	-	NA	NA
ENSG00000008083	sCCA1	JARID2	../03.reference/FUSION/sCCA_weights_v8///sCCA1/sCCA1.ENSG00000008083.13.wgt.RDat	6	15246295	15246296	0.1286	NA	NA	NA	NA	NA	NA	417	0	top1	0.088	8e-08	NA	NA	NA	NA	NA	NA	NA	6	15246296	15522040	+	NA	NA
ENSG00000008083	sCCA2	JARID2	../03.reference/FUSION/sCCA_weights_v8///sCCA2/sCCA2.ENSG00000008083.13.wgt.RDat	6	15246295	15246296	0.1606	NA	NA	NA	NA	NA	NA	417	0	enet	0.078	4.4e-07	NA	NA	NA	NA	NA	NA	NA	6	15246296	15522040	+	0.966	1
ENSG00000008083	sCCA3	JARID2	../03.reference/FUSION/sCCA_weights_v8///sCCA3/sCCA3.ENSG00000008083.13.wgt.RDat	6	15246295	15246296	0.1099	NA	NA	NA	NA	NA	NA	417	0	top1	0.0026	0.18	NA	NA	NA	NA	NA	NA	NA	6	15246296	15522040	+	NA	NA
ENSG00000008128	sCCA1	CDK11A	../03.reference/FUSION/sCCA_weights_v8///sCCA1/sCCA1.ENSG00000008128.22.wgt.RDat	1	1724323	1724324	0.308	NA	NA	NA	NA	NA	NA	293	0	lasso	0.14	1.1e-11	NA	NA	NA	NA	NA	NA	NA	1	1702730	1724324	-	NA	NA
ENSG00000008128	sCCA3	CDK11A	../03.reference/FUSION/sCCA_weights_v8///sCCA3/sCCA3.ENSG00000008128.22.wgt.RDat	1	1724323	1724324	0.329	NA	NA	NA	NA	NA	NA	293	0	lasso	0.17	5.4e-14	NA	NA	NA	NA	NA	NA	NA	1	1702730	1724324	-	NA	NA
ENSG00000008130	sCCA1	NADK	../03.reference/FUSION/sCCA_weights_v8///sCCA1/sCCA1.ENSG00000008130.15.wgt.RDat	1	1780456	1780457	0.166	NA	NA	NA	NA	NA	NA	288	0	enet	0.13	3e-11	NA	NA	NA	NA	NA	NA	NA	1	1751232	1780457	-	NA	NA
ENSG00000008130	sCCA2	NADK	../03.reference/FUSION/sCCA_weights_v8///sCCA2/sCCA2.ENSG00000008130.15.wgt.RDat	1	1780456	1780457	0.1489	NA	NA	NA	NA	NA	NA	288	0	enet	0.068	2.2e-06	NA	NA	NA	NA	NA	NA	NA	1	1751232	1780457	-	NA	NA
ENSG00000008130	sCCA3	NADK	../03.reference/FUSION/sCCA_weights_v8///sCCA3/sCCA3.ENSG00000008130.15.wgt.RDat	1	1780456	1780457	0.1657	NA	NA	NA	NA	NA	NA	288	0	lasso	0.078	4.2e-07	NA	NA	NA	NA	NA	NA	NA	1	1751232	1780457	-	NA	NA
ENSG00000008226	sCCA1	DLEC1	../03.reference/FUSION/sCCA_weights_v8///sCCA1/sCCA1.ENSG00000008226.19.wgt.RDat	3	38039204	38039205	0.2753	NA	NA	NA	NA	NA	NA	417	0	enet	0.2	1.4e-16	NA	NA	NA	NA	NA	NA	NA	3	38039205	38123549	+	NA	NA
ENSG00000008226	sCCA2	DLEC1	../03.reference/FUSION/sCCA_weights_v8///sCCA2/sCCA2.ENSG00000008226.19.wgt.RDat	3	38039204	38039205	0.0912	NA	NA	NA	NA	NA	NA	417	0	lasso	0.061	8.3e-06	NA	NA	NA	NA	NA	NA	NA	3	38039205	38123549	+	NA	NA
ENSG00000008226	sCCA3	DLEC1	../03.reference/FUSION/sCCA_weights_v8///sCCA3/sCCA3.ENSG00000008226.19.wgt.RDat	3	38039204	38039205	0.1019	NA	NA	NA	NA	NA	NA	417	0	enet	0.046	1e-04	NA	NA	NA	NA	NA	NA	NA	3	38039205	38123549	+	NA	NA
ENSG00000008256	sCCA1	CYTH3	../03.reference/FUSION/sCCA_weights_v8///sCCA1/sCCA1.ENSG00000008256.15.wgt.RDat	7	6272643	6272644	0.1035	NA	NA	NA	NA	NA	NA	326	0	lasso	0.046	1e-04	NA	NA	NA	NA	NA	NA	NA	7	6161776	6272644	-	NA	NA
ENSG00000008256	sCCA2	CYTH3	../03.reference/FUSION/sCCA_weights_v8///sCCA2/sCCA2.ENSG00000008256.15.wgt.RDat	7	6272643	6272644	0.1474	NA	NA	NA	NA	NA	NA	326	0	enet	0.047	8.1e-05	NA	NA	NA	NA	NA	NA	NA	7	6161776	6272644	-	NA	NA
ENSG00000008256	sCCA3	CYTH3	../03.reference/FUSION/sCCA_weights_v8///sCCA3/sCCA3.ENSG00000008256.15.wgt.RDat	7	6272643	6272644	0.1651	NA	NA	NA	NA	NA	NA	326	0	lasso	0.088	7.4e-08	NA	NA	NA	NA	NA	NA	NA	7	6161776	6272644	-	NA	NA
ENSG00000008277	sCCA1	ADAM22	../03.reference/FUSION/sCCA_weights_v8///sCCA1/sCCA1.ENSG00000008277.14.wgt.RDat	7	87934142	87934143	0.233	NA	NA	NA	NA	NA	NA	369	0	enet	0.33	4.8e-28	NA	NA	NA	NA	NA	NA	NA	7	87934143	88202889	+	0.0174	0
ENSG00000008277	sCCA2	ADAM22	../03.reference/FUSION/sCCA_weights_v8///sCCA2/sCCA2.ENSG00000008277.14.wgt.RDat	7	87934142	87934143	0.1237	NA	NA	NA	NA	NA	NA	369	0	enet	0.1	6.8e-09	NA	NA	NA	NA	NA	NA	NA	7	87934143	88202889	+	0.0292	0
ENSG00000008277	sCCA3	ADAM22	../03.reference/FUSION/sCCA_weights_v8///sCCA3/sCCA3.ENSG00000008277.14.wgt.RDat	7	87934142	87934143	0.143	NA	NA	NA	NA	NA	NA	369	0	enet	0.058	1.2e-05	NA	NA	NA	NA	NA	NA	NA	7	87934143	88202889	+	0.764	1
ENSG00000008283	sCCA1	CYB561	../03.reference/FUSION/sCCA_weights_v8///sCCA1/sCCA1.ENSG00000008283.15.wgt.RDat	17	63446377	63446378	0.1416	NA	NA	NA	NA	NA	NA	255	0	lasso	0.18	5.6e-15	NA	NA	NA	NA	NA	NA	NA	17	63432304	63446378	-	NA	NA
ENSG00000008283	sCCA2	CYB561	../03.reference/FUSION/sCCA_weights_v8///sCCA2/sCCA2.ENSG00000008283.15.wgt.RDat	17	63446377	63446378	0.0655	NA	NA	NA	NA	NA	NA	255	0	enet	0.06	8.3e-06	NA	NA	NA	NA	NA	NA	NA	17	63432304	63446378	-	NA	NA
ENSG00000008283	sCCA3	CYB561	../03.reference/FUSION/sCCA_weights_v8///sCCA3/sCCA3.ENSG00000008283.15.wgt.RDat	17	63446377	63446378	0.0859	NA	NA	NA	NA	NA	NA	255	0	enet	0.049	5.4e-05	NA	NA	NA	NA	NA	NA	NA	17	63432304	63446378	-	NA	NA
ENSG00000008294	sCCA1	SPAG9	../03.reference/FUSION/sCCA_weights_v8///sCCA1/sCCA1.ENSG00000008294.20.wgt.RDat	17	51120864	51120865	0.2271	NA	NA	NA	NA	NA	NA	426	0	top1	0.18	2.2e-15	NA	NA	NA	NA	NA	NA	NA	17	50962174	51120865	-	NA	NA
ENSG00000008294	sCCA2	SPAG9	../03.reference/FUSION/sCCA_weights_v8///sCCA2/sCCA2.ENSG00000008294.20.wgt.RDat	17	51120864	51120865	0.1483	NA	NA	NA	NA	NA	NA	426	0	enet	0.097	1.5e-08	NA	NA	NA	NA	NA	NA	NA	17	50962174	51120865	-	NA	NA
ENSG00000008294	sCCA3	SPAG9	../03.reference/FUSION/sCCA_weights_v8///sCCA3/sCCA3.ENSG00000008294.20.wgt.RDat	17	51120864	51120865	0.2084	NA	NA	NA	NA	NA	NA	426	0	lasso	0.09	5.1e-08	NA	NA	NA	NA	NA	NA	NA	17	50962174	51120865	-	NA	NA
ENSG00000008300	sCCA1	CELSR3	../03.reference/FUSION/sCCA_weights_v8///sCCA1/sCCA1.ENSG00000008300.16.wgt.RDat	3	48662914	48662915	0.0909	NA	NA	NA	NA	NA	NA	255	0	top1	0.1	9.8e-09	NA	NA	NA	NA	NA	NA	NA	3	48636469	48662915	-	0.00293	0
ENSG00000008300	sCCA2	CELSR3	../03.reference/FUSION/sCCA_weights_v8///sCCA2/sCCA2.ENSG00000008300.16.wgt.RDat	3	48662914	48662915	0.0575	NA	NA	NA	NA	NA	NA	255	0	lasso	0.04	0.00024	NA	NA	NA	NA	NA	NA	NA	3	48636469	48662915	-	0.113	1
ENSG00000008300	sCCA3	CELSR3	../03.reference/FUSION/sCCA_weights_v8///sCCA3/sCCA3.ENSG00000008300.16.wgt.RDat	3	48662914	48662915	0.0692	NA	NA	NA	NA	NA	NA	255	0	top1	0.043	0.00016	NA	NA	NA	NA	NA	NA	NA	3	48636469	48662915	-	0.00247	0
ENSG00000008311	sCCA1	AASS	../03.reference/FUSION/sCCA_weights_v8///sCCA1/sCCA1.ENSG00000008311.14.wgt.RDat	7	122144279	122144280	0.0991	NA	NA	NA	NA	NA	NA	330	0	top1	0.015	0.017	NA	NA	NA	NA	NA	NA	NA	7	122076133	122144280	-	NA	NA
ENSG00000008324	sCCA1	SS18L2	../03.reference/FUSION/sCCA_weights_v8///sCCA1/sCCA1.ENSG00000008324.11.wgt.RDat	3	42581839	42581840	0.2001	NA	NA	NA	NA	NA	NA	469	0	lasso	0.26	1.5e-21	NA	NA	NA	NA	NA	NA	NA	3	42581840	42595114	+	NA	NA
ENSG00000008324	sCCA2	SS18L2	../03.reference/FUSION/sCCA_weights_v8///sCCA2/sCCA2.ENSG00000008324.11.wgt.RDat	3	42581839	42581840	0.1142	NA	NA	NA	NA	NA	NA	469	0	lasso	0.075	7e-07	NA	NA	NA	NA	NA	NA	NA	3	42581840	42595114	+	NA	NA
ENSG00000008324	sCCA3	SS18L2	../03.reference/FUSION/sCCA_weights_v8///sCCA3/sCCA3.ENSG00000008324.11.wgt.RDat	3	42581839	42581840	0.0702	NA	NA	NA	NA	NA	NA	469	0	enet	0.023	0.0043	NA	NA	NA	NA	NA	NA	NA	3	42581840	42595114	+	NA	NA
ENSG00000008394	sCCA1	MGST1	../03.reference/FUSION/sCCA_weights_v8///sCCA1/sCCA1.ENSG00000008394.12.wgt.RDat	12	16347141	16347142	0.2367	NA	NA	NA	NA	NA	NA	399	0	enet	0.29	1.2e-24	NA	NA	NA	NA	NA	NA	NA	12	16347142	16609259	+	NA	NA
ENSG00000008394	sCCA2	MGST1	../03.reference/FUSION/sCCA_weights_v8///sCCA2/sCCA2.ENSG00000008394.12.wgt.RDat	12	16347141	16347142	0.2789	NA	NA	NA	NA	NA	NA	399	0	top1	0.26	5.3e-22	NA	NA	NA	NA	NA	NA	NA	12	16347142	16609259	+	NA	NA
ENSG00000008394	sCCA3	MGST1	../03.reference/FUSION/sCCA_weights_v8///sCCA3/sCCA3.ENSG00000008394.12.wgt.RDat	12	16347141	16347142	0.1261	NA	NA	NA	NA	NA	NA	399	0	enet	0.094	2.6e-08	NA	NA	NA	NA	NA	NA	NA	12	16347142	16609259	+	NA	NA
ENSG00000008405	sCCA1	CRY1	../03.reference/FUSION/sCCA_weights_v8///sCCA1/sCCA1.ENSG00000008405.11.wgt.RDat	12	107093828	107093829	0.1145	NA	NA	NA	NA	NA	NA	411	0	lasso	0.13	5.9e-11	NA	NA	NA	NA	NA	NA	NA	12	106991364	107093829	-	NA	NA
ENSG00000008405	sCCA2	CRY1	../03.reference/FUSION/sCCA_weights_v8///sCCA2/sCCA2.ENSG00000008405.11.wgt.RDat	12	107093828	107093829	0.1129	NA	NA	NA	NA	NA	NA	411	0	enet	0.071	1.5e-06	NA	NA	NA	NA	NA	NA	NA	12	106991364	107093829	-	NA	NA
ENSG00000008438	sCCA1	PGLYRP1	../03.reference/FUSION/sCCA_weights_v8///sCCA1/sCCA1.ENSG00000008438.4.wgt.RDat	19	46023064	46023065	0.1667	NA	NA	NA	NA	NA	NA	410	0	enet	0.035	0.00056	NA	NA	NA	NA	NA	NA	NA	19	46019153	46023065	-	NA	NA
ENSG00000008513	sCCA1	ST3GAL1	../03.reference/FUSION/sCCA_weights_v8///sCCA1/sCCA1.ENSG00000008513.14.wgt.RDat	8	133571939	133571940	0.2178	NA	NA	NA	NA	NA	NA	756	0	top1	0.16	2.3e-13	NA	NA	NA	NA	NA	NA	NA	8	133454848	133571940	-	NA	NA
ENSG00000008513	sCCA2	ST3GAL1	../03.reference/FUSION/sCCA_weights_v8///sCCA2/sCCA2.ENSG00000008513.14.wgt.RDat	8	133571939	133571940	0.1332	NA	NA	NA	NA	NA	NA	756	0	top1	0.012	0.033	NA	NA	NA	NA	NA	NA	NA	8	133454848	133571940	-	NA	NA
ENSG00000008513	sCCA3	ST3GAL1	../03.reference/FUSION/sCCA_weights_v8///sCCA3/sCCA3.ENSG00000008513.14.wgt.RDat	8	133571939	133571940	0.1996	NA	NA	NA	NA	NA	NA	756	0	enet	0.088	7.6e-08	NA	NA	NA	NA	NA	NA	NA	8	133454848	133571940	-	NA	NA
ENSG00000008516	sCCA1	MMP25	../03.reference/FUSION/sCCA_weights_v8///sCCA1/sCCA1.ENSG00000008516.16.wgt.RDat	16	3046680	3046681	0.2996	NA	NA	NA	NA	NA	NA	369	0	lasso	0.24	1.1e-19	NA	NA	NA	NA	NA	NA	NA	16	3046681	3060726	+	NA	NA
ENSG00000008516	sCCA2	MMP25	../03.reference/FUSION/sCCA_weights_v8///sCCA2/sCCA2.ENSG00000008516.16.wgt.RDat	16	3046680	3046681	0.2468	NA	NA	NA	NA	NA	NA	369	0	enet	0.15	2.2e-12	NA	NA	NA	NA	NA	NA	NA	16	3046681	3060726	+	NA	NA
ENSG00000008516	sCCA3	MMP25	../03.reference/FUSION/sCCA_weights_v8///sCCA3/sCCA3.ENSG00000008516.16.wgt.RDat	16	3046680	3046681	0.1668	NA	NA	NA	NA	NA	NA	369	0	enet	0.17	8.6e-14	NA	NA	NA	NA	NA	NA	NA	16	3046681	3060726	+	NA	NA
ENSG00000008517	sCCA1	IL32	../03.reference/FUSION/sCCA_weights_v8///sCCA1/sCCA1.ENSG00000008517.16.wgt.RDat	16	3065296	3065297	0.6951	NA	NA	NA	NA	NA	NA	372	0	lasso	0.58	2.9e-59	NA	NA	NA	NA	NA	NA	NA	16	3065297	3082192	+	NA	NA
ENSG00000008517	sCCA2	IL32	../03.reference/FUSION/sCCA_weights_v8///sCCA2/sCCA2.ENSG00000008517.16.wgt.RDat	16	3065296	3065297	0.5846	NA	NA	NA	NA	NA	NA	372	0	lasso	0.47	9.5e-44	NA	NA	NA	NA	NA	NA	NA	16	3065297	3082192	+	NA	NA
ENSG00000008517	sCCA3	IL32	../03.reference/FUSION/sCCA_weights_v8///sCCA3/sCCA3.ENSG00000008517.16.wgt.RDat	16	3065296	3065297	0.4022	NA	NA	NA	NA	NA	NA	372	0	enet	0.32	1.7e-27	NA	NA	NA	NA	NA	NA	NA	16	3065297	3082192	+	NA	NA
ENSG00000008710	sCCA1	PKD1	../03.reference/FUSION/sCCA_weights_v8///sCCA1/sCCA1.ENSG00000008710.19.wgt.RDat	16	2135897	2135898	0.3155	NA	NA	NA	NA	NA	NA	359	0	lasso	0.14	2.1e-11	NA	NA	NA	NA	NA	NA	NA	16	2088721	2135898	-	NA	NA
ENSG00000008710	sCCA2	PKD1	../03.reference/FUSION/sCCA_weights_v8///sCCA2/sCCA2.ENSG00000008710.19.wgt.RDat	16	2135897	2135898	0.0955	NA	NA	NA	NA	NA	NA	359	0	enet	0.086	1e-07	NA	NA	NA	NA	NA	NA	NA	16	2088721	2135898	-	NA	NA
ENSG00000008710	sCCA3	PKD1	../03.reference/FUSION/sCCA_weights_v8///sCCA3/sCCA3.ENSG00000008710.19.wgt.RDat	16	2135897	2135898	0.1451	NA	NA	NA	NA	NA	NA	359	0	enet	-0.0019	0.52	NA	NA	NA	NA	NA	NA	NA	16	2088721	2135898	-	NA	NA
ENSG00000008735	sCCA1	MAPK8IP2	../03.reference/FUSION/sCCA_weights_v8///sCCA1/sCCA1.ENSG00000008735.13.wgt.RDat	22	50600684	50600685	0.474	NA	NA	NA	NA	NA	NA	285	0	enet	0.29	3.1e-24	NA	NA	NA	NA	NA	NA	NA	22	50600685	50611551	+	NA	NA
ENSG00000008735	sCCA2	MAPK8IP2	../03.reference/FUSION/sCCA_weights_v8///sCCA2/sCCA2.ENSG00000008735.13.wgt.RDat	22	50600684	50600685	0.1543	NA	NA	NA	NA	NA	NA	285	0	enet	0.09	5.7e-08	NA	NA	NA	NA	NA	NA	NA	22	50600685	50611551	+	NA	NA
ENSG00000008735	sCCA3	MAPK8IP2	../03.reference/FUSION/sCCA_weights_v8///sCCA3/sCCA3.ENSG00000008735.13.wgt.RDat	22	50600684	50600685	0.2055	NA	NA	NA	NA	NA	NA	285	0	enet	0.052	3.5e-05	NA	NA	NA	NA	NA	NA	NA	22	50600685	50611551	+	NA	NA
ENSG00000008838	sCCA1	MED24	../03.reference/FUSION/sCCA_weights_v8///sCCA1/sCCA1.ENSG00000008838.19.wgt.RDat	17	40061214	40061215	0.5368	NA	NA	NA	NA	NA	NA	302	0	lasso	0.65	6.4e-71	NA	NA	NA	NA	NA	NA	NA	17	40019097	40061215	-	NA	NA
ENSG00000008838	sCCA2	MED24	../03.reference/FUSION/sCCA_weights_v8///sCCA2/sCCA2.ENSG00000008838.19.wgt.RDat	17	40061214	40061215	0.4159	NA	NA	NA	NA	NA	NA	302	0	lasso	0.5	2e-47	NA	NA	NA	NA	NA	NA	NA	17	40019097	40061215	-	NA	NA
ENSG00000008838	sCCA3	MED24	../03.reference/FUSION/sCCA_weights_v8///sCCA3/sCCA3.ENSG00000008838.19.wgt.RDat	17	40061214	40061215	0.1467	NA	NA	NA	NA	NA	NA	302	0	lasso	0.11	1.6e-09	NA	NA	NA	NA	NA	NA	NA	17	40019097	40061215	-	NA	NA
ENSG00000008853	sCCA1	RHOBTB2	../03.reference/FUSION/sCCA_weights_v8///sCCA1/sCCA1.ENSG00000008853.16.wgt.RDat	8	22987416	22987417	0.3124	NA	NA	NA	NA	NA	NA	588	0	lasso	0.15	1.4e-12	NA	NA	NA	NA	NA	NA	NA	8	22987417	23020132	+	NA	NA
ENSG00000008853	sCCA2	RHOBTB2	../03.reference/FUSION/sCCA_weights_v8///sCCA2/sCCA2.ENSG00000008853.16.wgt.RDat	8	22987416	22987417	0.1402	NA	NA	NA	NA	NA	NA	588	0	top1	0.08	2.9e-07	NA	NA	NA	NA	NA	NA	NA	8	22987417	23020132	+	NA	NA
ENSG00000008853	sCCA3	RHOBTB2	../03.reference/FUSION/sCCA_weights_v8///sCCA3/sCCA3.ENSG00000008853.16.wgt.RDat	8	22987416	22987417	0.1795	NA	NA	NA	NA	NA	NA	588	0	enet	0.1	9.5e-09	NA	NA	NA	NA	NA	NA	NA	8	22987417	23020132	+	NA	NA
ENSG00000008952	sCCA1	SEC62	../03.reference/FUSION/sCCA_weights_v8///sCCA1/sCCA1.ENSG00000008952.16.wgt.RDat	3	169966734	169966735	0.1018	NA	NA	NA	NA	NA	NA	394	0	enet	0.058	1.3e-05	NA	NA	NA	NA	NA	NA	NA	3	169966735	169998373	+	NA	NA
ENSG00000008988	sCCA1	RPS20	../03.reference/FUSION/sCCA_weights_v8///sCCA1/sCCA1.ENSG00000008988.9.wgt.RDat	8	56074580	56074581	0.2934	NA	NA	NA	NA	NA	NA	374	0	enet	0.35	6.6e-31	NA	NA	NA	NA	NA	NA	NA	8	56067295	56074581	-	NA	NA
ENSG00000008988	sCCA2	RPS20	../03.reference/FUSION/sCCA_weights_v8///sCCA2/sCCA2.ENSG00000008988.9.wgt.RDat	8	56074580	56074581	0.2451	NA	NA	NA	NA	NA	NA	374	0	enet	0.27	2.9e-22	NA	NA	NA	NA	NA	NA	NA	8	56067295	56074581	-	NA	NA
ENSG00000008988	sCCA3	RPS20	../03.reference/FUSION/sCCA_weights_v8///sCCA3/sCCA3.ENSG00000008988.9.wgt.RDat	8	56074580	56074581	0.2433	NA	NA	NA	NA	NA	NA	374	0	lasso	0.18	4.6e-15	NA	NA	NA	NA	NA	NA	NA	8	56067295	56074581	-	NA	NA
ENSG00000009307	sCCA1	CSDE1	../03.reference/FUSION/sCCA_weights_v8///sCCA1/sCCA1.ENSG00000009307.15.wgt.RDat	1	114758675	114758676	0.0667	NA	NA	NA	NA	NA	NA	420	0	enet	0.026	0.0026	NA	NA	NA	NA	NA	NA	NA	1	114716913	114758676	-	NA	NA
ENSG00000009307	sCCA2	CSDE1	../03.reference/FUSION/sCCA_weights_v8///sCCA2/sCCA2.ENSG00000009307.15.wgt.RDat	1	114758675	114758676	0.1083	NA	NA	NA	NA	NA	NA	420	0	enet	0.012	0.034	NA	NA	NA	NA	NA	NA	NA	1	114716913	114758676	-	NA	NA
ENSG00000009307	sCCA3	CSDE1	../03.reference/FUSION/sCCA_weights_v8///sCCA3/sCCA3.ENSG00000009307.15.wgt.RDat	1	114758675	114758676	0.0652	NA	NA	NA	NA	NA	NA	420	0	enet	0.032	0.001	NA	NA	NA	NA	NA	NA	NA	1	114716913	114758676	-	NA	NA
ENSG00000009335	sCCA1	UBE3C	../03.reference/FUSION/sCCA_weights_v8///sCCA1/sCCA1.ENSG00000009335.17.wgt.RDat	7	157138912	157138913	0.1797	NA	NA	NA	NA	NA	NA	417	0	enet	0.052	3.7e-05	NA	NA	NA	NA	NA	NA	NA	7	157138913	157269372	+	NA	NA
ENSG00000009335	sCCA2	UBE3C	../03.reference/FUSION/sCCA_weights_v8///sCCA2/sCCA2.ENSG00000009335.17.wgt.RDat	7	157138912	157138913	0.0978	NA	NA	NA	NA	NA	NA	417	0	lasso	0.093	3.1e-08	NA	NA	NA	NA	NA	NA	NA	7	157138913	157269372	+	NA	NA
ENSG00000009335	sCCA3	UBE3C	../03.reference/FUSION/sCCA_weights_v8///sCCA3/sCCA3.ENSG00000009335.17.wgt.RDat	7	157138912	157138913	0.1205	NA	NA	NA	NA	NA	NA	417	0	lasso	0.059	1.1e-05	NA	NA	NA	NA	NA	NA	NA	7	157138913	157269372	+	NA	NA
ENSG00000009724	sCCA1	MASP2	../03.reference/FUSION/sCCA_weights_v8///sCCA1/sCCA1.ENSG00000009724.16.wgt.RDat	1	11047232	11047233	0.2062	NA	NA	NA	NA	NA	NA	374	0	top1	0.2	1.9e-16	NA	NA	NA	NA	NA	NA	NA	1	11026523	11047233	-	NA	NA
ENSG00000009724	sCCA2	MASP2	../03.reference/FUSION/sCCA_weights_v8///sCCA2/sCCA2.ENSG00000009724.16.wgt.RDat	1	11047232	11047233	0.1529	NA	NA	NA	NA	NA	NA	374	0	enet	0.038	0.00037	NA	NA	NA	NA	NA	NA	NA	1	11026523	11047233	-	NA	NA
ENSG00000009724	sCCA3	MASP2	../03.reference/FUSION/sCCA_weights_v8///sCCA3/sCCA3.ENSG00000009724.16.wgt.RDat	1	11047232	11047233	0.1382	NA	NA	NA	NA	NA	NA	374	0	enet	0.066	3.1e-06	NA	NA	NA	NA	NA	NA	NA	1	11026523	11047233	-	NA	NA
ENSG00000009830	sCCA1	POMT2	../03.reference/FUSION/sCCA_weights_v8///sCCA1/sCCA1.ENSG00000009830.11.wgt.RDat	14	77320882	77320883	0.5281	NA	NA	NA	NA	NA	NA	547	0	enet	0.44	9.2e-40	NA	NA	NA	NA	NA	NA	NA	14	77274956	77320883	-	NA	NA
ENSG00000009830	sCCA2	POMT2	../03.reference/FUSION/sCCA_weights_v8///sCCA2/sCCA2.ENSG00000009830.11.wgt.RDat	14	77320882	77320883	0.5165	NA	NA	NA	NA	NA	NA	547	0	enet	0.44	1.9e-40	NA	NA	NA	NA	NA	NA	NA	14	77274956	77320883	-	NA	NA
ENSG00000009830	sCCA3	POMT2	../03.reference/FUSION/sCCA_weights_v8///sCCA3/sCCA3.ENSG00000009830.11.wgt.RDat	14	77320882	77320883	0.5106	NA	NA	NA	NA	NA	NA	547	0	lasso	0.4	2.4e-35	NA	NA	NA	NA	NA	NA	NA	14	77274956	77320883	-	NA	NA
ENSG00000009844	sCCA1	VTA1	../03.reference/FUSION/sCCA_weights_v8///sCCA1/sCCA1.ENSG00000009844.15.wgt.RDat	6	142147161	142147162	0.1042	rs9496261	3.48	rs9496238	0.1085	6.17	-2.484	336	23	enet	0.12	1.6e-10	-2.4499	0.0143	0.001	0.999	0	0	0	6	142147162	142224689	+	NA	NA
ENSG00000009844	sCCA2	VTA1	../03.reference/FUSION/sCCA_weights_v8///sCCA2/sCCA2.ENSG00000009844.15.wgt.RDat	6	142147161	142147162	0.1057	rs9496261	3.48	rs1891308	0.0416	-5.65	-1.77633	336	25	enet	0.065	4.1e-06	1.7144	0.0864	NA	NA	NA	NA	NA	6	142147162	142224689	+	NA	NA
ENSG00000009844	sCCA3	VTA1	../03.reference/FUSION/sCCA_weights_v8///sCCA3/sCCA3.ENSG00000009844.15.wgt.RDat	6	142147161	142147162	0.0838	rs9496261	3.48	rs9496146	0.04384	-5.3	0.888	336	9	lasso	0.05	4.9e-05	-0.8618	0.3888	NA	NA	NA	NA	NA	6	142147162	142224689	+	NA	NA
ENSG00000009950	sCCA1	MLXIPL	../03.reference/FUSION/sCCA_weights_v8///sCCA1/sCCA1.ENSG00000009950.15.wgt.RDat	7	73624542	73624543	0.4565	NA	NA	NA	NA	NA	NA	248	0	enet	0.52	4e-50	NA	NA	NA	NA	NA	NA	NA	7	73593194	73624543	-	NA	NA
ENSG00000009950	sCCA2	MLXIPL	../03.reference/FUSION/sCCA_weights_v8///sCCA2/sCCA2.ENSG00000009950.15.wgt.RDat	7	73624542	73624543	0.3129	NA	NA	NA	NA	NA	NA	248	0	lasso	0.3	1.2e-25	NA	NA	NA	NA	NA	NA	NA	7	73593194	73624543	-	NA	NA
ENSG00000009950	sCCA3	MLXIPL	../03.reference/FUSION/sCCA_weights_v8///sCCA3/sCCA3.ENSG00000009950.15.wgt.RDat	7	73624542	73624543	0.4208	NA	NA	NA	NA	NA	NA	248	0	enet	0.49	7.4e-47	NA	NA	NA	NA	NA	NA	NA	7	73593194	73624543	-	NA	NA
ENSG00000009954	sCCA1	BAZ1B	../03.reference/FUSION/sCCA_weights_v8///sCCA1/sCCA1.ENSG00000009954.10.wgt.RDat	7	73522277	73522278	0.2886	NA	NA	NA	NA	NA	NA	203	0	enet	0.18	5.1e-15	NA	NA	NA	NA	NA	NA	NA	7	73440398	73522278	-	NA	NA
ENSG00000009954	sCCA2	BAZ1B	../03.reference/FUSION/sCCA_weights_v8///sCCA2/sCCA2.ENSG00000009954.10.wgt.RDat	7	73522277	73522278	0.1234	NA	NA	NA	NA	NA	NA	203	0	lasso	0.063	5.1e-06	NA	NA	NA	NA	NA	NA	NA	7	73440398	73522278	-	NA	NA
ENSG00000009954	sCCA3	BAZ1B	../03.reference/FUSION/sCCA_weights_v8///sCCA3/sCCA3.ENSG00000009954.10.wgt.RDat	7	73522277	73522278	0.1016	NA	NA	NA	NA	NA	NA	203	0	enet	0.048	6.8e-05	NA	NA	NA	NA	NA	NA	NA	7	73440398	73522278	-	NA	NA
ENSG00000010017	sCCA1	RANBP9	../03.reference/FUSION/sCCA_weights_v8///sCCA1/sCCA1.ENSG00000010017.12.wgt.RDat	6	13711563	13711564	0.1704	NA	NA	NA	NA	NA	NA	528	0	top1	0.19	4.5e-16	NA	NA	NA	NA	NA	NA	NA	6	13621498	13711564	-	NA	NA
ENSG00000010017	sCCA2	RANBP9	../03.reference/FUSION/sCCA_weights_v8///sCCA2/sCCA2.ENSG00000010017.12.wgt.RDat	6	13711563	13711564	0.2498	NA	NA	NA	NA	NA	NA	528	0	enet	0.11	9.1e-10	NA	NA	NA	NA	NA	NA	NA	6	13621498	13711564	-	NA	NA
ENSG00000010017	sCCA3	RANBP9	../03.reference/FUSION/sCCA_weights_v8///sCCA3/sCCA3.ENSG00000010017.12.wgt.RDat	6	13711563	13711564	0.082	NA	NA	NA	NA	NA	NA	528	0	enet	0.036	0.00048	NA	NA	NA	NA	NA	NA	NA	6	13621498	13711564	-	NA	NA
ENSG00000010030	sCCA1	ETV7	../03.reference/FUSION/sCCA_weights_v8///sCCA1/sCCA1.ENSG00000010030.13.wgt.RDat	6	36387799	36387800	0.4683	NA	NA	NA	NA	NA	NA	490	0	top1	0.42	1e-37	NA	NA	NA	NA	NA	NA	NA	6	36354091	36387800	-	NA	NA
ENSG00000010030	sCCA2	ETV7	../03.reference/FUSION/sCCA_weights_v8///sCCA2/sCCA2.ENSG00000010030.13.wgt.RDat	6	36387799	36387800	0.181	NA	NA	NA	NA	NA	NA	490	0	lasso	0.16	9.3e-14	NA	NA	NA	NA	NA	NA	NA	6	36354091	36387800	-	NA	NA
ENSG00000010030	sCCA3	ETV7	../03.reference/FUSION/sCCA_weights_v8///sCCA3/sCCA3.ENSG00000010030.13.wgt.RDat	6	36387799	36387800	0.1784	NA	NA	NA	NA	NA	NA	490	0	lasso	0.17	5.4e-14	NA	NA	NA	NA	NA	NA	NA	6	36354091	36387800	-	NA	NA
ENSG00000010072	sCCA1	SPRTN	../03.reference/FUSION/sCCA_weights_v8///sCCA1/sCCA1.ENSG00000010072.15.wgt.RDat	1	231337852	231337853	0.1657	NA	NA	NA	NA	NA	NA	452	0	enet	0.25	7.7e-21	NA	NA	NA	NA	NA	NA	NA	1	231337853	231355023	+	NA	NA
ENSG00000010072	sCCA2	SPRTN	../03.reference/FUSION/sCCA_weights_v8///sCCA2/sCCA2.ENSG00000010072.15.wgt.RDat	1	231337852	231337853	0.0986	NA	NA	NA	NA	NA	NA	452	0	top1	0.11	8.7e-10	NA	NA	NA	NA	NA	NA	NA	1	231337853	231355023	+	NA	NA
ENSG00000010072	sCCA3	SPRTN	../03.reference/FUSION/sCCA_weights_v8///sCCA3/sCCA3.ENSG00000010072.15.wgt.RDat	1	231337852	231337853	0.1018	NA	NA	NA	NA	NA	NA	452	0	enet	0.04	0.00026	NA	NA	NA	NA	NA	NA	NA	1	231337853	231355023	+	NA	NA
ENSG00000010219	sCCA1	DYRK4	../03.reference/FUSION/sCCA_weights_v8///sCCA1/sCCA1.ENSG00000010219.13.wgt.RDat	12	4562203	4562204	0.2568	NA	NA	NA	NA	NA	NA	657	0	lasso	0.18	2.4e-15	NA	NA	NA	NA	NA	NA	NA	12	4562204	4615302	+	NA	NA
ENSG00000010219	sCCA2	DYRK4	../03.reference/FUSION/sCCA_weights_v8///sCCA2/sCCA2.ENSG00000010219.13.wgt.RDat	12	4562203	4562204	0.2531	NA	NA	NA	NA	NA	NA	657	0	enet	0.17	5.1e-14	NA	NA	NA	NA	NA	NA	NA	12	4562204	4615302	+	NA	NA
ENSG00000010219	sCCA3	DYRK4	../03.reference/FUSION/sCCA_weights_v8///sCCA3/sCCA3.ENSG00000010219.13.wgt.RDat	12	4562203	4562204	0.2497	NA	NA	NA	NA	NA	NA	657	0	lasso	0.16	1.2e-13	NA	NA	NA	NA	NA	NA	NA	12	4562204	4615302	+	NA	NA
ENSG00000010244	sCCA1	ZNF207	../03.reference/FUSION/sCCA_weights_v8///sCCA1/sCCA1.ENSG00000010244.18.wgt.RDat	17	32350202	32350203	0.1565	NA	NA	NA	NA	NA	NA	253	0	top1	0.1	9.4e-09	NA	NA	NA	NA	NA	NA	NA	17	32350203	32381886	+	NA	NA
ENSG00000010256	sCCA1	UQCRC1	../03.reference/FUSION/sCCA_weights_v8///sCCA1/sCCA1.ENSG00000010256.10.wgt.RDat	3	48610975	48610976	0.0539	NA	NA	NA	NA	NA	NA	253	0	enet	0.0033	0.16	NA	NA	NA	NA	NA	NA	NA	3	48599003	48610976	-	0.00459	0
ENSG00000010270	sCCA1	STARD3NL	../03.reference/FUSION/sCCA_weights_v8///sCCA1/sCCA1.ENSG00000010270.13.wgt.RDat	7	38178221	38178222	0.3974	NA	NA	NA	NA	NA	NA	629	0	lasso	0.36	1.9e-31	NA	NA	NA	NA	NA	NA	NA	7	38178222	38230671	+	NA	NA
ENSG00000010270	sCCA2	STARD3NL	../03.reference/FUSION/sCCA_weights_v8///sCCA2/sCCA2.ENSG00000010270.13.wgt.RDat	7	38178221	38178222	0.2186	NA	NA	NA	NA	NA	NA	629	0	enet	0.16	2.1e-13	NA	NA	NA	NA	NA	NA	NA	7	38178222	38230671	+	NA	NA
ENSG00000010270	sCCA3	STARD3NL	../03.reference/FUSION/sCCA_weights_v8///sCCA3/sCCA3.ENSG00000010270.13.wgt.RDat	7	38178221	38178222	0.2101	NA	NA	NA	NA	NA	NA	629	0	lasso	0.086	1e-07	NA	NA	NA	NA	NA	NA	NA	7	38178222	38230671	+	NA	NA
ENSG00000010278	sCCA1	CD9	../03.reference/FUSION/sCCA_weights_v8///sCCA1/sCCA1.ENSG00000010278.12.wgt.RDat	12	6199714	6199715	0.2304	NA	NA	NA	NA	NA	NA	497	0	lasso	0.19	7.4e-16	NA	NA	NA	NA	NA	NA	NA	12	6199715	6238271	+	NA	NA
ENSG00000010278	sCCA2	CD9	../03.reference/FUSION/sCCA_weights_v8///sCCA2/sCCA2.ENSG00000010278.12.wgt.RDat	12	6199714	6199715	0.1417	NA	NA	NA	NA	NA	NA	497	0	enet	0.084	1.6e-07	NA	NA	NA	NA	NA	NA	NA	12	6199715	6238271	+	NA	NA
ENSG00000010278	sCCA3	CD9	../03.reference/FUSION/sCCA_weights_v8///sCCA3/sCCA3.ENSG00000010278.12.wgt.RDat	12	6199714	6199715	0.1169	NA	NA	NA	NA	NA	NA	497	0	enet	0.035	0.00063	NA	NA	NA	NA	NA	NA	NA	12	6199715	6238271	+	NA	NA
ENSG00000010282	sCCA1	HHATL	../03.reference/FUSION/sCCA_weights_v8///sCCA1/sCCA1.ENSG00000010282.14.wgt.RDat	3	42702826	42702827	0.384	NA	NA	NA	NA	NA	NA	465	0	lasso	0.42	1.2e-37	NA	NA	NA	NA	NA	NA	NA	3	42693077	42702827	-	NA	NA
ENSG00000010282	sCCA2	HHATL	../03.reference/FUSION/sCCA_weights_v8///sCCA2/sCCA2.ENSG00000010282.14.wgt.RDat	3	42702826	42702827	0.2629	NA	NA	NA	NA	NA	NA	465	0	lasso	0.26	1.8e-21	NA	NA	NA	NA	NA	NA	NA	3	42693077	42702827	-	NA	NA
ENSG00000010282	sCCA3	HHATL	../03.reference/FUSION/sCCA_weights_v8///sCCA3/sCCA3.ENSG00000010282.14.wgt.RDat	3	42702826	42702827	0.254	NA	NA	NA	NA	NA	NA	465	0	enet	0.29	3.3e-24	NA	NA	NA	NA	NA	NA	NA	3	42693077	42702827	-	NA	NA
ENSG00000010292	sCCA1	NCAPD2	../03.reference/FUSION/sCCA_weights_v8///sCCA1/sCCA1.ENSG00000010292.12.wgt.RDat	12	6493841	6493842	0.3013	NA	NA	NA	NA	NA	NA	378	0	enet	0.39	3.5e-34	NA	NA	NA	NA	NA	NA	NA	12	6493842	6531955	+	NA	NA
ENSG00000010292	sCCA2	NCAPD2	../03.reference/FUSION/sCCA_weights_v8///sCCA2/sCCA2.ENSG00000010292.12.wgt.RDat	12	6493841	6493842	0.2843	NA	NA	NA	NA	NA	NA	378	0	enet	0.38	1.4e-33	NA	NA	NA	NA	NA	NA	NA	12	6493842	6531955	+	NA	NA
ENSG00000010292	sCCA3	NCAPD2	../03.reference/FUSION/sCCA_weights_v8///sCCA3/sCCA3.ENSG00000010292.12.wgt.RDat	12	6493841	6493842	0.2659	NA	NA	NA	NA	NA	NA	378	0	top1	0.33	5.4e-28	NA	NA	NA	NA	NA	NA	NA	12	6493842	6531955	+	NA	NA
ENSG00000010295	sCCA1	IFFO1	../03.reference/FUSION/sCCA_weights_v8///sCCA1/sCCA1.ENSG00000010295.19.wgt.RDat	12	6556082	6556083	0.2026	NA	NA	NA	NA	NA	NA	332	0	enet	0.25	1e-20	NA	NA	NA	NA	NA	NA	NA	12	6538375	6556083	-	NA	NA
ENSG00000010295	sCCA2	IFFO1	../03.reference/FUSION/sCCA_weights_v8///sCCA2/sCCA2.ENSG00000010295.19.wgt.RDat	12	6556082	6556083	0.1877	NA	NA	NA	NA	NA	NA	332	0	top1	0.08	2.8e-07	NA	NA	NA	NA	NA	NA	NA	12	6538375	6556083	-	NA	NA
ENSG00000010295	sCCA3	IFFO1	../03.reference/FUSION/sCCA_weights_v8///sCCA3/sCCA3.ENSG00000010295.19.wgt.RDat	12	6556082	6556083	0.1529	NA	NA	NA	NA	NA	NA	332	0	top1	0.1	9e-09	NA	NA	NA	NA	NA	NA	NA	12	6538375	6556083	-	NA	NA
ENSG00000010310	sCCA1	GIPR	../03.reference/FUSION/sCCA_weights_v8///sCCA1/sCCA1.ENSG00000010310.8.wgt.RDat	19	45668243	45668244	0.1937	NA	NA	NA	NA	NA	NA	374	0	enet	0.14	4.7e-12	NA	NA	NA	NA	NA	NA	NA	19	45668244	45683724	+	NA	NA
ENSG00000010310	sCCA2	GIPR	../03.reference/FUSION/sCCA_weights_v8///sCCA2/sCCA2.ENSG00000010310.8.wgt.RDat	19	45668243	45668244	0.0875	NA	NA	NA	NA	NA	NA	374	0	enet	0.019	0.0087	NA	NA	NA	NA	NA	NA	NA	19	45668244	45683724	+	NA	NA
ENSG00000010310	sCCA3	GIPR	../03.reference/FUSION/sCCA_weights_v8///sCCA3/sCCA3.ENSG00000010310.8.wgt.RDat	19	45668243	45668244	0.1262	NA	NA	NA	NA	NA	NA	374	0	enet	0.012	0.03	NA	NA	NA	NA	NA	NA	NA	19	45668244	45683724	+	NA	NA
ENSG00000010318	sCCA1	PHF7	../03.reference/FUSION/sCCA_weights_v8///sCCA1/sCCA1.ENSG00000010318.20.wgt.RDat	3	52410656	52410657	0.1073	NA	NA	NA	NA	NA	NA	362	0	lasso	0.052	3.4e-05	NA	NA	NA	NA	NA	NA	NA	3	52410657	52423641	+	0.00347	0
ENSG00000010318	sCCA2	PHF7	../03.reference/FUSION/sCCA_weights_v8///sCCA2/sCCA2.ENSG00000010318.20.wgt.RDat	3	52410656	52410657	0.0536	NA	NA	NA	NA	NA	NA	362	0	top1	0.0092	0.051	NA	NA	NA	NA	NA	NA	NA	3	52410657	52423641	+	0.174	1
ENSG00000010318	sCCA3	PHF7	../03.reference/FUSION/sCCA_weights_v8///sCCA3/sCCA3.ENSG00000010318.20.wgt.RDat	3	52410656	52410657	0.0783	NA	NA	NA	NA	NA	NA	362	0	top1	0.036	0.00053	NA	NA	NA	NA	NA	NA	NA	3	52410657	52423641	+	0.00293	0
ENSG00000010322	sCCA1	NISCH	../03.reference/FUSION/sCCA_weights_v8///sCCA1/sCCA1.ENSG00000010322.15.wgt.RDat	3	52455117	52455118	0.1833	NA	NA	NA	NA	NA	NA	363	0	top1	0.15	2.6e-12	NA	NA	NA	NA	NA	NA	NA	3	52455118	52493071	+	0.00316	0
ENSG00000010322	sCCA2	NISCH	../03.reference/FUSION/sCCA_weights_v8///sCCA2/sCCA2.ENSG00000010322.15.wgt.RDat	3	52455117	52455118	0.1142	NA	NA	NA	NA	NA	NA	363	0	enet	0.087	9.3e-08	NA	NA	NA	NA	NA	NA	NA	3	52455118	52493071	+	0.00315	0
ENSG00000010322	sCCA3	NISCH	../03.reference/FUSION/sCCA_weights_v8///sCCA3/sCCA3.ENSG00000010322.15.wgt.RDat	3	52455117	52455118	0.1148	NA	NA	NA	NA	NA	NA	363	0	top1	0.058	1.3e-05	NA	NA	NA	NA	NA	NA	NA	3	52455118	52493071	+	0.00314	0
ENSG00000010327	sCCA1	STAB1	../03.reference/FUSION/sCCA_weights_v8///sCCA1/sCCA1.ENSG00000010327.10.wgt.RDat	3	52495337	52495338	0.2125	NA	NA	NA	NA	NA	NA	370	0	lasso	0.12	4.6e-10	NA	NA	NA	NA	NA	NA	NA	3	52495338	52524384	+	0.00514	0
ENSG00000010327	sCCA2	STAB1	../03.reference/FUSION/sCCA_weights_v8///sCCA2/sCCA2.ENSG00000010327.10.wgt.RDat	3	52495337	52495338	0.0572	NA	NA	NA	NA	NA	NA	370	0	enet	0.027	0.0024	NA	NA	NA	NA	NA	NA	NA	3	52495338	52524384	+	0.0158	1
ENSG00000010327	sCCA3	STAB1	../03.reference/FUSION/sCCA_weights_v8///sCCA3/sCCA3.ENSG00000010327.10.wgt.RDat	3	52495337	52495338	0.0879	NA	NA	NA	NA	NA	NA	370	0	enet	0.03	0.0015	NA	NA	NA	NA	NA	NA	NA	3	52495338	52524384	+	0.00245	0
ENSG00000010361	sCCA1	FUZ	../03.reference/FUSION/sCCA_weights_v8///sCCA1/sCCA1.ENSG00000010361.13.wgt.RDat	19	49817375	49817376	0.1846	NA	NA	NA	NA	NA	NA	354	0	lasso	0.18	4.5e-15	NA	NA	NA	NA	NA	NA	NA	19	49807113	49817376	-	NA	NA
ENSG00000010361	sCCA2	FUZ	../03.reference/FUSION/sCCA_weights_v8///sCCA2/sCCA2.ENSG00000010361.13.wgt.RDat	19	49817375	49817376	0.1265	NA	NA	NA	NA	NA	NA	354	0	enet	0.0091	0.052	NA	NA	NA	NA	NA	NA	NA	19	49807113	49817376	-	NA	NA
ENSG00000010361	sCCA3	FUZ	../03.reference/FUSION/sCCA_weights_v8///sCCA3/sCCA3.ENSG00000010361.13.wgt.RDat	19	49817375	49817376	0.1379	NA	NA	NA	NA	NA	NA	354	0	enet	0.048	6.7e-05	NA	NA	NA	NA	NA	NA	NA	19	49807113	49817376	-	NA	NA
ENSG00000010438	sCCA1	PRSS3	../03.reference/FUSION/sCCA_weights_v8///sCCA1/sCCA1.ENSG00000010438.16.wgt.RDat	9	33750465	33750466	0.1726	NA	NA	NA	NA	NA	NA	301	0	top1	0.19	2.1e-15	NA	NA	NA	NA	NA	NA	NA	9	33750466	33799231	+	NA	NA
ENSG00000010438	sCCA2	PRSS3	../03.reference/FUSION/sCCA_weights_v8///sCCA2/sCCA2.ENSG00000010438.16.wgt.RDat	9	33750465	33750466	0.0674	NA	NA	NA	NA	NA	NA	301	0	lasso	0.049	5.8e-05	NA	NA	NA	NA	NA	NA	NA	9	33750466	33799231	+	NA	NA
ENSG00000010438	sCCA3	PRSS3	../03.reference/FUSION/sCCA_weights_v8///sCCA3/sCCA3.ENSG00000010438.16.wgt.RDat	9	33750465	33750466	0.1225	NA	NA	NA	NA	NA	NA	301	0	enet	0.064	4.6e-06	NA	NA	NA	NA	NA	NA	NA	9	33750466	33799231	+	NA	NA
ENSG00000010539	sCCA1	ZNF200	../03.reference/FUSION/sCCA_weights_v8///sCCA1/sCCA1.ENSG00000010539.11.wgt.RDat	16	3236220	3236221	0.2998	NA	NA	NA	NA	NA	NA	394	0	enet	0.25	3.7e-21	NA	NA	NA	NA	NA	NA	NA	16	3222325	3236221	-	NA	NA
ENSG00000010539	sCCA2	ZNF200	../03.reference/FUSION/sCCA_weights_v8///sCCA2/sCCA2.ENSG00000010539.11.wgt.RDat	16	3236220	3236221	0.207	NA	NA	NA	NA	NA	NA	394	0	enet	0.11	3.1e-09	NA	NA	NA	NA	NA	NA	NA	16	3222325	3236221	-	NA	NA
ENSG00000010539	sCCA3	ZNF200	../03.reference/FUSION/sCCA_weights_v8///sCCA3/sCCA3.ENSG00000010539.11.wgt.RDat	16	3236220	3236221	0.2443	NA	NA	NA	NA	NA	NA	394	0	top1	0.13	5.5e-11	NA	NA	NA	NA	NA	NA	NA	16	3222325	3236221	-	NA	NA
ENSG00000010610	sCCA1	CD4	../03.reference/FUSION/sCCA_weights_v8///sCCA1/sCCA1.ENSG00000010610.9.wgt.RDat	12	6786857	6786858	0.4043	NA	NA	NA	NA	NA	NA	251	0	lasso	0.28	2e-23	NA	NA	NA	NA	NA	NA	NA	12	6786858	6820808	+	NA	NA
ENSG00000010610	sCCA2	CD4	../03.reference/FUSION/sCCA_weights_v8///sCCA2/sCCA2.ENSG00000010610.9.wgt.RDat	12	6786857	6786858	0.3147	NA	NA	NA	NA	NA	NA	251	0	enet	0.17	2.8e-14	NA	NA	NA	NA	NA	NA	NA	12	6786858	6820808	+	NA	NA
ENSG00000010610	sCCA3	CD4	../03.reference/FUSION/sCCA_weights_v8///sCCA3/sCCA3.ENSG00000010610.9.wgt.RDat	12	6786857	6786858	0.093	NA	NA	NA	NA	NA	NA	251	0	top1	0.076	6e-07	NA	NA	NA	NA	NA	NA	NA	12	6786858	6820808	+	NA	NA
ENSG00000010626	sCCA1	LRRC23	../03.reference/FUSION/sCCA_weights_v8///sCCA1/sCCA1.ENSG00000010626.14.wgt.RDat	12	6904732	6904733	0.8202	NA	NA	NA	NA	NA	NA	197	0	top1	0.57	3.3e-58	NA	NA	NA	NA	NA	NA	NA	12	6904733	6914243	+	NA	NA
ENSG00000010626	sCCA2	LRRC23	../03.reference/FUSION/sCCA_weights_v8///sCCA2/sCCA2.ENSG00000010626.14.wgt.RDat	12	6904732	6904733	0.7541	NA	NA	NA	NA	NA	NA	197	0	top1	0.49	8.4e-47	NA	NA	NA	NA	NA	NA	NA	12	6904733	6914243	+	NA	NA
ENSG00000010626	sCCA3	LRRC23	../03.reference/FUSION/sCCA_weights_v8///sCCA3/sCCA3.ENSG00000010626.14.wgt.RDat	12	6904732	6904733	0.7803	NA	NA	NA	NA	NA	NA	197	0	top1	0.51	1.7e-49	NA	NA	NA	NA	NA	NA	NA	12	6904733	6914243	+	NA	NA
ENSG00000010704	sCCA1	HFE	../03.reference/FUSION/sCCA_weights_v8///sCCA1/sCCA1.ENSG00000010704.18.wgt.RDat	6	26087280	26087281	0.4061	NA	NA	NA	NA	NA	NA	689	0	lasso	0.36	2e-31	NA	NA	NA	NA	NA	NA	NA	6	26087281	26098343	+	NA	NA
ENSG00000010704	sCCA2	HFE	../03.reference/FUSION/sCCA_weights_v8///sCCA2/sCCA2.ENSG00000010704.18.wgt.RDat	6	26087280	26087281	0.3551	NA	NA	NA	NA	NA	NA	689	0	top1	0.26	6.1e-22	NA	NA	NA	NA	NA	NA	NA	6	26087281	26098343	+	NA	NA
ENSG00000010704	sCCA3	HFE	../03.reference/FUSION/sCCA_weights_v8///sCCA3/sCCA3.ENSG00000010704.18.wgt.RDat	6	26087280	26087281	0.4051	NA	NA	NA	NA	NA	NA	689	0	lasso	0.35	2.4e-30	NA	NA	NA	NA	NA	NA	NA	6	26087281	26098343	+	NA	NA
ENSG00000010803	sCCA1	SCMH1	../03.reference/FUSION/sCCA_weights_v8///sCCA1/sCCA1.ENSG00000010803.16.wgt.RDat	1	41242115	41242116	0.2333	NA	NA	NA	NA	NA	NA	429	0	enet	0.24	9.4e-20	NA	NA	NA	NA	NA	NA	NA	1	41027200	41242116	-	0.176	1
ENSG00000010803	sCCA2	SCMH1	../03.reference/FUSION/sCCA_weights_v8///sCCA2/sCCA2.ENSG00000010803.16.wgt.RDat	1	41242115	41242116	0.1888	NA	NA	NA	NA	NA	NA	429	0	enet	0.16	2.9e-13	NA	NA	NA	NA	NA	NA	NA	1	41027200	41242116	-	0.37	1
ENSG00000010803	sCCA3	SCMH1	../03.reference/FUSION/sCCA_weights_v8///sCCA3/sCCA3.ENSG00000010803.16.wgt.RDat	1	41242115	41242116	0.1724	NA	NA	NA	NA	NA	NA	429	0	enet	0.084	1.5e-07	NA	NA	NA	NA	NA	NA	NA	1	41027200	41242116	-	0.888	1
ENSG00000010810	sCCA1	FYN	../03.reference/FUSION/sCCA_weights_v8///sCCA1/sCCA1.ENSG00000010810.17.wgt.RDat	6	111873451	111873452	0.131	NA	NA	NA	NA	NA	NA	507	0	top1	0.12	1.9e-10	NA	NA	NA	NA	NA	NA	NA	6	111660332	111873452	-	NA	NA
ENSG00000010810	sCCA2	FYN	../03.reference/FUSION/sCCA_weights_v8///sCCA2/sCCA2.ENSG00000010810.17.wgt.RDat	6	111873451	111873452	0.0838	NA	NA	NA	NA	NA	NA	507	0	enet	-0.0026	0.65	NA	NA	NA	NA	NA	NA	NA	6	111660332	111873452	-	NA	NA
ENSG00000010810	sCCA3	FYN	../03.reference/FUSION/sCCA_weights_v8///sCCA3/sCCA3.ENSG00000010810.17.wgt.RDat	6	111873451	111873452	0.1058	NA	NA	NA	NA	NA	NA	507	0	enet	0.00099	0.25	NA	NA	NA	NA	NA	NA	NA	6	111660332	111873452	-	NA	NA
ENSG00000010818	sCCA1	HIVEP2	../03.reference/FUSION/sCCA_weights_v8///sCCA1/sCCA1.ENSG00000010818.9.wgt.RDat	6	142956697	142956698	0.1155	NA	NA	NA	NA	NA	NA	445	0	enet	0.05	5e-05	NA	NA	NA	NA	NA	NA	NA	6	142751467	142956698	-	NA	NA
ENSG00000010818	sCCA2	HIVEP2	../03.reference/FUSION/sCCA_weights_v8///sCCA2/sCCA2.ENSG00000010818.9.wgt.RDat	6	142956697	142956698	0.1061	NA	NA	NA	NA	NA	NA	445	0	lasso	0.03	0.0014	NA	NA	NA	NA	NA	NA	NA	6	142751467	142956698	-	NA	NA
ENSG00000010818	sCCA3	HIVEP2	../03.reference/FUSION/sCCA_weights_v8///sCCA3/sCCA3.ENSG00000010818.9.wgt.RDat	6	142956697	142956698	0.1249	NA	NA	NA	NA	NA	NA	445	0	enet	0.063	5.7e-06	NA	NA	NA	NA	NA	NA	NA	6	142751467	142956698	-	NA	NA
ENSG00000011007	sCCA1	ELOA	../03.reference/FUSION/sCCA_weights_v8///sCCA1/sCCA1.ENSG00000011007.12.wgt.RDat	1	23743154	23743155	0.1603	NA	NA	NA	NA	NA	NA	343	0	lasso	0.16	3.6e-13	NA	NA	NA	NA	NA	NA	NA	1	23743155	23762059	+	NA	NA
ENSG00000011007	sCCA2	ELOA	../03.reference/FUSION/sCCA_weights_v8///sCCA2/sCCA2.ENSG00000011007.12.wgt.RDat	1	23743154	23743155	0.0923	NA	NA	NA	NA	NA	NA	343	0	enet	0.03	0.0014	NA	NA	NA	NA	NA	NA	NA	1	23743155	23762059	+	NA	NA
ENSG00000011007	sCCA3	ELOA	../03.reference/FUSION/sCCA_weights_v8///sCCA3/sCCA3.ENSG00000011007.12.wgt.RDat	1	23743154	23743155	0.1049	NA	NA	NA	NA	NA	NA	343	0	top1	0.058	1.2e-05	NA	NA	NA	NA	NA	NA	NA	1	23743155	23762059	+	NA	NA
ENSG00000011009	sCCA1	LYPLA2	../03.reference/FUSION/sCCA_weights_v8///sCCA1/sCCA1.ENSG00000011009.10.wgt.RDat	1	23790969	23790970	0.0704	NA	NA	NA	NA	NA	NA	360	0	top1	0.078	4e-07	NA	NA	NA	NA	NA	NA	NA	1	23790970	23795539	+	NA	NA
ENSG00000011009	sCCA2	LYPLA2	../03.reference/FUSION/sCCA_weights_v8///sCCA2/sCCA2.ENSG00000011009.10.wgt.RDat	1	23790969	23790970	0.1604	NA	NA	NA	NA	NA	NA	360	0	enet	0.029	0.0017	NA	NA	NA	NA	NA	NA	NA	1	23790970	23795539	+	NA	NA
ENSG00000011009	sCCA3	LYPLA2	../03.reference/FUSION/sCCA_weights_v8///sCCA3/sCCA3.ENSG00000011009.10.wgt.RDat	1	23790969	23790970	0.1256	NA	NA	NA	NA	NA	NA	360	0	lasso	0.097	1.8e-08	NA	NA	NA	NA	NA	NA	NA	1	23790970	23795539	+	NA	NA
ENSG00000011021	sCCA1	CLCN6	../03.reference/FUSION/sCCA_weights_v8///sCCA1/sCCA1.ENSG00000011021.21.wgt.RDat	1	11807130	11807131	0.2372	NA	NA	NA	NA	NA	NA	476	0	lasso	0.31	2.2e-26	NA	NA	NA	NA	NA	NA	NA	1	11807131	11843144	+	NA	NA
ENSG00000011021	sCCA2	CLCN6	../03.reference/FUSION/sCCA_weights_v8///sCCA2/sCCA2.ENSG00000011021.21.wgt.RDat	1	11807130	11807131	0.2317	NA	NA	NA	NA	NA	NA	476	0	enet	0.3	4.3e-25	NA	NA	NA	NA	NA	NA	NA	1	11807131	11843144	+	NA	NA
ENSG00000011021	sCCA3	CLCN6	../03.reference/FUSION/sCCA_weights_v8///sCCA3/sCCA3.ENSG00000011021.21.wgt.RDat	1	11807130	11807131	0.2095	NA	NA	NA	NA	NA	NA	476	0	enet	0.19	1.7e-15	NA	NA	NA	NA	NA	NA	NA	1	11807131	11843144	+	NA	NA
ENSG00000011028	sCCA3	MRC2	../03.reference/FUSION/sCCA_weights_v8///sCCA3/sCCA3.ENSG00000011028.13.wgt.RDat	17	62627590	62627591	0.1547	NA	NA	NA	NA	NA	NA	242	0	enet	0.038	0.00037	NA	NA	NA	NA	NA	NA	NA	17	62627591	62693597	+	NA	NA
ENSG00000011105	sCCA1	TSPAN9	../03.reference/FUSION/sCCA_weights_v8///sCCA1/sCCA1.ENSG00000011105.12.wgt.RDat	12	3077354	3077355	0.581	NA	NA	NA	NA	NA	NA	565	0	lasso	0.46	5.2e-43	NA	NA	NA	NA	NA	NA	NA	12	3077355	3286564	+	NA	NA
ENSG00000011105	sCCA2	TSPAN9	../03.reference/FUSION/sCCA_weights_v8///sCCA2/sCCA2.ENSG00000011105.12.wgt.RDat	12	3077354	3077355	0.4174	NA	NA	NA	NA	NA	NA	565	0	enet	0.33	1.4e-28	NA	NA	NA	NA	NA	NA	NA	12	3077355	3286564	+	NA	NA
ENSG00000011105	sCCA3	TSPAN9	../03.reference/FUSION/sCCA_weights_v8///sCCA3/sCCA3.ENSG00000011105.12.wgt.RDat	12	3077354	3077355	0.1257	NA	NA	NA	NA	NA	NA	565	0	enet	0.11	1.7e-09	NA	NA	NA	NA	NA	NA	NA	12	3077355	3286564	+	NA	NA
ENSG00000011114	sCCA1	BTBD7	../03.reference/FUSION/sCCA_weights_v8///sCCA1/sCCA1.ENSG00000011114.14.wgt.RDat	14	93333091	93333092	0.2127	NA	NA	NA	NA	NA	NA	407	0	enet	0.23	2.2e-19	NA	NA	NA	NA	NA	NA	NA	14	93237550	93333092	-	NA	NA
ENSG00000011114	sCCA2	BTBD7	../03.reference/FUSION/sCCA_weights_v8///sCCA2/sCCA2.ENSG00000011114.14.wgt.RDat	14	93333091	93333092	0.2075	NA	NA	NA	NA	NA	NA	407	0	enet	0.095	2.4e-08	NA	NA	NA	NA	NA	NA	NA	14	93237550	93333092	-	NA	NA
ENSG00000011114	sCCA3	BTBD7	../03.reference/FUSION/sCCA_weights_v8///sCCA3/sCCA3.ENSG00000011114.14.wgt.RDat	14	93333091	93333092	0.1856	NA	NA	NA	NA	NA	NA	407	0	enet	0.15	1.1e-12	NA	NA	NA	NA	NA	NA	NA	14	93237550	93333092	-	NA	NA
ENSG00000011132	sCCA1	APBA3	../03.reference/FUSION/sCCA_weights_v8///sCCA1/sCCA1.ENSG00000011132.11.wgt.RDat	19	3761698	3761699	0.2851	NA	NA	NA	NA	NA	NA	345	0	lasso	0.26	2.2e-21	NA	NA	NA	NA	NA	NA	NA	19	3750880	3761699	-	NA	NA
ENSG00000011132	sCCA3	APBA3	../03.reference/FUSION/sCCA_weights_v8///sCCA3/sCCA3.ENSG00000011132.11.wgt.RDat	19	3761698	3761699	0.13	NA	NA	NA	NA	NA	NA	345	0	lasso	0.044	0.00014	NA	NA	NA	NA	NA	NA	NA	19	3750880	3761699	-	NA	NA
ENSG00000011143	sCCA1	MKS1	../03.reference/FUSION/sCCA_weights_v8///sCCA1/sCCA1.ENSG00000011143.16.wgt.RDat	17	58219604	58219605	0.2588	NA	NA	NA	NA	NA	NA	399	0	top1	0.12	2.1e-10	NA	NA	NA	NA	NA	NA	NA	17	58205437	58219605	-	0.0493	1
ENSG00000011143	sCCA2	MKS1	../03.reference/FUSION/sCCA_weights_v8///sCCA2/sCCA2.ENSG00000011143.16.wgt.RDat	17	58219604	58219605	0.2438	NA	NA	NA	NA	NA	NA	399	0	top1	0.18	7.9e-15	NA	NA	NA	NA	NA	NA	NA	17	58205437	58219605	-	0.0242	1
ENSG00000011143	sCCA3	MKS1	../03.reference/FUSION/sCCA_weights_v8///sCCA3/sCCA3.ENSG00000011143.16.wgt.RDat	17	58219604	58219605	0.192	NA	NA	NA	NA	NA	NA	399	0	top1	0.08	2.9e-07	NA	NA	NA	NA	NA	NA	NA	17	58205437	58219605	-	0.0195	1
ENSG00000011198	sCCA1	ABHD5	../03.reference/FUSION/sCCA_weights_v8///sCCA1/sCCA1.ENSG00000011198.7.wgt.RDat	3	43690112	43690113	0.0777	NA	NA	NA	NA	NA	NA	363	0	top1	0.064	4.5e-06	NA	NA	NA	NA	NA	NA	NA	3	43690113	43734371	+	NA	NA
ENSG00000011198	sCCA2	ABHD5	../03.reference/FUSION/sCCA_weights_v8///sCCA2/sCCA2.ENSG00000011198.7.wgt.RDat	3	43690112	43690113	0.1418	NA	NA	NA	NA	NA	NA	363	0	enet	0.084	1.6e-07	NA	NA	NA	NA	NA	NA	NA	3	43690113	43734371	+	NA	NA
ENSG00000011198	sCCA3	ABHD5	../03.reference/FUSION/sCCA_weights_v8///sCCA3/sCCA3.ENSG00000011198.7.wgt.RDat	3	43690112	43690113	0.1964	NA	NA	NA	NA	NA	NA	363	0	lasso	0.099	1.2e-08	NA	NA	NA	NA	NA	NA	NA	3	43690113	43734371	+	NA	NA
ENSG00000011243	sCCA1	AKAP8L	../03.reference/FUSION/sCCA_weights_v8///sCCA1/sCCA1.ENSG00000011243.17.wgt.RDat	19	15419140	15419141	0.0721	NA	NA	NA	NA	NA	NA	546	0	enet	0.085	1.4e-07	NA	NA	NA	NA	NA	NA	NA	19	15380048	15419141	-	NA	NA
ENSG00000011243	sCCA2	AKAP8L	../03.reference/FUSION/sCCA_weights_v8///sCCA2/sCCA2.ENSG00000011243.17.wgt.RDat	19	15419140	15419141	0.0754	NA	NA	NA	NA	NA	NA	546	0	top1	0.0038	0.14	NA	NA	NA	NA	NA	NA	NA	19	15380048	15419141	-	NA	NA
ENSG00000011258	sCCA1	MBTD1	../03.reference/FUSION/sCCA_weights_v8///sCCA1/sCCA1.ENSG00000011258.15.wgt.RDat	17	51260065	51260066	0.1269	NA	NA	NA	NA	NA	NA	449	0	top1	0.093	3.1e-08	NA	NA	NA	NA	NA	NA	NA	17	51177425	51260066	-	NA	NA
ENSG00000011258	sCCA2	MBTD1	../03.reference/FUSION/sCCA_weights_v8///sCCA2/sCCA2.ENSG00000011258.15.wgt.RDat	17	51260065	51260066	0.116	NA	NA	NA	NA	NA	NA	449	0	enet	0.06	9.2e-06	NA	NA	NA	NA	NA	NA	NA	17	51177425	51260066	-	NA	NA
ENSG00000011258	sCCA3	MBTD1	../03.reference/FUSION/sCCA_weights_v8///sCCA3/sCCA3.ENSG00000011258.15.wgt.RDat	17	51260065	51260066	0.0888	NA	NA	NA	NA	NA	NA	449	0	lasso	0.025	0.0034	NA	NA	NA	NA	NA	NA	NA	17	51177425	51260066	-	NA	NA
ENSG00000011260	sCCA1	UTP18	../03.reference/FUSION/sCCA_weights_v8///sCCA1/sCCA1.ENSG00000011260.13.wgt.RDat	17	51260527	51260528	0.298	NA	NA	NA	NA	NA	NA	449	0	top1	0.38	5e-34	NA	NA	NA	NA	NA	NA	NA	17	51260528	51297936	+	NA	NA
ENSG00000011260	sCCA2	UTP18	../03.reference/FUSION/sCCA_weights_v8///sCCA2/sCCA2.ENSG00000011260.13.wgt.RDat	17	51260527	51260528	0.1269	NA	NA	NA	NA	NA	NA	449	0	top1	0.089	6.1e-08	NA	NA	NA	NA	NA	NA	NA	17	51260528	51297936	+	NA	NA
ENSG00000011260	sCCA3	UTP18	../03.reference/FUSION/sCCA_weights_v8///sCCA3/sCCA3.ENSG00000011260.13.wgt.RDat	17	51260527	51260528	0.1952	NA	NA	NA	NA	NA	NA	449	0	top1	0.13	2.2e-11	NA	NA	NA	NA	NA	NA	NA	17	51260528	51297936	+	NA	NA
ENSG00000011275	sCCA1	RNF216	../03.reference/FUSION/sCCA_weights_v8///sCCA1/sCCA1.ENSG00000011275.18.wgt.RDat	7	5781738	5781739	0.1722	NA	NA	NA	NA	NA	NA	338	0	enet	0.17	1.6e-14	NA	NA	NA	NA	NA	NA	NA	7	5620047	5781739	-	NA	NA
ENSG00000011275	sCCA2	RNF216	../03.reference/FUSION/sCCA_weights_v8///sCCA2/sCCA2.ENSG00000011275.18.wgt.RDat	7	5781738	5781739	0.1674	NA	NA	NA	NA	NA	NA	338	0	enet	0.026	0.0029	NA	NA	NA	NA	NA	NA	NA	7	5620047	5781739	-	NA	NA
ENSG00000011275	sCCA3	RNF216	../03.reference/FUSION/sCCA_weights_v8///sCCA3/sCCA3.ENSG00000011275.18.wgt.RDat	7	5781738	5781739	0.2478	NA	NA	NA	NA	NA	NA	338	0	enet	0.074	9.1e-07	NA	NA	NA	NA	NA	NA	NA	7	5620047	5781739	-	NA	NA
ENSG00000011295	sCCA1	TTC19	../03.reference/FUSION/sCCA_weights_v8///sCCA1/sCCA1.ENSG00000011295.15.wgt.RDat	17	15999379	15999380	0.3157	NA	NA	NA	NA	NA	NA	277	0	top1	0.57	2.7e-58	NA	NA	NA	NA	NA	NA	NA	17	15999380	16045015	+	NA	NA
ENSG00000011295	sCCA2	TTC19	../03.reference/FUSION/sCCA_weights_v8///sCCA2/sCCA2.ENSG00000011295.15.wgt.RDat	17	15999379	15999380	0.2508	NA	NA	NA	NA	NA	NA	277	0	lasso	0.42	1.8e-38	NA	NA	NA	NA	NA	NA	NA	17	15999380	16045015	+	NA	NA
ENSG00000011295	sCCA3	TTC19	../03.reference/FUSION/sCCA_weights_v8///sCCA3/sCCA3.ENSG00000011295.15.wgt.RDat	17	15999379	15999380	0.0659	NA	NA	NA	NA	NA	NA	277	0	enet	0.059	1.1e-05	NA	NA	NA	NA	NA	NA	NA	17	15999380	16045015	+	NA	NA
ENSG00000011405	sCCA1	PIK3C2A	../03.reference/FUSION/sCCA_weights_v8///sCCA1/sCCA1.ENSG00000011405.13.wgt.RDat	11	17207982	17207983	0.1653	NA	NA	NA	NA	NA	NA	539	0	top1	0.14	7.2e-12	NA	NA	NA	NA	NA	NA	NA	11	17077788	17207983	-	NA	NA
ENSG00000011405	sCCA2	PIK3C2A	../03.reference/FUSION/sCCA_weights_v8///sCCA2/sCCA2.ENSG00000011405.13.wgt.RDat	11	17207982	17207983	0.1464	NA	NA	NA	NA	NA	NA	539	0	lasso	0.04	0.00026	NA	NA	NA	NA	NA	NA	NA	11	17077788	17207983	-	NA	NA
ENSG00000011405	sCCA3	PIK3C2A	../03.reference/FUSION/sCCA_weights_v8///sCCA3/sCCA3.ENSG00000011405.13.wgt.RDat	11	17207982	17207983	0.0758	NA	NA	NA	NA	NA	NA	539	0	top1	0.031	0.0011	NA	NA	NA	NA	NA	NA	NA	11	17077788	17207983	-	NA	NA
ENSG00000011422	sCCA1	PLAUR	../03.reference/FUSION/sCCA_weights_v8///sCCA1/sCCA1.ENSG00000011422.11.wgt.RDat	19	43670546	43670547	0.0833	NA	NA	NA	NA	NA	NA	411	0	enet	0.04	0.00024	NA	NA	NA	NA	NA	NA	NA	19	43646095	43670547	-	NA	NA
ENSG00000011422	sCCA2	PLAUR	../03.reference/FUSION/sCCA_weights_v8///sCCA2/sCCA2.ENSG00000011422.11.wgt.RDat	19	43670546	43670547	0.1081	NA	NA	NA	NA	NA	NA	411	0	top1	0.014	0.022	NA	NA	NA	NA	NA	NA	NA	19	43646095	43670547	-	NA	NA
ENSG00000011422	sCCA3	PLAUR	../03.reference/FUSION/sCCA_weights_v8///sCCA3/sCCA3.ENSG00000011422.11.wgt.RDat	19	43670546	43670547	0.1105	NA	NA	NA	NA	NA	NA	411	0	enet	0.012	0.034	NA	NA	NA	NA	NA	NA	NA	19	43646095	43670547	-	NA	NA
ENSG00000011426	sCCA1	ANLN	../03.reference/FUSION/sCCA_weights_v8///sCCA1/sCCA1.ENSG00000011426.10.wgt.RDat	7	36389805	36389806	0.4603	NA	NA	NA	NA	NA	NA	612	0	enet	0.45	8.2e-42	NA	NA	NA	NA	NA	NA	NA	7	36389806	36453791	+	NA	NA
ENSG00000011426	sCCA2	ANLN	../03.reference/FUSION/sCCA_weights_v8///sCCA2/sCCA2.ENSG00000011426.10.wgt.RDat	7	36389805	36389806	0.1333	NA	NA	NA	NA	NA	NA	612	0	lasso	0.016	0.016	NA	NA	NA	NA	NA	NA	NA	7	36389806	36453791	+	NA	NA
ENSG00000011426	sCCA3	ANLN	../03.reference/FUSION/sCCA_weights_v8///sCCA3/sCCA3.ENSG00000011426.10.wgt.RDat	7	36389805	36389806	0.116	NA	NA	NA	NA	NA	NA	612	0	enet	0.081	2.6e-07	NA	NA	NA	NA	NA	NA	NA	7	36389806	36453791	+	NA	NA
ENSG00000011451	sCCA1	WIZ	../03.reference/FUSION/sCCA_weights_v8///sCCA1/sCCA1.ENSG00000011451.17.wgt.RDat	19	15449950	15449951	0.1117	NA	NA	NA	NA	NA	NA	550	0	enet	0.023	0.0046	NA	NA	NA	NA	NA	NA	NA	19	15419980	15449951	-	NA	NA
ENSG00000011451	sCCA2	WIZ	../03.reference/FUSION/sCCA_weights_v8///sCCA2/sCCA2.ENSG00000011451.17.wgt.RDat	19	15449950	15449951	0.0538	NA	NA	NA	NA	NA	NA	550	0	top1	0.0016	0.23	NA	NA	NA	NA	NA	NA	NA	19	15419980	15449951	-	NA	NA
ENSG00000011451	sCCA3	WIZ	../03.reference/FUSION/sCCA_weights_v8///sCCA3/sCCA3.ENSG00000011451.17.wgt.RDat	19	15449950	15449951	0.0685	NA	NA	NA	NA	NA	NA	550	0	enet	0.029	0.0017	NA	NA	NA	NA	NA	NA	NA	19	15419980	15449951	-	NA	NA
ENSG00000011454	sCCA1	RABGAP1	../03.reference/FUSION/sCCA_weights_v8///sCCA1/sCCA1.ENSG00000011454.16.wgt.RDat	9	122940832	122940833	0.1634	NA	NA	NA	NA	NA	NA	412	0	top1	0.26	3.7e-22	NA	NA	NA	NA	NA	NA	NA	9	122940833	123104866	+	0.0494	1
ENSG00000011454	sCCA2	RABGAP1	../03.reference/FUSION/sCCA_weights_v8///sCCA2/sCCA2.ENSG00000011454.16.wgt.RDat	9	122940832	122940833	0.1598	NA	NA	NA	NA	NA	NA	412	0	enet	0.15	2.6e-12	NA	NA	NA	NA	NA	NA	NA	9	122940833	123104866	+	0.0297	1
ENSG00000011454	sCCA3	RABGAP1	../03.reference/FUSION/sCCA_weights_v8///sCCA3/sCCA3.ENSG00000011454.16.wgt.RDat	9	122940832	122940833	0.2383	NA	NA	NA	NA	NA	NA	412	0	top1	0.18	1.1e-14	NA	NA	NA	NA	NA	NA	NA	9	122940833	123104866	+	0.021	0
ENSG00000011465	sCCA1	DCN	../03.reference/FUSION/sCCA_weights_v8///sCCA1/sCCA1.ENSG00000011465.16.wgt.RDat	12	91183122	91183123	0.0979	NA	NA	NA	NA	NA	NA	387	0	lasso	0.09	5.2e-08	NA	NA	NA	NA	NA	NA	NA	12	91140484	91183123	-	NA	NA
ENSG00000011465	sCCA2	DCN	../03.reference/FUSION/sCCA_weights_v8///sCCA2/sCCA2.ENSG00000011465.16.wgt.RDat	12	91183122	91183123	0.1166	NA	NA	NA	NA	NA	NA	387	0	enet	0.059	1e-05	NA	NA	NA	NA	NA	NA	NA	12	91140484	91183123	-	NA	NA
ENSG00000011465	sCCA3	DCN	../03.reference/FUSION/sCCA_weights_v8///sCCA3/sCCA3.ENSG00000011465.16.wgt.RDat	12	91183122	91183123	0.0924	NA	NA	NA	NA	NA	NA	387	0	enet	0.017	0.012	NA	NA	NA	NA	NA	NA	NA	12	91140484	91183123	-	NA	NA
ENSG00000011478	sCCA1	QPCTL	../03.reference/FUSION/sCCA_weights_v8///sCCA1/sCCA1.ENSG00000011478.11.wgt.RDat	19	45692482	45692483	0.1574	NA	NA	NA	NA	NA	NA	370	0	enet	0.12	4.6e-10	NA	NA	NA	NA	NA	NA	NA	19	45692483	45703989	+	NA	NA
ENSG00000011478	sCCA2	QPCTL	../03.reference/FUSION/sCCA_weights_v8///sCCA2/sCCA2.ENSG00000011478.11.wgt.RDat	19	45692482	45692483	0.1807	NA	NA	NA	NA	NA	NA	370	0	top1	0.041	2e-04	NA	NA	NA	NA	NA	NA	NA	19	45692483	45703989	+	NA	NA
ENSG00000011478	sCCA3	QPCTL	../03.reference/FUSION/sCCA_weights_v8///sCCA3/sCCA3.ENSG00000011478.11.wgt.RDat	19	45692482	45692483	0.1083	NA	NA	NA	NA	NA	NA	370	0	enet	0.057	1.5e-05	NA	NA	NA	NA	NA	NA	NA	19	45692483	45703989	+	NA	NA
ENSG00000011485	sCCA1	PPP5C	../03.reference/FUSION/sCCA_weights_v8///sCCA1/sCCA1.ENSG00000011485.14.wgt.RDat	19	46346993	46346994	0.5349	NA	NA	NA	NA	NA	NA	411	0	enet	0.48	6.8e-45	NA	NA	NA	NA	NA	NA	NA	19	46346994	46392981	+	NA	NA
ENSG00000011485	sCCA2	PPP5C	../03.reference/FUSION/sCCA_weights_v8///sCCA2/sCCA2.ENSG00000011485.14.wgt.RDat	19	46346993	46346994	0.3022	NA	NA	NA	NA	NA	NA	411	0	lasso	0.25	1.5e-20	NA	NA	NA	NA	NA	NA	NA	19	46346994	46392981	+	NA	NA
ENSG00000011485	sCCA3	PPP5C	../03.reference/FUSION/sCCA_weights_v8///sCCA3/sCCA3.ENSG00000011485.14.wgt.RDat	19	46346993	46346994	0.3061	NA	NA	NA	NA	NA	NA	411	0	lasso	0.18	6.9e-15	NA	NA	NA	NA	NA	NA	NA	19	46346994	46392981	+	NA	NA
ENSG00000011523	sCCA1	CEP68	../03.reference/FUSION/sCCA_weights_v8///sCCA1/sCCA1.ENSG00000011523.13.wgt.RDat	2	65056365	65056366	0.6182	NA	NA	NA	NA	NA	NA	427	0	lasso	0.7	2.7e-82	NA	NA	NA	NA	NA	NA	NA	2	65056366	65086854	+	NA	NA
ENSG00000011523	sCCA2	CEP68	../03.reference/FUSION/sCCA_weights_v8///sCCA2/sCCA2.ENSG00000011523.13.wgt.RDat	2	65056365	65056366	0.521	NA	NA	NA	NA	NA	NA	427	0	lasso	0.58	5e-59	NA	NA	NA	NA	NA	NA	NA	2	65056366	65086854	+	NA	NA
ENSG00000011523	sCCA3	CEP68	../03.reference/FUSION/sCCA_weights_v8///sCCA3/sCCA3.ENSG00000011523.13.wgt.RDat	2	65056365	65056366	0.4965	NA	NA	NA	NA	NA	NA	427	0	lasso	0.47	5.9e-44	NA	NA	NA	NA	NA	NA	NA	2	65056366	65086854	+	NA	NA
ENSG00000011566	sCCA3	MAP4K3	../03.reference/FUSION/sCCA_weights_v8///sCCA3/sCCA3.ENSG00000011566.14.wgt.RDat	2	39437311	39437312	0.0758	NA	NA	NA	NA	NA	NA	324	0	lasso	0.051	4.2e-05	NA	NA	NA	NA	NA	NA	NA	2	39249266	39437312	-	NA	NA
ENSG00000011590	sCCA1	ZBTB32	../03.reference/FUSION/sCCA_weights_v8///sCCA1/sCCA1.ENSG00000011590.13.wgt.RDat	19	35704526	35704527	0.5158	NA	NA	NA	NA	NA	NA	443	0	top1	0.63	2.3e-67	NA	NA	NA	NA	NA	NA	NA	19	35704527	35717038	+	0.832	1
ENSG00000011590	sCCA2	ZBTB32	../03.reference/FUSION/sCCA_weights_v8///sCCA2/sCCA2.ENSG00000011590.13.wgt.RDat	19	35704526	35704527	0.3457	NA	NA	NA	NA	NA	NA	443	0	top1	0.39	6.4e-35	NA	NA	NA	NA	NA	NA	NA	19	35704527	35717038	+	0.192	1
ENSG00000011590	sCCA3	ZBTB32	../03.reference/FUSION/sCCA_weights_v8///sCCA3/sCCA3.ENSG00000011590.13.wgt.RDat	19	35704526	35704527	0.4669	NA	NA	NA	NA	NA	NA	443	0	lasso	0.55	2.5e-55	NA	NA	NA	NA	NA	NA	NA	19	35704527	35717038	+	0.838	1
ENSG00000011600	sCCA1	TYROBP	../03.reference/FUSION/sCCA_weights_v8///sCCA1/sCCA1.ENSG00000011600.11.wgt.RDat	19	35908294	35908295	0.1208	NA	NA	NA	NA	NA	NA	377	0	enet	0.1	6.8e-09	NA	NA	NA	NA	NA	NA	NA	19	35904401	35908295	-	0.00343	0
ENSG00000011600	sCCA2	TYROBP	../03.reference/FUSION/sCCA_weights_v8///sCCA2/sCCA2.ENSG00000011600.11.wgt.RDat	19	35908294	35908295	0.0781	NA	NA	NA	NA	NA	NA	377	0	top1	0.037	0.00042	NA	NA	NA	NA	NA	NA	NA	19	35904401	35908295	-	0.0427	1
ENSG00000011600	sCCA3	TYROBP	../03.reference/FUSION/sCCA_weights_v8///sCCA3/sCCA3.ENSG00000011600.11.wgt.RDat	19	35908294	35908295	0.0952	NA	NA	NA	NA	NA	NA	377	0	lasso	0.026	0.0026	NA	NA	NA	NA	NA	NA	NA	19	35904401	35908295	-	0.00279	0
ENSG00000011638	sCCA1	TMEM159	../03.reference/FUSION/sCCA_weights_v8///sCCA1/sCCA1.ENSG00000011638.10.wgt.RDat	16	21158376	21158377	0.5228	NA	NA	NA	NA	NA	NA	272	0	lasso	0.49	4.7e-47	NA	NA	NA	NA	NA	NA	NA	16	21158377	21180616	+	NA	NA
ENSG00000011638	sCCA2	TMEM159	../03.reference/FUSION/sCCA_weights_v8///sCCA2/sCCA2.ENSG00000011638.10.wgt.RDat	16	21158376	21158377	0.2428	NA	NA	NA	NA	NA	NA	272	0	enet	0.12	2.3e-10	NA	NA	NA	NA	NA	NA	NA	16	21158377	21180616	+	NA	NA
ENSG00000011638	sCCA3	TMEM159	../03.reference/FUSION/sCCA_weights_v8///sCCA3/sCCA3.ENSG00000011638.10.wgt.RDat	16	21158376	21158377	0.4854	NA	NA	NA	NA	NA	NA	272	0	enet	0.47	9.8e-44	NA	NA	NA	NA	NA	NA	NA	16	21158377	21180616	+	NA	NA
ENSG00000012048	sCCA1	BRCA1	../03.reference/FUSION/sCCA_weights_v8///sCCA1/sCCA1.ENSG00000012048.20.wgt.RDat	17	43125482	43125483	0.0543	NA	NA	NA	NA	NA	NA	244	0	top1	0.065	4.2e-06	NA	NA	NA	NA	NA	NA	NA	17	43044295	43125483	-	NA	NA
ENSG00000012048	sCCA3	BRCA1	../03.reference/FUSION/sCCA_weights_v8///sCCA3/sCCA3.ENSG00000012048.20.wgt.RDat	17	43125482	43125483	0.0805	NA	NA	NA	NA	NA	NA	244	0	lasso	0.043	0.00015	NA	NA	NA	NA	NA	NA	NA	17	43044295	43125483	-	NA	NA
ENSG00000012061	sCCA1	ERCC1	../03.reference/FUSION/sCCA_weights_v8///sCCA1/sCCA1.ENSG00000012061.15.wgt.RDat	19	45478827	45478828	0.6442	NA	NA	NA	NA	NA	NA	374	0	lasso	0.47	2.1e-44	NA	NA	NA	NA	NA	NA	NA	19	45407333	45478828	-	NA	NA
ENSG00000012061	sCCA2	ERCC1	../03.reference/FUSION/sCCA_weights_v8///sCCA2/sCCA2.ENSG00000012061.15.wgt.RDat	19	45478827	45478828	0.196	NA	NA	NA	NA	NA	NA	374	0	lasso	0.18	2.4e-15	NA	NA	NA	NA	NA	NA	NA	19	45407333	45478828	-	NA	NA
ENSG00000012061	sCCA3	ERCC1	../03.reference/FUSION/sCCA_weights_v8///sCCA3/sCCA3.ENSG00000012061.15.wgt.RDat	19	45478827	45478828	0.1201	NA	NA	NA	NA	NA	NA	374	0	lasso	0.11	1.2e-09	NA	NA	NA	NA	NA	NA	NA	19	45407333	45478828	-	NA	NA
ENSG00000012124	sCCA1	CD22	../03.reference/FUSION/sCCA_weights_v8///sCCA1/sCCA1.ENSG00000012124.16.wgt.RDat	19	35319260	35319261	0.569	NA	NA	NA	NA	NA	NA	491	0	lasso	0.62	3.9e-66	NA	NA	NA	NA	NA	NA	NA	19	35319261	35347355	+	0.00291	0
ENSG00000012124	sCCA2	CD22	../03.reference/FUSION/sCCA_weights_v8///sCCA2/sCCA2.ENSG00000012124.16.wgt.RDat	19	35319260	35319261	0.258	NA	NA	NA	NA	NA	NA	491	0	lasso	0.29	1.4e-24	NA	NA	NA	NA	NA	NA	NA	19	35319261	35347355	+	0.00127	0
ENSG00000012124	sCCA3	CD22	../03.reference/FUSION/sCCA_weights_v8///sCCA3/sCCA3.ENSG00000012124.16.wgt.RDat	19	35319260	35319261	0.2923	NA	NA	NA	NA	NA	NA	491	0	lasso	0.38	1.4e-33	NA	NA	NA	NA	NA	NA	NA	19	35319261	35347355	+	0.00316	0
ENSG00000012171	sCCA1	SEMA3B	../03.reference/FUSION/sCCA_weights_v8///sCCA1/sCCA1.ENSG00000012171.19.wgt.RDat	3	50267557	50267558	0.0627	NA	NA	NA	NA	NA	NA	334	0	lasso	0.021	0.0063	NA	NA	NA	NA	NA	NA	NA	3	50267558	50277546	+	0.00246	0
ENSG00000012223	sCCA1	LTF	../03.reference/FUSION/sCCA_weights_v8///sCCA1/sCCA1.ENSG00000012223.12.wgt.RDat	3	46485233	46485234	0.1726	NA	NA	NA	NA	NA	NA	396	0	top1	0.18	1.2e-14	NA	NA	NA	NA	NA	NA	NA	3	46435645	46485234	-	NA	NA
ENSG00000012223	sCCA2	LTF	../03.reference/FUSION/sCCA_weights_v8///sCCA2/sCCA2.ENSG00000012223.12.wgt.RDat	3	46485233	46485234	0.0771	NA	NA	NA	NA	NA	NA	396	0	lasso	0.026	0.0029	NA	NA	NA	NA	NA	NA	NA	3	46435645	46485234	-	NA	NA
ENSG00000012223	sCCA3	LTF	../03.reference/FUSION/sCCA_weights_v8///sCCA3/sCCA3.ENSG00000012223.12.wgt.RDat	3	46485233	46485234	0.1263	NA	NA	NA	NA	NA	NA	396	0	lasso	0.11	2.2e-09	NA	NA	NA	NA	NA	NA	NA	3	46435645	46485234	-	NA	NA
ENSG00000012232	sCCA1	EXTL3	../03.reference/FUSION/sCCA_weights_v8///sCCA1/sCCA1.ENSG00000012232.8.wgt.RDat	8	28600468	28600469	0.1779	NA	NA	NA	NA	NA	NA	420	0	lasso	0.18	2.3e-15	NA	NA	NA	NA	NA	NA	NA	8	28600469	28753687	+	NA	NA
ENSG00000012232	sCCA2	EXTL3	../03.reference/FUSION/sCCA_weights_v8///sCCA2/sCCA2.ENSG00000012232.8.wgt.RDat	8	28600468	28600469	0.1479	NA	NA	NA	NA	NA	NA	420	0	enet	0.041	0.00024	NA	NA	NA	NA	NA	NA	NA	8	28600469	28753687	+	NA	NA
ENSG00000012232	sCCA3	EXTL3	../03.reference/FUSION/sCCA_weights_v8///sCCA3/sCCA3.ENSG00000012232.8.wgt.RDat	8	28600468	28600469	0.0962	NA	NA	NA	NA	NA	NA	420	0	top1	0.075	7.3e-07	NA	NA	NA	NA	NA	NA	NA	8	28600469	28753687	+	NA	NA
ENSG00000012660	sCCA1	ELOVL5	../03.reference/FUSION/sCCA_weights_v8///sCCA1/sCCA1.ENSG00000012660.13.wgt.RDat	6	53349178	53349179	0.1118	NA	NA	NA	NA	NA	NA	564	0	top1	0.052	3.3e-05	NA	NA	NA	NA	NA	NA	NA	6	53267398	53349179	-	NA	NA
ENSG00000012779	sCCA1	ALOX5	../03.reference/FUSION/sCCA_weights_v8///sCCA1/sCCA1.ENSG00000012779.10.wgt.RDat	10	45374175	45374176	0.2316	NA	NA	NA	NA	NA	NA	346	0	lasso	0.27	8.6e-23	NA	NA	NA	NA	NA	NA	NA	10	45374176	45446119	+	NA	NA
ENSG00000012779	sCCA2	ALOX5	../03.reference/FUSION/sCCA_weights_v8///sCCA2/sCCA2.ENSG00000012779.10.wgt.RDat	10	45374175	45374176	0.188	NA	NA	NA	NA	NA	NA	346	0	lasso	0.21	1.6e-17	NA	NA	NA	NA	NA	NA	NA	10	45374176	45446119	+	NA	NA
ENSG00000012779	sCCA3	ALOX5	../03.reference/FUSION/sCCA_weights_v8///sCCA3/sCCA3.ENSG00000012779.10.wgt.RDat	10	45374175	45374176	0.1881	NA	NA	NA	NA	NA	NA	346	0	lasso	0.17	3.3e-14	NA	NA	NA	NA	NA	NA	NA	10	45374176	45446119	+	NA	NA
ENSG00000012963	sCCA1	UBR7	../03.reference/FUSION/sCCA_weights_v8///sCCA1/sCCA1.ENSG00000012963.14.wgt.RDat	14	93207094	93207095	0.1821	NA	NA	NA	NA	NA	NA	379	0	enet	0.14	1.1e-11	NA	NA	NA	NA	NA	NA	NA	14	93207095	93229215	+	NA	NA
ENSG00000012963	sCCA2	UBR7	../03.reference/FUSION/sCCA_weights_v8///sCCA2/sCCA2.ENSG00000012963.14.wgt.RDat	14	93207094	93207095	0.2812	NA	NA	NA	NA	NA	NA	379	0	lasso	0.25	1.2e-20	NA	NA	NA	NA	NA	NA	NA	14	93207095	93229215	+	NA	NA
ENSG00000012963	sCCA3	UBR7	../03.reference/FUSION/sCCA_weights_v8///sCCA3/sCCA3.ENSG00000012963.14.wgt.RDat	14	93207094	93207095	0.2015	NA	NA	NA	NA	NA	NA	379	0	enet	0.11	8.4e-10	NA	NA	NA	NA	NA	NA	NA	14	93207095	93229215	+	NA	NA
ENSG00000012983	sCCA1	MAP4K5	../03.reference/FUSION/sCCA_weights_v8///sCCA1/sCCA1.ENSG00000012983.11.wgt.RDat	14	50561125	50561126	0.3058	NA	NA	NA	NA	NA	NA	459	0	lasso	0.21	2e-17	NA	NA	NA	NA	NA	NA	NA	14	50418525	50561126	-	NA	NA
ENSG00000012983	sCCA2	MAP4K5	../03.reference/FUSION/sCCA_weights_v8///sCCA2/sCCA2.ENSG00000012983.11.wgt.RDat	14	50561125	50561126	0.103	NA	NA	NA	NA	NA	NA	459	0	lasso	0.058	1.2e-05	NA	NA	NA	NA	NA	NA	NA	14	50418525	50561126	-	NA	NA
ENSG00000012983	sCCA3	MAP4K5	../03.reference/FUSION/sCCA_weights_v8///sCCA3/sCCA3.ENSG00000012983.11.wgt.RDat	14	50561125	50561126	0.192	NA	NA	NA	NA	NA	NA	459	0	enet	0.12	1.8e-10	NA	NA	NA	NA	NA	NA	NA	14	50418525	50561126	-	NA	NA
ENSG00000013016	sCCA1	EHD3	../03.reference/FUSION/sCCA_weights_v8///sCCA1/sCCA1.ENSG00000013016.15.wgt.RDat	2	31234336	31234337	0.3042	NA	NA	NA	NA	NA	NA	565	0	enet	0.14	3.8e-12	NA	NA	NA	NA	NA	NA	NA	2	31234337	31269447	+	NA	NA
ENSG00000013016	sCCA2	EHD3	../03.reference/FUSION/sCCA_weights_v8///sCCA2/sCCA2.ENSG00000013016.15.wgt.RDat	2	31234336	31234337	0.2042	NA	NA	NA	NA	NA	NA	565	0	enet	0.16	1e-13	NA	NA	NA	NA	NA	NA	NA	2	31234337	31269447	+	NA	NA
ENSG00000013016	sCCA3	EHD3	../03.reference/FUSION/sCCA_weights_v8///sCCA3/sCCA3.ENSG00000013016.15.wgt.RDat	2	31234336	31234337	0.0827	NA	NA	NA	NA	NA	NA	565	0	top1	0.069	1.8e-06	NA	NA	NA	NA	NA	NA	NA	2	31234337	31269447	+	NA	NA
ENSG00000013275	sCCA1	PSMC4	../03.reference/FUSION/sCCA_weights_v8///sCCA1/sCCA1.ENSG00000013275.7.wgt.RDat	19	39971004	39971005	0.1019	NA	NA	NA	NA	NA	NA	397	0	lasso	0.058	1.2e-05	NA	NA	NA	NA	NA	NA	NA	19	39971005	39981441	+	NA	NA
ENSG00000013275	sCCA2	PSMC4	../03.reference/FUSION/sCCA_weights_v8///sCCA2/sCCA2.ENSG00000013275.7.wgt.RDat	19	39971004	39971005	0.1776	NA	NA	NA	NA	NA	NA	397	0	enet	0.092	4.1e-08	NA	NA	NA	NA	NA	NA	NA	19	39971005	39981441	+	NA	NA
ENSG00000013275	sCCA3	PSMC4	../03.reference/FUSION/sCCA_weights_v8///sCCA3/sCCA3.ENSG00000013275.7.wgt.RDat	19	39971004	39971005	0.1231	NA	NA	NA	NA	NA	NA	397	0	enet	0.025	0.0032	NA	NA	NA	NA	NA	NA	NA	19	39971005	39981441	+	NA	NA
ENSG00000013288	sCCA1	MAN2B2	../03.reference/FUSION/sCCA_weights_v8///sCCA1/sCCA1.ENSG00000013288.8.wgt.RDat	4	6575174	6575175	0.6968	NA	NA	NA	NA	NA	NA	527	0	enet	0.6	6.1e-62	NA	NA	NA	NA	NA	NA	NA	4	6575175	6623362	+	NA	NA
ENSG00000013288	sCCA2	MAN2B2	../03.reference/FUSION/sCCA_weights_v8///sCCA2/sCCA2.ENSG00000013288.8.wgt.RDat	4	6575174	6575175	0.5509	NA	NA	NA	NA	NA	NA	527	0	lasso	0.41	4.2e-37	NA	NA	NA	NA	NA	NA	NA	4	6575175	6623362	+	NA	NA
ENSG00000013288	sCCA3	MAN2B2	../03.reference/FUSION/sCCA_weights_v8///sCCA3/sCCA3.ENSG00000013288.8.wgt.RDat	4	6575174	6575175	0.6704	NA	NA	NA	NA	NA	NA	527	0	enet	0.55	8.2e-55	NA	NA	NA	NA	NA	NA	NA	4	6575175	6623362	+	NA	NA
ENSG00000013297	sCCA1	CLDN11	../03.reference/FUSION/sCCA_weights_v8///sCCA1/sCCA1.ENSG00000013297.10.wgt.RDat	3	170418864	170418865	0.2116	NA	NA	NA	NA	NA	NA	382	0	lasso	0.18	3.8e-15	NA	NA	NA	NA	NA	NA	NA	3	170418865	170860380	+	NA	NA
ENSG00000013297	sCCA2	CLDN11	../03.reference/FUSION/sCCA_weights_v8///sCCA2/sCCA2.ENSG00000013297.10.wgt.RDat	3	170418864	170418865	0.253	NA	NA	NA	NA	NA	NA	382	0	lasso	0.12	3e-10	NA	NA	NA	NA	NA	NA	NA	3	170418865	170860380	+	NA	NA
ENSG00000013297	sCCA3	CLDN11	../03.reference/FUSION/sCCA_weights_v8///sCCA3/sCCA3.ENSG00000013297.10.wgt.RDat	3	170418864	170418865	0.3178	NA	NA	NA	NA	NA	NA	382	0	top1	0.21	1.6e-17	NA	NA	NA	NA	NA	NA	NA	3	170418865	170860380	+	NA	NA
ENSG00000013306	sCCA1	SLC25A39	../03.reference/FUSION/sCCA_weights_v8///sCCA1/sCCA1.ENSG00000013306.15.wgt.RDat	17	44324869	44324870	0.6313	NA	NA	NA	NA	NA	NA	340	0	enet	0.54	1e-53	NA	NA	NA	NA	NA	NA	NA	17	44319625	44324870	-	NA	NA
ENSG00000013306	sCCA2	SLC25A39	../03.reference/FUSION/sCCA_weights_v8///sCCA2/sCCA2.ENSG00000013306.15.wgt.RDat	17	44324869	44324870	0.6108	NA	NA	NA	NA	NA	NA	340	0	enet	0.45	2e-41	NA	NA	NA	NA	NA	NA	NA	17	44319625	44324870	-	NA	NA
ENSG00000013306	sCCA3	SLC25A39	../03.reference/FUSION/sCCA_weights_v8///sCCA3/sCCA3.ENSG00000013306.15.wgt.RDat	17	44324869	44324870	0.6189	NA	NA	NA	NA	NA	NA	340	0	enet	0.52	6.7e-50	NA	NA	NA	NA	NA	NA	NA	17	44319625	44324870	-	NA	NA
ENSG00000013364	sCCA1	MVP	../03.reference/FUSION/sCCA_weights_v8///sCCA1/sCCA1.ENSG00000013364.18.wgt.RDat	16	29820393	29820394	0.1615	NA	NA	NA	NA	NA	NA	153	0	top1	0.17	3.7e-14	NA	NA	NA	NA	NA	NA	NA	16	29820394	29848039	+	NA	NA
ENSG00000013364	sCCA2	MVP	../03.reference/FUSION/sCCA_weights_v8///sCCA2/sCCA2.ENSG00000013364.18.wgt.RDat	16	29820393	29820394	0.0795	NA	NA	NA	NA	NA	NA	153	0	enet	0.064	4.3e-06	NA	NA	NA	NA	NA	NA	NA	16	29820394	29848039	+	NA	NA
ENSG00000013364	sCCA3	MVP	../03.reference/FUSION/sCCA_weights_v8///sCCA3/sCCA3.ENSG00000013364.18.wgt.RDat	16	29820393	29820394	0.0555	NA	NA	NA	NA	NA	NA	153	0	top1	-0.003	0.76	NA	NA	NA	NA	NA	NA	NA	16	29820394	29848039	+	NA	NA
ENSG00000013374	sCCA1	NUB1	../03.reference/FUSION/sCCA_weights_v8///sCCA1/sCCA1.ENSG00000013374.15.wgt.RDat	7	151341698	151341699	0.3208	NA	NA	NA	NA	NA	NA	541	0	enet	0.24	2.3e-20	NA	NA	NA	NA	NA	NA	NA	7	151341699	151378449	+	NA	NA
ENSG00000013374	sCCA2	NUB1	../03.reference/FUSION/sCCA_weights_v8///sCCA2/sCCA2.ENSG00000013374.15.wgt.RDat	7	151341698	151341699	0.2433	NA	NA	NA	NA	NA	NA	541	0	top1	0.14	9.9e-12	NA	NA	NA	NA	NA	NA	NA	7	151341699	151378449	+	NA	NA
ENSG00000013374	sCCA3	NUB1	../03.reference/FUSION/sCCA_weights_v8///sCCA3/sCCA3.ENSG00000013374.15.wgt.RDat	7	151341698	151341699	0.1813	NA	NA	NA	NA	NA	NA	541	0	enet	0.11	1.1e-09	NA	NA	NA	NA	NA	NA	NA	7	151341699	151378449	+	NA	NA
ENSG00000013375	sCCA1	PGM3	../03.reference/FUSION/sCCA_weights_v8///sCCA1/sCCA1.ENSG00000013375.15.wgt.RDat	6	83193935	83193936	0.0685	NA	NA	NA	NA	NA	NA	349	0	enet	0.066	3e-06	NA	NA	NA	NA	NA	NA	NA	6	83161150	83193936	-	NA	NA
ENSG00000013375	sCCA2	PGM3	../03.reference/FUSION/sCCA_weights_v8///sCCA2/sCCA2.ENSG00000013375.15.wgt.RDat	6	83193935	83193936	0.07	NA	NA	NA	NA	NA	NA	349	0	enet	0.043	0.00016	NA	NA	NA	NA	NA	NA	NA	6	83161150	83193936	-	NA	NA
ENSG00000013375	sCCA3	PGM3	../03.reference/FUSION/sCCA_weights_v8///sCCA3/sCCA3.ENSG00000013375.15.wgt.RDat	6	83193935	83193936	0.1197	NA	NA	NA	NA	NA	NA	349	0	enet	0.041	0.00022	NA	NA	NA	NA	NA	NA	NA	6	83161150	83193936	-	NA	NA
ENSG00000013392	sCCA1	RWDD2A	../03.reference/FUSION/sCCA_weights_v8///sCCA1/sCCA1.ENSG00000013392.7.wgt.RDat	6	83193378	83193379	0.1865	NA	NA	NA	NA	NA	NA	349	0	enet	0.14	3.6e-12	NA	NA	NA	NA	NA	NA	NA	6	83193379	83198932	+	NA	NA
ENSG00000013392	sCCA2	RWDD2A	../03.reference/FUSION/sCCA_weights_v8///sCCA2/sCCA2.ENSG00000013392.7.wgt.RDat	6	83193378	83193379	0.0634	NA	NA	NA	NA	NA	NA	349	0	enet	0.023	0.0046	NA	NA	NA	NA	NA	NA	NA	6	83193379	83198932	+	NA	NA
ENSG00000013392	sCCA3	RWDD2A	../03.reference/FUSION/sCCA_weights_v8///sCCA3/sCCA3.ENSG00000013392.7.wgt.RDat	6	83193378	83193379	0.1713	NA	NA	NA	NA	NA	NA	349	0	enet	0.038	0.00038	NA	NA	NA	NA	NA	NA	NA	6	83193379	83198932	+	NA	NA
ENSG00000013441	sCCA2	CLK1	../03.reference/FUSION/sCCA_weights_v8///sCCA2/sCCA2.ENSG00000013441.15.wgt.RDat	2	200864743	200864744	0.12	NA	NA	NA	NA	NA	NA	467	0	enet	0.023	0.005	NA	NA	NA	NA	NA	NA	NA	2	200853009	200864744	-	0.00355	0
ENSG00000013503	sCCA1	POLR3B	../03.reference/FUSION/sCCA_weights_v8///sCCA1/sCCA1.ENSG00000013503.9.wgt.RDat	12	106357657	106357658	0.1768	NA	NA	NA	NA	NA	NA	517	0	lasso	0.14	1e-11	NA	NA	NA	NA	NA	NA	NA	12	106357658	106510198	+	NA	NA
ENSG00000013503	sCCA2	POLR3B	../03.reference/FUSION/sCCA_weights_v8///sCCA2/sCCA2.ENSG00000013503.9.wgt.RDat	12	106357657	106357658	0.1054	NA	NA	NA	NA	NA	NA	517	0	enet	0.035	0.00056	NA	NA	NA	NA	NA	NA	NA	12	106357658	106510198	+	NA	NA
ENSG00000013503	sCCA3	POLR3B	../03.reference/FUSION/sCCA_weights_v8///sCCA3/sCCA3.ENSG00000013503.9.wgt.RDat	12	106357657	106357658	0.0952	NA	NA	NA	NA	NA	NA	517	0	enet	0.046	9.1e-05	NA	NA	NA	NA	NA	NA	NA	12	106357658	106510198	+	NA	NA
ENSG00000013523	sCCA1	ANGEL1	../03.reference/FUSION/sCCA_weights_v8///sCCA1/sCCA1.ENSG00000013523.9.wgt.RDat	14	76826245	76826246	0.3585	NA	NA	NA	NA	NA	NA	571	0	lasso	0.29	7.6e-25	NA	NA	NA	NA	NA	NA	NA	14	76786725	76826246	-	NA	NA
ENSG00000013523	sCCA2	ANGEL1	../03.reference/FUSION/sCCA_weights_v8///sCCA2/sCCA2.ENSG00000013523.9.wgt.RDat	14	76826245	76826246	0.2753	NA	NA	NA	NA	NA	NA	571	0	lasso	0.12	1.7e-10	NA	NA	NA	NA	NA	NA	NA	14	76786725	76826246	-	NA	NA
ENSG00000013523	sCCA3	ANGEL1	../03.reference/FUSION/sCCA_weights_v8///sCCA3/sCCA3.ENSG00000013523.9.wgt.RDat	14	76826245	76826246	0.2528	NA	NA	NA	NA	NA	NA	571	0	lasso	0.14	8.1e-12	NA	NA	NA	NA	NA	NA	NA	14	76786725	76826246	-	NA	NA
ENSG00000013561	sCCA1	RNF14	../03.reference/FUSION/sCCA_weights_v8///sCCA1/sCCA1.ENSG00000013561.17.wgt.RDat	5	141966819	141966820	0.5155	NA	NA	NA	NA	NA	NA	541	0	lasso	0.63	7.6e-67	NA	NA	NA	NA	NA	NA	NA	5	141966820	141990291	+	NA	NA
ENSG00000013561	sCCA2	RNF14	../03.reference/FUSION/sCCA_weights_v8///sCCA2/sCCA2.ENSG00000013561.17.wgt.RDat	5	141966819	141966820	0.322	NA	NA	NA	NA	NA	NA	541	0	lasso	0.42	1.9e-37	NA	NA	NA	NA	NA	NA	NA	5	141966820	141990291	+	NA	NA
ENSG00000013561	sCCA3	RNF14	../03.reference/FUSION/sCCA_weights_v8///sCCA3/sCCA3.ENSG00000013561.17.wgt.RDat	5	141966819	141966820	0.5039	NA	NA	NA	NA	NA	NA	541	0	enet	0.56	1.7e-56	NA	NA	NA	NA	NA	NA	NA	5	141966820	141990291	+	NA	NA
ENSG00000013573	sCCA2	DDX11	../03.reference/FUSION/sCCA_weights_v8///sCCA2/sCCA2.ENSG00000013573.16.wgt.RDat	12	31073847	31073848	0.8521	NA	NA	NA	NA	NA	NA	451	0	enet	0.92	4.4e-166	NA	NA	NA	NA	NA	NA	NA	12	31073848	31104791	+	NA	NA
ENSG00000013573	sCCA3	DDX11	../03.reference/FUSION/sCCA_weights_v8///sCCA3/sCCA3.ENSG00000013573.16.wgt.RDat	12	31073847	31073848	0.3484	NA	NA	NA	NA	NA	NA	451	0	top1	0.33	1.7e-28	NA	NA	NA	NA	NA	NA	NA	12	31073848	31104791	+	NA	NA
ENSG00000013583	sCCA1	HEBP1	../03.reference/FUSION/sCCA_weights_v8///sCCA1/sCCA1.ENSG00000013583.8.wgt.RDat	12	13000272	13000273	0.4691	NA	NA	NA	NA	NA	NA	606	0	enet	0.46	7.3e-43	NA	NA	NA	NA	NA	NA	NA	12	12974864	13000273	-	NA	NA
ENSG00000013583	sCCA2	HEBP1	../03.reference/FUSION/sCCA_weights_v8///sCCA2/sCCA2.ENSG00000013583.8.wgt.RDat	12	13000272	13000273	0.1869	NA	NA	NA	NA	NA	NA	606	0	enet	0.069	2e-06	NA	NA	NA	NA	NA	NA	NA	12	12974864	13000273	-	NA	NA
ENSG00000013583	sCCA3	HEBP1	../03.reference/FUSION/sCCA_weights_v8///sCCA3/sCCA3.ENSG00000013583.8.wgt.RDat	12	13000272	13000273	0.2824	NA	NA	NA	NA	NA	NA	606	0	enet	0.25	2.7e-21	NA	NA	NA	NA	NA	NA	NA	12	12974864	13000273	-	NA	NA
ENSG00000013588	sCCA1	GPRC5A	../03.reference/FUSION/sCCA_weights_v8///sCCA1/sCCA1.ENSG00000013588.7.wgt.RDat	12	12890781	12890782	0.1853	NA	NA	NA	NA	NA	NA	584	0	top1	0.15	3.5e-12	NA	NA	NA	NA	NA	NA	NA	12	12890782	12917937	+	NA	NA
ENSG00000013810	sCCA1	TACC3	../03.reference/FUSION/sCCA_weights_v8///sCCA1/sCCA1.ENSG00000013810.18.wgt.RDat	4	1721489	1721490	0.457	NA	NA	NA	NA	NA	NA	271	0	lasso	0.52	8.5e-50	NA	NA	NA	NA	NA	NA	NA	4	1721490	1745176	+	NA	NA
ENSG00000013810	sCCA2	TACC3	../03.reference/FUSION/sCCA_weights_v8///sCCA2/sCCA2.ENSG00000013810.18.wgt.RDat	4	1721489	1721490	0.2892	NA	NA	NA	NA	NA	NA	271	0	lasso	0.34	2.9e-29	NA	NA	NA	NA	NA	NA	NA	4	1721490	1745176	+	NA	NA
ENSG00000013810	sCCA3	TACC3	../03.reference/FUSION/sCCA_weights_v8///sCCA3/sCCA3.ENSG00000013810.18.wgt.RDat	4	1721489	1721490	0.3017	NA	NA	NA	NA	NA	NA	271	0	enet	0.3	1.4e-25	NA	NA	NA	NA	NA	NA	NA	4	1721490	1745176	+	NA	NA
ENSG00000014123	sCCA1	UFL1	../03.reference/FUSION/sCCA_weights_v8///sCCA1/sCCA1.ENSG00000014123.9.wgt.RDat	6	96521594	96521595	0.1232	NA	NA	NA	NA	NA	NA	422	0	top1	0.12	3.9e-10	NA	NA	NA	NA	NA	NA	NA	6	96521595	96555276	+	0.0357	0
ENSG00000014123	sCCA2	UFL1	../03.reference/FUSION/sCCA_weights_v8///sCCA2/sCCA2.ENSG00000014123.9.wgt.RDat	6	96521594	96521595	0.1434	NA	NA	NA	NA	NA	NA	422	0	top1	0.12	2.4e-10	NA	NA	NA	NA	NA	NA	NA	6	96521595	96555276	+	0.0307	0
ENSG00000014123	sCCA3	UFL1	../03.reference/FUSION/sCCA_weights_v8///sCCA3/sCCA3.ENSG00000014123.9.wgt.RDat	6	96521594	96521595	0.1224	NA	NA	NA	NA	NA	NA	422	0	lasso	0.035	6e-04	NA	NA	NA	NA	NA	NA	NA	6	96521595	96555276	+	0.0435	1
ENSG00000014138	sCCA1	POLA2	../03.reference/FUSION/sCCA_weights_v8///sCCA1/sCCA1.ENSG00000014138.8.wgt.RDat	11	65261761	65261762	0.3767	NA	NA	NA	NA	NA	NA	327	0	lasso	0.31	1.9e-26	NA	NA	NA	NA	NA	NA	NA	11	65261762	65305589	+	0.00159	0
ENSG00000014138	sCCA2	POLA2	../03.reference/FUSION/sCCA_weights_v8///sCCA2/sCCA2.ENSG00000014138.8.wgt.RDat	11	65261761	65261762	0.1939	NA	NA	NA	NA	NA	NA	327	0	lasso	0.13	4.1e-11	NA	NA	NA	NA	NA	NA	NA	11	65261762	65305589	+	0.000993	0
ENSG00000014138	sCCA3	POLA2	../03.reference/FUSION/sCCA_weights_v8///sCCA3/sCCA3.ENSG00000014138.8.wgt.RDat	11	65261761	65261762	0.1996	NA	NA	NA	NA	NA	NA	327	0	lasso	0.16	5e-13	NA	NA	NA	NA	NA	NA	NA	11	65261762	65305589	+	0.00218	0
ENSG00000014164	sCCA1	ZC3H3	../03.reference/FUSION/sCCA_weights_v8///sCCA1/sCCA1.ENSG00000014164.6.wgt.RDat	8	143541452	143541453	0.7374	NA	NA	NA	NA	NA	NA	349	0	enet	0.79	3e-106	NA	NA	NA	NA	NA	NA	NA	8	143437655	143541453	-	0.00205	0
ENSG00000014164	sCCA1	ZC3H3	../03.reference/FUSION/sCCA_weights_v8///sCCA1/sCCA1.ENSG00000014164.6.wgt.RDat	8	143541452	143541453	0.7374	NA	NA	NA	NA	NA	NA	349	0	enet	0.79	3e-106	NA	NA	NA	NA	NA	NA	NA	8	143437655	143541453	-	0.0108	1
ENSG00000014164	sCCA2	ZC3H3	../03.reference/FUSION/sCCA_weights_v8///sCCA2/sCCA2.ENSG00000014164.6.wgt.RDat	8	143541452	143541453	0.6493	NA	NA	NA	NA	NA	NA	349	0	enet	0.71	3.2e-84	NA	NA	NA	NA	NA	NA	NA	8	143437655	143541453	-	0.00385	0
ENSG00000014164	sCCA2	ZC3H3	../03.reference/FUSION/sCCA_weights_v8///sCCA2/sCCA2.ENSG00000014164.6.wgt.RDat	8	143541452	143541453	0.6493	NA	NA	NA	NA	NA	NA	349	0	enet	0.71	3.2e-84	NA	NA	NA	NA	NA	NA	NA	8	143437655	143541453	-	0.00812	0
ENSG00000014164	sCCA3	ZC3H3	../03.reference/FUSION/sCCA_weights_v8///sCCA3/sCCA3.ENSG00000014164.6.wgt.RDat	8	143541452	143541453	0.7152	NA	NA	NA	NA	NA	NA	349	0	enet	0.79	3.4e-104	NA	NA	NA	NA	NA	NA	NA	8	143437655	143541453	-	0.00808	0
ENSG00000014164	sCCA3	ZC3H3	../03.reference/FUSION/sCCA_weights_v8///sCCA3/sCCA3.ENSG00000014164.6.wgt.RDat	8	143541452	143541453	0.7152	NA	NA	NA	NA	NA	NA	349	0	enet	0.79	3.4e-104	NA	NA	NA	NA	NA	NA	NA	8	143437655	143541453	-	0.00616	0
ENSG00000014216	sCCA1	CAPN1	../03.reference/FUSION/sCCA_weights_v8///sCCA1/sCCA1.ENSG00000014216.15.wgt.RDat	11	65181193	65181194	0.2465	NA	NA	NA	NA	NA	NA	324	0	lasso	0.22	2.4e-18	NA	NA	NA	NA	NA	NA	NA	11	65181194	65212006	+	0.0014	0
ENSG00000014216	sCCA2	CAPN1	../03.reference/FUSION/sCCA_weights_v8///sCCA2/sCCA2.ENSG00000014216.15.wgt.RDat	11	65181193	65181194	0.2993	NA	NA	NA	NA	NA	NA	324	0	lasso	0.096	1.9e-08	NA	NA	NA	NA	NA	NA	NA	11	65181194	65212006	+	0.000958	0
ENSG00000014216	sCCA3	CAPN1	../03.reference/FUSION/sCCA_weights_v8///sCCA3/sCCA3.ENSG00000014216.15.wgt.RDat	11	65181193	65181194	0.1431	NA	NA	NA	NA	NA	NA	324	0	enet	0.11	1.8e-09	NA	NA	NA	NA	NA	NA	NA	11	65181194	65212006	+	0.0371	1
ENSG00000014257	sCCA1	ACPP	../03.reference/FUSION/sCCA_weights_v8///sCCA1/sCCA1.ENSG00000014257.15.wgt.RDat	3	132317366	132317367	0.2095	NA	NA	NA	NA	NA	NA	483	0	enet	0.22	2.6e-18	NA	NA	NA	NA	NA	NA	NA	3	132317367	132368298	+	NA	NA
ENSG00000014257	sCCA2	ACPP	../03.reference/FUSION/sCCA_weights_v8///sCCA2/sCCA2.ENSG00000014257.15.wgt.RDat	3	132317366	132317367	0.0625	NA	NA	NA	NA	NA	NA	483	0	lasso	0.054	2.4e-05	NA	NA	NA	NA	NA	NA	NA	3	132317367	132368298	+	NA	NA
ENSG00000014257	sCCA3	ACPP	../03.reference/FUSION/sCCA_weights_v8///sCCA3/sCCA3.ENSG00000014257.15.wgt.RDat	3	132317366	132317367	0.0507	NA	NA	NA	NA	NA	NA	483	0	top1	0.025	0.0033	NA	NA	NA	NA	NA	NA	NA	3	132317367	132368298	+	NA	NA
ENSG00000014641	sCCA1	MDH1	../03.reference/FUSION/sCCA_weights_v8///sCCA1/sCCA1.ENSG00000014641.17.wgt.RDat	2	63588799	63588800	0.2611	rs13009267	-2.99	rs262521	0.48253	-12.16	0.06864	268	1	top1	0.48	1.8e-45	-0.06864	0.945	NA	NA	NA	NA	NA	2	63588800	63607197	+	NA	NA
ENSG00000014641	sCCA2	MDH1	../03.reference/FUSION/sCCA_weights_v8///sCCA2/sCCA2.ENSG00000014641.17.wgt.RDat	2	63588799	63588800	0.1449	rs13009267	-2.99	rs6546004	0.262	-9.65	0.11062	268	16	lasso	0.3	1e-25	-0.10806	0.914	NA	NA	NA	NA	NA	2	63588800	63607197	+	NA	NA
ENSG00000014641	sCCA3	MDH1	../03.reference/FUSION/sCCA_weights_v8///sCCA3/sCCA3.ENSG00000014641.17.wgt.RDat	2	63588799	63588800	0.1023	rs13009267	-2.99	rs262501	0.161652	-7.28	0.1557	268	1	top1	0.16	1.7e-13	-0.1557	0.876	NA	NA	NA	NA	NA	2	63588800	63607197	+	NA	NA
ENSG00000014824	sCCA1	SLC30A9	../03.reference/FUSION/sCCA_weights_v8///sCCA1/sCCA1.ENSG00000014824.13.wgt.RDat	4	41990471	41990472	0.2194	NA	NA	NA	NA	NA	NA	424	0	top1	0.16	2.9e-13	NA	NA	NA	NA	NA	NA	NA	4	41990472	42090457	+	NA	NA
ENSG00000014824	sCCA2	SLC30A9	../03.reference/FUSION/sCCA_weights_v8///sCCA2/sCCA2.ENSG00000014824.13.wgt.RDat	4	41990471	41990472	0.1689	NA	NA	NA	NA	NA	NA	424	0	enet	0.13	3.7e-11	NA	NA	NA	NA	NA	NA	NA	4	41990472	42090457	+	NA	NA
ENSG00000014824	sCCA3	SLC30A9	../03.reference/FUSION/sCCA_weights_v8///sCCA3/sCCA3.ENSG00000014824.13.wgt.RDat	4	41990471	41990472	0.2037	NA	NA	NA	NA	NA	NA	424	0	top1	0.09	5.4e-08	NA	NA	NA	NA	NA	NA	NA	4	41990472	42090457	+	NA	NA
ENSG00000014914	sCCA1	MTMR11	../03.reference/FUSION/sCCA_weights_v8///sCCA1/sCCA1.ENSG00000014914.20.wgt.RDat	1	149936866	149936867	0.3353	NA	NA	NA	NA	NA	NA	135	0	lasso	0.37	3e-32	NA	NA	NA	NA	NA	NA	NA	1	149928651	149936867	-	NA	NA
ENSG00000014914	sCCA2	MTMR11	../03.reference/FUSION/sCCA_weights_v8///sCCA2/sCCA2.ENSG00000014914.20.wgt.RDat	1	149936866	149936867	0.1457	NA	NA	NA	NA	NA	NA	135	0	top1	0.13	2.2e-11	NA	NA	NA	NA	NA	NA	NA	1	149928651	149936867	-	NA	NA
ENSG00000014914	sCCA3	MTMR11	../03.reference/FUSION/sCCA_weights_v8///sCCA3/sCCA3.ENSG00000014914.20.wgt.RDat	1	149936866	149936867	0.2846	NA	NA	NA	NA	NA	NA	135	0	lasso	0.27	8e-23	NA	NA	NA	NA	NA	NA	NA	1	149928651	149936867	-	NA	NA
ENSG00000014919	sCCA1	COX15	../03.reference/FUSION/sCCA_weights_v8///sCCA1/sCCA1.ENSG00000014919.12.wgt.RDat	10	99732099	99732100	0.2316	NA	NA	NA	NA	NA	NA	448	0	lasso	0.17	3.2e-14	NA	NA	NA	NA	NA	NA	NA	10	99711844	99732100	-	0.0105	0
ENSG00000014919	sCCA2	COX15	../03.reference/FUSION/sCCA_weights_v8///sCCA2/sCCA2.ENSG00000014919.12.wgt.RDat	10	99732099	99732100	0.1575	NA	NA	NA	NA	NA	NA	448	0	lasso	0.097	1.7e-08	NA	NA	NA	NA	NA	NA	NA	10	99711844	99732100	-	0.0137	0
ENSG00000014919	sCCA3	COX15	../03.reference/FUSION/sCCA_weights_v8///sCCA3/sCCA3.ENSG00000014919.12.wgt.RDat	10	99732099	99732100	0.1164	NA	NA	NA	NA	NA	NA	448	0	enet	0.039	0.00031	NA	NA	NA	NA	NA	NA	NA	10	99711844	99732100	-	0.00352	0
ENSG00000015133	sCCA1	CCDC88C	../03.reference/FUSION/sCCA_weights_v8///sCCA1/sCCA1.ENSG00000015133.18.wgt.RDat	14	91417843	91417844	0.2826	NA	NA	NA	NA	NA	NA	392	0	enet	0.15	1.3e-12	NA	NA	NA	NA	NA	NA	NA	14	91271323	91417844	-	NA	NA
ENSG00000015133	sCCA2	CCDC88C	../03.reference/FUSION/sCCA_weights_v8///sCCA2/sCCA2.ENSG00000015133.18.wgt.RDat	14	91417843	91417844	0.2407	NA	NA	NA	NA	NA	NA	392	0	lasso	0.18	1.1e-14	NA	NA	NA	NA	NA	NA	NA	14	91271323	91417844	-	NA	NA
ENSG00000015133	sCCA3	CCDC88C	../03.reference/FUSION/sCCA_weights_v8///sCCA3/sCCA3.ENSG00000015133.18.wgt.RDat	14	91417843	91417844	0.1072	NA	NA	NA	NA	NA	NA	392	0	top1	0.063	5.4e-06	NA	NA	NA	NA	NA	NA	NA	14	91271323	91417844	-	NA	NA
ENSG00000015153	sCCA1	YAF2	../03.reference/FUSION/sCCA_weights_v8///sCCA1/sCCA1.ENSG00000015153.14.wgt.RDat	12	42238348	42238349	0.2102	NA	NA	NA	NA	NA	NA	421	0	lasso	0.28	4.6e-24	NA	NA	NA	NA	NA	NA	NA	12	42157104	42238349	-	NA	NA
ENSG00000015153	sCCA2	YAF2	../03.reference/FUSION/sCCA_weights_v8///sCCA2/sCCA2.ENSG00000015153.14.wgt.RDat	12	42238348	42238349	0.094	NA	NA	NA	NA	NA	NA	421	0	top1	0.08	3.1e-07	NA	NA	NA	NA	NA	NA	NA	12	42157104	42238349	-	NA	NA
ENSG00000015153	sCCA3	YAF2	../03.reference/FUSION/sCCA_weights_v8///sCCA3/sCCA3.ENSG00000015153.14.wgt.RDat	12	42238348	42238349	0.0691	NA	NA	NA	NA	NA	NA	421	0	top1	0.032	0.0011	NA	NA	NA	NA	NA	NA	NA	12	42157104	42238349	-	NA	NA
ENSG00000015171	sCCA1	ZMYND11	../03.reference/FUSION/sCCA_weights_v8///sCCA1/sCCA1.ENSG00000015171.19.wgt.RDat	10	134464	134465	0.0658	NA	NA	NA	NA	NA	NA	189	0	enet	0.018	0.011	NA	NA	NA	NA	NA	NA	NA	10	134465	254637	+	0.0698	0
ENSG00000015171	sCCA2	ZMYND11	../03.reference/FUSION/sCCA_weights_v8///sCCA2/sCCA2.ENSG00000015171.19.wgt.RDat	10	134464	134465	0.0728	NA	NA	NA	NA	NA	NA	189	0	enet	0.029	0.0016	NA	NA	NA	NA	NA	NA	NA	10	134465	254637	+	0.107	1
ENSG00000015171	sCCA3	ZMYND11	../03.reference/FUSION/sCCA_weights_v8///sCCA3/sCCA3.ENSG00000015171.19.wgt.RDat	10	134464	134465	0.0464	NA	NA	NA	NA	NA	NA	189	0	enet	0.024	0.0036	NA	NA	NA	NA	NA	NA	NA	10	134465	254637	+	0.0504	1
ENSG00000015475	sCCA1	BID	../03.reference/FUSION/sCCA_weights_v8///sCCA1/sCCA1.ENSG00000015475.18.wgt.RDat	22	17774769	17774770	0.4109	NA	NA	NA	NA	NA	NA	524	0	lasso	0.39	8.2e-35	NA	NA	NA	NA	NA	NA	NA	22	17734138	17774770	-	NA	NA
ENSG00000015475	sCCA2	BID	../03.reference/FUSION/sCCA_weights_v8///sCCA2/sCCA2.ENSG00000015475.18.wgt.RDat	22	17774769	17774770	0.1672	NA	NA	NA	NA	NA	NA	524	0	top1	0.12	6.3e-10	NA	NA	NA	NA	NA	NA	NA	22	17734138	17774770	-	NA	NA
ENSG00000015475	sCCA3	BID	../03.reference/FUSION/sCCA_weights_v8///sCCA3/sCCA3.ENSG00000015475.18.wgt.RDat	22	17774769	17774770	0.3517	NA	NA	NA	NA	NA	NA	524	0	enet	0.21	7.8e-18	NA	NA	NA	NA	NA	NA	NA	22	17734138	17774770	-	NA	NA
ENSG00000015479	sCCA1	MATR3	../03.reference/FUSION/sCCA_weights_v8///sCCA1/sCCA1.ENSG00000015479.18.wgt.RDat	5	139293647	139293648	0.0621	NA	NA	NA	NA	NA	NA	264	0	top1	0.013	0.028	NA	NA	NA	NA	NA	NA	NA	5	139293648	139331677	+	NA	NA
ENSG00000015479	sCCA2	MATR3	../03.reference/FUSION/sCCA_weights_v8///sCCA2/sCCA2.ENSG00000015479.18.wgt.RDat	5	139293647	139293648	0.1963	NA	NA	NA	NA	NA	NA	264	0	lasso	0.044	0.00014	NA	NA	NA	NA	NA	NA	NA	5	139293648	139331677	+	NA	NA
ENSG00000015532	sCCA1	XYLT2	../03.reference/FUSION/sCCA_weights_v8///sCCA1/sCCA1.ENSG00000015532.9.wgt.RDat	17	50346091	50346092	0.3575	NA	NA	NA	NA	NA	NA	486	0	lasso	0.45	7e-42	NA	NA	NA	NA	NA	NA	NA	17	50346092	50361151	+	NA	NA
ENSG00000015532	sCCA2	XYLT2	../03.reference/FUSION/sCCA_weights_v8///sCCA2/sCCA2.ENSG00000015532.9.wgt.RDat	17	50346091	50346092	0.2726	NA	NA	NA	NA	NA	NA	486	0	lasso	0.27	1e-22	NA	NA	NA	NA	NA	NA	NA	17	50346092	50361151	+	NA	NA
ENSG00000015532	sCCA3	XYLT2	../03.reference/FUSION/sCCA_weights_v8///sCCA3/sCCA3.ENSG00000015532.9.wgt.RDat	17	50346091	50346092	0.295	NA	NA	NA	NA	NA	NA	486	0	enet	0.32	7e-28	NA	NA	NA	NA	NA	NA	NA	17	50346092	50361151	+	NA	NA
ENSG00000015676	sCCA1	NUDCD3	../03.reference/FUSION/sCCA_weights_v8///sCCA1/sCCA1.ENSG00000015676.17.wgt.RDat	7	44490879	44490880	0.5187	NA	NA	NA	NA	NA	NA	346	0	lasso	0.72	1.2e-86	NA	NA	NA	NA	NA	NA	NA	7	44379121	44490880	-	NA	NA
ENSG00000015676	sCCA2	NUDCD3	../03.reference/FUSION/sCCA_weights_v8///sCCA2/sCCA2.ENSG00000015676.17.wgt.RDat	7	44490879	44490880	0.3535	NA	NA	NA	NA	NA	NA	346	0	lasso	0.57	9.5e-58	NA	NA	NA	NA	NA	NA	NA	7	44379121	44490880	-	NA	NA
ENSG00000015676	sCCA3	NUDCD3	../03.reference/FUSION/sCCA_weights_v8///sCCA3/sCCA3.ENSG00000015676.17.wgt.RDat	7	44490879	44490880	0.0615	NA	NA	NA	NA	NA	NA	346	0	top1	0.071	1.5e-06	NA	NA	NA	NA	NA	NA	NA	7	44379121	44490880	-	NA	NA
ENSG00000016391	sCCA1	CHDH	../03.reference/FUSION/sCCA_weights_v8///sCCA1/sCCA1.ENSG00000016391.10.wgt.RDat	3	53846389	53846390	0.304	NA	NA	NA	NA	NA	NA	505	0	enet	0.36	6.1e-31	NA	NA	NA	NA	NA	NA	NA	3	53813734	53846390	-	0.00607	0
ENSG00000016391	sCCA2	CHDH	../03.reference/FUSION/sCCA_weights_v8///sCCA2/sCCA2.ENSG00000016391.10.wgt.RDat	3	53846389	53846390	0.1274	NA	NA	NA	NA	NA	NA	505	0	lasso	0.14	8e-12	NA	NA	NA	NA	NA	NA	NA	3	53813734	53846390	-	0.0222	1
ENSG00000016391	sCCA3	CHDH	../03.reference/FUSION/sCCA_weights_v8///sCCA3/sCCA3.ENSG00000016391.10.wgt.RDat	3	53846389	53846390	0.2536	NA	NA	NA	NA	NA	NA	505	0	top1	0.15	1.1e-12	NA	NA	NA	NA	NA	NA	NA	3	53813734	53846390	-	0.0036	0
ENSG00000016864	sCCA1	GLT8D1	../03.reference/FUSION/sCCA_weights_v8///sCCA1/sCCA1.ENSG00000016864.18.wgt.RDat	3	52705634	52705635	0.1007	NA	NA	NA	NA	NA	NA	383	0	top1	0.07	1.6e-06	NA	NA	NA	NA	NA	NA	NA	3	52694493	52705635	-	0.023	1
ENSG00000016864	sCCA2	GLT8D1	../03.reference/FUSION/sCCA_weights_v8///sCCA2/sCCA2.ENSG00000016864.18.wgt.RDat	3	52705634	52705635	0.2323	NA	NA	NA	NA	NA	NA	383	0	enet	0.085	1.4e-07	NA	NA	NA	NA	NA	NA	NA	3	52694493	52705635	-	0.00968	0
ENSG00000016864	sCCA3	GLT8D1	../03.reference/FUSION/sCCA_weights_v8///sCCA3/sCCA3.ENSG00000016864.18.wgt.RDat	3	52705634	52705635	0.0785	NA	NA	NA	NA	NA	NA	383	0	top1	0.024	0.0038	NA	NA	NA	NA	NA	NA	NA	3	52694493	52705635	-	0.0223	0
ENSG00000017260	sCCA1	ATP2C1	../03.reference/FUSION/sCCA_weights_v8///sCCA1/sCCA1.ENSG00000017260.19.wgt.RDat	3	130850594	130850595	0.1184	NA	NA	NA	NA	NA	NA	383	0	enet	0.083	1.8e-07	NA	NA	NA	NA	NA	NA	NA	3	130850595	131016712	+	NA	NA
ENSG00000017260	sCCA2	ATP2C1	../03.reference/FUSION/sCCA_weights_v8///sCCA2/sCCA2.ENSG00000017260.19.wgt.RDat	3	130850594	130850595	0.1079	NA	NA	NA	NA	NA	NA	383	0	top1	-0.0011	0.41	NA	NA	NA	NA	NA	NA	NA	3	130850595	131016712	+	NA	NA
ENSG00000017797	sCCA1	RALBP1	../03.reference/FUSION/sCCA_weights_v8///sCCA1/sCCA1.ENSG00000017797.12.wgt.RDat	18	9475008	9475009	0.3169	NA	NA	NA	NA	NA	NA	523	0	top1	0.26	1.1e-21	NA	NA	NA	NA	NA	NA	NA	18	9475009	9538116	+	NA	NA
ENSG00000017797	sCCA2	RALBP1	../03.reference/FUSION/sCCA_weights_v8///sCCA2/sCCA2.ENSG00000017797.12.wgt.RDat	18	9475008	9475009	0.1092	NA	NA	NA	NA	NA	NA	523	0	top1	0.085	1.2e-07	NA	NA	NA	NA	NA	NA	NA	18	9475009	9538116	+	NA	NA
ENSG00000018189	sCCA1	RUFY3	../03.reference/FUSION/sCCA_weights_v8///sCCA1/sCCA1.ENSG00000018189.12.wgt.RDat	4	70704800	70704801	0.3338	NA	NA	NA	NA	NA	NA	391	0	lasso	0.37	1.2e-32	NA	NA	NA	NA	NA	NA	NA	4	70704801	70807315	+	NA	NA
ENSG00000018189	sCCA2	RUFY3	../03.reference/FUSION/sCCA_weights_v8///sCCA2/sCCA2.ENSG00000018189.12.wgt.RDat	4	70704800	70704801	0.1435	NA	NA	NA	NA	NA	NA	391	0	enet	0.12	1.9e-10	NA	NA	NA	NA	NA	NA	NA	4	70704801	70807315	+	NA	NA
ENSG00000018189	sCCA3	RUFY3	../03.reference/FUSION/sCCA_weights_v8///sCCA3/sCCA3.ENSG00000018189.12.wgt.RDat	4	70704800	70704801	0.2785	NA	NA	NA	NA	NA	NA	391	0	enet	0.24	3.2e-20	NA	NA	NA	NA	NA	NA	NA	4	70704801	70807315	+	NA	NA
ENSG00000018280	sCCA1	SLC11A1	../03.reference/FUSION/sCCA_weights_v8///sCCA1/sCCA1.ENSG00000018280.16.wgt.RDat	2	218382028	218382029	0.1518	NA	NA	NA	NA	NA	NA	391	0	enet	0.082	2.2e-07	NA	NA	NA	NA	NA	NA	NA	2	218382029	218396894	+	NA	NA
ENSG00000018280	sCCA2	SLC11A1	../03.reference/FUSION/sCCA_weights_v8///sCCA2/sCCA2.ENSG00000018280.16.wgt.RDat	2	218382028	218382029	0.1183	NA	NA	NA	NA	NA	NA	391	0	top1	0.064	4.3e-06	NA	NA	NA	NA	NA	NA	NA	2	218382029	218396894	+	NA	NA
ENSG00000018280	sCCA3	SLC11A1	../03.reference/FUSION/sCCA_weights_v8///sCCA3/sCCA3.ENSG00000018280.16.wgt.RDat	2	218382028	218382029	0.1066	NA	NA	NA	NA	NA	NA	391	0	enet	0.045	1e-04	NA	NA	NA	NA	NA	NA	NA	2	218382029	218396894	+	NA	NA
ENSG00000018408	sCCA1	WWTR1	../03.reference/FUSION/sCCA_weights_v8///sCCA1/sCCA1.ENSG00000018408.14.wgt.RDat	3	149736713	149736714	0.1509	NA	NA	NA	NA	NA	NA	479	0	lasso	0.17	2.3e-14	NA	NA	NA	NA	NA	NA	NA	3	149517235	149736714	-	NA	NA
ENSG00000018408	sCCA2	WWTR1	../03.reference/FUSION/sCCA_weights_v8///sCCA2/sCCA2.ENSG00000018408.14.wgt.RDat	3	149736713	149736714	0.1216	NA	NA	NA	NA	NA	NA	479	0	top1	0.13	3.2e-11	NA	NA	NA	NA	NA	NA	NA	3	149517235	149736714	-	NA	NA
ENSG00000018408	sCCA3	WWTR1	../03.reference/FUSION/sCCA_weights_v8///sCCA3/sCCA3.ENSG00000018408.14.wgt.RDat	3	149736713	149736714	0.0907	NA	NA	NA	NA	NA	NA	479	0	lasso	0.021	0.0064	NA	NA	NA	NA	NA	NA	NA	3	149517235	149736714	-	NA	NA
ENSG00000018510	sCCA1	AGPS	../03.reference/FUSION/sCCA_weights_v8///sCCA1/sCCA1.ENSG00000018510.13.wgt.RDat	2	177392697	177392698	0.2352	NA	NA	NA	NA	NA	NA	459	0	top1	0.25	8.2e-21	NA	NA	NA	NA	NA	NA	NA	2	177392698	177559299	+	NA	NA
ENSG00000018510	sCCA2	AGPS	../03.reference/FUSION/sCCA_weights_v8///sCCA2/sCCA2.ENSG00000018510.13.wgt.RDat	2	177392697	177392698	0.1741	NA	NA	NA	NA	NA	NA	459	0	lasso	0.16	4.7e-13	NA	NA	NA	NA	NA	NA	NA	2	177392698	177559299	+	NA	NA
ENSG00000018510	sCCA3	AGPS	../03.reference/FUSION/sCCA_weights_v8///sCCA3/sCCA3.ENSG00000018510.13.wgt.RDat	2	177392697	177392698	0.1811	NA	NA	NA	NA	NA	NA	459	0	lasso	0.12	3.5e-10	NA	NA	NA	NA	NA	NA	NA	2	177392698	177559299	+	NA	NA
ENSG00000018625	sCCA1	ATP1A2	../03.reference/FUSION/sCCA_weights_v8///sCCA1/sCCA1.ENSG00000018625.14.wgt.RDat	1	160115772	160115773	0.246	NA	NA	NA	NA	NA	NA	506	0	top1	0.15	2e-12	NA	NA	NA	NA	NA	NA	NA	1	160115773	160143591	+	NA	NA
ENSG00000018625	sCCA2	ATP1A2	../03.reference/FUSION/sCCA_weights_v8///sCCA2/sCCA2.ENSG00000018625.14.wgt.RDat	1	160115772	160115773	0.1111	NA	NA	NA	NA	NA	NA	506	0	enet	0.0076	0.07	NA	NA	NA	NA	NA	NA	NA	1	160115773	160143591	+	NA	NA
ENSG00000018625	sCCA3	ATP1A2	../03.reference/FUSION/sCCA_weights_v8///sCCA3/sCCA3.ENSG00000018625.14.wgt.RDat	1	160115772	160115773	0.2505	NA	NA	NA	NA	NA	NA	506	0	lasso	0.14	9.6e-12	NA	NA	NA	NA	NA	NA	NA	1	160115773	160143591	+	NA	NA
ENSG00000018699	sCCA1	TTC27	../03.reference/FUSION/sCCA_weights_v8///sCCA1/sCCA1.ENSG00000018699.11.wgt.RDat	2	32628031	32628032	0.5954	NA	NA	NA	NA	NA	NA	426	0	lasso	0.47	4.5e-44	NA	NA	NA	NA	NA	NA	NA	2	32628032	32821051	+	NA	NA
ENSG00000018699	sCCA2	TTC27	../03.reference/FUSION/sCCA_weights_v8///sCCA2/sCCA2.ENSG00000018699.11.wgt.RDat	2	32628031	32628032	0.3934	NA	NA	NA	NA	NA	NA	426	0	lasso	0.25	8e-21	NA	NA	NA	NA	NA	NA	NA	2	32628032	32821051	+	NA	NA
ENSG00000018699	sCCA3	TTC27	../03.reference/FUSION/sCCA_weights_v8///sCCA3/sCCA3.ENSG00000018699.11.wgt.RDat	2	32628031	32628032	0.5991	NA	NA	NA	NA	NA	NA	426	0	lasso	0.47	3.2e-44	NA	NA	NA	NA	NA	NA	NA	2	32628032	32821051	+	NA	NA
ENSG00000018869	sCCA1	ZNF582	../03.reference/FUSION/sCCA_weights_v8///sCCA1/sCCA1.ENSG00000018869.16.wgt.RDat	19	56393544	56393545	0.1882	NA	NA	NA	NA	NA	NA	531	0	top1	0.17	2.9e-14	NA	NA	NA	NA	NA	NA	NA	19	56375846	56393545	-	NA	NA
ENSG00000018869	sCCA2	ZNF582	../03.reference/FUSION/sCCA_weights_v8///sCCA2/sCCA2.ENSG00000018869.16.wgt.RDat	19	56393544	56393545	0.1422	NA	NA	NA	NA	NA	NA	531	0	enet	0.091	4.5e-08	NA	NA	NA	NA	NA	NA	NA	19	56375846	56393545	-	NA	NA
ENSG00000018869	sCCA3	ZNF582	../03.reference/FUSION/sCCA_weights_v8///sCCA3/sCCA3.ENSG00000018869.16.wgt.RDat	19	56393544	56393545	0.1799	NA	NA	NA	NA	NA	NA	531	0	enet	0.058	1.2e-05	NA	NA	NA	NA	NA	NA	NA	19	56375846	56393545	-	NA	NA
ENSG00000019102	sCCA1	VSIG2	../03.reference/FUSION/sCCA_weights_v8///sCCA1/sCCA1.ENSG00000019102.11.wgt.RDat	11	124752237	124752238	0.3203	NA	NA	NA	NA	NA	NA	509	0	lasso	0.29	1.3e-24	NA	NA	NA	NA	NA	NA	NA	11	124747472	124752238	-	NA	NA
ENSG00000019102	sCCA2	VSIG2	../03.reference/FUSION/sCCA_weights_v8///sCCA2/sCCA2.ENSG00000019102.11.wgt.RDat	11	124752237	124752238	0.193	NA	NA	NA	NA	NA	NA	509	0	lasso	0.067	3e-06	NA	NA	NA	NA	NA	NA	NA	11	124747472	124752238	-	NA	NA
ENSG00000019102	sCCA3	VSIG2	../03.reference/FUSION/sCCA_weights_v8///sCCA3/sCCA3.ENSG00000019102.11.wgt.RDat	11	124752237	124752238	0.131	NA	NA	NA	NA	NA	NA	509	0	top1	0.036	0.00055	NA	NA	NA	NA	NA	NA	NA	11	124747472	124752238	-	NA	NA
ENSG00000019144	sCCA1	PHLDB1	../03.reference/FUSION/sCCA_weights_v8///sCCA1/sCCA1.ENSG00000019144.18.wgt.RDat	11	118606439	118606440	0.2207	NA	NA	NA	NA	NA	NA	427	0	top1	0.2	1.9e-16	NA	NA	NA	NA	NA	NA	NA	11	118606440	118657315	+	NA	NA
ENSG00000019144	sCCA2	PHLDB1	../03.reference/FUSION/sCCA_weights_v8///sCCA2/sCCA2.ENSG00000019144.18.wgt.RDat	11	118606439	118606440	0.1056	NA	NA	NA	NA	NA	NA	427	0	enet	0.054	2.4e-05	NA	NA	NA	NA	NA	NA	NA	11	118606440	118657315	+	NA	NA
ENSG00000019144	sCCA3	PHLDB1	../03.reference/FUSION/sCCA_weights_v8///sCCA3/sCCA3.ENSG00000019144.18.wgt.RDat	11	118606439	118606440	0.0701	NA	NA	NA	NA	NA	NA	427	0	top1	0.077	5.1e-07	NA	NA	NA	NA	NA	NA	NA	11	118606440	118657315	+	NA	NA
ENSG00000019169	sCCA1	MARCO	../03.reference/FUSION/sCCA_weights_v8///sCCA1/sCCA1.ENSG00000019169.10.wgt.RDat	2	118942165	118942166	0.5366	NA	NA	NA	NA	NA	NA	529	0	lasso	0.45	2.6e-41	NA	NA	NA	NA	NA	NA	NA	2	118942166	118994660	+	NA	NA
ENSG00000019169	sCCA2	MARCO	../03.reference/FUSION/sCCA_weights_v8///sCCA2/sCCA2.ENSG00000019169.10.wgt.RDat	2	118942165	118942166	0.12	NA	NA	NA	NA	NA	NA	529	0	top1	0.056	1.9e-05	NA	NA	NA	NA	NA	NA	NA	2	118942166	118994660	+	NA	NA
ENSG00000019169	sCCA3	MARCO	../03.reference/FUSION/sCCA_weights_v8///sCCA3/sCCA3.ENSG00000019169.10.wgt.RDat	2	118942165	118942166	0.3028	NA	NA	NA	NA	NA	NA	529	0	lasso	0.22	5.3e-18	NA	NA	NA	NA	NA	NA	NA	2	118942166	118994660	+	NA	NA
ENSG00000019485	sCCA1	PRDM11	../03.reference/FUSION/sCCA_weights_v8///sCCA1/sCCA1.ENSG00000019485.13.wgt.RDat	11	45095805	45095806	0.2829	NA	NA	NA	NA	NA	NA	577	0	enet	0.36	2.2e-31	NA	NA	NA	NA	NA	NA	NA	11	45095806	45235110	+	NA	NA
ENSG00000019485	sCCA2	PRDM11	../03.reference/FUSION/sCCA_weights_v8///sCCA2/sCCA2.ENSG00000019485.13.wgt.RDat	11	45095805	45095806	0.1934	NA	NA	NA	NA	NA	NA	577	0	top1	0.11	7.9e-10	NA	NA	NA	NA	NA	NA	NA	11	45095806	45235110	+	NA	NA
ENSG00000019485	sCCA3	PRDM11	../03.reference/FUSION/sCCA_weights_v8///sCCA3/sCCA3.ENSG00000019485.13.wgt.RDat	11	45095805	45095806	0.1343	NA	NA	NA	NA	NA	NA	577	0	enet	0.027	0.0023	NA	NA	NA	NA	NA	NA	NA	11	45095806	45235110	+	NA	NA
ENSG00000019549	sCCA1	SNAI2	../03.reference/FUSION/sCCA_weights_v8///sCCA1/sCCA1.ENSG00000019549.9.wgt.RDat	8	48921739	48921740	0.1193	NA	NA	NA	NA	NA	NA	291	0	lasso	0.093	3.5e-08	NA	NA	NA	NA	NA	NA	NA	8	48917768	48921740	-	NA	NA
ENSG00000019549	sCCA2	SNAI2	../03.reference/FUSION/sCCA_weights_v8///sCCA2/sCCA2.ENSG00000019549.9.wgt.RDat	8	48921739	48921740	0.0499	NA	NA	NA	NA	NA	NA	291	0	lasso	0.027	0.0023	NA	NA	NA	NA	NA	NA	NA	8	48917768	48921740	-	NA	NA
ENSG00000019991	sCCA1	HGF	../03.reference/FUSION/sCCA_weights_v8///sCCA1/sCCA1.ENSG00000019991.15.wgt.RDat	7	81770437	81770438	0.074	NA	NA	NA	NA	NA	NA	419	0	lasso	0.0042	0.13	NA	NA	NA	NA	NA	NA	NA	7	81699006	81770438	-	NA	NA
ENSG00000019995	sCCA1	ZRANB1	../03.reference/FUSION/sCCA_weights_v8///sCCA1/sCCA1.ENSG00000019995.6.wgt.RDat	10	124942122	124942123	0.1217	NA	NA	NA	NA	NA	NA	539	0	enet	0.12	4.8e-10	NA	NA	NA	NA	NA	NA	NA	10	124942123	124983688	+	NA	NA
ENSG00000019995	sCCA2	ZRANB1	../03.reference/FUSION/sCCA_weights_v8///sCCA2/sCCA2.ENSG00000019995.6.wgt.RDat	10	124942122	124942123	0.0626	NA	NA	NA	NA	NA	NA	539	0	enet	0.046	8.8e-05	NA	NA	NA	NA	NA	NA	NA	10	124942123	124983688	+	NA	NA
ENSG00000019995	sCCA3	ZRANB1	../03.reference/FUSION/sCCA_weights_v8///sCCA3/sCCA3.ENSG00000019995.6.wgt.RDat	10	124942122	124942123	0.1245	NA	NA	NA	NA	NA	NA	539	0	lasso	0.039	0.00028	NA	NA	NA	NA	NA	NA	NA	10	124942123	124983688	+	NA	NA
ENSG00000020129	sCCA1	NCDN	../03.reference/FUSION/sCCA_weights_v8///sCCA1/sCCA1.ENSG00000020129.15.wgt.RDat	1	35557472	35557473	0.0453	NA	NA	NA	NA	NA	NA	218	0	enet	0.034	0.00071	NA	NA	NA	NA	NA	NA	NA	1	35557473	35567274	+	0.00458	0
ENSG00000020129	sCCA2	NCDN	../03.reference/FUSION/sCCA_weights_v8///sCCA2/sCCA2.ENSG00000020129.15.wgt.RDat	1	35557472	35557473	0.0806	NA	NA	NA	NA	NA	NA	218	0	lasso	0.035	0.00058	NA	NA	NA	NA	NA	NA	NA	1	35557473	35567274	+	NA	NA
ENSG00000020129	sCCA3	NCDN	../03.reference/FUSION/sCCA_weights_v8///sCCA3/sCCA3.ENSG00000020129.15.wgt.RDat	1	35557472	35557473	0.0385	NA	NA	NA	NA	NA	NA	218	0	top1	0.0075	0.07	NA	NA	NA	NA	NA	NA	NA	1	35557473	35567274	+	NA	NA
ENSG00000020181	sCCA1	ADGRA2	../03.reference/FUSION/sCCA_weights_v8///sCCA1/sCCA1.ENSG00000020181.17.wgt.RDat	8	37784190	37784191	0.1843	NA	NA	NA	NA	NA	NA	246	0	top1	0.091	4.7e-08	NA	NA	NA	NA	NA	NA	NA	8	37784191	37843267	+	NA	NA
ENSG00000020181	sCCA2	ADGRA2	../03.reference/FUSION/sCCA_weights_v8///sCCA2/sCCA2.ENSG00000020181.17.wgt.RDat	8	37784190	37784191	0.0611	NA	NA	NA	NA	NA	NA	246	0	enet	0.007	0.078	NA	NA	NA	NA	NA	NA	NA	8	37784191	37843267	+	NA	NA
ENSG00000020181	sCCA3	ADGRA2	../03.reference/FUSION/sCCA_weights_v8///sCCA3/sCCA3.ENSG00000020181.17.wgt.RDat	8	37784190	37784191	0.1275	NA	NA	NA	NA	NA	NA	246	0	lasso	0.064	4.5e-06	NA	NA	NA	NA	NA	NA	NA	8	37784191	37843267	+	NA	NA
ENSG00000020256	sCCA1	ZFP64	../03.reference/FUSION/sCCA_weights_v8///sCCA1/sCCA1.ENSG00000020256.19.wgt.RDat	20	52204307	52204308	0.2475	NA	NA	NA	NA	NA	NA	474	0	enet	0.27	1.1e-22	NA	NA	NA	NA	NA	NA	NA	20	52051663	52204308	-	NA	NA
ENSG00000020256	sCCA2	ZFP64	../03.reference/FUSION/sCCA_weights_v8///sCCA2/sCCA2.ENSG00000020256.19.wgt.RDat	20	52204307	52204308	0.1324	NA	NA	NA	NA	NA	NA	474	0	enet	0.071	1.3e-06	NA	NA	NA	NA	NA	NA	NA	20	52051663	52204308	-	NA	NA
ENSG00000020256	sCCA3	ZFP64	../03.reference/FUSION/sCCA_weights_v8///sCCA3/sCCA3.ENSG00000020256.19.wgt.RDat	20	52204307	52204308	0.152	NA	NA	NA	NA	NA	NA	474	0	enet	0.14	1.6e-11	NA	NA	NA	NA	NA	NA	NA	20	52051663	52204308	-	NA	NA
ENSG00000020426	sCCA1	MNAT1	../03.reference/FUSION/sCCA_weights_v8///sCCA1/sCCA1.ENSG00000020426.10.wgt.RDat	14	60734741	60734742	0.0614	NA	NA	NA	NA	NA	NA	272	0	top1	0.037	4e-04	NA	NA	NA	NA	NA	NA	NA	14	60734742	60969953	+	NA	NA
ENSG00000020426	sCCA2	MNAT1	../03.reference/FUSION/sCCA_weights_v8///sCCA2/sCCA2.ENSG00000020426.10.wgt.RDat	14	60734741	60734742	0.0622	NA	NA	NA	NA	NA	NA	272	0	lasso	0.043	0.00016	NA	NA	NA	NA	NA	NA	NA	14	60734742	60969953	+	NA	NA
ENSG00000020426	sCCA3	MNAT1	../03.reference/FUSION/sCCA_weights_v8///sCCA3/sCCA3.ENSG00000020426.10.wgt.RDat	14	60734741	60734742	0.0631	NA	NA	NA	NA	NA	NA	272	0	top1	0.053	2.8e-05	NA	NA	NA	NA	NA	NA	NA	14	60734742	60969953	+	NA	NA
ENSG00000020577	sCCA1	SAMD4A	../03.reference/FUSION/sCCA_weights_v8///sCCA1/sCCA1.ENSG00000020577.13.wgt.RDat	14	54567096	54567097	0.1059	NA	NA	NA	NA	NA	NA	435	0	enet	0.043	0.00016	NA	NA	NA	NA	NA	NA	NA	14	54567097	54793315	+	NA	NA
ENSG00000020577	sCCA2	SAMD4A	../03.reference/FUSION/sCCA_weights_v8///sCCA2/sCCA2.ENSG00000020577.13.wgt.RDat	14	54567096	54567097	0.1189	NA	NA	NA	NA	NA	NA	435	0	enet	0.022	0.0056	NA	NA	NA	NA	NA	NA	NA	14	54567097	54793315	+	NA	NA
ENSG00000020922	sCCA1	MRE11	../03.reference/FUSION/sCCA_weights_v8///sCCA1/sCCA1.ENSG00000020922.12.wgt.RDat	11	94492905	94492906	0.7626	NA	NA	NA	NA	NA	NA	438	0	lasso	0.86	1.8e-131	NA	NA	NA	NA	NA	NA	NA	11	94415578	94492906	-	0.00825	0
ENSG00000020922	sCCA2	MRE11	../03.reference/FUSION/sCCA_weights_v8///sCCA2/sCCA2.ENSG00000020922.12.wgt.RDat	11	94492905	94492906	0.683	NA	NA	NA	NA	NA	NA	438	0	lasso	0.78	8.9e-101	NA	NA	NA	NA	NA	NA	NA	11	94415578	94492906	-	0.00742	0
ENSG00000020922	sCCA3	MRE11	../03.reference/FUSION/sCCA_weights_v8///sCCA3/sCCA3.ENSG00000020922.12.wgt.RDat	11	94492905	94492906	0.7246	NA	NA	NA	NA	NA	NA	438	0	lasso	0.82	2.9e-114	NA	NA	NA	NA	NA	NA	NA	11	94415578	94492906	-	NA	NA
ENSG00000021300	sCCA1	PLEKHB1	../03.reference/FUSION/sCCA_weights_v8///sCCA1/sCCA1.ENSG00000021300.13.wgt.RDat	11	73646177	73646178	0.4121	NA	NA	NA	NA	NA	NA	344	0	lasso	0.39	8e-35	NA	NA	NA	NA	NA	NA	NA	11	73646178	73662819	+	NA	NA
ENSG00000021300	sCCA2	PLEKHB1	../03.reference/FUSION/sCCA_weights_v8///sCCA2/sCCA2.ENSG00000021300.13.wgt.RDat	11	73646177	73646178	0.3103	NA	NA	NA	NA	NA	NA	344	0	enet	0.23	1.5e-19	NA	NA	NA	NA	NA	NA	NA	11	73646178	73662819	+	NA	NA
ENSG00000021300	sCCA3	PLEKHB1	../03.reference/FUSION/sCCA_weights_v8///sCCA3/sCCA3.ENSG00000021300.13.wgt.RDat	11	73646177	73646178	0.1674	NA	NA	NA	NA	NA	NA	344	0	enet	0.16	1.3e-13	NA	NA	NA	NA	NA	NA	NA	11	73646178	73662819	+	NA	NA
ENSG00000021355	sCCA1	SERPINB1	../03.reference/FUSION/sCCA_weights_v8///sCCA1/sCCA1.ENSG00000021355.12.wgt.RDat	6	2842005	2842006	0.2975	NA	NA	NA	NA	NA	NA	657	0	lasso	0.19	3.4e-16	NA	NA	NA	NA	NA	NA	NA	6	2832332	2842006	-	0.0136	0
ENSG00000021355	sCCA2	SERPINB1	../03.reference/FUSION/sCCA_weights_v8///sCCA2/sCCA2.ENSG00000021355.12.wgt.RDat	6	2842005	2842006	0.1926	NA	NA	NA	NA	NA	NA	657	0	enet	0.029	0.0017	NA	NA	NA	NA	NA	NA	NA	6	2832332	2842006	-	0.00958	0
ENSG00000021355	sCCA3	SERPINB1	../03.reference/FUSION/sCCA_weights_v8///sCCA3/sCCA3.ENSG00000021355.12.wgt.RDat	6	2842005	2842006	0.1227	NA	NA	NA	NA	NA	NA	657	0	enet	0.037	0.00041	NA	NA	NA	NA	NA	NA	NA	6	2832332	2842006	-	0.0102	0
ENSG00000021574	sCCA1	SPAST	../03.reference/FUSION/sCCA_weights_v8///sCCA1/sCCA1.ENSG00000021574.11.wgt.RDat	2	32063610	32063611	0.1396	NA	NA	NA	NA	NA	NA	270	0	top1	0.13	2.4e-11	NA	NA	NA	NA	NA	NA	NA	2	32063611	32157637	+	NA	NA
ENSG00000021574	sCCA2	SPAST	../03.reference/FUSION/sCCA_weights_v8///sCCA2/sCCA2.ENSG00000021574.11.wgt.RDat	2	32063610	32063611	0.0888	NA	NA	NA	NA	NA	NA	270	0	lasso	0.074	7.8e-07	NA	NA	NA	NA	NA	NA	NA	2	32063611	32157637	+	NA	NA
ENSG00000021574	sCCA3	SPAST	../03.reference/FUSION/sCCA_weights_v8///sCCA3/sCCA3.ENSG00000021574.11.wgt.RDat	2	32063610	32063611	0.1763	NA	NA	NA	NA	NA	NA	270	0	enet	0.11	1.8e-09	NA	NA	NA	NA	NA	NA	NA	2	32063611	32157637	+	NA	NA
ENSG00000021762	sCCA1	OSBPL5	../03.reference/FUSION/sCCA_weights_v8///sCCA1/sCCA1.ENSG00000021762.19.wgt.RDat	11	3165769	3165770	0.4889	NA	NA	NA	NA	NA	NA	447	0	lasso	0.41	2e-36	NA	NA	NA	NA	NA	NA	NA	11	3087116	3165770	-	NA	NA
ENSG00000021762	sCCA2	OSBPL5	../03.reference/FUSION/sCCA_weights_v8///sCCA2/sCCA2.ENSG00000021762.19.wgt.RDat	11	3165769	3165770	0.463	NA	NA	NA	NA	NA	NA	447	0	lasso	0.36	5.8e-31	NA	NA	NA	NA	NA	NA	NA	11	3087116	3165770	-	NA	NA
ENSG00000021762	sCCA3	OSBPL5	../03.reference/FUSION/sCCA_weights_v8///sCCA3/sCCA3.ENSG00000021762.19.wgt.RDat	11	3165769	3165770	0.2321	NA	NA	NA	NA	NA	NA	447	0	enet	0.16	1.7e-13	NA	NA	NA	NA	NA	NA	NA	11	3087116	3165770	-	NA	NA
ENSG00000021776	sCCA1	AQR	../03.reference/FUSION/sCCA_weights_v8///sCCA1/sCCA1.ENSG00000021776.10.wgt.RDat	15	34969838	34969839	0.2379	NA	NA	NA	NA	NA	NA	399	0	lasso	0.27	1.5e-22	NA	NA	NA	NA	NA	NA	NA	15	34851782	34969839	-	NA	NA
ENSG00000021776	sCCA2	AQR	../03.reference/FUSION/sCCA_weights_v8///sCCA2/sCCA2.ENSG00000021776.10.wgt.RDat	15	34969838	34969839	0.1577	NA	NA	NA	NA	NA	NA	399	0	lasso	0.11	3.2e-09	NA	NA	NA	NA	NA	NA	NA	15	34851782	34969839	-	NA	NA
ENSG00000021776	sCCA3	AQR	../03.reference/FUSION/sCCA_weights_v8///sCCA3/sCCA3.ENSG00000021776.10.wgt.RDat	15	34969838	34969839	0.1398	NA	NA	NA	NA	NA	NA	399	0	enet	0.038	0.00036	NA	NA	NA	NA	NA	NA	NA	15	34851782	34969839	-	NA	NA
ENSG00000021826	sCCA1	CPS1	../03.reference/FUSION/sCCA_weights_v8///sCCA1/sCCA1.ENSG00000021826.14.wgt.RDat	2	210477681	210477682	0.4078	rs1396828	3.83	rs2287420	0.42469	-11.52	-0.97262	348	24	enet	0.43	6.5e-39	0.62994	0.529	NA	NA	NA	NA	NA	2	210477682	210679107	+	NA	NA
ENSG00000021826	sCCA2	CPS1	../03.reference/FUSION/sCCA_weights_v8///sCCA2/sCCA2.ENSG00000021826.14.wgt.RDat	2	210477681	210477682	0.1166	rs1396828	3.83	rs3770685	0.118	6.19	0.82677	348	1	top1	0.12	4.3e-10	0.82677	0.408	NA	NA	NA	NA	NA	2	210477682	210679107	+	NA	NA
ENSG00000021826	sCCA3	CPS1	../03.reference/FUSION/sCCA_weights_v8///sCCA3/sCCA3.ENSG00000021826.14.wgt.RDat	2	210477681	210477682	0.4026	rs1396828	3.83	rs10932334	0.399872	-11.18	-0.9698	348	29	enet	0.42	1.7e-38	0.4526	0.651	NA	NA	NA	NA	NA	2	210477682	210679107	+	NA	NA
ENSG00000022277	sCCA1	RTFDC1	../03.reference/FUSION/sCCA_weights_v8///sCCA1/sCCA1.ENSG00000022277.12.wgt.RDat	20	56468584	56468585	0.2992	NA	NA	NA	NA	NA	NA	583	0	lasso	0.38	4.1e-33	NA	NA	NA	NA	NA	NA	NA	20	56468585	56519449	+	NA	NA
ENSG00000022277	sCCA2	RTFDC1	../03.reference/FUSION/sCCA_weights_v8///sCCA2/sCCA2.ENSG00000022277.12.wgt.RDat	20	56468584	56468585	0.1763	NA	NA	NA	NA	NA	NA	583	0	lasso	0.11	1.5e-09	NA	NA	NA	NA	NA	NA	NA	20	56468585	56519449	+	NA	NA
ENSG00000022277	sCCA3	RTFDC1	../03.reference/FUSION/sCCA_weights_v8///sCCA3/sCCA3.ENSG00000022277.12.wgt.RDat	20	56468584	56468585	0.099	NA	NA	NA	NA	NA	NA	583	0	lasso	0.0031	0.16	NA	NA	NA	NA	NA	NA	NA	20	56468585	56519449	+	NA	NA
ENSG00000022840	sCCA1	RNF10	../03.reference/FUSION/sCCA_weights_v8///sCCA1/sCCA1.ENSG00000022840.15.wgt.RDat	12	120533479	120533480	0.2862	NA	NA	NA	NA	NA	NA	404	0	lasso	0.22	1.1e-18	NA	NA	NA	NA	NA	NA	NA	12	120533480	120577594	+	NA	NA
ENSG00000022840	sCCA2	RNF10	../03.reference/FUSION/sCCA_weights_v8///sCCA2/sCCA2.ENSG00000022840.15.wgt.RDat	12	120533479	120533480	0.1837	NA	NA	NA	NA	NA	NA	404	0	lasso	0.14	7e-12	NA	NA	NA	NA	NA	NA	NA	12	120533480	120577594	+	NA	NA
ENSG00000022840	sCCA3	RNF10	../03.reference/FUSION/sCCA_weights_v8///sCCA3/sCCA3.ENSG00000022840.15.wgt.RDat	12	120533479	120533480	0.1246	NA	NA	NA	NA	NA	NA	404	0	enet	0.043	0.00016	NA	NA	NA	NA	NA	NA	NA	12	120533480	120577594	+	NA	NA
ENSG00000022976	sCCA1	ZNF839	../03.reference/FUSION/sCCA_weights_v8///sCCA1/sCCA1.ENSG00000022976.15.wgt.RDat	14	102317376	102317377	0.3384	NA	NA	NA	NA	NA	NA	345	0	enet	0.31	4.1e-26	NA	NA	NA	NA	NA	NA	NA	14	102317377	102339229	+	NA	NA
ENSG00000022976	sCCA2	ZNF839	../03.reference/FUSION/sCCA_weights_v8///sCCA2/sCCA2.ENSG00000022976.15.wgt.RDat	14	102317376	102317377	0.1599	NA	NA	NA	NA	NA	NA	345	0	lasso	0.19	3.4e-16	NA	NA	NA	NA	NA	NA	NA	14	102317377	102339229	+	NA	NA
ENSG00000022976	sCCA3	ZNF839	../03.reference/FUSION/sCCA_weights_v8///sCCA3/sCCA3.ENSG00000022976.15.wgt.RDat	14	102317376	102317377	0.2185	NA	NA	NA	NA	NA	NA	345	0	lasso	0.14	8.7e-12	NA	NA	NA	NA	NA	NA	NA	14	102317377	102339229	+	NA	NA
ENSG00000023041	sCCA1	ZDHHC6	../03.reference/FUSION/sCCA_weights_v8///sCCA1/sCCA1.ENSG00000023041.11.wgt.RDat	10	112446916	112446917	0.4494	NA	NA	NA	NA	NA	NA	445	0	lasso	0.35	1.1e-30	NA	NA	NA	NA	NA	NA	NA	10	112424428	112446917	-	NA	NA
ENSG00000023041	sCCA2	ZDHHC6	../03.reference/FUSION/sCCA_weights_v8///sCCA2/sCCA2.ENSG00000023041.11.wgt.RDat	10	112446916	112446917	0.3825	NA	NA	NA	NA	NA	NA	445	0	lasso	0.29	3e-24	NA	NA	NA	NA	NA	NA	NA	10	112424428	112446917	-	NA	NA
ENSG00000023041	sCCA3	ZDHHC6	../03.reference/FUSION/sCCA_weights_v8///sCCA3/sCCA3.ENSG00000023041.11.wgt.RDat	10	112446916	112446917	0.1756	NA	NA	NA	NA	NA	NA	445	0	lasso	0.15	1e-12	NA	NA	NA	NA	NA	NA	NA	10	112424428	112446917	-	NA	NA
ENSG00000023171	sCCA1	GRAMD1B	../03.reference/FUSION/sCCA_weights_v8///sCCA1/sCCA1.ENSG00000023171.16.wgt.RDat	11	123358427	123358428	0.1381	NA	NA	NA	NA	NA	NA	572	0	enet	0.043	0.00015	NA	NA	NA	NA	NA	NA	NA	11	123358428	123627774	+	NA	NA
ENSG00000023171	sCCA2	GRAMD1B	../03.reference/FUSION/sCCA_weights_v8///sCCA2/sCCA2.ENSG00000023171.16.wgt.RDat	11	123358427	123358428	0.2364	NA	NA	NA	NA	NA	NA	572	0	enet	0.14	4.6e-12	NA	NA	NA	NA	NA	NA	NA	11	123358428	123627774	+	NA	NA
ENSG00000023171	sCCA3	GRAMD1B	../03.reference/FUSION/sCCA_weights_v8///sCCA3/sCCA3.ENSG00000023171.16.wgt.RDat	11	123358427	123358428	0.1012	NA	NA	NA	NA	NA	NA	572	0	enet	0.015	0.02	NA	NA	NA	NA	NA	NA	NA	11	123358428	123627774	+	NA	NA
ENSG00000023191	sCCA1	RNH1	../03.reference/FUSION/sCCA_weights_v8///sCCA1/sCCA1.ENSG00000023191.16.wgt.RDat	11	507299	507300	0.4836	NA	NA	NA	NA	NA	NA	418	0	enet	0.52	1.5e-50	NA	NA	NA	NA	NA	NA	NA	11	494512	507300	-	NA	NA
ENSG00000023191	sCCA2	RNH1	../03.reference/FUSION/sCCA_weights_v8///sCCA2/sCCA2.ENSG00000023191.16.wgt.RDat	11	507299	507300	0.3739	NA	NA	NA	NA	NA	NA	418	0	lasso	0.32	2.1e-27	NA	NA	NA	NA	NA	NA	NA	11	494512	507300	-	NA	NA
ENSG00000023191	sCCA3	RNH1	../03.reference/FUSION/sCCA_weights_v8///sCCA3/sCCA3.ENSG00000023191.16.wgt.RDat	11	507299	507300	0.3717	NA	NA	NA	NA	NA	NA	418	0	enet	0.3	1.4e-25	NA	NA	NA	NA	NA	NA	NA	11	494512	507300	-	NA	NA
ENSG00000023228	sCCA1	NDUFS1	../03.reference/FUSION/sCCA_weights_v8///sCCA1/sCCA1.ENSG00000023228.13.wgt.RDat	2	206159583	206159584	0.4992	NA	NA	NA	NA	NA	NA	417	0	top1	0.56	1.3e-56	NA	NA	NA	NA	NA	NA	NA	2	206114817	206159584	-	NA	NA
ENSG00000023228	sCCA2	NDUFS1	../03.reference/FUSION/sCCA_weights_v8///sCCA2/sCCA2.ENSG00000023228.13.wgt.RDat	2	206159583	206159584	0.3028	NA	NA	NA	NA	NA	NA	417	0	enet	0.4	1.2e-35	NA	NA	NA	NA	NA	NA	NA	2	206114817	206159584	-	NA	NA
ENSG00000023228	sCCA3	NDUFS1	../03.reference/FUSION/sCCA_weights_v8///sCCA3/sCCA3.ENSG00000023228.13.wgt.RDat	2	206159583	206159584	0.2091	NA	NA	NA	NA	NA	NA	417	0	top1	0.22	4.1e-18	NA	NA	NA	NA	NA	NA	NA	2	206114817	206159584	-	NA	NA
ENSG00000023287	sCCA1	RB1CC1	../03.reference/FUSION/sCCA_weights_v8///sCCA1/sCCA1.ENSG00000023287.12.wgt.RDat	8	52745842	52745843	0.0638	NA	NA	NA	NA	NA	NA	437	0	enet	0.0021	0.2	NA	NA	NA	NA	NA	NA	NA	8	52622456	52745843	-	NA	NA
ENSG00000023318	sCCA1	ERP44	../03.reference/FUSION/sCCA_weights_v8///sCCA1/sCCA1.ENSG00000023318.7.wgt.RDat	9	100099039	100099040	0.0444	NA	NA	NA	NA	NA	NA	287	0	top1	0.024	0.0039	NA	NA	NA	NA	NA	NA	NA	9	99979179	100099040	-	NA	NA
ENSG00000023318	sCCA2	ERP44	../03.reference/FUSION/sCCA_weights_v8///sCCA2/sCCA2.ENSG00000023318.7.wgt.RDat	9	100099039	100099040	0.1667	NA	NA	NA	NA	NA	NA	287	0	top1	0.089	7e-08	NA	NA	NA	NA	NA	NA	NA	9	99979179	100099040	-	NA	NA
ENSG00000023330	sCCA1	ALAS1	../03.reference/FUSION/sCCA_weights_v8///sCCA1/sCCA1.ENSG00000023330.14.wgt.RDat	3	52198085	52198086	0.1119	NA	NA	NA	NA	NA	NA	320	0	enet	0.052	3.6e-05	NA	NA	NA	NA	NA	NA	NA	3	52198086	52214327	+	0.00318	0
ENSG00000023330	sCCA1	ALAS1	../03.reference/FUSION/sCCA_weights_v8///sCCA1/sCCA1.ENSG00000023330.14.wgt.RDat	3	52198085	52198086	0.1119	NA	NA	NA	NA	NA	NA	320	0	enet	0.052	3.6e-05	NA	NA	NA	NA	NA	NA	NA	3	52198086	52214327	+	0.000823	0
ENSG00000023330	sCCA2	ALAS1	../03.reference/FUSION/sCCA_weights_v8///sCCA2/sCCA2.ENSG00000023330.14.wgt.RDat	3	52198085	52198086	0.0598	NA	NA	NA	NA	NA	NA	320	0	enet	0.021	0.0065	NA	NA	NA	NA	NA	NA	NA	3	52198086	52214327	+	0.0264	1
ENSG00000023330	sCCA3	ALAS1	../03.reference/FUSION/sCCA_weights_v8///sCCA3/sCCA3.ENSG00000023330.14.wgt.RDat	3	52198085	52198086	0.0562	NA	NA	NA	NA	NA	NA	320	0	enet	0.024	0.0036	NA	NA	NA	NA	NA	NA	NA	3	52198086	52214327	+	0.00283	0
ENSG00000023445	sCCA1	BIRC3	../03.reference/FUSION/sCCA_weights_v8///sCCA1/sCCA1.ENSG00000023445.13.wgt.RDat	11	102317449	102317450	0.3699	NA	NA	NA	NA	NA	NA	494	0	enet	0.33	8.5e-29	NA	NA	NA	NA	NA	NA	NA	11	102317450	102339403	+	NA	NA
ENSG00000023445	sCCA2	BIRC3	../03.reference/FUSION/sCCA_weights_v8///sCCA2/sCCA2.ENSG00000023445.13.wgt.RDat	11	102317449	102317450	0.109	NA	NA	NA	NA	NA	NA	494	0	enet	0.054	2.3e-05	NA	NA	NA	NA	NA	NA	NA	11	102317450	102339403	+	NA	NA
ENSG00000023445	sCCA3	BIRC3	../03.reference/FUSION/sCCA_weights_v8///sCCA3/sCCA3.ENSG00000023445.13.wgt.RDat	11	102317449	102317450	0.2433	NA	NA	NA	NA	NA	NA	494	0	top1	0.23	3e-19	NA	NA	NA	NA	NA	NA	NA	11	102317450	102339403	+	NA	NA
ENSG00000023516	sCCA1	AKAP11	../03.reference/FUSION/sCCA_weights_v8///sCCA1/sCCA1.ENSG00000023516.8.wgt.RDat	13	42272152	42272153	0.5672	NA	NA	NA	NA	NA	NA	510	0	lasso	0.57	9e-58	NA	NA	NA	NA	NA	NA	NA	13	42272153	42323267	+	NA	NA
ENSG00000023516	sCCA2	AKAP11	../03.reference/FUSION/sCCA_weights_v8///sCCA2/sCCA2.ENSG00000023516.8.wgt.RDat	13	42272152	42272153	0.5465	NA	NA	NA	NA	NA	NA	510	0	lasso	0.55	5.6e-55	NA	NA	NA	NA	NA	NA	NA	13	42272153	42323267	+	NA	NA
ENSG00000023516	sCCA3	AKAP11	../03.reference/FUSION/sCCA_weights_v8///sCCA3/sCCA3.ENSG00000023516.8.wgt.RDat	13	42272152	42272153	0.2589	NA	NA	NA	NA	NA	NA	510	0	lasso	0.29	2.9e-24	NA	NA	NA	NA	NA	NA	NA	13	42272153	42323267	+	NA	NA
ENSG00000023572	sCCA1	GLRX2	../03.reference/FUSION/sCCA_weights_v8///sCCA1/sCCA1.ENSG00000023572.8.wgt.RDat	1	193106113	193106114	0.1937	NA	NA	NA	NA	NA	NA	348	0	lasso	0.2	8.1e-17	NA	NA	NA	NA	NA	NA	NA	1	193096468	193106114	-	NA	NA
ENSG00000023572	sCCA2	GLRX2	../03.reference/FUSION/sCCA_weights_v8///sCCA2/sCCA2.ENSG00000023572.8.wgt.RDat	1	193106113	193106114	0.1394	NA	NA	NA	NA	NA	NA	348	0	top1	0.14	5.9e-12	NA	NA	NA	NA	NA	NA	NA	1	193096468	193106114	-	NA	NA
ENSG00000023572	sCCA3	GLRX2	../03.reference/FUSION/sCCA_weights_v8///sCCA3/sCCA3.ENSG00000023572.8.wgt.RDat	1	193106113	193106114	0.0908	NA	NA	NA	NA	NA	NA	348	0	lasso	0.051	4.3e-05	NA	NA	NA	NA	NA	NA	NA	1	193096468	193106114	-	NA	NA
ENSG00000023608	sCCA1	SNAPC1	../03.reference/FUSION/sCCA_weights_v8///sCCA1/sCCA1.ENSG00000023608.4.wgt.RDat	14	61762356	61762357	0.359	NA	NA	NA	NA	NA	NA	526	0	lasso	0.36	2.6e-31	NA	NA	NA	NA	NA	NA	NA	14	61762357	61796428	+	NA	NA
ENSG00000023608	sCCA2	SNAPC1	../03.reference/FUSION/sCCA_weights_v8///sCCA2/sCCA2.ENSG00000023608.4.wgt.RDat	14	61762356	61762357	0.1263	NA	NA	NA	NA	NA	NA	526	0	lasso	0.15	2.2e-12	NA	NA	NA	NA	NA	NA	NA	14	61762357	61796428	+	NA	NA
ENSG00000023608	sCCA3	SNAPC1	../03.reference/FUSION/sCCA_weights_v8///sCCA3/sCCA3.ENSG00000023608.4.wgt.RDat	14	61762356	61762357	0.2742	NA	NA	NA	NA	NA	NA	526	0	top1	0.22	1.2e-18	NA	NA	NA	NA	NA	NA	NA	14	61762357	61796428	+	NA	NA
ENSG00000023839	sCCA1	ABCC2	../03.reference/FUSION/sCCA_weights_v8///sCCA1/sCCA1.ENSG00000023839.10.wgt.RDat	10	99782731	99782732	0.1245	NA	NA	NA	NA	NA	NA	451	0	enet	0.12	4.7e-10	NA	NA	NA	NA	NA	NA	NA	10	99782732	99852192	+	0.0029	0
ENSG00000023839	sCCA2	ABCC2	../03.reference/FUSION/sCCA_weights_v8///sCCA2/sCCA2.ENSG00000023839.10.wgt.RDat	10	99782731	99782732	0.1715	NA	NA	NA	NA	NA	NA	451	0	enet	0.12	2.8e-10	NA	NA	NA	NA	NA	NA	NA	10	99782732	99852192	+	0.0028	0
ENSG00000023839	sCCA3	ABCC2	../03.reference/FUSION/sCCA_weights_v8///sCCA3/sCCA3.ENSG00000023839.10.wgt.RDat	10	99782731	99782732	0.1645	NA	NA	NA	NA	NA	NA	451	0	top1	0.033	0.00077	NA	NA	NA	NA	NA	NA	NA	10	99782732	99852192	+	0.00599	0
ENSG00000023892	sCCA1	DEF6	../03.reference/FUSION/sCCA_weights_v8///sCCA1/sCCA1.ENSG00000023892.10.wgt.RDat	6	35297851	35297852	0.2893	NA	NA	NA	NA	NA	NA	430	0	enet	0.41	8.7e-37	NA	NA	NA	NA	NA	NA	NA	6	35297852	35321771	+	NA	NA
ENSG00000023892	sCCA2	DEF6	../03.reference/FUSION/sCCA_weights_v8///sCCA2/sCCA2.ENSG00000023892.10.wgt.RDat	6	35297851	35297852	0.1995	NA	NA	NA	NA	NA	NA	430	0	enet	0.16	1.9e-13	NA	NA	NA	NA	NA	NA	NA	6	35297852	35321771	+	NA	NA
ENSG00000023892	sCCA3	DEF6	../03.reference/FUSION/sCCA_weights_v8///sCCA3/sCCA3.ENSG00000023892.10.wgt.RDat	6	35297851	35297852	0.0445	NA	NA	NA	NA	NA	NA	430	0	top1	0.0072	0.075	NA	NA	NA	NA	NA	NA	NA	6	35297852	35321771	+	NA	NA
ENSG00000023902	sCCA1	PLEKHO1	../03.reference/FUSION/sCCA_weights_v8///sCCA1/sCCA1.ENSG00000023902.13.wgt.RDat	1	150149182	150149183	0.1441	NA	NA	NA	NA	NA	NA	197	0	lasso	0.17	2.4e-14	NA	NA	NA	NA	NA	NA	NA	1	150149183	150164720	+	NA	NA
ENSG00000023902	sCCA2	PLEKHO1	../03.reference/FUSION/sCCA_weights_v8///sCCA2/sCCA2.ENSG00000023902.13.wgt.RDat	1	150149182	150149183	0.0799	NA	NA	NA	NA	NA	NA	197	0	enet	0.062	6.1e-06	NA	NA	NA	NA	NA	NA	NA	1	150149183	150164720	+	NA	NA
ENSG00000023902	sCCA3	PLEKHO1	../03.reference/FUSION/sCCA_weights_v8///sCCA3/sCCA3.ENSG00000023902.13.wgt.RDat	1	150149182	150149183	0.0892	NA	NA	NA	NA	NA	NA	197	0	enet	0.032	0.00094	NA	NA	NA	NA	NA	NA	NA	1	150149183	150164720	+	NA	NA
ENSG00000023909	sCCA1	GCLM	../03.reference/FUSION/sCCA_weights_v8///sCCA1/sCCA1.ENSG00000023909.9.wgt.RDat	1	93909455	93909456	0.1861	NA	NA	NA	NA	NA	NA	431	0	lasso	0.22	2.8e-18	NA	NA	NA	NA	NA	NA	NA	1	93885205	93909456	-	NA	NA
ENSG00000023909	sCCA2	GCLM	../03.reference/FUSION/sCCA_weights_v8///sCCA2/sCCA2.ENSG00000023909.9.wgt.RDat	1	93909455	93909456	0.1427	NA	NA	NA	NA	NA	NA	431	0	enet	0.13	2.5e-11	NA	NA	NA	NA	NA	NA	NA	1	93885205	93909456	-	NA	NA
ENSG00000023909	sCCA3	GCLM	../03.reference/FUSION/sCCA_weights_v8///sCCA3/sCCA3.ENSG00000023909.9.wgt.RDat	1	93909455	93909456	0.1266	NA	NA	NA	NA	NA	NA	431	0	lasso	0.099	1.1e-08	NA	NA	NA	NA	NA	NA	NA	1	93885205	93909456	-	NA	NA
ENSG00000024048	sCCA1	UBR2	../03.reference/FUSION/sCCA_weights_v8///sCCA1/sCCA1.ENSG00000024048.10.wgt.RDat	6	42564061	42564062	0.27	NA	NA	NA	NA	NA	NA	400	0	top1	0.23	2.8e-19	NA	NA	NA	NA	NA	NA	NA	6	42564062	42693504	+	NA	NA
ENSG00000024048	sCCA2	UBR2	../03.reference/FUSION/sCCA_weights_v8///sCCA2/sCCA2.ENSG00000024048.10.wgt.RDat	6	42564061	42564062	0.2412	NA	NA	NA	NA	NA	NA	400	0	top1	0.13	2.6e-11	NA	NA	NA	NA	NA	NA	NA	6	42564062	42693504	+	NA	NA
ENSG00000024048	sCCA3	UBR2	../03.reference/FUSION/sCCA_weights_v8///sCCA3/sCCA3.ENSG00000024048.10.wgt.RDat	6	42564061	42564062	0.1227	NA	NA	NA	NA	NA	NA	400	0	top1	0.08	3.1e-07	NA	NA	NA	NA	NA	NA	NA	6	42564062	42693504	+	NA	NA
ENSG00000024422	sCCA1	EHD2	../03.reference/FUSION/sCCA_weights_v8///sCCA1/sCCA1.ENSG00000024422.11.wgt.RDat	19	47713342	47713343	0.213	NA	NA	NA	NA	NA	NA	469	0	top1	0.088	7.2e-08	NA	NA	NA	NA	NA	NA	NA	19	47713343	47743134	+	NA	NA
ENSG00000024422	sCCA2	EHD2	../03.reference/FUSION/sCCA_weights_v8///sCCA2/sCCA2.ENSG00000024422.11.wgt.RDat	19	47713342	47713343	0.117	NA	NA	NA	NA	NA	NA	469	0	enet	0.014	0.021	NA	NA	NA	NA	NA	NA	NA	19	47713343	47743134	+	NA	NA
ENSG00000024422	sCCA3	EHD2	../03.reference/FUSION/sCCA_weights_v8///sCCA3/sCCA3.ENSG00000024422.11.wgt.RDat	19	47713342	47713343	0.1555	NA	NA	NA	NA	NA	NA	469	0	enet	0.0086	0.057	NA	NA	NA	NA	NA	NA	NA	19	47713343	47743134	+	NA	NA
ENSG00000024862	sCCA1	CCDC28A	../03.reference/FUSION/sCCA_weights_v8///sCCA1/sCCA1.ENSG00000024862.17.wgt.RDat	6	138773508	138773509	0.1947	NA	NA	NA	NA	NA	NA	436	0	top1	0.18	4.2e-15	NA	NA	NA	NA	NA	NA	NA	6	138773509	138793319	+	NA	NA
ENSG00000024862	sCCA2	CCDC28A	../03.reference/FUSION/sCCA_weights_v8///sCCA2/sCCA2.ENSG00000024862.17.wgt.RDat	6	138773508	138773509	0.1112	NA	NA	NA	NA	NA	NA	436	0	lasso	0.029	0.0018	NA	NA	NA	NA	NA	NA	NA	6	138773509	138793319	+	NA	NA
ENSG00000024862	sCCA3	CCDC28A	../03.reference/FUSION/sCCA_weights_v8///sCCA3/sCCA3.ENSG00000024862.17.wgt.RDat	6	138773508	138773509	0.1253	NA	NA	NA	NA	NA	NA	436	0	enet	0.044	0.00013	NA	NA	NA	NA	NA	NA	NA	6	138773509	138793319	+	NA	NA
ENSG00000025039	sCCA1	RRAGD	../03.reference/FUSION/sCCA_weights_v8///sCCA1/sCCA1.ENSG00000025039.14.wgt.RDat	6	89412269	89412270	0.2439	NA	NA	NA	NA	NA	NA	444	0	lasso	0.27	2.9e-22	NA	NA	NA	NA	NA	NA	NA	6	89364636	89412270	-	NA	NA
ENSG00000025039	sCCA2	RRAGD	../03.reference/FUSION/sCCA_weights_v8///sCCA2/sCCA2.ENSG00000025039.14.wgt.RDat	6	89412269	89412270	0.2834	NA	NA	NA	NA	NA	NA	444	0	enet	0.18	6.3e-15	NA	NA	NA	NA	NA	NA	NA	6	89364636	89412270	-	NA	NA
ENSG00000025039	sCCA3	RRAGD	../03.reference/FUSION/sCCA_weights_v8///sCCA3/sCCA3.ENSG00000025039.14.wgt.RDat	6	89412269	89412270	0.0973	NA	NA	NA	NA	NA	NA	444	0	enet	0.08	3.1e-07	NA	NA	NA	NA	NA	NA	NA	6	89364636	89412270	-	NA	NA
ENSG00000025156	sCCA1	HSF2	../03.reference/FUSION/sCCA_weights_v8///sCCA1/sCCA1.ENSG00000025156.12.wgt.RDat	6	122399545	122399546	0.5335	NA	NA	NA	NA	NA	NA	414	0	lasso	0.55	1.5e-54	NA	NA	NA	NA	NA	NA	NA	6	122399546	122433119	+	NA	NA
ENSG00000025156	sCCA2	HSF2	../03.reference/FUSION/sCCA_weights_v8///sCCA2/sCCA2.ENSG00000025156.12.wgt.RDat	6	122399545	122399546	0.3695	NA	NA	NA	NA	NA	NA	414	0	enet	0.32	2.6e-27	NA	NA	NA	NA	NA	NA	NA	6	122399546	122433119	+	NA	NA
ENSG00000025156	sCCA3	HSF2	../03.reference/FUSION/sCCA_weights_v8///sCCA3/sCCA3.ENSG00000025156.12.wgt.RDat	6	122399545	122399546	0.5341	NA	NA	NA	NA	NA	NA	414	0	enet	0.54	2.6e-53	NA	NA	NA	NA	NA	NA	NA	6	122399546	122433119	+	NA	NA
ENSG00000025293	sCCA1	PHF20	../03.reference/FUSION/sCCA_weights_v8///sCCA1/sCCA1.ENSG00000025293.16.wgt.RDat	20	35771973	35771974	0.0828	NA	NA	NA	NA	NA	NA	288	0	top1	0.11	1.9e-09	NA	NA	NA	NA	NA	NA	NA	20	35771974	35950381	+	NA	NA
ENSG00000025293	sCCA2	PHF20	../03.reference/FUSION/sCCA_weights_v8///sCCA2/sCCA2.ENSG00000025293.16.wgt.RDat	20	35771973	35771974	0.1174	NA	NA	NA	NA	NA	NA	288	0	top1	0.13	8.9e-11	NA	NA	NA	NA	NA	NA	NA	20	35771974	35950381	+	NA	NA
ENSG00000025293	sCCA3	PHF20	../03.reference/FUSION/sCCA_weights_v8///sCCA3/sCCA3.ENSG00000025293.16.wgt.RDat	20	35771973	35771974	0.166	NA	NA	NA	NA	NA	NA	288	0	top1	0.071	1.5e-06	NA	NA	NA	NA	NA	NA	NA	20	35771974	35950381	+	NA	NA
ENSG00000025434	sCCA1	NR1H3	../03.reference/FUSION/sCCA_weights_v8///sCCA1/sCCA1.ENSG00000025434.18.wgt.RDat	11	47248299	47248300	0.3645	rs1352307	-4.87	rs11039035	0.08025	-6	1.1843	296	35	enet	0.15	1.5e-12	-0.6603	0.509	NA	NA	NA	NA	NA	11	47248300	47269032	+	NA	NA
ENSG00000025434	sCCA2	NR1H3	../03.reference/FUSION/sCCA_weights_v8///sCCA2/sCCA2.ENSG00000025434.18.wgt.RDat	11	47248299	47248300	0.131	rs1352307	-4.87	rs6485773	0.11351	6.48	1.8934	296	41	enet	0.12	1.4e-10	2.9617	0.00306	0	0.992	0	0.008	0	11	47248300	47269032	+	NA	NA
ENSG00000025434	sCCA3	NR1H3	../03.reference/FUSION/sCCA_weights_v8///sCCA3/sCCA3.ENSG00000025434.18.wgt.RDat	11	47248299	47248300	0.2552	rs1352307	-4.87	rs10838681	0.08158	-6.13	0.0358	296	3	lasso	0.12	2.4e-10	-0.4334	0.665	NA	NA	NA	NA	NA	11	47248300	47269032	+	NA	NA
ENSG00000025708	sCCA1	TYMP	../03.reference/FUSION/sCCA_weights_v8///sCCA1/sCCA1.ENSG00000025708.13.wgt.RDat	22	50530055	50530056	0.5062	NA	NA	NA	NA	NA	NA	318	0	lasso	0.45	2.9e-41	NA	NA	NA	NA	NA	NA	NA	22	50525752	50530056	-	NA	NA
ENSG00000025708	sCCA2	TYMP	../03.reference/FUSION/sCCA_weights_v8///sCCA2/sCCA2.ENSG00000025708.13.wgt.RDat	22	50530055	50530056	0.4272	NA	NA	NA	NA	NA	NA	318	0	lasso	0.39	4.2e-34	NA	NA	NA	NA	NA	NA	NA	22	50525752	50530056	-	NA	NA
ENSG00000025708	sCCA3	TYMP	../03.reference/FUSION/sCCA_weights_v8///sCCA3/sCCA3.ENSG00000025708.13.wgt.RDat	22	50530055	50530056	0.4687	NA	NA	NA	NA	NA	NA	318	0	lasso	0.36	3.2e-31	NA	NA	NA	NA	NA	NA	NA	22	50525752	50530056	-	NA	NA
ENSG00000025770	sCCA1	NCAPH2	../03.reference/FUSION/sCCA_weights_v8///sCCA1/sCCA1.ENSG00000025770.18.wgt.RDat	22	50508215	50508216	0.1477	NA	NA	NA	NA	NA	NA	328	0	top1	0.045	0.00012	NA	NA	NA	NA	NA	NA	NA	22	50508216	50523472	+	NA	NA
ENSG00000025770	sCCA2	NCAPH2	../03.reference/FUSION/sCCA_weights_v8///sCCA2/sCCA2.ENSG00000025770.18.wgt.RDat	22	50508215	50508216	0.1484	NA	NA	NA	NA	NA	NA	328	0	enet	0.038	0.00034	NA	NA	NA	NA	NA	NA	NA	22	50508216	50523472	+	NA	NA
ENSG00000025770	sCCA3	NCAPH2	../03.reference/FUSION/sCCA_weights_v8///sCCA3/sCCA3.ENSG00000025770.18.wgt.RDat	22	50508215	50508216	0.1109	NA	NA	NA	NA	NA	NA	328	0	lasso	0.042	0.00018	NA	NA	NA	NA	NA	NA	NA	22	50508216	50523472	+	NA	NA
ENSG00000025772	sCCA1	TOMM34	../03.reference/FUSION/sCCA_weights_v8///sCCA1/sCCA1.ENSG00000025772.7.wgt.RDat	20	44960485	44960486	0.3017	NA	NA	NA	NA	NA	NA	416	0	enet	0.26	1.8e-21	NA	NA	NA	NA	NA	NA	NA	20	44942130	44960486	-	0.0165	1
ENSG00000025772	sCCA2	TOMM34	../03.reference/FUSION/sCCA_weights_v8///sCCA2/sCCA2.ENSG00000025772.7.wgt.RDat	20	44960485	44960486	0.2162	NA	NA	NA	NA	NA	NA	416	0	enet	0.18	1.1e-14	NA	NA	NA	NA	NA	NA	NA	20	44942130	44960486	-	0.0284	0
ENSG00000025772	sCCA3	TOMM34	../03.reference/FUSION/sCCA_weights_v8///sCCA3/sCCA3.ENSG00000025772.7.wgt.RDat	20	44960485	44960486	0.2642	NA	NA	NA	NA	NA	NA	416	0	enet	0.21	3.9e-17	NA	NA	NA	NA	NA	NA	NA	20	44942130	44960486	-	0.033	1
ENSG00000025796	sCCA1	SEC63	../03.reference/FUSION/sCCA_weights_v8///sCCA1/sCCA1.ENSG00000025796.13.wgt.RDat	6	107957339	107957340	0.0855	NA	NA	NA	NA	NA	NA	418	0	lasso	0.071	1.5e-06	NA	NA	NA	NA	NA	NA	NA	6	107867756	107957340	-	NA	NA
ENSG00000025800	sCCA1	KPNA6	../03.reference/FUSION/sCCA_weights_v8///sCCA1/sCCA1.ENSG00000025800.13.wgt.RDat	1	32108037	32108038	0.1555	NA	NA	NA	NA	NA	NA	245	0	top1	0.18	1.3e-14	NA	NA	NA	NA	NA	NA	NA	1	32108038	32176375	+	0.52	1
ENSG00000025800	sCCA2	KPNA6	../03.reference/FUSION/sCCA_weights_v8///sCCA2/sCCA2.ENSG00000025800.13.wgt.RDat	1	32108037	32108038	0.0553	NA	NA	NA	NA	NA	NA	245	0	top1	0.067	2.8e-06	NA	NA	NA	NA	NA	NA	NA	1	32108038	32176375	+	NA	NA
ENSG00000025800	sCCA3	KPNA6	../03.reference/FUSION/sCCA_weights_v8///sCCA3/sCCA3.ENSG00000025800.13.wgt.RDat	1	32108037	32108038	0.0826	NA	NA	NA	NA	NA	NA	245	0	enet	0.073	9.5e-07	NA	NA	NA	NA	NA	NA	NA	1	32108038	32176375	+	1	1
ENSG00000026025	sCCA1	VIM	../03.reference/FUSION/sCCA_weights_v8///sCCA1/sCCA1.ENSG00000026025.15.wgt.RDat	10	17228258	17228259	0.2529	NA	NA	NA	NA	NA	NA	654	0	lasso	0.15	6.9e-13	NA	NA	NA	NA	NA	NA	NA	10	17228259	17237593	+	NA	NA
ENSG00000026025	sCCA2	VIM	../03.reference/FUSION/sCCA_weights_v8///sCCA2/sCCA2.ENSG00000026025.15.wgt.RDat	10	17228258	17228259	0.0964	NA	NA	NA	NA	NA	NA	654	0	top1	0.065	4e-06	NA	NA	NA	NA	NA	NA	NA	10	17228259	17237593	+	NA	NA
ENSG00000026025	sCCA3	VIM	../03.reference/FUSION/sCCA_weights_v8///sCCA3/sCCA3.ENSG00000026025.15.wgt.RDat	10	17228258	17228259	0.2309	NA	NA	NA	NA	NA	NA	654	0	enet	0.15	7.3e-13	NA	NA	NA	NA	NA	NA	NA	10	17228259	17237593	+	NA	NA
ENSG00000026103	sCCA1	FAS	../03.reference/FUSION/sCCA_weights_v8///sCCA1/sCCA1.ENSG00000026103.21.wgt.RDat	10	88990581	88990582	0.5533	NA	NA	NA	NA	NA	NA	571	0	lasso	0.54	1.5e-52	NA	NA	NA	NA	NA	NA	NA	10	88990582	89015785	+	0.0134	1
ENSG00000026103	sCCA2	FAS	../03.reference/FUSION/sCCA_weights_v8///sCCA2/sCCA2.ENSG00000026103.21.wgt.RDat	10	88990581	88990582	0.4429	NA	NA	NA	NA	NA	NA	571	0	lasso	0.38	2.5e-33	NA	NA	NA	NA	NA	NA	NA	10	88990582	89015785	+	0.0132	0
ENSG00000026103	sCCA3	FAS	../03.reference/FUSION/sCCA_weights_v8///sCCA3/sCCA3.ENSG00000026103.21.wgt.RDat	10	88990581	88990582	0.3836	NA	NA	NA	NA	NA	NA	571	0	top1	0.37	2.5e-32	NA	NA	NA	NA	NA	NA	NA	10	88990582	89015785	+	0.0114	0
ENSG00000026508	sCCA1	CD44	../03.reference/FUSION/sCCA_weights_v8///sCCA1/sCCA1.ENSG00000026508.17.wgt.RDat	11	35138869	35138870	0.198	NA	NA	NA	NA	NA	NA	674	0	enet	0.22	4e-18	NA	NA	NA	NA	NA	NA	NA	11	35138870	35232402	+	NA	NA
ENSG00000026508	sCCA2	CD44	../03.reference/FUSION/sCCA_weights_v8///sCCA2/sCCA2.ENSG00000026508.17.wgt.RDat	11	35138869	35138870	0.139	NA	NA	NA	NA	NA	NA	674	0	enet	0.094	2.8e-08	NA	NA	NA	NA	NA	NA	NA	11	35138870	35232402	+	NA	NA
ENSG00000026508	sCCA3	CD44	../03.reference/FUSION/sCCA_weights_v8///sCCA3/sCCA3.ENSG00000026508.17.wgt.RDat	11	35138869	35138870	0.155	NA	NA	NA	NA	NA	NA	674	0	enet	0.15	8.7e-13	NA	NA	NA	NA	NA	NA	NA	11	35138870	35232402	+	NA	NA
ENSG00000026652	sCCA1	AGPAT4	../03.reference/FUSION/sCCA_weights_v8///sCCA1/sCCA1.ENSG00000026652.13.wgt.RDat	6	161274060	161274061	0.3546	NA	NA	NA	NA	NA	NA	616	0	lasso	0.23	4e-19	NA	NA	NA	NA	NA	NA	NA	6	161129979	161274061	-	NA	NA
ENSG00000026652	sCCA2	AGPAT4	../03.reference/FUSION/sCCA_weights_v8///sCCA2/sCCA2.ENSG00000026652.13.wgt.RDat	6	161274060	161274061	0.2786	NA	NA	NA	NA	NA	NA	616	0	lasso	0.078	3.9e-07	NA	NA	NA	NA	NA	NA	NA	6	161129979	161274061	-	NA	NA
ENSG00000026652	sCCA3	AGPAT4	../03.reference/FUSION/sCCA_weights_v8///sCCA3/sCCA3.ENSG00000026652.13.wgt.RDat	6	161274060	161274061	0.1203	NA	NA	NA	NA	NA	NA	616	0	enet	0.066	3.2e-06	NA	NA	NA	NA	NA	NA	NA	6	161129979	161274061	-	NA	NA
ENSG00000026950	sCCA1	BTN3A1	../03.reference/FUSION/sCCA_weights_v8///sCCA1/sCCA1.ENSG00000026950.16.wgt.RDat	6	26402236	26402237	0.3955	NA	NA	NA	NA	NA	NA	524	0	lasso	0.45	1.6e-41	NA	NA	NA	NA	NA	NA	NA	6	26402237	26415216	+	NA	NA
ENSG00000026950	sCCA2	BTN3A1	../03.reference/FUSION/sCCA_weights_v8///sCCA2/sCCA2.ENSG00000026950.16.wgt.RDat	6	26402236	26402237	0.3377	NA	NA	NA	NA	NA	NA	524	0	lasso	0.39	2.2e-34	NA	NA	NA	NA	NA	NA	NA	6	26402237	26415216	+	NA	NA
ENSG00000026950	sCCA3	BTN3A1	../03.reference/FUSION/sCCA_weights_v8///sCCA3/sCCA3.ENSG00000026950.16.wgt.RDat	6	26402236	26402237	0.3428	NA	NA	NA	NA	NA	NA	524	0	lasso	0.35	8.2e-31	NA	NA	NA	NA	NA	NA	NA	6	26402237	26415216	+	NA	NA
ENSG00000027001	sCCA1	MIPEP	../03.reference/FUSION/sCCA_weights_v8///sCCA1/sCCA1.ENSG00000027001.9.wgt.RDat	13	23889418	23889419	0.7058	NA	NA	NA	NA	NA	NA	763	0	lasso	0.68	2.1e-77	NA	NA	NA	NA	NA	NA	NA	13	23730189	23889419	-	NA	NA
ENSG00000027001	sCCA2	MIPEP	../03.reference/FUSION/sCCA_weights_v8///sCCA2/sCCA2.ENSG00000027001.9.wgt.RDat	13	23889418	23889419	0.4841	NA	NA	NA	NA	NA	NA	763	0	enet	0.31	5.1e-26	NA	NA	NA	NA	NA	NA	NA	13	23730189	23889419	-	NA	NA
ENSG00000027001	sCCA3	MIPEP	../03.reference/FUSION/sCCA_weights_v8///sCCA3/sCCA3.ENSG00000027001.9.wgt.RDat	13	23889418	23889419	0.3334	NA	NA	NA	NA	NA	NA	763	0	lasso	0.35	4.1e-30	NA	NA	NA	NA	NA	NA	NA	13	23730189	23889419	-	NA	NA
ENSG00000027075	sCCA1	PRKCH	../03.reference/FUSION/sCCA_weights_v8///sCCA1/sCCA1.ENSG00000027075.14.wgt.RDat	14	61187558	61187559	0.1967	NA	NA	NA	NA	NA	NA	409	0	enet	0.12	3.2e-10	NA	NA	NA	NA	NA	NA	NA	14	61187559	61550976	+	NA	NA
ENSG00000027075	sCCA2	PRKCH	../03.reference/FUSION/sCCA_weights_v8///sCCA2/sCCA2.ENSG00000027075.14.wgt.RDat	14	61187558	61187559	0.095	NA	NA	NA	NA	NA	NA	409	0	lasso	0.014	0.022	NA	NA	NA	NA	NA	NA	NA	14	61187559	61550976	+	NA	NA
ENSG00000027075	sCCA3	PRKCH	../03.reference/FUSION/sCCA_weights_v8///sCCA3/sCCA3.ENSG00000027075.14.wgt.RDat	14	61187558	61187559	0.0969	NA	NA	NA	NA	NA	NA	409	0	enet	0.03	0.0015	NA	NA	NA	NA	NA	NA	NA	14	61187559	61550976	+	NA	NA
ENSG00000027697	sCCA1	IFNGR1	../03.reference/FUSION/sCCA_weights_v8///sCCA1/sCCA1.ENSG00000027697.13.wgt.RDat	6	137219448	137219449	0.116	NA	NA	NA	NA	NA	NA	527	0	lasso	0.013	0.026	NA	NA	NA	NA	NA	NA	NA	6	137197484	137219449	-	NA	NA
ENSG00000027697	sCCA2	IFNGR1	../03.reference/FUSION/sCCA_weights_v8///sCCA2/sCCA2.ENSG00000027697.13.wgt.RDat	6	137219448	137219449	0.0841	NA	NA	NA	NA	NA	NA	527	0	enet	0.0017	0.22	NA	NA	NA	NA	NA	NA	NA	6	137197484	137219449	-	NA	NA
ENSG00000027697	sCCA3	IFNGR1	../03.reference/FUSION/sCCA_weights_v8///sCCA3/sCCA3.ENSG00000027697.13.wgt.RDat	6	137219448	137219449	0.1745	NA	NA	NA	NA	NA	NA	527	0	enet	0.052	3.6e-05	NA	NA	NA	NA	NA	NA	NA	6	137197484	137219449	-	NA	NA
ENSG00000027847	sCCA1	B4GALT7	../03.reference/FUSION/sCCA_weights_v8///sCCA1/sCCA1.ENSG00000027847.13.wgt.RDat	5	177600099	177600100	0.616	NA	NA	NA	NA	NA	NA	240	0	lasso	0.52	6.4e-51	NA	NA	NA	NA	NA	NA	NA	5	177600100	177610347	+	0.00651	0
ENSG00000027847	sCCA2	B4GALT7	../03.reference/FUSION/sCCA_weights_v8///sCCA2/sCCA2.ENSG00000027847.13.wgt.RDat	5	177600099	177600100	0.621	NA	NA	NA	NA	NA	NA	240	0	lasso	0.52	1.8e-50	NA	NA	NA	NA	NA	NA	NA	5	177600100	177610347	+	0.0062	0
ENSG00000027847	sCCA3	B4GALT7	../03.reference/FUSION/sCCA_weights_v8///sCCA3/sCCA3.ENSG00000027847.13.wgt.RDat	5	177600099	177600100	0.6202	NA	NA	NA	NA	NA	NA	240	0	lasso	0.52	8.3e-51	NA	NA	NA	NA	NA	NA	NA	5	177600100	177610347	+	0.00711	0
ENSG00000027869	sCCA1	SH2D2A	../03.reference/FUSION/sCCA_weights_v8///sCCA1/sCCA1.ENSG00000027869.11.wgt.RDat	1	156816861	156816862	0.2496	NA	NA	NA	NA	NA	NA	454	0	lasso	0.17	3.2e-14	NA	NA	NA	NA	NA	NA	NA	1	156806243	156816862	-	NA	NA
ENSG00000027869	sCCA2	SH2D2A	../03.reference/FUSION/sCCA_weights_v8///sCCA2/sCCA2.ENSG00000027869.11.wgt.RDat	1	156816861	156816862	0.0866	NA	NA	NA	NA	NA	NA	454	0	enet	0.022	0.0051	NA	NA	NA	NA	NA	NA	NA	1	156806243	156816862	-	NA	NA
ENSG00000027869	sCCA3	SH2D2A	../03.reference/FUSION/sCCA_weights_v8///sCCA3/sCCA3.ENSG00000027869.11.wgt.RDat	1	156816861	156816862	0.1027	NA	NA	NA	NA	NA	NA	454	0	enet	0.016	0.017	NA	NA	NA	NA	NA	NA	NA	1	156806243	156816862	-	NA	NA
ENSG00000028116	sCCA1	VRK2	../03.reference/FUSION/sCCA_weights_v8///sCCA1/sCCA1.ENSG00000028116.16.wgt.RDat	2	57907650	57907651	0.2504	NA	NA	NA	NA	NA	NA	381	0	lasso	0.33	2.7e-28	NA	NA	NA	NA	NA	NA	NA	2	57907651	58159920	+	0.762	1
ENSG00000028116	sCCA2	VRK2	../03.reference/FUSION/sCCA_weights_v8///sCCA2/sCCA2.ENSG00000028116.16.wgt.RDat	2	57907650	57907651	0.1359	NA	NA	NA	NA	NA	NA	381	0	enet	0.15	1.2e-12	NA	NA	NA	NA	NA	NA	NA	2	57907651	58159920	+	0.0687	0
ENSG00000028116	sCCA2	VRK2	../03.reference/FUSION/sCCA_weights_v8///sCCA2/sCCA2.ENSG00000028116.16.wgt.RDat	2	57907650	57907651	0.1359	NA	NA	NA	NA	NA	NA	381	0	enet	0.15	1.2e-12	NA	NA	NA	NA	NA	NA	NA	2	57907651	58159920	+	0.408	1
ENSG00000028116	sCCA3	VRK2	../03.reference/FUSION/sCCA_weights_v8///sCCA3/sCCA3.ENSG00000028116.16.wgt.RDat	2	57907650	57907651	0.1259	NA	NA	NA	NA	NA	NA	381	0	lasso	0.12	5.5e-10	NA	NA	NA	NA	NA	NA	NA	2	57907651	58159920	+	0.971	1
ENSG00000028116	sCCA3	VRK2	../03.reference/FUSION/sCCA_weights_v8///sCCA3/sCCA3.ENSG00000028116.16.wgt.RDat	2	57907650	57907651	0.1259	NA	NA	NA	NA	NA	NA	381	0	lasso	0.12	5.5e-10	NA	NA	NA	NA	NA	NA	NA	2	57907651	58159920	+	0.927	1
ENSG00000028137	sCCA1	TNFRSF1B	../03.reference/FUSION/sCCA_weights_v8///sCCA1/sCCA1.ENSG00000028137.18.wgt.RDat	1	12167038	12167039	0.1094	NA	NA	NA	NA	NA	NA	449	0	top1	4e-04	0.29	NA	NA	NA	NA	NA	NA	NA	1	12167039	12209228	+	NA	NA
ENSG00000028137	sCCA2	TNFRSF1B	../03.reference/FUSION/sCCA_weights_v8///sCCA2/sCCA2.ENSG00000028137.18.wgt.RDat	1	12167038	12167039	0.0901	NA	NA	NA	NA	NA	NA	0	0	enet	0.00074	0.27	NA	NA	NA	NA	NA	NA	NA	1	12167039	12209228	+	NA	NA
ENSG00000028203	sCCA1	VEZT	../03.reference/FUSION/sCCA_weights_v8///sCCA1/sCCA1.ENSG00000028203.17.wgt.RDat	12	95217745	95217746	0.3211	NA	NA	NA	NA	NA	NA	609	0	lasso	0.29	2.1e-24	NA	NA	NA	NA	NA	NA	NA	12	95217746	95302790	+	NA	NA
ENSG00000028203	sCCA2	VEZT	../03.reference/FUSION/sCCA_weights_v8///sCCA2/sCCA2.ENSG00000028203.17.wgt.RDat	12	95217745	95217746	0.4904	NA	NA	NA	NA	NA	NA	609	0	enet	0.4	1e-35	NA	NA	NA	NA	NA	NA	NA	12	95217746	95302790	+	NA	NA
ENSG00000028203	sCCA3	VEZT	../03.reference/FUSION/sCCA_weights_v8///sCCA3/sCCA3.ENSG00000028203.17.wgt.RDat	12	95217745	95217746	0.2475	NA	NA	NA	NA	NA	NA	609	0	enet	0.31	1.7e-26	NA	NA	NA	NA	NA	NA	NA	12	95217746	95302790	+	NA	NA
ENSG00000028277	sCCA1	POU2F2	../03.reference/FUSION/sCCA_weights_v8///sCCA1/sCCA1.ENSG00000028277.21.wgt.RDat	19	42196584	42196585	0.0786	NA	NA	NA	NA	NA	NA	204	0	enet	0.014	0.022	NA	NA	NA	NA	NA	NA	NA	19	42086110	42196585	-	NA	NA
ENSG00000028277	sCCA2	POU2F2	../03.reference/FUSION/sCCA_weights_v8///sCCA2/sCCA2.ENSG00000028277.21.wgt.RDat	19	42196584	42196585	0.1569	NA	NA	NA	NA	NA	NA	204	0	enet	0.086	1.1e-07	NA	NA	NA	NA	NA	NA	NA	19	42086110	42196585	-	NA	NA
ENSG00000028277	sCCA3	POU2F2	../03.reference/FUSION/sCCA_weights_v8///sCCA3/sCCA3.ENSG00000028277.21.wgt.RDat	19	42196584	42196585	0.0791	NA	NA	NA	NA	NA	NA	204	0	lasso	0.03	0.0015	NA	NA	NA	NA	NA	NA	NA	19	42086110	42196585	-	NA	NA
ENSG00000028310	sCCA1	BRD9	../03.reference/FUSION/sCCA_weights_v8///sCCA1/sCCA1.ENSG00000028310.17.wgt.RDat	5	892641	892642	0.3017	NA	NA	NA	NA	NA	NA	372	0	top1	0.32	9.4e-28	NA	NA	NA	NA	NA	NA	NA	5	863741	892642	-	NA	NA
ENSG00000028310	sCCA2	BRD9	../03.reference/FUSION/sCCA_weights_v8///sCCA2/sCCA2.ENSG00000028310.17.wgt.RDat	5	892641	892642	0.1164	NA	NA	NA	NA	NA	NA	372	0	top1	0.11	1.2e-09	NA	NA	NA	NA	NA	NA	NA	5	863741	892642	-	NA	NA
ENSG00000028310	sCCA3	BRD9	../03.reference/FUSION/sCCA_weights_v8///sCCA3/sCCA3.ENSG00000028310.17.wgt.RDat	5	892641	892642	0.2287	NA	NA	NA	NA	NA	NA	372	0	enet	0.19	8.5e-16	NA	NA	NA	NA	NA	NA	NA	5	863741	892642	-	NA	NA
ENSG00000028528	sCCA1	SNX1	../03.reference/FUSION/sCCA_weights_v8///sCCA1/sCCA1.ENSG00000028528.14.wgt.RDat	15	64094122	64094123	0.4092	NA	NA	NA	NA	NA	NA	291	0	lasso	0.37	4.3e-32	NA	NA	NA	NA	NA	NA	NA	15	64094123	64146090	+	NA	NA
ENSG00000028528	sCCA2	SNX1	../03.reference/FUSION/sCCA_weights_v8///sCCA2/sCCA2.ENSG00000028528.14.wgt.RDat	15	64094122	64094123	0.3228	NA	NA	NA	NA	NA	NA	291	0	top1	0.17	1.9e-14	NA	NA	NA	NA	NA	NA	NA	15	64094123	64146090	+	NA	NA
ENSG00000028528	sCCA3	SNX1	../03.reference/FUSION/sCCA_weights_v8///sCCA3/sCCA3.ENSG00000028528.14.wgt.RDat	15	64094122	64094123	0.1692	NA	NA	NA	NA	NA	NA	291	0	top1	0.11	2.7e-09	NA	NA	NA	NA	NA	NA	NA	15	64094123	64146090	+	NA	NA
ENSG00000028839	sCCA1	TBPL1	../03.reference/FUSION/sCCA_weights_v8///sCCA1/sCCA1.ENSG00000028839.9.wgt.RDat	6	133952169	133952170	0.1912	NA	NA	NA	NA	NA	NA	436	0	lasso	0.16	1.2e-13	NA	NA	NA	NA	NA	NA	NA	6	133952170	133988696	+	NA	NA
ENSG00000028839	sCCA2	TBPL1	../03.reference/FUSION/sCCA_weights_v8///sCCA2/sCCA2.ENSG00000028839.9.wgt.RDat	6	133952169	133952170	0.1738	NA	NA	NA	NA	NA	NA	436	0	lasso	0.12	6.4e-10	NA	NA	NA	NA	NA	NA	NA	6	133952170	133988696	+	NA	NA
ENSG00000028839	sCCA3	TBPL1	../03.reference/FUSION/sCCA_weights_v8///sCCA3/sCCA3.ENSG00000028839.9.wgt.RDat	6	133952169	133952170	0.1662	NA	NA	NA	NA	NA	NA	436	0	top1	0.075	6.5e-07	NA	NA	NA	NA	NA	NA	NA	6	133952170	133988696	+	NA	NA
ENSG00000029153	sCCA1	ARNTL2	../03.reference/FUSION/sCCA_weights_v8///sCCA1/sCCA1.ENSG00000029153.14.wgt.RDat	12	27332853	27332854	0.0972	NA	NA	NA	NA	NA	NA	505	0	lasso	0.01	0.041	NA	NA	NA	NA	NA	NA	NA	12	27332854	27425289	+	NA	NA
ENSG00000029153	sCCA2	ARNTL2	../03.reference/FUSION/sCCA_weights_v8///sCCA2/sCCA2.ENSG00000029153.14.wgt.RDat	12	27332853	27332854	0.0844	NA	NA	NA	NA	NA	NA	505	0	top1	0.069	1.9e-06	NA	NA	NA	NA	NA	NA	NA	12	27332854	27425289	+	NA	NA
ENSG00000029153	sCCA3	ARNTL2	../03.reference/FUSION/sCCA_weights_v8///sCCA3/sCCA3.ENSG00000029153.14.wgt.RDat	12	27332853	27332854	0.0797	NA	NA	NA	NA	NA	NA	505	0	lasso	0.0084	0.059	NA	NA	NA	NA	NA	NA	NA	12	27332854	27425289	+	NA	NA
ENSG00000029364	sCCA1	SLC39A9	../03.reference/FUSION/sCCA_weights_v8///sCCA1/sCCA1.ENSG00000029364.11.wgt.RDat	14	69398014	69398015	0.2941	NA	NA	NA	NA	NA	NA	430	0	lasso	0.25	4.5e-21	NA	NA	NA	NA	NA	NA	NA	14	69398015	69462388	+	0.207	1
ENSG00000029364	sCCA2	SLC39A9	../03.reference/FUSION/sCCA_weights_v8///sCCA2/sCCA2.ENSG00000029364.11.wgt.RDat	14	69398014	69398015	0.2135	NA	NA	NA	NA	NA	NA	430	0	lasso	0.2	1.5e-16	NA	NA	NA	NA	NA	NA	NA	14	69398015	69462388	+	0.107	1
ENSG00000029364	sCCA3	SLC39A9	../03.reference/FUSION/sCCA_weights_v8///sCCA3/sCCA3.ENSG00000029364.11.wgt.RDat	14	69398014	69398015	0.2222	NA	NA	NA	NA	NA	NA	430	0	enet	0.2	2e-16	NA	NA	NA	NA	NA	NA	NA	14	69398015	69462388	+	0.572	1
ENSG00000029534	sCCA1	ANK1	../03.reference/FUSION/sCCA_weights_v8///sCCA1/sCCA1.ENSG00000029534.19.wgt.RDat	8	41896761	41896762	0.2921	NA	NA	NA	NA	NA	NA	400	0	lasso	0.25	5.9e-21	NA	NA	NA	NA	NA	NA	NA	8	41653220	41896762	-	NA	NA
ENSG00000029534	sCCA2	ANK1	../03.reference/FUSION/sCCA_weights_v8///sCCA2/sCCA2.ENSG00000029534.19.wgt.RDat	8	41896761	41896762	0.2434	NA	NA	NA	NA	NA	NA	400	0	lasso	0.27	1.2e-22	NA	NA	NA	NA	NA	NA	NA	8	41653220	41896762	-	NA	NA
ENSG00000029534	sCCA3	ANK1	../03.reference/FUSION/sCCA_weights_v8///sCCA3/sCCA3.ENSG00000029534.19.wgt.RDat	8	41896761	41896762	0.1979	NA	NA	NA	NA	NA	NA	400	0	lasso	0.15	2.8e-12	NA	NA	NA	NA	NA	NA	NA	8	41653220	41896762	-	NA	NA
ENSG00000029639	sCCA1	TFB1M	../03.reference/FUSION/sCCA_weights_v8///sCCA1/sCCA1.ENSG00000029639.10.wgt.RDat	6	155314492	155314493	0.3469	NA	NA	NA	NA	NA	NA	516	0	enet	0.37	5.4e-32	NA	NA	NA	NA	NA	NA	NA	6	155257724	155314493	-	0.113	1
ENSG00000029639	sCCA2	TFB1M	../03.reference/FUSION/sCCA_weights_v8///sCCA2/sCCA2.ENSG00000029639.10.wgt.RDat	6	155314492	155314493	0.3514	NA	NA	NA	NA	NA	NA	516	0	enet	0.37	8.4e-33	NA	NA	NA	NA	NA	NA	NA	6	155257724	155314493	-	0.146	1
ENSG00000029639	sCCA3	TFB1M	../03.reference/FUSION/sCCA_weights_v8///sCCA3/sCCA3.ENSG00000029639.10.wgt.RDat	6	155314492	155314493	0.0985	NA	NA	NA	NA	NA	NA	516	0	enet	0.03	0.0014	NA	NA	NA	NA	NA	NA	NA	6	155257724	155314493	-	0.0477	0
ENSG00000029725	sCCA1	RABEP1	../03.reference/FUSION/sCCA_weights_v8///sCCA1/sCCA1.ENSG00000029725.16.wgt.RDat	17	5282264	5282265	0.3548	NA	NA	NA	NA	NA	NA	461	0	lasso	0.53	3.7e-52	NA	NA	NA	NA	NA	NA	NA	17	5282265	5385812	+	NA	NA
ENSG00000029725	sCCA2	RABEP1	../03.reference/FUSION/sCCA_weights_v8///sCCA2/sCCA2.ENSG00000029725.16.wgt.RDat	17	5282264	5282265	0.1666	NA	NA	NA	NA	NA	NA	461	0	top1	0.2	1.3e-16	NA	NA	NA	NA	NA	NA	NA	17	5282265	5385812	+	NA	NA
ENSG00000029725	sCCA3	RABEP1	../03.reference/FUSION/sCCA_weights_v8///sCCA3/sCCA3.ENSG00000029725.16.wgt.RDat	17	5282264	5282265	0.1767	NA	NA	NA	NA	NA	NA	461	0	lasso	0.25	3e-21	NA	NA	NA	NA	NA	NA	NA	17	5282265	5385812	+	NA	NA
ENSG00000030066	sCCA1	NUP160	../03.reference/FUSION/sCCA_weights_v8///sCCA1/sCCA1.ENSG00000030066.13.wgt.RDat	11	47848554	47848555	0.1327	NA	NA	NA	NA	NA	NA	263	0	enet	0.1	8.2e-09	NA	NA	NA	NA	NA	NA	NA	11	47778087	47848555	-	NA	NA
ENSG00000030066	sCCA2	NUP160	../03.reference/FUSION/sCCA_weights_v8///sCCA2/sCCA2.ENSG00000030066.13.wgt.RDat	11	47848554	47848555	0.0874	NA	NA	NA	NA	NA	NA	263	0	lasso	0.058	1.3e-05	NA	NA	NA	NA	NA	NA	NA	11	47778087	47848555	-	NA	NA
ENSG00000030066	sCCA3	NUP160	../03.reference/FUSION/sCCA_weights_v8///sCCA3/sCCA3.ENSG00000030066.13.wgt.RDat	11	47848554	47848555	0.058	NA	NA	NA	NA	NA	NA	263	0	lasso	0.035	6e-04	NA	NA	NA	NA	NA	NA	NA	11	47778087	47848555	-	NA	NA
ENSG00000030110	sCCA1	BAK1	../03.reference/FUSION/sCCA_weights_v8///sCCA1/sCCA1.ENSG00000030110.12.wgt.RDat	6	33580292	33580293	0.8021	NA	NA	NA	NA	NA	NA	498	0	enet	0.79	2.2e-103	NA	NA	NA	NA	NA	NA	NA	6	33572547	33580293	-	NA	NA
ENSG00000030110	sCCA2	BAK1	../03.reference/FUSION/sCCA_weights_v8///sCCA2/sCCA2.ENSG00000030110.12.wgt.RDat	6	33580292	33580293	0.6643	NA	NA	NA	NA	NA	NA	498	0	lasso	0.66	8.6e-73	NA	NA	NA	NA	NA	NA	NA	6	33572547	33580293	-	NA	NA
ENSG00000030110	sCCA3	BAK1	../03.reference/FUSION/sCCA_weights_v8///sCCA3/sCCA3.ENSG00000030110.12.wgt.RDat	6	33580292	33580293	0.5535	NA	NA	NA	NA	NA	NA	498	0	lasso	0.5	4.3e-48	NA	NA	NA	NA	NA	NA	NA	6	33572547	33580293	-	NA	NA
ENSG00000030419	sCCA1	IKZF2	../03.reference/FUSION/sCCA_weights_v8///sCCA1/sCCA1.ENSG00000030419.16.wgt.RDat	2	213152426	213152427	0.2324	NA	NA	NA	NA	NA	NA	375	0	lasso	0.16	3.9e-13	NA	NA	NA	NA	NA	NA	NA	2	212999691	213152427	-	NA	NA
ENSG00000030582	sCCA1	GRN	../03.reference/FUSION/sCCA_weights_v8///sCCA1/sCCA1.ENSG00000030582.17.wgt.RDat	17	44345085	44345086	0.4923	NA	NA	NA	NA	NA	NA	342	0	lasso	0.38	5.9e-34	NA	NA	NA	NA	NA	NA	NA	17	44345086	44353102	+	NA	NA
ENSG00000030582	sCCA2	GRN	../03.reference/FUSION/sCCA_weights_v8///sCCA2/sCCA2.ENSG00000030582.17.wgt.RDat	17	44345085	44345086	0.2674	NA	NA	NA	NA	NA	NA	342	0	enet	0.21	2.8e-17	NA	NA	NA	NA	NA	NA	NA	17	44345086	44353102	+	NA	NA
ENSG00000030582	sCCA3	GRN	../03.reference/FUSION/sCCA_weights_v8///sCCA3/sCCA3.ENSG00000030582.17.wgt.RDat	17	44345085	44345086	0.1616	NA	NA	NA	NA	NA	NA	342	0	lasso	0.16	3.8e-13	NA	NA	NA	NA	NA	NA	NA	17	44345086	44353102	+	NA	NA
ENSG00000031081	sCCA1	ARHGAP31	../03.reference/FUSION/sCCA_weights_v8///sCCA1/sCCA1.ENSG00000031081.10.wgt.RDat	3	119294372	119294373	0.2745	NA	NA	NA	NA	NA	NA	505	0	enet	0.22	1.7e-18	NA	NA	NA	NA	NA	NA	NA	3	119294373	119420714	+	NA	NA
ENSG00000031081	sCCA2	ARHGAP31	../03.reference/FUSION/sCCA_weights_v8///sCCA2/sCCA2.ENSG00000031081.10.wgt.RDat	3	119294372	119294373	0.1314	NA	NA	NA	NA	NA	NA	505	0	enet	0.052	3.6e-05	NA	NA	NA	NA	NA	NA	NA	3	119294373	119420714	+	NA	NA
ENSG00000031081	sCCA3	ARHGAP31	../03.reference/FUSION/sCCA_weights_v8///sCCA3/sCCA3.ENSG00000031081.10.wgt.RDat	3	119294372	119294373	0.2146	NA	NA	NA	NA	NA	NA	505	0	top1	0.17	3.1e-14	NA	NA	NA	NA	NA	NA	NA	3	119294373	119420714	+	NA	NA
ENSG00000031691	sCCA1	CENPQ	../03.reference/FUSION/sCCA_weights_v8///sCCA1/sCCA1.ENSG00000031691.6.wgt.RDat	6	49463377	49463378	0.74	NA	NA	NA	NA	NA	NA	347	0	enet	0.8	3.3e-108	NA	NA	NA	NA	NA	NA	NA	6	49463378	49493107	+	NA	NA
ENSG00000031691	sCCA2	CENPQ	../03.reference/FUSION/sCCA_weights_v8///sCCA2/sCCA2.ENSG00000031691.6.wgt.RDat	6	49463377	49463378	0.5757	NA	NA	NA	NA	NA	NA	347	0	lasso	0.67	1.4e-74	NA	NA	NA	NA	NA	NA	NA	6	49463378	49493107	+	NA	NA
ENSG00000031691	sCCA3	CENPQ	../03.reference/FUSION/sCCA_weights_v8///sCCA3/sCCA3.ENSG00000031691.6.wgt.RDat	6	49463377	49463378	0.7746	NA	NA	NA	NA	NA	NA	347	0	lasso	0.83	4.4e-120	NA	NA	NA	NA	NA	NA	NA	6	49463378	49493107	+	NA	NA
ENSG00000031698	sCCA1	SARS	../03.reference/FUSION/sCCA_weights_v8///sCCA1/sCCA1.ENSG00000031698.12.wgt.RDat	1	109213917	109213918	0.1226	NA	NA	NA	NA	NA	NA	425	0	enet	0.024	0.0036	NA	NA	NA	NA	NA	NA	NA	1	109213918	109238169	+	0.00388	0
ENSG00000031698	sCCA2	SARS	../03.reference/FUSION/sCCA_weights_v8///sCCA2/sCCA2.ENSG00000031698.12.wgt.RDat	1	109213917	109213918	0.0868	NA	NA	NA	NA	NA	NA	425	0	top1	0.052	3.2e-05	NA	NA	NA	NA	NA	NA	NA	1	109213918	109238169	+	0.00302	0
ENSG00000031698	sCCA3	SARS	../03.reference/FUSION/sCCA_weights_v8///sCCA3/sCCA3.ENSG00000031698.12.wgt.RDat	1	109213917	109213918	0.1906	NA	NA	NA	NA	NA	NA	425	0	enet	0.071	1.4e-06	NA	NA	NA	NA	NA	NA	NA	1	109213918	109238169	+	0.00322	0
ENSG00000031823	sCCA1	RANBP3	../03.reference/FUSION/sCCA_weights_v8///sCCA1/sCCA1.ENSG00000031823.14.wgt.RDat	19	5978141	5978142	0.1641	NA	NA	NA	NA	NA	NA	379	0	enet	0.083	1.8e-07	NA	NA	NA	NA	NA	NA	NA	19	5916139	5978142	-	NA	NA
ENSG00000031823	sCCA2	RANBP3	../03.reference/FUSION/sCCA_weights_v8///sCCA2/sCCA2.ENSG00000031823.14.wgt.RDat	19	5978141	5978142	0.077	NA	NA	NA	NA	NA	NA	379	0	enet	0.0039	0.14	NA	NA	NA	NA	NA	NA	NA	19	5916139	5978142	-	NA	NA
ENSG00000031823	sCCA3	RANBP3	../03.reference/FUSION/sCCA_weights_v8///sCCA3/sCCA3.ENSG00000031823.14.wgt.RDat	19	5978141	5978142	0.0962	NA	NA	NA	NA	NA	NA	379	0	enet	0.0028	0.17	NA	NA	NA	NA	NA	NA	NA	19	5916139	5978142	-	NA	NA
ENSG00000032219	sCCA1	ARID4A	../03.reference/FUSION/sCCA_weights_v8///sCCA1/sCCA1.ENSG00000032219.18.wgt.RDat	14	58298384	58298385	0.101	NA	NA	NA	NA	NA	NA	454	0	top1	0.077	5.3e-07	NA	NA	NA	NA	NA	NA	NA	14	58298385	58373887	+	NA	NA
ENSG00000032219	sCCA2	ARID4A	../03.reference/FUSION/sCCA_weights_v8///sCCA2/sCCA2.ENSG00000032219.18.wgt.RDat	14	58298384	58298385	0.126	NA	NA	NA	NA	NA	NA	454	0	lasso	0.03	0.0014	NA	NA	NA	NA	NA	NA	NA	14	58298385	58373887	+	NA	NA
ENSG00000032219	sCCA3	ARID4A	../03.reference/FUSION/sCCA_weights_v8///sCCA3/sCCA3.ENSG00000032219.18.wgt.RDat	14	58298384	58298385	0.1438	NA	NA	NA	NA	NA	NA	454	0	lasso	0.028	0.0019	NA	NA	NA	NA	NA	NA	NA	14	58298385	58373887	+	NA	NA
ENSG00000032389	sCCA1	TSSC1	../03.reference/FUSION/sCCA_weights_v8///sCCA1/sCCA1.ENSG00000032389.12.wgt.RDat	2	3377881	3377882	0.2246	NA	NA	NA	NA	NA	NA	607	0	lasso	0.17	3.2e-14	NA	NA	NA	NA	NA	NA	NA	2	3188925	3377882	-	NA	NA
ENSG00000032389	sCCA2	TSSC1	../03.reference/FUSION/sCCA_weights_v8///sCCA2/sCCA2.ENSG00000032389.12.wgt.RDat	2	3377881	3377882	0.1227	NA	NA	NA	NA	NA	NA	607	0	enet	0.083	1.7e-07	NA	NA	NA	NA	NA	NA	NA	2	3188925	3377882	-	NA	NA
ENSG00000032389	sCCA3	TSSC1	../03.reference/FUSION/sCCA_weights_v8///sCCA3/sCCA3.ENSG00000032389.12.wgt.RDat	2	3377881	3377882	0.1698	NA	NA	NA	NA	NA	NA	607	0	lasso	0.00091	0.26	NA	NA	NA	NA	NA	NA	NA	2	3188925	3377882	-	NA	NA
ENSG00000032444	sCCA1	PNPLA6	../03.reference/FUSION/sCCA_weights_v8///sCCA1/sCCA1.ENSG00000032444.15.wgt.RDat	19	7534009	7534010	0.3175	NA	NA	NA	NA	NA	NA	421	0	enet	0.21	9.2e-18	NA	NA	NA	NA	NA	NA	NA	19	7534010	7561764	+	NA	NA
ENSG00000032444	sCCA2	PNPLA6	../03.reference/FUSION/sCCA_weights_v8///sCCA2/sCCA2.ENSG00000032444.15.wgt.RDat	19	7534009	7534010	0.3175	NA	NA	NA	NA	NA	NA	421	0	lasso	0.19	1.6e-15	NA	NA	NA	NA	NA	NA	NA	19	7534010	7561764	+	NA	NA
ENSG00000032444	sCCA3	PNPLA6	../03.reference/FUSION/sCCA_weights_v8///sCCA3/sCCA3.ENSG00000032444.15.wgt.RDat	19	7534009	7534010	0.2464	NA	NA	NA	NA	NA	NA	421	0	enet	0.11	1.2e-09	NA	NA	NA	NA	NA	NA	NA	19	7534010	7561764	+	NA	NA
ENSG00000032742	sCCA1	IFT88	../03.reference/FUSION/sCCA_weights_v8///sCCA1/sCCA1.ENSG00000032742.17.wgt.RDat	13	20567068	20567069	0.56	NA	NA	NA	NA	NA	NA	511	0	lasso	0.64	8.2e-70	NA	NA	NA	NA	NA	NA	NA	13	20567069	20691437	+	NA	NA
ENSG00000032742	sCCA2	IFT88	../03.reference/FUSION/sCCA_weights_v8///sCCA2/sCCA2.ENSG00000032742.17.wgt.RDat	13	20567068	20567069	0.3177	NA	NA	NA	NA	NA	NA	511	0	lasso	0.37	8.9e-33	NA	NA	NA	NA	NA	NA	NA	13	20567069	20691437	+	NA	NA
ENSG00000032742	sCCA3	IFT88	../03.reference/FUSION/sCCA_weights_v8///sCCA3/sCCA3.ENSG00000032742.17.wgt.RDat	13	20567068	20567069	0.4991	NA	NA	NA	NA	NA	NA	511	0	enet	0.54	2.2e-53	NA	NA	NA	NA	NA	NA	NA	13	20567069	20691437	+	NA	NA
ENSG00000033011	sCCA1	ALG1	../03.reference/FUSION/sCCA_weights_v8///sCCA1/sCCA1.ENSG00000033011.11.wgt.RDat	16	5071818	5071819	0.1585	NA	NA	NA	NA	NA	NA	461	0	enet	0.17	7.6e-14	NA	NA	NA	NA	NA	NA	NA	16	5071819	5087379	+	NA	NA
ENSG00000033011	sCCA2	ALG1	../03.reference/FUSION/sCCA_weights_v8///sCCA2/sCCA2.ENSG00000033011.11.wgt.RDat	16	5071818	5071819	0.0851	NA	NA	NA	NA	NA	NA	461	0	top1	0.041	2e-04	NA	NA	NA	NA	NA	NA	NA	16	5071819	5087379	+	NA	NA
ENSG00000033011	sCCA3	ALG1	../03.reference/FUSION/sCCA_weights_v8///sCCA3/sCCA3.ENSG00000033011.11.wgt.RDat	16	5071818	5071819	0.2062	NA	NA	NA	NA	NA	NA	461	0	enet	0.062	6.2e-06	NA	NA	NA	NA	NA	NA	NA	16	5071819	5087379	+	NA	NA
ENSG00000033030	sCCA1	ZCCHC8	../03.reference/FUSION/sCCA_weights_v8///sCCA1/sCCA1.ENSG00000033030.13.wgt.RDat	12	122501072	122501073	0.0737	NA	NA	NA	NA	NA	NA	321	0	top1	0.067	2.9e-06	NA	NA	NA	NA	NA	NA	NA	12	122471600	122501073	-	0.00262	0
ENSG00000033030	sCCA2	ZCCHC8	../03.reference/FUSION/sCCA_weights_v8///sCCA2/sCCA2.ENSG00000033030.13.wgt.RDat	12	122501072	122501073	0.0911	NA	NA	NA	NA	NA	NA	321	0	enet	0.041	0.00022	NA	NA	NA	NA	NA	NA	NA	12	122471600	122501073	-	0.00222	0
ENSG00000033030	sCCA3	ZCCHC8	../03.reference/FUSION/sCCA_weights_v8///sCCA3/sCCA3.ENSG00000033030.13.wgt.RDat	12	122501072	122501073	0.0594	NA	NA	NA	NA	NA	NA	321	0	top1	0.034	0.00073	NA	NA	NA	NA	NA	NA	NA	12	122471600	122501073	-	0.0724	1
ENSG00000033050	sCCA1	ABCF2	../03.reference/FUSION/sCCA_weights_v8///sCCA1/sCCA1.ENSG00000033050.7.wgt.RDat	7	151227229	151227230	0.4344	NA	NA	NA	NA	NA	NA	554	0	top1	0.39	1e-34	NA	NA	NA	NA	NA	NA	NA	7	151207837	151227230	-	NA	NA
ENSG00000033050	sCCA2	ABCF2	../03.reference/FUSION/sCCA_weights_v8///sCCA2/sCCA2.ENSG00000033050.7.wgt.RDat	7	151227229	151227230	0.2762	NA	NA	NA	NA	NA	NA	554	0	enet	0.22	4.8e-18	NA	NA	NA	NA	NA	NA	NA	7	151207837	151227230	-	NA	NA
ENSG00000033050	sCCA3	ABCF2	../03.reference/FUSION/sCCA_weights_v8///sCCA3/sCCA3.ENSG00000033050.7.wgt.RDat	7	151227229	151227230	0.1013	NA	NA	NA	NA	NA	NA	554	0	top1	0.071	1.5e-06	NA	NA	NA	NA	NA	NA	NA	7	151207837	151227230	-	NA	NA
ENSG00000033100	sCCA1	CHPF2	../03.reference/FUSION/sCCA_weights_v8///sCCA1/sCCA1.ENSG00000033100.16.wgt.RDat	7	151232488	151232489	0.2993	NA	NA	NA	NA	NA	NA	550	0	enet	0.25	5.3e-21	NA	NA	NA	NA	NA	NA	NA	7	151232489	151238763	+	NA	NA
ENSG00000033100	sCCA2	CHPF2	../03.reference/FUSION/sCCA_weights_v8///sCCA2/sCCA2.ENSG00000033100.16.wgt.RDat	7	151232488	151232489	0.1894	NA	NA	NA	NA	NA	NA	550	0	enet	0.083	1.9e-07	NA	NA	NA	NA	NA	NA	NA	7	151232489	151238763	+	NA	NA
ENSG00000033100	sCCA3	CHPF2	../03.reference/FUSION/sCCA_weights_v8///sCCA3/sCCA3.ENSG00000033100.16.wgt.RDat	7	151232488	151232489	0.102	NA	NA	NA	NA	NA	NA	550	0	lasso	0.035	0.00061	NA	NA	NA	NA	NA	NA	NA	7	151232489	151238763	+	NA	NA
ENSG00000033170	sCCA1	FUT8	../03.reference/FUSION/sCCA_weights_v8///sCCA1/sCCA1.ENSG00000033170.16.wgt.RDat	14	65410591	65410592	0.2154	NA	NA	NA	NA	NA	NA	373	0	lasso	0.21	1.8e-17	NA	NA	NA	NA	NA	NA	NA	14	65410592	65744121	+	NA	NA
ENSG00000033170	sCCA2	FUT8	../03.reference/FUSION/sCCA_weights_v8///sCCA2/sCCA2.ENSG00000033170.16.wgt.RDat	14	65410591	65410592	0.2831	NA	NA	NA	NA	NA	NA	373	0	enet	0.18	9.5e-15	NA	NA	NA	NA	NA	NA	NA	14	65410592	65744121	+	NA	NA
ENSG00000033170	sCCA3	FUT8	../03.reference/FUSION/sCCA_weights_v8///sCCA3/sCCA3.ENSG00000033170.16.wgt.RDat	14	65410591	65410592	0.1971	NA	NA	NA	NA	NA	NA	373	0	enet	0.11	2.6e-09	NA	NA	NA	NA	NA	NA	NA	14	65410592	65744121	+	NA	NA
ENSG00000033327	sCCA1	GAB2	../03.reference/FUSION/sCCA_weights_v8///sCCA1/sCCA1.ENSG00000033327.12.wgt.RDat	11	78418347	78418348	0.1913	NA	NA	NA	NA	NA	NA	390	0	lasso	0.34	2.8e-29	NA	NA	NA	NA	NA	NA	NA	11	78215297	78418348	-	NA	NA
ENSG00000033327	sCCA2	GAB2	../03.reference/FUSION/sCCA_weights_v8///sCCA2/sCCA2.ENSG00000033327.12.wgt.RDat	11	78418347	78418348	0.0845	NA	NA	NA	NA	NA	NA	390	0	lasso	0.07	1.7e-06	NA	NA	NA	NA	NA	NA	NA	11	78215297	78418348	-	NA	NA
ENSG00000033327	sCCA3	GAB2	../03.reference/FUSION/sCCA_weights_v8///sCCA3/sCCA3.ENSG00000033327.12.wgt.RDat	11	78418347	78418348	0.0377	NA	NA	NA	NA	NA	NA	390	0	top1	0.00074	0.27	NA	NA	NA	NA	NA	NA	NA	11	78215297	78418348	-	NA	NA
ENSG00000033627	sCCA1	ATP6V0A1	../03.reference/FUSION/sCCA_weights_v8///sCCA1/sCCA1.ENSG00000033627.16.wgt.RDat	17	42458843	42458844	0.0825	NA	NA	NA	NA	NA	NA	251	0	top1	0.1	9.8e-09	NA	NA	NA	NA	NA	NA	NA	17	42458844	42522611	+	NA	NA
ENSG00000033627	sCCA2	ATP6V0A1	../03.reference/FUSION/sCCA_weights_v8///sCCA2/sCCA2.ENSG00000033627.16.wgt.RDat	17	42458843	42458844	0.0784	NA	NA	NA	NA	NA	NA	251	0	lasso	0.039	3e-04	NA	NA	NA	NA	NA	NA	NA	17	42458844	42522611	+	NA	NA
ENSG00000033627	sCCA3	ATP6V0A1	../03.reference/FUSION/sCCA_weights_v8///sCCA3/sCCA3.ENSG00000033627.16.wgt.RDat	17	42458843	42458844	0.085	NA	NA	NA	NA	NA	NA	251	0	top1	0.072	1.2e-06	NA	NA	NA	NA	NA	NA	NA	17	42458844	42522611	+	NA	NA
ENSG00000033800	sCCA1	PIAS1	../03.reference/FUSION/sCCA_weights_v8///sCCA1/sCCA1.ENSG00000033800.13.wgt.RDat	15	68054178	68054179	0.721	NA	NA	NA	NA	NA	NA	449	0	enet	0.49	3.1e-46	NA	NA	NA	NA	NA	NA	NA	15	68054179	68198603	+	NA	NA
ENSG00000033800	sCCA2	PIAS1	../03.reference/FUSION/sCCA_weights_v8///sCCA2/sCCA2.ENSG00000033800.13.wgt.RDat	15	68054178	68054179	0.4217	NA	NA	NA	NA	NA	NA	449	0	lasso	0.28	6.4e-24	NA	NA	NA	NA	NA	NA	NA	15	68054179	68198603	+	NA	NA
ENSG00000033800	sCCA3	PIAS1	../03.reference/FUSION/sCCA_weights_v8///sCCA3/sCCA3.ENSG00000033800.13.wgt.RDat	15	68054178	68054179	0.3407	NA	NA	NA	NA	NA	NA	449	0	lasso	0.29	1.6e-24	NA	NA	NA	NA	NA	NA	NA	15	68054179	68198603	+	NA	NA
ENSG00000033867	sCCA1	SLC4A7	../03.reference/FUSION/sCCA_weights_v8///sCCA1/sCCA1.ENSG00000033867.16.wgt.RDat	3	27484419	27484420	0.183	NA	NA	NA	NA	NA	NA	402	0	enet	0.15	1.3e-12	NA	NA	NA	NA	NA	NA	NA	3	27372721	27484420	-	NA	NA
ENSG00000033867	sCCA2	SLC4A7	../03.reference/FUSION/sCCA_weights_v8///sCCA2/sCCA2.ENSG00000033867.16.wgt.RDat	3	27484419	27484420	0.0823	NA	NA	NA	NA	NA	NA	402	0	top1	0.088	7.4e-08	NA	NA	NA	NA	NA	NA	NA	3	27372721	27484420	-	NA	NA
ENSG00000033867	sCCA3	SLC4A7	../03.reference/FUSION/sCCA_weights_v8///sCCA3/sCCA3.ENSG00000033867.16.wgt.RDat	3	27484419	27484420	0.2475	NA	NA	NA	NA	NA	NA	402	0	top1	0.11	1.5e-09	NA	NA	NA	NA	NA	NA	NA	3	27372721	27484420	-	NA	NA
ENSG00000034152	sCCA1	MAP2K3	../03.reference/FUSION/sCCA_weights_v8///sCCA1/sCCA1.ENSG00000034152.18.wgt.RDat	17	21284671	21284672	0.1299	NA	NA	NA	NA	NA	NA	202	0	lasso	0.11	4.1e-09	NA	NA	NA	NA	NA	NA	NA	17	21284672	21315240	+	NA	NA
ENSG00000034152	sCCA2	MAP2K3	../03.reference/FUSION/sCCA_weights_v8///sCCA2/sCCA2.ENSG00000034152.18.wgt.RDat	17	21284671	21284672	0.0984	NA	NA	NA	NA	NA	NA	202	0	enet	0.079	3.9e-07	NA	NA	NA	NA	NA	NA	NA	17	21284672	21315240	+	NA	NA
ENSG00000034510	sCCA1	TMSB10	../03.reference/FUSION/sCCA_weights_v8///sCCA1/sCCA1.ENSG00000034510.5.wgt.RDat	2	84905624	84905625	0.1263	NA	NA	NA	NA	NA	NA	396	0	top1	0.039	0.00029	NA	NA	NA	NA	NA	NA	NA	2	84905625	84906662	+	NA	NA
ENSG00000034510	sCCA2	TMSB10	../03.reference/FUSION/sCCA_weights_v8///sCCA2/sCCA2.ENSG00000034510.5.wgt.RDat	2	84905624	84905625	0.2448	NA	NA	NA	NA	NA	NA	396	0	enet	0.18	6e-15	NA	NA	NA	NA	NA	NA	NA	2	84905625	84906662	+	NA	NA
ENSG00000034510	sCCA3	TMSB10	../03.reference/FUSION/sCCA_weights_v8///sCCA3/sCCA3.ENSG00000034510.5.wgt.RDat	2	84905624	84905625	0.0879	NA	NA	NA	NA	NA	NA	396	0	enet	0.015	0.017	NA	NA	NA	NA	NA	NA	NA	2	84905625	84906662	+	NA	NA
ENSG00000034533	sCCA1	ASTE1	../03.reference/FUSION/sCCA_weights_v8///sCCA1/sCCA1.ENSG00000034533.11.wgt.RDat	3	131027648	131027649	0.3277	NA	NA	NA	NA	NA	NA	335	0	enet	0.42	8e-38	NA	NA	NA	NA	NA	NA	NA	3	131013875	131027649	-	NA	NA
ENSG00000034533	sCCA2	ASTE1	../03.reference/FUSION/sCCA_weights_v8///sCCA2/sCCA2.ENSG00000034533.11.wgt.RDat	3	131027648	131027649	0.1541	NA	NA	NA	NA	NA	NA	335	0	lasso	0.15	9.3e-13	NA	NA	NA	NA	NA	NA	NA	3	131013875	131027649	-	NA	NA
ENSG00000034533	sCCA3	ASTE1	../03.reference/FUSION/sCCA_weights_v8///sCCA3/sCCA3.ENSG00000034533.11.wgt.RDat	3	131027648	131027649	0.1501	NA	NA	NA	NA	NA	NA	335	0	top1	0.14	1.3e-11	NA	NA	NA	NA	NA	NA	NA	3	131013875	131027649	-	NA	NA
ENSG00000034677	sCCA1	RNF19A	../03.reference/FUSION/sCCA_weights_v8///sCCA1/sCCA1.ENSG00000034677.12.wgt.RDat	8	100336217	100336218	0.1786	NA	NA	NA	NA	NA	NA	395	0	enet	0.23	5.7e-19	NA	NA	NA	NA	NA	NA	NA	8	100257060	100336218	-	NA	NA
ENSG00000034677	sCCA2	RNF19A	../03.reference/FUSION/sCCA_weights_v8///sCCA2/sCCA2.ENSG00000034677.12.wgt.RDat	8	100336217	100336218	0.0816	NA	NA	NA	NA	NA	NA	395	0	lasso	0.057	1.4e-05	NA	NA	NA	NA	NA	NA	NA	8	100257060	100336218	-	NA	NA
ENSG00000034677	sCCA3	RNF19A	../03.reference/FUSION/sCCA_weights_v8///sCCA3/sCCA3.ENSG00000034677.12.wgt.RDat	8	100336217	100336218	0.1887	NA	NA	NA	NA	NA	NA	395	0	enet	0.1	6.4e-09	NA	NA	NA	NA	NA	NA	NA	8	100257060	100336218	-	NA	NA
ENSG00000034693	sCCA1	PEX3	../03.reference/FUSION/sCCA_weights_v8///sCCA1/sCCA1.ENSG00000034693.14.wgt.RDat	6	143450806	143450807	0.2247	NA	NA	NA	NA	NA	NA	513	0	lasso	0.22	5.9e-18	NA	NA	NA	NA	NA	NA	NA	6	143450807	143490010	+	NA	NA
ENSG00000034693	sCCA2	PEX3	../03.reference/FUSION/sCCA_weights_v8///sCCA2/sCCA2.ENSG00000034693.14.wgt.RDat	6	143450806	143450807	0.1642	NA	NA	NA	NA	NA	NA	513	0	enet	0.13	3.1e-11	NA	NA	NA	NA	NA	NA	NA	6	143450807	143490010	+	NA	NA
ENSG00000034693	sCCA3	PEX3	../03.reference/FUSION/sCCA_weights_v8///sCCA3/sCCA3.ENSG00000034693.14.wgt.RDat	6	143450806	143450807	0.0704	NA	NA	NA	NA	NA	NA	513	0	top1	0.067	2.9e-06	NA	NA	NA	NA	NA	NA	NA	6	143450807	143490010	+	NA	NA
ENSG00000034713	sCCA1	GABARAPL2	../03.reference/FUSION/sCCA_weights_v8///sCCA1/sCCA1.ENSG00000034713.7.wgt.RDat	16	75566350	75566351	0.1533	NA	NA	NA	NA	NA	NA	387	0	lasso	0.11	3.6e-09	NA	NA	NA	NA	NA	NA	NA	16	75566351	75577881	+	NA	NA
ENSG00000034713	sCCA2	GABARAPL2	../03.reference/FUSION/sCCA_weights_v8///sCCA2/sCCA2.ENSG00000034713.7.wgt.RDat	16	75566350	75566351	0.1598	NA	NA	NA	NA	NA	NA	387	0	enet	0.032	0.001	NA	NA	NA	NA	NA	NA	NA	16	75566351	75577881	+	NA	NA
ENSG00000034713	sCCA3	GABARAPL2	../03.reference/FUSION/sCCA_weights_v8///sCCA3/sCCA3.ENSG00000034713.7.wgt.RDat	16	75566350	75566351	0.1088	NA	NA	NA	NA	NA	NA	387	0	enet	0.055	2.1e-05	NA	NA	NA	NA	NA	NA	NA	16	75566351	75577881	+	NA	NA
ENSG00000034971	sCCA1	MYOC	../03.reference/FUSION/sCCA_weights_v8///sCCA1/sCCA1.ENSG00000034971.16.wgt.RDat	1	171652682	171652683	0.2747	NA	NA	NA	NA	NA	NA	537	0	lasso	0.26	5.6e-22	NA	NA	NA	NA	NA	NA	NA	1	171635417	171652683	-	NA	NA
ENSG00000034971	sCCA2	MYOC	../03.reference/FUSION/sCCA_weights_v8///sCCA2/sCCA2.ENSG00000034971.16.wgt.RDat	1	171652682	171652683	0.3217	NA	NA	NA	NA	NA	NA	537	0	lasso	0.16	2.4e-13	NA	NA	NA	NA	NA	NA	NA	1	171635417	171652683	-	NA	NA
ENSG00000034971	sCCA3	MYOC	../03.reference/FUSION/sCCA_weights_v8///sCCA3/sCCA3.ENSG00000034971.16.wgt.RDat	1	171652682	171652683	0.0481	NA	NA	NA	NA	NA	NA	537	0	enet	0.056	1.7e-05	NA	NA	NA	NA	NA	NA	NA	1	171635417	171652683	-	NA	NA
ENSG00000035115	sCCA1	SH3YL1	../03.reference/FUSION/sCCA_weights_v8///sCCA1/sCCA1.ENSG00000035115.21.wgt.RDat	2	266397	266398	0.6593	NA	NA	NA	NA	NA	NA	373	0	enet	0.78	1.9e-101	NA	NA	NA	NA	NA	NA	NA	2	217730	266398	-	NA	NA
ENSG00000035115	sCCA2	SH3YL1	../03.reference/FUSION/sCCA_weights_v8///sCCA2/sCCA2.ENSG00000035115.21.wgt.RDat	2	266397	266398	0.6714	NA	NA	NA	NA	NA	NA	373	0	enet	0.59	5.2e-61	NA	NA	NA	NA	NA	NA	NA	2	217730	266398	-	NA	NA
ENSG00000035115	sCCA3	SH3YL1	../03.reference/FUSION/sCCA_weights_v8///sCCA3/sCCA3.ENSG00000035115.21.wgt.RDat	2	266397	266398	0.5233	NA	NA	NA	NA	NA	NA	373	0	lasso	0.65	3.6e-72	NA	NA	NA	NA	NA	NA	NA	2	217730	266398	-	NA	NA
ENSG00000035141	sCCA1	FAM136A	../03.reference/FUSION/sCCA_weights_v8///sCCA1/sCCA1.ENSG00000035141.7.wgt.RDat	2	70302089	70302090	0.3007	NA	NA	NA	NA	NA	NA	463	0	top1	0.3	5e-25	NA	NA	NA	NA	NA	NA	NA	2	70295975	70302090	-	NA	NA
ENSG00000035141	sCCA2	FAM136A	../03.reference/FUSION/sCCA_weights_v8///sCCA2/sCCA2.ENSG00000035141.7.wgt.RDat	2	70302089	70302090	0.124	NA	NA	NA	NA	NA	NA	463	0	top1	0.087	1e-07	NA	NA	NA	NA	NA	NA	NA	2	70295975	70302090	-	0.0221	0
ENSG00000035141	sCCA3	FAM136A	../03.reference/FUSION/sCCA_weights_v8///sCCA3/sCCA3.ENSG00000035141.7.wgt.RDat	2	70302089	70302090	0.1763	NA	NA	NA	NA	NA	NA	463	0	lasso	0.17	1.5e-14	NA	NA	NA	NA	NA	NA	NA	2	70295975	70302090	-	0.00464	0
ENSG00000035403	sCCA1	VCL	../03.reference/FUSION/sCCA_weights_v8///sCCA1/sCCA1.ENSG00000035403.17.wgt.RDat	10	73995192	73995193	0.274	NA	NA	NA	NA	NA	NA	242	0	lasso	0.23	1.9e-19	NA	NA	NA	NA	NA	NA	NA	10	73995193	74120254	+	NA	NA
ENSG00000035403	sCCA2	VCL	../03.reference/FUSION/sCCA_weights_v8///sCCA2/sCCA2.ENSG00000035403.17.wgt.RDat	10	73995192	73995193	0.1546	NA	NA	NA	NA	NA	NA	242	0	lasso	0.12	2e-10	NA	NA	NA	NA	NA	NA	NA	10	73995193	74120254	+	NA	NA
ENSG00000035403	sCCA3	VCL	../03.reference/FUSION/sCCA_weights_v8///sCCA3/sCCA3.ENSG00000035403.17.wgt.RDat	10	73995192	73995193	0.1683	NA	NA	NA	NA	NA	NA	242	0	enet	0.12	5.4e-10	NA	NA	NA	NA	NA	NA	NA	10	73995193	74120254	+	NA	NA
ENSG00000035664	sCCA1	DAPK2	../03.reference/FUSION/sCCA_weights_v8///sCCA1/sCCA1.ENSG00000035664.11.wgt.RDat	15	64072032	64072033	0.2928	NA	NA	NA	NA	NA	NA	294	0	enet	0.41	4.1e-37	NA	NA	NA	NA	NA	NA	NA	15	63907036	64072033	-	NA	NA
ENSG00000035664	sCCA2	DAPK2	../03.reference/FUSION/sCCA_weights_v8///sCCA2/sCCA2.ENSG00000035664.11.wgt.RDat	15	64072032	64072033	0.2534	NA	NA	NA	NA	NA	NA	294	0	lasso	0.22	2.7e-18	NA	NA	NA	NA	NA	NA	NA	15	63907036	64072033	-	NA	NA
ENSG00000035664	sCCA3	DAPK2	../03.reference/FUSION/sCCA_weights_v8///sCCA3/sCCA3.ENSG00000035664.11.wgt.RDat	15	64072032	64072033	0.2343	NA	NA	NA	NA	NA	NA	294	0	lasso	0.32	7e-28	NA	NA	NA	NA	NA	NA	NA	15	63907036	64072033	-	NA	NA
ENSG00000035687	sCCA1	ADSS	../03.reference/FUSION/sCCA_weights_v8///sCCA1/sCCA1.ENSG00000035687.9.wgt.RDat	1	244452133	244452134	0.3116	NA	NA	NA	NA	NA	NA	462	0	lasso	0.31	4.7e-26	NA	NA	NA	NA	NA	NA	NA	1	244408494	244452134	-	NA	NA
ENSG00000035687	sCCA2	ADSS	../03.reference/FUSION/sCCA_weights_v8///sCCA2/sCCA2.ENSG00000035687.9.wgt.RDat	1	244452133	244452134	0.2649	NA	NA	NA	NA	NA	NA	462	0	lasso	0.26	3.4e-22	NA	NA	NA	NA	NA	NA	NA	1	244408494	244452134	-	NA	NA
ENSG00000035687	sCCA3	ADSS	../03.reference/FUSION/sCCA_weights_v8///sCCA3/sCCA3.ENSG00000035687.9.wgt.RDat	1	244452133	244452134	0.2796	NA	NA	NA	NA	NA	NA	462	0	lasso	0.3	9.8e-26	NA	NA	NA	NA	NA	NA	NA	1	244408494	244452134	-	NA	NA
ENSG00000035928	sCCA1	RFC1	../03.reference/FUSION/sCCA_weights_v8///sCCA1/sCCA1.ENSG00000035928.15.wgt.RDat	4	39366374	39366375	0.146	NA	NA	NA	NA	NA	NA	419	0	top1	0.19	8.5e-16	NA	NA	NA	NA	NA	NA	NA	4	39287456	39366375	-	0.0172	0
ENSG00000035928	sCCA2	RFC1	../03.reference/FUSION/sCCA_weights_v8///sCCA2/sCCA2.ENSG00000035928.15.wgt.RDat	4	39366374	39366375	0.1071	NA	NA	NA	NA	NA	NA	419	0	lasso	0.051	3.9e-05	NA	NA	NA	NA	NA	NA	NA	4	39287456	39366375	-	0.0175	0
ENSG00000036054	sCCA1	TBC1D23	../03.reference/FUSION/sCCA_weights_v8///sCCA1/sCCA1.ENSG00000036054.12.wgt.RDat	3	100260999	100261000	0.4966	NA	NA	NA	NA	NA	NA	346	0	top1	0.55	7.2e-55	NA	NA	NA	NA	NA	NA	NA	3	100261000	100325251	+	NA	NA
ENSG00000036054	sCCA2	TBC1D23	../03.reference/FUSION/sCCA_weights_v8///sCCA2/sCCA2.ENSG00000036054.12.wgt.RDat	3	100260999	100261000	0.1683	NA	NA	NA	NA	NA	NA	346	0	enet	0.17	3.1e-14	NA	NA	NA	NA	NA	NA	NA	3	100261000	100325251	+	NA	NA
ENSG00000036054	sCCA3	TBC1D23	../03.reference/FUSION/sCCA_weights_v8///sCCA3/sCCA3.ENSG00000036054.12.wgt.RDat	3	100260999	100261000	0.477	NA	NA	NA	NA	NA	NA	346	0	top1	0.54	2e-53	NA	NA	NA	NA	NA	NA	NA	3	100261000	100325251	+	NA	NA
ENSG00000036257	sCCA1	CUL3	../03.reference/FUSION/sCCA_weights_v8///sCCA1/sCCA1.ENSG00000036257.12.wgt.RDat	2	224585396	224585397	0.1551	NA	NA	NA	NA	NA	NA	435	0	top1	0.14	1.9e-11	NA	NA	NA	NA	NA	NA	NA	2	224470150	224585397	-	NA	NA
ENSG00000036257	sCCA2	CUL3	../03.reference/FUSION/sCCA_weights_v8///sCCA2/sCCA2.ENSG00000036257.12.wgt.RDat	2	224585396	224585397	0.1228	NA	NA	NA	NA	NA	NA	435	0	lasso	0.1	5e-09	NA	NA	NA	NA	NA	NA	NA	2	224470150	224585397	-	NA	NA
ENSG00000036257	sCCA3	CUL3	../03.reference/FUSION/sCCA_weights_v8///sCCA3/sCCA3.ENSG00000036257.12.wgt.RDat	2	224585396	224585397	0.1421	NA	NA	NA	NA	NA	NA	435	0	lasso	0.12	2.6e-10	NA	NA	NA	NA	NA	NA	NA	2	224470150	224585397	-	NA	NA
ENSG00000036448	sCCA1	MYOM2	../03.reference/FUSION/sCCA_weights_v8///sCCA1/sCCA1.ENSG00000036448.9.wgt.RDat	8	2045039	2045040	0.6474	NA	NA	NA	NA	NA	NA	631	0	lasso	0.64	2.6e-69	NA	NA	NA	NA	NA	NA	NA	8	2045040	2165552	+	NA	NA
ENSG00000036448	sCCA2	MYOM2	../03.reference/FUSION/sCCA_weights_v8///sCCA2/sCCA2.ENSG00000036448.9.wgt.RDat	8	2045039	2045040	0.5103	NA	NA	NA	NA	NA	NA	631	0	lasso	0.55	1.1e-54	NA	NA	NA	NA	NA	NA	NA	8	2045040	2165552	+	NA	NA
ENSG00000036448	sCCA3	MYOM2	../03.reference/FUSION/sCCA_weights_v8///sCCA3/sCCA3.ENSG00000036448.9.wgt.RDat	8	2045039	2045040	0.5293	NA	NA	NA	NA	NA	NA	631	0	enet	0.52	2.8e-50	NA	NA	NA	NA	NA	NA	NA	8	2045040	2165552	+	NA	NA
ENSG00000036549	sCCA1	ZZZ3	../03.reference/FUSION/sCCA_weights_v8///sCCA1/sCCA1.ENSG00000036549.12.wgt.RDat	1	77683418	77683419	0.1499	NA	NA	NA	NA	NA	NA	429	0	lasso	0.085	1.4e-07	NA	NA	NA	NA	NA	NA	NA	1	77562416	77683419	-	NA	NA
ENSG00000036549	sCCA2	ZZZ3	../03.reference/FUSION/sCCA_weights_v8///sCCA2/sCCA2.ENSG00000036549.12.wgt.RDat	1	77683418	77683419	0.0601	NA	NA	NA	NA	NA	NA	429	0	lasso	0.021	0.0062	NA	NA	NA	NA	NA	NA	NA	1	77562416	77683419	-	NA	NA
ENSG00000036549	sCCA3	ZZZ3	../03.reference/FUSION/sCCA_weights_v8///sCCA3/sCCA3.ENSG00000036549.12.wgt.RDat	1	77683418	77683419	0.0884	NA	NA	NA	NA	NA	NA	429	0	enet	0.02	0.0075	NA	NA	NA	NA	NA	NA	NA	1	77562416	77683419	-	NA	NA
ENSG00000036672	sCCA1	USP2	../03.reference/FUSION/sCCA_weights_v8///sCCA1/sCCA1.ENSG00000036672.15.wgt.RDat	11	119381725	119381726	0.2287	NA	NA	NA	NA	NA	NA	417	0	lasso	0.23	1.4e-19	NA	NA	NA	NA	NA	NA	NA	11	119355215	119381726	-	NA	NA
ENSG00000036672	sCCA2	USP2	../03.reference/FUSION/sCCA_weights_v8///sCCA2/sCCA2.ENSG00000036672.15.wgt.RDat	11	119381725	119381726	0.2687	NA	NA	NA	NA	NA	NA	417	0	enet	0.14	3.7e-12	NA	NA	NA	NA	NA	NA	NA	11	119355215	119381726	-	NA	NA
ENSG00000036672	sCCA3	USP2	../03.reference/FUSION/sCCA_weights_v8///sCCA3/sCCA3.ENSG00000036672.15.wgt.RDat	11	119381725	119381726	0.1305	NA	NA	NA	NA	NA	NA	417	0	top1	0.096	2.1e-08	NA	NA	NA	NA	NA	NA	NA	11	119355215	119381726	-	NA	NA
ENSG00000037042	sCCA1	TUBG2	../03.reference/FUSION/sCCA_weights_v8///sCCA1/sCCA1.ENSG00000037042.8.wgt.RDat	17	42659304	42659305	0.3963	NA	NA	NA	NA	NA	NA	257	0	enet	0.54	1.1e-53	NA	NA	NA	NA	NA	NA	NA	17	42659305	42667006	+	NA	NA
ENSG00000037042	sCCA2	TUBG2	../03.reference/FUSION/sCCA_weights_v8///sCCA2/sCCA2.ENSG00000037042.8.wgt.RDat	17	42659304	42659305	0.3335	NA	NA	NA	NA	NA	NA	257	0	lasso	0.37	8.2e-33	NA	NA	NA	NA	NA	NA	NA	17	42659305	42667006	+	NA	NA
ENSG00000037042	sCCA3	TUBG2	../03.reference/FUSION/sCCA_weights_v8///sCCA3/sCCA3.ENSG00000037042.8.wgt.RDat	17	42659304	42659305	0.4117	NA	NA	NA	NA	NA	NA	257	0	enet	0.54	3.2e-53	NA	NA	NA	NA	NA	NA	NA	17	42659305	42667006	+	NA	NA
ENSG00000037241	sCCA1	RPL26L1	../03.reference/FUSION/sCCA_weights_v8///sCCA1/sCCA1.ENSG00000037241.7.wgt.RDat	5	172958778	172958779	0.1833	NA	NA	NA	NA	NA	NA	537	0	enet	0.11	1.6e-09	NA	NA	NA	NA	NA	NA	NA	5	172958779	172969771	+	NA	NA
ENSG00000037280	sCCA1	FLT4	../03.reference/FUSION/sCCA_weights_v8///sCCA1/sCCA1.ENSG00000037280.15.wgt.RDat	5	180649623	180649624	0.123	NA	NA	NA	NA	NA	NA	405	0	enet	0.096	2.1e-08	NA	NA	NA	NA	NA	NA	NA	5	180601506	180649624	-	NA	NA
ENSG00000037280	sCCA2	FLT4	../03.reference/FUSION/sCCA_weights_v8///sCCA2/sCCA2.ENSG00000037280.15.wgt.RDat	5	180649623	180649624	0.208	NA	NA	NA	NA	NA	NA	405	0	enet	0.087	8.6e-08	NA	NA	NA	NA	NA	NA	NA	5	180601506	180649624	-	NA	NA
ENSG00000037280	sCCA3	FLT4	../03.reference/FUSION/sCCA_weights_v8///sCCA3/sCCA3.ENSG00000037280.15.wgt.RDat	5	180649623	180649624	0.1397	NA	NA	NA	NA	NA	NA	405	0	top1	0.1	7e-09	NA	NA	NA	NA	NA	NA	NA	5	180601506	180649624	-	NA	NA
ENSG00000037474	sCCA1	NSUN2	../03.reference/FUSION/sCCA_weights_v8///sCCA1/sCCA1.ENSG00000037474.14.wgt.RDat	5	6633290	6633291	0.703	NA	NA	NA	NA	NA	NA	627	0	enet	0.73	5.5e-89	NA	NA	NA	NA	NA	NA	NA	5	6599239	6633291	-	NA	NA
ENSG00000037474	sCCA2	NSUN2	../03.reference/FUSION/sCCA_weights_v8///sCCA2/sCCA2.ENSG00000037474.14.wgt.RDat	5	6633290	6633291	0.6058	NA	NA	NA	NA	NA	NA	627	0	enet	0.58	6.6e-60	NA	NA	NA	NA	NA	NA	NA	5	6599239	6633291	-	NA	NA
ENSG00000037474	sCCA3	NSUN2	../03.reference/FUSION/sCCA_weights_v8///sCCA3/sCCA3.ENSG00000037474.14.wgt.RDat	5	6633290	6633291	0.684	NA	NA	NA	NA	NA	NA	627	0	enet	0.72	1.7e-86	NA	NA	NA	NA	NA	NA	NA	5	6599239	6633291	-	NA	NA
ENSG00000037637	sCCA1	FBXO42	../03.reference/FUSION/sCCA_weights_v8///sCCA1/sCCA1.ENSG00000037637.10.wgt.RDat	1	16352453	16352454	0.1612	NA	NA	NA	NA	NA	NA	269	0	lasso	0.21	1.5e-17	NA	NA	NA	NA	NA	NA	NA	1	16246839	16352454	-	NA	NA
ENSG00000037637	sCCA2	FBXO42	../03.reference/FUSION/sCCA_weights_v8///sCCA2/sCCA2.ENSG00000037637.10.wgt.RDat	1	16352453	16352454	0.104	NA	NA	NA	NA	NA	NA	269	0	enet	0.036	0.00051	NA	NA	NA	NA	NA	NA	NA	1	16246839	16352454	-	NA	NA
ENSG00000037637	sCCA3	FBXO42	../03.reference/FUSION/sCCA_weights_v8///sCCA3/sCCA3.ENSG00000037637.10.wgt.RDat	1	16352453	16352454	0.0957	NA	NA	NA	NA	NA	NA	269	0	lasso	0.098	1.3e-08	NA	NA	NA	NA	NA	NA	NA	1	16246839	16352454	-	NA	NA
ENSG00000037749	sCCA1	MFAP3	../03.reference/FUSION/sCCA_weights_v8///sCCA1/sCCA1.ENSG00000037749.11.wgt.RDat	5	154038936	154038937	0.1481	NA	NA	NA	NA	NA	NA	550	0	top1	0.23	8.9e-19	NA	NA	NA	NA	NA	NA	NA	5	154038937	154220478	+	NA	NA
ENSG00000037749	sCCA2	MFAP3	../03.reference/FUSION/sCCA_weights_v8///sCCA2/sCCA2.ENSG00000037749.11.wgt.RDat	5	154038936	154038937	0.0769	NA	NA	NA	NA	NA	NA	550	0	enet	0.098	1.3e-08	NA	NA	NA	NA	NA	NA	NA	5	154038937	154220478	+	NA	NA
ENSG00000037749	sCCA3	MFAP3	../03.reference/FUSION/sCCA_weights_v8///sCCA3/sCCA3.ENSG00000037749.11.wgt.RDat	5	154038936	154038937	0.0712	NA	NA	NA	NA	NA	NA	550	0	top1	0.095	2.4e-08	NA	NA	NA	NA	NA	NA	NA	5	154038937	154220478	+	NA	NA
ENSG00000037757	sCCA1	MRI1	../03.reference/FUSION/sCCA_weights_v8///sCCA1/sCCA1.ENSG00000037757.13.wgt.RDat	19	13764531	13764532	0.7792	NA	NA	NA	NA	NA	NA	324	0	enet	0.7	1.6e-82	NA	NA	NA	NA	NA	NA	NA	19	13764532	13774167	+	0.00267	0
ENSG00000037757	sCCA2	MRI1	../03.reference/FUSION/sCCA_weights_v8///sCCA2/sCCA2.ENSG00000037757.13.wgt.RDat	19	13764531	13764532	0.6752	NA	NA	NA	NA	NA	NA	324	0	enet	0.59	3.8e-60	NA	NA	NA	NA	NA	NA	NA	19	13764532	13774167	+	0.00423	0
ENSG00000037757	sCCA3	MRI1	../03.reference/FUSION/sCCA_weights_v8///sCCA3/sCCA3.ENSG00000037757.13.wgt.RDat	19	13764531	13764532	0.7076	NA	NA	NA	NA	NA	NA	324	0	enet	0.58	1.7e-59	NA	NA	NA	NA	NA	NA	NA	19	13764532	13774167	+	0.00298	0
ENSG00000037897	sCCA1	METTL1	../03.reference/FUSION/sCCA_weights_v8///sCCA1/sCCA1.ENSG00000037897.16.wgt.RDat	12	57772598	57772599	0.1379	NA	NA	NA	NA	NA	NA	348	0	top1	0.23	1.8e-19	NA	NA	NA	NA	NA	NA	NA	12	57768471	57772599	-	NA	NA
ENSG00000038002	sCCA1	AGA	../03.reference/FUSION/sCCA_weights_v8///sCCA1/sCCA1.ENSG00000038002.8.wgt.RDat	4	177442502	177442503	0.86	NA	NA	NA	NA	NA	NA	441	0	enet	0.79	2.7e-106	NA	NA	NA	NA	NA	NA	NA	4	177430770	177442503	-	NA	NA
ENSG00000038002	sCCA2	AGA	../03.reference/FUSION/sCCA_weights_v8///sCCA2/sCCA2.ENSG00000038002.8.wgt.RDat	4	177442502	177442503	0.7816	NA	NA	NA	NA	NA	NA	441	0	lasso	0.74	7.4e-91	NA	NA	NA	NA	NA	NA	NA	4	177430770	177442503	-	NA	NA
ENSG00000038002	sCCA3	AGA	../03.reference/FUSION/sCCA_weights_v8///sCCA3/sCCA3.ENSG00000038002.8.wgt.RDat	4	177442502	177442503	0.8437	NA	NA	NA	NA	NA	NA	441	0	lasso	0.78	1.3e-101	NA	NA	NA	NA	NA	NA	NA	4	177430770	177442503	-	NA	NA
ENSG00000038210	sCCA1	PI4K2B	../03.reference/FUSION/sCCA_weights_v8///sCCA1/sCCA1.ENSG00000038210.12.wgt.RDat	4	25233974	25233975	0.212	NA	NA	NA	NA	NA	NA	545	0	enet	0.25	6.6e-21	NA	NA	NA	NA	NA	NA	NA	4	25233975	25279092	+	NA	NA
ENSG00000038210	sCCA2	PI4K2B	../03.reference/FUSION/sCCA_weights_v8///sCCA2/sCCA2.ENSG00000038210.12.wgt.RDat	4	25233974	25233975	0.1432	NA	NA	NA	NA	NA	NA	545	0	enet	0.12	2e-10	NA	NA	NA	NA	NA	NA	NA	4	25233975	25279092	+	NA	NA
ENSG00000038210	sCCA3	PI4K2B	../03.reference/FUSION/sCCA_weights_v8///sCCA3/sCCA3.ENSG00000038210.12.wgt.RDat	4	25233974	25233975	0.1375	NA	NA	NA	NA	NA	NA	545	0	lasso	0.059	1.1e-05	NA	NA	NA	NA	NA	NA	NA	4	25233975	25279092	+	NA	NA
ENSG00000038219	sCCA1	BOD1L1	../03.reference/FUSION/sCCA_weights_v8///sCCA1/sCCA1.ENSG00000038219.12.wgt.RDat	4	13627722	13627723	0.459	NA	NA	NA	NA	NA	NA	458	0	lasso	0.46	1.9e-42	NA	NA	NA	NA	NA	NA	NA	4	13568738	13627723	-	NA	NA
ENSG00000038219	sCCA2	BOD1L1	../03.reference/FUSION/sCCA_weights_v8///sCCA2/sCCA2.ENSG00000038219.12.wgt.RDat	4	13627722	13627723	0.4057	NA	NA	NA	NA	NA	NA	458	0	top1	0.4	1.8e-35	NA	NA	NA	NA	NA	NA	NA	4	13568738	13627723	-	NA	NA
ENSG00000038219	sCCA3	BOD1L1	../03.reference/FUSION/sCCA_weights_v8///sCCA3/sCCA3.ENSG00000038219.12.wgt.RDat	4	13627722	13627723	0.1625	NA	NA	NA	NA	NA	NA	458	0	lasso	0.18	1.4e-14	NA	NA	NA	NA	NA	NA	NA	4	13568738	13627723	-	NA	NA
ENSG00000038274	sCCA1	MAT2B	../03.reference/FUSION/sCCA_weights_v8///sCCA1/sCCA1.ENSG00000038274.16.wgt.RDat	5	163503113	163503114	0.0855	NA	NA	NA	NA	NA	NA	463	0	top1	0.085	1.4e-07	NA	NA	NA	NA	NA	NA	NA	5	163503114	163519336	+	NA	NA
ENSG00000038274	sCCA2	MAT2B	../03.reference/FUSION/sCCA_weights_v8///sCCA2/sCCA2.ENSG00000038274.16.wgt.RDat	5	163503113	163503114	0.2214	NA	NA	NA	NA	NA	NA	463	0	lasso	0.14	4.4e-12	NA	NA	NA	NA	NA	NA	NA	5	163503114	163519336	+	NA	NA
ENSG00000038274	sCCA3	MAT2B	../03.reference/FUSION/sCCA_weights_v8///sCCA3/sCCA3.ENSG00000038274.16.wgt.RDat	5	163503113	163503114	0.0928	NA	NA	NA	NA	NA	NA	463	0	lasso	0.0059	0.095	NA	NA	NA	NA	NA	NA	NA	5	163503114	163519336	+	NA	NA
ENSG00000038358	sCCA1	EDC4	../03.reference/FUSION/sCCA_weights_v8///sCCA1/sCCA1.ENSG00000038358.14.wgt.RDat	16	67873022	67873023	0.0782	NA	NA	NA	NA	NA	NA	253	0	top1	0.087	9.5e-08	NA	NA	NA	NA	NA	NA	NA	16	67873023	67884503	+	NA	NA
ENSG00000038358	sCCA3	EDC4	../03.reference/FUSION/sCCA_weights_v8///sCCA3/sCCA3.ENSG00000038358.14.wgt.RDat	16	67873022	67873023	0.082	NA	NA	NA	NA	NA	NA	253	0	top1	0.075	7.6e-07	NA	NA	NA	NA	NA	NA	NA	16	67873023	67884503	+	NA	NA
ENSG00000038382	sCCA1	TRIO	../03.reference/FUSION/sCCA_weights_v8///sCCA1/sCCA1.ENSG00000038382.18.wgt.RDat	5	14143701	14143702	0.1589	NA	NA	NA	NA	NA	NA	597	0	lasso	0.14	2e-11	NA	NA	NA	NA	NA	NA	NA	5	14143702	14532128	+	NA	NA
ENSG00000038382	sCCA2	TRIO	../03.reference/FUSION/sCCA_weights_v8///sCCA2/sCCA2.ENSG00000038382.18.wgt.RDat	5	14143701	14143702	0.1154	NA	NA	NA	NA	NA	NA	597	0	enet	0.048	6.7e-05	NA	NA	NA	NA	NA	NA	NA	5	14143702	14532128	+	NA	NA
ENSG00000038382	sCCA3	TRIO	../03.reference/FUSION/sCCA_weights_v8///sCCA3/sCCA3.ENSG00000038382.18.wgt.RDat	5	14143701	14143702	0.0828	NA	NA	NA	NA	NA	NA	597	0	enet	0.026	0.0028	NA	NA	NA	NA	NA	NA	NA	5	14143702	14532128	+	NA	NA
ENSG00000038427	sCCA1	VCAN	../03.reference/FUSION/sCCA_weights_v8///sCCA1/sCCA1.ENSG00000038427.15.wgt.RDat	5	83471464	83471465	0.0904	NA	NA	NA	NA	NA	NA	368	0	enet	0.016	0.015	NA	NA	NA	NA	NA	NA	NA	5	83471465	83582303	+	NA	NA
ENSG00000038532	sCCA1	CLEC16A	../03.reference/FUSION/sCCA_weights_v8///sCCA1/sCCA1.ENSG00000038532.14.wgt.RDat	16	10944487	10944488	0.1629	NA	NA	NA	NA	NA	NA	560	0	top1	0.22	1.4e-18	NA	NA	NA	NA	NA	NA	NA	16	10944488	11182189	+	NA	NA
ENSG00000038532	sCCA2	CLEC16A	../03.reference/FUSION/sCCA_weights_v8///sCCA2/sCCA2.ENSG00000038532.14.wgt.RDat	16	10944487	10944488	0.2587	NA	NA	NA	NA	NA	NA	560	0	enet	0.2	1.3e-16	NA	NA	NA	NA	NA	NA	NA	16	10944488	11182189	+	NA	NA
ENSG00000038532	sCCA3	CLEC16A	../03.reference/FUSION/sCCA_weights_v8///sCCA3/sCCA3.ENSG00000038532.14.wgt.RDat	16	10944487	10944488	0.1376	NA	NA	NA	NA	NA	NA	560	0	enet	0.011	0.04	NA	NA	NA	NA	NA	NA	NA	16	10944488	11182189	+	NA	NA
ENSG00000038945	sCCA1	MSR1	../03.reference/FUSION/sCCA_weights_v8///sCCA1/sCCA1.ENSG00000038945.14.wgt.RDat	8	16567489	16567490	0.2312	NA	NA	NA	NA	NA	NA	475	0	lasso	0.1	5e-09	NA	NA	NA	NA	NA	NA	NA	8	16107878	16567490	-	NA	NA
ENSG00000038945	sCCA2	MSR1	../03.reference/FUSION/sCCA_weights_v8///sCCA2/sCCA2.ENSG00000038945.14.wgt.RDat	8	16567489	16567490	0.1991	NA	NA	NA	NA	NA	NA	475	0	enet	0.15	3.1e-12	NA	NA	NA	NA	NA	NA	NA	8	16107878	16567490	-	NA	NA
ENSG00000038945	sCCA3	MSR1	../03.reference/FUSION/sCCA_weights_v8///sCCA3/sCCA3.ENSG00000038945.14.wgt.RDat	8	16567489	16567490	0.2401	NA	NA	NA	NA	NA	NA	475	0	lasso	0.038	0.00035	NA	NA	NA	NA	NA	NA	NA	8	16107878	16567490	-	NA	NA
ENSG00000039068	sCCA1	CDH1	../03.reference/FUSION/sCCA_weights_v8///sCCA1/sCCA1.ENSG00000039068.18.wgt.RDat	16	68737224	68737225	0.2042	NA	NA	NA	NA	NA	NA	317	0	lasso	0.12	7.1e-10	NA	NA	NA	NA	NA	NA	NA	16	68737225	68835548	+	NA	NA
ENSG00000039068	sCCA2	CDH1	../03.reference/FUSION/sCCA_weights_v8///sCCA2/sCCA2.ENSG00000039068.18.wgt.RDat	16	68737224	68737225	0.1196	NA	NA	NA	NA	NA	NA	317	0	lasso	0.032	0.00096	NA	NA	NA	NA	NA	NA	NA	16	68737225	68835548	+	NA	NA
ENSG00000039068	sCCA3	CDH1	../03.reference/FUSION/sCCA_weights_v8///sCCA3/sCCA3.ENSG00000039068.18.wgt.RDat	16	68737224	68737225	0.1334	NA	NA	NA	NA	NA	NA	317	0	enet	0.069	2e-06	NA	NA	NA	NA	NA	NA	NA	16	68737225	68835548	+	NA	NA
ENSG00000039123	sCCA1	SKIV2L2	../03.reference/FUSION/sCCA_weights_v8///sCCA1/sCCA1.ENSG00000039123.15.wgt.RDat	5	55307759	55307760	0.1143	NA	NA	NA	NA	NA	NA	386	0	lasso	0.18	4.5e-15	NA	NA	NA	NA	NA	NA	NA	5	55307760	55425581	+	NA	NA
ENSG00000039123	sCCA2	SKIV2L2	../03.reference/FUSION/sCCA_weights_v8///sCCA2/sCCA2.ENSG00000039123.15.wgt.RDat	5	55307759	55307760	0.3025	NA	NA	NA	NA	NA	NA	386	0	top1	0.24	6.9e-20	NA	NA	NA	NA	NA	NA	NA	5	55307760	55425581	+	NA	NA
ENSG00000039123	sCCA3	SKIV2L2	../03.reference/FUSION/sCCA_weights_v8///sCCA3/sCCA3.ENSG00000039123.15.wgt.RDat	5	55307759	55307760	0.1001	NA	NA	NA	NA	NA	NA	386	0	enet	0.012	0.031	NA	NA	NA	NA	NA	NA	NA	5	55307760	55425581	+	NA	NA
ENSG00000039319	sCCA1	ZFYVE16	../03.reference/FUSION/sCCA_weights_v8///sCCA1/sCCA1.ENSG00000039319.16.wgt.RDat	5	80408012	80408013	0.1081	NA	NA	NA	NA	NA	NA	435	0	enet	0.023	0.0044	NA	NA	NA	NA	NA	NA	NA	5	80408013	80479350	+	NA	NA
ENSG00000039319	sCCA2	ZFYVE16	../03.reference/FUSION/sCCA_weights_v8///sCCA2/sCCA2.ENSG00000039319.16.wgt.RDat	5	80408012	80408013	0.1291	NA	NA	NA	NA	NA	NA	435	0	enet	0.063	5e-06	NA	NA	NA	NA	NA	NA	NA	5	80408013	80479350	+	NA	NA
ENSG00000039319	sCCA3	ZFYVE16	../03.reference/FUSION/sCCA_weights_v8///sCCA3/sCCA3.ENSG00000039319.16.wgt.RDat	5	80408012	80408013	0.1312	NA	NA	NA	NA	NA	NA	435	0	enet	0.045	0.00011	NA	NA	NA	NA	NA	NA	NA	5	80408013	80479350	+	NA	NA
ENSG00000039560	sCCA1	RAI14	../03.reference/FUSION/sCCA_weights_v8///sCCA1/sCCA1.ENSG00000039560.13.wgt.RDat	5	34656236	34656237	0.3111	NA	NA	NA	NA	NA	NA	436	0	enet	0.28	1.4e-23	NA	NA	NA	NA	NA	NA	NA	5	34656237	34832627	+	NA	NA
ENSG00000039560	sCCA2	RAI14	../03.reference/FUSION/sCCA_weights_v8///sCCA2/sCCA2.ENSG00000039560.13.wgt.RDat	5	34656236	34656237	0.2225	NA	NA	NA	NA	NA	NA	436	0	enet	0.11	1.3e-09	NA	NA	NA	NA	NA	NA	NA	5	34656237	34832627	+	NA	NA
ENSG00000039560	sCCA3	RAI14	../03.reference/FUSION/sCCA_weights_v8///sCCA3/sCCA3.ENSG00000039560.13.wgt.RDat	5	34656236	34656237	0.1988	NA	NA	NA	NA	NA	NA	436	0	enet	0.056	1.9e-05	NA	NA	NA	NA	NA	NA	NA	5	34656237	34832627	+	NA	NA
ENSG00000039650	sCCA1	PNKP	../03.reference/FUSION/sCCA_weights_v8///sCCA1/sCCA1.ENSG00000039650.11.wgt.RDat	19	49867908	49867909	0.4949	NA	NA	NA	NA	NA	NA	345	0	lasso	0.38	2.4e-33	NA	NA	NA	NA	NA	NA	NA	19	49859882	49867909	-	NA	NA
ENSG00000039650	sCCA2	PNKP	../03.reference/FUSION/sCCA_weights_v8///sCCA2/sCCA2.ENSG00000039650.11.wgt.RDat	19	49867908	49867909	0.3953	NA	NA	NA	NA	NA	NA	345	0	lasso	0.3	4.2e-25	NA	NA	NA	NA	NA	NA	NA	19	49859882	49867909	-	NA	NA
ENSG00000039650	sCCA3	PNKP	../03.reference/FUSION/sCCA_weights_v8///sCCA3/sCCA3.ENSG00000039650.11.wgt.RDat	19	49867908	49867909	0.2529	NA	NA	NA	NA	NA	NA	345	0	top1	0.2	6.3e-17	NA	NA	NA	NA	NA	NA	NA	19	49859882	49867909	-	NA	NA
ENSG00000040199	sCCA1	PHLPP2	../03.reference/FUSION/sCCA_weights_v8///sCCA1/sCCA1.ENSG00000040199.18.wgt.RDat	16	71724700	71724701	0.5334	rs8057124	-5.12	rs4788550	0.58125	-13.44	-3.874	438	27	enet	0.61	7.5e-64	3.865	0.000111	0	0.892	0	0.073	0.036	16	71644751	71724701	-	NA	NA
ENSG00000040199	sCCA2	PHLPP2	../03.reference/FUSION/sCCA_weights_v8///sCCA2/sCCA2.ENSG00000040199.18.wgt.RDat	16	71724700	71724701	0.3062	rs8057124	-5.12	rs6499538	0.337325	-10.37	-3.668	438	1	top1	0.34	4e-29	3.6683	0.000244	0	0.913	0	0.074	0.013	16	71644751	71724701	-	NA	NA
ENSG00000040199	sCCA3	PHLPP2	../03.reference/FUSION/sCCA_weights_v8///sCCA3/sCCA3.ENSG00000040199.18.wgt.RDat	16	71724700	71724701	0.4345	rs8057124	-5.12	rs4788550	0.54172	-13	-3.874	438	19	enet	0.55	4.5e-55	3.977	6.99e-05	0	0.897	0	0.073	0.03	16	71644751	71724701	-	NA	NA
ENSG00000040341	sCCA1	STAU2	../03.reference/FUSION/sCCA_weights_v8///sCCA1/sCCA1.ENSG00000040341.17.wgt.RDat	8	73747707	73747708	0.1519	NA	NA	NA	NA	NA	NA	462	0	top1	0.14	4.5e-12	NA	NA	NA	NA	NA	NA	NA	8	73420369	73747708	-	NA	NA
ENSG00000040341	sCCA2	STAU2	../03.reference/FUSION/sCCA_weights_v8///sCCA2/sCCA2.ENSG00000040341.17.wgt.RDat	8	73747707	73747708	0.1114	NA	NA	NA	NA	NA	NA	462	0	top1	0.013	0.028	NA	NA	NA	NA	NA	NA	NA	8	73420369	73747708	-	NA	NA
ENSG00000040341	sCCA3	STAU2	../03.reference/FUSION/sCCA_weights_v8///sCCA3/sCCA3.ENSG00000040341.17.wgt.RDat	8	73747707	73747708	0.2217	NA	NA	NA	NA	NA	NA	462	0	lasso	0.1	8.1e-09	NA	NA	NA	NA	NA	NA	NA	8	73420369	73747708	-	NA	NA
ENSG00000040487	sCCA1	PQLC2	../03.reference/FUSION/sCCA_weights_v8///sCCA1/sCCA1.ENSG00000040487.12.wgt.RDat	1	19312325	19312326	0.4353	NA	NA	NA	NA	NA	NA	488	0	top1	0.46	9.6e-43	NA	NA	NA	NA	NA	NA	NA	1	19312326	19329300	+	NA	NA
ENSG00000040487	sCCA2	PQLC2	../03.reference/FUSION/sCCA_weights_v8///sCCA2/sCCA2.ENSG00000040487.12.wgt.RDat	1	19312325	19312326	0.2743	NA	NA	NA	NA	NA	NA	488	0	lasso	0.25	9.8e-21	NA	NA	NA	NA	NA	NA	NA	1	19312326	19329300	+	NA	NA
ENSG00000040487	sCCA3	PQLC2	../03.reference/FUSION/sCCA_weights_v8///sCCA3/sCCA3.ENSG00000040487.12.wgt.RDat	1	19312325	19312326	0.4512	NA	NA	NA	NA	NA	NA	488	0	top1	0.41	1.3e-36	NA	NA	NA	NA	NA	NA	NA	1	19312326	19329300	+	NA	NA
ENSG00000040531	sCCA1	CTNS	../03.reference/FUSION/sCCA_weights_v8///sCCA1/sCCA1.ENSG00000040531.14.wgt.RDat	17	3636467	3636468	0.634	NA	NA	NA	NA	NA	NA	528	0	enet	0.64	1.2e-68	NA	NA	NA	NA	NA	NA	NA	17	3636468	3661542	+	NA	NA
ENSG00000040531	sCCA2	CTNS	../03.reference/FUSION/sCCA_weights_v8///sCCA2/sCCA2.ENSG00000040531.14.wgt.RDat	17	3636467	3636468	0.5557	NA	NA	NA	NA	NA	NA	528	0	enet	0.56	8.7e-56	NA	NA	NA	NA	NA	NA	NA	17	3636468	3661542	+	NA	NA
ENSG00000040531	sCCA3	CTNS	../03.reference/FUSION/sCCA_weights_v8///sCCA3/sCCA3.ENSG00000040531.14.wgt.RDat	17	3636467	3636468	0.6035	NA	NA	NA	NA	NA	NA	528	0	enet	0.52	4.4e-50	NA	NA	NA	NA	NA	NA	NA	17	3636468	3661542	+	NA	NA
ENSG00000040608	sCCA1	RTN4R	../03.reference/FUSION/sCCA_weights_v8///sCCA1/sCCA1.ENSG00000040608.13.wgt.RDat	22	20283245	20283246	0.2872	NA	NA	NA	NA	NA	NA	563	0	top1	0.15	2.8e-12	NA	NA	NA	NA	NA	NA	NA	22	20241415	20283246	-	NA	NA
ENSG00000040608	sCCA2	RTN4R	../03.reference/FUSION/sCCA_weights_v8///sCCA2/sCCA2.ENSG00000040608.13.wgt.RDat	22	20283245	20283246	0.1145	NA	NA	NA	NA	NA	NA	563	0	lasso	0.066	3.1e-06	NA	NA	NA	NA	NA	NA	NA	22	20241415	20283246	-	NA	NA
ENSG00000040608	sCCA3	RTN4R	../03.reference/FUSION/sCCA_weights_v8///sCCA3/sCCA3.ENSG00000040608.13.wgt.RDat	22	20283245	20283246	0.1368	NA	NA	NA	NA	NA	NA	563	0	enet	0.0019	0.21	NA	NA	NA	NA	NA	NA	NA	22	20241415	20283246	-	NA	NA
ENSG00000040633	sCCA1	PHF23	../03.reference/FUSION/sCCA_weights_v8///sCCA1/sCCA1.ENSG00000040633.12.wgt.RDat	17	7239721	7239722	0.1245	NA	NA	NA	NA	NA	NA	471	0	lasso	0.033	0.00089	NA	NA	NA	NA	NA	NA	NA	17	7235028	7239722	-	NA	NA
ENSG00000040633	sCCA2	PHF23	../03.reference/FUSION/sCCA_weights_v8///sCCA2/sCCA2.ENSG00000040633.12.wgt.RDat	17	7239721	7239722	0.1212	NA	NA	NA	NA	NA	NA	471	0	enet	0.054	2.4e-05	NA	NA	NA	NA	NA	NA	NA	17	7235028	7239722	-	NA	NA
ENSG00000040933	sCCA1	INPP4A	../03.reference/FUSION/sCCA_weights_v8///sCCA1/sCCA1.ENSG00000040933.15.wgt.RDat	2	98444853	98444854	0.2058	NA	NA	NA	NA	NA	NA	313	0	enet	0.34	6.3e-29	NA	NA	NA	NA	NA	NA	NA	2	98444854	98594390	+	0.00328	0
ENSG00000040933	sCCA2	INPP4A	../03.reference/FUSION/sCCA_weights_v8///sCCA2/sCCA2.ENSG00000040933.15.wgt.RDat	2	98444853	98444854	0.1046	NA	NA	NA	NA	NA	NA	313	0	lasso	0.11	1.2e-09	NA	NA	NA	NA	NA	NA	NA	2	98444854	98594390	+	0.00518	0
ENSG00000040933	sCCA3	INPP4A	../03.reference/FUSION/sCCA_weights_v8///sCCA3/sCCA3.ENSG00000040933.15.wgt.RDat	2	98444853	98444854	0.1873	NA	NA	NA	NA	NA	NA	313	0	enet	0.25	3e-21	NA	NA	NA	NA	NA	NA	NA	2	98444854	98594390	+	0.00622	0
ENSG00000041357	sCCA1	PSMA4	../03.reference/FUSION/sCCA_weights_v8///sCCA1/sCCA1.ENSG00000041357.15.wgt.RDat	15	78540404	78540405	0.4218	NA	NA	NA	NA	NA	NA	424	0	enet	0.5	1.7e-47	NA	NA	NA	NA	NA	NA	NA	15	78540405	78552419	+	NA	NA
ENSG00000041357	sCCA2	PSMA4	../03.reference/FUSION/sCCA_weights_v8///sCCA2/sCCA2.ENSG00000041357.15.wgt.RDat	15	78540404	78540405	0.2475	NA	NA	NA	NA	NA	NA	424	0	top1	0.18	3.4e-15	NA	NA	NA	NA	NA	NA	NA	15	78540405	78552419	+	NA	NA
ENSG00000041357	sCCA3	PSMA4	../03.reference/FUSION/sCCA_weights_v8///sCCA3/sCCA3.ENSG00000041357.15.wgt.RDat	15	78540404	78540405	0.4151	NA	NA	NA	NA	NA	NA	424	0	enet	0.46	8.7e-43	NA	NA	NA	NA	NA	NA	NA	15	78540405	78552419	+	NA	NA
ENSG00000041802	sCCA1	LSG1	../03.reference/FUSION/sCCA_weights_v8///sCCA1/sCCA1.ENSG00000041802.10.wgt.RDat	3	194672476	194672477	0.8463	NA	NA	NA	NA	NA	NA	537	0	top1	0.84	8.8e-125	NA	NA	NA	NA	NA	NA	NA	3	194640788	194672477	-	NA	NA
ENSG00000041802	sCCA2	LSG1	../03.reference/FUSION/sCCA_weights_v8///sCCA2/sCCA2.ENSG00000041802.10.wgt.RDat	3	194672476	194672477	0.8047	NA	NA	NA	NA	NA	NA	537	0	top1	0.78	8.6e-101	NA	NA	NA	NA	NA	NA	NA	3	194640788	194672477	-	NA	NA
ENSG00000041802	sCCA3	LSG1	../03.reference/FUSION/sCCA_weights_v8///sCCA3/sCCA3.ENSG00000041802.10.wgt.RDat	3	194672476	194672477	0.8248	NA	NA	NA	NA	NA	NA	537	0	lasso	0.83	9.8e-119	NA	NA	NA	NA	NA	NA	NA	3	194640788	194672477	-	NA	NA
ENSG00000041880	sCCA1	PARP3	../03.reference/FUSION/sCCA_weights_v8///sCCA1/sCCA1.ENSG00000041880.14.wgt.RDat	3	51942344	51942345	0.1468	NA	NA	NA	NA	NA	NA	230	0	enet	0.025	0.0034	NA	NA	NA	NA	NA	NA	NA	3	51942345	51948867	+	0.00315	0
ENSG00000041982	sCCA1	TNC	../03.reference/FUSION/sCCA_weights_v8///sCCA1/sCCA1.ENSG00000041982.15.wgt.RDat	9	115118256	115118257	0.2135	NA	NA	NA	NA	NA	NA	628	0	top1	0.16	1.4e-13	NA	NA	NA	NA	NA	NA	NA	9	115019578	115118257	-	NA	NA
ENSG00000041982	sCCA2	TNC	../03.reference/FUSION/sCCA_weights_v8///sCCA2/sCCA2.ENSG00000041982.15.wgt.RDat	9	115118256	115118257	0.1304	NA	NA	NA	NA	NA	NA	628	0	top1	0.1	5.1e-09	NA	NA	NA	NA	NA	NA	NA	9	115019578	115118257	-	NA	NA
ENSG00000041982	sCCA3	TNC	../03.reference/FUSION/sCCA_weights_v8///sCCA3/sCCA3.ENSG00000041982.15.wgt.RDat	9	115118256	115118257	0.0974	NA	NA	NA	NA	NA	NA	628	0	enet	0.017	0.012	NA	NA	NA	NA	NA	NA	NA	9	115019578	115118257	-	NA	NA
ENSG00000041988	sCCA1	THAP3	../03.reference/FUSION/sCCA_weights_v8///sCCA1/sCCA1.ENSG00000041988.15.wgt.RDat	1	6624865	6624866	0.5111	NA	NA	NA	NA	NA	NA	440	0	lasso	0.6	3.1e-62	NA	NA	NA	NA	NA	NA	NA	1	6624866	6634167	+	0.0311	0
ENSG00000041988	sCCA2	THAP3	../03.reference/FUSION/sCCA_weights_v8///sCCA2/sCCA2.ENSG00000041988.15.wgt.RDat	1	6624865	6624866	0.4224	NA	NA	NA	NA	NA	NA	440	0	lasso	0.51	1.2e-48	NA	NA	NA	NA	NA	NA	NA	1	6624866	6634167	+	0.0266	0
ENSG00000041988	sCCA3	THAP3	../03.reference/FUSION/sCCA_weights_v8///sCCA3/sCCA3.ENSG00000041988.15.wgt.RDat	1	6624865	6624866	0.5144	NA	NA	NA	NA	NA	NA	440	0	enet	0.53	1.4e-51	NA	NA	NA	NA	NA	NA	NA	1	6624866	6634167	+	0.0139	0
ENSG00000042062	sCCA1	FAM65C	../03.reference/FUSION/sCCA_weights_v8///sCCA1/sCCA1.ENSG00000042062.11.wgt.RDat	20	50691527	50691528	0.1838	NA	NA	NA	NA	NA	NA	498	0	lasso	0.089	6.1e-08	NA	NA	NA	NA	NA	NA	NA	20	50586108	50691528	-	0.411	1
ENSG00000042062	sCCA2	FAM65C	../03.reference/FUSION/sCCA_weights_v8///sCCA2/sCCA2.ENSG00000042062.11.wgt.RDat	20	50691527	50691528	0.1199	NA	NA	NA	NA	NA	NA	498	0	enet	0.013	0.024	NA	NA	NA	NA	NA	NA	NA	20	50586108	50691528	-	0.0058	0
ENSG00000042088	sCCA1	TDP1	../03.reference/FUSION/sCCA_weights_v8///sCCA1/sCCA1.ENSG00000042088.13.wgt.RDat	14	89954938	89954939	0.4366	NA	NA	NA	NA	NA	NA	433	0	top1	0.29	3.1e-24	NA	NA	NA	NA	NA	NA	NA	14	89954939	90044768	+	NA	NA
ENSG00000042088	sCCA2	TDP1	../03.reference/FUSION/sCCA_weights_v8///sCCA2/sCCA2.ENSG00000042088.13.wgt.RDat	14	89954938	89954939	0.2683	NA	NA	NA	NA	NA	NA	433	0	top1	0.19	1.2e-15	NA	NA	NA	NA	NA	NA	NA	14	89954939	90044768	+	NA	NA
ENSG00000042088	sCCA3	TDP1	../03.reference/FUSION/sCCA_weights_v8///sCCA3/sCCA3.ENSG00000042088.13.wgt.RDat	14	89954938	89954939	0.397	NA	NA	NA	NA	NA	NA	433	0	enet	0.23	1.6e-19	NA	NA	NA	NA	NA	NA	NA	14	89954939	90044768	+	NA	NA
ENSG00000042317	sCCA1	SPATA7	../03.reference/FUSION/sCCA_weights_v8///sCCA1/sCCA1.ENSG00000042317.16.wgt.RDat	14	88384923	88384924	0.367	NA	NA	NA	NA	NA	NA	465	0	lasso	0.47	6.5e-44	NA	NA	NA	NA	NA	NA	NA	14	88384924	88470350	+	NA	NA
ENSG00000042317	sCCA2	SPATA7	../03.reference/FUSION/sCCA_weights_v8///sCCA2/sCCA2.ENSG00000042317.16.wgt.RDat	14	88384923	88384924	0.277	NA	NA	NA	NA	NA	NA	465	0	lasso	0.22	2.5e-18	NA	NA	NA	NA	NA	NA	NA	14	88384924	88470350	+	NA	NA
ENSG00000042317	sCCA3	SPATA7	../03.reference/FUSION/sCCA_weights_v8///sCCA3/sCCA3.ENSG00000042317.16.wgt.RDat	14	88384923	88384924	0.3514	NA	NA	NA	NA	NA	NA	465	0	enet	0.32	3.1e-27	NA	NA	NA	NA	NA	NA	NA	14	88384924	88470350	+	NA	NA
ENSG00000042429	sCCA1	MED17	../03.reference/FUSION/sCCA_weights_v8///sCCA1/sCCA1.ENSG00000042429.11.wgt.RDat	11	93784226	93784227	0.4609	NA	NA	NA	NA	NA	NA	399	0	lasso	0.44	1.7e-40	NA	NA	NA	NA	NA	NA	NA	11	93784227	93814963	+	NA	NA
ENSG00000042429	sCCA2	MED17	../03.reference/FUSION/sCCA_weights_v8///sCCA2/sCCA2.ENSG00000042429.11.wgt.RDat	11	93784226	93784227	0.1428	NA	NA	NA	NA	NA	NA	399	0	top1	0.17	7.2e-14	NA	NA	NA	NA	NA	NA	NA	11	93784227	93814963	+	NA	NA
ENSG00000042429	sCCA3	MED17	../03.reference/FUSION/sCCA_weights_v8///sCCA3/sCCA3.ENSG00000042429.11.wgt.RDat	11	93784226	93784227	0.3809	NA	NA	NA	NA	NA	NA	399	0	lasso	0.4	6.6e-36	NA	NA	NA	NA	NA	NA	NA	11	93784227	93814963	+	NA	NA
ENSG00000042445	sCCA1	RETSAT	../03.reference/FUSION/sCCA_weights_v8///sCCA1/sCCA1.ENSG00000042445.13.wgt.RDat	2	85354392	85354393	0.2178	NA	NA	NA	NA	NA	NA	449	0	lasso	0.26	1.4e-21	NA	NA	NA	NA	NA	NA	NA	2	85342088	85354393	-	NA	NA
ENSG00000042445	sCCA2	RETSAT	../03.reference/FUSION/sCCA_weights_v8///sCCA2/sCCA2.ENSG00000042445.13.wgt.RDat	2	85354392	85354393	0.2949	NA	NA	NA	NA	NA	NA	449	0	lasso	0.18	2.9e-15	NA	NA	NA	NA	NA	NA	NA	2	85342088	85354393	-	NA	NA
ENSG00000042493	sCCA1	CAPG	../03.reference/FUSION/sCCA_weights_v8///sCCA1/sCCA1.ENSG00000042493.15.wgt.RDat	2	85418431	85418432	0.5358	NA	NA	NA	NA	NA	NA	458	0	lasso	0.53	3.5e-51	NA	NA	NA	NA	NA	NA	NA	2	85394748	85418432	-	NA	NA
ENSG00000042493	sCCA2	CAPG	../03.reference/FUSION/sCCA_weights_v8///sCCA2/sCCA2.ENSG00000042493.15.wgt.RDat	2	85418431	85418432	0.4259	NA	NA	NA	NA	NA	NA	458	0	enet	0.32	1e-27	NA	NA	NA	NA	NA	NA	NA	2	85394748	85418432	-	NA	NA
ENSG00000042493	sCCA3	CAPG	../03.reference/FUSION/sCCA_weights_v8///sCCA3/sCCA3.ENSG00000042493.15.wgt.RDat	2	85418431	85418432	0.6109	NA	NA	NA	NA	NA	NA	458	0	enet	0.48	3.1e-45	NA	NA	NA	NA	NA	NA	NA	2	85394748	85418432	-	NA	NA
ENSG00000042753	sCCA1	AP2S1	../03.reference/FUSION/sCCA_weights_v8///sCCA1/sCCA1.ENSG00000042753.11.wgt.RDat	19	46850991	46850992	0.2658	NA	NA	NA	NA	NA	NA	330	0	lasso	0.24	1e-19	NA	NA	NA	NA	NA	NA	NA	19	46838136	46850992	-	NA	NA
ENSG00000042753	sCCA2	AP2S1	../03.reference/FUSION/sCCA_weights_v8///sCCA2/sCCA2.ENSG00000042753.11.wgt.RDat	19	46850991	46850992	0.1586	NA	NA	NA	NA	NA	NA	330	0	enet	0.077	5.5e-07	NA	NA	NA	NA	NA	NA	NA	19	46838136	46850992	-	NA	NA
ENSG00000042753	sCCA3	AP2S1	../03.reference/FUSION/sCCA_weights_v8///sCCA3/sCCA3.ENSG00000042753.11.wgt.RDat	19	46850991	46850992	0.145	NA	NA	NA	NA	NA	NA	330	0	top1	0.097	1.5e-08	NA	NA	NA	NA	NA	NA	NA	19	46838136	46850992	-	NA	NA
ENSG00000042980	sCCA1	ADAM28	../03.reference/FUSION/sCCA_weights_v8///sCCA1/sCCA1.ENSG00000042980.12.wgt.RDat	8	24294039	24294040	0.1456	NA	NA	NA	NA	NA	NA	420	0	lasso	0.16	1.3e-13	NA	NA	NA	NA	NA	NA	NA	8	24294040	24359018	+	NA	NA
ENSG00000042980	sCCA2	ADAM28	../03.reference/FUSION/sCCA_weights_v8///sCCA2/sCCA2.ENSG00000042980.12.wgt.RDat	8	24294039	24294040	0.1488	NA	NA	NA	NA	NA	NA	420	0	lasso	0.093	3e-08	NA	NA	NA	NA	NA	NA	NA	8	24294040	24359018	+	NA	NA
ENSG00000042980	sCCA3	ADAM28	../03.reference/FUSION/sCCA_weights_v8///sCCA3/sCCA3.ENSG00000042980.12.wgt.RDat	8	24294039	24294040	0.141	NA	NA	NA	NA	NA	NA	420	0	enet	0.036	0.00053	NA	NA	NA	NA	NA	NA	NA	8	24294040	24359018	+	NA	NA
ENSG00000043143	sCCA1	JADE2	../03.reference/FUSION/sCCA_weights_v8///sCCA1/sCCA1.ENSG00000043143.20.wgt.RDat	5	134524311	134524312	0.142	NA	NA	NA	NA	NA	NA	289	0	top1	0.062	6.5e-06	NA	NA	NA	NA	NA	NA	NA	5	134524312	134583230	+	NA	NA
ENSG00000043143	sCCA2	JADE2	../03.reference/FUSION/sCCA_weights_v8///sCCA2/sCCA2.ENSG00000043143.20.wgt.RDat	5	134524311	134524312	0.0552	NA	NA	NA	NA	NA	NA	289	0	top1	0.0046	0.12	NA	NA	NA	NA	NA	NA	NA	5	134524312	134583230	+	NA	NA
ENSG00000043143	sCCA3	JADE2	../03.reference/FUSION/sCCA_weights_v8///sCCA3/sCCA3.ENSG00000043143.20.wgt.RDat	5	134524311	134524312	0.087	NA	NA	NA	NA	NA	NA	289	0	lasso	0.059	9.8e-06	NA	NA	NA	NA	NA	NA	NA	5	134524312	134583230	+	NA	NA
ENSG00000044090	sCCA1	CUL7	../03.reference/FUSION/sCCA_weights_v8///sCCA1/sCCA1.ENSG00000044090.8.wgt.RDat	6	43053944	43053945	0.5184	NA	NA	NA	NA	NA	NA	366	0	lasso	0.53	3.7e-51	NA	NA	NA	NA	NA	NA	NA	6	43037617	43053945	-	NA	NA
ENSG00000044090	sCCA2	CUL7	../03.reference/FUSION/sCCA_weights_v8///sCCA2/sCCA2.ENSG00000044090.8.wgt.RDat	6	43053944	43053945	0.4982	NA	NA	NA	NA	NA	NA	366	0	enet	0.44	1.3e-40	NA	NA	NA	NA	NA	NA	NA	6	43037617	43053945	-	NA	NA
ENSG00000044090	sCCA3	CUL7	../03.reference/FUSION/sCCA_weights_v8///sCCA3/sCCA3.ENSG00000044090.8.wgt.RDat	6	43053944	43053945	0.5009	NA	NA	NA	NA	NA	NA	366	0	enet	0.48	1.6e-45	NA	NA	NA	NA	NA	NA	NA	6	43037617	43053945	-	NA	NA
ENSG00000044459	sCCA1	CNTLN	../03.reference/FUSION/sCCA_weights_v8///sCCA1/sCCA1.ENSG00000044459.14.wgt.RDat	9	17134981	17134982	0.3798	NA	NA	NA	NA	NA	NA	546	0	lasso	0.5	1.4e-47	NA	NA	NA	NA	NA	NA	NA	9	17134982	17503923	+	NA	NA
ENSG00000044459	sCCA2	CNTLN	../03.reference/FUSION/sCCA_weights_v8///sCCA2/sCCA2.ENSG00000044459.14.wgt.RDat	9	17134981	17134982	0.2524	NA	NA	NA	NA	NA	NA	546	0	enet	0.32	6.2e-27	NA	NA	NA	NA	NA	NA	NA	9	17134982	17503923	+	NA	NA
ENSG00000044459	sCCA3	CNTLN	../03.reference/FUSION/sCCA_weights_v8///sCCA3/sCCA3.ENSG00000044459.14.wgt.RDat	9	17134981	17134982	0.2658	NA	NA	NA	NA	NA	NA	546	0	enet	0.33	5.9e-28	NA	NA	NA	NA	NA	NA	NA	9	17134982	17503923	+	NA	NA
ENSG00000044574	sCCA1	HSPA5	../03.reference/FUSION/sCCA_weights_v8///sCCA1/sCCA1.ENSG00000044574.7.wgt.RDat	9	125241329	125241330	0.0494	NA	NA	NA	NA	NA	NA	320	0	lasso	0.05	4.6e-05	NA	NA	NA	NA	NA	NA	NA	9	125234853	125241330	-	NA	NA
ENSG00000047056	sCCA1	WDR37	../03.reference/FUSION/sCCA_weights_v8///sCCA1/sCCA1.ENSG00000047056.14.wgt.RDat	10	1049537	1049538	0.3987	NA	NA	NA	NA	NA	NA	512	0	enet	0.35	2.3e-30	NA	NA	NA	NA	NA	NA	NA	10	1049538	1132297	+	NA	NA
ENSG00000047056	sCCA2	WDR37	../03.reference/FUSION/sCCA_weights_v8///sCCA2/sCCA2.ENSG00000047056.14.wgt.RDat	10	1049537	1049538	0.1531	NA	NA	NA	NA	NA	NA	512	0	lasso	0.17	4.9e-14	NA	NA	NA	NA	NA	NA	NA	10	1049538	1132297	+	NA	NA
ENSG00000047056	sCCA3	WDR37	../03.reference/FUSION/sCCA_weights_v8///sCCA3/sCCA3.ENSG00000047056.14.wgt.RDat	10	1049537	1049538	0.1683	NA	NA	NA	NA	NA	NA	512	0	enet	0.042	0.00017	NA	NA	NA	NA	NA	NA	NA	10	1049538	1132297	+	0.0842	1
ENSG00000047188	sCCA1	YTHDC2	../03.reference/FUSION/sCCA_weights_v8///sCCA1/sCCA1.ENSG00000047188.15.wgt.RDat	5	113513682	113513683	0.4447	NA	NA	NA	NA	NA	NA	565	0	lasso	0.56	8.3e-57	NA	NA	NA	NA	NA	NA	NA	5	113513683	113595284	+	NA	NA
ENSG00000047188	sCCA2	YTHDC2	../03.reference/FUSION/sCCA_weights_v8///sCCA2/sCCA2.ENSG00000047188.15.wgt.RDat	5	113513682	113513683	0.2412	NA	NA	NA	NA	NA	NA	565	0	lasso	0.35	1.5e-30	NA	NA	NA	NA	NA	NA	NA	5	113513683	113595284	+	NA	NA
ENSG00000047188	sCCA3	YTHDC2	../03.reference/FUSION/sCCA_weights_v8///sCCA3/sCCA3.ENSG00000047188.15.wgt.RDat	5	113513682	113513683	0.4162	NA	NA	NA	NA	NA	NA	565	0	lasso	0.51	1.1e-48	NA	NA	NA	NA	NA	NA	NA	5	113513683	113595284	+	NA	NA
ENSG00000047249	sCCA1	ATP6V1H	../03.reference/FUSION/sCCA_weights_v8///sCCA1/sCCA1.ENSG00000047249.17.wgt.RDat	8	53843557	53843558	0.1432	NA	NA	NA	NA	NA	NA	386	0	top1	0.071	1.5e-06	NA	NA	NA	NA	NA	NA	NA	8	53715557	53843558	-	NA	NA
ENSG00000047249	sCCA2	ATP6V1H	../03.reference/FUSION/sCCA_weights_v8///sCCA2/sCCA2.ENSG00000047249.17.wgt.RDat	8	53843557	53843558	0.0855	NA	NA	NA	NA	NA	NA	386	0	top1	0.028	0.0018	NA	NA	NA	NA	NA	NA	NA	8	53715557	53843558	-	NA	NA
ENSG00000047315	sCCA1	POLR2B	../03.reference/FUSION/sCCA_weights_v8///sCCA1/sCCA1.ENSG00000047315.15.wgt.RDat	4	56978823	56978824	0.1859	NA	NA	NA	NA	NA	NA	544	0	enet	0.11	7.6e-10	NA	NA	NA	NA	NA	NA	NA	4	56978824	57030399	+	NA	NA
ENSG00000047315	sCCA2	POLR2B	../03.reference/FUSION/sCCA_weights_v8///sCCA2/sCCA2.ENSG00000047315.15.wgt.RDat	4	56978823	56978824	0.1617	NA	NA	NA	NA	NA	NA	544	0	lasso	0.091	4.6e-08	NA	NA	NA	NA	NA	NA	NA	4	56978824	57030399	+	NA	NA
ENSG00000047315	sCCA3	POLR2B	../03.reference/FUSION/sCCA_weights_v8///sCCA3/sCCA3.ENSG00000047315.15.wgt.RDat	4	56978823	56978824	0.1694	NA	NA	NA	NA	NA	NA	544	0	lasso	0.078	4.2e-07	NA	NA	NA	NA	NA	NA	NA	4	56978824	57030399	+	NA	NA
ENSG00000047346	sCCA1	FAM214A	../03.reference/FUSION/sCCA_weights_v8///sCCA1/sCCA1.ENSG00000047346.12.wgt.RDat	15	52709816	52709817	0.2716	NA	NA	NA	NA	NA	NA	487	0	top1	0.22	1.7e-18	NA	NA	NA	NA	NA	NA	NA	15	52581321	52709817	-	0.00629	0
ENSG00000047346	sCCA2	FAM214A	../03.reference/FUSION/sCCA_weights_v8///sCCA2/sCCA2.ENSG00000047346.12.wgt.RDat	15	52709816	52709817	0.2075	NA	NA	NA	NA	NA	NA	487	0	enet	0.097	1.7e-08	NA	NA	NA	NA	NA	NA	NA	15	52581321	52709817	-	0.00614	0
ENSG00000047346	sCCA3	FAM214A	../03.reference/FUSION/sCCA_weights_v8///sCCA3/sCCA3.ENSG00000047346.12.wgt.RDat	15	52709816	52709817	0.1748	NA	NA	NA	NA	NA	NA	487	0	enet	0.029	0.0016	NA	NA	NA	NA	NA	NA	NA	15	52581321	52709817	-	0.00892	0
ENSG00000047365	sCCA1	ARAP2	../03.reference/FUSION/sCCA_weights_v8///sCCA1/sCCA1.ENSG00000047365.11.wgt.RDat	4	36244508	36244509	0.1771	NA	NA	NA	NA	NA	NA	486	0	lasso	0.1	6.8e-09	NA	NA	NA	NA	NA	NA	NA	4	35948221	36244509	-	NA	NA
ENSG00000047365	sCCA2	ARAP2	../03.reference/FUSION/sCCA_weights_v8///sCCA2/sCCA2.ENSG00000047365.11.wgt.RDat	4	36244508	36244509	0.1115	NA	NA	NA	NA	NA	NA	486	0	lasso	0.072	1.1e-06	NA	NA	NA	NA	NA	NA	NA	4	35948221	36244509	-	NA	NA
ENSG00000047365	sCCA3	ARAP2	../03.reference/FUSION/sCCA_weights_v8///sCCA3/sCCA3.ENSG00000047365.11.wgt.RDat	4	36244508	36244509	0.1372	NA	NA	NA	NA	NA	NA	486	0	enet	0.014	0.022	NA	NA	NA	NA	NA	NA	NA	4	35948221	36244509	-	NA	NA
ENSG00000047457	sCCA1	CP	../03.reference/FUSION/sCCA_weights_v8///sCCA1/sCCA1.ENSG00000047457.13.wgt.RDat	3	149222054	149222055	0.3019	NA	NA	NA	NA	NA	NA	542	0	enet	0.19	3.8e-16	NA	NA	NA	NA	NA	NA	NA	3	149162410	149222055	-	NA	NA
ENSG00000047457	sCCA2	CP	../03.reference/FUSION/sCCA_weights_v8///sCCA2/sCCA2.ENSG00000047457.13.wgt.RDat	3	149222054	149222055	0.2308	NA	NA	NA	NA	NA	NA	542	0	lasso	0.14	9.3e-12	NA	NA	NA	NA	NA	NA	NA	3	149162410	149222055	-	NA	NA
ENSG00000047457	sCCA3	CP	../03.reference/FUSION/sCCA_weights_v8///sCCA3/sCCA3.ENSG00000047457.13.wgt.RDat	3	149222054	149222055	0.1446	NA	NA	NA	NA	NA	NA	542	0	lasso	0.056	1.8e-05	NA	NA	NA	NA	NA	NA	NA	3	149162410	149222055	-	NA	NA
ENSG00000047578	sCCA1	KIAA0556	../03.reference/FUSION/sCCA_weights_v8///sCCA1/sCCA1.ENSG00000047578.12.wgt.RDat	16	27550151	27550152	0.1027	NA	NA	NA	NA	NA	NA	495	0	enet	0.048	6.8e-05	NA	NA	NA	NA	NA	NA	NA	16	27550152	27780369	+	0.00254	0
ENSG00000047578	sCCA2	KIAA0556	../03.reference/FUSION/sCCA_weights_v8///sCCA2/sCCA2.ENSG00000047578.12.wgt.RDat	16	27550151	27550152	0.1409	NA	NA	NA	NA	NA	NA	495	0	enet	0.0038	0.14	NA	NA	NA	NA	NA	NA	NA	16	27550152	27780369	+	0.00425	0
ENSG00000047578	sCCA3	KIAA0556	../03.reference/FUSION/sCCA_weights_v8///sCCA3/sCCA3.ENSG00000047578.12.wgt.RDat	16	27550151	27550152	0.1336	NA	NA	NA	NA	NA	NA	495	0	lasso	0.031	0.0011	NA	NA	NA	NA	NA	NA	NA	16	27550152	27780369	+	0.00265	0
ENSG00000047579	sCCA1	DTNBP1	../03.reference/FUSION/sCCA_weights_v8///sCCA1/sCCA1.ENSG00000047579.19.wgt.RDat	6	15663057	15663058	0.5337	NA	NA	NA	NA	NA	NA	531	0	enet	0.55	1e-54	NA	NA	NA	NA	NA	NA	NA	6	15522801	15663058	-	0.999	1
ENSG00000047579	sCCA2	DTNBP1	../03.reference/FUSION/sCCA_weights_v8///sCCA2/sCCA2.ENSG00000047579.19.wgt.RDat	6	15663057	15663058	0.4662	NA	NA	NA	NA	NA	NA	531	0	lasso	0.43	4.1e-39	NA	NA	NA	NA	NA	NA	NA	6	15522801	15663058	-	0.465	1
ENSG00000047579	sCCA3	DTNBP1	../03.reference/FUSION/sCCA_weights_v8///sCCA3/sCCA3.ENSG00000047579.19.wgt.RDat	6	15663057	15663058	0.5422	NA	NA	NA	NA	NA	NA	531	0	lasso	0.45	5e-42	NA	NA	NA	NA	NA	NA	NA	6	15522801	15663058	-	0.982	1
ENSG00000047621	sCCA1	C12orf4	../03.reference/FUSION/sCCA_weights_v8///sCCA1/sCCA1.ENSG00000047621.11.wgt.RDat	12	4538507	4538508	0.1658	NA	NA	NA	NA	NA	NA	643	0	lasso	0.061	7.7e-06	NA	NA	NA	NA	NA	NA	NA	12	4487728	4538508	-	NA	NA
ENSG00000047621	sCCA2	C12orf4	../03.reference/FUSION/sCCA_weights_v8///sCCA2/sCCA2.ENSG00000047621.11.wgt.RDat	12	4538507	4538508	0.1138	NA	NA	NA	NA	NA	NA	643	0	lasso	0.053	2.7e-05	NA	NA	NA	NA	NA	NA	NA	12	4487728	4538508	-	NA	NA
ENSG00000047621	sCCA3	C12orf4	../03.reference/FUSION/sCCA_weights_v8///sCCA3/sCCA3.ENSG00000047621.11.wgt.RDat	12	4538507	4538508	0.1051	NA	NA	NA	NA	NA	NA	643	0	top1	0.021	0.0064	NA	NA	NA	NA	NA	NA	NA	12	4487728	4538508	-	NA	NA
ENSG00000047849	sCCA1	MAP4	../03.reference/FUSION/sCCA_weights_v8///sCCA1/sCCA1.ENSG00000047849.21.wgt.RDat	3	48089271	48089272	0.1556	NA	NA	NA	NA	NA	NA	198	0	lasso	0.24	6.3e-20	NA	NA	NA	NA	NA	NA	NA	3	47850690	48089272	-	0.00948	0
ENSG00000047849	sCCA2	MAP4	../03.reference/FUSION/sCCA_weights_v8///sCCA2/sCCA2.ENSG00000047849.21.wgt.RDat	3	48089271	48089272	0.107	NA	NA	NA	NA	NA	NA	198	0	lasso	0.1	1e-08	NA	NA	NA	NA	NA	NA	NA	3	47850690	48089272	-	0.000715	0
ENSG00000047849	sCCA3	MAP4	../03.reference/FUSION/sCCA_weights_v8///sCCA3/sCCA3.ENSG00000047849.21.wgt.RDat	3	48089271	48089272	0.1088	NA	NA	NA	NA	NA	NA	198	0	lasso	0.1	5e-09	NA	NA	NA	NA	NA	NA	NA	3	47850690	48089272	-	0.0027	0
ENSG00000047932	sCCA1	GOPC	../03.reference/FUSION/sCCA_weights_v8///sCCA1/sCCA1.ENSG00000047932.13.wgt.RDat	6	117602541	117602542	0.3025	NA	NA	NA	NA	NA	NA	421	0	lasso	0.35	6.6e-31	NA	NA	NA	NA	NA	NA	NA	6	117560269	117602542	-	NA	NA
ENSG00000047932	sCCA2	GOPC	../03.reference/FUSION/sCCA_weights_v8///sCCA2/sCCA2.ENSG00000047932.13.wgt.RDat	6	117602541	117602542	0.2564	NA	NA	NA	NA	NA	NA	421	0	top1	0.2	7.9e-17	NA	NA	NA	NA	NA	NA	NA	6	117560269	117602542	-	NA	NA
ENSG00000047932	sCCA3	GOPC	../03.reference/FUSION/sCCA_weights_v8///sCCA3/sCCA3.ENSG00000047932.13.wgt.RDat	6	117602541	117602542	0.28	NA	NA	NA	NA	NA	NA	421	0	lasso	0.32	9.6e-28	NA	NA	NA	NA	NA	NA	NA	6	117560269	117602542	-	NA	NA
ENSG00000048028	sCCA1	USP28	../03.reference/FUSION/sCCA_weights_v8///sCCA1/sCCA1.ENSG00000048028.11.wgt.RDat	11	113875569	113875570	0.1113	NA	NA	NA	NA	NA	NA	583	0	top1	0.094	2.6e-08	NA	NA	NA	NA	NA	NA	NA	11	113797874	113875570	-	0.0196	0
ENSG00000048028	sCCA2	USP28	../03.reference/FUSION/sCCA_weights_v8///sCCA2/sCCA2.ENSG00000048028.11.wgt.RDat	11	113875569	113875570	0.2151	NA	NA	NA	NA	NA	NA	583	0	enet	0.058	1.3e-05	NA	NA	NA	NA	NA	NA	NA	11	113797874	113875570	-	0.00972	0
ENSG00000048028	sCCA3	USP28	../03.reference/FUSION/sCCA_weights_v8///sCCA3/sCCA3.ENSG00000048028.11.wgt.RDat	11	113875569	113875570	0.1279	NA	NA	NA	NA	NA	NA	583	0	enet	0.12	1.7e-10	NA	NA	NA	NA	NA	NA	NA	11	113797874	113875570	-	0.00734	0
ENSG00000048052	sCCA1	HDAC9	../03.reference/FUSION/sCCA_weights_v8///sCCA1/sCCA1.ENSG00000048052.21.wgt.RDat	7	18086948	18086949	0.1462	NA	NA	NA	NA	NA	NA	431	0	lasso	0.11	2.9e-09	NA	NA	NA	NA	NA	NA	NA	7	18086949	19002416	+	NA	NA
ENSG00000048052	sCCA2	HDAC9	../03.reference/FUSION/sCCA_weights_v8///sCCA2/sCCA2.ENSG00000048052.21.wgt.RDat	7	18086948	18086949	0.099	NA	NA	NA	NA	NA	NA	431	0	lasso	0.069	1.9e-06	NA	NA	NA	NA	NA	NA	NA	7	18086949	19002416	+	NA	NA
ENSG00000048052	sCCA3	HDAC9	../03.reference/FUSION/sCCA_weights_v8///sCCA3/sCCA3.ENSG00000048052.21.wgt.RDat	7	18086948	18086949	0.1436	NA	NA	NA	NA	NA	NA	431	0	top1	0.11	2.9e-09	NA	NA	NA	NA	NA	NA	NA	7	18086949	19002416	+	NA	NA
ENSG00000048140	sCCA1	TSPAN17	../03.reference/FUSION/sCCA_weights_v8///sCCA1/sCCA1.ENSG00000048140.17.wgt.RDat	5	176647386	176647387	0.4799	NA	NA	NA	NA	NA	NA	403	0	lasso	0.52	9.4e-51	NA	NA	NA	NA	NA	NA	NA	5	176647387	176659054	+	0.00654	0
ENSG00000048140	sCCA3	TSPAN17	../03.reference/FUSION/sCCA_weights_v8///sCCA3/sCCA3.ENSG00000048140.17.wgt.RDat	5	176647386	176647387	0.1333	NA	NA	NA	NA	NA	NA	403	0	lasso	0.12	3.4e-10	NA	NA	NA	NA	NA	NA	NA	5	176647387	176659054	+	0.0061	0
ENSG00000048162	sCCA1	NOP16	../03.reference/FUSION/sCCA_weights_v8///sCCA1/sCCA1.ENSG00000048162.20.wgt.RDat	5	176388974	176388975	0.2707	NA	NA	NA	NA	NA	NA	310	0	lasso	0.22	4e-18	NA	NA	NA	NA	NA	NA	NA	5	176383938	176388975	-	0.00438	0
ENSG00000048162	sCCA2	NOP16	../03.reference/FUSION/sCCA_weights_v8///sCCA2/sCCA2.ENSG00000048162.20.wgt.RDat	5	176388974	176388975	0.0915	NA	NA	NA	NA	NA	NA	310	0	top1	0.063	5.7e-06	NA	NA	NA	NA	NA	NA	NA	5	176383938	176388975	-	0.00532	0
ENSG00000048162	sCCA3	NOP16	../03.reference/FUSION/sCCA_weights_v8///sCCA3/sCCA3.ENSG00000048162.20.wgt.RDat	5	176388974	176388975	0.1482	NA	NA	NA	NA	NA	NA	310	0	enet	0.069	2e-06	NA	NA	NA	NA	NA	NA	NA	5	176383938	176388975	-	0.00607	0
ENSG00000048342	sCCA1	CC2D2A	../03.reference/FUSION/sCCA_weights_v8///sCCA1/sCCA1.ENSG00000048342.15.wgt.RDat	4	15469864	15469865	0.2005	NA	NA	NA	NA	NA	NA	496	0	top1	0.2	6.2e-17	NA	NA	NA	NA	NA	NA	NA	4	15469865	15601557	+	NA	NA
ENSG00000048342	sCCA2	CC2D2A	../03.reference/FUSION/sCCA_weights_v8///sCCA2/sCCA2.ENSG00000048342.15.wgt.RDat	4	15469864	15469865	0.2249	NA	NA	NA	NA	NA	NA	496	0	enet	0.099	1.2e-08	NA	NA	NA	NA	NA	NA	NA	4	15469865	15601557	+	NA	NA
ENSG00000048342	sCCA3	CC2D2A	../03.reference/FUSION/sCCA_weights_v8///sCCA3/sCCA3.ENSG00000048342.15.wgt.RDat	4	15469864	15469865	0.1693	NA	NA	NA	NA	NA	NA	496	0	enet	0.12	6.4e-10	NA	NA	NA	NA	NA	NA	NA	4	15469865	15601557	+	NA	NA
ENSG00000048392	sCCA1	RRM2B	../03.reference/FUSION/sCCA_weights_v8///sCCA1/sCCA1.ENSG00000048392.11.wgt.RDat	8	102239117	102239118	0.3508	NA	NA	NA	NA	NA	NA	492	0	lasso	0.33	7.1e-29	NA	NA	NA	NA	NA	NA	NA	8	102204502	102239118	-	NA	NA
ENSG00000048392	sCCA2	RRM2B	../03.reference/FUSION/sCCA_weights_v8///sCCA2/sCCA2.ENSG00000048392.11.wgt.RDat	8	102239117	102239118	0.2682	NA	NA	NA	NA	NA	NA	492	0	lasso	0.2	3.3e-16	NA	NA	NA	NA	NA	NA	NA	8	102204502	102239118	-	NA	NA
ENSG00000048392	sCCA3	RRM2B	../03.reference/FUSION/sCCA_weights_v8///sCCA3/sCCA3.ENSG00000048392.11.wgt.RDat	8	102239117	102239118	0.1224	NA	NA	NA	NA	NA	NA	492	0	top1	0.12	4e-10	NA	NA	NA	NA	NA	NA	NA	8	102204502	102239118	-	NA	NA
ENSG00000048405	sCCA1	ZNF800	../03.reference/FUSION/sCCA_weights_v8///sCCA1/sCCA1.ENSG00000048405.9.wgt.RDat	7	127431923	127431924	0.2185	NA	NA	NA	NA	NA	NA	497	0	enet	0.22	1.9e-18	NA	NA	NA	NA	NA	NA	NA	7	127346790	127431924	-	0.981	1
ENSG00000048405	sCCA2	ZNF800	../03.reference/FUSION/sCCA_weights_v8///sCCA2/sCCA2.ENSG00000048405.9.wgt.RDat	7	127431923	127431924	0.0892	NA	NA	NA	NA	NA	NA	497	0	enet	0.012	0.03	NA	NA	NA	NA	NA	NA	NA	7	127346790	127431924	-	0.016	0
ENSG00000048405	sCCA3	ZNF800	../03.reference/FUSION/sCCA_weights_v8///sCCA3/sCCA3.ENSG00000048405.9.wgt.RDat	7	127431923	127431924	0.1474	NA	NA	NA	NA	NA	NA	497	0	enet	0.061	7.2e-06	NA	NA	NA	NA	NA	NA	NA	7	127346790	127431924	-	0.764	1
ENSG00000048471	sCCA1	SNX29	../03.reference/FUSION/sCCA_weights_v8///sCCA1/sCCA1.ENSG00000048471.13.wgt.RDat	16	11976736	11976737	0.2423	NA	NA	NA	NA	NA	NA	454	0	lasso	0.2	3.3e-16	NA	NA	NA	NA	NA	NA	NA	16	11976737	12574289	+	NA	NA
ENSG00000048471	sCCA2	SNX29	../03.reference/FUSION/sCCA_weights_v8///sCCA2/sCCA2.ENSG00000048471.13.wgt.RDat	16	11976736	11976737	0.1802	NA	NA	NA	NA	NA	NA	454	0	enet	0.085	1.2e-07	NA	NA	NA	NA	NA	NA	NA	16	11976737	12574289	+	NA	NA
ENSG00000048471	sCCA3	SNX29	../03.reference/FUSION/sCCA_weights_v8///sCCA3/sCCA3.ENSG00000048471.13.wgt.RDat	16	11976736	11976737	0.1517	NA	NA	NA	NA	NA	NA	454	0	lasso	0.056	1.8e-05	NA	NA	NA	NA	NA	NA	NA	16	11976737	12574289	+	NA	NA
ENSG00000048544	sCCA1	MRPS10	../03.reference/FUSION/sCCA_weights_v8///sCCA1/sCCA1.ENSG00000048544.5.wgt.RDat	6	42217864	42217865	0.6788	NA	NA	NA	NA	NA	NA	412	0	enet	0.79	4.7e-106	NA	NA	NA	NA	NA	NA	NA	6	42206801	42217865	-	NA	NA
ENSG00000048544	sCCA2	MRPS10	../03.reference/FUSION/sCCA_weights_v8///sCCA2/sCCA2.ENSG00000048544.5.wgt.RDat	6	42217864	42217865	0.5515	NA	NA	NA	NA	NA	NA	412	0	enet	0.72	4.4e-86	NA	NA	NA	NA	NA	NA	NA	6	42206801	42217865	-	NA	NA
ENSG00000048544	sCCA3	MRPS10	../03.reference/FUSION/sCCA_weights_v8///sCCA3/sCCA3.ENSG00000048544.5.wgt.RDat	6	42217864	42217865	0.5245	NA	NA	NA	NA	NA	NA	412	0	enet	0.62	5.5e-65	NA	NA	NA	NA	NA	NA	NA	6	42206801	42217865	-	NA	NA
ENSG00000048649	sCCA1	RSF1	../03.reference/FUSION/sCCA_weights_v8///sCCA1/sCCA1.ENSG00000048649.13.wgt.RDat	11	77821016	77821017	0.1426	rs720383	-3.88	rs12418734	0.13845	-6.73	-3.7541	351	10	lasso	0.15	1.5e-12	2.7214	0.0065	0	0.984	0	0.001	0.015	11	77659996	77821017	-	NA	NA
ENSG00000048649	sCCA2	RSF1	../03.reference/FUSION/sCCA_weights_v8///sCCA2/sCCA2.ENSG00000048649.13.wgt.RDat	11	77821016	77821017	0.1166	rs720383	-3.88	rs643388	0.078	-5.14	-0.3371	351	1	top1	0.078	4.3e-07	0.3371	0.736024	NA	NA	NA	NA	NA	11	77659996	77821017	-	NA	NA
ENSG00000048649	sCCA3	RSF1	../03.reference/FUSION/sCCA_weights_v8///sCCA3/sCCA3.ENSG00000048649.13.wgt.RDat	11	77821016	77821017	0.0655	rs720383	-3.88	rs2510044	0.04918	-4.44	0.7457	351	1	top1	0.049	5.5e-05	-0.7457	0.456	NA	NA	NA	NA	NA	11	77659996	77821017	-	NA	NA
ENSG00000048707	sCCA1	VPS13D	../03.reference/FUSION/sCCA_weights_v8///sCCA1/sCCA1.ENSG00000048707.13.wgt.RDat	1	12230066	12230067	0.1632	NA	NA	NA	NA	NA	NA	451	0	top1	0.084	1.5e-07	NA	NA	NA	NA	NA	NA	NA	1	12230067	12512047	+	NA	NA
ENSG00000048707	sCCA2	VPS13D	../03.reference/FUSION/sCCA_weights_v8///sCCA2/sCCA2.ENSG00000048707.13.wgt.RDat	1	12230066	12230067	0.0856	NA	NA	NA	NA	NA	NA	451	0	top1	0.059	1.1e-05	NA	NA	NA	NA	NA	NA	NA	1	12230067	12512047	+	NA	NA
ENSG00000048707	sCCA3	VPS13D	../03.reference/FUSION/sCCA_weights_v8///sCCA3/sCCA3.ENSG00000048707.13.wgt.RDat	1	12230066	12230067	0.1092	NA	NA	NA	NA	NA	NA	451	0	enet	0.0048	0.12	NA	NA	NA	NA	NA	NA	NA	1	12230067	12512047	+	NA	NA
ENSG00000048740	sCCA1	CELF2	../03.reference/FUSION/sCCA_weights_v8///sCCA1/sCCA1.ENSG00000048740.18.wgt.RDat	10	10798396	10798397	0.1961	NA	NA	NA	NA	NA	NA	645	0	lasso	0.16	4.7e-13	NA	NA	NA	NA	NA	NA	NA	10	10798397	11336675	+	NA	NA
ENSG00000048740	sCCA2	CELF2	../03.reference/FUSION/sCCA_weights_v8///sCCA2/sCCA2.ENSG00000048740.18.wgt.RDat	10	10798396	10798397	0.1206	NA	NA	NA	NA	NA	NA	645	0	top1	0.057	1.5e-05	NA	NA	NA	NA	NA	NA	NA	10	10798397	11336675	+	NA	NA
ENSG00000048740	sCCA3	CELF2	../03.reference/FUSION/sCCA_weights_v8///sCCA3/sCCA3.ENSG00000048740.18.wgt.RDat	10	10798396	10798397	0.1664	NA	NA	NA	NA	NA	NA	645	0	enet	0.059	1.1e-05	NA	NA	NA	NA	NA	NA	NA	10	10798397	11336675	+	NA	NA
ENSG00000048828	sCCA1	FAM120A	../03.reference/FUSION/sCCA_weights_v8///sCCA1/sCCA1.ENSG00000048828.16.wgt.RDat	9	93451721	93451722	0.0954	NA	NA	NA	NA	NA	NA	492	0	enet	0.009	0.053	NA	NA	NA	NA	NA	NA	NA	9	93451722	93566107	+	NA	NA
ENSG00000048991	sCCA1	R3HDM1	../03.reference/FUSION/sCCA_weights_v8///sCCA1/sCCA1.ENSG00000048991.16.wgt.RDat	2	135531454	135531455	0.1077	NA	NA	NA	NA	NA	NA	240	0	lasso	0.065	4.1e-06	NA	NA	NA	NA	NA	NA	NA	2	135531455	135725270	+	0.0211	0
ENSG00000048991	sCCA2	R3HDM1	../03.reference/FUSION/sCCA_weights_v8///sCCA2/sCCA2.ENSG00000048991.16.wgt.RDat	2	135531454	135531455	0.0981	NA	NA	NA	NA	NA	NA	240	0	enet	0.062	6.9e-06	NA	NA	NA	NA	NA	NA	NA	2	135531455	135725270	+	0.353	1
ENSG00000049167	sCCA1	ERCC8	../03.reference/FUSION/sCCA_weights_v8///sCCA1/sCCA1.ENSG00000049167.13.wgt.RDat	5	60945072	60945073	0.3174	NA	NA	NA	NA	NA	NA	310	0	top1	0.41	7e-37	NA	NA	NA	NA	NA	NA	NA	5	60873831	60945073	-	0.701	1
ENSG00000049167	sCCA2	ERCC8	../03.reference/FUSION/sCCA_weights_v8///sCCA2/sCCA2.ENSG00000049167.13.wgt.RDat	5	60945072	60945073	0.2578	NA	NA	NA	NA	NA	NA	310	0	enet	0.34	2.3e-29	NA	NA	NA	NA	NA	NA	NA	5	60873831	60945073	-	0.0511	0
ENSG00000049167	sCCA3	ERCC8	../03.reference/FUSION/sCCA_weights_v8///sCCA3/sCCA3.ENSG00000049167.13.wgt.RDat	5	60945072	60945073	0.3146	NA	NA	NA	NA	NA	NA	310	0	top1	0.41	4.8e-37	NA	NA	NA	NA	NA	NA	NA	5	60873831	60945073	-	0.317	1
ENSG00000049239	sCCA1	H6PD	../03.reference/FUSION/sCCA_weights_v8///sCCA1/sCCA1.ENSG00000049239.12.wgt.RDat	1	9234774	9234775	0.4979	NA	NA	NA	NA	NA	NA	430	0	enet	0.36	3e-31	NA	NA	NA	NA	NA	NA	NA	1	9234775	9271337	+	NA	NA
ENSG00000049239	sCCA2	H6PD	../03.reference/FUSION/sCCA_weights_v8///sCCA2/sCCA2.ENSG00000049239.12.wgt.RDat	1	9234774	9234775	0.375	NA	NA	NA	NA	NA	NA	430	0	enet	0.24	7.8e-20	NA	NA	NA	NA	NA	NA	NA	1	9234775	9271337	+	NA	NA
ENSG00000049239	sCCA3	H6PD	../03.reference/FUSION/sCCA_weights_v8///sCCA3/sCCA3.ENSG00000049239.12.wgt.RDat	1	9234774	9234775	0.1088	NA	NA	NA	NA	NA	NA	430	0	top1	0.0052	0.11	NA	NA	NA	NA	NA	NA	NA	1	9234775	9271337	+	NA	NA
ENSG00000049245	sCCA1	VAMP3	../03.reference/FUSION/sCCA_weights_v8///sCCA1/sCCA1.ENSG00000049245.12.wgt.RDat	1	7771268	7771269	0.5179	NA	NA	NA	NA	NA	NA	459	0	enet	0.46	3.7e-43	NA	NA	NA	NA	NA	NA	NA	1	7771269	7781432	+	NA	NA
ENSG00000049245	sCCA2	VAMP3	../03.reference/FUSION/sCCA_weights_v8///sCCA2/sCCA2.ENSG00000049245.12.wgt.RDat	1	7771268	7771269	0.324	NA	NA	NA	NA	NA	NA	459	0	lasso	0.21	1.3e-17	NA	NA	NA	NA	NA	NA	NA	1	7771269	7781432	+	NA	NA
ENSG00000049245	sCCA3	VAMP3	../03.reference/FUSION/sCCA_weights_v8///sCCA3/sCCA3.ENSG00000049245.12.wgt.RDat	1	7771268	7771269	0.4844	NA	NA	NA	NA	NA	NA	459	0	lasso	0.43	3.9e-39	NA	NA	NA	NA	NA	NA	NA	1	7771269	7781432	+	NA	NA
ENSG00000049246	sCCA2	PER3	../03.reference/FUSION/sCCA_weights_v8///sCCA2/sCCA2.ENSG00000049246.14.wgt.RDat	1	7784319	7784320	0.0833	NA	NA	NA	NA	NA	NA	458	0	enet	0.014	0.02	NA	NA	NA	NA	NA	NA	NA	1	7784320	7845177	+	NA	NA
ENSG00000049323	sCCA1	LTBP1	../03.reference/FUSION/sCCA_weights_v8///sCCA1/sCCA1.ENSG00000049323.15.wgt.RDat	2	32946971	32946972	0.2587	NA	NA	NA	NA	NA	NA	490	0	top1	0.29	1.3e-24	NA	NA	NA	NA	NA	NA	NA	2	32946972	33399509	+	0.0491	1
ENSG00000049323	sCCA2	LTBP1	../03.reference/FUSION/sCCA_weights_v8///sCCA2/sCCA2.ENSG00000049323.15.wgt.RDat	2	32946971	32946972	0.2247	NA	NA	NA	NA	NA	NA	490	0	enet	0.16	1.3e-13	NA	NA	NA	NA	NA	NA	NA	2	32946972	33399509	+	0.12	1
ENSG00000049323	sCCA3	LTBP1	../03.reference/FUSION/sCCA_weights_v8///sCCA3/sCCA3.ENSG00000049323.15.wgt.RDat	2	32946971	32946972	0.0871	NA	NA	NA	NA	NA	NA	490	0	enet	0.035	0.00065	NA	NA	NA	NA	NA	NA	NA	2	32946972	33399509	+	0.0758	0
ENSG00000049449	sCCA1	RCN1	../03.reference/FUSION/sCCA_weights_v8///sCCA1/sCCA1.ENSG00000049449.8.wgt.RDat	11	31816383	31816384	0.5035	rs10767924	3.31	rs477838	0.5221	12.64	-1.5446	379	19	enet	0.55	5.3e-55	-1.5937	0.111	NA	NA	NA	NA	NA	11	31816384	32105755	+	NA	NA
ENSG00000049449	sCCA2	RCN1	../03.reference/FUSION/sCCA_weights_v8///sCCA2/sCCA2.ENSG00000049449.8.wgt.RDat	11	31816383	31816384	0.3265	rs10767924	3.31	rs477838	0.26815	9.24	-1.5446	379	1	top1	0.27	1.5e-22	-1.5446	0.122437	NA	NA	NA	NA	NA	11	31816384	32105755	+	NA	NA
ENSG00000049449	sCCA3	RCN1	../03.reference/FUSION/sCCA_weights_v8///sCCA3/sCCA3.ENSG00000049449.8.wgt.RDat	11	31816383	31816384	0.49	rs10767924	3.31	rs477838	0.52145	12.63	-1.5446	379	16	enet	0.55	6.5e-55	-1.6454	0.0999	NA	NA	NA	NA	NA	11	31816384	32105755	+	NA	NA
ENSG00000049540	sCCA1	ELN	../03.reference/FUSION/sCCA_weights_v8///sCCA1/sCCA1.ENSG00000049540.16.wgt.RDat	7	74027788	74027789	0.0652	NA	NA	NA	NA	NA	NA	320	0	top1	0.073	9.9e-07	NA	NA	NA	NA	NA	NA	NA	7	74027789	74069907	+	NA	NA
ENSG00000049540	sCCA2	ELN	../03.reference/FUSION/sCCA_weights_v8///sCCA2/sCCA2.ENSG00000049540.16.wgt.RDat	7	74027788	74027789	0.1183	NA	NA	NA	NA	NA	NA	320	0	enet	0.012	0.029	NA	NA	NA	NA	NA	NA	NA	7	74027789	74069907	+	NA	NA
ENSG00000049541	sCCA1	RFC2	../03.reference/FUSION/sCCA_weights_v8///sCCA1/sCCA1.ENSG00000049541.10.wgt.RDat	7	74254457	74254458	0.0883	NA	NA	NA	NA	NA	NA	285	0	top1	0.014	0.02	NA	NA	NA	NA	NA	NA	NA	7	74231499	74254458	-	NA	NA
ENSG00000049541	sCCA2	RFC2	../03.reference/FUSION/sCCA_weights_v8///sCCA2/sCCA2.ENSG00000049541.10.wgt.RDat	7	74254457	74254458	0.0946	NA	NA	NA	NA	NA	NA	285	0	lasso	0.0043	0.13	NA	NA	NA	NA	NA	NA	NA	7	74231499	74254458	-	NA	NA
ENSG00000049541	sCCA3	RFC2	../03.reference/FUSION/sCCA_weights_v8///sCCA3/sCCA3.ENSG00000049541.10.wgt.RDat	7	74254457	74254458	0.0856	NA	NA	NA	NA	NA	NA	285	0	top1	0.045	0.00011	NA	NA	NA	NA	NA	NA	NA	7	74231499	74254458	-	NA	NA
ENSG00000049618	sCCA1	ARID1B	../03.reference/FUSION/sCCA_weights_v8///sCCA1/sCCA1.ENSG00000049618.22.wgt.RDat	6	156777431	156777432	0.0813	NA	NA	NA	NA	NA	NA	395	0	enet	0.045	0.00011	NA	NA	NA	NA	NA	NA	NA	6	156777432	157210779	+	0.0413	1
ENSG00000049618	sCCA2	ARID1B	../03.reference/FUSION/sCCA_weights_v8///sCCA2/sCCA2.ENSG00000049618.22.wgt.RDat	6	156777431	156777432	0.0982	NA	NA	NA	NA	NA	NA	395	0	enet	0.019	0.0094	NA	NA	NA	NA	NA	NA	NA	6	156777432	157210779	+	0.0396	0
ENSG00000049618	sCCA2	ARID1B	../03.reference/FUSION/sCCA_weights_v8///sCCA2/sCCA2.ENSG00000049618.22.wgt.RDat	6	156777431	156777432	0.0982	NA	NA	NA	NA	NA	NA	395	0	enet	0.019	0.0094	NA	NA	NA	NA	NA	NA	NA	6	156777432	157210779	+	0.0164	0
ENSG00000049656	sCCA1	CLPTM1L	../03.reference/FUSION/sCCA_weights_v8///sCCA1/sCCA1.ENSG00000049656.13.wgt.RDat	5	1345098	1345099	0.2156	NA	NA	NA	NA	NA	NA	478	0	lasso	0.22	3e-18	NA	NA	NA	NA	NA	NA	NA	5	1317744	1345099	-	NA	NA
ENSG00000049656	sCCA3	CLPTM1L	../03.reference/FUSION/sCCA_weights_v8///sCCA3/sCCA3.ENSG00000049656.13.wgt.RDat	5	1345098	1345099	0.1732	NA	NA	NA	NA	NA	NA	478	0	lasso	0.018	0.011	NA	NA	NA	NA	NA	NA	NA	5	1317744	1345099	-	NA	NA
ENSG00000049759	sCCA1	NEDD4L	../03.reference/FUSION/sCCA_weights_v8///sCCA1/sCCA1.ENSG00000049759.17.wgt.RDat	18	58044366	58044367	0.2042	NA	NA	NA	NA	NA	NA	606	0	enet	0.19	3.4e-16	NA	NA	NA	NA	NA	NA	NA	18	58044367	58401540	+	NA	NA
ENSG00000049759	sCCA2	NEDD4L	../03.reference/FUSION/sCCA_weights_v8///sCCA2/sCCA2.ENSG00000049759.17.wgt.RDat	18	58044366	58044367	0.2201	NA	NA	NA	NA	NA	NA	606	0	lasso	0.2	1.2e-16	NA	NA	NA	NA	NA	NA	NA	18	58044367	58401540	+	NA	NA
ENSG00000049759	sCCA3	NEDD4L	../03.reference/FUSION/sCCA_weights_v8///sCCA3/sCCA3.ENSG00000049759.17.wgt.RDat	18	58044366	58044367	0.1781	NA	NA	NA	NA	NA	NA	606	0	top1	0.13	8.5e-11	NA	NA	NA	NA	NA	NA	NA	18	58044367	58401540	+	NA	NA
ENSG00000049860	sCCA1	HEXB	../03.reference/FUSION/sCCA_weights_v8///sCCA1/sCCA1.ENSG00000049860.13.wgt.RDat	5	74640022	74640023	0.2304	NA	NA	NA	NA	NA	NA	540	0	top1	0.22	5.2e-18	NA	NA	NA	NA	NA	NA	NA	5	74640023	74722647	+	NA	NA
ENSG00000049860	sCCA2	HEXB	../03.reference/FUSION/sCCA_weights_v8///sCCA2/sCCA2.ENSG00000049860.13.wgt.RDat	5	74640022	74640023	0.1854	NA	NA	NA	NA	NA	NA	540	0	enet	0.072	1.1e-06	NA	NA	NA	NA	NA	NA	NA	5	74640023	74722647	+	NA	NA
ENSG00000049860	sCCA3	HEXB	../03.reference/FUSION/sCCA_weights_v8///sCCA3/sCCA3.ENSG00000049860.13.wgt.RDat	5	74640022	74640023	0.2129	NA	NA	NA	NA	NA	NA	540	0	lasso	0.11	2.2e-09	NA	NA	NA	NA	NA	NA	NA	5	74640023	74722647	+	NA	NA
ENSG00000049883	sCCA1	PTCD2	../03.reference/FUSION/sCCA_weights_v8///sCCA1/sCCA1.ENSG00000049883.14.wgt.RDat	5	72320526	72320527	0.1374	NA	NA	NA	NA	NA	NA	394	0	top1	0.068	2.3e-06	NA	NA	NA	NA	NA	NA	NA	5	72320527	72368395	+	NA	NA
ENSG00000049883	sCCA3	PTCD2	../03.reference/FUSION/sCCA_weights_v8///sCCA3/sCCA3.ENSG00000049883.14.wgt.RDat	5	72320526	72320527	0.1157	NA	NA	NA	NA	NA	NA	394	0	enet	0.035	0.00059	NA	NA	NA	NA	NA	NA	NA	5	72320527	72368395	+	NA	NA
ENSG00000050130	sCCA1	JKAMP	../03.reference/FUSION/sCCA_weights_v8///sCCA1/sCCA1.ENSG00000050130.17.wgt.RDat	14	59484442	59484443	0.4767	NA	NA	NA	NA	NA	NA	456	0	lasso	0.48	1.4e-44	NA	NA	NA	NA	NA	NA	NA	14	59484443	59505404	+	NA	NA
ENSG00000050130	sCCA2	JKAMP	../03.reference/FUSION/sCCA_weights_v8///sCCA2/sCCA2.ENSG00000050130.17.wgt.RDat	14	59484442	59484443	0.1658	NA	NA	NA	NA	NA	NA	456	0	lasso	0.22	6e-18	NA	NA	NA	NA	NA	NA	NA	14	59484443	59505404	+	NA	NA
ENSG00000050130	sCCA3	JKAMP	../03.reference/FUSION/sCCA_weights_v8///sCCA3/sCCA3.ENSG00000050130.17.wgt.RDat	14	59484442	59484443	0.4701	NA	NA	NA	NA	NA	NA	456	0	lasso	0.45	2.9e-41	NA	NA	NA	NA	NA	NA	NA	14	59484443	59505404	+	NA	NA
ENSG00000050165	sCCA1	DKK3	../03.reference/FUSION/sCCA_weights_v8///sCCA1/sCCA1.ENSG00000050165.17.wgt.RDat	11	12009768	12009769	0.4476	NA	NA	NA	NA	NA	NA	769	0	lasso	0.33	6.3e-28	NA	NA	NA	NA	NA	NA	NA	11	11963106	12009769	-	NA	NA
ENSG00000050165	sCCA2	DKK3	../03.reference/FUSION/sCCA_weights_v8///sCCA2/sCCA2.ENSG00000050165.17.wgt.RDat	11	12009768	12009769	0.2514	NA	NA	NA	NA	NA	NA	769	0	lasso	0.22	1e-18	NA	NA	NA	NA	NA	NA	NA	11	11963106	12009769	-	NA	NA
ENSG00000050165	sCCA3	DKK3	../03.reference/FUSION/sCCA_weights_v8///sCCA3/sCCA3.ENSG00000050165.17.wgt.RDat	11	12009768	12009769	0.276	NA	NA	NA	NA	NA	NA	769	0	lasso	0.17	5.3e-14	NA	NA	NA	NA	NA	NA	NA	11	11963106	12009769	-	NA	NA
ENSG00000050327	sCCA1	ARHGEF5	../03.reference/FUSION/sCCA_weights_v8///sCCA1/sCCA1.ENSG00000050327.14.wgt.RDat	7	144355287	144355288	0.2266	NA	NA	NA	NA	NA	NA	338	0	lasso	0.16	3.2e-13	NA	NA	NA	NA	NA	NA	NA	7	144355288	144380632	+	NA	NA
ENSG00000050327	sCCA2	ARHGEF5	../03.reference/FUSION/sCCA_weights_v8///sCCA2/sCCA2.ENSG00000050327.14.wgt.RDat	7	144355287	144355288	0.176	NA	NA	NA	NA	NA	NA	338	0	enet	0.15	1.1e-12	NA	NA	NA	NA	NA	NA	NA	7	144355288	144380632	+	NA	NA
ENSG00000050327	sCCA3	ARHGEF5	../03.reference/FUSION/sCCA_weights_v8///sCCA3/sCCA3.ENSG00000050327.14.wgt.RDat	7	144355287	144355288	0.1496	NA	NA	NA	NA	NA	NA	338	0	top1	0.07	1.8e-06	NA	NA	NA	NA	NA	NA	NA	7	144355288	144380632	+	NA	NA
ENSG00000050344	sCCA1	NFE2L3	../03.reference/FUSION/sCCA_weights_v8///sCCA1/sCCA1.ENSG00000050344.8.wgt.RDat	7	26152239	26152240	0.299	NA	NA	NA	NA	NA	NA	526	0	top1	0.24	6.8e-20	NA	NA	NA	NA	NA	NA	NA	7	26152240	26187125	+	NA	NA
ENSG00000050344	sCCA2	NFE2L3	../03.reference/FUSION/sCCA_weights_v8///sCCA2/sCCA2.ENSG00000050344.8.wgt.RDat	7	26152239	26152240	0.1665	NA	NA	NA	NA	NA	NA	526	0	enet	0.081	2.4e-07	NA	NA	NA	NA	NA	NA	NA	7	26152240	26187125	+	NA	NA
ENSG00000050344	sCCA3	NFE2L3	../03.reference/FUSION/sCCA_weights_v8///sCCA3/sCCA3.ENSG00000050344.8.wgt.RDat	7	26152239	26152240	0.0649	NA	NA	NA	NA	NA	NA	526	0	top1	0.026	0.003	NA	NA	NA	NA	NA	NA	NA	7	26152240	26187125	+	NA	NA
ENSG00000050393	sCCA1	MCUR1	../03.reference/FUSION/sCCA_weights_v8///sCCA1/sCCA1.ENSG00000050393.11.wgt.RDat	6	13814567	13814568	0.4204	NA	NA	NA	NA	NA	NA	473	0	lasso	0.41	1.5e-36	NA	NA	NA	NA	NA	NA	NA	6	13786557	13814568	-	NA	NA
ENSG00000050393	sCCA2	MCUR1	../03.reference/FUSION/sCCA_weights_v8///sCCA2/sCCA2.ENSG00000050393.11.wgt.RDat	6	13814567	13814568	0.2311	NA	NA	NA	NA	NA	NA	473	0	lasso	0.23	1.5e-19	NA	NA	NA	NA	NA	NA	NA	6	13786557	13814568	-	NA	NA
ENSG00000050393	sCCA3	MCUR1	../03.reference/FUSION/sCCA_weights_v8///sCCA3/sCCA3.ENSG00000050393.11.wgt.RDat	6	13814567	13814568	0.1865	NA	NA	NA	NA	NA	NA	473	0	top1	0.17	3.4e-14	NA	NA	NA	NA	NA	NA	NA	6	13786557	13814568	-	NA	NA
ENSG00000050405	sCCA1	LIMA1	../03.reference/FUSION/sCCA_weights_v8///sCCA1/sCCA1.ENSG00000050405.13.wgt.RDat	12	50283545	50283546	0.175	NA	NA	NA	NA	NA	NA	312	0	enet	0.26	4e-22	NA	NA	NA	NA	NA	NA	NA	12	50175788	50283546	-	NA	NA
ENSG00000050405	sCCA2	LIMA1	../03.reference/FUSION/sCCA_weights_v8///sCCA2/sCCA2.ENSG00000050405.13.wgt.RDat	12	50283545	50283546	0.0767	NA	NA	NA	NA	NA	NA	312	0	top1	0.076	5.9e-07	NA	NA	NA	NA	NA	NA	NA	12	50175788	50283546	-	NA	NA
ENSG00000050405	sCCA3	LIMA1	../03.reference/FUSION/sCCA_weights_v8///sCCA3/sCCA3.ENSG00000050405.13.wgt.RDat	12	50283545	50283546	0.1929	NA	NA	NA	NA	NA	NA	312	0	lasso	0.17	3.3e-14	NA	NA	NA	NA	NA	NA	NA	12	50175788	50283546	-	NA	NA
ENSG00000050426	sCCA1	LETMD1	../03.reference/FUSION/sCCA_weights_v8///sCCA1/sCCA1.ENSG00000050426.15.wgt.RDat	12	51047961	51047962	0.2827	NA	NA	NA	NA	NA	NA	390	0	top1	0.36	1.8e-31	NA	NA	NA	NA	NA	NA	NA	12	51047962	51060424	+	NA	NA
ENSG00000050426	sCCA2	LETMD1	../03.reference/FUSION/sCCA_weights_v8///sCCA2/sCCA2.ENSG00000050426.15.wgt.RDat	12	51047961	51047962	0.2149	NA	NA	NA	NA	NA	NA	390	0	enet	0.19	1.6e-15	NA	NA	NA	NA	NA	NA	NA	12	51047962	51060424	+	NA	NA
ENSG00000050426	sCCA3	LETMD1	../03.reference/FUSION/sCCA_weights_v8///sCCA3/sCCA3.ENSG00000050426.15.wgt.RDat	12	51047961	51047962	0.1058	NA	NA	NA	NA	NA	NA	390	0	top1	0.098	1.5e-08	NA	NA	NA	NA	NA	NA	NA	12	51047962	51060424	+	NA	NA
ENSG00000050820	sCCA1	BCAR1	../03.reference/FUSION/sCCA_weights_v8///sCCA1/sCCA1.ENSG00000050820.16.wgt.RDat	16	75268052	75268053	0.2561	NA	NA	NA	NA	NA	NA	377	0	lasso	0.37	8.5e-33	NA	NA	NA	NA	NA	NA	NA	16	75228198	75268053	-	NA	NA
ENSG00000050820	sCCA2	BCAR1	../03.reference/FUSION/sCCA_weights_v8///sCCA2/sCCA2.ENSG00000050820.16.wgt.RDat	16	75268052	75268053	0.2036	NA	NA	NA	NA	NA	NA	377	0	lasso	0.25	4.8e-21	NA	NA	NA	NA	NA	NA	NA	16	75228198	75268053	-	NA	NA
ENSG00000050820	sCCA3	BCAR1	../03.reference/FUSION/sCCA_weights_v8///sCCA3/sCCA3.ENSG00000050820.16.wgt.RDat	16	75268052	75268053	0.1484	NA	NA	NA	NA	NA	NA	377	0	enet	0.07	1.5e-06	NA	NA	NA	NA	NA	NA	NA	16	75228198	75268053	-	NA	NA
ENSG00000051009	sCCA1	FAM160A2	../03.reference/FUSION/sCCA_weights_v8///sCCA1/sCCA1.ENSG00000051009.10.wgt.RDat	11	6234710	6234711	0.5401	NA	NA	NA	NA	NA	NA	612	0	lasso	0.46	4.5e-42	NA	NA	NA	NA	NA	NA	NA	11	6211335	6234711	-	NA	NA
ENSG00000051009	sCCA2	FAM160A2	../03.reference/FUSION/sCCA_weights_v8///sCCA2/sCCA2.ENSG00000051009.10.wgt.RDat	11	6234710	6234711	0.6476	NA	NA	NA	NA	NA	NA	612	0	lasso	0.5	4.9e-48	NA	NA	NA	NA	NA	NA	NA	11	6211335	6234711	-	NA	NA
ENSG00000051009	sCCA3	FAM160A2	../03.reference/FUSION/sCCA_weights_v8///sCCA3/sCCA3.ENSG00000051009.10.wgt.RDat	11	6234710	6234711	0.4196	NA	NA	NA	NA	NA	NA	612	0	lasso	0.35	1.1e-30	NA	NA	NA	NA	NA	NA	NA	11	6211335	6234711	-	NA	NA
ENSG00000051108	sCCA1	HERPUD1	../03.reference/FUSION/sCCA_weights_v8///sCCA1/sCCA1.ENSG00000051108.14.wgt.RDat	16	56932047	56932048	0.3428	NA	NA	NA	NA	NA	NA	525	0	lasso	0.26	7.2e-22	NA	NA	NA	NA	NA	NA	NA	16	56932048	56944863	+	0.00303	0
ENSG00000051108	sCCA2	HERPUD1	../03.reference/FUSION/sCCA_weights_v8///sCCA2/sCCA2.ENSG00000051108.14.wgt.RDat	16	56932047	56932048	0.2266	NA	NA	NA	NA	NA	NA	525	0	top1	0.18	8.6e-15	NA	NA	NA	NA	NA	NA	NA	16	56932048	56944863	+	0.00754	0
ENSG00000051108	sCCA3	HERPUD1	../03.reference/FUSION/sCCA_weights_v8///sCCA3/sCCA3.ENSG00000051108.14.wgt.RDat	16	56932047	56932048	0.2537	NA	NA	NA	NA	NA	NA	525	0	lasso	0.14	4.1e-12	NA	NA	NA	NA	NA	NA	NA	16	56932048	56944863	+	0.00343	0
ENSG00000051128	sCCA1	HOMER3	../03.reference/FUSION/sCCA_weights_v8///sCCA1/sCCA1.ENSG00000051128.18.wgt.RDat	19	18941260	18941261	0.8125	NA	NA	NA	NA	NA	NA	332	0	enet	0.61	2.2e-64	NA	NA	NA	NA	NA	NA	NA	19	18929201	18941261	-	0.00144	0
ENSG00000051180	sCCA1	RAD51	../03.reference/FUSION/sCCA_weights_v8///sCCA1/sCCA1.ENSG00000051180.16.wgt.RDat	15	40694795	40694796	0.1443	NA	NA	NA	NA	NA	NA	307	0	lasso	0.14	4.4e-12	NA	NA	NA	NA	NA	NA	NA	15	40694796	40732339	+	NA	NA
ENSG00000051180	sCCA2	RAD51	../03.reference/FUSION/sCCA_weights_v8///sCCA2/sCCA2.ENSG00000051180.16.wgt.RDat	15	40694795	40694796	0.0958	NA	NA	NA	NA	NA	NA	307	0	lasso	0.06	9.1e-06	NA	NA	NA	NA	NA	NA	NA	15	40694796	40732339	+	NA	NA
ENSG00000051180	sCCA3	RAD51	../03.reference/FUSION/sCCA_weights_v8///sCCA3/sCCA3.ENSG00000051180.16.wgt.RDat	15	40694795	40694796	0.1172	NA	NA	NA	NA	NA	NA	307	0	top1	0.07	1.6e-06	NA	NA	NA	NA	NA	NA	NA	15	40694796	40732339	+	NA	NA
ENSG00000051523	sCCA1	CYBA	../03.reference/FUSION/sCCA_weights_v8///sCCA1/sCCA1.ENSG00000051523.10.wgt.RDat	16	88651151	88651152	0.4071	NA	NA	NA	NA	NA	NA	379	0	lasso	0.37	1.1e-32	NA	NA	NA	NA	NA	NA	NA	16	88643283	88651152	-	NA	NA
ENSG00000051523	sCCA2	CYBA	../03.reference/FUSION/sCCA_weights_v8///sCCA2/sCCA2.ENSG00000051523.10.wgt.RDat	16	88651151	88651152	0.2687	NA	NA	NA	NA	NA	NA	379	0	top1	0.24	2.4e-20	NA	NA	NA	NA	NA	NA	NA	16	88643283	88651152	-	NA	NA
ENSG00000051523	sCCA3	CYBA	../03.reference/FUSION/sCCA_weights_v8///sCCA3/sCCA3.ENSG00000051523.10.wgt.RDat	16	88651151	88651152	0.0826	NA	NA	NA	NA	NA	NA	379	0	lasso	0.038	0.00035	NA	NA	NA	NA	NA	NA	NA	16	88643283	88651152	-	NA	NA
ENSG00000051620	sCCA1	HEBP2	../03.reference/FUSION/sCCA_weights_v8///sCCA1/sCCA1.ENSG00000051620.10.wgt.RDat	6	138403560	138403561	0.619	NA	NA	NA	NA	NA	NA	460	0	top1	0.61	1e-63	NA	NA	NA	NA	NA	NA	NA	6	138403561	138422042	+	NA	NA
ENSG00000051620	sCCA2	HEBP2	../03.reference/FUSION/sCCA_weights_v8///sCCA2/sCCA2.ENSG00000051620.10.wgt.RDat	6	138403560	138403561	0.3832	NA	NA	NA	NA	NA	NA	460	0	top1	0.43	2.4e-39	NA	NA	NA	NA	NA	NA	NA	6	138403561	138422042	+	NA	NA
ENSG00000051620	sCCA3	HEBP2	../03.reference/FUSION/sCCA_weights_v8///sCCA3/sCCA3.ENSG00000051620.10.wgt.RDat	6	138403560	138403561	0.0611	NA	NA	NA	NA	NA	NA	460	0	enet	0.013	0.024	NA	NA	NA	NA	NA	NA	NA	6	138403561	138422042	+	NA	NA
ENSG00000051825	sCCA1	MPHOSPH9	../03.reference/FUSION/sCCA_weights_v8///sCCA1/sCCA1.ENSG00000051825.14.wgt.RDat	12	123244013	123244014	0.2061	NA	NA	NA	NA	NA	NA	343	0	top1	0.37	5.4e-32	NA	NA	NA	NA	NA	NA	NA	12	123152320	123244014	-	0.0306	0
ENSG00000051825	sCCA2	MPHOSPH9	../03.reference/FUSION/sCCA_weights_v8///sCCA2/sCCA2.ENSG00000051825.14.wgt.RDat	12	123244013	123244014	0.1184	NA	NA	NA	NA	NA	NA	343	0	top1	0.15	3.3e-12	NA	NA	NA	NA	NA	NA	NA	12	123152320	123244014	-	0.00734	0
ENSG00000051825	sCCA3	MPHOSPH9	../03.reference/FUSION/sCCA_weights_v8///sCCA3/sCCA3.ENSG00000051825.14.wgt.RDat	12	123244013	123244014	0.1854	NA	NA	NA	NA	NA	NA	343	0	top1	0.25	6.6e-21	NA	NA	NA	NA	NA	NA	NA	12	123152320	123244014	-	0.00885	0
ENSG00000052344	sCCA1	PRSS8	../03.reference/FUSION/sCCA_weights_v8///sCCA1/sCCA1.ENSG00000052344.15.wgt.RDat	16	31135761	31135762	0.1431	NA	NA	NA	NA	NA	NA	244	0	enet	0.1	6.2e-09	NA	NA	NA	NA	NA	NA	NA	16	31131605	31135762	-	NA	NA
ENSG00000052344	sCCA2	PRSS8	../03.reference/FUSION/sCCA_weights_v8///sCCA2/sCCA2.ENSG00000052344.15.wgt.RDat	16	31135761	31135762	0.2547	NA	NA	NA	NA	NA	NA	244	0	enet	0.11	1.5e-09	NA	NA	NA	NA	NA	NA	NA	16	31131605	31135762	-	NA	NA
ENSG00000052344	sCCA3	PRSS8	../03.reference/FUSION/sCCA_weights_v8///sCCA3/sCCA3.ENSG00000052344.15.wgt.RDat	16	31135761	31135762	0.0714	NA	NA	NA	NA	NA	NA	244	0	top1	0.043	0.00017	NA	NA	NA	NA	NA	NA	NA	16	31131605	31135762	-	NA	NA
ENSG00000052723	sCCA1	SIKE1	../03.reference/FUSION/sCCA_weights_v8///sCCA1/sCCA1.ENSG00000052723.11.wgt.RDat	1	114780684	114780685	0.0967	NA	NA	NA	NA	NA	NA	423	0	top1	0.071	1.5e-06	NA	NA	NA	NA	NA	NA	NA	1	114769479	114780685	-	NA	NA
ENSG00000052723	sCCA2	SIKE1	../03.reference/FUSION/sCCA_weights_v8///sCCA2/sCCA2.ENSG00000052723.11.wgt.RDat	1	114780684	114780685	0.1157	NA	NA	NA	NA	NA	NA	423	0	top1	0.079	3.8e-07	NA	NA	NA	NA	NA	NA	NA	1	114769479	114780685	-	NA	NA
ENSG00000052723	sCCA3	SIKE1	../03.reference/FUSION/sCCA_weights_v8///sCCA3/sCCA3.ENSG00000052723.11.wgt.RDat	1	114780684	114780685	0.1607	NA	NA	NA	NA	NA	NA	423	0	enet	0.047	7.7e-05	NA	NA	NA	NA	NA	NA	NA	1	114769479	114780685	-	NA	NA
ENSG00000052749	sCCA1	RRP12	../03.reference/FUSION/sCCA_weights_v8///sCCA1/sCCA1.ENSG00000052749.13.wgt.RDat	10	97426075	97426076	0.5062	NA	NA	NA	NA	NA	NA	490	0	top1	0.71	2.1e-83	NA	NA	NA	NA	NA	NA	NA	10	97356701	97426076	-	NA	NA
ENSG00000052749	sCCA2	RRP12	../03.reference/FUSION/sCCA_weights_v8///sCCA2/sCCA2.ENSG00000052749.13.wgt.RDat	10	97426075	97426076	0.2297	NA	NA	NA	NA	NA	NA	490	0	enet	0.26	1.9e-21	NA	NA	NA	NA	NA	NA	NA	10	97356701	97426076	-	NA	NA
ENSG00000052749	sCCA3	RRP12	../03.reference/FUSION/sCCA_weights_v8///sCCA3/sCCA3.ENSG00000052749.13.wgt.RDat	10	97426075	97426076	0.2545	NA	NA	NA	NA	NA	NA	490	0	enet	0.34	6.5e-29	NA	NA	NA	NA	NA	NA	NA	10	97356701	97426076	-	NA	NA
ENSG00000052795	sCCA1	FNIP2	../03.reference/FUSION/sCCA_weights_v8///sCCA1/sCCA1.ENSG00000052795.12.wgt.RDat	4	158769137	158769138	0.2599	NA	NA	NA	NA	NA	NA	265	0	lasso	0.24	2.3e-20	NA	NA	NA	NA	NA	NA	NA	4	158769138	158908049	+	0.869	1
ENSG00000052795	sCCA2	FNIP2	../03.reference/FUSION/sCCA_weights_v8///sCCA2/sCCA2.ENSG00000052795.12.wgt.RDat	4	158769137	158769138	0.2104	NA	NA	NA	NA	NA	NA	265	0	lasso	0.17	5.9e-14	NA	NA	NA	NA	NA	NA	NA	4	158769138	158908049	+	0.133	1
ENSG00000052795	sCCA3	FNIP2	../03.reference/FUSION/sCCA_weights_v8///sCCA3/sCCA3.ENSG00000052795.12.wgt.RDat	4	158769137	158769138	0.1193	NA	NA	NA	NA	NA	NA	265	0	enet	0.09	5.7e-08	NA	NA	NA	NA	NA	NA	NA	4	158769138	158908049	+	0.987	1
ENSG00000053254	sCCA1	FOXN3	../03.reference/FUSION/sCCA_weights_v8///sCCA1/sCCA1.ENSG00000053254.15.wgt.RDat	14	89619148	89619149	0.19	NA	NA	NA	NA	NA	NA	509	0	enet	0.078	4.2e-07	NA	NA	NA	NA	NA	NA	NA	14	89124871	89619149	-	NA	NA
ENSG00000053254	sCCA2	FOXN3	../03.reference/FUSION/sCCA_weights_v8///sCCA2/sCCA2.ENSG00000053254.15.wgt.RDat	14	89619148	89619149	0.2044	NA	NA	NA	NA	NA	NA	509	0	enet	0.063	5.5e-06	NA	NA	NA	NA	NA	NA	NA	14	89124871	89619149	-	NA	NA
ENSG00000053254	sCCA3	FOXN3	../03.reference/FUSION/sCCA_weights_v8///sCCA3/sCCA3.ENSG00000053254.15.wgt.RDat	14	89619148	89619149	0.1888	NA	NA	NA	NA	NA	NA	509	0	enet	0.079	3.9e-07	NA	NA	NA	NA	NA	NA	NA	14	89124871	89619149	-	NA	NA
ENSG00000053371	sCCA1	AKR7A2	../03.reference/FUSION/sCCA_weights_v8///sCCA1/sCCA1.ENSG00000053371.12.wgt.RDat	1	19312145	19312146	0.4889	NA	NA	NA	NA	NA	NA	488	0	lasso	0.35	7.2e-31	NA	NA	NA	NA	NA	NA	NA	1	19303965	19312146	-	NA	NA
ENSG00000053371	sCCA2	AKR7A2	../03.reference/FUSION/sCCA_weights_v8///sCCA2/sCCA2.ENSG00000053371.12.wgt.RDat	1	19312145	19312146	0.3421	NA	NA	NA	NA	NA	NA	488	0	lasso	0.28	2.8e-23	NA	NA	NA	NA	NA	NA	NA	1	19303965	19312146	-	NA	NA
ENSG00000053371	sCCA3	AKR7A2	../03.reference/FUSION/sCCA_weights_v8///sCCA3/sCCA3.ENSG00000053371.12.wgt.RDat	1	19312145	19312146	0.192	NA	NA	NA	NA	NA	NA	488	0	lasso	0.21	3.9e-17	NA	NA	NA	NA	NA	NA	NA	1	19303965	19312146	-	NA	NA
ENSG00000053372	sCCA1	MRTO4	../03.reference/FUSION/sCCA_weights_v8///sCCA1/sCCA1.ENSG00000053372.4.wgt.RDat	1	19251552	19251553	0.3849	NA	NA	NA	NA	NA	NA	507	0	lasso	0.34	2.6e-29	NA	NA	NA	NA	NA	NA	NA	1	19251553	19260128	+	NA	NA
ENSG00000053372	sCCA2	MRTO4	../03.reference/FUSION/sCCA_weights_v8///sCCA2/sCCA2.ENSG00000053372.4.wgt.RDat	1	19251552	19251553	0.3671	NA	NA	NA	NA	NA	NA	507	0	lasso	0.26	1.2e-21	NA	NA	NA	NA	NA	NA	NA	1	19251553	19260128	+	NA	NA
ENSG00000053372	sCCA3	MRTO4	../03.reference/FUSION/sCCA_weights_v8///sCCA3/sCCA3.ENSG00000053372.4.wgt.RDat	1	19251552	19251553	0.3268	NA	NA	NA	NA	NA	NA	507	0	enet	0.29	7.3e-25	NA	NA	NA	NA	NA	NA	NA	1	19251553	19260128	+	NA	NA
ENSG00000053438	sCCA1	NNAT	../03.reference/FUSION/sCCA_weights_v8///sCCA1/sCCA1.ENSG00000053438.8.wgt.RDat	20	37521214	37521215	0.1146	NA	NA	NA	NA	NA	NA	383	0	top1	0.066	3.3e-06	NA	NA	NA	NA	NA	NA	NA	20	37521215	37523693	+	NA	NA
ENSG00000053438	sCCA2	NNAT	../03.reference/FUSION/sCCA_weights_v8///sCCA2/sCCA2.ENSG00000053438.8.wgt.RDat	20	37521214	37521215	0.07	NA	NA	NA	NA	NA	NA	383	0	enet	0.026	0.0028	NA	NA	NA	NA	NA	NA	NA	20	37521215	37523693	+	NA	NA
ENSG00000053438	sCCA3	NNAT	../03.reference/FUSION/sCCA_weights_v8///sCCA3/sCCA3.ENSG00000053438.8.wgt.RDat	20	37521214	37521215	0.1182	NA	NA	NA	NA	NA	NA	383	0	enet	0.047	8.3e-05	NA	NA	NA	NA	NA	NA	NA	20	37521215	37523693	+	NA	NA
ENSG00000053501	sCCA1	USE1	../03.reference/FUSION/sCCA_weights_v8///sCCA1/sCCA1.ENSG00000053501.12.wgt.RDat	19	17215345	17215346	0.203	NA	NA	NA	NA	NA	NA	406	0	enet	0.22	4.5e-18	NA	NA	NA	NA	NA	NA	NA	19	17215346	17219829	+	NA	NA
ENSG00000053501	sCCA2	USE1	../03.reference/FUSION/sCCA_weights_v8///sCCA2/sCCA2.ENSG00000053501.12.wgt.RDat	19	17215345	17215346	0.1354	NA	NA	NA	NA	NA	NA	406	0	enet	0.033	0.00087	NA	NA	NA	NA	NA	NA	NA	19	17215346	17219829	+	NA	NA
ENSG00000053501	sCCA3	USE1	../03.reference/FUSION/sCCA_weights_v8///sCCA3/sCCA3.ENSG00000053501.12.wgt.RDat	19	17215345	17215346	0.1535	NA	NA	NA	NA	NA	NA	406	0	enet	0.049	5.6e-05	NA	NA	NA	NA	NA	NA	NA	19	17215346	17219829	+	NA	NA
ENSG00000053900	sCCA1	ANAPC4	../03.reference/FUSION/sCCA_weights_v8///sCCA1/sCCA1.ENSG00000053900.10.wgt.RDat	4	25377212	25377213	0.7273	NA	NA	NA	NA	NA	NA	541	0	enet	0.81	1.4e-112	NA	NA	NA	NA	NA	NA	NA	4	25377213	25418498	+	NA	NA
ENSG00000053900	sCCA2	ANAPC4	../03.reference/FUSION/sCCA_weights_v8///sCCA2/sCCA2.ENSG00000053900.10.wgt.RDat	4	25377212	25377213	0.5993	NA	NA	NA	NA	NA	NA	541	0	top1	0.71	2.5e-84	NA	NA	NA	NA	NA	NA	NA	4	25377213	25418498	+	NA	NA
ENSG00000053900	sCCA3	ANAPC4	../03.reference/FUSION/sCCA_weights_v8///sCCA3/sCCA3.ENSG00000053900.10.wgt.RDat	4	25377212	25377213	0.5361	NA	NA	NA	NA	NA	NA	541	0	enet	0.68	1.5e-76	NA	NA	NA	NA	NA	NA	NA	4	25377213	25418498	+	NA	NA
ENSG00000054116	sCCA1	TRAPPC3	../03.reference/FUSION/sCCA_weights_v8///sCCA1/sCCA1.ENSG00000054116.11.wgt.RDat	1	36155963	36155964	0.1703	NA	NA	NA	NA	NA	NA	322	0	top1	0.1	8.4e-09	NA	NA	NA	NA	NA	NA	NA	1	36136570	36155964	-	0.00466	0
ENSG00000054116	sCCA2	TRAPPC3	../03.reference/FUSION/sCCA_weights_v8///sCCA2/sCCA2.ENSG00000054116.11.wgt.RDat	1	36155963	36155964	0.0555	NA	NA	NA	NA	NA	NA	322	0	lasso	0.014	0.022	NA	NA	NA	NA	NA	NA	NA	1	36136570	36155964	-	NA	NA
ENSG00000054118	sCCA1	THRAP3	../03.reference/FUSION/sCCA_weights_v8///sCCA1/sCCA1.ENSG00000054118.13.wgt.RDat	1	36224415	36224416	0.1554	NA	NA	NA	NA	NA	NA	343	0	top1	0.14	4.9e-12	NA	NA	NA	NA	NA	NA	NA	1	36224416	36305357	+	0.0042	0
ENSG00000054118	sCCA2	THRAP3	../03.reference/FUSION/sCCA_weights_v8///sCCA2/sCCA2.ENSG00000054118.13.wgt.RDat	1	36224415	36224416	0.1515	NA	NA	NA	NA	NA	NA	343	0	top1	0.057	1.5e-05	NA	NA	NA	NA	NA	NA	NA	1	36224416	36305357	+	0.00747	0
ENSG00000054118	sCCA3	THRAP3	../03.reference/FUSION/sCCA_weights_v8///sCCA3/sCCA3.ENSG00000054118.13.wgt.RDat	1	36224415	36224416	0.0671	NA	NA	NA	NA	NA	NA	343	0	top1	0.02	0.0076	NA	NA	NA	NA	NA	NA	NA	1	36224416	36305357	+	0.00429	0
ENSG00000054148	sCCA1	PHPT1	../03.reference/FUSION/sCCA_weights_v8///sCCA1/sCCA1.ENSG00000054148.17.wgt.RDat	9	136849090	136849091	0.2414	NA	NA	NA	NA	NA	NA	410	0	lasso	0.27	1.5e-22	NA	NA	NA	NA	NA	NA	NA	9	136849091	136850942	+	NA	NA
ENSG00000054148	sCCA2	PHPT1	../03.reference/FUSION/sCCA_weights_v8///sCCA2/sCCA2.ENSG00000054148.17.wgt.RDat	9	136849090	136849091	0.0727	NA	NA	NA	NA	NA	NA	410	0	enet	0.0045	0.13	NA	NA	NA	NA	NA	NA	NA	9	136849091	136850942	+	NA	NA
ENSG00000054148	sCCA3	PHPT1	../03.reference/FUSION/sCCA_weights_v8///sCCA3/sCCA3.ENSG00000054148.17.wgt.RDat	9	136849090	136849091	0.0757	NA	NA	NA	NA	NA	NA	410	0	enet	0.01	0.042	NA	NA	NA	NA	NA	NA	NA	9	136849091	136850942	+	NA	NA
ENSG00000054219	sCCA1	LY75	../03.reference/FUSION/sCCA_weights_v8///sCCA1/sCCA1.ENSG00000054219.10.wgt.RDat	2	159904748	159904749	0.7096	NA	NA	NA	NA	NA	NA	444	0	enet	0.79	7.9e-106	NA	NA	NA	NA	NA	NA	NA	2	159803355	159904749	-	NA	NA
ENSG00000054219	sCCA2	LY75	../03.reference/FUSION/sCCA_weights_v8///sCCA2/sCCA2.ENSG00000054219.10.wgt.RDat	2	159904748	159904749	0.5762	NA	NA	NA	NA	NA	NA	444	0	lasso	0.69	8.5e-79	NA	NA	NA	NA	NA	NA	NA	2	159803355	159904749	-	NA	NA
ENSG00000054219	sCCA3	LY75	../03.reference/FUSION/sCCA_weights_v8///sCCA3/sCCA3.ENSG00000054219.10.wgt.RDat	2	159904748	159904749	0.6978	NA	NA	NA	NA	NA	NA	444	0	enet	0.79	3.4e-104	NA	NA	NA	NA	NA	NA	NA	2	159803355	159904749	-	NA	NA
ENSG00000054267	sCCA1	ARID4B	../03.reference/FUSION/sCCA_weights_v8///sCCA1/sCCA1.ENSG00000054267.21.wgt.RDat	1	235328218	235328219	0.0963	NA	NA	NA	NA	NA	NA	358	0	top1	0.13	7.1e-11	NA	NA	NA	NA	NA	NA	NA	1	235166895	235328219	-	0.0178	0
ENSG00000054267	sCCA2	ARID4B	../03.reference/FUSION/sCCA_weights_v8///sCCA2/sCCA2.ENSG00000054267.21.wgt.RDat	1	235328218	235328219	0.1574	NA	NA	NA	NA	NA	NA	358	0	top1	0.092	4.1e-08	NA	NA	NA	NA	NA	NA	NA	1	235166895	235328219	-	0.00622	0
ENSG00000054267	sCCA3	ARID4B	../03.reference/FUSION/sCCA_weights_v8///sCCA3/sCCA3.ENSG00000054267.21.wgt.RDat	1	235328218	235328219	0.0927	NA	NA	NA	NA	NA	NA	358	0	top1	0.012	0.029	NA	NA	NA	NA	NA	NA	NA	1	235166895	235328219	-	0.0233	0
ENSG00000054277	sCCA1	OPN3	../03.reference/FUSION/sCCA_weights_v8///sCCA1/sCCA1.ENSG00000054277.13.wgt.RDat	1	241677375	241677376	0.543	NA	NA	NA	NA	NA	NA	567	0	lasso	0.49	3.8e-46	NA	NA	NA	NA	NA	NA	NA	1	241590114	241677376	-	NA	NA
ENSG00000054277	sCCA2	OPN3	../03.reference/FUSION/sCCA_weights_v8///sCCA2/sCCA2.ENSG00000054277.13.wgt.RDat	1	241677375	241677376	0.4	NA	NA	NA	NA	NA	NA	567	0	top1	0.25	1.7e-20	NA	NA	NA	NA	NA	NA	NA	1	241590114	241677376	-	NA	NA
ENSG00000054277	sCCA3	OPN3	../03.reference/FUSION/sCCA_weights_v8///sCCA3/sCCA3.ENSG00000054277.13.wgt.RDat	1	241677375	241677376	0.2541	NA	NA	NA	NA	NA	NA	567	0	enet	0.12	3.3e-10	NA	NA	NA	NA	NA	NA	NA	1	241590114	241677376	-	0.0153	0
ENSG00000054282	sCCA1	SDCCAG8	../03.reference/FUSION/sCCA_weights_v8///sCCA1/sCCA1.ENSG00000054282.15.wgt.RDat	1	243256033	243256034	0.5604	NA	NA	NA	NA	NA	NA	286	0	enet	0.65	4.1e-71	NA	NA	NA	NA	NA	NA	NA	1	243256034	243489140	+	0.61	1
ENSG00000054282	sCCA2	SDCCAG8	../03.reference/FUSION/sCCA_weights_v8///sCCA2/sCCA2.ENSG00000054282.15.wgt.RDat	1	243256033	243256034	0.427	NA	NA	NA	NA	NA	NA	286	0	lasso	0.36	6.2e-31	NA	NA	NA	NA	NA	NA	NA	1	243256034	243489140	+	0.87	1
ENSG00000054282	sCCA3	SDCCAG8	../03.reference/FUSION/sCCA_weights_v8///sCCA3/sCCA3.ENSG00000054282.15.wgt.RDat	1	243256033	243256034	0.3469	NA	NA	NA	NA	NA	NA	286	0	enet	0.38	1.4e-33	NA	NA	NA	NA	NA	NA	NA	1	243256034	243489140	+	0.554	1
ENSG00000054392	sCCA1	HHAT	../03.reference/FUSION/sCCA_weights_v8///sCCA1/sCCA1.ENSG00000054392.12.wgt.RDat	1	210328251	210328252	0.3711	NA	NA	NA	NA	NA	NA	544	0	lasso	0.31	1.7e-26	NA	NA	NA	NA	NA	NA	NA	1	210328252	210676296	+	NA	NA
ENSG00000054392	sCCA2	HHAT	../03.reference/FUSION/sCCA_weights_v8///sCCA2/sCCA2.ENSG00000054392.12.wgt.RDat	1	210328251	210328252	0.1481	NA	NA	NA	NA	NA	NA	544	0	top1	0.1	4.7e-09	NA	NA	NA	NA	NA	NA	NA	1	210328252	210676296	+	NA	NA
ENSG00000054392	sCCA3	HHAT	../03.reference/FUSION/sCCA_weights_v8///sCCA3/sCCA3.ENSG00000054392.12.wgt.RDat	1	210328251	210328252	0.1474	NA	NA	NA	NA	NA	NA	544	0	enet	0.072	1.1e-06	NA	NA	NA	NA	NA	NA	NA	1	210328252	210676296	+	NA	NA
ENSG00000054523	sCCA1	KIF1B	../03.reference/FUSION/sCCA_weights_v8///sCCA1/sCCA1.ENSG00000054523.17.wgt.RDat	1	10210804	10210805	0.2571	NA	NA	NA	NA	NA	NA	347	0	enet	0.31	9.1e-27	NA	NA	NA	NA	NA	NA	NA	1	10210805	10381603	+	NA	NA
ENSG00000054523	sCCA2	KIF1B	../03.reference/FUSION/sCCA_weights_v8///sCCA2/sCCA2.ENSG00000054523.17.wgt.RDat	1	10210804	10210805	0.1701	NA	NA	NA	NA	NA	NA	347	0	enet	0.09	5.6e-08	NA	NA	NA	NA	NA	NA	NA	1	10210805	10381603	+	NA	NA
ENSG00000054523	sCCA3	KIF1B	../03.reference/FUSION/sCCA_weights_v8///sCCA3/sCCA3.ENSG00000054523.17.wgt.RDat	1	10210804	10210805	0.2119	NA	NA	NA	NA	NA	NA	347	0	top1	0.2	1.3e-16	NA	NA	NA	NA	NA	NA	NA	1	10210805	10381603	+	NA	NA
ENSG00000054598	sCCA1	FOXC1	../03.reference/FUSION/sCCA_weights_v8///sCCA1/sCCA1.ENSG00000054598.6.wgt.RDat	6	1609971	1609972	0.169	NA	NA	NA	NA	NA	NA	662	0	lasso	0.1	6e-09	NA	NA	NA	NA	NA	NA	NA	6	1609972	1613897	+	NA	NA
ENSG00000054598	sCCA2	FOXC1	../03.reference/FUSION/sCCA_weights_v8///sCCA2/sCCA2.ENSG00000054598.6.wgt.RDat	6	1609971	1609972	0.1504	NA	NA	NA	NA	NA	NA	662	0	lasso	0.1	6.5e-09	NA	NA	NA	NA	NA	NA	NA	6	1609972	1613897	+	NA	NA
ENSG00000054598	sCCA3	FOXC1	../03.reference/FUSION/sCCA_weights_v8///sCCA3/sCCA3.ENSG00000054598.6.wgt.RDat	6	1609971	1609972	0.2013	NA	NA	NA	NA	NA	NA	662	0	enet	0.078	4.2e-07	NA	NA	NA	NA	NA	NA	NA	6	1609972	1613897	+	NA	NA
ENSG00000054611	sCCA1	TBC1D22A	../03.reference/FUSION/sCCA_weights_v8///sCCA1/sCCA1.ENSG00000054611.13.wgt.RDat	22	46762616	46762617	0.2885	NA	NA	NA	NA	NA	NA	572	0	enet	0.2	2.3e-16	NA	NA	NA	NA	NA	NA	NA	22	46762617	47175699	+	NA	NA
ENSG00000054611	sCCA2	TBC1D22A	../03.reference/FUSION/sCCA_weights_v8///sCCA2/sCCA2.ENSG00000054611.13.wgt.RDat	22	46762616	46762617	0.1497	NA	NA	NA	NA	NA	NA	572	0	top1	0.11	1.8e-09	NA	NA	NA	NA	NA	NA	NA	22	46762617	47175699	+	NA	NA
ENSG00000054611	sCCA3	TBC1D22A	../03.reference/FUSION/sCCA_weights_v8///sCCA3/sCCA3.ENSG00000054611.13.wgt.RDat	22	46762616	46762617	0.2984	NA	NA	NA	NA	NA	NA	572	0	enet	0.14	2e-11	NA	NA	NA	NA	NA	NA	NA	22	46762617	47175699	+	NA	NA
ENSG00000054654	sCCA1	SYNE2	../03.reference/FUSION/sCCA_weights_v8///sCCA1/sCCA1.ENSG00000054654.16.wgt.RDat	14	63852982	63852983	0.1918	NA	NA	NA	NA	NA	NA	363	0	enet	0.25	1.5e-20	NA	NA	NA	NA	NA	NA	NA	14	63852983	64226433	+	NA	NA
ENSG00000054654	sCCA2	SYNE2	../03.reference/FUSION/sCCA_weights_v8///sCCA2/sCCA2.ENSG00000054654.16.wgt.RDat	14	63852982	63852983	0.1377	NA	NA	NA	NA	NA	NA	363	0	lasso	0.086	1.2e-07	NA	NA	NA	NA	NA	NA	NA	14	63852983	64226433	+	NA	NA
ENSG00000054654	sCCA3	SYNE2	../03.reference/FUSION/sCCA_weights_v8///sCCA3/sCCA3.ENSG00000054654.16.wgt.RDat	14	63852982	63852983	0.0686	NA	NA	NA	NA	NA	NA	363	0	lasso	0.015	0.017	NA	NA	NA	NA	NA	NA	NA	14	63852983	64226433	+	NA	NA
ENSG00000054690	sCCA1	PLEKHH1	../03.reference/FUSION/sCCA_weights_v8///sCCA1/sCCA1.ENSG00000054690.13.wgt.RDat	14	67533300	67533301	0.4883	NA	NA	NA	NA	NA	NA	383	0	lasso	0.33	4.2e-28	NA	NA	NA	NA	NA	NA	NA	14	67533301	67589310	+	0.00403	0
ENSG00000054690	sCCA2	PLEKHH1	../03.reference/FUSION/sCCA_weights_v8///sCCA2/sCCA2.ENSG00000054690.13.wgt.RDat	14	67533300	67533301	0.0878	NA	NA	NA	NA	NA	NA	383	0	enet	0.083	1.8e-07	NA	NA	NA	NA	NA	NA	NA	14	67533301	67589310	+	NA	NA
ENSG00000054690	sCCA3	PLEKHH1	../03.reference/FUSION/sCCA_weights_v8///sCCA3/sCCA3.ENSG00000054690.13.wgt.RDat	14	67533300	67533301	0.3811	NA	NA	NA	NA	NA	NA	383	0	lasso	0.28	1.9e-23	NA	NA	NA	NA	NA	NA	NA	14	67533301	67589310	+	0.00321	0
ENSG00000054793	sCCA1	ATP9A	../03.reference/FUSION/sCCA_weights_v8///sCCA1/sCCA1.ENSG00000054793.13.wgt.RDat	20	51768633	51768634	0.5309	NA	NA	NA	NA	NA	NA	537	0	lasso	0.42	1.6e-37	NA	NA	NA	NA	NA	NA	NA	20	51596514	51768634	-	NA	NA
ENSG00000054793	sCCA2	ATP9A	../03.reference/FUSION/sCCA_weights_v8///sCCA2/sCCA2.ENSG00000054793.13.wgt.RDat	20	51768633	51768634	0.441	NA	NA	NA	NA	NA	NA	537	0	enet	0.38	6.3e-34	NA	NA	NA	NA	NA	NA	NA	20	51596514	51768634	-	NA	NA
ENSG00000054793	sCCA3	ATP9A	../03.reference/FUSION/sCCA_weights_v8///sCCA3/sCCA3.ENSG00000054793.13.wgt.RDat	20	51768633	51768634	0.2108	NA	NA	NA	NA	NA	NA	537	0	enet	0.14	5e-12	NA	NA	NA	NA	NA	NA	NA	20	51596514	51768634	-	NA	NA
ENSG00000054965	sCCA1	FAM168A	../03.reference/FUSION/sCCA_weights_v8///sCCA1/sCCA1.ENSG00000054965.10.wgt.RDat	11	73598188	73598189	0.1853	NA	NA	NA	NA	NA	NA	340	0	enet	0.19	2e-15	NA	NA	NA	NA	NA	NA	NA	11	73400487	73598189	-	NA	NA
ENSG00000054965	sCCA2	FAM168A	../03.reference/FUSION/sCCA_weights_v8///sCCA2/sCCA2.ENSG00000054965.10.wgt.RDat	11	73598188	73598189	0.1494	NA	NA	NA	NA	NA	NA	340	0	enet	0.082	2.3e-07	NA	NA	NA	NA	NA	NA	NA	11	73400487	73598189	-	NA	NA
ENSG00000054965	sCCA3	FAM168A	../03.reference/FUSION/sCCA_weights_v8///sCCA3/sCCA3.ENSG00000054965.10.wgt.RDat	11	73598188	73598189	0.1116	NA	NA	NA	NA	NA	NA	340	0	enet	0.064	4.4e-06	NA	NA	NA	NA	NA	NA	NA	11	73400487	73598189	-	NA	NA
ENSG00000054967	sCCA1	RELT	../03.reference/FUSION/sCCA_weights_v8///sCCA1/sCCA1.ENSG00000054967.12.wgt.RDat	11	73376263	73376264	0.2157	NA	NA	NA	NA	NA	NA	305	0	lasso	0.24	3.5e-20	NA	NA	NA	NA	NA	NA	NA	11	73376264	73397472	+	NA	NA
ENSG00000054967	sCCA2	RELT	../03.reference/FUSION/sCCA_weights_v8///sCCA2/sCCA2.ENSG00000054967.12.wgt.RDat	11	73376263	73376264	0.0742	NA	NA	NA	NA	NA	NA	305	0	top1	0.046	9.4e-05	NA	NA	NA	NA	NA	NA	NA	11	73376264	73397472	+	NA	NA
ENSG00000054967	sCCA3	RELT	../03.reference/FUSION/sCCA_weights_v8///sCCA3/sCCA3.ENSG00000054967.12.wgt.RDat	11	73376263	73376264	0.1158	NA	NA	NA	NA	NA	NA	305	0	enet	0.027	0.0024	NA	NA	NA	NA	NA	NA	NA	11	73376264	73397472	+	NA	NA
ENSG00000054983	sCCA1	GALC	../03.reference/FUSION/sCCA_weights_v8///sCCA1/sCCA1.ENSG00000054983.16.wgt.RDat	14	87993664	87993665	0.5273	NA	NA	NA	NA	NA	NA	472	0	enet	0.61	3.1e-64	NA	NA	NA	NA	NA	NA	NA	14	87837820	87993665	-	NA	NA
ENSG00000054983	sCCA2	GALC	../03.reference/FUSION/sCCA_weights_v8///sCCA2/sCCA2.ENSG00000054983.16.wgt.RDat	14	87993664	87993665	0.2706	NA	NA	NA	NA	NA	NA	472	0	enet	0.33	4.1e-28	NA	NA	NA	NA	NA	NA	NA	14	87837820	87993665	-	NA	NA
ENSG00000054983	sCCA3	GALC	../03.reference/FUSION/sCCA_weights_v8///sCCA3/sCCA3.ENSG00000054983.16.wgt.RDat	14	87993664	87993665	0.4414	NA	NA	NA	NA	NA	NA	472	0	enet	0.52	1.1e-50	NA	NA	NA	NA	NA	NA	NA	14	87837820	87993665	-	NA	NA
ENSG00000055044	sCCA1	NOP58	../03.reference/FUSION/sCCA_weights_v8///sCCA1/sCCA1.ENSG00000055044.10.wgt.RDat	2	202265715	202265716	0.0774	NA	NA	NA	NA	NA	NA	343	0	top1	0.047	8e-05	NA	NA	NA	NA	NA	NA	NA	2	202265716	202303666	+	NA	NA
ENSG00000055044	sCCA2	NOP58	../03.reference/FUSION/sCCA_weights_v8///sCCA2/sCCA2.ENSG00000055044.10.wgt.RDat	2	202265715	202265716	0.0385	NA	NA	NA	NA	NA	NA	343	0	lasso	-0.0019	0.52	NA	NA	NA	NA	NA	NA	NA	2	202265716	202303666	+	NA	NA
ENSG00000055044	sCCA3	NOP58	../03.reference/FUSION/sCCA_weights_v8///sCCA3/sCCA3.ENSG00000055044.10.wgt.RDat	2	202265715	202265716	0.0948	NA	NA	NA	NA	NA	NA	343	0	enet	0.0073	0.073	NA	NA	NA	NA	NA	NA	NA	2	202265716	202303666	+	NA	NA
ENSG00000055070	sCCA1	SZRD1	../03.reference/FUSION/sCCA_weights_v8///sCCA1/sCCA1.ENSG00000055070.16.wgt.RDat	1	16352574	16352575	0.1113	NA	NA	NA	NA	NA	NA	269	0	top1	0.14	7.9e-12	NA	NA	NA	NA	NA	NA	NA	1	16352575	16398145	+	NA	NA
ENSG00000055070	sCCA2	SZRD1	../03.reference/FUSION/sCCA_weights_v8///sCCA2/sCCA2.ENSG00000055070.16.wgt.RDat	1	16352574	16352575	0.0808	NA	NA	NA	NA	NA	NA	269	0	lasso	0.061	8e-06	NA	NA	NA	NA	NA	NA	NA	1	16352575	16398145	+	NA	NA
ENSG00000055070	sCCA3	SZRD1	../03.reference/FUSION/sCCA_weights_v8///sCCA3/sCCA3.ENSG00000055070.16.wgt.RDat	1	16352574	16352575	0.0603	NA	NA	NA	NA	NA	NA	269	0	top1	0.023	0.0045	NA	NA	NA	NA	NA	NA	NA	1	16352575	16398145	+	NA	NA
ENSG00000055118	sCCA1	KCNH2	../03.reference/FUSION/sCCA_weights_v8///sCCA1/sCCA1.ENSG00000055118.14.wgt.RDat	7	150978314	150978315	0.3072	NA	NA	NA	NA	NA	NA	562	0	enet	0.24	8.9e-20	NA	NA	NA	NA	NA	NA	NA	7	150944961	150978315	-	NA	NA
ENSG00000055118	sCCA2	KCNH2	../03.reference/FUSION/sCCA_weights_v8///sCCA2/sCCA2.ENSG00000055118.14.wgt.RDat	7	150978314	150978315	0.1269	NA	NA	NA	NA	NA	NA	562	0	enet	0.11	1.8e-09	NA	NA	NA	NA	NA	NA	NA	7	150944961	150978315	-	NA	NA
ENSG00000055118	sCCA3	KCNH2	../03.reference/FUSION/sCCA_weights_v8///sCCA3/sCCA3.ENSG00000055118.14.wgt.RDat	7	150978314	150978315	0.1984	NA	NA	NA	NA	NA	NA	562	0	enet	0.11	2.1e-09	NA	NA	NA	NA	NA	NA	NA	7	150944961	150978315	-	NA	NA
ENSG00000055130	sCCA1	CUL1	../03.reference/FUSION/sCCA_weights_v8///sCCA1/sCCA1.ENSG00000055130.15.wgt.RDat	7	148698664	148698665	0.1217	NA	NA	NA	NA	NA	NA	463	0	enet	0.041	0.00023	NA	NA	NA	NA	NA	NA	NA	7	148698665	148801036	+	NA	NA
ENSG00000055130	sCCA2	CUL1	../03.reference/FUSION/sCCA_weights_v8///sCCA2/sCCA2.ENSG00000055130.15.wgt.RDat	7	148698664	148698665	0.1021	NA	NA	NA	NA	NA	NA	463	0	enet	0.039	0.00029	NA	NA	NA	NA	NA	NA	NA	7	148698665	148801036	+	NA	NA
ENSG00000055130	sCCA3	CUL1	../03.reference/FUSION/sCCA_weights_v8///sCCA3/sCCA3.ENSG00000055130.15.wgt.RDat	7	148698664	148698665	0.129	NA	NA	NA	NA	NA	NA	463	0	enet	0.052	3.7e-05	NA	NA	NA	NA	NA	NA	NA	7	148698665	148801036	+	NA	NA
ENSG00000055147	sCCA1	FAM114A2	../03.reference/FUSION/sCCA_weights_v8///sCCA1/sCCA1.ENSG00000055147.18.wgt.RDat	5	154038904	154038905	0.2137	NA	NA	NA	NA	NA	NA	550	0	top1	0.2	9.8e-17	NA	NA	NA	NA	NA	NA	NA	5	153990128	154038905	-	NA	NA
ENSG00000055147	sCCA2	FAM114A2	../03.reference/FUSION/sCCA_weights_v8///sCCA2/sCCA2.ENSG00000055147.18.wgt.RDat	5	154038904	154038905	0.1021	NA	NA	NA	NA	NA	NA	550	0	top1	0.027	0.0024	NA	NA	NA	NA	NA	NA	NA	5	153990128	154038905	-	NA	NA
ENSG00000055147	sCCA3	FAM114A2	../03.reference/FUSION/sCCA_weights_v8///sCCA3/sCCA3.ENSG00000055147.18.wgt.RDat	5	154038904	154038905	0.1322	NA	NA	NA	NA	NA	NA	550	0	enet	0.058	1.2e-05	NA	NA	NA	NA	NA	NA	NA	5	153990128	154038905	-	NA	NA
ENSG00000055163	sCCA1	CYFIP2	../03.reference/FUSION/sCCA_weights_v8///sCCA1/sCCA1.ENSG00000055163.19.wgt.RDat	5	157266078	157266079	0.4207	NA	NA	NA	NA	NA	NA	473	0	top1	0.32	1.1e-27	NA	NA	NA	NA	NA	NA	NA	5	157266079	157395533	+	NA	NA
ENSG00000055163	sCCA2	CYFIP2	../03.reference/FUSION/sCCA_weights_v8///sCCA2/sCCA2.ENSG00000055163.19.wgt.RDat	5	157266078	157266079	0.1493	NA	NA	NA	NA	NA	NA	473	0	top1	0.12	3.7e-10	NA	NA	NA	NA	NA	NA	NA	5	157266079	157395533	+	NA	NA
ENSG00000055163	sCCA3	CYFIP2	../03.reference/FUSION/sCCA_weights_v8///sCCA3/sCCA3.ENSG00000055163.19.wgt.RDat	5	157266078	157266079	0.1011	NA	NA	NA	NA	NA	NA	473	0	top1	0.021	0.0061	NA	NA	NA	NA	NA	NA	NA	5	157266079	157395533	+	NA	NA
ENSG00000055208	sCCA1	TAB2	../03.reference/FUSION/sCCA_weights_v8///sCCA1/sCCA1.ENSG00000055208.18.wgt.RDat	6	149317533	149317534	0.2741	NA	NA	NA	NA	NA	NA	480	0	enet	0.22	1.7e-18	NA	NA	NA	NA	NA	NA	NA	6	149317534	149411613	+	NA	NA
ENSG00000055208	sCCA2	TAB2	../03.reference/FUSION/sCCA_weights_v8///sCCA2/sCCA2.ENSG00000055208.18.wgt.RDat	6	149317533	149317534	0.0991	NA	NA	NA	NA	NA	NA	480	0	lasso	0.037	0.00042	NA	NA	NA	NA	NA	NA	NA	6	149317534	149411613	+	NA	NA
ENSG00000055208	sCCA3	TAB2	../03.reference/FUSION/sCCA_weights_v8///sCCA3/sCCA3.ENSG00000055208.18.wgt.RDat	6	149317533	149317534	0.0706	NA	NA	NA	NA	NA	NA	480	0	lasso	0.041	0.00022	NA	NA	NA	NA	NA	NA	NA	6	149317534	149411613	+	NA	NA
ENSG00000055211	sCCA1	GINM1	../03.reference/FUSION/sCCA_weights_v8///sCCA1/sCCA1.ENSG00000055211.12.wgt.RDat	6	149566293	149566294	0.2703	NA	NA	NA	NA	NA	NA	429	0	lasso	0.47	2.5e-43	NA	NA	NA	NA	NA	NA	NA	6	149566294	149591748	+	NA	NA
ENSG00000055211	sCCA2	GINM1	../03.reference/FUSION/sCCA_weights_v8///sCCA2/sCCA2.ENSG00000055211.12.wgt.RDat	6	149566293	149566294	0.1105	NA	NA	NA	NA	NA	NA	429	0	enet	0.12	4e-10	NA	NA	NA	NA	NA	NA	NA	6	149566294	149591748	+	NA	NA
ENSG00000055211	sCCA3	GINM1	../03.reference/FUSION/sCCA_weights_v8///sCCA3/sCCA3.ENSG00000055211.12.wgt.RDat	6	149566293	149566294	0.1942	NA	NA	NA	NA	NA	NA	429	0	lasso	0.38	9e-34	NA	NA	NA	NA	NA	NA	NA	6	149566294	149591748	+	NA	NA
ENSG00000055609	sCCA1	KMT2C	../03.reference/FUSION/sCCA_weights_v8///sCCA1/sCCA1.ENSG00000055609.17.wgt.RDat	7	152436004	152436005	0.0878	NA	NA	NA	NA	NA	NA	277	0	top1	0.068	2.3e-06	NA	NA	NA	NA	NA	NA	NA	7	152134922	152436005	-	NA	NA
ENSG00000055609	sCCA2	KMT2C	../03.reference/FUSION/sCCA_weights_v8///sCCA2/sCCA2.ENSG00000055609.17.wgt.RDat	7	152436004	152436005	0.1598	NA	NA	NA	NA	NA	NA	277	0	enet	0.032	0.00097	NA	NA	NA	NA	NA	NA	NA	7	152134922	152436005	-	NA	NA
ENSG00000055917	sCCA1	PUM2	../03.reference/FUSION/sCCA_weights_v8///sCCA1/sCCA1.ENSG00000055917.15.wgt.RDat	2	20352233	20352234	0.1587	NA	NA	NA	NA	NA	NA	535	0	lasso	0.1	6.2e-09	NA	NA	NA	NA	NA	NA	NA	2	20248691	20352234	-	NA	NA
ENSG00000055917	sCCA2	PUM2	../03.reference/FUSION/sCCA_weights_v8///sCCA2/sCCA2.ENSG00000055917.15.wgt.RDat	2	20352233	20352234	0.1297	NA	NA	NA	NA	NA	NA	535	0	top1	0.014	0.02	NA	NA	NA	NA	NA	NA	NA	2	20248691	20352234	-	NA	NA
ENSG00000055917	sCCA3	PUM2	../03.reference/FUSION/sCCA_weights_v8///sCCA3/sCCA3.ENSG00000055917.15.wgt.RDat	2	20352233	20352234	0.1635	NA	NA	NA	NA	NA	NA	535	0	enet	0.033	0.00083	NA	NA	NA	NA	NA	NA	NA	2	20248691	20352234	-	NA	NA
ENSG00000055950	sCCA1	MRPL43	../03.reference/FUSION/sCCA_weights_v8///sCCA1/sCCA1.ENSG00000055950.16.wgt.RDat	10	100987365	100987366	0.4325	NA	NA	NA	NA	NA	NA	418	0	lasso	0.49	8.7e-47	NA	NA	NA	NA	NA	NA	NA	10	100969458	100987366	-	0.00306	0
ENSG00000055950	sCCA2	MRPL43	../03.reference/FUSION/sCCA_weights_v8///sCCA2/sCCA2.ENSG00000055950.16.wgt.RDat	10	100987365	100987366	0.3937	NA	NA	NA	NA	NA	NA	418	0	lasso	0.47	2.4e-43	NA	NA	NA	NA	NA	NA	NA	10	100969458	100987366	-	0.00334	0
ENSG00000055950	sCCA3	MRPL43	../03.reference/FUSION/sCCA_weights_v8///sCCA3/sCCA3.ENSG00000055950.16.wgt.RDat	10	100987365	100987366	0.1452	NA	NA	NA	NA	NA	NA	418	0	enet	0.098	1.4e-08	NA	NA	NA	NA	NA	NA	NA	10	100969458	100987366	-	0.00475	0
ENSG00000055955	sCCA1	ITIH4	../03.reference/FUSION/sCCA_weights_v8///sCCA1/sCCA1.ENSG00000055955.15.wgt.RDat	3	52830738	52830739	0.8334	NA	NA	NA	NA	NA	NA	388	0	enet	0.81	1.7e-110	NA	NA	NA	NA	NA	NA	NA	3	52812975	52830739	-	0.00654	0
ENSG00000055955	sCCA2	ITIH4	../03.reference/FUSION/sCCA_weights_v8///sCCA2/sCCA2.ENSG00000055955.15.wgt.RDat	3	52830738	52830739	0.7651	NA	NA	NA	NA	NA	NA	388	0	lasso	0.66	1.7e-72	NA	NA	NA	NA	NA	NA	NA	3	52812975	52830739	-	0.00651	0
ENSG00000055955	sCCA3	ITIH4	../03.reference/FUSION/sCCA_weights_v8///sCCA3/sCCA3.ENSG00000055955.15.wgt.RDat	3	52830738	52830739	0.8293	NA	NA	NA	NA	NA	NA	388	0	lasso	0.8	9.4e-107	NA	NA	NA	NA	NA	NA	NA	3	52812975	52830739	-	0.00433	0
ENSG00000056050	sCCA1	HPF1	../03.reference/FUSION/sCCA_weights_v8///sCCA1/sCCA1.ENSG00000056050.6.wgt.RDat	4	169757952	169757953	0.2929	NA	NA	NA	NA	NA	NA	344	0	top1	0.19	1.3e-15	NA	NA	NA	NA	NA	NA	NA	4	169729465	169757953	-	NA	NA
ENSG00000056050	sCCA2	HPF1	../03.reference/FUSION/sCCA_weights_v8///sCCA2/sCCA2.ENSG00000056050.6.wgt.RDat	4	169757952	169757953	0.0853	NA	NA	NA	NA	NA	NA	344	0	lasso	0.044	0.00013	NA	NA	NA	NA	NA	NA	NA	4	169729465	169757953	-	NA	NA
ENSG00000056050	sCCA3	HPF1	../03.reference/FUSION/sCCA_weights_v8///sCCA3/sCCA3.ENSG00000056050.6.wgt.RDat	4	169757952	169757953	0.0599	NA	NA	NA	NA	NA	NA	344	0	lasso	0.051	4.3e-05	NA	NA	NA	NA	NA	NA	NA	4	169729465	169757953	-	NA	NA
ENSG00000056097	sCCA1	ZFR	../03.reference/FUSION/sCCA_weights_v8///sCCA1/sCCA1.ENSG00000056097.15.wgt.RDat	5	32444760	32444761	0.1347	NA	NA	NA	NA	NA	NA	471	0	enet	0.049	5.5e-05	NA	NA	NA	NA	NA	NA	NA	5	32354350	32444761	-	NA	NA
ENSG00000056558	sCCA1	TRAF1	../03.reference/FUSION/sCCA_weights_v8///sCCA1/sCCA1.ENSG00000056558.10.wgt.RDat	9	120929172	120929173	0.3309	NA	NA	NA	NA	NA	NA	346	0	top1	0.37	1.2e-32	NA	NA	NA	NA	NA	NA	NA	9	120902393	120929173	-	0.00404	0
ENSG00000056558	sCCA2	TRAF1	../03.reference/FUSION/sCCA_weights_v8///sCCA2/sCCA2.ENSG00000056558.10.wgt.RDat	9	120929172	120929173	0.3827	NA	NA	NA	NA	NA	NA	346	0	enet	0.24	1.9e-20	NA	NA	NA	NA	NA	NA	NA	9	120902393	120929173	-	0.00469	0
ENSG00000056558	sCCA3	TRAF1	../03.reference/FUSION/sCCA_weights_v8///sCCA3/sCCA3.ENSG00000056558.10.wgt.RDat	9	120929172	120929173	0.3076	NA	NA	NA	NA	NA	NA	346	0	top1	0.25	3.3e-21	NA	NA	NA	NA	NA	NA	NA	9	120902393	120929173	-	NA	NA
ENSG00000056586	sCCA1	RC3H2	../03.reference/FUSION/sCCA_weights_v8///sCCA1/sCCA1.ENSG00000056586.15.wgt.RDat	9	122905340	122905341	0.0699	NA	NA	NA	NA	NA	NA	404	0	top1	0.0062	0.091	NA	NA	NA	NA	NA	NA	NA	9	122844556	122905341	-	0.0165	0
ENSG00000056586	sCCA2	RC3H2	../03.reference/FUSION/sCCA_weights_v8///sCCA2/sCCA2.ENSG00000056586.15.wgt.RDat	9	122905340	122905341	0.0909	NA	NA	NA	NA	NA	NA	404	0	lasso	0.058	1.4e-05	NA	NA	NA	NA	NA	NA	NA	9	122844556	122905341	-	NA	NA
ENSG00000056586	sCCA3	RC3H2	../03.reference/FUSION/sCCA_weights_v8///sCCA3/sCCA3.ENSG00000056586.15.wgt.RDat	9	122905340	122905341	0.1091	NA	NA	NA	NA	NA	NA	404	0	top1	0.016	0.016	NA	NA	NA	NA	NA	NA	NA	9	122844556	122905341	-	0.589	1
ENSG00000056736	sCCA1	IL17RB	../03.reference/FUSION/sCCA_weights_v8///sCCA1/sCCA1.ENSG00000056736.9.wgt.RDat	3	53846579	53846580	0.4246	NA	NA	NA	NA	NA	NA	505	0	lasso	0.54	2.8e-53	NA	NA	NA	NA	NA	NA	NA	3	53846580	53865800	+	0.0293	1
ENSG00000056736	sCCA2	IL17RB	../03.reference/FUSION/sCCA_weights_v8///sCCA2/sCCA2.ENSG00000056736.9.wgt.RDat	3	53846579	53846580	0.4094	NA	NA	NA	NA	NA	NA	505	0	lasso	0.43	1.7e-39	NA	NA	NA	NA	NA	NA	NA	3	53846580	53865800	+	0.0224	1
ENSG00000056736	sCCA3	IL17RB	../03.reference/FUSION/sCCA_weights_v8///sCCA3/sCCA3.ENSG00000056736.9.wgt.RDat	3	53846579	53846580	0.1676	NA	NA	NA	NA	NA	NA	505	0	enet	0.068	2.4e-06	NA	NA	NA	NA	NA	NA	NA	3	53846580	53865800	+	0.00336	0
ENSG00000056972	sCCA1	TRAF3IP2	../03.reference/FUSION/sCCA_weights_v8///sCCA1/sCCA1.ENSG00000056972.18.wgt.RDat	6	111606277	111606278	0.1907	NA	NA	NA	NA	NA	NA	437	0	lasso	0.19	1.8e-15	NA	NA	NA	NA	NA	NA	NA	6	111556454	111606278	-	NA	NA
ENSG00000056972	sCCA2	TRAF3IP2	../03.reference/FUSION/sCCA_weights_v8///sCCA2/sCCA2.ENSG00000056972.18.wgt.RDat	6	111606277	111606278	0.0719	NA	NA	NA	NA	NA	NA	437	0	top1	-0.00011	0.33	NA	NA	NA	NA	NA	NA	NA	6	111556454	111606278	-	NA	NA
ENSG00000056972	sCCA3	TRAF3IP2	../03.reference/FUSION/sCCA_weights_v8///sCCA3/sCCA3.ENSG00000056972.18.wgt.RDat	6	111606277	111606278	0.1316	NA	NA	NA	NA	NA	NA	437	0	enet	0.058	1.3e-05	NA	NA	NA	NA	NA	NA	NA	6	111556454	111606278	-	NA	NA
ENSG00000057019	sCCA1	DCBLD2	../03.reference/FUSION/sCCA_weights_v8///sCCA1/sCCA1.ENSG00000057019.15.wgt.RDat	3	98901688	98901689	0.2162	NA	NA	NA	NA	NA	NA	399	0	top1	0.32	2.8e-27	NA	NA	NA	NA	NA	NA	NA	3	98795941	98901689	-	NA	NA
ENSG00000057019	sCCA2	DCBLD2	../03.reference/FUSION/sCCA_weights_v8///sCCA2/sCCA2.ENSG00000057019.15.wgt.RDat	3	98901688	98901689	0.2994	NA	NA	NA	NA	NA	NA	399	0	lasso	0.25	4e-21	NA	NA	NA	NA	NA	NA	NA	3	98795941	98901689	-	NA	NA
ENSG00000057019	sCCA3	DCBLD2	../03.reference/FUSION/sCCA_weights_v8///sCCA3/sCCA3.ENSG00000057019.15.wgt.RDat	3	98901688	98901689	0.2019	NA	NA	NA	NA	NA	NA	399	0	enet	0.12	2e-10	NA	NA	NA	NA	NA	NA	NA	3	98795941	98901689	-	NA	NA
ENSG00000057252	sCCA1	SOAT1	../03.reference/FUSION/sCCA_weights_v8///sCCA1/sCCA1.ENSG00000057252.12.wgt.RDat	1	179293713	179293714	0.1711	NA	NA	NA	NA	NA	NA	466	0	enet	0.22	1.8e-18	NA	NA	NA	NA	NA	NA	NA	1	179293714	179358680	+	NA	NA
ENSG00000057252	sCCA2	SOAT1	../03.reference/FUSION/sCCA_weights_v8///sCCA2/sCCA2.ENSG00000057252.12.wgt.RDat	1	179293713	179293714	0.1679	NA	NA	NA	NA	NA	NA	466	0	top1	0.21	4.6e-17	NA	NA	NA	NA	NA	NA	NA	1	179293714	179358680	+	NA	NA
ENSG00000057252	sCCA3	SOAT1	../03.reference/FUSION/sCCA_weights_v8///sCCA3/sCCA3.ENSG00000057252.12.wgt.RDat	1	179293713	179293714	0.1564	NA	NA	NA	NA	NA	NA	466	0	lasso	0.14	1.2e-11	NA	NA	NA	NA	NA	NA	NA	1	179293714	179358680	+	NA	NA
ENSG00000057294	sCCA1	PKP2	../03.reference/FUSION/sCCA_weights_v8///sCCA1/sCCA1.ENSG00000057294.14.wgt.RDat	12	32896839	32896840	0.1306	NA	NA	NA	NA	NA	NA	476	0	enet	0.12	6.3e-10	NA	NA	NA	NA	NA	NA	NA	12	32790745	32896840	-	NA	NA
ENSG00000057294	sCCA2	PKP2	../03.reference/FUSION/sCCA_weights_v8///sCCA2/sCCA2.ENSG00000057294.14.wgt.RDat	12	32896839	32896840	0.0854	NA	NA	NA	NA	NA	NA	476	0	top1	0.044	0.00013	NA	NA	NA	NA	NA	NA	NA	12	32790745	32896840	-	NA	NA
ENSG00000057294	sCCA3	PKP2	../03.reference/FUSION/sCCA_weights_v8///sCCA3/sCCA3.ENSG00000057294.14.wgt.RDat	12	32896839	32896840	0.1643	NA	NA	NA	NA	NA	NA	476	0	enet	0.071	1.5e-06	NA	NA	NA	NA	NA	NA	NA	12	32790745	32896840	-	NA	NA
ENSG00000057608	sCCA1	GDI2	../03.reference/FUSION/sCCA_weights_v8///sCCA1/sCCA1.ENSG00000057608.16.wgt.RDat	10	5842131	5842132	0.601	NA	NA	NA	NA	NA	NA	700	0	lasso	0.58	8.7e-60	NA	NA	NA	NA	NA	NA	NA	10	5765223	5842132	-	NA	NA
ENSG00000057608	sCCA2	GDI2	../03.reference/FUSION/sCCA_weights_v8///sCCA2/sCCA2.ENSG00000057608.16.wgt.RDat	10	5842131	5842132	0.3713	NA	NA	NA	NA	NA	NA	700	0	top1	0.36	2.1e-31	NA	NA	NA	NA	NA	NA	NA	10	5765223	5842132	-	NA	NA
ENSG00000057608	sCCA3	GDI2	../03.reference/FUSION/sCCA_weights_v8///sCCA3/sCCA3.ENSG00000057608.16.wgt.RDat	10	5842131	5842132	0.3643	NA	NA	NA	NA	NA	NA	700	0	top1	0.38	5.1e-34	NA	NA	NA	NA	NA	NA	NA	10	5765223	5842132	-	NA	NA
ENSG00000057657	sCCA1	PRDM1	../03.reference/FUSION/sCCA_weights_v8///sCCA1/sCCA1.ENSG00000057657.15.wgt.RDat	6	106086319	106086320	0.1285	NA	NA	NA	NA	NA	NA	574	0	lasso	0.078	4e-07	NA	NA	NA	NA	NA	NA	NA	6	106086320	106109939	+	NA	NA
ENSG00000057657	sCCA2	PRDM1	../03.reference/FUSION/sCCA_weights_v8///sCCA2/sCCA2.ENSG00000057657.15.wgt.RDat	6	106086319	106086320	0.1839	NA	NA	NA	NA	NA	NA	574	0	top1	0.092	3.9e-08	NA	NA	NA	NA	NA	NA	NA	6	106086320	106109939	+	NA	NA
ENSG00000057657	sCCA3	PRDM1	../03.reference/FUSION/sCCA_weights_v8///sCCA3/sCCA3.ENSG00000057657.15.wgt.RDat	6	106086319	106086320	0.1438	NA	NA	NA	NA	NA	NA	574	0	enet	0.038	0.00038	NA	NA	NA	NA	NA	NA	NA	6	106086320	106109939	+	NA	NA
ENSG00000057663	sCCA1	ATG5	../03.reference/FUSION/sCCA_weights_v8///sCCA1/sCCA1.ENSG00000057663.14.wgt.RDat	6	106325790	106325791	0.1301	NA	NA	NA	NA	NA	NA	584	0	enet	0.017	0.013	NA	NA	NA	NA	NA	NA	NA	6	106045423	106325791	-	NA	NA
ENSG00000057663	sCCA2	ATG5	../03.reference/FUSION/sCCA_weights_v8///sCCA2/sCCA2.ENSG00000057663.14.wgt.RDat	6	106325790	106325791	0.0865	NA	NA	NA	NA	NA	NA	584	0	lasso	0.12	6.7e-10	NA	NA	NA	NA	NA	NA	NA	6	106045423	106325791	-	NA	NA
ENSG00000057663	sCCA3	ATG5	../03.reference/FUSION/sCCA_weights_v8///sCCA3/sCCA3.ENSG00000057663.14.wgt.RDat	6	106325790	106325791	0.1886	NA	NA	NA	NA	NA	NA	584	0	enet	0.044	0.00014	NA	NA	NA	NA	NA	NA	NA	6	106045423	106325791	-	NA	NA
ENSG00000057704	sCCA1	TMCC3	../03.reference/FUSION/sCCA_weights_v8///sCCA1/sCCA1.ENSG00000057704.12.wgt.RDat	12	94650561	94650562	0.2569	NA	NA	NA	NA	NA	NA	630	0	top1	0.16	2.6e-13	NA	NA	NA	NA	NA	NA	NA	12	94567124	94650562	-	NA	NA
ENSG00000057704	sCCA2	TMCC3	../03.reference/FUSION/sCCA_weights_v8///sCCA2/sCCA2.ENSG00000057704.12.wgt.RDat	12	94650561	94650562	0.2507	NA	NA	NA	NA	NA	NA	630	0	enet	0.17	9.1e-14	NA	NA	NA	NA	NA	NA	NA	12	94567124	94650562	-	NA	NA
ENSG00000057704	sCCA3	TMCC3	../03.reference/FUSION/sCCA_weights_v8///sCCA3/sCCA3.ENSG00000057704.12.wgt.RDat	12	94650561	94650562	0.1729	NA	NA	NA	NA	NA	NA	630	0	enet	0.06	9.7e-06	NA	NA	NA	NA	NA	NA	NA	12	94567124	94650562	-	NA	NA
ENSG00000057757	sCCA1	PITHD1	../03.reference/FUSION/sCCA_weights_v8///sCCA1/sCCA1.ENSG00000057757.9.wgt.RDat	1	23778404	23778405	0.2319	NA	NA	NA	NA	NA	NA	355	0	lasso	0.3	4e-25	NA	NA	NA	NA	NA	NA	NA	1	23778405	23788232	+	NA	NA
ENSG00000057757	sCCA2	PITHD1	../03.reference/FUSION/sCCA_weights_v8///sCCA2/sCCA2.ENSG00000057757.9.wgt.RDat	1	23778404	23778405	0.1346	NA	NA	NA	NA	NA	NA	355	0	enet	0.097	1.7e-08	NA	NA	NA	NA	NA	NA	NA	1	23778405	23788232	+	NA	NA
ENSG00000057757	sCCA3	PITHD1	../03.reference/FUSION/sCCA_weights_v8///sCCA3/sCCA3.ENSG00000057757.9.wgt.RDat	1	23778404	23778405	0.1716	NA	NA	NA	NA	NA	NA	355	0	lasso	0.2	1.2e-16	NA	NA	NA	NA	NA	NA	NA	1	23778405	23788232	+	NA	NA
ENSG00000057935	sCCA1	MTA3	../03.reference/FUSION/sCCA_weights_v8///sCCA1/sCCA1.ENSG00000057935.13.wgt.RDat	2	42494568	42494569	0.055	rs13013681	-3.13	rs10187433	0.02394	-4.15	-0.71319	487	16	enet	0.032	0.001	0.54681	0.585	NA	NA	NA	NA	NA	2	42494569	42756947	+	NA	NA
ENSG00000057935	sCCA2	MTA3	../03.reference/FUSION/sCCA_weights_v8///sCCA2/sCCA2.ENSG00000057935.13.wgt.RDat	2	42494568	42494569	0.087	rs13013681	-3.13	rs13375	0.0652	-5.17	-2.09951	487	1	top1	0.065	3.8e-06	2.09951	0.0358	0.466	0.533	0	0	0	2	42494569	42756947	+	NA	NA
ENSG00000057935	sCCA3	MTA3	../03.reference/FUSION/sCCA_weights_v8///sCCA3/sCCA3.ENSG00000057935.13.wgt.RDat	2	42494568	42494569	0.1137	rs13013681	-3.13	rs6730389	0.051606	4.87	0.5285	487	2	lasso	0.057	1.6e-05	0.1508	0.88	NA	NA	NA	NA	NA	2	42494569	42756947	+	NA	NA
ENSG00000058091	sCCA1	CDK14	../03.reference/FUSION/sCCA_weights_v8///sCCA1/sCCA1.ENSG00000058091.16.wgt.RDat	7	90563734	90563735	0.1925	NA	NA	NA	NA	NA	NA	448	0	lasso	0.21	9.2e-18	NA	NA	NA	NA	NA	NA	NA	7	90563735	91210590	+	NA	NA
ENSG00000058091	sCCA2	CDK14	../03.reference/FUSION/sCCA_weights_v8///sCCA2/sCCA2.ENSG00000058091.16.wgt.RDat	7	90563734	90563735	0.1575	NA	NA	NA	NA	NA	NA	448	0	lasso	0.13	3.3e-11	NA	NA	NA	NA	NA	NA	NA	7	90563735	91210590	+	NA	NA
ENSG00000058091	sCCA3	CDK14	../03.reference/FUSION/sCCA_weights_v8///sCCA3/sCCA3.ENSG00000058091.16.wgt.RDat	7	90563734	90563735	0.1493	NA	NA	NA	NA	NA	NA	448	0	top1	0.11	2.9e-09	NA	NA	NA	NA	NA	NA	NA	7	90563735	91210590	+	NA	NA
ENSG00000058262	sCCA1	SEC61A1	../03.reference/FUSION/sCCA_weights_v8///sCCA1/sCCA1.ENSG00000058262.9.wgt.RDat	3	128051640	128051641	0.1547	NA	NA	NA	NA	NA	NA	397	0	top1	0.18	8.2e-15	NA	NA	NA	NA	NA	NA	NA	3	128051641	128071683	+	NA	NA
ENSG00000058262	sCCA2	SEC61A1	../03.reference/FUSION/sCCA_weights_v8///sCCA2/sCCA2.ENSG00000058262.9.wgt.RDat	3	128051640	128051641	0.0832	NA	NA	NA	NA	NA	NA	397	0	lasso	0.033	0.00088	NA	NA	NA	NA	NA	NA	NA	3	128051641	128071683	+	NA	NA
ENSG00000058262	sCCA3	SEC61A1	../03.reference/FUSION/sCCA_weights_v8///sCCA3/sCCA3.ENSG00000058262.9.wgt.RDat	3	128051640	128051641	0.1222	NA	NA	NA	NA	NA	NA	397	0	enet	0.067	2.6e-06	NA	NA	NA	NA	NA	NA	NA	3	128051641	128071683	+	NA	NA
ENSG00000058272	sCCA1	PPP1R12A	../03.reference/FUSION/sCCA_weights_v8///sCCA1/sCCA1.ENSG00000058272.16.wgt.RDat	12	79934899	79934900	0.0976	NA	NA	NA	NA	NA	NA	288	0	enet	0.067	2.6e-06	NA	NA	NA	NA	NA	NA	NA	12	79773563	79934900	-	0.0341	0
ENSG00000058272	sCCA2	PPP1R12A	../03.reference/FUSION/sCCA_weights_v8///sCCA2/sCCA2.ENSG00000058272.16.wgt.RDat	12	79934899	79934900	0.0955	NA	NA	NA	NA	NA	NA	288	0	top1	0.074	8.8e-07	NA	NA	NA	NA	NA	NA	NA	12	79773563	79934900	-	NA	NA
ENSG00000058272	sCCA3	PPP1R12A	../03.reference/FUSION/sCCA_weights_v8///sCCA3/sCCA3.ENSG00000058272.16.wgt.RDat	12	79934899	79934900	0.1088	NA	NA	NA	NA	NA	NA	288	0	top1	0.017	0.013	NA	NA	NA	NA	NA	NA	NA	12	79773563	79934900	-	0.0428	0
ENSG00000058404	sCCA1	CAMK2B	../03.reference/FUSION/sCCA_weights_v8///sCCA1/sCCA1.ENSG00000058404.19.wgt.RDat	7	44334576	44334577	0.1521	NA	NA	NA	NA	NA	NA	352	0	lasso	0.13	6.3e-11	NA	NA	NA	NA	NA	NA	NA	7	44217150	44334577	-	NA	NA
ENSG00000058404	sCCA2	CAMK2B	../03.reference/FUSION/sCCA_weights_v8///sCCA2/sCCA2.ENSG00000058404.19.wgt.RDat	7	44334576	44334577	0.0741	NA	NA	NA	NA	NA	NA	352	0	lasso	0.024	0.0037	NA	NA	NA	NA	NA	NA	NA	7	44217150	44334577	-	NA	NA
ENSG00000058404	sCCA3	CAMK2B	../03.reference/FUSION/sCCA_weights_v8///sCCA3/sCCA3.ENSG00000058404.19.wgt.RDat	7	44334576	44334577	0.1475	NA	NA	NA	NA	NA	NA	352	0	top1	0.076	5.7e-07	NA	NA	NA	NA	NA	NA	NA	7	44217150	44334577	-	NA	NA
ENSG00000058453	sCCA1	CROCC	../03.reference/FUSION/sCCA_weights_v8///sCCA1/sCCA1.ENSG00000058453.16.wgt.RDat	1	16921949	16921950	0.5042	NA	NA	NA	NA	NA	NA	352	0	lasso	0.56	1.2e-55	NA	NA	NA	NA	NA	NA	NA	1	16921950	16972979	+	NA	NA
ENSG00000058453	sCCA2	CROCC	../03.reference/FUSION/sCCA_weights_v8///sCCA2/sCCA2.ENSG00000058453.16.wgt.RDat	1	16921949	16921950	0.4291	NA	NA	NA	NA	NA	NA	352	0	lasso	0.5	1.6e-47	NA	NA	NA	NA	NA	NA	NA	1	16921950	16972979	+	NA	NA
ENSG00000058453	sCCA3	CROCC	../03.reference/FUSION/sCCA_weights_v8///sCCA3/sCCA3.ENSG00000058453.16.wgt.RDat	1	16921949	16921950	0.4083	NA	NA	NA	NA	NA	NA	352	0	lasso	0.44	1.1e-39	NA	NA	NA	NA	NA	NA	NA	1	16921950	16972979	+	NA	NA
ENSG00000058600	sCCA1	POLR3E	../03.reference/FUSION/sCCA_weights_v8///sCCA1/sCCA1.ENSG00000058600.15.wgt.RDat	16	22297374	22297375	0.0446	NA	NA	NA	NA	NA	NA	161	0	lasso	0.053	2.8e-05	NA	NA	NA	NA	NA	NA	NA	16	22297375	22335103	+	NA	NA
ENSG00000058600	sCCA2	POLR3E	../03.reference/FUSION/sCCA_weights_v8///sCCA2/sCCA2.ENSG00000058600.15.wgt.RDat	16	22297374	22297375	0.2152	NA	NA	NA	NA	NA	NA	161	0	enet	0.075	7.7e-07	NA	NA	NA	NA	NA	NA	NA	16	22297375	22335103	+	NA	NA
ENSG00000058600	sCCA3	POLR3E	../03.reference/FUSION/sCCA_weights_v8///sCCA3/sCCA3.ENSG00000058600.15.wgt.RDat	16	22297374	22297375	0.1064	NA	NA	NA	NA	NA	NA	161	0	enet	0.045	1e-04	NA	NA	NA	NA	NA	NA	NA	16	22297375	22335103	+	NA	NA
ENSG00000058729	sCCA1	RIOK2	../03.reference/FUSION/sCCA_weights_v8///sCCA1/sCCA1.ENSG00000058729.10.wgt.RDat	5	97183259	97183260	0.5866	rs2216752	4.47	rs2544771	0.402	-11.1	1.19004	413	1	top1	0.4	6.4e-36	-1.19004	0.234	NA	NA	NA	NA	NA	5	97160867	97183260	-	NA	NA
ENSG00000058729	sCCA2	RIOK2	../03.reference/FUSION/sCCA_weights_v8///sCCA2/sCCA2.ENSG00000058729.10.wgt.RDat	5	97183259	97183260	0.2406	rs2216752	4.47	rs27312	0.14753	6.86	0.31196	413	5	lasso	0.17	2.5e-14	-0.8751	0.3815	NA	NA	NA	NA	NA	5	97160867	97183260	-	NA	NA
ENSG00000058729	sCCA3	RIOK2	../03.reference/FUSION/sCCA_weights_v8///sCCA3/sCCA3.ENSG00000058729.10.wgt.RDat	5	97183259	97183260	0.2771	rs2216752	4.47	rs2544771	0.14966	-6.92	1.19004	413	5	lasso	0.15	7.7e-13	-0.98581	0.3242	NA	NA	NA	NA	NA	5	97160867	97183260	-	NA	NA
ENSG00000058799	sCCA1	YIPF1	../03.reference/FUSION/sCCA_weights_v8///sCCA1/sCCA1.ENSG00000058799.14.wgt.RDat	1	53889833	53889834	0.2497	NA	NA	NA	NA	NA	NA	500	0	enet	0.15	6.3e-13	NA	NA	NA	NA	NA	NA	NA	1	53851719	53889834	-	NA	NA
ENSG00000058799	sCCA2	YIPF1	../03.reference/FUSION/sCCA_weights_v8///sCCA2/sCCA2.ENSG00000058799.14.wgt.RDat	1	53889833	53889834	0.2253	NA	NA	NA	NA	NA	NA	500	0	lasso	0.029	0.0016	NA	NA	NA	NA	NA	NA	NA	1	53851719	53889834	-	NA	NA
ENSG00000058799	sCCA3	YIPF1	../03.reference/FUSION/sCCA_weights_v8///sCCA3/sCCA3.ENSG00000058799.14.wgt.RDat	1	53889833	53889834	0.1	NA	NA	NA	NA	NA	NA	500	0	enet	0.046	8.8e-05	NA	NA	NA	NA	NA	NA	NA	1	53851719	53889834	-	NA	NA
ENSG00000058804	sCCA1	NDC1	../03.reference/FUSION/sCCA_weights_v8///sCCA1/sCCA1.ENSG00000058804.11.wgt.RDat	1	53838859	53838860	0.1939	NA	NA	NA	NA	NA	NA	516	0	lasso	0.12	1.4e-10	NA	NA	NA	NA	NA	NA	NA	1	53765460	53838860	-	NA	NA
ENSG00000058804	sCCA2	NDC1	../03.reference/FUSION/sCCA_weights_v8///sCCA2/sCCA2.ENSG00000058804.11.wgt.RDat	1	53838859	53838860	0.0666	NA	NA	NA	NA	NA	NA	516	0	top1	0.021	0.0068	NA	NA	NA	NA	NA	NA	NA	1	53765460	53838860	-	NA	NA
ENSG00000058804	sCCA3	NDC1	../03.reference/FUSION/sCCA_weights_v8///sCCA3/sCCA3.ENSG00000058804.11.wgt.RDat	1	53838859	53838860	0.1468	NA	NA	NA	NA	NA	NA	516	0	lasso	0.029	0.0016	NA	NA	NA	NA	NA	NA	NA	1	53765460	53838860	-	NA	NA
ENSG00000059122	sCCA1	FLYWCH1	../03.reference/FUSION/sCCA_weights_v8///sCCA1/sCCA1.ENSG00000059122.16.wgt.RDat	16	2911936	2911937	0.9057	NA	NA	NA	NA	NA	NA	339	0	enet	0.89	3.7e-146	NA	NA	NA	NA	NA	NA	NA	16	2911937	2951208	+	NA	NA
ENSG00000059122	sCCA2	FLYWCH1	../03.reference/FUSION/sCCA_weights_v8///sCCA2/sCCA2.ENSG00000059122.16.wgt.RDat	16	2911936	2911937	0.8839	NA	NA	NA	NA	NA	NA	339	0	enet	0.88	2.3e-139	NA	NA	NA	NA	NA	NA	NA	16	2911937	2951208	+	NA	NA
ENSG00000059122	sCCA3	FLYWCH1	../03.reference/FUSION/sCCA_weights_v8///sCCA3/sCCA3.ENSG00000059122.16.wgt.RDat	16	2911936	2911937	0.8999	NA	NA	NA	NA	NA	NA	339	0	top1	0.85	3.3e-128	NA	NA	NA	NA	NA	NA	NA	16	2911937	2951208	+	NA	NA
ENSG00000059145	sCCA1	UNKL	../03.reference/FUSION/sCCA_weights_v8///sCCA1/sCCA1.ENSG00000059145.18.wgt.RDat	16	1414750	1414751	0.0795	NA	NA	NA	NA	NA	NA	487	0	lasso	0.019	0.009	NA	NA	NA	NA	NA	NA	NA	16	1364114	1414751	-	NA	NA
ENSG00000059145	sCCA2	UNKL	../03.reference/FUSION/sCCA_weights_v8///sCCA2/sCCA2.ENSG00000059145.18.wgt.RDat	16	1414750	1414751	0.2005	NA	NA	NA	NA	NA	NA	487	0	lasso	0.077	4.8e-07	NA	NA	NA	NA	NA	NA	NA	16	1364114	1414751	-	NA	NA
ENSG00000059145	sCCA3	UNKL	../03.reference/FUSION/sCCA_weights_v8///sCCA3/sCCA3.ENSG00000059145.18.wgt.RDat	16	1414750	1414751	0.0686	NA	NA	NA	NA	NA	NA	487	0	lasso	0.017	0.012	NA	NA	NA	NA	NA	NA	NA	16	1364114	1414751	-	NA	NA
ENSG00000059573	sCCA1	ALDH18A1	../03.reference/FUSION/sCCA_weights_v8///sCCA1/sCCA1.ENSG00000059573.8.wgt.RDat	10	95656705	95656706	0.3379	NA	NA	NA	NA	NA	NA	501	0	enet	0.27	4.2e-23	NA	NA	NA	NA	NA	NA	NA	10	95605929	95656706	-	NA	NA
ENSG00000059573	sCCA2	ALDH18A1	../03.reference/FUSION/sCCA_weights_v8///sCCA2/sCCA2.ENSG00000059573.8.wgt.RDat	10	95656705	95656706	0.1829	NA	NA	NA	NA	NA	NA	501	0	lasso	0.15	2.1e-12	NA	NA	NA	NA	NA	NA	NA	10	95605929	95656706	-	NA	NA
ENSG00000059573	sCCA3	ALDH18A1	../03.reference/FUSION/sCCA_weights_v8///sCCA3/sCCA3.ENSG00000059573.8.wgt.RDat	10	95656705	95656706	0.1146	NA	NA	NA	NA	NA	NA	501	0	lasso	0.08	3.3e-07	NA	NA	NA	NA	NA	NA	NA	10	95605929	95656706	-	NA	NA
ENSG00000059588	sCCA1	TARBP1	../03.reference/FUSION/sCCA_weights_v8///sCCA1/sCCA1.ENSG00000059588.9.wgt.RDat	1	234479102	234479103	0.1637	NA	NA	NA	NA	NA	NA	651	0	enet	0.11	1.8e-09	NA	NA	NA	NA	NA	NA	NA	1	234391313	234479103	-	0.00782	0
ENSG00000059588	sCCA2	TARBP1	../03.reference/FUSION/sCCA_weights_v8///sCCA2/sCCA2.ENSG00000059588.9.wgt.RDat	1	234479102	234479103	0.2508	NA	NA	NA	NA	NA	NA	651	0	enet	0.06	8.6e-06	NA	NA	NA	NA	NA	NA	NA	1	234391313	234479103	-	0.0104	0
ENSG00000059588	sCCA3	TARBP1	../03.reference/FUSION/sCCA_weights_v8///sCCA3/sCCA3.ENSG00000059588.9.wgt.RDat	1	234479102	234479103	0.1469	NA	NA	NA	NA	NA	NA	651	0	top1	0.013	0.025	NA	NA	NA	NA	NA	NA	NA	1	234391313	234479103	-	0.00583	0
ENSG00000059691	sCCA1	GATB	../03.reference/FUSION/sCCA_weights_v8///sCCA1/sCCA1.ENSG00000059691.11.wgt.RDat	4	151761022	151761023	0.3858	rs6832872	7.44	rs3805356	0.5785	13.57	-5.646	391	9	lasso	0.6	9.5e-63	-5.8029	6.52e-09	0	0	0	0.999	0.001	4	151670504	151761023	-	0.0136	0
ENSG00000059691	sCCA2	GATB	../03.reference/FUSION/sCCA_weights_v8///sCCA2/sCCA2.ENSG00000059691.11.wgt.RDat	4	151761022	151761023	0.3089	rs6832872	7.44	rs3805356	0.3478	-10.55	-5.64573	391	6	lasso	0.39	2.8e-34	4.58684	4.5e-06	0	0	0	0.999	0.001	4	151670504	151761023	-	0.674	1
ENSG00000059691	sCCA3	GATB	../03.reference/FUSION/sCCA_weights_v8///sCCA3/sCCA3.ENSG00000059691.11.wgt.RDat	4	151761022	151761023	0.2019	rs6832872	7.44	rs4643789	0.135721	7.94	-5.6187	391	5	lasso	0.27	1.4e-22	-2.3021	0.0213	0	0	0	0.999	0.001	4	151670504	151761023	-	0.593	1
ENSG00000059758	sCCA1	CDK17	../03.reference/FUSION/sCCA_weights_v8///sCCA1/sCCA1.ENSG00000059758.7.wgt.RDat	12	96400559	96400560	0.1194	NA	NA	NA	NA	NA	NA	484	0	enet	0.067	2.8e-06	NA	NA	NA	NA	NA	NA	NA	12	96278261	96400560	-	NA	NA
ENSG00000059758	sCCA2	CDK17	../03.reference/FUSION/sCCA_weights_v8///sCCA2/sCCA2.ENSG00000059758.7.wgt.RDat	12	96400559	96400560	0.1186	NA	NA	NA	NA	NA	NA	484	0	enet	0.056	1.8e-05	NA	NA	NA	NA	NA	NA	NA	12	96278261	96400560	-	NA	NA
ENSG00000059758	sCCA3	CDK17	../03.reference/FUSION/sCCA_weights_v8///sCCA3/sCCA3.ENSG00000059758.7.wgt.RDat	12	96400559	96400560	0.0755	NA	NA	NA	NA	NA	NA	484	0	top1	0.06	9.8e-06	NA	NA	NA	NA	NA	NA	NA	12	96278261	96400560	-	NA	NA
ENSG00000059769	sCCA1	DNAJC25	../03.reference/FUSION/sCCA_weights_v8///sCCA1/sCCA1.ENSG00000059769.19.wgt.RDat	9	111631351	111631352	0.1764	NA	NA	NA	NA	NA	NA	504	0	enet	0.19	6.2e-16	NA	NA	NA	NA	NA	NA	NA	9	111631352	111654351	+	NA	NA
ENSG00000059769	sCCA2	DNAJC25	../03.reference/FUSION/sCCA_weights_v8///sCCA2/sCCA2.ENSG00000059769.19.wgt.RDat	9	111631351	111631352	0.1612	NA	NA	NA	NA	NA	NA	504	0	lasso	0.074	8.2e-07	NA	NA	NA	NA	NA	NA	NA	9	111631352	111654351	+	NA	NA
ENSG00000059769	sCCA3	DNAJC25	../03.reference/FUSION/sCCA_weights_v8///sCCA3/sCCA3.ENSG00000059769.19.wgt.RDat	9	111631351	111631352	0.1113	NA	NA	NA	NA	NA	NA	504	0	enet	0.041	0.00022	NA	NA	NA	NA	NA	NA	NA	9	111631352	111654351	+	NA	NA
ENSG00000059915	sCCA1	PSD	../03.reference/FUSION/sCCA_weights_v8///sCCA1/sCCA1.ENSG00000059915.16.wgt.RDat	10	102421538	102421539	0.0776	rs11191193	-9.04	rs2145308	0.06424	4.98	5.1502	344	1	top1	0.064	4.4e-06	5.1502	2.6e-07	0	0	0.616	0.353	0.031	10	102402617	102421539	-	0.0252	0
ENSG00000059915	sCCA2	PSD	../03.reference/FUSION/sCCA_weights_v8///sCCA2/sCCA2.ENSG00000059915.16.wgt.RDat	10	102421538	102421539	0.0774	rs11191193	-9.04	rs7096169	0.021247	4.25	1.2192	344	8	lasso	0.037	0.00046	2.3379	0.0194	0	0	0.537	0.374	0.09	10	102402617	102421539	-	NA	NA
ENSG00000059915	sCCA3	PSD	../03.reference/FUSION/sCCA_weights_v8///sCCA3/sCCA3.ENSG00000059915.16.wgt.RDat	10	102421538	102421539	0.1801	rs11191193	-9.04	rs11191157	0.071674	-5.32	-7.2897	344	5	lasso	0.1	6.1e-09	5.5556	2.77e-08	0	0	0.002	0.015	0.983	10	102402617	102421539	-	0.904	1
ENSG00000060069	sCCA1	CTDP1	../03.reference/FUSION/sCCA_weights_v8///sCCA1/sCCA1.ENSG00000060069.16.wgt.RDat	18	79679800	79679801	0.4275	NA	NA	NA	NA	NA	NA	414	0	lasso	0.48	5.8e-45	NA	NA	NA	NA	NA	NA	NA	18	79679801	79756623	+	0.138	1
ENSG00000060069	sCCA2	CTDP1	../03.reference/FUSION/sCCA_weights_v8///sCCA2/sCCA2.ENSG00000060069.16.wgt.RDat	18	79679800	79679801	0.2533	NA	NA	NA	NA	NA	NA	414	0	top1	0.17	2.5e-14	NA	NA	NA	NA	NA	NA	NA	18	79679801	79756623	+	0.507	1
ENSG00000060069	sCCA3	CTDP1	../03.reference/FUSION/sCCA_weights_v8///sCCA3/sCCA3.ENSG00000060069.16.wgt.RDat	18	79679800	79679801	0.1571	NA	NA	NA	NA	NA	NA	414	0	enet	0.034	0.00066	NA	NA	NA	NA	NA	NA	NA	18	79679801	79756623	+	0.124	1
ENSG00000060138	sCCA1	YBX3	../03.reference/FUSION/sCCA_weights_v8///sCCA1/sCCA1.ENSG00000060138.12.wgt.RDat	12	10723311	10723312	0.4296	NA	NA	NA	NA	NA	NA	402	0	enet	0.35	2.4e-30	NA	NA	NA	NA	NA	NA	NA	12	10699089	10723312	-	NA	NA
ENSG00000060138	sCCA2	YBX3	../03.reference/FUSION/sCCA_weights_v8///sCCA2/sCCA2.ENSG00000060138.12.wgt.RDat	12	10723311	10723312	0.4691	NA	NA	NA	NA	NA	NA	402	0	lasso	0.26	4.6e-22	NA	NA	NA	NA	NA	NA	NA	12	10699089	10723312	-	NA	NA
ENSG00000060138	sCCA3	YBX3	../03.reference/FUSION/sCCA_weights_v8///sCCA3/sCCA3.ENSG00000060138.12.wgt.RDat	12	10723311	10723312	0.3055	NA	NA	NA	NA	NA	NA	402	0	enet	0.24	7.1e-20	NA	NA	NA	NA	NA	NA	NA	12	10699089	10723312	-	NA	NA
ENSG00000060237	sCCA1	WNK1	../03.reference/FUSION/sCCA_weights_v8///sCCA1/sCCA1.ENSG00000060237.16.wgt.RDat	12	752592	752593	0.1394	NA	NA	NA	NA	NA	NA	401	0	top1	0.065	4e-06	NA	NA	NA	NA	NA	NA	NA	12	752593	911452	+	NA	NA
ENSG00000060237	sCCA2	WNK1	../03.reference/FUSION/sCCA_weights_v8///sCCA2/sCCA2.ENSG00000060237.16.wgt.RDat	12	752592	752593	0.0786	NA	NA	NA	NA	NA	NA	401	0	lasso	0.044	0.00013	NA	NA	NA	NA	NA	NA	NA	12	752593	911452	+	NA	NA
ENSG00000060237	sCCA3	WNK1	../03.reference/FUSION/sCCA_weights_v8///sCCA3/sCCA3.ENSG00000060237.16.wgt.RDat	12	752592	752593	0.1314	NA	NA	NA	NA	NA	NA	401	0	top1	0.067	2.7e-06	NA	NA	NA	NA	NA	NA	NA	12	752593	911452	+	NA	NA
ENSG00000060339	sCCA1	CCAR1	../03.reference/FUSION/sCCA_weights_v8///sCCA1/sCCA1.ENSG00000060339.13.wgt.RDat	10	68721011	68721012	0.1178	NA	NA	NA	NA	NA	NA	388	0	lasso	0.07	1.6e-06	NA	NA	NA	NA	NA	NA	NA	10	68721012	68792377	+	NA	NA
ENSG00000060339	sCCA2	CCAR1	../03.reference/FUSION/sCCA_weights_v8///sCCA2/sCCA2.ENSG00000060339.13.wgt.RDat	10	68721011	68721012	0.0449	NA	NA	NA	NA	NA	NA	0	0	enet	9e-04	0.26	NA	NA	NA	NA	NA	NA	NA	10	68721012	68792377	+	NA	NA
ENSG00000060491	sCCA1	OGFR	../03.reference/FUSION/sCCA_weights_v8///sCCA1/sCCA1.ENSG00000060491.16.wgt.RDat	20	62804834	62804835	0.5333	NA	NA	NA	NA	NA	NA	526	0	lasso	0.51	1.7e-48	NA	NA	NA	NA	NA	NA	NA	20	62804835	62814000	+	NA	NA
ENSG00000060491	sCCA2	OGFR	../03.reference/FUSION/sCCA_weights_v8///sCCA2/sCCA2.ENSG00000060491.16.wgt.RDat	20	62804834	62804835	0.423	NA	NA	NA	NA	NA	NA	526	0	lasso	0.33	6.4e-28	NA	NA	NA	NA	NA	NA	NA	20	62804835	62814000	+	NA	NA
ENSG00000060491	sCCA3	OGFR	../03.reference/FUSION/sCCA_weights_v8///sCCA3/sCCA3.ENSG00000060491.16.wgt.RDat	20	62804834	62804835	0.5051	NA	NA	NA	NA	NA	NA	526	0	enet	0.49	7.7e-46	NA	NA	NA	NA	NA	NA	NA	20	62804835	62814000	+	NA	NA
ENSG00000060558	sCCA1	GNA15	../03.reference/FUSION/sCCA_weights_v8///sCCA1/sCCA1.ENSG00000060558.3.wgt.RDat	19	3136192	3136193	0.5137	NA	NA	NA	NA	NA	NA	413	0	lasso	0.34	3.2e-29	NA	NA	NA	NA	NA	NA	NA	19	3136193	3163769	+	NA	NA
ENSG00000060558	sCCA2	GNA15	../03.reference/FUSION/sCCA_weights_v8///sCCA2/sCCA2.ENSG00000060558.3.wgt.RDat	19	3136192	3136193	0.1932	NA	NA	NA	NA	NA	NA	413	0	lasso	0.088	7.4e-08	NA	NA	NA	NA	NA	NA	NA	19	3136193	3163769	+	NA	NA
ENSG00000060642	sCCA1	PIGV	../03.reference/FUSION/sCCA_weights_v8///sCCA1/sCCA1.ENSG00000060642.10.wgt.RDat	1	26787471	26787472	0.2882	NA	NA	NA	NA	NA	NA	292	0	lasso	0.46	2.3e-42	NA	NA	NA	NA	NA	NA	NA	1	26787472	26798398	+	NA	NA
ENSG00000060642	sCCA2	PIGV	../03.reference/FUSION/sCCA_weights_v8///sCCA2/sCCA2.ENSG00000060642.10.wgt.RDat	1	26787471	26787472	0.1801	NA	NA	NA	NA	NA	NA	292	0	top1	0.25	5.6e-21	NA	NA	NA	NA	NA	NA	NA	1	26787472	26798398	+	NA	NA
ENSG00000060642	sCCA3	PIGV	../03.reference/FUSION/sCCA_weights_v8///sCCA3/sCCA3.ENSG00000060642.10.wgt.RDat	1	26787471	26787472	0.2656	NA	NA	NA	NA	NA	NA	292	0	enet	0.43	1.5e-38	NA	NA	NA	NA	NA	NA	NA	1	26787472	26798398	+	NA	NA
ENSG00000060656	sCCA1	PTPRU	../03.reference/FUSION/sCCA_weights_v8///sCCA1/sCCA1.ENSG00000060656.19.wgt.RDat	1	29236515	29236516	0.1361	NA	NA	NA	NA	NA	NA	443	0	lasso	0.093	3.5e-08	NA	NA	NA	NA	NA	NA	NA	1	29236516	29326813	+	NA	NA
ENSG00000060656	sCCA2	PTPRU	../03.reference/FUSION/sCCA_weights_v8///sCCA2/sCCA2.ENSG00000060656.19.wgt.RDat	1	29236515	29236516	0.1471	NA	NA	NA	NA	NA	NA	443	0	enet	0.043	0.00016	NA	NA	NA	NA	NA	NA	NA	1	29236516	29326813	+	NA	NA
ENSG00000060656	sCCA3	PTPRU	../03.reference/FUSION/sCCA_weights_v8///sCCA3/sCCA3.ENSG00000060656.19.wgt.RDat	1	29236515	29236516	0.1058	NA	NA	NA	NA	NA	NA	443	0	enet	0.034	0.00071	NA	NA	NA	NA	NA	NA	NA	1	29236516	29326813	+	0.00293	0
ENSG00000060749	sCCA1	QSER1	../03.reference/FUSION/sCCA_weights_v8///sCCA1/sCCA1.ENSG00000060749.14.wgt.RDat	11	32893177	32893178	0.1907	NA	NA	NA	NA	NA	NA	327	0	lasso	0.14	4e-12	NA	NA	NA	NA	NA	NA	NA	11	32893178	32993316	+	NA	NA
ENSG00000060749	sCCA2	QSER1	../03.reference/FUSION/sCCA_weights_v8///sCCA2/sCCA2.ENSG00000060749.14.wgt.RDat	11	32893177	32893178	0.1877	NA	NA	NA	NA	NA	NA	327	0	enet	0.09	5.7e-08	NA	NA	NA	NA	NA	NA	NA	11	32893178	32993316	+	NA	NA
ENSG00000060749	sCCA3	QSER1	../03.reference/FUSION/sCCA_weights_v8///sCCA3/sCCA3.ENSG00000060749.14.wgt.RDat	11	32893177	32893178	0.0602	NA	NA	NA	NA	NA	NA	327	0	lasso	0.046	8.7e-05	NA	NA	NA	NA	NA	NA	NA	11	32893178	32993316	+	NA	NA
ENSG00000060971	sCCA1	ACAA1	../03.reference/FUSION/sCCA_weights_v8///sCCA1/sCCA1.ENSG00000060971.17.wgt.RDat	3	38137241	38137242	0.2717	NA	NA	NA	NA	NA	NA	425	0	enet	0.17	1.6e-14	NA	NA	NA	NA	NA	NA	NA	3	38103129	38137242	-	NA	NA
ENSG00000060971	sCCA2	ACAA1	../03.reference/FUSION/sCCA_weights_v8///sCCA2/sCCA2.ENSG00000060971.17.wgt.RDat	3	38137241	38137242	0.1324	NA	NA	NA	NA	NA	NA	425	0	top1	0.0094	0.05	NA	NA	NA	NA	NA	NA	NA	3	38103129	38137242	-	NA	NA
ENSG00000060971	sCCA3	ACAA1	../03.reference/FUSION/sCCA_weights_v8///sCCA3/sCCA3.ENSG00000060971.17.wgt.RDat	3	38137241	38137242	0.1475	NA	NA	NA	NA	NA	NA	425	0	enet	0.031	0.0012	NA	NA	NA	NA	NA	NA	NA	3	38103129	38137242	-	NA	NA
ENSG00000060982	sCCA1	BCAT1	../03.reference/FUSION/sCCA_weights_v8///sCCA1/sCCA1.ENSG00000060982.14.wgt.RDat	12	24949458	24949459	0.3027	NA	NA	NA	NA	NA	NA	556	0	enet	0.27	1.9e-22	NA	NA	NA	NA	NA	NA	NA	12	24810022	24949459	-	NA	NA
ENSG00000060982	sCCA2	BCAT1	../03.reference/FUSION/sCCA_weights_v8///sCCA2/sCCA2.ENSG00000060982.14.wgt.RDat	12	24949458	24949459	0.1836	NA	NA	NA	NA	NA	NA	556	0	enet	0.06	8.6e-06	NA	NA	NA	NA	NA	NA	NA	12	24810022	24949459	-	NA	NA
ENSG00000060982	sCCA3	BCAT1	../03.reference/FUSION/sCCA_weights_v8///sCCA3/sCCA3.ENSG00000060982.14.wgt.RDat	12	24949458	24949459	0.2728	NA	NA	NA	NA	NA	NA	556	0	lasso	0.13	1.1e-10	NA	NA	NA	NA	NA	NA	NA	12	24810022	24949459	-	NA	NA
ENSG00000061273	sCCA1	HDAC7	../03.reference/FUSION/sCCA_weights_v8///sCCA1/sCCA1.ENSG00000061273.17.wgt.RDat	12	47833131	47833132	0.2371	NA	NA	NA	NA	NA	NA	536	0	lasso	0.16	2.3e-13	NA	NA	NA	NA	NA	NA	NA	12	47782754	47833132	-	NA	NA
ENSG00000061273	sCCA2	HDAC7	../03.reference/FUSION/sCCA_weights_v8///sCCA2/sCCA2.ENSG00000061273.17.wgt.RDat	12	47833131	47833132	0.1558	NA	NA	NA	NA	NA	NA	536	0	top1	0.12	5.6e-10	NA	NA	NA	NA	NA	NA	NA	12	47782754	47833132	-	NA	NA
ENSG00000061273	sCCA3	HDAC7	../03.reference/FUSION/sCCA_weights_v8///sCCA3/sCCA3.ENSG00000061273.17.wgt.RDat	12	47833131	47833132	0.0709	NA	NA	NA	NA	NA	NA	536	0	top1	0.069	2e-06	NA	NA	NA	NA	NA	NA	NA	12	47782754	47833132	-	NA	NA
ENSG00000061337	sCCA1	LZTS1	../03.reference/FUSION/sCCA_weights_v8///sCCA1/sCCA1.ENSG00000061337.15.wgt.RDat	8	20303962	20303963	0.2997	NA	NA	NA	NA	NA	NA	602	0	lasso	0.19	9.1e-16	NA	NA	NA	NA	NA	NA	NA	8	20246165	20303963	-	0.0287	0
ENSG00000061337	sCCA2	LZTS1	../03.reference/FUSION/sCCA_weights_v8///sCCA2/sCCA2.ENSG00000061337.15.wgt.RDat	8	20303962	20303963	0.1179	NA	NA	NA	NA	NA	NA	602	0	top1	0.065	4.1e-06	NA	NA	NA	NA	NA	NA	NA	8	20246165	20303963	-	0.0572	0
ENSG00000061337	sCCA3	LZTS1	../03.reference/FUSION/sCCA_weights_v8///sCCA3/sCCA3.ENSG00000061337.15.wgt.RDat	8	20303962	20303963	0.1094	NA	NA	NA	NA	NA	NA	602	0	lasso	0.06	8.4e-06	NA	NA	NA	NA	NA	NA	NA	8	20246165	20303963	-	0.0511	0
ENSG00000061656	sCCA1	SPAG4	../03.reference/FUSION/sCCA_weights_v8///sCCA1/sCCA1.ENSG00000061656.9.wgt.RDat	20	35615891	35615892	0.1095	NA	NA	NA	NA	NA	NA	309	0	top1	0.12	2.4e-10	NA	NA	NA	NA	NA	NA	NA	20	35615892	35621049	+	NA	NA
ENSG00000061656	sCCA2	SPAG4	../03.reference/FUSION/sCCA_weights_v8///sCCA2/sCCA2.ENSG00000061656.9.wgt.RDat	20	35615891	35615892	0.17	NA	NA	NA	NA	NA	NA	309	0	enet	0.04	0.00025	NA	NA	NA	NA	NA	NA	NA	20	35615892	35621049	+	NA	NA
ENSG00000061656	sCCA3	SPAG4	../03.reference/FUSION/sCCA_weights_v8///sCCA3/sCCA3.ENSG00000061656.9.wgt.RDat	20	35615891	35615892	0.1548	NA	NA	NA	NA	NA	NA	309	0	enet	0.083	1.9e-07	NA	NA	NA	NA	NA	NA	NA	20	35615892	35621049	+	NA	NA
ENSG00000061676	sCCA1	NCKAP1	../03.reference/FUSION/sCCA_weights_v8///sCCA1/sCCA1.ENSG00000061676.14.wgt.RDat	2	183038857	183038858	0.197	NA	NA	NA	NA	NA	NA	388	0	top1	0.18	5.9e-15	NA	NA	NA	NA	NA	NA	NA	2	182909115	183038858	-	0.211	1
ENSG00000061676	sCCA2	NCKAP1	../03.reference/FUSION/sCCA_weights_v8///sCCA2/sCCA2.ENSG00000061676.14.wgt.RDat	2	183038857	183038858	0.1873	NA	NA	NA	NA	NA	NA	388	0	lasso	0.12	2e-10	NA	NA	NA	NA	NA	NA	NA	2	182909115	183038858	-	0.0258	0
ENSG00000061676	sCCA3	NCKAP1	../03.reference/FUSION/sCCA_weights_v8///sCCA3/sCCA3.ENSG00000061676.14.wgt.RDat	2	183038857	183038858	0.1263	NA	NA	NA	NA	NA	NA	388	0	enet	0.026	0.0026	NA	NA	NA	NA	NA	NA	NA	2	182909115	183038858	-	0.257	1
ENSG00000061794	sCCA1	MRPS35	../03.reference/FUSION/sCCA_weights_v8///sCCA1/sCCA1.ENSG00000061794.12.wgt.RDat	12	27710772	27710773	0.3212	NA	NA	NA	NA	NA	NA	542	0	lasso	0.27	3.9e-23	NA	NA	NA	NA	NA	NA	NA	12	27710773	27756295	+	NA	NA
ENSG00000061794	sCCA2	MRPS35	../03.reference/FUSION/sCCA_weights_v8///sCCA2/sCCA2.ENSG00000061794.12.wgt.RDat	12	27710772	27710773	0.1849	NA	NA	NA	NA	NA	NA	542	0	top1	0.064	4.5e-06	NA	NA	NA	NA	NA	NA	NA	12	27710773	27756295	+	NA	NA
ENSG00000061794	sCCA3	MRPS35	../03.reference/FUSION/sCCA_weights_v8///sCCA3/sCCA3.ENSG00000061794.12.wgt.RDat	12	27710772	27710773	0.2537	NA	NA	NA	NA	NA	NA	542	0	top1	0.14	7.4e-12	NA	NA	NA	NA	NA	NA	NA	12	27710773	27756295	+	NA	NA
ENSG00000061918	sCCA1	GUCY1B3	../03.reference/FUSION/sCCA_weights_v8///sCCA1/sCCA1.ENSG00000061918.12.wgt.RDat	4	155758991	155758992	0.1808	NA	NA	NA	NA	NA	NA	469	0	lasso	0.14	1.3e-11	NA	NA	NA	NA	NA	NA	NA	4	155758992	155807591	+	NA	NA
ENSG00000061918	sCCA2	GUCY1B3	../03.reference/FUSION/sCCA_weights_v8///sCCA2/sCCA2.ENSG00000061918.12.wgt.RDat	4	155758991	155758992	0.1675	NA	NA	NA	NA	NA	NA	469	0	enet	0.064	4.8e-06	NA	NA	NA	NA	NA	NA	NA	4	155758992	155807591	+	NA	NA
ENSG00000061918	sCCA3	GUCY1B3	../03.reference/FUSION/sCCA_weights_v8///sCCA3/sCCA3.ENSG00000061918.12.wgt.RDat	4	155758991	155758992	0.1945	NA	NA	NA	NA	NA	NA	469	0	lasso	0.14	2e-11	NA	NA	NA	NA	NA	NA	NA	4	155758992	155807591	+	NA	NA
ENSG00000061936	sCCA1	SFSWAP	../03.reference/FUSION/sCCA_weights_v8///sCCA1/sCCA1.ENSG00000061936.9.wgt.RDat	12	131711088	131711089	0.1777	NA	NA	NA	NA	NA	NA	500	0	enet	0.066	3.4e-06	NA	NA	NA	NA	NA	NA	NA	12	131711089	131799737	+	NA	NA
ENSG00000061936	sCCA2	SFSWAP	../03.reference/FUSION/sCCA_weights_v8///sCCA2/sCCA2.ENSG00000061936.9.wgt.RDat	12	131711088	131711089	0.1599	NA	NA	NA	NA	NA	NA	500	0	lasso	0.13	5.3e-11	NA	NA	NA	NA	NA	NA	NA	12	131711089	131799737	+	NA	NA
ENSG00000061936	sCCA3	SFSWAP	../03.reference/FUSION/sCCA_weights_v8///sCCA3/sCCA3.ENSG00000061936.9.wgt.RDat	12	131711088	131711089	0.2049	NA	NA	NA	NA	NA	NA	500	0	enet	0.076	6e-07	NA	NA	NA	NA	NA	NA	NA	12	131711089	131799737	+	NA	NA
ENSG00000061938	sCCA1	TNK2	../03.reference/FUSION/sCCA_weights_v8///sCCA1/sCCA1.ENSG00000061938.16.wgt.RDat	3	195911944	195911945	0.3581	NA	NA	NA	NA	NA	NA	289	0	enet	0.26	7.2e-22	NA	NA	NA	NA	NA	NA	NA	3	195863364	195911945	-	NA	NA
ENSG00000061938	sCCA2	TNK2	../03.reference/FUSION/sCCA_weights_v8///sCCA2/sCCA2.ENSG00000061938.16.wgt.RDat	3	195911944	195911945	0.1444	NA	NA	NA	NA	NA	NA	289	0	enet	0.03	0.0015	NA	NA	NA	NA	NA	NA	NA	3	195863364	195911945	-	NA	NA
ENSG00000061938	sCCA3	TNK2	../03.reference/FUSION/sCCA_weights_v8///sCCA3/sCCA3.ENSG00000061938.16.wgt.RDat	3	195911944	195911945	0.169	NA	NA	NA	NA	NA	NA	289	0	lasso	0.071	1.5e-06	NA	NA	NA	NA	NA	NA	NA	3	195863364	195911945	-	NA	NA
ENSG00000062194	sCCA1	GPBP1	../03.reference/FUSION/sCCA_weights_v8///sCCA1/sCCA1.ENSG00000062194.15.wgt.RDat	5	57173947	57173948	0.1666	NA	NA	NA	NA	NA	NA	452	0	enet	0.042	0.00019	NA	NA	NA	NA	NA	NA	NA	5	57173948	57264679	+	NA	NA
ENSG00000062194	sCCA2	GPBP1	../03.reference/FUSION/sCCA_weights_v8///sCCA2/sCCA2.ENSG00000062194.15.wgt.RDat	5	57173947	57173948	0.1048	NA	NA	NA	NA	NA	NA	452	0	top1	0.032	0.001	NA	NA	NA	NA	NA	NA	NA	5	57173948	57264679	+	NA	NA
ENSG00000062194	sCCA3	GPBP1	../03.reference/FUSION/sCCA_weights_v8///sCCA3/sCCA3.ENSG00000062194.15.wgt.RDat	5	57173947	57173948	0.0846	NA	NA	NA	NA	NA	NA	452	0	enet	0.041	0.00023	NA	NA	NA	NA	NA	NA	NA	5	57173948	57264679	+	NA	NA
ENSG00000062282	sCCA1	DGAT2	../03.reference/FUSION/sCCA_weights_v8///sCCA1/sCCA1.ENSG00000062282.14.wgt.RDat	11	75759511	75759512	0.0532	NA	NA	NA	NA	NA	NA	439	0	enet	0.009	0.053	NA	NA	NA	NA	NA	NA	NA	11	75759512	75801535	+	NA	NA
ENSG00000062282	sCCA2	DGAT2	../03.reference/FUSION/sCCA_weights_v8///sCCA2/sCCA2.ENSG00000062282.14.wgt.RDat	11	75759511	75759512	0.0716	NA	NA	NA	NA	NA	NA	439	0	top1	0.0041	0.13	NA	NA	NA	NA	NA	NA	NA	11	75759512	75801535	+	0.00292	0
ENSG00000062282	sCCA3	DGAT2	../03.reference/FUSION/sCCA_weights_v8///sCCA3/sCCA3.ENSG00000062282.14.wgt.RDat	11	75759511	75759512	0.1112	NA	NA	NA	NA	NA	NA	439	0	enet	0.058	1.4e-05	NA	NA	NA	NA	NA	NA	NA	11	75759512	75801535	+	0.00987	0
ENSG00000062524	sCCA1	LTK	../03.reference/FUSION/sCCA_weights_v8///sCCA1/sCCA1.ENSG00000062524.15.wgt.RDat	15	41513886	41513887	0.5793	NA	NA	NA	NA	NA	NA	340	0	top1	0.54	9.1e-54	NA	NA	NA	NA	NA	NA	NA	15	41503638	41513887	-	NA	NA
ENSG00000062524	sCCA2	LTK	../03.reference/FUSION/sCCA_weights_v8///sCCA2/sCCA2.ENSG00000062524.15.wgt.RDat	15	41513886	41513887	0.389	NA	NA	NA	NA	NA	NA	340	0	top1	0.35	3.8e-30	NA	NA	NA	NA	NA	NA	NA	15	41503638	41513887	-	NA	NA
ENSG00000062524	sCCA3	LTK	../03.reference/FUSION/sCCA_weights_v8///sCCA3/sCCA3.ENSG00000062524.15.wgt.RDat	15	41513886	41513887	0.0763	NA	NA	NA	NA	NA	NA	340	0	top1	0.031	0.0012	NA	NA	NA	NA	NA	NA	NA	15	41503638	41513887	-	NA	NA
ENSG00000062582	sCCA1	MRPS24	../03.reference/FUSION/sCCA_weights_v8///sCCA1/sCCA1.ENSG00000062582.13.wgt.RDat	7	43869892	43869893	0.1017	NA	NA	NA	NA	NA	NA	392	0	top1	0.056	1.7e-05	NA	NA	NA	NA	NA	NA	NA	7	43866558	43869893	-	NA	NA
ENSG00000062582	sCCA2	MRPS24	../03.reference/FUSION/sCCA_weights_v8///sCCA2/sCCA2.ENSG00000062582.13.wgt.RDat	7	43869892	43869893	0.068	NA	NA	NA	NA	NA	NA	392	0	top1	0.059	1.1e-05	NA	NA	NA	NA	NA	NA	NA	7	43866558	43869893	-	NA	NA
ENSG00000062582	sCCA3	MRPS24	../03.reference/FUSION/sCCA_weights_v8///sCCA3/sCCA3.ENSG00000062582.13.wgt.RDat	7	43869892	43869893	0.1743	NA	NA	NA	NA	NA	NA	392	0	top1	0.06	9.5e-06	NA	NA	NA	NA	NA	NA	NA	7	43866558	43869893	-	NA	NA
ENSG00000062716	sCCA1	VMP1	../03.reference/FUSION/sCCA_weights_v8///sCCA1/sCCA1.ENSG00000062716.12.wgt.RDat	17	59707191	59707192	0.1247	rs345162	-3.64	rs8069418	0.04773	4.65	0.842	301	31	enet	0.056	1.6e-05	1.206	0.228	NA	NA	NA	NA	NA	17	59707192	59841092	+	0.014	0
ENSG00000062716	sCCA2	VMP1	../03.reference/FUSION/sCCA_weights_v8///sCCA2/sCCA2.ENSG00000062716.12.wgt.RDat	17	59707191	59707192	0.0673	rs345162	-3.64	rs16943973	0.00413	4.07	2.029	301	13	enet	0.022	0.0056	1.9813	0.0476	0.7	0.3	0	0	0	17	59707192	59841092	+	NA	NA
ENSG00000062822	sCCA1	POLD1	../03.reference/FUSION/sCCA_weights_v8///sCCA1/sCCA1.ENSG00000062822.12.wgt.RDat	19	50384203	50384204	0.0787	NA	NA	NA	NA	NA	NA	420	0	top1	0.05	4.7e-05	NA	NA	NA	NA	NA	NA	NA	19	50384204	50418018	+	NA	NA
ENSG00000062822	sCCA2	POLD1	../03.reference/FUSION/sCCA_weights_v8///sCCA2/sCCA2.ENSG00000062822.12.wgt.RDat	19	50384203	50384204	0.1299	NA	NA	NA	NA	NA	NA	420	0	enet	0.057	1.5e-05	NA	NA	NA	NA	NA	NA	NA	19	50384204	50418018	+	NA	NA
ENSG00000062822	sCCA3	POLD1	../03.reference/FUSION/sCCA_weights_v8///sCCA3/sCCA3.ENSG00000062822.12.wgt.RDat	19	50384203	50384204	0.1159	NA	NA	NA	NA	NA	NA	420	0	top1	0.053	2.8e-05	NA	NA	NA	NA	NA	NA	NA	19	50384204	50418018	+	NA	NA
ENSG00000063127	sCCA1	SLC6A16	../03.reference/FUSION/sCCA_weights_v8///sCCA1/sCCA1.ENSG00000063127.15.wgt.RDat	19	49325224	49325225	0.2571	NA	NA	NA	NA	NA	NA	376	0	lasso	0.29	2.2e-24	NA	NA	NA	NA	NA	NA	NA	19	49289638	49325225	-	NA	NA
ENSG00000063127	sCCA2	SLC6A16	../03.reference/FUSION/sCCA_weights_v8///sCCA2/sCCA2.ENSG00000063127.15.wgt.RDat	19	49325224	49325225	0.1738	NA	NA	NA	NA	NA	NA	376	0	enet	0.18	1.2e-14	NA	NA	NA	NA	NA	NA	NA	19	49289638	49325225	-	NA	NA
ENSG00000063127	sCCA3	SLC6A16	../03.reference/FUSION/sCCA_weights_v8///sCCA3/sCCA3.ENSG00000063127.15.wgt.RDat	19	49325224	49325225	0.0823	NA	NA	NA	NA	NA	NA	376	0	top1	0.059	1e-05	NA	NA	NA	NA	NA	NA	NA	19	49289638	49325225	-	NA	NA
ENSG00000063169	sCCA1	GLTSCR1	../03.reference/FUSION/sCCA_weights_v8///sCCA1/sCCA1.ENSG00000063169.10.wgt.RDat	19	47609122	47609123	0.1425	NA	NA	NA	NA	NA	NA	424	0	lasso	0.11	1.3e-09	NA	NA	NA	NA	NA	NA	NA	19	47609123	47703277	+	NA	NA
ENSG00000063169	sCCA2	GLTSCR1	../03.reference/FUSION/sCCA_weights_v8///sCCA2/sCCA2.ENSG00000063169.10.wgt.RDat	19	47609122	47609123	0.1906	NA	NA	NA	NA	NA	NA	424	0	top1	0.1	6.8e-09	NA	NA	NA	NA	NA	NA	NA	19	47609123	47703277	+	NA	NA
ENSG00000063169	sCCA3	GLTSCR1	../03.reference/FUSION/sCCA_weights_v8///sCCA3/sCCA3.ENSG00000063169.10.wgt.RDat	19	47609122	47609123	0.2501	NA	NA	NA	NA	NA	NA	424	0	enet	0.11	2.1e-09	NA	NA	NA	NA	NA	NA	NA	19	47609123	47703277	+	NA	NA
ENSG00000063176	sCCA1	SPHK2	../03.reference/FUSION/sCCA_weights_v8///sCCA1/sCCA1.ENSG00000063176.15.wgt.RDat	19	48624132	48624133	0.3013	NA	NA	NA	NA	NA	NA	463	0	lasso	0.3	7.9e-26	NA	NA	NA	NA	NA	NA	NA	19	48624133	48630029	+	NA	NA
ENSG00000063176	sCCA2	SPHK2	../03.reference/FUSION/sCCA_weights_v8///sCCA2/sCCA2.ENSG00000063176.15.wgt.RDat	19	48624132	48624133	0.2318	NA	NA	NA	NA	NA	NA	463	0	top1	0.16	1.8e-13	NA	NA	NA	NA	NA	NA	NA	19	48624133	48630029	+	NA	NA
ENSG00000063176	sCCA3	SPHK2	../03.reference/FUSION/sCCA_weights_v8///sCCA3/sCCA3.ENSG00000063176.15.wgt.RDat	19	48624132	48624133	0.1882	NA	NA	NA	NA	NA	NA	463	0	enet	0.084	1.5e-07	NA	NA	NA	NA	NA	NA	NA	19	48624133	48630029	+	NA	NA
ENSG00000063180	sCCA1	CA11	../03.reference/FUSION/sCCA_weights_v8///sCCA1/sCCA1.ENSG00000063180.8.wgt.RDat	19	48646311	48646312	0.0908	NA	NA	NA	NA	NA	NA	461	0	lasso	0.018	0.011	NA	NA	NA	NA	NA	NA	NA	19	48637942	48646312	-	NA	NA
ENSG00000063180	sCCA2	CA11	../03.reference/FUSION/sCCA_weights_v8///sCCA2/sCCA2.ENSG00000063180.8.wgt.RDat	19	48646311	48646312	0.2035	NA	NA	NA	NA	NA	NA	461	0	enet	0.09	5.3e-08	NA	NA	NA	NA	NA	NA	NA	19	48637942	48646312	-	NA	NA
ENSG00000063180	sCCA3	CA11	../03.reference/FUSION/sCCA_weights_v8///sCCA3/sCCA3.ENSG00000063180.8.wgt.RDat	19	48646311	48646312	0.0837	NA	NA	NA	NA	NA	NA	461	0	enet	0.025	0.0034	NA	NA	NA	NA	NA	NA	NA	19	48637942	48646312	-	NA	NA
ENSG00000063241	sCCA3	ISOC2	../03.reference/FUSION/sCCA_weights_v8///sCCA3/sCCA3.ENSG00000063241.7.wgt.RDat	19	55462342	55462343	0.1335	NA	NA	NA	NA	NA	NA	571	0	lasso	0.046	8.8e-05	NA	NA	NA	NA	NA	NA	NA	19	55452985	55462343	-	NA	NA
ENSG00000063245	sCCA1	EPN1	../03.reference/FUSION/sCCA_weights_v8///sCCA1/sCCA1.ENSG00000063245.14.wgt.RDat	19	55675225	55675226	0.2019	NA	NA	NA	NA	NA	NA	569	0	enet	0.025	0.0034	NA	NA	NA	NA	NA	NA	NA	19	55675226	55709858	+	NA	NA
ENSG00000063245	sCCA2	EPN1	../03.reference/FUSION/sCCA_weights_v8///sCCA2/sCCA2.ENSG00000063245.14.wgt.RDat	19	55675225	55675226	0.122	NA	NA	NA	NA	NA	NA	569	0	enet	0.0017	0.22	NA	NA	NA	NA	NA	NA	NA	19	55675226	55709858	+	NA	NA
ENSG00000063322	sCCA1	MED29	../03.reference/FUSION/sCCA_weights_v8///sCCA1/sCCA1.ENSG00000063322.13.wgt.RDat	19	39391302	39391303	0.112	NA	NA	NA	NA	NA	NA	456	0	enet	0.041	0.00023	NA	NA	NA	NA	NA	NA	NA	19	39391303	39400637	+	NA	NA
ENSG00000063322	sCCA2	MED29	../03.reference/FUSION/sCCA_weights_v8///sCCA2/sCCA2.ENSG00000063322.13.wgt.RDat	19	39391302	39391303	0.0971	NA	NA	NA	NA	NA	NA	456	0	top1	0.062	6.8e-06	NA	NA	NA	NA	NA	NA	NA	19	39391303	39400637	+	NA	NA
ENSG00000063322	sCCA3	MED29	../03.reference/FUSION/sCCA_weights_v8///sCCA3/sCCA3.ENSG00000063322.13.wgt.RDat	19	39391302	39391303	0.1183	NA	NA	NA	NA	NA	NA	456	0	top1	0.052	3.7e-05	NA	NA	NA	NA	NA	NA	NA	19	39391303	39400637	+	NA	NA
ENSG00000063438	sCCA1	AHRR	../03.reference/FUSION/sCCA_weights_v8///sCCA1/sCCA1.ENSG00000063438.16.wgt.RDat	5	304175	304176	0.1963	NA	NA	NA	NA	NA	NA	292	0	enet	0.1	6.3e-09	NA	NA	NA	NA	NA	NA	NA	5	304176	438291	+	NA	NA
ENSG00000063438	sCCA2	AHRR	../03.reference/FUSION/sCCA_weights_v8///sCCA2/sCCA2.ENSG00000063438.16.wgt.RDat	5	304175	304176	0.2685	NA	NA	NA	NA	NA	NA	292	0	enet	0.099	1.1e-08	NA	NA	NA	NA	NA	NA	NA	5	304176	438291	+	NA	NA
ENSG00000063438	sCCA3	AHRR	../03.reference/FUSION/sCCA_weights_v8///sCCA3/sCCA3.ENSG00000063438.16.wgt.RDat	5	304175	304176	0.133	NA	NA	NA	NA	NA	NA	292	0	top1	0.065	3.6e-06	NA	NA	NA	NA	NA	NA	NA	5	304176	438291	+	NA	NA
ENSG00000063854	sCCA1	HAGH	../03.reference/FUSION/sCCA_weights_v8///sCCA1/sCCA1.ENSG00000063854.12.wgt.RDat	16	1826939	1826940	0.6114	NA	NA	NA	NA	NA	NA	470	0	lasso	0.76	2.6e-96	NA	NA	NA	NA	NA	NA	NA	16	1795620	1826940	-	NA	NA
ENSG00000063854	sCCA2	HAGH	../03.reference/FUSION/sCCA_weights_v8///sCCA2/sCCA2.ENSG00000063854.12.wgt.RDat	16	1826939	1826940	0.5381	NA	NA	NA	NA	NA	NA	470	0	lasso	0.58	1.4e-58	NA	NA	NA	NA	NA	NA	NA	16	1795620	1826940	-	NA	NA
ENSG00000063854	sCCA3	HAGH	../03.reference/FUSION/sCCA_weights_v8///sCCA3/sCCA3.ENSG00000063854.12.wgt.RDat	16	1826939	1826940	0.4403	NA	NA	NA	NA	NA	NA	470	0	lasso	0.48	3.1e-45	NA	NA	NA	NA	NA	NA	NA	16	1795620	1826940	-	NA	NA
ENSG00000063978	sCCA1	RNF4	../03.reference/FUSION/sCCA_weights_v8///sCCA1/sCCA1.ENSG00000063978.15.wgt.RDat	4	2462219	2462220	0.2848	NA	NA	NA	NA	NA	NA	369	0	lasso	0.26	2e-21	NA	NA	NA	NA	NA	NA	NA	4	2462220	2515855	+	NA	NA
ENSG00000063978	sCCA2	RNF4	../03.reference/FUSION/sCCA_weights_v8///sCCA2/sCCA2.ENSG00000063978.15.wgt.RDat	4	2462219	2462220	0.1674	NA	NA	NA	NA	NA	NA	369	0	enet	0.13	3.4e-11	NA	NA	NA	NA	NA	NA	NA	4	2462220	2515855	+	NA	NA
ENSG00000063978	sCCA3	RNF4	../03.reference/FUSION/sCCA_weights_v8///sCCA3/sCCA3.ENSG00000063978.15.wgt.RDat	4	2462219	2462220	0.0757	NA	NA	NA	NA	NA	NA	369	0	enet	0.0053	0.11	NA	NA	NA	NA	NA	NA	NA	4	2462220	2515855	+	NA	NA
ENSG00000064012	sCCA1	CASP8	../03.reference/FUSION/sCCA_weights_v8///sCCA1/sCCA1.ENSG00000064012.21.wgt.RDat	2	201233442	201233443	0.5244	NA	NA	NA	NA	NA	NA	349	0	enet	0.63	8.4e-67	NA	NA	NA	NA	NA	NA	NA	2	201233443	201287711	+	NA	NA
ENSG00000064012	sCCA2	CASP8	../03.reference/FUSION/sCCA_weights_v8///sCCA2/sCCA2.ENSG00000064012.21.wgt.RDat	2	201233442	201233443	0.5008	NA	NA	NA	NA	NA	NA	349	0	lasso	0.58	8.9e-59	NA	NA	NA	NA	NA	NA	NA	2	201233443	201287711	+	NA	NA
ENSG00000064012	sCCA3	CASP8	../03.reference/FUSION/sCCA_weights_v8///sCCA3/sCCA3.ENSG00000064012.21.wgt.RDat	2	201233442	201233443	0.5156	NA	NA	NA	NA	NA	NA	349	0	lasso	0.51	5.2e-49	NA	NA	NA	NA	NA	NA	NA	2	201233443	201287711	+	NA	NA
ENSG00000064042	sCCA1	LIMCH1	../03.reference/FUSION/sCCA_weights_v8///sCCA1/sCCA1.ENSG00000064042.17.wgt.RDat	4	41359606	41359607	0.2539	NA	NA	NA	NA	NA	NA	463	0	enet	0.19	1.5e-15	NA	NA	NA	NA	NA	NA	NA	4	41359607	41700044	+	NA	NA
ENSG00000064042	sCCA2	LIMCH1	../03.reference/FUSION/sCCA_weights_v8///sCCA2/sCCA2.ENSG00000064042.17.wgt.RDat	4	41359606	41359607	0.1622	NA	NA	NA	NA	NA	NA	463	0	lasso	0.089	7.1e-08	NA	NA	NA	NA	NA	NA	NA	4	41359607	41700044	+	NA	NA
ENSG00000064042	sCCA3	LIMCH1	../03.reference/FUSION/sCCA_weights_v8///sCCA3/sCCA3.ENSG00000064042.17.wgt.RDat	4	41359606	41359607	0.1556	NA	NA	NA	NA	NA	NA	463	0	enet	0.016	0.015	NA	NA	NA	NA	NA	NA	NA	4	41359607	41700044	+	NA	NA
ENSG00000064102	sCCA1	INTS13	../03.reference/FUSION/sCCA_weights_v8///sCCA1/sCCA1.ENSG00000064102.14.wgt.RDat	12	26938325	26938326	0.076	NA	NA	NA	NA	NA	NA	516	0	top1	0.02	0.0074	NA	NA	NA	NA	NA	NA	NA	12	26905181	26938326	-	NA	NA
ENSG00000064102	sCCA2	INTS13	../03.reference/FUSION/sCCA_weights_v8///sCCA2/sCCA2.ENSG00000064102.14.wgt.RDat	12	26938325	26938326	0.0929	NA	NA	NA	NA	NA	NA	516	0	top1	0.034	0.00073	NA	NA	NA	NA	NA	NA	NA	12	26905181	26938326	-	NA	NA
ENSG00000064102	sCCA3	INTS13	../03.reference/FUSION/sCCA_weights_v8///sCCA3/sCCA3.ENSG00000064102.14.wgt.RDat	12	26938325	26938326	0.1849	NA	NA	NA	NA	NA	NA	516	0	enet	0.042	0.00017	NA	NA	NA	NA	NA	NA	NA	12	26905181	26938326	-	NA	NA
ENSG00000064115	sCCA1	TM7SF3	../03.reference/FUSION/sCCA_weights_v8///sCCA1/sCCA1.ENSG00000064115.10.wgt.RDat	12	27014433	27014434	0.8282	NA	NA	NA	NA	NA	NA	525	0	lasso	0.67	6.4e-76	NA	NA	NA	NA	NA	NA	NA	12	26973195	27014434	-	NA	NA
ENSG00000064115	sCCA2	TM7SF3	../03.reference/FUSION/sCCA_weights_v8///sCCA2/sCCA2.ENSG00000064115.10.wgt.RDat	12	27014433	27014434	0.6807	NA	NA	NA	NA	NA	NA	525	0	lasso	0.54	4.4e-53	NA	NA	NA	NA	NA	NA	NA	12	26973195	27014434	-	NA	NA
ENSG00000064115	sCCA3	TM7SF3	../03.reference/FUSION/sCCA_weights_v8///sCCA3/sCCA3.ENSG00000064115.10.wgt.RDat	12	27014433	27014434	0.8079	NA	NA	NA	NA	NA	NA	525	0	lasso	0.64	2.8e-69	NA	NA	NA	NA	NA	NA	NA	12	26973195	27014434	-	NA	NA
ENSG00000064199	sCCA1	SPA17	../03.reference/FUSION/sCCA_weights_v8///sCCA1/sCCA1.ENSG00000064199.6.wgt.RDat	11	124673881	124673882	0.4542	NA	NA	NA	NA	NA	NA	505	0	lasso	0.36	1.9e-31	NA	NA	NA	NA	NA	NA	NA	11	124673882	124697518	+	NA	NA
ENSG00000064199	sCCA2	SPA17	../03.reference/FUSION/sCCA_weights_v8///sCCA2/sCCA2.ENSG00000064199.6.wgt.RDat	11	124673881	124673882	0.1093	NA	NA	NA	NA	NA	NA	505	0	enet	0.044	0.00014	NA	NA	NA	NA	NA	NA	NA	11	124673882	124697518	+	NA	NA
ENSG00000064199	sCCA3	SPA17	../03.reference/FUSION/sCCA_weights_v8///sCCA3/sCCA3.ENSG00000064199.6.wgt.RDat	11	124673881	124673882	0.0563	NA	NA	NA	NA	NA	NA	505	0	top1	0.06	8.8e-06	NA	NA	NA	NA	NA	NA	NA	11	124673882	124697518	+	NA	NA
ENSG00000064201	sCCA1	TSPAN32	../03.reference/FUSION/sCCA_weights_v8///sCCA1/sCCA1.ENSG00000064201.15.wgt.RDat	11	2302060	2302061	0.4533	NA	NA	NA	NA	NA	NA	423	0	enet	0.3	2.1e-25	NA	NA	NA	NA	NA	NA	NA	11	2302061	2318200	+	NA	NA
ENSG00000064201	sCCA2	TSPAN32	../03.reference/FUSION/sCCA_weights_v8///sCCA2/sCCA2.ENSG00000064201.15.wgt.RDat	11	2302060	2302061	0.136	NA	NA	NA	NA	NA	NA	423	0	enet	0.062	6.8e-06	NA	NA	NA	NA	NA	NA	NA	11	2302061	2318200	+	NA	NA
ENSG00000064201	sCCA3	TSPAN32	../03.reference/FUSION/sCCA_weights_v8///sCCA3/sCCA3.ENSG00000064201.15.wgt.RDat	11	2302060	2302061	0.0973	NA	NA	NA	NA	NA	NA	423	0	enet	0.035	0.00064	NA	NA	NA	NA	NA	NA	NA	11	2302061	2318200	+	NA	NA
ENSG00000064205	sCCA1	WISP2	../03.reference/FUSION/sCCA_weights_v8///sCCA1/sCCA1.ENSG00000064205.10.wgt.RDat	20	44714843	44714844	0.2012	NA	NA	NA	NA	NA	NA	410	0	enet	0.096	2e-08	NA	NA	NA	NA	NA	NA	NA	20	44714844	44728509	+	0.11	1
ENSG00000064205	sCCA2	WISP2	../03.reference/FUSION/sCCA_weights_v8///sCCA2/sCCA2.ENSG00000064205.10.wgt.RDat	20	44714843	44714844	0.1696	NA	NA	NA	NA	NA	NA	410	0	enet	0.035	0.00063	NA	NA	NA	NA	NA	NA	NA	20	44714844	44728509	+	0.477	1
ENSG00000064205	sCCA3	WISP2	../03.reference/FUSION/sCCA_weights_v8///sCCA3/sCCA3.ENSG00000064205.10.wgt.RDat	20	44714843	44714844	0.0868	NA	NA	NA	NA	NA	NA	410	0	top1	0.042	0.00018	NA	NA	NA	NA	NA	NA	NA	20	44714844	44728509	+	0.00559	0
ENSG00000064225	sCCA1	ST3GAL6	../03.reference/FUSION/sCCA_weights_v8///sCCA1/sCCA1.ENSG00000064225.12.wgt.RDat	3	98732235	98732236	0.34	NA	NA	NA	NA	NA	NA	395	0	enet	0.52	1e-50	NA	NA	NA	NA	NA	NA	NA	3	98732236	98821201	+	NA	NA
ENSG00000064225	sCCA2	ST3GAL6	../03.reference/FUSION/sCCA_weights_v8///sCCA2/sCCA2.ENSG00000064225.12.wgt.RDat	3	98732235	98732236	0.1983	NA	NA	NA	NA	NA	NA	395	0	lasso	0.29	8.2e-25	NA	NA	NA	NA	NA	NA	NA	3	98732236	98821201	+	NA	NA
ENSG00000064225	sCCA3	ST3GAL6	../03.reference/FUSION/sCCA_weights_v8///sCCA3/sCCA3.ENSG00000064225.12.wgt.RDat	3	98732235	98732236	0.2642	NA	NA	NA	NA	NA	NA	395	0	lasso	0.29	5.1e-25	NA	NA	NA	NA	NA	NA	NA	3	98732236	98821201	+	NA	NA
ENSG00000064300	sCCA1	NGFR	../03.reference/FUSION/sCCA_weights_v8///sCCA1/sCCA1.ENSG00000064300.8.wgt.RDat	17	49502062	49502063	0.2114	NA	NA	NA	NA	NA	NA	366	0	enet	0.12	3.2e-10	NA	NA	NA	NA	NA	NA	NA	17	49502063	49515017	+	NA	NA
ENSG00000064300	sCCA2	NGFR	../03.reference/FUSION/sCCA_weights_v8///sCCA2/sCCA2.ENSG00000064300.8.wgt.RDat	17	49502062	49502063	0.1357	NA	NA	NA	NA	NA	NA	366	0	top1	0.046	9.3e-05	NA	NA	NA	NA	NA	NA	NA	17	49502063	49515017	+	NA	NA
ENSG00000064300	sCCA3	NGFR	../03.reference/FUSION/sCCA_weights_v8///sCCA3/sCCA3.ENSG00000064300.8.wgt.RDat	17	49502062	49502063	0.1355	NA	NA	NA	NA	NA	NA	366	0	enet	0.031	0.0011	NA	NA	NA	NA	NA	NA	NA	17	49502063	49515017	+	NA	NA
ENSG00000064313	sCCA1	TAF2	../03.reference/FUSION/sCCA_weights_v8///sCCA1/sCCA1.ENSG00000064313.11.wgt.RDat	8	119832862	119832863	0.2763	NA	NA	NA	NA	NA	NA	460	0	lasso	0.26	3e-22	NA	NA	NA	NA	NA	NA	NA	8	119730775	119832863	-	NA	NA
ENSG00000064313	sCCA2	TAF2	../03.reference/FUSION/sCCA_weights_v8///sCCA2/sCCA2.ENSG00000064313.11.wgt.RDat	8	119832862	119832863	0.2225	NA	NA	NA	NA	NA	NA	460	0	top1	0.18	6.2e-15	NA	NA	NA	NA	NA	NA	NA	8	119730775	119832863	-	NA	NA
ENSG00000064313	sCCA3	TAF2	../03.reference/FUSION/sCCA_weights_v8///sCCA3/sCCA3.ENSG00000064313.11.wgt.RDat	8	119832862	119832863	0.1678	NA	NA	NA	NA	NA	NA	460	0	enet	0.12	7.2e-10	NA	NA	NA	NA	NA	NA	NA	8	119730775	119832863	-	NA	NA
ENSG00000064419	sCCA1	TNPO3	../03.reference/FUSION/sCCA_weights_v8///sCCA1/sCCA1.ENSG00000064419.13.wgt.RDat	7	129055172	129055173	0.2433	NA	NA	NA	NA	NA	NA	353	0	lasso	0.2	9e-17	NA	NA	NA	NA	NA	NA	NA	7	128954180	129055173	-	0.00317	0
ENSG00000064419	sCCA2	TNPO3	../03.reference/FUSION/sCCA_weights_v8///sCCA2/sCCA2.ENSG00000064419.13.wgt.RDat	7	129055172	129055173	0.1602	NA	NA	NA	NA	NA	NA	353	0	enet	0.09	5.4e-08	NA	NA	NA	NA	NA	NA	NA	7	128954180	129055173	-	0.993	1
ENSG00000064419	sCCA3	TNPO3	../03.reference/FUSION/sCCA_weights_v8///sCCA3/sCCA3.ENSG00000064419.13.wgt.RDat	7	129055172	129055173	0.0871	NA	NA	NA	NA	NA	NA	353	0	enet	0.0026	0.18	NA	NA	NA	NA	NA	NA	NA	7	128954180	129055173	-	0.00285	0
ENSG00000064490	sCCA1	RFXANK	../03.reference/FUSION/sCCA_weights_v8///sCCA1/sCCA1.ENSG00000064490.13.wgt.RDat	19	19192589	19192590	0.1602	NA	NA	NA	NA	NA	NA	327	0	top1	0.066	3.4e-06	NA	NA	NA	NA	NA	NA	NA	19	19192590	19200893	+	0.00158	0
ENSG00000064490	sCCA2	RFXANK	../03.reference/FUSION/sCCA_weights_v8///sCCA2/sCCA2.ENSG00000064490.13.wgt.RDat	19	19192589	19192590	0.1032	NA	NA	NA	NA	NA	NA	327	0	top1	0.026	0.0028	NA	NA	NA	NA	NA	NA	NA	19	19192590	19200893	+	0.0722	1
ENSG00000064490	sCCA3	RFXANK	../03.reference/FUSION/sCCA_weights_v8///sCCA3/sCCA3.ENSG00000064490.13.wgt.RDat	19	19192589	19192590	0.1195	NA	NA	NA	NA	NA	NA	327	0	enet	0.041	0.00022	NA	NA	NA	NA	NA	NA	NA	19	19192590	19200893	+	0.052	1
ENSG00000064545	sCCA1	TMEM161A	../03.reference/FUSION/sCCA_weights_v8///sCCA1/sCCA1.ENSG00000064545.14.wgt.RDat	19	19138512	19138513	0.8141	NA	NA	NA	NA	NA	NA	323	0	enet	0.74	9.7e-90	NA	NA	NA	NA	NA	NA	NA	19	19119169	19138513	-	0.00173	0
ENSG00000064545	sCCA3	TMEM161A	../03.reference/FUSION/sCCA_weights_v8///sCCA3/sCCA3.ENSG00000064545.14.wgt.RDat	19	19138512	19138513	0.3473	NA	NA	NA	NA	NA	NA	323	0	enet	0.26	1.4e-21	NA	NA	NA	NA	NA	NA	NA	19	19119169	19138513	-	0.00258	0
ENSG00000064547	sCCA1	LPAR2	../03.reference/FUSION/sCCA_weights_v8///sCCA1/sCCA1.ENSG00000064547.13.wgt.RDat	19	19628929	19628930	0.3712	NA	NA	NA	NA	NA	NA	342	0	lasso	0.39	1.3e-34	NA	NA	NA	NA	NA	NA	NA	19	19623668	19628930	-	0.0726	1
ENSG00000064547	sCCA2	LPAR2	../03.reference/FUSION/sCCA_weights_v8///sCCA2/sCCA2.ENSG00000064547.13.wgt.RDat	19	19628929	19628930	0.2243	NA	NA	NA	NA	NA	NA	342	0	top1	0.27	7.3e-23	NA	NA	NA	NA	NA	NA	NA	19	19623668	19628930	-	0.0132	1
ENSG00000064547	sCCA3	LPAR2	../03.reference/FUSION/sCCA_weights_v8///sCCA3/sCCA3.ENSG00000064547.13.wgt.RDat	19	19628929	19628930	0.1966	NA	NA	NA	NA	NA	NA	342	0	lasso	0.24	5.4e-20	NA	NA	NA	NA	NA	NA	NA	19	19623668	19628930	-	0.102	1
ENSG00000064601	sCCA1	CTSA	../03.reference/FUSION/sCCA_weights_v8///sCCA1/sCCA1.ENSG00000064601.16.wgt.RDat	20	45890143	45890144	0.0981	NA	NA	NA	NA	NA	NA	514	0	top1	0.14	1.7e-11	NA	NA	NA	NA	NA	NA	NA	20	45890144	45898620	+	0.0274	1
ENSG00000064601	sCCA2	CTSA	../03.reference/FUSION/sCCA_weights_v8///sCCA2/sCCA2.ENSG00000064601.16.wgt.RDat	20	45890143	45890144	0.1311	NA	NA	NA	NA	NA	NA	514	0	enet	0.058	1.4e-05	NA	NA	NA	NA	NA	NA	NA	20	45890144	45898620	+	0.00767	0
ENSG00000064601	sCCA3	CTSA	../03.reference/FUSION/sCCA_weights_v8///sCCA3/sCCA3.ENSG00000064601.16.wgt.RDat	20	45890143	45890144	0.1652	NA	NA	NA	NA	NA	NA	514	0	enet	0.035	0.00063	NA	NA	NA	NA	NA	NA	NA	20	45890144	45898620	+	0.127	1
ENSG00000064607	sCCA1	SUGP2	../03.reference/FUSION/sCCA_weights_v8///sCCA1/sCCA1.ENSG00000064607.16.wgt.RDat	19	19034022	19034023	0.2566	NA	NA	NA	NA	NA	NA	331	0	enet	0.14	5.2e-12	NA	NA	NA	NA	NA	NA	NA	19	18990888	19034023	-	0.00126	0
ENSG00000064607	sCCA2	SUGP2	../03.reference/FUSION/sCCA_weights_v8///sCCA2/sCCA2.ENSG00000064607.16.wgt.RDat	19	19034022	19034023	0.1808	NA	NA	NA	NA	NA	NA	331	0	lasso	0.086	1.2e-07	NA	NA	NA	NA	NA	NA	NA	19	18990888	19034023	-	0.00394	0
ENSG00000064607	sCCA3	SUGP2	../03.reference/FUSION/sCCA_weights_v8///sCCA3/sCCA3.ENSG00000064607.16.wgt.RDat	19	19034022	19034023	0.2658	NA	NA	NA	NA	NA	NA	331	0	lasso	0.18	1.2e-14	NA	NA	NA	NA	NA	NA	NA	19	18990888	19034023	-	0.00217	0
ENSG00000064651	sCCA1	SLC12A2	../03.reference/FUSION/sCCA_weights_v8///sCCA1/sCCA1.ENSG00000064651.13.wgt.RDat	5	128083765	128083766	0.1497	NA	NA	NA	NA	NA	NA	378	0	top1	0.15	3e-12	NA	NA	NA	NA	NA	NA	NA	5	128083766	128189688	+	NA	NA
ENSG00000064651	sCCA2	SLC12A2	../03.reference/FUSION/sCCA_weights_v8///sCCA2/sCCA2.ENSG00000064651.13.wgt.RDat	5	128083765	128083766	0.11	NA	NA	NA	NA	NA	NA	378	0	top1	0.098	1.3e-08	NA	NA	NA	NA	NA	NA	NA	5	128083766	128189688	+	NA	NA
ENSG00000064651	sCCA3	SLC12A2	../03.reference/FUSION/sCCA_weights_v8///sCCA3/sCCA3.ENSG00000064651.13.wgt.RDat	5	128083765	128083766	0.142	NA	NA	NA	NA	NA	NA	378	0	lasso	0.06	9.6e-06	NA	NA	NA	NA	NA	NA	NA	5	128083766	128189688	+	NA	NA
ENSG00000064652	sCCA1	SNX24	../03.reference/FUSION/sCCA_weights_v8///sCCA1/sCCA1.ENSG00000064652.10.wgt.RDat	5	122843438	122843439	0.2053	rs375185	-3.13	rs246266	0.1525	-7.73	1.45532	450	11	lasso	0.23	3.2e-19	-1.39701	0.1624	NA	NA	NA	NA	NA	5	122843439	123029304	+	NA	NA
ENSG00000064652	sCCA2	SNX24	../03.reference/FUSION/sCCA_weights_v8///sCCA2/sCCA2.ENSG00000064652.10.wgt.RDat	5	122843438	122843439	0.1809	rs375185	-3.13	rs3797071	0.14377	-6.87	-1.07695	450	1	top1	0.14	4.4e-12	1.0769	0.2815	NA	NA	NA	NA	NA	5	122843439	123029304	+	NA	NA
ENSG00000064652	sCCA3	SNX24	../03.reference/FUSION/sCCA_weights_v8///sCCA3/sCCA3.ENSG00000064652.10.wgt.RDat	5	122843438	122843439	0.1568	rs375185	-3.13	rs3797071	0.01179	-5.22	-1.07695	450	8	lasso	0.042	0.00017	0.63747	0.5238	NA	NA	NA	NA	NA	5	122843439	123029304	+	NA	NA
ENSG00000064666	sCCA1	CNN2	../03.reference/FUSION/sCCA_weights_v8///sCCA1/sCCA1.ENSG00000064666.14.wgt.RDat	19	1026580	1026581	0.4223	NA	NA	NA	NA	NA	NA	467	0	enet	0.38	1.4e-33	NA	NA	NA	NA	NA	NA	NA	19	1026581	1039068	+	NA	NA
ENSG00000064666	sCCA2	CNN2	../03.reference/FUSION/sCCA_weights_v8///sCCA2/sCCA2.ENSG00000064666.14.wgt.RDat	19	1026580	1026581	0.2968	NA	NA	NA	NA	NA	NA	467	0	lasso	0.22	1.2e-18	NA	NA	NA	NA	NA	NA	NA	19	1026581	1039068	+	NA	NA
ENSG00000064666	sCCA3	CNN2	../03.reference/FUSION/sCCA_weights_v8///sCCA3/sCCA3.ENSG00000064666.14.wgt.RDat	19	1026580	1026581	0.2072	NA	NA	NA	NA	NA	NA	467	0	lasso	0.062	6.9e-06	NA	NA	NA	NA	NA	NA	NA	19	1026581	1039068	+	NA	NA
ENSG00000064687	sCCA1	ABCA7	../03.reference/FUSION/sCCA_weights_v8///sCCA1/sCCA1.ENSG00000064687.12.wgt.RDat	19	1040100	1040101	0.4724	NA	NA	NA	NA	NA	NA	469	0	enet	0.44	6.3e-40	NA	NA	NA	NA	NA	NA	NA	19	1040101	1065572	+	NA	NA
ENSG00000064687	sCCA2	ABCA7	../03.reference/FUSION/sCCA_weights_v8///sCCA2/sCCA2.ENSG00000064687.12.wgt.RDat	19	1040100	1040101	0.5145	NA	NA	NA	NA	NA	NA	469	0	enet	0.38	2.2e-33	NA	NA	NA	NA	NA	NA	NA	19	1040101	1065572	+	NA	NA
ENSG00000064687	sCCA3	ABCA7	../03.reference/FUSION/sCCA_weights_v8///sCCA3/sCCA3.ENSG00000064687.12.wgt.RDat	19	1040100	1040101	0.3897	NA	NA	NA	NA	NA	NA	469	0	enet	0.31	1.7e-26	NA	NA	NA	NA	NA	NA	NA	19	1040101	1065572	+	NA	NA
ENSG00000064703	sCCA1	DDX20	../03.reference/FUSION/sCCA_weights_v8///sCCA1/sCCA1.ENSG00000064703.11.wgt.RDat	1	111755537	111755538	0.3913	NA	NA	NA	NA	NA	NA	683	0	top1	0.47	3.9e-44	NA	NA	NA	NA	NA	NA	NA	1	111755538	111768016	+	NA	NA
ENSG00000064703	sCCA2	DDX20	../03.reference/FUSION/sCCA_weights_v8///sCCA2/sCCA2.ENSG00000064703.11.wgt.RDat	1	111755537	111755538	0.2489	NA	NA	NA	NA	NA	NA	683	0	top1	0.28	6.6e-24	NA	NA	NA	NA	NA	NA	NA	1	111755538	111768016	+	NA	NA
ENSG00000064703	sCCA3	DDX20	../03.reference/FUSION/sCCA_weights_v8///sCCA3/sCCA3.ENSG00000064703.11.wgt.RDat	1	111755537	111755538	0.3883	NA	NA	NA	NA	NA	NA	683	0	top1	0.43	3.4e-39	NA	NA	NA	NA	NA	NA	NA	1	111755538	111768016	+	NA	NA
ENSG00000064726	sCCA1	BTBD1	../03.reference/FUSION/sCCA_weights_v8///sCCA1/sCCA1.ENSG00000064726.9.wgt.RDat	15	83067333	83067334	0.4566	NA	NA	NA	NA	NA	NA	337	0	lasso	0.29	6.1e-25	NA	NA	NA	NA	NA	NA	NA	15	83016422	83067334	-	0.0208	0
ENSG00000064726	sCCA2	BTBD1	../03.reference/FUSION/sCCA_weights_v8///sCCA2/sCCA2.ENSG00000064726.9.wgt.RDat	15	83067333	83067334	0.4139	NA	NA	NA	NA	NA	NA	337	0	enet	0.22	2.4e-18	NA	NA	NA	NA	NA	NA	NA	15	83016422	83067334	-	0.0116	0
ENSG00000064726	sCCA3	BTBD1	../03.reference/FUSION/sCCA_weights_v8///sCCA3/sCCA3.ENSG00000064726.9.wgt.RDat	15	83067333	83067334	0.1045	NA	NA	NA	NA	NA	NA	337	0	lasso	0.09	5.5e-08	NA	NA	NA	NA	NA	NA	NA	15	83016422	83067334	-	0.0185	0
ENSG00000064763	sCCA1	FAR2	../03.reference/FUSION/sCCA_weights_v8///sCCA1/sCCA1.ENSG00000064763.10.wgt.RDat	12	29149102	29149103	0.108	NA	NA	NA	NA	NA	NA	558	0	enet	0.086	1.1e-07	NA	NA	NA	NA	NA	NA	NA	12	29149103	29335616	+	NA	NA
ENSG00000064763	sCCA2	FAR2	../03.reference/FUSION/sCCA_weights_v8///sCCA2/sCCA2.ENSG00000064763.10.wgt.RDat	12	29149102	29149103	0.0964	NA	NA	NA	NA	NA	NA	558	0	top1	0.056	1.8e-05	NA	NA	NA	NA	NA	NA	NA	12	29149103	29335616	+	NA	NA
ENSG00000064763	sCCA3	FAR2	../03.reference/FUSION/sCCA_weights_v8///sCCA3/sCCA3.ENSG00000064763.10.wgt.RDat	12	29149102	29149103	0.1528	NA	NA	NA	NA	NA	NA	558	0	enet	0.0054	0.1	NA	NA	NA	NA	NA	NA	NA	12	29149103	29335616	+	NA	NA
ENSG00000064787	sCCA1	BCAS1	../03.reference/FUSION/sCCA_weights_v8///sCCA1/sCCA1.ENSG00000064787.13.wgt.RDat	20	54070593	54070594	0.278	NA	NA	NA	NA	NA	NA	558	0	enet	0.17	6.3e-14	NA	NA	NA	NA	NA	NA	NA	20	53936777	54070594	-	NA	NA
ENSG00000064787	sCCA2	BCAS1	../03.reference/FUSION/sCCA_weights_v8///sCCA2/sCCA2.ENSG00000064787.13.wgt.RDat	20	54070593	54070594	0.1405	NA	NA	NA	NA	NA	NA	558	0	enet	0.13	3.1e-11	NA	NA	NA	NA	NA	NA	NA	20	53936777	54070594	-	NA	NA
ENSG00000064787	sCCA3	BCAS1	../03.reference/FUSION/sCCA_weights_v8///sCCA3/sCCA3.ENSG00000064787.13.wgt.RDat	20	54070593	54070594	0.1791	NA	NA	NA	NA	NA	NA	558	0	top1	0.076	6.5e-07	NA	NA	NA	NA	NA	NA	NA	20	53936777	54070594	-	NA	NA
ENSG00000064886	sCCA1	CHI3L2	../03.reference/FUSION/sCCA_weights_v8///sCCA1/sCCA1.ENSG00000064886.13.wgt.RDat	1	111200770	111200771	0.4096	NA	NA	NA	NA	NA	NA	558	0	lasso	0.34	7.1e-30	NA	NA	NA	NA	NA	NA	NA	1	111200771	111243440	+	NA	NA
ENSG00000064886	sCCA2	CHI3L2	../03.reference/FUSION/sCCA_weights_v8///sCCA2/sCCA2.ENSG00000064886.13.wgt.RDat	1	111200770	111200771	0.2412	NA	NA	NA	NA	NA	NA	558	0	enet	0.21	3.1e-17	NA	NA	NA	NA	NA	NA	NA	1	111200771	111243440	+	NA	NA
ENSG00000064886	sCCA3	CHI3L2	../03.reference/FUSION/sCCA_weights_v8///sCCA3/sCCA3.ENSG00000064886.13.wgt.RDat	1	111200770	111200771	0.1561	NA	NA	NA	NA	NA	NA	558	0	enet	0.14	5e-12	NA	NA	NA	NA	NA	NA	NA	1	111200771	111243440	+	NA	NA
ENSG00000064932	sCCA1	SBNO2	../03.reference/FUSION/sCCA_weights_v8///sCCA1/sCCA1.ENSG00000064932.15.wgt.RDat	19	1174282	1174283	0.2197	NA	NA	NA	NA	NA	NA	425	0	top1	0.14	3.9e-12	NA	NA	NA	NA	NA	NA	NA	19	1107636	1174283	-	NA	NA
ENSG00000064932	sCCA2	SBNO2	../03.reference/FUSION/sCCA_weights_v8///sCCA2/sCCA2.ENSG00000064932.15.wgt.RDat	19	1174282	1174283	0.2083	NA	NA	NA	NA	NA	NA	425	0	lasso	0.078	4.5e-07	NA	NA	NA	NA	NA	NA	NA	19	1107636	1174283	-	NA	NA
ENSG00000064932	sCCA3	SBNO2	../03.reference/FUSION/sCCA_weights_v8///sCCA3/sCCA3.ENSG00000064932.15.wgt.RDat	19	1174282	1174283	0.1168	NA	NA	NA	NA	NA	NA	425	0	top1	0.015	0.019	NA	NA	NA	NA	NA	NA	NA	19	1107636	1174283	-	NA	NA
ENSG00000064933	sCCA1	PMS1	../03.reference/FUSION/sCCA_weights_v8///sCCA1/sCCA1.ENSG00000064933.17.wgt.RDat	2	189784084	189784085	0.337	NA	NA	NA	NA	NA	NA	312	0	lasso	0.37	8.3e-33	NA	NA	NA	NA	NA	NA	NA	2	189784085	189877629	+	NA	NA
ENSG00000064933	sCCA2	PMS1	../03.reference/FUSION/sCCA_weights_v8///sCCA2/sCCA2.ENSG00000064933.17.wgt.RDat	2	189784084	189784085	0.1602	NA	NA	NA	NA	NA	NA	312	0	enet	0.071	1.4e-06	NA	NA	NA	NA	NA	NA	NA	2	189784085	189877629	+	NA	NA
ENSG00000064933	sCCA3	PMS1	../03.reference/FUSION/sCCA_weights_v8///sCCA3/sCCA3.ENSG00000064933.17.wgt.RDat	2	189784084	189784085	0.2905	NA	NA	NA	NA	NA	NA	312	0	lasso	0.32	1.6e-27	NA	NA	NA	NA	NA	NA	NA	2	189784085	189877629	+	NA	NA
ENSG00000064961	sCCA1	HMG20B	../03.reference/FUSION/sCCA_weights_v8///sCCA1/sCCA1.ENSG00000064961.18.wgt.RDat	19	3572776	3572777	0.1607	NA	NA	NA	NA	NA	NA	375	0	top1	0.05	4.6e-05	NA	NA	NA	NA	NA	NA	NA	19	3572777	3579088	+	NA	NA
ENSG00000064961	sCCA3	HMG20B	../03.reference/FUSION/sCCA_weights_v8///sCCA3/sCCA3.ENSG00000064961.18.wgt.RDat	19	3572776	3572777	0.0931	NA	NA	NA	NA	NA	NA	375	0	top1	0.053	2.7e-05	NA	NA	NA	NA	NA	NA	NA	19	3572777	3579088	+	NA	NA
ENSG00000064989	sCCA1	CALCRL	../03.reference/FUSION/sCCA_weights_v8///sCCA1/sCCA1.ENSG00000064989.12.wgt.RDat	2	187448459	187448460	0.4641	NA	NA	NA	NA	NA	NA	249	0	top1	0.4	6.4e-36	NA	NA	NA	NA	NA	NA	NA	2	187343129	187448460	-	0.00816	0
ENSG00000064989	sCCA3	CALCRL	../03.reference/FUSION/sCCA_weights_v8///sCCA3/sCCA3.ENSG00000064989.12.wgt.RDat	2	187448459	187448460	0.2288	NA	NA	NA	NA	NA	NA	249	0	top1	0.24	1.3e-19	NA	NA	NA	NA	NA	NA	NA	2	187343129	187448460	-	0.0087	0
ENSG00000065000	sCCA1	AP3D1	../03.reference/FUSION/sCCA_weights_v8///sCCA1/sCCA1.ENSG00000065000.15.wgt.RDat	19	2164464	2164465	0.4712	NA	NA	NA	NA	NA	NA	408	0	lasso	0.45	2e-41	NA	NA	NA	NA	NA	NA	NA	19	2100988	2164465	-	NA	NA
ENSG00000065000	sCCA2	AP3D1	../03.reference/FUSION/sCCA_weights_v8///sCCA2/sCCA2.ENSG00000065000.15.wgt.RDat	19	2164464	2164465	0.4595	NA	NA	NA	NA	NA	NA	408	0	lasso	0.44	6.7e-40	NA	NA	NA	NA	NA	NA	NA	19	2100988	2164465	-	NA	NA
ENSG00000065000	sCCA3	AP3D1	../03.reference/FUSION/sCCA_weights_v8///sCCA3/sCCA3.ENSG00000065000.15.wgt.RDat	19	2164464	2164465	0.2471	NA	NA	NA	NA	NA	NA	408	0	top1	0.23	1.3e-19	NA	NA	NA	NA	NA	NA	NA	19	2100988	2164465	-	NA	NA
ENSG00000065029	sCCA1	ZNF76	../03.reference/FUSION/sCCA_weights_v8///sCCA1/sCCA1.ENSG00000065029.14.wgt.RDat	6	35258981	35258982	0.1565	NA	NA	NA	NA	NA	NA	424	0	lasso	0.18	2.4e-15	NA	NA	NA	NA	NA	NA	NA	6	35258982	35295985	+	NA	NA
ENSG00000065029	sCCA2	ZNF76	../03.reference/FUSION/sCCA_weights_v8///sCCA2/sCCA2.ENSG00000065029.14.wgt.RDat	6	35258981	35258982	0.1004	NA	NA	NA	NA	NA	NA	424	0	top1	0.092	3.9e-08	NA	NA	NA	NA	NA	NA	NA	6	35258982	35295985	+	NA	NA
ENSG00000065029	sCCA3	ZNF76	../03.reference/FUSION/sCCA_weights_v8///sCCA3/sCCA3.ENSG00000065029.14.wgt.RDat	6	35258981	35258982	0.0642	NA	NA	NA	NA	NA	NA	424	0	lasso	0.017	0.013	NA	NA	NA	NA	NA	NA	NA	6	35258982	35295985	+	NA	NA
ENSG00000065054	sCCA1	SLC9A3R2	../03.reference/FUSION/sCCA_weights_v8///sCCA1/sCCA1.ENSG00000065054.13.wgt.RDat	16	2025355	2025356	0.1395	NA	NA	NA	NA	NA	NA	400	0	top1	0.077	5e-07	NA	NA	NA	NA	NA	NA	NA	16	2025356	2039026	+	NA	NA
ENSG00000065054	sCCA2	SLC9A3R2	../03.reference/FUSION/sCCA_weights_v8///sCCA2/sCCA2.ENSG00000065054.13.wgt.RDat	16	2025355	2025356	0.064	NA	NA	NA	NA	NA	NA	400	0	top1	0.026	0.0028	NA	NA	NA	NA	NA	NA	NA	16	2025356	2039026	+	NA	NA
ENSG00000065057	sCCA1	NTHL1	../03.reference/FUSION/sCCA_weights_v8///sCCA1/sCCA1.ENSG00000065057.7.wgt.RDat	16	2047463	2047464	0.1385	NA	NA	NA	NA	NA	NA	389	0	enet	0.049	5.9e-05	NA	NA	NA	NA	NA	NA	NA	16	2039815	2047464	-	NA	NA
ENSG00000065057	sCCA2	NTHL1	../03.reference/FUSION/sCCA_weights_v8///sCCA2/sCCA2.ENSG00000065057.7.wgt.RDat	16	2047463	2047464	0.1079	NA	NA	NA	NA	NA	NA	389	0	enet	0.039	0.00033	NA	NA	NA	NA	NA	NA	NA	16	2039815	2047464	-	NA	NA
ENSG00000065150	sCCA1	IPO5	../03.reference/FUSION/sCCA_weights_v8///sCCA1/sCCA1.ENSG00000065150.18.wgt.RDat	13	97953657	97953658	0.1853	NA	NA	NA	NA	NA	NA	549	0	enet	0.037	0.00045	NA	NA	NA	NA	NA	NA	NA	13	97953658	98024297	+	NA	NA
ENSG00000065150	sCCA2	IPO5	../03.reference/FUSION/sCCA_weights_v8///sCCA2/sCCA2.ENSG00000065150.18.wgt.RDat	13	97953657	97953658	0.0865	NA	NA	NA	NA	NA	NA	549	0	lasso	0.023	0.0046	NA	NA	NA	NA	NA	NA	NA	13	97953658	98024297	+	NA	NA
ENSG00000065150	sCCA3	IPO5	../03.reference/FUSION/sCCA_weights_v8///sCCA3/sCCA3.ENSG00000065150.18.wgt.RDat	13	97953657	97953658	0.1185	NA	NA	NA	NA	NA	NA	549	0	enet	0.012	0.029	NA	NA	NA	NA	NA	NA	NA	13	97953658	98024297	+	NA	NA
ENSG00000065154	sCCA1	OAT	../03.reference/FUSION/sCCA_weights_v8///sCCA1/sCCA1.ENSG00000065154.11.wgt.RDat	10	124418975	124418976	0.2629	NA	NA	NA	NA	NA	NA	453	0	top1	0.19	1.5e-15	NA	NA	NA	NA	NA	NA	NA	10	124397303	124418976	-	0.0121	0
ENSG00000065154	sCCA2	OAT	../03.reference/FUSION/sCCA_weights_v8///sCCA2/sCCA2.ENSG00000065154.11.wgt.RDat	10	124418975	124418976	0.1069	NA	NA	NA	NA	NA	NA	453	0	enet	0.037	0.00043	NA	NA	NA	NA	NA	NA	NA	10	124397303	124418976	-	NA	NA
[truncated: 36,390 more rows]
