# Supplementary material for: Multivariate genome-wide analysis reveals shared genetic architecture and brain structural correlates of human cognitive abilities
Source: Sci Rep. 2025 Nov 24;15:41596. doi: 10.1038/s41598-025-25509-z (PMC12644536; doi:10.1038/s41598-025-25509-z)
Supplement: Supplementary file 4 — Supplementary Information 4. [file 41598_2025_25509_MOESM4_ESM.txt]

GENE	SYMBOL	CHR	START	STOP	ZSTAT	P	P_bon
ENSG00000171735	CAMTA1	1	6845384	7829766	6.0194	8.7548e-10	1.404445016e-05
ENSG00000121764	HCRTR1	1	32083287	32098119	5.8712	2.1634e-09	3.47052628e-05
ENSG00000162517	PEF1	1	32095463	32110497	5.3384	4.688e-08	0.00075204896
ENSG00000084636	COL16A1	1	32117848	32169920	6.4457	5.7534e-11	9.22960428e-07
ENSG00000142949	PTPRF	1	43990858	44089343	6.1851	3.1022e-10	4.97654924e-06
ENSG00000066135	KDM4A	1	44115829	44171186	5.959	1.2692e-09	2.03605064e-05
ENSG00000126091	ST3GAL3	1	44171495	44396831	6.5101	3.7557e-11	6.02489394e-07
ENSG00000117407	ARTN	1	44398992	44402913	6.8894	2.8019e-12	4.49480798e-08
ENSG00000117410	ATP6V0B	1	44440159	44443967	6.5723	2.4773e-11	3.97408466e-07
ENSG00000173406	DAB1	1	57460451	59012406	5.5283	1.6167e-08	0.000259351014
ENSG00000172260	NEGR1	1	71861623	72748417	6.2475	2.0856e-10	3.34571952e-06
ENSG00000117500	TMED5	1	93615299	93646285	4.7609	9.6347e-07	0.01545598574
ENSG00000221986	MYBPHL	1	109834987	109849663	5.324	5.0745e-08	0.00081405129
ENSG00000134243	SORT1	1	109852192	109940573	5.3375	4.7116e-08	0.000755834872
ENSG00000143106	PSMA5	1	109941653	109969062	5.3246	5.0584e-08	0.000811468528
ENSG00000143028	SYPL2	1	110009180	110024759	4.7296	1.1248e-06	0.0180440416
ENSG00000162650	ATXN7L2	1	110026101	110035426	5.4985	1.9152e-08	0.000307236384
ENSG00000174151	CYB561D1	1	110036674	110045554	6.1094	5e-10	8.021e-06
ENSG00000181754	AMIGO1	1	110046797	110052360	5.918	1.6297e-09	2.61436474e-05
ENSG00000143614	GATAD2B	1	153777201	153895451	5.3275	4.9792e-08	0.000798763264
ENSG00000198837	DENND4B	1	153901977	153919172	4.7723	9.1062e-07	0.01460816604
ENSG00000143578	CREB3L4	1	153940010	153946839	5.1074	1.6333e-07	0.00262013986
ENSG00000143552	NUP210L	1	153965161	154127592	4.5215	3.0703e-06	0.0492537526
ENSG00000143603	KCNN3	1	154669931	154842756	4.5383	2.836e-06	0.045495112
ENSG00000117523	PRRC2C	1	171454651	171562650	4.5896	2.221e-06	0.035629282
ENSG00000198700	IPO9	1	201798269	201853422	6.4728	4.8112e-11	7.71812704e-07
ENSG00000163431	LMOD1	1	201865580	201915715	5.5232	1.6649e-08	0.000267083258
ENSG00000116957	TBCE	1	235530675	235612283	5.1157	1.5629e-07	0.00250720418
ENSG00000162885	B3GALNT2	1	235613238	235667781	5.191	1.0461e-07	0.00167815362
ENSG00000054282	SDCCAG8	1	243419320	243663394	4.9412	3.8815e-07	0.0062267023
ENSG00000143882	ATP6V1C2	2	10861775	10925236	4.5884	2.2336e-06	0.0358314112
ENSG00000119820	YIPF4	2	32502979	32541663	4.7565	9.8465e-07	0.0157957553
ENSG00000115760	BIRC6	2	32582096	32843966	4.6204	1.9146e-06	0.0307140132
ENSG00000143919	CAMKMT	2	44589089	44999731	5.3855	3.6119e-08	0.000579420998
ENSG00000179915	NRXN1	2	50145643	51259674	5.2583	7.2695e-08	0.00116617319
ENSG00000119866	BCL11A	2	60678302	60780702	6.2201	2.4847e-10	3.98595574e-06
ENSG00000075292	ZNF638	2	71503691	71662199	6.3827	8.6978e-11	1.395301076e-06
ENSG00000135624	CCT7	2	73460548	73480149	4.8285	6.8771e-07	0.01103224382
ENSG00000116127	ALMS1	2	73612886	73837920	6.8675	3.2671e-12	5.24108182e-08
ENSG00000144034	TPRKB	2	73956231	73964527	5.4025	3.2862e-08	0.000527172204
ENSG00000144218	AFF3	2	100162323	100759201	5.5392	1.5191e-08	0.000243694022
ENSG00000170500	LONRF2	2	100889753	100939195	6.5766	2.4067e-11	3.86082814e-07
ENSG00000115526	CHST10	2	101008327	101034118	5.2785	6.5119e-08	0.001044638998
ENSG00000168702	LRP1B	2	140988992	142889270	5.6708	7.1078e-09	0.0001140233276
ENSG00000075884	ARHGAP15	2	143848931	144525921	6.7127	9.5552e-12	1.532845184e-07
ENSG00000115159	GPD2	2	157291802	157470247	5.2386	8.0886e-08	0.001297573212
ENSG00000136560	TANK	2	161993419	162092732	7.0373	9.8033e-13	1.572645386e-08
ENSG00000197635	DPP4	2	162848751	162931052	7.2078	2.8427e-13	4.56025934e-09
ENSG00000172878	METAP1D	2	172864490	172947158	4.5219	3.0646e-06	0.0491623132
ENSG00000178074	C2orf69	2	200775979	200820658	4.7145	1.2116e-06	0.0194364872
ENSG00000162971	TYW5	2	200794698	200820459	4.6973	1.3179e-06	0.0211417518
ENSG00000144460	NYAP2	2	226265364	226518734	4.6272	1.8535e-06	0.029733847
ENSG00000157985	AGAP1	2	236402733	237040444	6.669	1.2881e-11	2.06637002e-07
ENSG00000222007	AC064874.1	2	236682499	236692031	4.6481	1.6747e-06	0.0268655374
ENSG00000182177	ASB18	2	237102095	237173052	4.7117	1.2284e-06	0.0197059928
ENSG00000154822	PLCL2	3	16844159	17132086	6.0724	6.3021e-10	1.010982882e-05
ENSG00000131374	TBC1D5	3	17198654	18486309	5.0717	1.9715e-07	0.0031626803
ENSG00000170142	UBE2E1	3	23847394	23932807	5.6297	9.0281e-09	0.0001448287802
ENSG00000197885	NKIRAS1	3	23933151	23988082	4.7103	1.2365e-06	0.019835933
ENSG00000174748	RPL15	3	23958036	23965183	4.6397	1.7442e-06	0.0279804564
ENSG00000174738	NR1D2	3	23986751	24022109	4.5751	2.38e-06	0.03817996
ENSG00000114268	PFKFB4	3	48555117	48599448	6.2709	1.7947e-10	2.87905774e-06
ENSG00000225697	SLC26A6	3	48663156	48672926	5.3749	3.831e-08	0.00061456902
ENSG00000008300	CELSR3	3	48673902	48700348	6.006	9.5071e-10	1.525128982e-05
ENSG00000213672	NCKIPSD	3	48701364	48723797	5.3743	3.8431e-08	0.000616510102
ENSG00000068745	IP6K2	3	48725436	48777786	5.7197	5.337e-09	8.5616154e-05
ENSG00000178035	IMPDH2	3	49061758	49066841	7.2155	2.6864e-13	4.30952288e-09
ENSG00000177352	CCDC71	3	49199968	49203754	4.5831	2.2905e-06	0.036744201
ENSG00000185909	KLHDC8B	3	49209044	49213917	7.2951	1.4918e-13	2.39314556e-09
ENSG00000236980	C3orf84	3	49215065	49229291	6.7033	1.019e-11	1.6346798e-07
ENSG00000225399	RP11-3B7.1	3	49297518	49298744	4.7473	1.0308e-06	0.0165360936
ENSG00000188315	C3orf62	3	49306035	49315342	6.8126	4.7941e-12	7.69069522e-08
ENSG00000114316	USP4	3	49315264	49378145	6.9055	2.5016e-12	4.01306672e-08
ENSG00000233276	GPX1	3	49394609	49396033	10.432	8.835e-26	1.4173107e-21
ENSG00000067560	RHOA	3	49396578	49450431	6.0197	8.738e-10	1.40174996e-05
ENSG00000145022	TCTA	3	49449639	49453908	6.1094	5e-10	8.021e-06
ENSG00000145020	AMT	3	49454211	49460186	6.1094	5e-10	8.021e-06
ENSG00000145029	NICN1	3	49460379	49466759	6.1094	5e-10	8.021e-06
ENSG00000173402	DAG1	3	49506146	49573048	6.7652	6.6583e-12	1.068124486e-07
ENSG00000164061	BSN	3	49591922	49708978	6.1094	5e-10	8.021e-06
ENSG00000164062	APEH	3	49711435	49721396	6.1094	5e-10	8.021e-06
ENSG00000173531	MST1	3	49721380	49726934	6.1094	5e-10	8.021e-06
ENSG00000164068	RNF123	3	49726932	49758962	6.6642	1.3309e-11	2.13502978e-07
ENSG00000176095	IP6K1	3	49761727	49823975	7.1449	4.5036e-13	7.22467512e-09
ENSG00000187492	CDHR4	3	49828165	49837268	4.9424	3.8588e-07	0.00619028696
ENSG00000182179	UBA7	3	49842640	49851379	5.6688	7.1906e-09	0.0001153516052
ENSG00000183763	TRAIP	3	49866034	49894007	7.1329	4.9144e-13	7.88368048e-09
ENSG00000164076	CAMKV	3	49895421	49907655	6.1094	5e-10	8.021e-06
ENSG00000164078	MST1R	3	49924435	49941299	6.1094	5e-10	8.021e-06
ENSG00000228008	CTD-2330K9.3	3	49941278	49954370	6.1094	5e-10	8.021e-06
ENSG00000164077	MON1A	3	49946302	49967606	8.8906	3.04e-19	4.876768e-15
ENSG00000004534	RBM6	3	49977440	50137478	7.956	8.8818e-16	1.424818356e-11
ENSG00000003756	RBM5	3	50126341	50156454	6.1094	5e-10	8.021e-06
ENSG00000001617	SEMA3F	3	50192478	50226508	7.7995	3.1086e-15	4.98681612e-11
ENSG00000114349	GNAT1	3	50229045	50233949	7.2761	1.7178e-13	2.75569476e-09
ENSG00000010327	STAB1	3	52529354	52558511	5.6303	8.9964e-09	0.0001443202488
ENSG00000168268	NT5DC2	3	52558386	52569070	5.6972	6.0892e-09	9.76829464e-05
ENSG00000168273	SMIM4	3	52568029	52613253	5.0529	2.1754e-07	0.00348977668
ENSG00000163939	PBRM1	3	52579368	52719933	5.0319	2.4287e-07	0.00389612054
ENSG00000163938	GNL3	3	52715172	52728508	4.9677	3.388e-07	0.0054350296
ENSG00000114902	SPCS1	3	52738971	52742182	5.0017	2.8413e-07	0.00455801346
ENSG00000114904	NEK4	3	52744800	52804965	4.7991	7.9676e-07	0.01278162392
ENSG00000055957	ITIH1	3	52811603	52826078	4.6652	1.5419e-06	0.0247351598
ENSG00000163935	SFMBT1	3	52937588	53080766	4.8292	6.8554e-07	0.01099743268
ENSG00000163946	FAM208A	3	56654161	56717265	4.6533	1.6331e-06	0.0261981902
ENSG00000114861	FOXP1	3	71003844	71633140	6.6594	1.375e-11	2.205775e-07
ENSG00000169855	ROBO1	3	78646390	79816965	4.6927	1.3478e-06	0.0216214076
ENSG00000178694	NSUN3	3	93781760	93847389	5.1392	1.3793e-07	0.00221267306
ENSG00000175455	CCDC14	3	123616152	123680564	4.9755	3.2547e-07	0.00522118974
ENSG00000160145	KALRN	3	123798870	124445172	4.6404	1.7388e-06	0.0278938296
ENSG00000154928	EPHB1	3	134316643	134979309	4.9659	3.4186e-07	0.00548411812
ENSG00000121892	PDS5A	4	39824483	39979576	4.5583	2.579e-06	0.041372318
ENSG00000145242	EPHA5	4	66185281	66536213	4.7108	1.2336e-06	0.0197894112
ENSG00000168769	TET2	4	106067032	106200973	6.9906	1.369e-12	2.1961498e-08
ENSG00000138777	PPA2	4	106290234	106395238	4.6097	2.0164e-06	0.0323470888
ENSG00000138653	NDST4	4	115748919	116035032	4.5551	2.6175e-06	0.041989935
ENSG00000137473	TTC29	4	147627790	147867034	6.5285	3.3226e-11	5.33011492e-07
ENSG00000164142	FAM160A1	4	152330368	152584784	5.6866	6.4786e-09	0.0001039297012
ENSG00000059691	PET112	4	152591656	152682175	7.1284	5.0759e-13	8.14275878e-09
ENSG00000052795	FNIP2	4	159690290	159829201	5.43	2.8174e-08	0.000451967308
ENSG00000150625	GPM6A	4	176554085	176923815	4.7507	1.0134e-06	0.0162569628
ENSG00000173320	STOX2	4	184774584	184944679	4.6025	2.0868e-06	0.0334764456
ENSG00000113448	PDE4D	5	58264865	59817947	5.1577	1.2498e-07	0.00200492916
ENSG00000164181	ELOVL7	5	60047618	60140216	4.5642	2.5072e-06	0.0402205024
ENSG00000069020	MAST4	5	65892176	66465423	5.4575	2.4141e-08	0.000387269922
ENSG00000081189	MEF2C	5	88013975	88199922	7.2294	2.4264e-13	3.89243088e-09
ENSG00000184349	EFNA5	5	106712590	107006596	5.4945	1.9594e-08	0.000314326948
ENSG00000112893	MAN2A1	5	109025067	109205326	4.659	1.589e-06	0.025490738
ENSG00000198055	GRK6	5	176830205	176869902	5.3368	4.7313e-08	0.000758995146
ENSG00000131188	PRR7	5	176873446	176883283	5.5433	1.4843e-08	0.000238111406
ENSG00000113758	DBN1	5	176883609	176901402	5.6315	8.9334e-09	0.0001433096028
ENSG00000205269	TMEM170B	6	11537938	11583757	5.5454	1.4667e-08	0.000235288014
ENSG00000112137	PHACTR1	6	12717893	13288645	5.6296	9.0336e-09	0.0001449170112
ENSG00000180537	RNF182	6	13924677	13980533	4.7349	1.0957e-06	0.0175772194
ENSG00000008083	JARID2	6	15246527	15522252	4.6206	1.9131e-06	0.0306899502
ENSG00000188107	EYS	6	64429876	66417118	4.6454	1.6971e-06	0.0272248782
ENSG00000118689	FOXO3	6	108881038	109005977	7.8064	2.9421e-15	4.71971682e-11
ENSG00000146555	SDK1	7	3341080	4308632	5.0574	2.1248e-07	0.00340860416
ENSG00000005108	THSD7A	7	11409984	11871824	4.9355	3.9982e-07	0.00641391244
ENSG00000136267	DGKB	7	14184674	15014402	5.2218	8.8602e-08	0.001421353284
ENSG00000154678	PDE1C	7	31790793	32338941	5.778	3.7808e-09	6.06515936e-05
ENSG00000105778	AVL9	7	32535038	33078516	4.5708	2.4294e-06	0.0389724348
ENSG00000106536	POU6F2	7	39017598	39532694	6.31	1.3952e-10	2.23817984e-06
ENSG00000158321	AUTS2	7	69063905	70258054	5.1756	1.1357e-07	0.00182188994
ENSG00000183166	CALN1	7	71244476	71912136	5.2609	7.1673e-08	0.001149778266
ENSG00000198822	GRM3	7	86273230	86494200	5.916	1.6497e-09	2.64644874e-05
ENSG00000257923	CUX1	7	101458959	101927249	4.6569	1.605e-06	0.02574741
ENSG00000135250	SRPK2	7	104751151	105039755	5.3896	3.5299e-08	0.000566266558
ENSG00000128595	CALU	7	128379346	128411861	5.6828	6.6244e-09	0.0001062686248
ENSG00000128617	OPN1SW	7	128412545	128415844	5.2061	9.6448e-08	0.001547218816
ENSG00000131558	EXOC4	7	132937829	133751342	7.7293	5.4083e-15	8.67599486e-11
ENSG00000080802	CNOT4	7	135046547	135194875	6.0138	9.0603e-10	1.453453326e-05
ENSG00000155093	PTPRN2	7	157331750	158380480	4.7448	1.0434e-06	0.0167382228
ENSG00000170289	CNGB3	8	87566205	87755903	5.4012	3.3099e-08	0.000530974158
ENSG00000079102	RUNX1T1	8	92967203	93115514	4.5515	2.6635e-06	0.042727867
ENSG00000182197	EXT1	8	118806729	119124092	7.251	2.0678e-13	3.31716476e-09
ENSG00000153310	FAM49B	8	130851839	131029375	4.8942	4.9353e-07	0.00791720826
ENSG00000171045	TSNARE1	8	143293441	143484601	6.3193	1.3136e-10	2.10727712e-06
ENSG00000181790	BAI1	8	143530791	143626370	4.7782	8.8429e-07	0.01418578018
ENSG00000167653	PSCA	8	143751726	143764142	4.9295	4.1228e-07	0.00661379576
ENSG00000187954	CYHR1	8	145674965	145691060	6.1094	5e-10	8.021e-06
ENSG00000160973	FOXH1	8	145698795	145701718	5.924	1.5709e-09	2.52003778e-05
ENSG00000160972	PPP1R16A	8	145703352	145727504	6.1094	5e-10	8.021e-06
ENSG00000167701	GPT	8	145728356	145732557	5.8284	2.7988e-09	4.48983496e-05
ENSG00000160957	RECQL4	8	145736667	145743229	5.0327	2.418e-07	0.0038789556
ENSG00000254402	LRRC24	8	145747761	145752416	4.936	3.9873e-07	0.00639642666
ENSG00000147799	ARHGAP39	8	145754563	145911194	5.1299	1.4497e-07	0.00232560874
ENSG00000107282	APBA1	9	72042446	72287222	4.6004	2.1083e-06	0.0338213486
ENSG00000185920	PTCH1	9	98205262	98279339	4.5483	2.7043e-06	0.0433823806
ENSG00000130956	HABP4	9	99212483	99253618	5.0776	1.9116e-07	0.00306658872
ENSG00000160563	MED27	9	134735494	134955295	6.1427	4.0556e-10	6.50599352e-06
ENSG00000185736	ADARB2	10	1228073	1779670	4.5255	3.0128e-06	0.0483313376
ENSG00000171988	JMJD1C	10	64926981	65225722	5.8699	2.1808e-09	3.49843936e-05
ENSG00000165476	REEP3	10	65281123	65384883	5.1538	1.2762e-07	0.00204728004
ENSG00000095485	CWF19L1	10	101992055	102027437	4.8128	7.4404e-07	0.01193588968
ENSG00000166171	DPCD	10	103330317	103369425	4.6703	1.5035e-06	0.024119147
ENSG00000107829	FBXW4	10	103370423	103455052	4.8478	6.2405e-07	0.0100110101
ENSG00000198408	MGEA5	10	103544200	103578696	6.1094	5e-10	8.021e-06
ENSG00000120049	KCNIP2	10	103585731	103603677	5.2086	9.5131e-08	0.001526091502
ENSG00000120029	C10orf76	10	103605356	103815950	6.8651	3.3216e-12	5.32851072e-08
ENSG00000107859	PITX3	10	103989943	104001231	5.5245	1.6519e-08	0.000264997798
ENSG00000107862	GBF1	10	104005289	104142656	5.721	5.2959e-09	8.49568278e-05
ENSG00000107679	PLEKHA1	10	124134212	124191867	5.4571	2.4202e-08	0.000388248484
ENSG00000254636	ARMS2	10	124214169	124216868	4.547	2.721e-06	0.043650282
ENSG00000187398	LUZP2	11	24518516	25104150	4.6903	1.3642e-06	0.0218844964
ENSG00000148948	LRRC4C	11	40135753	41481323	4.7834	8.6184e-07	0.01382563728
ENSG00000166793	YPEL4	11	57412560	57417417	4.761	9.6337e-07	0.01545438154
ENSG00000172409	CLP1	11	57416465	57429340	5.0357	2.3811e-07	0.00381976062
ENSG00000156599	ZDHHC5	11	57435219	57468659	5.6639	7.3978e-09	0.0001186755076
ENSG00000156603	MED19	11	57471186	57479693	5.4157	3.0528e-08	0.000489730176
ENSG00000213593	TMX2	11	57480072	57508445	5.073	1.9576e-07	0.00314038192
ENSG00000254462	TMX2-CTNND1	11	57480077	57559058	4.7403	1.067e-06	0.017116814
ENSG00000173486	FKBP2	11	64008475	64011604	6.1094	5e-10	8.021e-06
ENSG00000173457	PPP1R14B	11	64011956	64014413	5.3354	4.7664e-08	0.000764625888
ENSG00000077458	FAM76B	11	95502106	95523573	4.9554	3.6086e-07	0.00578891612
ENSG00000166037	CEP57	11	95523129	95565857	5.0097	2.7257e-07	0.00437256794
ENSG00000087053	MTMR2	11	95566046	95658479	5.2311	8.4263e-08	0.001351747046
ENSG00000152578	GRIA4	11	105480721	105852819	5.8393	2.6215e-09	4.2054103e-05
ENSG00000170903	MSANTD4	11	105866350	105893130	4.8468	6.2744e-07	0.01006539248
ENSG00000149295	DRD2	11	113280318	113346413	5.5513	1.4178e-08	0.000227443476
ENSG00000273079	GRIN2B	12	13693165	14133053	4.522	3.0636e-06	0.0491462712
ENSG00000171681	ATF7IP	12	14518610	14651697	5.182	1.0978e-07	0.00176109076
ENSG00000134533	RERG	12	15260717	15501609	5.5007	1.891e-08	0.00030335422
ENSG00000151490	PTPRO	12	15475331	15750333	6.4259	6.5531e-11	1.051248302e-06
ENSG00000023697	DERA	12	16064106	16190220	5.158	1.2483e-07	0.00200252286
ENSG00000181418	DDN	12	49388932	49393092	5.043	2.2916e-07	0.00367618472
ENSG00000139644	TMBIM6	12	50101508	50158717	4.7346	1.0976e-06	0.0176076992
ENSG00000111540	RAB5B	12	56367697	56388490	4.8789	5.3328e-07	0.00855487776
ENSG00000065361	ERBB3	12	56473641	56497289	4.9594	3.5363e-07	0.00567293246
ENSG00000150967	ABCB9	12	123405498	123466196	6.0319	8.1008e-10	1.299530336e-05
ENSG00000090975	PITPNM2	12	123468027	123634562	6.3911	8.2347e-11	1.321010574e-06
ENSG00000051825	MPHOSPH9	12	123636867	123728561	6.0673	6.5027e-10	1.043163134e-05
ENSG00000130921	C12orf65	12	123717463	123742506	6.0979	5.3745e-10	8.6217729e-06
ENSG00000139697	SBNO1	12	123773656	123849390	5.0824	1.8637e-07	0.00298974754
ENSG00000118946	PCDH17	13	58205944	58303445	6.6163	1.841e-11	2.9533322e-07
ENSG00000139910	NOVA1	14	26912299	27066960	5.2272	8.6027e-08	0.001380045134
ENSG00000184304	PRKD1	14	30045687	30661104	5.0624	2.0696e-07	0.00332005232
ENSG00000119599	DCAF4	14	73393040	73426411	4.9111	4.5273e-07	0.00726269466
ENSG00000053254	FOXN3	14	89591215	90085493	4.7825	8.6562e-07	0.01388627604
ENSG00000137872	SEMA6D	15	47476298	48066420	5.3271	4.9896e-08	0.000800431632
ENSG00000104112	SCG3	15	51973550	52013223	4.7003	1.2989e-06	0.0208369538
ENSG00000140598	EFTUD1	15	82422571	82555104	7.3136	1.3006e-13	2.08642252e-09
ENSG00000188659	FAM154B	15	82555151	82577271	5.9495	1.3447e-09	2.15716774e-05
ENSG00000260836	RP11-152F13.10	15	83208783	83224682	5.2728	6.7182e-08	0.001077733644
ENSG00000261086	RP11-379H8.1	15	83209620	83231124	6.809	4.9124e-12	7.88047208e-08
ENSG00000214575	CPEB1	15	83211951	83317612	4.6558	1.6137e-06	0.0258869754
ENSG00000186628	FSD2	15	83424114	83474822	5.2186	9.0116e-08	0.001445640872
ENSG00000169609	C15orf40	15	83657193	83680393	4.5836	2.2853e-06	0.0366607826
ENSG00000064726	BTBD1	15	83685174	83736106	5.1279	1.4646e-07	0.00234951132
ENSG00000196557	CACNA1H	16	1203241	1271771	4.5331	2.9068e-06	0.0466308856
ENSG00000078328	RBFOX1	16	6069095	7763340	8.1161	2.4078e-16	3.86259276e-12
ENSG00000183454	GRIN2A	16	9852376	10276611	5.4073	3.1988e-08	0.000513151496
ENSG00000090905	TNRC6A	16	24741016	24838953	4.761	9.6314e-07	0.01545069188
ENSG00000261832	CLN3	16	28477974	28503333	5.8669	2.2196e-09	3.56068232e-05
ENSG00000188603	CLN3	16	28477983	28506896	5.8669	2.2196e-09	3.56068232e-05
ENSG00000176046	NUPR1	16	28548606	28550495	4.9426	3.855e-07	0.006184191
ENSG00000176476	CCDC101	16	28565236	28603111	5.384	3.6418e-08	0.000584217556
ENSG00000197165	SULT1A2	16	28603264	28608430	5.2555	7.3828e-08	0.001184348776
ENSG00000196502	SULT1A1	16	28616903	28634946	6.1094	5e-10	8.021e-06
ENSG00000168488	ATXN2L	16	28834356	28848558	6.071	6.3565e-10	1.01970973e-05
ENSG00000178952	TUFM	16	28853732	28857729	6.1094	5e-10	8.021e-06
ENSG00000178188	SH2B1	16	28857921	28885526	5.5674	1.2926e-08	0.000207358892
ENSG00000196296	ATP2A1	16	28889726	28915830	6.7355	8.1711e-12	1.310807862e-07
ENSG00000177548	RABEP2	16	28915742	28947847	5.402	3.2953e-08	0.000528632026
ENSG00000176953	NFATC2IP	16	28962128	28978418	5.4747	2.1913e-08	0.000351528346
ENSG00000169682	SPNS1	16	28985542	28995869	5.5228	1.6682e-08	0.000267612644
ENSG00000103479	RBL2	16	53467889	53525561	5.2786	6.5099e-08	0.001044318158
ENSG00000166971	AKTIP	16	53524952	53538323	5.1729	1.1527e-07	0.00184916134
ENSG00000150394	CDH8	16	61681146	62070939	4.9271	4.1722e-07	0.00669304324
ENSG00000124074	ENKD1	16	67696848	67701168	5.1017	1.6828e-07	0.00269954776
ENSG00000141084	RANBP10	16	67757005	67840555	4.566	2.4851e-06	0.0398659742
ENSG00000213398	LCAT	16	67973653	67978034	5.1008	1.6912e-07	0.00271302304
ENSG00000124067	SLC12A4	16	67977377	68003504	5.1129	1.586e-07	0.0025442612
ENSG00000224470	ATXN1L	16	71879894	71919171	5.0452	2.2647e-07	0.00363303174
ENSG00000182149	IST1	16	71879899	71962913	4.7596	9.6995e-07	0.0155599379
ENSG00000102984	ZNF821	16	71893583	71929239	5.0269	2.4926e-07	0.00399862892
ENSG00000152910	CNTNAP4	16	76311176	76593135	5.1664	1.1935e-07	0.0019146127
ENSG00000140945	CDH13	16	82660408	83830204	4.7728	9.085e-07	0.014574157
ENSG00000103264	FBXO31	16	87360593	87425748	6.3475	1.094e-10	1.7549948e-06
ENSG00000140941	MAP1LC3B	16	87417601	87438385	5.3995	3.3415e-08	0.00053604343
ENSG00000140948	ZCCHC14	16	87439852	87525651	5.9817	1.1042e-09	1.77135764e-05
ENSG00000108474	PIGL	17	16120505	16252115	4.6221	1.8997e-06	0.0304749874
ENSG00000108557	RAI1	17	17584787	17714767	5.1156	1.5639e-07	0.00250880838
ENSG00000108587	GOSR1	17	28804380	28854610	4.7268	1.1406e-06	0.0182975052
ENSG00000159314	ARHGAP27	17	43471275	43511787	6.6539	1.4269e-11	2.28903298e-07
ENSG00000225190	PLEKHM1	17	43513266	43568115	6.1094	5e-10	8.021e-06
ENSG00000120088	CRHR1	17	43699267	43913194	6.1094	5e-10	8.021e-06
ENSG00000185294	SPPL2C	17	43922256	43924438	6.8544	3.5812e-12	5.74496104e-08
ENSG00000186868	MAPT	17	43971748	44105700	6.1094	5e-10	8.021e-06
ENSG00000120071	KANSL1	17	44107282	44302733	6.176	3.2877e-10	5.27412834e-06
ENSG00000073969	NSF	17	44668035	44834830	7.3888	7.4107e-14	1.188824494e-09
ENSG00000108379	WNT3	17	44839872	44910520	7.6954	7.0499e-15	1.130944958e-10
ENSG00000108387	SEPT4	17	56597611	56618179	5.1924	1.0378e-07	0.00166483876
ENSG00000175175	PPM1E	17	56833230	57058983	5.2196	8.9668e-08	0.001438454056
ENSG00000108395	TRIM37	17	57059999	57184282	5.0562	2.1382e-07	0.00343010044
ENSG00000141452	C18orf8	18	21083473	21111746	5.7363	4.8384e-09	7.76176128e-05
ENSG00000141458	NPC1	18	21086148	21166862	5.8094	3.1344e-09	5.02820448e-05
ENSG00000215474	SKOR2	18	44746293	44775554	4.64	1.7424e-06	0.0279515808
ENSG00000187323	DCC	18	49866542	51057784	6.7901	5.6011e-12	8.98528462e-08
ENSG00000196628	TCF4	18	52889562	53332018	5.8841	2.0013e-09	3.21048546e-05
ENSG00000081138	CDH7	18	63417488	63548638	5.521	1.6858e-08	0.000270436036
ENSG00000130479	MAP1S	19	17830051	17845325	4.5609	2.5468e-06	0.0408557656
ENSG00000130475	FCHO1	19	17858527	17899377	4.9204	4.3194e-07	0.00692918148
ENSG00000249115	HAUS5	19	36103646	36116251	4.6557	1.6141e-06	0.0258933922
ENSG00000105668	UPK1A	19	36157715	36169367	6.26	1.9253e-10	3.08856626e-06
ENSG00000272333	KMT2B	19	36208921	36229779	5.6298	9.0218e-09	0.0001447277156
ENSG00000126246	IGFLR1	19	36230058	36233354	6.1094	5e-10	8.021e-06
ENSG00000267120	AD000671.6	19	36230153	36236333	5.8127	3.0728e-09	4.92938576e-05
ENSG00000004776	HSPB6	19	36245469	36248980	6.0481	7.3287e-10	1.175670054e-05
ENSG00000167595	C19orf55	19	36249044	36261930	5.868	2.2055e-09	3.5380631e-05
ENSG00000104879	CKM	19	45809672	45826235	5.4762	2.1723e-08	0.000348480366
ENSG00000185019	UBOX5	20	3088219	3140842	5.4948	1.9561e-08	0.000313797562
ENSG00000172264	MACROD2	20	13976015	16033842	4.5872	2.2462e-06	0.0360335404
ENSG00000126001	CEP250	20	34042985	34099804	4.996	2.9269e-07	0.00469533298
ENSG00000125991	ERGIC3	20	34129770	34145405	4.7611	9.6292e-07	0.01544716264
ENSG00000196090	PTPRT	20	40701392	41818610	5.5093	1.8017e-08	0.000289028714
ENSG00000101017	CD40	20	44746911	44758502	5.0611	2.0843e-07	0.00334363406
ENSG00000124207	CSE1L	20	47662849	47713489	4.657	1.6039e-06	0.0257297638
ENSG00000182240	BACE2	21	42539728	42654445	4.9977	2.9008e-07	0.00465346336
ENSG00000133422	MORC2	22	31321117	31364284	4.8288	6.8674e-07	0.01101668308
ENSG00000100321	SYNGR1	22	39745930	39781593	5.4672	2.2857e-08	0.000366671994
ENSG00000100324	TAB1	22	39795746	39833065	4.8006	7.9105e-07	0.0126900241
ENSG00000100346	CACNA1I	22	39966758	40085742	6.0481	7.3274e-10	1.175461508e-05
ENSG00000251322	SHANK3	22	51112843	51171726	4.8566	5.9719e-07	0.00958012198
