# Supplementary material for: Multivariate genome-wide analysis reveals shared genetic architecture and brain structural correlates of human cognitive abilities
Source: Sci Rep. 2025 Nov 24;15:41596. doi: 10.1038/s41598-025-25509-z (PMC12644536; doi:10.1038/s41598-025-25509-z)
Supplement: Supplementary file 5 — Supplementary Information 5. [file 41598_2025_25509_MOESM5_ESM.txt]

Category	GeneSet	N_genes	N_overlap	p	adjP	genes	link
Curated_gene_sets	WP_16P112_DISTAL_DELETION_SYNDROME	30	8	1.53197488247106e-08	9.95017686164953e-05	SDCCAG8:ATXN2L:TUFM:SH2B1:ATP2A1:RABEP2:NFATC2IP:SPNS1	http://www.gsea-msigdb.org/gsea/msigdb/human/geneset/WP_16P112_DISTAL_DELETION_SYNDROME
Canonical_Pathways	WP_16P112_DISTAL_DELETION_SYNDROME	30	8	1.53197488247106e-08	4.73380238683558e-05	SDCCAG8:ATXN2L:TUFM:SH2B1:ATP2A1:RABEP2:NFATC2IP:SPNS1	http://www.gsea-msigdb.org/gsea/msigdb/human/geneset/WP_16P112_DISTAL_DELETION_SYNDROME
TF_targets	CTGCAGY_UNKNOWN	742	34	2.70629804607152e-08	3.01752232136975e-05	DAB1:KCNN3:PRRC2C:NRXN1:BCL11A:LRP1B:AGAP1:IP6K2:RHOA:TCTA:MST1:RNF123:FOXP1:GPM6A:PDE4D:PRR7:JARID2:FOXO3:CALN1:PTCH1:JMJD1C:ZDHHC5:GRIA4:ATF7IP:RERG:RAB5B:PCDH17:NOVA1:FOXN3:GRIN2A:ENKD1:CDH13:MAPT:SEPT4	http://www.gsea-msigdb.org/gsea/msigdb/human/geneset/CTGCAGY_UNKNOWN
TF_targets	MEF2C_TARGET_GENES	1424	49	1.86814919715518e-07	0.000104149317741401	CAMTA1:COL16A1:ARTN:DAB1:DENND4B:KCNN3:SDCCAG8:NRXN1:AFF3:TANK:PLCL2:NKIRAS1:RPL15:USP4:RHOA:TCTA:FOXP1:PDE4D:MEF2C:EFNA5:EYS:SDK1:AVL9:PSCA:JMJD1C:GBF1:ATF7IP:PTPRO:DDN:PITPNM2:MPHOSPH9:SBNO1:FOXN3:FSD2:GRIN2A:CLN3:CLN3:ATXN2L:SLC12A4:ATXN1L:IST1:ZNF821:CRHR1:NPC1:TCF4:FCHO1:IGFLR1:MACROD2:CEP250:TAB1	http://www.gsea-msigdb.org/gsea/msigdb/human/geneset/MEF2C_TARGET_GENES
TF_targets	SMTTTTGT_UNKNOWN	393	20	4.845938208257e-06	0.00141188898009314	DAB1:KCNN3:LMOD1:NRXN1:BCL11A:IP6K2:RBM5:FOXP1:GPM6A:PDE4D:JARID2:POU6F2:SRPK2:CNGB3:RUNX1T1:FOXN3:SCG3:RBFOX1:ZCCHC14:TCF4	http://www.gsea-msigdb.org/gsea/msigdb/human/geneset/SMTTTTGT_UNKNOWN
TF_targets	WTTGKCTG_UNKNOWN	500	23	5.06507257432515e-06	0.00141188898009314	SORT1:NRXN1:AFF3:TANK:IMPDH2:FOXP1:NDST4:POU6F2:CALU:RUNX1T1:JMJD1C:CWF19L1:GBF1:YPEL4:ZDHHC5:RAB5B:C12orf65:PCDH17:RANBP10:IST1:SEPT4:TCF4:MACROD2	http://www.gsea-msigdb.org/gsea/msigdb/human/geneset/WTTGKCTG_UNKNOWN
TF_targets	CDP_02	109	10	8.96501747702564e-06	0.00199919889737672	GPX1:NDST4:GPM6A:MEF2C:JARID2:DGKB:SRPK2:RUNX1T1:RBFOX1:TCF4	http://www.gsea-msigdb.org/gsea/msigdb/human/geneset/CDP_02
TF_targets	KMCATNNWGGA_UNKNOWN	95	9	1.94844795014835e-05	0.0033935541232815	CELSR3:CCDC71:PDE4D:CUX1:RUNX1T1:PTCH1:GBF1:FOXN3:IST1	http://www.gsea-msigdb.org/gsea/msigdb/human/geneset/KMCATNNWGGA_UNKNOWN
TF_targets	LYF1_01	264	15	2.13048240923502e-05	0.0033935541232815	PTPRF:ATP6V0B:ATXN7L2:IP6K2:GPM6A:MEF2C:PRR7:JARID2:AUTS2:GRM3:NOVA1:FOXN3:RBFOX1:CDH13:TCF4	http://www.gsea-msigdb.org/gsea/msigdb/human/geneset/LYF1_01
TF_targets	YCATTAA_UNKNOWN	543	22	5.64393433136371e-05	0.00786623347433817	CYB561D1:IP6K2:USP4:GNAT1:ROBO1:KALRN:PDE4D:EFNA5:GRM3:RUNX1T1:APBA1:PTCH1:KCNIP2:GBF1:PTPRO:RAB5B:ERBB3:NOVA1:FOXN3:C15orf40:RBFOX1:PPM1E	http://www.gsea-msigdb.org/gsea/msigdb/human/geneset/YCATTAA_UNKNOWN
TF_targets	TCF11MAFG_01	202	12	9.31103208046177e-05	0.0115353341885721	PSMA5:ATXN7L2:PRRC2C:BIRC6:LRP1B:FOXP1:GRK6:PRR7:JARID2:PTCH1:RBFOX1:TNRC6A	http://www.gsea-msigdb.org/gsea/msigdb/human/geneset/TCF11MAFG_01
TF_targets	AHR_Q5	209	12	0.000128541451114972	0.0143323717993193	PSMA5:BCL11A:USP4:RHOA:TCTA:MST1:RNF123:EPHB1:PDS5A:FOXO3:GRIN2B:ZCCHC14	http://www.gsea-msigdb.org/gsea/msigdb/human/geneset/AHR_Q5
TF_targets	TAATTA_CHX10_01	792	27	0.000154274690546397	0.0144712328522246	DAB1:KCNN3:AFF3:CHST10:GPX1:ROBO1:KALRN:NDST4:MEF2C:CALN1:SRPK2:RUNX1T1:PPP1R16A:ADARB2:REEP3:YPEL4:PTPRO:RAB5B:PITPNM2:NOVA1:FOXN3:RBFOX1:TNRC6A:AKTIP:PPM1E:CKM:BACE2	http://www.gsea-msigdb.org/gsea/msigdb/human/geneset/TAATTA_CHX10_01
TF_targets	TAL1BETAE47_01	246	13	0.000155744210068785	0.0144712328522246	AFF3:NCKIPSD:GPX1:FOXP1:MEF2C:RNF182:RUNX1T1:MED27:KCNIP2:SEMA6D:ZNF821:TRIM37:HSPB6	http://www.gsea-msigdb.org/gsea/msigdb/human/geneset/TAL1BETAE47_01
TF_targets	GCCATNTTG_YY1_Q6	403	17	0.000247637310965665	0.0212396616712859	PRRC2C:CELSR3:CCDC71:RBM5:FOXP1:TET2:PDE4D:JARID2:GBF1:ZDHHC5:GRIN2B:FOXN3:RBFOX1:SPNS1:IST1:TCF4:CSE1L	http://www.gsea-msigdb.org/gsea/msigdb/human/geneset/GCCATNTTG_YY1_Q6
TF_targets	FOXD3_01	196	11	0.000297102645416459	0.0229997426806175	CYB561D1:AFF3:EPHB1:MEF2C:GRM3:RUNX1T1:PCDH17:NOVA1:SCG3:RBFOX1:CNTNAP4	http://www.gsea-msigdb.org/gsea/msigdb/human/geneset/FOXD3_01
TF_targets	TTANTCA_UNKNOWN	920	29	0.00032854328984719	0.0229997426806175	ATXN7L2:ATP6V1C2:METAP1D:TBC1D5:IP6K2:GPX1:NT5DC2:FOXP1:NDST4:PET112:GPM6A:PDE4D:EFNA5:PRR7:DBN1:CUX1:SRPK2:CNGB3:RUNX1T1:PTCH1:JMJD1C:REEP3:KCNIP2:CEP57:GRIN2B:PTPRO:RBFOX1:GRIN2A:BACE2	http://www.gsea-msigdb.org/gsea/msigdb/human/geneset/TTANTCA_UNKNOWN
TF_targets	YY1_Q6	232	12	0.00033727319328467	0.0229997426806175	PRRC2C:CAMKMT:BCL11A:CELSR3:TET2:FOXO3:GBF1:ZDHHC5:RBFOX1:PIGL:MAPT:TCF4	http://www.gsea-msigdb.org/gsea/msigdb/human/geneset/YY1_Q6
TF_targets	PAX4_02	233	12	0.000350668722484751	0.0229997426806175	GPX1:FOXP1:KALRN:JARID2:AUTS2:PPP1R16A:YPEL4:PITPNM2:FOXN3:RBFOX1:TCF4:BACE2	http://www.gsea-msigdb.org/gsea/msigdb/human/geneset/PAX4_02
TF_targets	FOXJ2_02	235	12	0.000378815350772385	0.0234655064506227	NRXN1:BCL11A:LRP1B:UBE2E1:FOXP1:PDE4D:GRIN2B:PTPRO:RAB5B:FOXN3:SEPT4:TCF4	http://www.gsea-msigdb.org/gsea/msigdb/human/geneset/FOXJ2_02
TF_targets	AP2REP_01	175	10	0.000482410622663856	0.026176835417369	COL16A1:CYB561D1:NT5DC2:MAST4:EFNA5:RUNX1T1:JMJD1C:GRIN2A:LCAT:MAPT	http://www.gsea-msigdb.org/gsea/msigdb/human/geneset/AP2REP_01
TF_targets	TGTTTGY_HNF3_Q6	720	24	0.000496119951086538	0.026176835417369	BCL11A:AFF3:IP6K2:ITIH1:FOXP1:GPM6A:PDE4D:MAST4:MEF2C:EFNA5:JARID2:SRPK2:PTCH1:ADARB2:RAB5B:ERBB3:FOXN3:SCG3:RBFOX1:AKTIP:CNTNAP4:TRIM37:TCF4:MACROD2	http://www.gsea-msigdb.org/gsea/msigdb/human/geneset/TGTTTGY_HNF3_Q6
TF_targets	MAFG_TARGET_GENES	1373	38	0.000524897085282924	0.026176835417369	COL16A1:MYBPHL:SORT1:PSMA5:KCNN3:LRP1B:C3orf62:PBRM1:GNL3:NEK4:PDE4D:MEF2C:FOXO3:POU6F2:CALN1:CUX1:SRPK2:CALU:EXOC4:FAM49B:KCNIP2:MTMR2:ATF7IP:DERA:ABCB9:SBNO1:EFTUD1:CPEB1:RBFOX1:SULT1A2:SULT1A1:RABEP2:PLEKHM1:MAPT:C18orf8:TCF4:C19orf55:UBOX5	http://www.gsea-msigdb.org/gsea/msigdb/human/geneset/MAFG_TARGET_GENES
TF_targets	CDC73_TARGET_GENES	514	19	0.000565841180304824	0.026176835417369	ARTN:B3GALNT2:NCKIPSD:IMPDH2:NICN1:SMIM4:PBRM1:MEF2C:PRR7:FOXO3:FAM49B:GPT:LRRC24:CCDC101:ATXN2L:ATP2A1:SPNS1:FBXO31:MAP1LC3B	http://www.gsea-msigdb.org/gsea/msigdb/human/geneset/CDC73_TARGET_GENES
TF_targets	TGATTTRY_GFI1_01	282	13	0.000579485063304709	0.026176835417369	NRXN1:IP6K2:GPX1:GPM6A:MEF2C:CALN1:SRPK2:RUNX1T1:JMJD1C:NOVA1:FOXN3:CDH13:UPK1A	http://www.gsea-msigdb.org/gsea/msigdb/human/geneset/TGATTTRY_GFI1_01
TF_targets	MYOD_Q6_01	248	12	0.00061244753874705	0.026176835417369	ATXN7L2:UBE2E1:SEMA3F:SPCS1:RUNX1T1:JMJD1C:DPCD:KCNIP2:PITX3:ERBB3:CACNA1H:CKM	http://www.gsea-msigdb.org/gsea/msigdb/human/geneset/MYOD_Q6_01
TF_targets	YGCGYRCGC_UNKNOWN	322	14	0.000642320703101992	0.026176835417369	METAP1D:RHOA:TCTA:MST1:RNF123:PBRM1:PRR7:RUNX1T1:PLEKHA1:C12orf65:RBFOX1:CCDC101:MAPT:PPM1E	http://www.gsea-msigdb.org/gsea/msigdb/human/geneset/YGCGYRCGC_UNKNOWN
TF_targets	YGCANTGCR_UNKNOWN	120	8	0.000644587012675275	0.026176835417369	PRRC2C:NRXN1:AGAP1:EPHB1:MGEA5:GBF1:PLEKHA1:NOVA1	http://www.gsea-msigdb.org/gsea/msigdb/human/geneset/YGCANTGCR_UNKNOWN
TF_targets	ZNF22_TARGET_GENES	869	27	0.000658112398058674	0.026176835417369	NEGR1:PSMA5:GATAD2B:CREB3L4:SDCCAG8:BCL11A:METAP1D:TBC1D5:FAM208A:FOXP1:KALRN:GPM6A:PDE4D:CUX1:PTCH1:FBXW4:ATF7IP:C12orf65:GRIN2A:TNRC6A:CLN3:CLN3:SULT1A1:PIGL:GOSR1:TCF4:CDH7:IGFLR1	http://www.gsea-msigdb.org/gsea/msigdb/human/geneset/ZNF22_TARGET_GENES
TF_targets	TGGAAA_NFAT_Q4_01	1841	47	0.00066866140468843	0.026176835417369	COL16A1:DAB1:SORT1:NUP210L:LMOD1:BCL11A:AFF3:LRP1B:UBE2E1:IP6K2:CCDC71:GPX1:RHOA:TCTA:BSN:CAMKV:SFMBT1:FAM208A:FOXP1:CCDC14:NDST4:PDE4D:MEF2C:DBN1:RNF182:JARID2:AUTS2:GRM3:SRPK2:CALU:RUNX1T1:EXT1:APBA1:PTCH1:JMJD1C:KCNIP2:PITX3:FAM76B:PTPRO:TMBIM6:ERBB3:SEMA6D:RBFOX1:AKTIP:SEPT4:TRIM37:TCF4	http://www.gsea-msigdb.org/gsea/msigdb/human/geneset/TGGAAA_NFAT_Q4_01
TF_targets	TCF11_01	251	12	0.000680832490675964	0.026176835417369	GPX1:NDST4:PDE4D:GRK6:SRPK2:PTCH1:JMJD1C:MED19:TMX2:RBFOX1:TNRC6A:MAPT	http://www.gsea-msigdb.org/gsea/msigdb/human/geneset/TCF11_01
TF_targets	E2F5_TARGET_GENES	1060	31	0.000725317446455072	0.0262524563092082	TMED5:AMIGO1:TPRKB:C2orf69:NYAP2:CCDC71:RHOA:TCTA:RBM6:PDS5A:PET112:MEF2C:SDK1:PTPRN2:RUNX1T1:C10orf76:YPEL4:CLP1:PRKD1:SCG3:BTBD1:RANBP10:ZNF821:FBXO31:MAP1LC3B:PIGL:MAPT:PPM1E:TCF4:KMT2B:SYNGR1	http://www.gsea-msigdb.org/gsea/msigdb/human/geneset/E2F5_TARGET_GENES
TF_targets	PAX2_02	253	12	0.000729888919807583	0.0262524563092082	SDCCAG8:IP6K2:GPX1:RHOA:TCTA:EPHB1:RUNX1T1:PTCH1:ATF7IP:SEMA6D:TCF4:CD40	http://www.gsea-msigdb.org/gsea/msigdb/human/geneset/PAX2_02
TF_targets	CART1_01	219	11	0.00075485971292976	0.0263021431223963	BCL11A:GPX1:MEF2C:RUNX1T1:PTCH1:FOXN3:RBFOX1:TNRC6A:CNTNAP4:PPM1E:BACE2	http://www.gsea-msigdb.org/gsea/msigdb/human/geneset/CART1_01
TF_targets	SYATTGTG_UNKNOWN	221	11	0.000813392667928933	0.0273848110028354	BCL11A:CELSR3:BSN:MON1A:FOXP1:GPM6A:CUX1:EXT1:GRIN2B:TNRC6A:RANBP10	http://www.gsea-msigdb.org/gsea/msigdb/human/geneset/SYATTGTG_UNKNOWN
TF_targets	DBP_Q6	257	12	0.000836912839454882	0.0273848110028354	AFF3:ITIH1:GPM6A:EFNA5:JARID2:AUTS2:SRPK2:PTCH1:GRIN2B:PCDH17:FOXN3:RBFOX1	http://www.gsea-msigdb.org/gsea/msigdb/human/geneset/DBP_Q6
TF_targets	GFI1_01	258	12	0.000865624854788755	0.0273848110028354	YIPF4:RHOA:TCTA:TET2:PDE4D:MEF2C:GRK6:CALN1:JMJD1C:FOXN3:CDH13:TCF4	http://www.gsea-msigdb.org/gsea/msigdb/human/geneset/GFI1_01
TF_targets	ACTAYRNNNCCCR_UNKNOWN	451	17	0.000884173270046703	0.0273848110028354	TMED5:ATXN7L2:KCNN3:SDCCAG8:NKIRAS1:RPL15:MON1A:PET112:JARID2:PLEKHA1:CLP1:CCDC101:NFATC2IP:RBL2:ENKD1:HSPB6:C19orf55	http://www.gsea-msigdb.org/gsea/msigdb/human/geneset/ACTAYRNNNCCCR_UNKNOWN
TF_targets	ATF1_Q6	225	11	0.000941789844988313	0.0283809642476208	NRXN1:FOXP1:PDE4D:HABP4:ADARB2:KCNIP2:PLEKHA1:YPEL4:NOVA1:RAI1:IGFLR1	http://www.gsea-msigdb.org/gsea/msigdb/human/geneset/ATF1_Q6
TF_targets	PAX6_01	99	7	0.000988305633140339	0.0289989679197757	KCNN3:METAP1D:GPM6A:JARID2:SRPK2:JMJD1C:TCF4	http://www.gsea-msigdb.org/gsea/msigdb/human/geneset/PAX6_01
TF_targets	HDGF_TARGET_GENES	759	24	0.00103183990713909	0.0295000383707713	DAB1:DENND4B:RHOA:TCTA:MST1R:SMIM4:GRK6:FAM49B:KCNIP2:YPEL4:FKBP2:FAM76B:CEP57:RAB5B:CLN3:CLN3:CCDC101:SLC12A4:IST1:ZNF821:PLEKHM1:CRHR1:TCF4:FCHO1:CSE1L	http://www.gsea-msigdb.org/gsea/msigdb/human/geneset/HDGF_TARGET_GENES
TF_targets	ZNF549_TARGET_GENES	1039	30	0.00108147567192618	0.0296273954190354	CAMTA1:DAB1:IMPDH2:MON1A:NDST4:PDE4D:MAST4:TMEM170B:BAI1:PPP1R16A:JMJD1C:C10orf76:PITX3:TMX2:ATF7IP:ERBB3:EFTUD1:FSD2:AKTIP:ENKD1:FBXO31:MAP1LC3B:PIGL:CRHR1:TCF4:IGFLR1:HSPB6:C19orf55:UBOX5:TAB1	http://www.gsea-msigdb.org/gsea/msigdb/human/geneset/ZNF549_TARGET_GENES
TF_targets	ZBTB12_TARGET_GENES	1087	31	0.0010894378584578	0.0296273954190354	ATP6V0B:SORT1:SYPL2:GATAD2B:B3GALNT2:SDCCAG8:CAMKMT:GPD2:NCKIPSD:GPX1:CDHR4:MON1A:PDE4D:MEF2C:JARID2:PSCA:CYHR1:MGEA5:C10orf76:FAM76B:CEP57:C15orf40:CLN3:CLN3:CCDC101:TUFM:SPNS1:PIGL:NPC1:KMT2B:CEP250:CSE1L	http://www.gsea-msigdb.org/gsea/msigdb/human/geneset/ZBTB12_TARGET_GENES
TF_targets	HNF6_Q6	231	11	0.00116549007693125	0.0302214287390314	NDST4:MEF2C:JARID2:CALN1:GRM3:CUX1:SRPK2:PCDH17:NOVA1:RBFOX1:GRIN2A	http://www.gsea-msigdb.org/gsea/msigdb/human/geneset/HNF6_Q6
TF_targets	CDPCR3HD_01	231	11	0.00116549007693125	0.0302214287390314	COL16A1:NEGR1:ROBO1:TET2:CALN1:RUNX1T1:EXT1:NOVA1:FOXN3:RBFOX1:CDH13	http://www.gsea-msigdb.org/gsea/msigdb/human/geneset/CDPCR3HD_01
TF_targets	PTF1BETA_Q6	235	11	0.00133764755194322	0.0338972050094703	AFF3:GNAT1:ROBO1:FOXO3:APBA1:FBXW4:ERBB3:PCDH17:CDH13:CRHR1:MACROD2	http://www.gsea-msigdb.org/gsea/msigdb/human/geneset/PTF1BETA_Q6
TF_targets	CACGTG_MYC_Q2	1010	29	0.00142447181408334	0.0352952460600649	ATP6V0B:ATXN7L2:PRRC2C:NRXN1:METAP1D:TBC1D5:CELSR3:GPX1:CAMKV:MON1A:SEMA3F:PBRM1:TET2:GRK6:PRR7:FOXO3:CNOT4:RUNX1T1:PTCH1:REEP3:PITX3:FAM76B:CEP57:ATF7IP:GRIN2A:CLN3:CLN3:SPNS1:TRIM37:TCF4	http://www.gsea-msigdb.org/gsea/msigdb/human/geneset/CACGTG_MYC_Q2
TF_targets	MSX1_01	169	9	0.00150188170335399	0.0358670103717077	KDM4A:AFF3:NT5DC2:FOXP1:GRK6:RUNX1T1:GRIN2B:CACNA1H:RBFOX1	http://www.gsea-msigdb.org/gsea/msigdb/human/geneset/MSX1_01
TF_targets	TGACATY_UNKNOWN	647	21	0.00153715930942548	0.0358670103717077	BIRC6:BCL11A:LRP1B:CELSR3:SFMBT1:TET2:NDST4:PDE4D:MEF2C:JARID2:PDE1C:RUNX1T1:APBA1:ADARB2:YPEL4:GRIA4:ERBB3:FOXN3:RBFOX1:LCAT:SEPT4	http://www.gsea-msigdb.org/gsea/msigdb/human/geneset/TGACATY_UNKNOWN
TF_targets	CCCNNGGGAR_OLF1_01	314	13	0.00154405067071029	0.0358670103717077	KDM4A:DAB1:CYB561D1:SDCCAG8:C2orf69:JARID2:RUNX1T1:APBA1:FKBP2:SCG3:SPPL2C:CKM:CACNA1I	http://www.gsea-msigdb.org/gsea/msigdb/human/geneset/CCCNNGGGAR_OLF1_01
TF_targets	SALL4_TARGET_GENES	1508	39	0.00157934778237923	0.0359382199459764	CAMTA1:KDM4A:GATAD2B:B3GALNT2:CCT7:NKIRAS1:RPL15:PFKFB4:FAM208A:FOXP1:PET112:AUTS2:CALU:FAM49B:CYHR1:MGEA5:C10orf76:GBF1:CLP1:ZDHHC5:ATF7IP:TMBIM6:RAB5B:MPHOSPH9:C12orf65:C15orf40:ATXN2L:TUFM:SH2B1:NFATC2IP:AKTIP:ATXN1L:IST1:ZNF821:TCF4:HSPB6:C19orf55:MACROD2:MORC2	http://www.gsea-msigdb.org/gsea/msigdb/human/geneset/SALL4_TARGET_GENES
TF_targets	TATA_C	279	12	0.00168712451210986	0.0367071658600195	CYB561D1:LMOD1:RHOA:TCTA:FOXP1:JARID2:SRPK2:RAB5B:RBFOX1:RANBP10:PPM1E:TCF4	http://www.gsea-msigdb.org/gsea/msigdb/human/geneset/TATA_C
TF_targets	CIZ_01	242	11	0.00168898641736672	0.0367071658600195	COL16A1:BCL11A:C2orf69:TBC1D5:GPX1:SEMA3F:PDE4D:EFNA5:GRM3:FBXW4:TCF4	http://www.gsea-msigdb.org/gsea/msigdb/human/geneset/CIZ_01
TF_targets	AREB6_02	243	11	0.00174482492428792	0.0367071658600195	AFF3:UBE2E1:IP6K2:GPX1:APEH:GNAT1:RUNX1T1:RAB5B:ERBB3:NOVA1:CDH13	http://www.gsea-msigdb.org/gsea/msigdb/human/geneset/AREB6_02
TF_targets	HFH1_01	243	11	0.00174482492428792	0.0367071658600195	ATXN7L2:PRRC2C:BCL11A:IP6K2:IMPDH2:GPX1:EFNA5:RUNX1T1:SEMA6D:SCG3:RBFOX1	http://www.gsea-msigdb.org/gsea/msigdb/human/geneset/HFH1_01
TF_targets	CC2D1A_TARGET_GENES	1269	34	0.00179845079141287	0.0371346783782473	COL16A1:KDM4A:DAB1:PRRC2C:YIPF4:TPRKB:C2orf69:TBC1D5:UBE2E1:NICN1:GNAT1:NT5DC2:SMIM4:FOXO3:POU6F2:RUNX1T1:PTCH1:JMJD1C:KCNIP2:YPEL4:CLP1:MSANTD4:RERG:PRKD1:DCAF4:SCG3:CACNA1H:GRIN2A:RABEP2:IST1:ZNF821:PIGL:TCF4:FCHO1	http://www.gsea-msigdb.org/gsea/msigdb/human/geneset/CC2D1A_TARGET_GENES
TF_targets	HIF1_Q5	245	11	0.00186102797385934	0.0377281125609667	PTPRF:BCL11A:AGAP1:USP4:NT5DC2:TET2:MEF2C:GRK6:PRR7:SLC12A4:PPM1E	http://www.gsea-msigdb.org/gsea/msigdb/human/geneset/HIF1_Q5
TF_targets	HLF_01	248	11	0.00204710001624802	0.0407592235377954	IP6K2:BSN:FOXP1:ROBO1:PDE4D:FOXO3:FBXW4:ZDHHC5:SEMA6D:RBFOX1:AKTIP	http://www.gsea-msigdb.org/gsea/msigdb/human/geneset/HLF_01
TF_targets	GCANCTGNY_MYOD_Q6	895	26	0.00213308234577997	0.0411681640950558	HCRTR1:NEGR1:ATXN7L2:KCNN3:CAMKV:PBRM1:SPCS1:NDST4:GRK6:PRR7:AUTS2:SRPK2:RUNX1T1:YPEL4:ATF7IP:RAB5B:ERBB3:ABCB9:NOVA1:RBFOX1:GRIN2A:AKTIP:CDH13:HSPB6:C19orf55:SYNGR1	http://www.gsea-msigdb.org/gsea/msigdb/human/geneset/GCANCTGNY_MYOD_Q6
TF_targets	FAC1_01	213	10	0.00214148297534819	0.0411681640950558	BCL11A:AFF3:PBRM1:FOXP1:ROBO1:JARID2:CNOT4:FBXW4:GBF1:TNRC6A	http://www.gsea-msigdb.org/gsea/msigdb/human/geneset/FAC1_01
TF_targets	ZNF213_TARGET_GENES	492	17	0.00223546857536647	0.041959229390656	NKIRAS1:RPL15:CELSR3:KLHDC8B:RHOA:TCTA:NICN1:PDE4D:SRPK2:LRRC24:ZDHHC5:MED19:TMX2:ATF7IP:PTPRO:SBNO1:BACE2	http://www.gsea-msigdb.org/gsea/msigdb/human/geneset/ZNF213_TARGET_GENES
TF_targets	SETD7_TARGET_GENES	759	23	0.00225789575196355	0.041959229390656	NKIRAS1:RPL15:IMPDH2:GPX1:APEH:MST1:PRR7:FAM49B:RECQL4:REEP3:MGEA5:YPEL4:CLP1:MPHOSPH9:C12orf65:CCDC101:TUFM:SH2B1:RABEP2:IST1:ZNF821:TRIM37:ERGIC3	http://www.gsea-msigdb.org/gsea/msigdb/human/geneset/SETD7_TARGET_GENES
TF_targets	SUPT16H_TARGET_GENES	1445	37	0.00247662776344118	0.0452695074792937	CAMTA1:COL16A1:DENND4B:CREB3L4:NRXN1:CCT7:AGAP1:IP6K2:IMPDH2:RHOA:TCTA:APEH:RNF123:RBM5:GNL3:MEF2C:DBN1:FOXO3:AUTS2:CUX1:CNGB3:GPT:FBXW4:YPEL4:CLP1:TMBIM6:FOXN3:ATXN2L:ATP2A1:SLC12A4:C18orf8:UPK1A:HSPB6:C19orf55:UBOX5:CEP250:MORC2	http://www.gsea-msigdb.org/gsea/msigdb/human/geneset/SUPT16H_TARGET_GENES
TF_targets	PAX4_04	218	10	0.00253458119522419	0.045581581172177	KDM4A:BCL11A:IMPDH2:FOXP1:MEF2C:JARID2:AUTS2:FOXN3:TNRC6A:TCF4	http://www.gsea-msigdb.org/gsea/msigdb/human/geneset/PAX4_04
TF_targets	PAX4_01	256	11	0.00261829964453287	0.0462504973627993	NRXN1:BCL11A:PDE4D:EFNA5:JARID2:PTCH1:FBXW4:PLEKHA1:ZDHHC5:GRIN2A:MAPT	http://www.gsea-msigdb.org/gsea/msigdb/human/geneset/PAX4_01
TF_targets	TGACAGNY_MEIS1_01	816	24	0.00268080069924569	0.0462504973627993	ATXN7L2:NRXN1:CCT7:MON1A:RBM5:PBRM1:TET2:NDST4:GPM6A:FOXO3:SRPK2:CNOT4:APBA1:PTCH1:KCNIP2:GBF1:FAM76B:CEP57:PCDH17:SEMA6D:TNRC6A:AKTIP:ZNF821:MAP1LC3B	http://www.gsea-msigdb.org/gsea/msigdb/human/geneset/TGACAGNY_MEIS1_01
TF_targets	AACTTT_UNKNOWN	1865	45	0.00269621733505108	0.0462504973627993	PTPRF:DAB1:ATXN7L2:BIRC6:NRXN1:BCL11A:AFF3:LRP1B:UBE2E1:IMPDH2:GPX1:CAMKV:SEMA3F:EPHB1:PDS5A:EPHA5:NDST4:PDE4D:MAST4:MEF2C:EFNA5:GRK6:RNF182:JARID2:FOXO3:AUTS2:CALN1:GRM3:CUX1:RUNX1T1:EXT1:APBA1:PTCH1:PITX3:YPEL4:ZDHHC5:NOVA1:FOXN3:SEMA6D:CACNA1H:RBFOX1:CDH13:PPM1E:TCF4:CDH7	http://www.gsea-msigdb.org/gsea/msigdb/human/geneset/AACTTT_UNKNOWN
TF_targets	AFP1_Q6	258	11	0.00277955690619691	0.0469576659152962	KCNN3:AFF3:LONRF2:TANK:GPX1:FOXP1:JARID2:GRIN2B:RBFOX1:CDH13:BACE2	http://www.gsea-msigdb.org/gsea/msigdb/human/geneset/AFP1_Q6
TF_targets	ERR1_Q2	259	11	0.00286313927326833	0.0476477655178236	HCRTR1:ATXN7L2:PRRC2C:MEF2C:PRR7:SRPK2:RUNX1T1:JMJD1C:FBXW4:TNRC6A:PPM1E	http://www.gsea-msigdb.org/gsea/msigdb/human/geneset/ERR1_Q2
TF_targets	LXR_DR4_Q3	90	6	0.00303812822334073	0.0498163671915428	COL16A1:FOXP1:MEF2C:JARID2:FKBP2:RBFOX1	http://www.gsea-msigdb.org/gsea/msigdb/human/geneset/LXR_DR4_Q3
TF_targets	AAANWWTGC_UNKNOWN	188	9	0.00309402101708402	0.0499975860007055	DAB1:SORT1:BCL11A:FOXP1:MEF2C:EFNA5:GRIN2B:FOXN3:CDH13	http://www.gsea-msigdb.org/gsea/msigdb/human/geneset/AAANWWTGC_UNKNOWN
KEGG	KEGG_AXON_GUIDANCE	127	9	0.000189356787538239	0.0352203624821125	RHOA:SEMA3F:ROBO1:EPHB1:EPHA5:EFNA5:LRRC4C:SEMA6D:DCC	http://www.gsea-msigdb.org/gsea/msigdb/human/geneset/KEGG_AXON_GUIDANCE
GO_bp	GOBP_SYNAPSE_ORGANIZATION	448	29	1.40861080285399e-10	1.09181423329213e-06	PTPRF:NEGR1:SORT1:AMIGO1:NRXN1:RHOA:DAG1:BSN:CAMKV:SEMA3F:EPHB1:GPM6A:MEF2C:EFNA5:DBN1:SDK1:BAI1:LRRC24:ARHGAP39:LRRC4C:MTMR2:DRD2:GRIN2B:PTPRO:PCDH17:CLN3:CLN3:CDH8:MAPT:SHANK3	http://www.gsea-msigdb.org/gsea/msigdb/human/geneset/GOBP_SYNAPSE_ORGANIZATION
GO_bp	GOBP_CELL_PART_MORPHOGENESIS	640	34	6.55923970728576e-10	1.71573896394052e-06	ARTN:DAB1:AMIGO1:TBCE:NRXN1:BCL11A:NYAP2:RHOA:DAG1:SEMA3F:ROBO1:KALRN:EPHB1:EPHA5:GPM6A:EFNA5:DBN1:PHACTR1:AUTS2:CUX1:EXT1:BAI1:PTCH1:LRRC4C:DRD2:PTPRO:SEMA6D:IST1:FBXO31:MAPT:SKOR2:DCC:MAP1S:SHANK3	http://www.gsea-msigdb.org/gsea/msigdb/human/geneset/GOBP_CELL_PART_MORPHOGENESIS
GO_bp	GOBP_CELLULAR_COMPONENT_MORPHOGENESIS	746	37	7.31107034444459e-10	1.71573896394052e-06	ARTN:DAB1:AMIGO1:LMOD1:TBCE:NRXN1:BCL11A:NYAP2:RHOA:DAG1:SEMA3F:ROBO1:KALRN:EPHB1:EPHA5:GPM6A:EFNA5:DBN1:PHACTR1:AUTS2:CUX1:EXT1:BAI1:PTCH1:LRRC4C:MTMR2:DRD2:PTPRO:SEMA6D:IST1:FBXO31:SPPL2C:MAPT:SKOR2:DCC:MAP1S:SHANK3	http://www.gsea-msigdb.org/gsea/msigdb/human/geneset/GOBP_CELLULAR_COMPONENT_MORPHOGENESIS
GO_bp	GOBP_REGULATION_OF_SYNAPSE_STRUCTURE_OR_ACTIVITY	232	20	8.85428442234821e-10	1.71573896394052e-06	NEGR1:AMIGO1:NRXN1:RHOA:DAG1:CAMKV:SEMA3F:EPHB1:GPM6A:MEF2C:EFNA5:DBN1:BAI1:LRRC24:DRD2:GRIN2B:PTPRO:CLN3:CLN3:CDH8:SHANK3	http://www.gsea-msigdb.org/gsea/msigdb/human/geneset/GOBP_REGULATION_OF_SYNAPSE_STRUCTURE_OR_ACTIVITY
GO_bp	GOBP_CELL_PROJECTION_ORGANIZATION	1519	55	4.87380518102999e-09	6.59457175754101e-06	PTPRF:ARTN:DAB1:NEGR1:AMIGO1:TBCE:SDCCAG8:NRXN1:BCL11A:NYAP2:TBC1D5:NCKIPSD:RHOA:DAG1:SEMA3F:ROBO1:KALRN:EPHB1:EPHA5:TTC29:GPM6A:MEF2C:EFNA5:DBN1:PHACTR1:SDK1:AUTS2:CUX1:EXT1:BAI1:PTCH1:GBF1:PLEKHA1:LRRC4C:MTMR2:DRD2:GRIN2B:PTPRO:MPHOSPH9:PRKD1:SEMA6D:CLN3:CLN3:SH2B1:RABEP2:ENKD1:IST1:CDH13:FBXO31:PLEKHM1:MAPT:SKOR2:DCC:MAP1S:CEP250:SHANK3	http://www.gsea-msigdb.org/gsea/msigdb/human/geneset/GOBP_CELL_PROJECTION_ORGANIZATION
GO_bp	GOBP_NEURON_DEVELOPMENT	1068	44	5.10481622309974e-09	6.59457175754101e-06	PTPRF:ARTN:DAB1:NEGR1:AMIGO1:TBCE:NRXN1:BCL11A:NYAP2:NCKIPSD:RHOA:DAG1:SEMA3F:GNAT1:ROBO1:KALRN:EPHB1:EPHA5:GPM6A:MEF2C:EFNA5:DBN1:PHACTR1:SDK1:AUTS2:CUX1:EXT1:BAI1:PTCH1:KCNIP2:PITX3:LRRC4C:MTMR2:DRD2:PTPRO:PRKD1:SEMA6D:IST1:FBXO31:MAPT:SKOR2:DCC:MAP1S:SHANK3	http://www.gsea-msigdb.org/gsea/msigdb/human/geneset/GOBP_NEURON_DEVELOPMENT
GO_bp	GOBP_CELL_MORPHOGENESIS_INVOLVED_IN_DIFFERENTIATION	611	31	1.15564288918094e-08	1.27962686200593e-05	ARTN:DAB1:AMIGO1:TBCE:NRXN1:DAG1:SEMA3F:ROBO1:KALRN:EPHB1:EPHA5:MEF2C:EFNA5:DBN1:PHACTR1:AUTS2:CUX1:EXT1:BAI1:PTCH1:LRRC4C:DRD2:PTPRO:SEMA6D:IST1:FBXO31:MAPT:SKOR2:DCC:MAP1S:SHANK3	http://www.gsea-msigdb.org/gsea/msigdb/human/geneset/GOBP_CELL_MORPHOGENESIS_INVOLVED_IN_DIFFERENTIATION
GO_bp	GOBP_CELL_JUNCTION_ORGANIZATION	709	33	3.04206199982483e-08	2.94737782008028e-05	COL16A1:PTPRF:NEGR1:SORT1:AMIGO1:NRXN1:RHOA:DAG1:BSN:CAMKV:SEMA3F:EPHB1:GPM6A:MEF2C:EFNA5:DBN1:SDK1:EXT1:BAI1:LRRC24:ARHGAP39:LRRC4C:MTMR2:DRD2:GRIN2B:PTPRO:PCDH17:CLN3:CLN3:CDH8:CDH13:MAPT:CDH7:SHANK3	http://www.gsea-msigdb.org/gsea/msigdb/human/geneset/GOBP_CELL_JUNCTION_ORGANIZATION
GO_bp	GOBP_CELL_MORPHOGENESIS	905	38	3.91169033810726e-08	3.36883464562993e-05	ARTN:DAB1:AMIGO1:TBCE:NRXN1:BCL11A:NYAP2:RHOA:DAG1:SEMA3F:ROBO1:KALRN:EPHB1:EPHA5:GPM6A:MEF2C:EFNA5:DBN1:PHACTR1:AUTS2:CUX1:EXT1:BAI1:PTCH1:LRRC4C:DRD2:PTPRO:SEMA6D:CDH8:IST1:CDH13:FBXO31:MAPT:SKOR2:DCC:CDH7:MAP1S:SHANK3	http://www.gsea-msigdb.org/gsea/msigdb/human/geneset/GOBP_CELL_MORPHOGENESIS
GO_bp	GOBP_REGULATION_OF_CELL_PROJECTION_ORGANIZATION	662	31	7.1771084851346e-08	5.56297678682782e-05	PTPRF:DAB1:NEGR1:AMIGO1:SDCCAG8:BCL11A:TBC1D5:NCKIPSD:RHOA:SEMA3F:ROBO1:GPM6A:EFNA5:DBN1:AUTS2:CUX1:LRRC4C:GRIN2B:PTPRO:MPHOSPH9:PRKD1:SEMA6D:CLN3:CLN3:RABEP2:IST1:FBXO31:PLEKHM1:MAPT:SKOR2:DCC:SHANK3	http://www.gsea-msigdb.org/gsea/msigdb/human/geneset/GOBP_REGULATION_OF_CELL_PROJECTION_ORGANIZATION
GO_bp	GOBP_AXON_DEVELOPMENT	466	25	1.13405470202783e-07	7.99096181401612e-05	PTPRF:ARTN:DAB1:AMIGO1:TBCE:NRXN1:DAG1:SEMA3F:ROBO1:KALRN:EPHB1:EPHA5:EFNA5:AUTS2:EXT1:BAI1:PTCH1:LRRC4C:DRD2:PTPRO:SEMA6D:IST1:MAPT:DCC:MAP1S	http://www.gsea-msigdb.org/gsea/msigdb/human/geneset/GOBP_AXON_DEVELOPMENT
GO_bp	GOBP_GENERATION_OF_NEURONS	1389	48	2.2449014997714e-07	0.000145001929372735	PTPRF:KDM4A:ARTN:DAB1:NEGR1:AMIGO1:TBCE:SDCCAG8:NRXN1:BCL11A:NYAP2:NCKIPSD:RHOA:DAG1:SEMA3F:GNAT1:ROBO1:KALRN:EPHB1:EPHA5:GPM6A:MEF2C:EFNA5:DBN1:PHACTR1:SDK1:AUTS2:CUX1:EXT1:BAI1:PTCH1:KCNIP2:PITX3:LRRC4C:MTMR2:DRD2:PTPRO:PRKD1:SEMA6D:IST1:FBXO31:MAPT:SEPT4:SKOR2:DCC:TCF4:MAP1S:SHANK3	http://www.gsea-msigdb.org/gsea/msigdb/human/geneset/GOBP_GENERATION_OF_NEURONS
GO_bp	GOBP_SYNAPTIC_SIGNALING	742	32	2.81163531790933e-07	0.000167638348839348	HCRTR1:NRXN1:PLCL2:DAG1:BSN:CAMKV:EPHB1:MEF2C:PRR7:DBN1:GRM3:EXOC4:PTPRN2:EXT1:BAI1:APBA1:KCNIP2:LRRC4C:MTMR2:GRIA4:DRD2:GRIN2B:PCDH17:GRIN2A:CLN3:CLN3:CDH8:SLC12A4:CNTNAP4:MAPT:DCC:SYNGR1:SHANK3	http://www.gsea-msigdb.org/gsea/msigdb/human/geneset/GOBP_SYNAPTIC_SIGNALING
GO_bp	GOBP_NEUROGENESIS	1605	52	4.83461992471896e-07	0.000267665278832119	PTPRF:KDM4A:ARTN:DAB1:NEGR1:AMIGO1:TBCE:SDCCAG8:NRXN1:BCL11A:NYAP2:NCKIPSD:RHOA:DAG1:SEMA3F:GNAT1:ROBO1:KALRN:EPHB1:EPHA5:GPM6A:MEF2C:EFNA5:MAN2A1:DBN1:PHACTR1:SDK1:AUTS2:CUX1:EXT1:BAI1:PTCH1:KCNIP2:PITX3:LRRC4C:MTMR2:DRD2:PTPRO:ERBB3:PRKD1:SEMA6D:BTBD1:GRIN2A:IST1:FBXO31:MAPT:SEPT4:SKOR2:DCC:TCF4:MAP1S:SHANK3	http://www.gsea-msigdb.org/gsea/msigdb/human/geneset/GOBP_NEUROGENESIS
GO_bp	GOBP_REGULATION_OF_NERVOUS_SYSTEM_DEVELOPMENT	445	23	7.10673919864365e-07	0.000367228903524579	KDM4A:DAB1:AMIGO1:NRXN1:DAG1:SEMA3F:ROBO1:EPHB1:EFNA5:MAN2A1:DBN1:CUX1:BAI1:LRRC24:PITX3:MTMR2:DRD2:SEMA6D:IST1:FBXO31:MAPT:DCC:SHANK3	http://www.gsea-msigdb.org/gsea/msigdb/human/geneset/GOBP_REGULATION_OF_NERVOUS_SYSTEM_DEVELOPMENT
GO_bp	GOBP_SYNAPTIC_TRANSMISSION_GLUTAMATERGIC	108	11	1.13043069010869e-06	0.00054762301743953	NRXN1:MEF2C:GRM3:EXT1:GRIA4:DRD2:GRIN2B:GRIN2A:CLN3:CLN3:CDH8:SHANK3	http://www.gsea-msigdb.org/gsea/msigdb/human/geneset/GOBP_SYNAPTIC_TRANSMISSION_GLUTAMATERGIC
GO_bp	GOBP_REGULATION_OF_NEURON_PROJECTION_DEVELOPMENT	437	22	1.92360831343875e-06	0.000877052237497865	PTPRF:DAB1:NEGR1:AMIGO1:BCL11A:NCKIPSD:RHOA:SEMA3F:ROBO1:EFNA5:DBN1:CUX1:LRRC4C:PTPRO:PRKD1:SEMA6D:IST1:FBXO31:MAPT:SKOR2:DCC:SHANK3	http://www.gsea-msigdb.org/gsea/msigdb/human/geneset/GOBP_REGULATION_OF_NEURON_PROJECTION_DEVELOPMENT
GO_bp	GOBP_SYNAPSE_ASSEMBLY	190	14	2.07756888129652e-06	0.000894624244384965	NEGR1:AMIGO1:NRXN1:BSN:EPHB1:GPM6A:MEF2C:EFNA5:SDK1:BAI1:LRRC24:DRD2:PCDH17:SHANK3	http://www.gsea-msigdb.org/gsea/msigdb/human/geneset/GOBP_SYNAPSE_ASSEMBLY
GO_bp	GOBP_REGULATION_OF_TRANS_SYNAPTIC_SIGNALING	456	22	3.83232364246368e-06	0.00156338634488084	NRXN1:PLCL2:CAMKV:EPHB1:MEF2C:DBN1:GRM3:BAI1:APBA1:LRRC4C:MTMR2:GRIA4:DRD2:GRIN2B:PCDH17:GRIN2A:CLN3:CLN3:CNTNAP4:MAPT:DCC:SYNGR1:SHANK3	http://www.gsea-msigdb.org/gsea/msigdb/human/geneset/GOBP_REGULATION_OF_TRANS_SYNAPTIC_SIGNALING
GO_bp	GOBP_POSITIVE_REGULATION_OF_NERVOUS_SYSTEM_DEVELOPMENT	270	16	6.68240518250843e-06	0.00258976612848114	AMIGO1:NRXN1:DAG1:ROBO1:EPHB1:EFNA5:MAN2A1:DBN1:CUX1:BAI1:LRRC24:DRD2:IST1:FBXO31:MAPT:SHANK3	http://www.gsea-msigdb.org/gsea/msigdb/human/geneset/GOBP_POSITIVE_REGULATION_OF_NERVOUS_SYSTEM_DEVELOPMENT
GO_bp	GOBP_NEURON_PROJECTION_GUIDANCE	220	14	1.13501809190572e-05	0.00418929772874344	ARTN:NRXN1:DAG1:SEMA3F:ROBO1:KALRN:EPHB1:EPHA5:EFNA5:EXT1:PTCH1:PTPRO:SEMA6D:DCC	http://www.gsea-msigdb.org/gsea/msigdb/human/geneset/GOBP_NEURON_PROJECTION_GUIDANCE
GO_bp	GOBP_REGULATION_OF_CELLULAR_COMPONENT_BIOGENESIS	942	33	1.61478134364441e-05	0.00548235254674574	COL16A1:NEGR1:AMIGO1:LMOD1:SDCCAG8:NRXN1:ALMS1:TBC1D5:RHOA:DAG1:FAM208A:EPHB1:FNIP2:GPM6A:MEF2C:EFNA5:AUTS2:FAM49B:BAI1:LRRC24:ATF7IP:MPHOSPH9:PRKD1:CLN3:CLN3:NUPR1:RABEP2:LCAT:PLEKHM1:MAPT:PPM1E:TRIM37:MORC2:SHANK3	http://www.gsea-msigdb.org/gsea/msigdb/human/geneset/GOBP_REGULATION_OF_CELLULAR_COMPONENT_BIOGENESIS
GO_bp	GOBP_CELL_JUNCTION_ASSEMBLY	427	20	1.63607478123988e-05	0.00548235254674574	COL16A1:NEGR1:AMIGO1:NRXN1:RHOA:BSN:EPHB1:GPM6A:MEF2C:EFNA5:SDK1:BAI1:LRRC24:DRD2:PTPRO:PCDH17:CDH8:CDH13:CDH7:SHANK3	http://www.gsea-msigdb.org/gsea/msigdb/human/geneset/GOBP_CELL_JUNCTION_ASSEMBLY
GO_bp	GOBP_DENDRITE_DEVELOPMENT	228	14	1.69754175102436e-05	0.00548235254674574	DAB1:BCL11A:RHOA:EPHB1:MEF2C:DBN1:PHACTR1:SDK1:CUX1:FBXO31:SKOR2:DCC:MAP1S:SHANK3	http://www.gsea-msigdb.org/gsea/msigdb/human/geneset/GOBP_DENDRITE_DEVELOPMENT
GO_bp	GOBP_REGULATION_OF_NEURONAL_SYNAPTIC_PLASTICITY	54	7	2.15045092182518e-05	0.00666725803802679	DBN1:DRD2:GRIN2B:GRIN2A:CLN3:CLN3:SYNGR1:SHANK3	http://www.gsea-msigdb.org/gsea/msigdb/human/geneset/GOBP_REGULATION_OF_NEURONAL_SYNAPTIC_PLASTICITY
GO_bp	GOBP_REGULATION_OF_NEUROGENESIS	366	18	2.29309721350568e-05	0.00683607557764711	KDM4A:DAB1:AMIGO1:DAG1:SEMA3F:ROBO1:EFNA5:MAN2A1:DBN1:CUX1:PITX3:DRD2:SEMA6D:IST1:FBXO31:MAPT:DCC:SHANK3	http://www.gsea-msigdb.org/gsea/msigdb/human/geneset/GOBP_REGULATION_OF_NEUROGENESIS
GO_bp	GOBP_REGULATION_OF_SYNAPTIC_TRANSMISSION_GLUTAMATERGIC	77	8	2.89511516310156e-05	0.00831112504785192	NRXN1:MEF2C:GRM3:DRD2:GRIN2B:GRIN2A:CLN3:CLN3:SHANK3	http://www.gsea-msigdb.org/gsea/msigdb/human/geneset/GOBP_REGULATION_OF_SYNAPTIC_TRANSMISSION_GLUTAMATERGIC
GO_bp	GOBP_POSITIVE_REGULATION_OF_CELLULAR_COMPONENT_ORGANIZATION	1033	34	4.24498963132224e-05	0.0117510409401352	COL16A1:NEGR1:AMIGO1:LMOD1:NRXN1:CCT7:TBC1D5:NCKIPSD:GPX1:RHOA:DAG1:FAM208A:ROBO1:EPHB1:FNIP2:GPM6A:EFNA5:DBN1:AUTS2:CUX1:BAI1:LRRC24:DRD2:ATF7IP:PRKD1:CLN3:CLN3:SH2B1:IST1:FBXO31:PLEKHM1:MAPT:PPM1E:MORC2:SHANK3	http://www.gsea-msigdb.org/gsea/msigdb/human/geneset/GOBP_POSITIVE_REGULATION_OF_CELLULAR_COMPONENT_ORGANIZATION
GO_bp	GOBP_BEHAVIOR	629	24	6.66813569482759e-05	0.0178223171622789	HCRTR1:DAB1:NEGR1:TBCE:NRXN1:CHST10:DPP4:NR1D2:MEF2C:SDK1:EXT1:APBA1:PITX3:DRD2:GRIN2B:PCDH17:GRIN2A:CLN3:CLN3:ATXN1L:CNTNAP4:CRHR1:MAPT:NPC1:SHANK3	http://www.gsea-msigdb.org/gsea/msigdb/human/geneset/GOBP_BEHAVIOR
GO_bp	GOBP_NEGATIVE_CHEMOTAXIS	45	6	7.18311787487401e-05	0.0185587822160495	DPP4:RHOA:SEMA3F:ROBO1:EFNA5:SEMA6D	http://www.gsea-msigdb.org/gsea/msigdb/human/geneset/GOBP_NEGATIVE_CHEMOTAXIS
GO_bp	GOBP_CELL_CELL_ADHESION_VIA_PLASMA_MEMBRANE_ADHESION_MOLECULES	266	14	9.13398158832806e-05	0.0228379004164938	PTPRF:DAB1:AMIGO1:CELSR3:CDHR4:ROBO1:EFNA5:SDK1:LRRC4C:PCDH17:CDH8:CDH13:CDH7:PTPRT	http://www.gsea-msigdb.org/gsea/msigdb/human/geneset/GOBP_CELL_CELL_ADHESION_VIA_PLASMA_MEMBRANE_ADHESION_MOLECULES
GO_bp	GOBP_NEURON_MIGRATION	173	11	9.96378636154055e-05	0.0238709006674206	DAB1:SDCCAG8:RHOA:GPM6A:MEF2C:PHACTR1:AUTS2:DRD2:FBXO31:SEPT4:DCC	http://www.gsea-msigdb.org/gsea/msigdb/human/geneset/GOBP_NEURON_MIGRATION
GO_bp	GOBP_CENTRAL_NERVOUS_SYSTEM_DEVELOPMENT	1035	33	0.000101630721458506	0.0238709006674206	KDM4A:DAB1:NEGR1:SYPL2:AMIGO1:RHOA:DAG1:SEMA3F:FOXP1:ROBO1:CCDC14:EPHB1:EPHA5:PHACTR1:JARID2:POU6F2:EXT1:PTCH1:DPCD:PITX3:CLP1:TMX2:DRD2:GRIN2B:SEMA6D:GRIN2A:ATXN1L:MAPT:SKOR2:DCC:MAP1S:MACROD2:SHANK3	http://www.gsea-msigdb.org/gsea/msigdb/human/geneset/GOBP_CENTRAL_NERVOUS_SYSTEM_DEVELOPMENT
GO_bp	GOBP_POSITIVE_REGULATION_OF_CELLULAR_COMPONENT_BIOGENESIS	490	20	0.000111335001397228	0.0253811057597033	COL16A1:AMIGO1:LMOD1:NRXN1:RHOA:DAG1:FAM208A:EPHB1:FNIP2:GPM6A:EFNA5:AUTS2:BAI1:LRRC24:ATF7IP:PRKD1:PLEKHM1:MAPT:PPM1E:MORC2	http://www.gsea-msigdb.org/gsea/msigdb/human/geneset/GOBP_POSITIVE_REGULATION_OF_CELLULAR_COMPONENT_BIOGENESIS
GO_bp	GOBP_GLUTAMATE_RECEPTOR_SIGNALING_PATHWAY	49	6	0.000116967142172195	0.0259032091136196	GRM3:GRIA4:GRIN2B:GRIN2A:CLN3:CLN3:SHANK3	http://www.gsea-msigdb.org/gsea/msigdb/human/geneset/GOBP_GLUTAMATE_RECEPTOR_SIGNALING_PATHWAY
GO_bp	GOBP_REGULATION_OF_SKELETAL_MUSCLE_CELL_DIFFERENTIATION	17	4	0.000123660129046168	0.026624712784357	NR1D2:EPHB1:MEF2C:RBFOX1	http://www.gsea-msigdb.org/gsea/msigdb/human/geneset/GOBP_REGULATION_OF_SKELETAL_MUSCLE_CELL_DIFFERENTIATION
GO_bp	GOBP_REGULATION_OF_AXONOGENESIS	152	10	0.000155467135299249	0.032028131229552	DAB1:AMIGO1:SEMA3F:ROBO1:EFNA5:LRRC4C:SEMA6D:IST1:MAPT:DCC	http://www.gsea-msigdb.org/gsea/msigdb/human/geneset/GOBP_REGULATION_OF_AXONOGENESIS
GO_bp	GOBP_HEART_FIELD_SPECIFICATION	18	4	0.00015702089881602	0.032028131229552	ROBO1:MEF2C:EXT1:FOXH1	http://www.gsea-msigdb.org/gsea/msigdb/human/geneset/GOBP_HEART_FIELD_SPECIFICATION
GO_bp	GOBP_HEAD_DEVELOPMENT	798	27	0.000174275272773688	0.034636093314586	DAB1:NEGR1:SYPL2:AMIGO1:RHOA:FOXP1:ROBO1:CCDC14:EPHB1:EPHA5:PHACTR1:EXT1:PTCH1:DPCD:PITX3:PLEKHA1:CLP1:TMX2:DRD2:GRIN2B:SEMA6D:GRIN2A:ATXN1L:SKOR2:MAP1S:MACROD2:SHANK3	http://www.gsea-msigdb.org/gsea/msigdb/human/geneset/GOBP_HEAD_DEVELOPMENT
GO_bp	GOBP_HOMOPHILIC_CELL_ADHESION_VIA_PLASMA_MEMBRANE_ADHESION_MOLECULES	159	10	0.00022444602324593	0.0434920281544801	AMIGO1:CELSR3:CDHR4:ROBO1:SDK1:PCDH17:CDH8:CDH13:CDH7:PTPRT	http://www.gsea-msigdb.org/gsea/msigdb/human/geneset/GOBP_HOMOPHILIC_CELL_ADHESION_VIA_PLASMA_MEMBRANE_ADHESION_MOLECULES
GO_bp	GOBP_POSITIVE_REGULATION_OF_NEUROGENESIS	223	12	0.000235007679011133	0.0444279151223242	AMIGO1:DAG1:ROBO1:EFNA5:MAN2A1:DBN1:CUX1:DRD2:IST1:FBXO31:MAPT:SHANK3	http://www.gsea-msigdb.org/gsea/msigdb/human/geneset/GOBP_POSITIVE_REGULATION_OF_NEUROGENESIS
Wikipathways	WP_16P112_DISTAL_DELETION_SYNDROME	30	8	1.53197488247106e-08	1.12293758885129e-05	SDCCAG8:ATXN2L:TUFM:SH2B1:ATP2A1:RABEP2:NFATC2IP:SPNS1	http://www.gsea-msigdb.org/gsea/msigdb/human/geneset/WP_16P112_DISTAL_DELETION_SYNDROME
Wikipathways	WP_RETT_SYNDROME_CAUSING_GENES	48	6	0.000104010948086698	0.0381200124737746	IMPDH2:MEF2C:GRIN2B:GRIN2A:TCF4:SHANK3	http://www.gsea-msigdb.org/gsea/msigdb/human/geneset/WP_RETT_SYNDROME_CAUSING_GENES
GO_cc	GOCC_SYNAPSE	1390	54	5.75959318847715e-10	5.81142952717344e-07	HCRTR1:SORT1:SYPL2:NRXN1:BCL11A:RPL15:RHOA:DAG1:BSN:CAMKV:SEMA3F:KALRN:EPHB1:PPA2:GPM6A:MEF2C:EFNA5:PRR7:DBN1:PHACTR1:SDK1:DGKB:GRM3:EXOC4:PTPRN2:EXT1:BAI1:ARHGAP39:APBA1:PTCH1:KCNIP2:LRRC4C:ZDHHC5:MTMR2:GRIA4:DRD2:GRIN2B:PTPRO:DDN:RAB5B:PCDH17:CPEB1:GRIN2A:CLN3:CLN3:TUFM:CDH8:SLC12A4:CNTNAP4:MAPT:SEPT4:DCC:MAP1S:SYNGR1:SHANK3	http://www.gsea-msigdb.org/gsea/msigdb/human/geneset/GOCC_SYNAPSE
GO_cc	GOCC_NEURON_PROJECTION	1295	45	4.88047978412161e-07	0.000166495944306133	PTPRF:NEGR1:AMIGO1:KCNN3:SDCCAG8:RHOA:DAG1:BSN:GNAT1:ROBO1:EPHB1:EPHA5:GPM6A:PRR7:DBN1:EYS:AUTS2:GRM3:OPN1SW:EXOC4:CNGB3:BAI1:APBA1:PTCH1:KCNIP2:ZDHHC5:MTMR2:GRIA4:DRD2:GRIN2B:PTPRO:DDN:CPEB1:GRIN2A:CLN3:CLN3:CDH8:ATXN1L:CDH13:CRHR1:MAPT:SEPT4:DCC:MAP1S:CEP250:SHANK3	http://www.gsea-msigdb.org/gsea/msigdb/human/geneset/GOCC_NEURON_PROJECTION
GO_cc	GOCC_SOMATODENDRITIC_COMPARTMENT	808	33	6.17803429712418e-07	0.000166495944306133	PTPRF:NEGR1:AMIGO1:KCNN3:NRXN1:RHOA:BSN:GNAT1:EPHB1:EPHA5:GPM6A:PRR7:DBN1:PDE1C:GRM3:BAI1:APBA1:PTCH1:KCNIP2:ZDHHC5:MTMR2:GRIA4:DRD2:PTPRO:DDN:CPEB1:GRIN2A:ATXN1L:FBXO31:MAPT:SEPT4:MAP1S:SHANK3	http://www.gsea-msigdb.org/gsea/msigdb/human/geneset/GOCC_SOMATODENDRITIC_COMPARTMENT
GO_cc	GOCC_DENDRITIC_TREE	585	27	6.9567240170643e-07	0.000166495944306133	NEGR1:AMIGO1:RHOA:BSN:EPHB1:EPHA5:GPM6A:PRR7:DBN1:GRM3:BAI1:APBA1:PTCH1:KCNIP2:ZDHHC5:MTMR2:GRIA4:DRD2:PTPRO:DDN:CPEB1:GRIN2A:ATXN1L:MAPT:SEPT4:MAP1S:SHANK3	http://www.gsea-msigdb.org/gsea/msigdb/human/geneset/GOCC_DENDRITIC_TREE
GO_cc	GOCC_POSTSYNAPSE	627	28	8.25054233429798e-07	0.000166495944306133	BCL11A:RHOA:DAG1:BSN:KALRN:GPM6A:MEF2C:PRR7:DBN1:DGKB:GRM3:BAI1:APBA1:PTCH1:LRRC4C:ZDHHC5:MTMR2:GRIA4:DRD2:GRIN2B:PTPRO:DDN:PCDH17:CPEB1:GRIN2A:MAPT:DCC:SHANK3	http://www.gsea-msigdb.org/gsea/msigdb/human/geneset/GOCC_POSTSYNAPSE
GO_cc	GOCC_SYNAPTIC_MEMBRANE	373	20	2.20460392327646e-06	0.000370740893097659	NRXN1:DAG1:GPM6A:PRR7:DGKB:GRM3:APBA1:LRRC4C:MTMR2:GRIA4:DRD2:GRIN2B:PTPRO:DDN:PCDH17:GRIN2A:CDH8:CNTNAP4:DCC:SHANK3	http://www.gsea-msigdb.org/gsea/msigdb/human/geneset/GOCC_SYNAPTIC_MEMBRANE
GO_cc	GOCC_NEURON_SPINE	172	13	3.64126458407942e-06	0.000524862280762305	RHOA:GPM6A:GRM3:BAI1:APBA1:MTMR2:GRIA4:DRD2:PTPRO:DDN:GRIN2A:MAPT:SHANK3	http://www.gsea-msigdb.org/gsea/msigdb/human/geneset/GOCC_NEURON_SPINE
GO_cc	GOCC_GLUTAMATERGIC_SYNAPSE	396	20	5.42730435879803e-06	0.000684518762253401	SORT1:RHOA:DAG1:BSN:CAMKV:SEMA3F:EPHB1:GPM6A:PRR7:DBN1:GRM3:ARHGAP39:APBA1:LRRC4C:ZDHHC5:DRD2:PTPRO:PCDH17:GRIN2A:CDH8	http://www.gsea-msigdb.org/gsea/msigdb/human/geneset/GOCC_GLUTAMATERGIC_SYNAPSE
GO_cc	GOCC_POSTSYNAPTIC_SPECIALIZATION	344	18	9.98121782394711e-06	0.00111900542048474	BCL11A:BSN:KALRN:PRR7:GRM3:BAI1:PTCH1:LRRC4C:ZDHHC5:MTMR2:GRIA4:DRD2:GRIN2B:PTPRO:CPEB1:GRIN2A:DCC:SHANK3	http://www.gsea-msigdb.org/gsea/msigdb/human/geneset/GOCC_POSTSYNAPTIC_SPECIALIZATION
GO_cc	GOCC_NEURON_TO_NEURON_SYNAPSE	361	18	1.91010418648422e-05	0.00192729512416258	SORT1:BCL11A:BSN:KALRN:PRR7:GRM3:BAI1:PTCH1:LRRC4C:MTMR2:GRIA4:DRD2:GRIN2B:PTPRO:CPEB1:GRIN2A:DCC:SHANK3	http://www.gsea-msigdb.org/gsea/msigdb/human/geneset/GOCC_NEURON_TO_NEURON_SYNAPSE
GO_cc	GOCC_POSTSYNAPTIC_MEMBRANE	261	14	7.46198990268095e-05	0.00684467982891371	DAG1:PRR7:DGKB:GRM3:LRRC4C:GRIA4:DRD2:GRIN2B:PTPRO:DDN:PCDH17:GRIN2A:DCC:SHANK3	http://www.gsea-msigdb.org/gsea/msigdb/human/geneset/GOCC_POSTSYNAPTIC_MEMBRANE
GO_cc	GOCC_GABA_ERGIC_SYNAPSE	81	7	0.000293695804268415	0.0246949222089026	DAG1:BSN:EFNA5:ZDHHC5:DRD2:PTPRO:PCDH17	http://www.gsea-msigdb.org/gsea/msigdb/human/geneset/GOCC_GABA_ERGIC_SYNAPSE
GO_cc	GOCC_VACUOLAR_MEMBRANE	436	17	0.000608185509254635	0.0455159192706564	ATP6V0B:SORT1:ATP6V1C2:DPP4:FNIP2:MTMR2:ABCB9:PRKD1:CLN3:CLN3:SPNS1:SLC12A4:MAP1LC3B:PLEKHM1:SPPL2C:C18orf8:NPC1:SYNGR1	http://www.gsea-msigdb.org/gsea/msigdb/human/geneset/GOCC_VACUOLAR_MEMBRANE
GO_cc	GOCC_PLASMA_MEMBRANE_REGION	1241	35	0.000631539018621595	0.0455159192706564	SORT1:NRXN1:DPP4:KLHDC8B:RHOA:DAG1:GNAT1:GPM6A:PDE4D:EFNA5:PRR7:DGKB:GRM3:APBA1:PTCH1:PLEKHA1:LRRC4C:MTMR2:GRIA4:DRD2:GRIN2B:PTPRO:DDN:ERBB3:PCDH17:GRIN2A:CLN3:CLN3:CDH8:CNTNAP4:CDH13:MAPT:DCC:FCHO1:UPK1A:SHANK3	http://www.gsea-msigdb.org/gsea/msigdb/human/geneset/GOCC_PLASMA_MEMBRANE_REGION
GO_cc	GOCC_EXOCYTIC_VESICLE	218	11	0.000726932557001594	0.0488983300009739	SYPL2:BSN:PTPRN2:APBA1:MTMR2:DRD2:RAB5B:GRIN2A:CLN3:CLN3:SEPT4:SYNGR1	http://www.gsea-msigdb.org/gsea/msigdb/human/geneset/GOCC_EXOCYTIC_VESICLE
GWAScatalog	Intelligence (MTAG)	214	87	1.49368045817571e-102	6.60953602742751e-99	COL16A1:PTPRF:ST3GAL3:NEGR1:MYBPHL:PSMA5:ATXN7L2:AMIGO1:BCL11A:ALMS1:AFF3:LONRF2:CHST10:GPD2:DPP4:NKIRAS1:RPL15:NR1D2:NCKIPSD:USP4:GPX1:NICN1:DAG1:BSN:IP6K1:TRAIP:CAMKV:MON1A:RBM6:SEMA3F:STAB1:NT5DC2:PBRM1:NEK4:SFMBT1:FOXP1:CCDC14:TET2:PPA2:FNIP2:PDE4D:ELOVL7:MEF2C:MAN2A1:GRK6:FOXO3:PDE1C:AVL9:CALN1:CUX1:CALU:EXOC4:PTPRN2:RUNX1T1:TSNARE1:APBA1:JMJD1C:REEP3:PITX3:GBF1:CEP57:ATF7IP:PTPRO:PITPNM2:MP…
GWAScatalog	General cognitive ability	163	71	9.81501289341022e-86	2.17157160266701e-82	HCRTR1:PEF1:COL16A1:PTPRF:ST3GAL3:NEGR1:MYBPHL:PSMA5:CYB561D1:GATAD2B:BCL11A:CCT7:AFF3:LONRF2:GPD2:TANK:DPP4:NKIRAS1:NR1D2:IP6K2:RHOA:NICN1:BSN:IP6K1:CDHR4:CAMKV:RBM6:SEMA3F:GNAT1:NT5DC2:PBRM1:ITIH1:SFMBT1:FOXP1:KALRN:TET2:PPA2:PDE4D:MEF2C:FOXO3:AUTS2:CALN1:SRPK2:EXOC4:EXT1:TSNARE1:FOXH1:RECQL4:JMJD1C:PITX3:GBF1:PTPRO:TMBIM6:PRKD1:FOXN3:CPEB1:RBFOX1:TNRC6A:CLN3:CLN3:SULT1A1:SH2B1:RBL2:CDH8:RAI1:A…
GWAScatalog	Household income (MTAG)	131	61	1.10087995005833e-75	1.62379792633604e-72	PTPRF:KDM4A:ST3GAL3:DAB1:NEGR1:TBCE:BCL11A:AFF3:LONRF2:CHST10:LRP1B:TANK:IP6K2:USP4:GPX1:RHOA:TCTA:BSN:RNF123:IP6K1:TRAIP:CAMKV:MON1A:RBM6:SEMA3F:FOXP1:TET2:PPA2:FNIP2:GPM6A:ELOVL7:MAST4:MEF2C:EFNA5:THSD7A:CALN1:EXOC4:CNOT4:EXT1:HABP4:JMJD1C:REEP3:GBF1:LUZP2:ATF7IP:ERBB3:PITPNM2:PCDH17:PRKD1:SEMA6D:TNRC6A:NUPR1:RABEP2:CRHR1:MAPT:NPC1:DCC:TCF4:UBOX5:PTPRT:CACNA1I
GWAScatalog	Extremely high intelligence	72	49	2.50055039182671e-72	2.7662338709583e-69	AFF3:LONRF2:CHST10:TANK:UBE2E1:NKIRAS1:RPL15:NR1D2:GPX1:RHOA:TCTA:AMT:NICN1:DAG1:BSN:APEH:MST1:RNF123:IP6K1:CDHR4:TRAIP:CAMKV:MST1R:MON1A:RBM6:RBM5:SEMA3F:GNAT1:TET2:PPA2:GRK6:PRR7:DBN1:FOXO3:PDE1C:AVL9:EXOC4:APBA1:CLN3:CLN3:NUPR1:SULT1A2:SULT1A1:ATXN2L:TUFM:SH2B1:ATP2A1:RABEP2:CSE1L:SHANK3
GWAScatalog	Cognitive ability (MTAG)	45	29	7.43972830874264e-42	6.58415955323724e-39	HCRTR1:PEF1:PTPRF:ST3GAL3:NEGR1:SYPL2:SDCCAG8:BCL11A:AFF3:GPD2:DPP4:PLCL2:CELSR3:FOXP1:TET2:MEF2C:PDE1C:EXOC4:APBA1:MED27:JMJD1C:PITX3:CEP57:ATF7IP:PCDH17:ATXN2L:MAPT:DCC:CACNA1I
GWAScatalog	Brain morphology (MOSTest)	1049	84	9.61741108298332e-37	7.0928406737002e-34	DAB1:GATAD2B:DENND4B:CREB3L4:NUP210L:KCNN3:SDCCAG8:BCL11A:TANK:DPP4:TBC1D5:PFKFB4:CELSR3:NCKIPSD:IP6K2:IMPDH2:CCDC71:KLHDC8B:C3orf84:USP4:GPX1:RHOA:TCTA:AMT:NICN1:DAG1:BSN:APEH:MST1:RNF123:IP6K1:CDHR4:TRAIP:CAMKV:MST1R:MON1A:RBM6:RBM5:SEMA3F:GNAT1:STAB1:NT5DC2:PBRM1:SPCS1:NEK4:ITIH1:FOXP1:PDE4D:ELOVL7:MAST4:FOXO3:EXOC4:PTCH1:RAB5B:ERBB3:ABCB9:PITPNM2:MPHOSPH9:SBNO1:TNRC6A:CLN3:CLN3:NUPR1:SULT1A2:…
GWAScatalog	Cognitive ability	32	23	3.88224794291633e-35	2.45413530677211e-32	HCRTR1:PEF1:ST3GAL3:NEGR1:SORT1:SYPL2:BCL11A:AFF3:GPD2:DPP4:NR1D2:TET2:MEF2C:PDE1C:EXOC4:APBA1:MED27:JMJD1C:PITX3:ATXN2L:SH2B1:MAPT:DCC
GWAScatalog	Cognitive ability	142	36	2.38924598096953e-33	1.32155168322377e-30	NEGR1:CYB561D1:SDCCAG8:NRXN1:BCL11A:LRP1B:RBM6:ITIH1:FOXP1:EPHA5:TET2:GPM6A:EFNA5:FOXO3:CALN1:GRM3:EXOC4:PTPRN2:TSNARE1:APBA1:DRD2:ATF7IP:MPHOSPH9:PCDH17:PRKD1:SEMA6D:CPEB1:GRIN2A:SH2B1:CDH13:NPC1:DCC:TCF4:BACE2:CACNA1I:SHANK3
GWAScatalog	Subcortical volume (min-P)	308	47	1.36147889067205e-32	6.69393787913757e-30	DAB1:GATAD2B:DENND4B:CREB3L4:NUP210L:KCNN3:SDCCAG8:BCL11A:TANK:DPP4:TBC1D5:PFKFB4:CELSR3:NCKIPSD:IP6K2:IMPDH2:CCDC71:KLHDC8B:C3orf84:USP4:GPX1:RHOA:TCTA:AMT:NICN1:DAG1:BSN:APEH:MST1:RNF123:IP6K1:CDHR4:TRAIP:CAMKV:MST1R:MON1A:RBM6:RBM5:SEMA3F:GNAT1:STAB1:NT5DC2:PBRM1:SPCS1:NEK4:ITIH1:FOXP1
GWAScatalog	Educational attainment	59	26	1.20497720087962e-31	5.3320241138923e-29	PTPRF:SDCCAG8:NRXN1:TANK:CAMKV:FNIP2:GPM6A:FOXH1:PPP1R16A:GPT:RECQL4:LRRC24:ARHGAP39:JMJD1C:REEP3:PITPNM2:MPHOSPH9:SBNO1:NUPR1:SULT1A2:SULT1A1:ATXN2L:TUFM:SH2B1:NFATC2IP:SPNS1
GWAScatalog	Regular attendance at a religious group	63	26	1.02753480174638e-30	4.13349227066156e-28	AFF3:LONRF2:CHST10:RHOA:TCTA:AMT:NICN1:DAG1:BSN:APEH:MST1:RNF123:IP6K1:CDHR4:UBA7:TRAIP:CAMKV:MST1R:MON1A:RBM6:TET2:PPA2:MEF2C:SRPK2:PCDH17:TCF4
GWAScatalog	Cortical surface area (MOSTest)	401	50	2.24359210326267e-30	8.2732458807811e-28	DAB1:GATAD2B:DENND4B:CREB3L4:NUP210L:KCNN3:SDCCAG8:BCL11A:TANK:DPP4:TBC1D5:PFKFB4:CELSR3:NCKIPSD:IP6K2:IMPDH2:CCDC71:KLHDC8B:C3orf84:USP4:GPX1:RHOA:TCTA:AMT:NICN1:DAG1:BSN:APEH:MST1:RNF123:IP6K1:CDHR4:TRAIP:CAMKV:MST1R:MON1A:RBM6:RBM5:SEMA3F:GNAT1:STAB1:NT5DC2:PBRM1:SPCS1:NEK4:ITIH1:FOXP1:PDE4D:ELOVL7:MAST4
GWAScatalog	Brain morphology (min-P)	345	47	2.61039083967468e-30	8.88536881966191e-28	DAB1:GATAD2B:DENND4B:CREB3L4:NUP210L:KCNN3:SDCCAG8:BCL11A:TANK:DPP4:TBC1D5:PFKFB4:CELSR3:NCKIPSD:IP6K2:IMPDH2:CCDC71:KLHDC8B:C3orf84:USP4:GPX1:RHOA:TCTA:AMT:NICN1:DAG1:BSN:APEH:MST1:RNF123:IP6K1:CDHR4:TRAIP:CAMKV:MST1R:MON1A:RBM6:RBM5:SEMA3F:GNAT1:STAB1:NT5DC2:PBRM1:SPCS1:NEK4:ITIH1:FOXP1
GWAScatalog	Sleep duration (short sleep)	78	26	8.11595710423107e-28	2.56522215615875e-25	IPO9:LMOD1:USP4:GPX1:RHOA:TCTA:AMT:NICN1:DAG1:BSN:APEH:MST1:RNF123:IP6K1:TRAIP:CAMKV:MST1R:MON1A:RBM6:RBM5:SEMA3F:GNAT1:SEMA6D:TCF4:SYNGR1:TAB1
GWAScatalog	Subcortical volume (MOSTest)	522	52	8.02492180091834e-27	2.36735193127091e-24	DAB1:GATAD2B:DENND4B:CREB3L4:NUP210L:KCNN3:SDCCAG8:BCL11A:TANK:DPP4:TBC1D5:PFKFB4:CELSR3:NCKIPSD:IP6K2:IMPDH2:CCDC71:KLHDC8B:C3orf84:USP4:GPX1:RHOA:TCTA:AMT:NICN1:DAG1:BSN:APEH:MST1:RNF123:IP6K1:CDHR4:TRAIP:CAMKV:MST1R:MON1A:RBM6:RBM5:SEMA3F:GNAT1:STAB1:NT5DC2:PBRM1:SPCS1:NEK4:ITIH1:FOXP1:PDE4D:ELOVL7:MAST4:FOXO3:EXOC4
GWAScatalog	Schizophrenia	627	54	9.21685373316681e-25	2.54903611057894e-22	PTPRF:KDM4A:ST3GAL3:SDCCAG8:DPP4:TYW5:TBC1D5:GNAT1:STAB1:NT5DC2:PBRM1:SPCS1:NEK4:ITIH1:SFMBT1:FOXP1:ROBO1:KALRN:GPM6A:MEF2C:MAN2A1:EYS:FOXO3:CALN1:GRM3:SRPK2:TSNARE1:PSCA:JMJD1C:LUZP2:YPEL4:CLP1:ZDHHC5:MED19:TMX2:DRD2:ABCB9:PITPNM2:MPHOSPH9:SBNO1:PRKD1:GRIN2A:ENKD1:RANBP10:LCAT:SLC12A4:CDH13:RAI1:CRHR1:DCC:TCF4:ERGIC3:TAB1:CACNA1I
GWAScatalog	Age at first sexual intercourse	178	30	2.41185109086943e-22	6.27790651593953e-20	CAMTA1:ST3GAL3:DAB1:NEGR1:GATAD2B:CAMKMT:NRXN1:BCL11A:TBC1D5:RHOA:SEMA3F:FOXP1:NSUN3:ELOVL7:EFNA5:SDK1:PDE1C:EXOC4:CNGB3:TSNARE1:GRIA4:ERBB3:SEMA6D:CPEB1:TNRC6A:SKOR2:DCC:TCF4:C19orf55:MACROD2
GWAScatalog	Refractive error	1391	74	4.66743490012631e-21	1.14741107961438e-18	PTPRF:KDM4A:ST3GAL3:YIPF4:BIRC6:CAMKMT:BCL11A:GPD2:METAP1D:NR1D2:PFKFB4:CELSR3:IP6K2:USP4:RHOA:NICN1:DAG1:BSN:MST1:RNF123:IP6K1:CDHR4:TRAIP:CAMKV:MST1R:MON1A:RBM6:RBM5:SEMA3F:FOXP1:ROBO1:ELOVL7:MEF2C:THSD7A:POU6F2:AUTS2:CALN1:GRM3:PTPRN2:CNGB3:APBA1:PITX3:GBF1:PLEKHA1:ARMS2:LRRC4C:FAM76B:GRIA4:MSANTD4:GRIN2B:RAB5B:ERBB3:DCAF4:RBFOX1:GRIN2A:NUPR1:ENKD1:RANBP10:LCAT:SLC12A4:MAP1LC3B:ZCCHC14:ARHGAP2…
GWAScatalog	Adult body size	484	43	2.68958965171645e-20	6.26391274149752e-18	CAMTA1:NEGR1:PRRC2C:IPO9:SDCCAG8:NRXN1:BCL11A:AFF3:LRP1B:METAP1D:C2orf69:AGAP1:IP6K2:MST1R:FOXP1:ROBO1:NSUN3:EPHB1:MAST4:MEF2C:EFNA5:PHACTR1:FOXO3:PDE1C:POU6F2:AUTS2:CNGB3:RUNX1T1:EXT1:TSNARE1:JMJD1C:GBF1:PCDH17:PRKD1:SEMA6D:RBFOX1:TNRC6A:SH2B1:CDH13:NPC1:TCF4:CDH7:BACE2
GWAScatalog	Age at first birth	72	20	7.39498318868576e-20	1.63614003049672e-17	ST3GAL3:GATAD2B:DENND4B:CREB3L4:AFF3:IP6K2:RNF123:CAMKV:MST1R:MON1A:RBM6:RBM5:SEMA3F:FNIP2:SDK1:CALN1:PPP1R16A:GPT:RECQL4:TCF4
GWAScatalog	Regular attendance at a gym or sports club	30	15	8.42214571492293e-20	1.77466641850162e-17	BSN:APEH:MST1:RNF123:IP6K1:CDHR4:UBA7:TRAIP:CAMKV:MST1R:MON1A:RBM6:RBM5:SEMA3F:TCF4
GWAScatalog	Mood instability	52	17	2.0155052696858e-18	4.0539140083453e-16	NEGR1:LRP1B:PLCL2:GPX1:RHOA:NICN1:DAG1:BSN:EPHB1:EXOC4:DRD2:PCDH17:CRHR1:MAPT:WNT3:DCC:TCF4
GWAScatalog	Intelligence	38	15	7.49964857066176e-18	1.44286717065993e-15	NEGR1:AFF3:PLCL2:NR1D2:MEF2C:FOXO3:PDE1C:EXOC4:APBA1:LUZP2:ATXN2L:TUFM:SH2B1:ATP2A1:CSE1L
GWAScatalog	General risk tolerance (MTAG)	224	28	2.3404290852683e-17	4.31516612596343e-15	PTPRF:SDCCAG8:BIRC6:CAMKMT:NRXN1:BCL11A:LRP1B:TBC1D5:SEMA3F:FOXP1:NSUN3:EPHA5:TET2:AUTS2:RUNX1T1:TSNARE1:LRRC4C:GRIN2B:PRKD1:FOXN3:SEMA6D:RBFOX1:GRIN2A:SH2B1:CDH8:CDH13:TCF4:MACROD2
GWAScatalog	Body mass index	1052	58	3.96364141021021e-17	7.01564529607208e-15	HCRTR1:PEF1:COL16A1:NEGR1:SYPL2:LMOD1:B3GALNT2:NRXN1:LONRF2:LRP1B:METAP1D:DAG1:BSN:APEH:MST1:RNF123:IP6K1:CDHR4:MST1R:MON1A:RBM6:RBM5:SEMA3F:GNAT1:NEK4:ITIH1:MEF2C:EFNA5:EYS:FOXO3:PDE1C:AVL9:AUTS2:REEP3:DRD2:ERBB3:PCDH17:NOVA1:PRKD1:FOXN3:SEMA6D:RBFOX1:NUPR1:SULT1A2:ATXN2L:TUFM:SH2B1:ATP2A1:RABEP2:AKTIP:RAI1:WNT3:NPC1:DCC:CDH7:CKM:MACROD2:BACE2
GWAScatalog	Cognitive function	63	16	1.89712361892301e-15	3.22875846682089e-13	CYB561D1:IP6K2:RHOA:TCTA:AMT:NICN1:BSN:STAB1:NT5DC2:PTPRO:RAB5B:ERBB3:PCDH17:WNT3:PPM1E:TRIM37
GWAScatalog	Crohn's disease	528	35	7.64726166826029e-13	1.25330121785377e-10	CAMTA1:PFKFB4:CELSR3:NCKIPSD:IP6K2:IMPDH2:CCDC71:KLHDC8B:C3orf84:USP4:GPX1:RHOA:TCTA:AMT:NICN1:DAG1:BSN:APEH:MST1:RNF123:FOXP1:FKBP2:PPP1R14B:CLN3:CLN3:NUPR1:SULT1A2:SULT1A1:ATXN2L:TUFM:SH2B1:ATP2A1:RABEP2:CDH13:CD40:SYNGR1
GWAScatalog	Neuroticism	129	18	2.05393888824871e-12	3.2459569930359e-10	PDE4D:GRM3:YPEL4:CLP1:ZDHHC5:MED19:TMX2:DRD2:SEMA6D:RBFOX1:FBXO31:MAP1LC3B:ZCCHC14:ARHGAP27:PLEKHM1:CRHR1:SPPL2C:MAPT
GWAScatalog	Autism spectrum disorder or schizophrenia	469	32	3.68169602164296e-12	5.61776030888624e-10	PTPRF:KDM4A:ST3GAL3:ARTN:ATP6V0B:C2orf69:TYW5:STAB1:NT5DC2:PBRM1:SPCS1:NEK4:ITIH1:SFMBT1:FOXP1:ELOVL7:MAN2A1:GRM3:SRPK2:TSNARE1:YPEL4:CLP1:ZDHHC5:MED19:TMX2:DRD2:ABCB9:PITPNM2:MPHOSPH9:SBNO1:GRIN2A:TCF4
GWAScatalog	Chronotype	481	32	7.18013574359395e-12	1.05907002218011e-09	GATAD2B:YIPF4:BIRC6:CAMKMT:NRXN1:BCL11A:TANK:RBM6:FOXP1:EPHA5:MEF2C:EFNA5:PRR7:TMEM170B:PHACTR1:JARID2:DGKB:PDE1C:AUTS2:CALN1:CUX1:EXOC4:RUNX1T1:FAM76B:DRD2:DERA:SEMA6D:RBFOX1:NPC1:SKOR2:TCF4:MACROD2
GWAScatalog	Inflammatory bowel disease	605	36	8.15096157032894e-12	1.16348403060341e-09	CAMTA1:PFKFB4:CELSR3:NCKIPSD:IP6K2:IMPDH2:CCDC71:KLHDC8B:C3orf84:USP4:GPX1:RHOA:TCTA:AMT:NICN1:DAG1:BSN:APEH:MST1:RNF123:IP6K1:MST1R:FOXP1:SEMA6D:CLN3:CLN3:NUPR1:SULT1A2:SULT1A1:ATXN2L:TUFM:SH2B1:ATP2A1:RABEP2:CD40:SYNGR1:TAB1
GWAScatalog	Smoking initiation	109	16	1.60887892634739e-11	2.22477789033975e-09	PTPRF:NEGR1:CAMKMT:NRXN1:PLCL2:SEMA3F:FOXP1:TTC29:SDK1:AUTS2:RUNX1T1:ERBB3:SEMA6D:TNRC6A:MAPT:DCC
GWAScatalog	Ulcerative colitis	357	26	1.04804023695427e-10	1.4053266813705e-08	CAMTA1:GPD2:PFKFB4:CELSR3:NCKIPSD:IP6K2:IMPDH2:CCDC71:KLHDC8B:C3orf84:USP4:GPX1:RHOA:TCTA:AMT:NICN1:DAG1:BSN:APEH:MST1:RNF123:IP6K1:MST1R:SEMA6D:CEP250:SYNGR1
GWAScatalog	Anorexia nervosa	152	17	3.04659428874355e-10	3.96505286108535e-08	PTPRF:KDM4A:NEGR1:C2orf69:TYW5:MEF2C:GRM3:SRPK2:TSNARE1:DRD2:PITPNM2:MPHOSPH9:RBFOX1:GRIN2A:DCC:TCF4:CACNA1I
GWAScatalog	Household income	30	9	5.82440429268157e-10	7.3637111414617e-08	ST3GAL3:AFF3:LONRF2:CHST10:APEH:RNF123:ELOVL7:MAPT:UBOX5
GWAScatalog	Morning person	182	18	6.90872329474196e-10	8.49197238312032e-08	CAMTA1:CAMKMT:NRXN1:BCL11A:PFKFB4:IP6K2:RHOA:BSN:RNF123:CAMKV:RBM6:RBM5:SEMA3F:MEF2C:PHACTR1:PDE1C:CUX1:TCF4
GWAScatalog	Walking pace	70	12	9.13000348866545e-10	1.06540738219546e-07	SDCCAG8:BCL11A:NYAP2:TRAIP:MST1R:FOXP1:AUTS2:JMJD1C:DRD2:TUFM:NPC1:TCF4
GWAScatalog	Risk-taking tendency (4-domain principal component model)	86	13	9.14926113523786e-10	1.06540738219546e-07	DAB1:BIRC6:BCL11A:FOXP1:NSUN3:PPA2:SDK1:RUNX1T1:LRRC4C:SEMA6D:SULT1A1:DCC:TCF4
GWAScatalog	Lamb consumption	33	9	1.50609545782849e-09	1.70883907715156e-07	MEF2C:CLN3:CLN3:NUPR1:SULT1A2:SULT1A1:ATXN2L:TUFM:SH2B1:ATP2A1
GWAScatalog	Hand grip strength	127	15	1.60292802181614e-09	1.7732391241341e-07	AFF3:IP6K1:SFMBT1:FOXP1:PHACTR1:JARID2:POU6F2:AUTS2:GBF1:NOVA1:SEMA6D:ATXN2L:SH2B1:SPPL2C:TCF4
GWAScatalog	Experiencing mood swings	35	9	2.68192878983875e-09	2.89452070610646e-07	NEGR1:IP6K2:EYS:PCDH17:TNRC6A:FBXO31:MAPT:DCC:TCF4
GWAScatalog	Number of sexual partners	94	13	2.82845617934595e-09	2.9799806175252e-07	KDM4A:NEGR1:BCL11A:LRP1B:FOXP1:NSUN3:PPA2:MEF2C:MAN2A1:RUNX1T1:SEMA6D:DCC:TCF4
GWAScatalog	General factor of neuroticism	66	11	6.33450664055277e-09	6.51864927545255e-07	PLCL2:ZDHHC5:DRD2:SEMA6D:MAP1LC3B:ARHGAP27:CRHR1:MAPT:WNT3:DCC:TCF4
GWAScatalog	Alcohol consumption (drinks per week)	86	12	1.04771569825155e-08	1.05366862835525e-06	NEGR1:MEF2C:PHACTR1:AUTS2:DRD2:TNRC6A:NUPR1:TUFM:CRHR1:MAPT:WNT3:TCF4
GWAScatalog	Smoking status (ever vs never smokers)	169	16	1.1717387652191e-08	1.15220978579878e-06	KDM4A:NEGR1:BCL11A:TANK:DPP4:NYAP2:TTC29:MEF2C:EFNA5:FOXO3:SDK1:RUNX1T1:LRRC4C:SEMA6D:CNTNAP4:DCC
GWAScatalog	Gastroesophageal reflux disease	70	11	1.20659783373278e-08	1.15293404003448e-06	NEGR1:AFF3:MON1A:RBM6:FOXP1:SDK1:PDE1C:RERG:RAB5B:DCC:PTPRT
GWAScatalog	Feeling worry	41	9	1.22458530805922e-08	1.15293404003448e-06	CAMTA1:APEH:SPCS1:GRM3:PTCH1:FAM76B:CEP57:RBFOX1:TCF4
GWAScatalog	Neurociticism	89	12	1.55937637354574e-08	1.43755009436248e-06	CAMTA1:NEGR1:NYAP2:PLCL2:GRM3:PTCH1:PRKD1:SEMA6D:RBFOX1:FBXO31:DCC:TCF4
GWAScatalog	Smoking initiation (ever regular vs never regular)	78	11	3.87779504990827e-08	3.50188634609063e-06	PTPRF:BCL11A:DPP4:TTC29:ELOVL7:EFNA5:SDK1:RUNX1T1:GBF1:FOXN3:SEMA6D
GWAScatalog	Chronic kidney disease	118	13	4.65694807703847e-08	4.12139904817904e-06	SORT1:PSMA5:SYPL2:ATXN7L2:CYB561D1:AMIGO1:SDCCAG8:ALMS1:SFMBT1:GRK6:PRR7:RERG:GRIN2A
GWAScatalog	Mental health study participation (completed survey)	24	7	6.3048699668916e-08	5.4704018830383e-06	NEGR1:SDCCAG8:PFKFB4:SFMBT1:TSNARE1:RBFOX1:TCF4
GWAScatalog	Adventurousness	127	13	1.12163642142733e-07	9.54469454772295e-06	PTPRF:CAMKMT:LRP1B:FOXP1:TET2:SDK1:AUTS2:TSNARE1:PTCH1:GRIN2B:RABEP2:CDH8:TCF4
GWAScatalog	A body shape index	370	22	1.15862756979817e-07	9.67344716293752e-06	KCNN3:AFF3:NCKIPSD:CCDC71:KLHDC8B:DAG1:BSN:STAB1:PBRM1:NEK4:ITIH1:SFMBT1:EPHB1:TET2:ABCB9:PITPNM2:MPHOSPH9:SBNO1:RAI1:ARHGAP27:CRHR1:MAPT
GWAScatalog	Anxiety	42	8	2.62047113911766e-07	2.14733051677697e-05	PLCL2:TSNARE1:PTCH1:ZDHHC5:DRD2:GRIN2B:RBFOX1:ZCCHC14
GWAScatalog	Waist-hip index	531	26	3.70366926555109e-07	2.97977027273883e-05	KCNN3:AFF3:PFKFB4:NCKIPSD:CCDC71:BSN:STAB1:NT5DC2:PBRM1:NEK4:SFMBT1:ROBO1:TET2:AVL9:ABCB9:PITPNM2:MPHOSPH9:SBNO1:TNRC6A:RBL2:RAI1:ARHGAP27:CRHR1:SPPL2C:MAPT:WNT3
GWAScatalog	Waist-to-hip ratio adjusted for BMI	733	31	6.6415792729634e-07	5.24803362193983e-05	KCNN3:AFF3:BSN:STAB1:NT5DC2:PBRM1:NEK4:SFMBT1:EPHB1:TET2:GRK6:PRR7:DBN1:AVL9:PITX3:GBF1:LUZP2:GRIN2B:ABCB9:PITPNM2:MPHOSPH9:SBNO1:TNRC6A:RBL2:RAI1:ARHGAP27:CRHR1:MAPT:WNT3:CEP250:ERGIC3
GWAScatalog	Waist circumference adjusted for body mass index	638	28	1.16120496154822e-06	9.01461746465063e-05	KCNN3:CELSR3:NCKIPSD:IP6K2:CCDC71:DAG1:BSN:MON1A:STAB1:NT5DC2:PBRM1:NEK4:ITIH1:EPHB1:TET2:MEF2C:DGKB:SRPK2:PTCH1:HABP4:MTMR2:PITPNM2:MPHOSPH9:SBNO1:RABEP2:MAPT:WNT3:MACROD2
GWAScatalog	Body fat distribution (leg fat ratio)	167	13	2.62438145910704e-06	0.00020022220614739	IMPDH2:RBM6:PBRM1:PITPNM2:CLN3:CLN3:NUPR1:SULT1A2:SULT1A1:ATXN2L:TUFM:SH2B1:ATP2A1:RABEP2
GWAScatalog	Depressive symptoms (binary sum-score)	16	5	3.60885237291633e-06	0.000270663927968725	LMOD1:AMT:NICN1:RNF123:RBM6
GWAScatalog	Body fat distribution (trunk fat ratio)	179	13	5.64709903013938e-06	0.00041647355347278	IMPDH2:RBM6:PBRM1:PITPNM2:CLN3:CLN3:NUPR1:SULT1A2:SULT1A1:ATXN2L:TUFM:SH2B1:ATP2A1:RABEP2
GWAScatalog	Body fat distribution (arm fat ratio)	104	10	5.8827551519566e-06	0.000426740845039474	RBM6:CLN3:CLN3:NUPR1:SULT1A2:SULT1A1:ATXN2L:TUFM:SH2B1:ATP2A1:RABEP2
GWAScatalog	Tourette syndrome	89	9	1.14481999706815e-05	0.000817069110810735	TANK:DPP4:THSD7A:ABCB9:PITPNM2:MPHOSPH9:SBNO1:CPEB1:FSD2
GWAScatalog	Inflammatory bowel disease (early onset)	10	4	1.19087282310071e-05	0.000836446387654071	CLN3:CLN3:NUPR1:SULT1A2:SULT1A1
GWAScatalog	Multisite chronic pain	50	7	1.28007796755866e-05	0.000885053907257356	AFF3:RNF123:TRAIP:CAMKV:SEMA3F:SDK1:DCC
GWAScatalog	Mental health study participation (provided email address)	4	3	1.54472424192559e-05	0.00103566738947284	CELSR3:TRAIP:NPC1
GWAScatalog	Head circumference (infant)	4	3	1.54472424192559e-05	0.00103566738947284	SBNO1:CRHR1:MAPT
GWAScatalog	Parkinson's disease	147	11	2.24889828692183e-05	0.00148527983875061	TBC1D5:NCKIPSD:STAB1:ELOVL7:RAI1:ARHGAP27:PLEKHM1:CRHR1:SPPL2C:MAPT:WNT3
GWAScatalog	Insomnia symptoms (never/rarely vs. sometimes/usually)	39	6	3.11531936599017e-05	0.00202724826389801	DAB1:BCL11A:KLHDC8B:RBM6:PBRM1:TCF4
GWAScatalog	Self-reported risk-taking behaviour	24	5	3.16555552563221e-05	0.00203008452187283	NEGR1:SDCCAG8:TBC1D5:TET2:TCF4
GWAScatalog	Number of children ever born	5	3	3.81652853986854e-05	0.00241259125555976	GATAD2B:AFF3:EFNA5
GWAScatalog	Empathy quotient	13	4	3.90528720287564e-05	0.00243392899615841	GATAD2B:DENND4B:CREB3L4:RANBP10
GWAScatalog	Insomnia symptoms (never/rarely vs. usually)	41	6	4.18107248593844e-05	0.00256961746531633	DAB1:BCL11A:KLHDC8B:RBM6:RBFOX1:TCF4
GWAScatalog	Alcohol use disorder (total score)	26	5	4.7738323319334e-05	0.00289372713271306	PLEKHM1:CRHR1:SPPL2C:MAPT:WNT3
GWAScatalog	Body size at age 10	253	14	5.33896225173519e-05	0.00319255513026057	CAMTA1:NEGR1:CAMKMT:BCL11A:LRP1B:MAST4:TSNARE1:PCDH17:PRKD1:SEMA6D:TNRC6A:SH2B1:NPC1:MACROD2
GWAScatalog	Motion sickness	27	5	5.78346113646491e-05	0.0034122420705143	LRP1B:GPD2:SDK1:POU6F2:AUTS2
GWAScatalog	Fruit consumption	112	9	7.21229032336243e-05	0.00419926114222089	NEGR1:GATAD2B:DENND4B:CREB3L4:NUP210L:EXOC4:FKBP2:PPP1R14B:SKOR2
GWAScatalog	Depression	67	7	8.86419564401783e-05	0.00509403450971154	NEGR1:GPD2:SDK1:DRD2:RBFOX1:DCC:TCF4
GWAScatalog	Alcohol consumption	69	7	0.000107053161846555	0.00607320822014109	TANK:MEF2C:AUTS2:DRD2:TNRC6A:MAPT:TCF4
GWAScatalog	Hip circumference	119	9	0.000115328915013161	0.00645987910042075	NEGR1:SFMBT1:ADARB2:PRKD1:ATP2A1:RAI1:PLEKHM1:MACROD2:PTPRT
GWAScatalog	Sun-seeking behavior	7	3	0.000130467782035719	0.00712740661121055	FAM76B:CEP57:MTMR2
GWAScatalog	Cortical surface area (global PC1)	7	3	0.000130467782035719	0.00712740661121055	ARHGAP27:CRHR1:WNT3
GWAScatalog	Weight	152	10	0.000155467135299249	0.00819088175202698	NEGR1:TANK:FOXO3:PRKD1:ATXN2L:SH2B1:ATP2A1:CNTNAP4:MACROD2:PTPRT
GWAScatalog	Major depressive disorder	182	11	0.000156139241021648	0.00819088175202698	NEGR1:SYPL2:ATXN7L2:CYB561D1:MEF2C:DGKB:GRIN2B:RBFOX1:FBXO31:MAP1LC3B:ZCCHC14
GWAScatalog	Reaction time	33	5	0.000157338971507863	0.00819088175202698	DPP4:METAP1D:FOXO3:MAPT:WNT3
GWAScatalog	Alzheimer's disease in APOE e4- carriers	33	5	0.000157338971507863	0.00819088175202698	KCNN3:CRHR1:MAPT:WNT3:MACROD2
GWAScatalog	Moderate-to-late spontaneous preterm birth	19	4	0.000196429110382017	0.0101069629469817	ROBO1:KALRN:EFNA5:SDK1
GWAScatalog	Vigorous physical activity	8	3	0.0002063062866757	0.0103739240743179	NEGR1:FOXO3:EXOC4
GWAScatalog	Cannabis use	8	3	0.0002063062866757	0.0103739240743179	SDK1:ATP2A1:RABEP2
GWAScatalog	Multiple system atrophy	20	4	0.000242496053389222	0.0120566858005315	ELOVL7:CRHR1:MAPT:WNT3
GWAScatalog	Post bronchodilator FEV1/FVC ratio	161	10	0.000248316760359251	0.0121041206161173	NRXN1:KALRN:TET2:PDE4D:MAST4:LRRC4C:SEMA6D:CDH13:PPM1E:TCF4
GWAScatalog	Acute graft versus host disease in bone marrow transplantation (donor effect)	2	2	0.00024892089854614	0.0121041206161173	KALRN:SDK1
GWAScatalog	Mean platelet volume	446	18	0.000280270114580643	0.0134740585824712	CAMTA1:NUP210L:SDCCAG8:AFF3:TBC1D5:SEMA3F:KALRN:ELOVL7:MAST4:MEF2C:TMEM170B:CUX1:JMJD1C:REEP3:PITPNM2:TNRC6A:CLN3:CLN3:SHANK3
GWAScatalog	Daytime nap	134	9	0.000283183604106175	0.0134740585824712	HCRTR1:PRRC2C:EFNA5:PRKD1:CPEB1:GRIN2A:PLEKHM1:CRHR1:SKOR2
GWAScatalog	Attention deficit hyperactivity disorder	85	7	0.000395139518528203	0.0186009826541202	PTPRF:ST3GAL3:BCL11A:FOXP1:MEF2C:SEMA6D:CDH13
GWAScatalog	Body mass index in physically active individuals	62	6	0.000433132632564567	0.0201748620957706	NEGR1:LMOD1:FOXO3:PRKD1:ATXN2L:SH2B1
GWAScatalog	Lung function (FVC)	143	9	0.000457428144107835	0.0210845785174705	FOXP1:PTCH1:JMJD1C:SEMA6D:GRIN2A:CRHR1:WNT3:C18orf8:DCC
GWAScatalog	Cooked vegetable consumption	24	4	0.000506015428447429	0.0228481456212232	GATAD2B:DENND4B:CREB3L4:NUP210L
GWAScatalog	Feeling hurt	24	4	0.000506015428447429	0.0228481456212232	POU6F2:PTCH1:CDH13:MAPT
GWAScatalog	HDL cholesterol levels	510	19	0.00051480624717475	0.0230102792297805	PRRC2C:AFF3:NYAP2:RBM6:RBM5:STAB1:TET2:PDE4D:CUX1:JMJD1C:FAM76B:RAB5B:SBNO1:FOXN3:FSD2:RABEP2:LCAT:MAPT:NPC1
GWAScatalog	Myopia	65	6	0.000559426986275673	0.0247546441426985	CAMKMT:GPD2:METAP1D:LRRC4C:GRIA4:RBFOX1
GWAScatalog	Alcohol consumption (heavy vs. light/non-drinkers)	11	3	0.000586812663917449	0.0255601431028119	DRD2:CDH13:CRHR1
GWAScatalog	Feeling fed-up	25	4	0.000594959263184096	0.0255601431028119	IP6K2:FAM154B:DCC:TCF4
GWAScatalog	Arthritis (juvenile idiopathic)	25	4	0.000594959263184096	0.0255601431028119	AFF3:FOXP1:JMJD1C:REEP3
GWAScatalog	Depressive symptom (depressed mood) (binary trait)	3	2	0.000738947366257566	0.0311413532922831	KLHDC8B:AMT
GWAScatalog	Bortezomib-induced peripheral neuropathy in multiple myeloma	3	2	0.000738947366257566	0.0311413532922831	CDH13:DCC
GWAScatalog	Menarche (age at onset)	186	10	0.000774936491217771	0.0323499431475343	KDM4A:NEGR1:BCL11A:ALMS1:LRP1B:AGAP1:KLHDC8B:RBM6:ADARB2:SKOR2
GWAScatalog	Body mass index (joint analysis main effects and physical activity interaction)	71	6	0.000896399007105065	0.0370707066022422	NEGR1:LMOD1:FOXO3:PRKD1:ATXN2L:SH2B1
GWAScatalog	Blood metabolite levels	28	4	0.000927781728623503	0.0378412768582667	ALMS1:TPRKB:FOXH1:PPP1R16A
GWAScatalog	Diastolic blood pressure	536	19	0.000932135407356174	0.0378412768582667	CAMTA1:SDCCAG8:IP6K2:IP6K1:CAMKV:MAST4:PHACTR1:DGKB:AUTS2:PTPRN2:REEP3:FAM76B:RERG:SBNO1:PCDH17:CDH13:PIGL:TCF4:PTPRT
GWAScatalog	Waist circumference	159	9	0.000980391708537953	0.0392437991088059	DAB1:NEGR1:IPO9:FOXO3:PRKD1:ATXN2L:SH2B1:ATP2A1:TAB1
GWAScatalog	Mean reticulocyte volume	415	16	0.000984420723407335	0.0392437991088059	PTPRF:NUP210L:BCL11A:AFF3:PLCL2:RBM6:FOXP1:PPA2:MEF2C:AVL9:JMJD1C:ATF7IP:SCG3:SH2B1:MAPT:TRIM37
GWAScatalog	Type 2 diabetes	541	19	0.00103922536329792	0.0410586806481543	BCL11A:LRP1B:TYW5:RBM6:SDK1:DGKB:AUTS2:PTCH1:JMJD1C:PLEKHA1:ABCB9:PITPNM2:MPHOSPH9:PCDH17:PRKD1:RBFOX1:ATP2A1:RAI1:TCF4
GWAScatalog	Electrocardiogram morphology (amplitude at temporal datapoints)	380	15	0.00111374765169263	0.0436135695463705	DAB1:RBM6:SFMBT1:FOXP1:NDST4:MAST4:PHACTR1:REEP3:ZDHHC5:MED19:TMX2:FOXN3:ATXN2L:CDH13:RAI1
GWAScatalog	Subcortical brain region volumes	14	3	0.00124980858794569	0.0480904608839974	CRHR1:MAPT:DCC
GWAScatalog	Coronary artery disease or ischemic stroke	14	3	0.00124980858794569	0.0480904608839974	SORT1:PHACTR1:RAI1
Positional_gene_sets	chr3p21	198	41	4.91673318431814e-34	1.47501995529544e-31	PFKFB4:SLC26A6:CELSR3:NCKIPSD:IP6K2:IMPDH2:CCDC71:KLHDC8B:C3orf84:C3orf62:USP4:GPX1:RHOA:TCTA:AMT:NICN1:DAG1:BSN:APEH:MST1:RNF123:IP6K1:CDHR4:UBA7:TRAIP:CAMKV:MST1R:MON1A:RBM6:RBM5:SEMA3F:GNAT1:STAB1:NT5DC2:SMIM4:PBRM1:GNL3:SPCS1:NEK4:ITIH1:SFMBT1	http://www.gsea-msigdb.org/gsea/msigdb/human/geneset/chr3p21
Positional_gene_sets	chr16p11	97	11	3.80105888575421e-07	5.70158832863132e-05	NUPR1:CCDC101:SULT1A2:SULT1A1:ATXN2L:TUFM:SH2B1:ATP2A1:RABEP2:NFATC2IP:SPNS1	http://www.gsea-msigdb.org/gsea/msigdb/human/geneset/chr16p11
Positional_gene_sets	chr3p24	31	6	7.81783486728793e-06	0.000700480235504791	PLCL2:TBC1D5:UBE2E1:NKIRAS1:RPL15:NR1D2	http://www.gsea-msigdb.org/gsea/msigdb/human/geneset/chr3p24
Positional_gene_sets	chr8q24	160	12	9.33973647339721e-06	0.000700480235504791	EXT1:FAM49B:TSNARE1:BAI1:PSCA:CYHR1:FOXH1:PPP1R16A:GPT:RECQL4:LRRC24:ARHGAP39	http://www.gsea-msigdb.org/gsea/msigdb/human/geneset/chr8q24
Positional_gene_sets	chr10q24	117	8	0.000544808519494769	0.0326885111696861	CWF19L1:DPCD:FBXW4:MGEA5:KCNIP2:C10orf76:PITX3:GBF1	http://www.gsea-msigdb.org/gsea/msigdb/human/geneset/chr10q24
Positional_gene_sets	chr15q25	70	6	0.000831502654422446	0.0415751327211223	EFTUD1:FAM154B:CPEB1:FSD2:C15orf40:BTBD1	http://www.gsea-msigdb.org/gsea/msigdb/human/geneset/chr15q25
Immunologic_signatures	GSE45881_CXCR6HI_VS_CXCR1LO_COLONIC_LAMINA_PROPRIA_DN	190	15	3.70890066405676e-07	0.00193567525657123	BCL11A:CHST10:RPL15:TCTA:DAG1:SFMBT1:MEF2C:PHACTR1:GPT:CPEB1:ATP2A1:FBXO31:TCF4:CD40:BACE2	http://www.gsea-msigdb.org/gsea/msigdb/human/geneset/GSE45881_CXCR6HI_VS_CXCR1LO_COLONIC_LAMINA_PROPRIA_DN
Cell_type_signature	MANNO_MIDBRAIN_NEUROTYPES_HGABA	1036	43	6.27579830877173e-09	5.20891259628053e-06	CAMTA1:NEGR1:KCNN3:NRXN1:BCL11A:AFF3:LONRF2:LRP1B:AGAP1:CELSR3:BSN:ROBO1:EPHB1:GPM6A:STOX2:PDE4D:MAST4:EFNA5:THSD7A:AUTS2:CALN1:GRM3:RUNX1T1:BAI1:APBA1:ADARB2:PLEKHA1:GRIA4:PTPRO:PCDH17:NOVA1:FOXN3:SEMA6D:RBFOX1:TNRC6A:CDH8:CNTNAP4:CDH13:RAI1:DCC:PTPRT:CACNA1I:SHANK3	http://www.gsea-msigdb.org/gsea/msigdb/human/geneset/MANNO_MIDBRAIN_NEUROTYPES_HGABA
Cell_type_signature	MANNO_MIDBRAIN_NEUROTYPES_HNBML5	440	21	7.53889035555889e-06	0.00312863949755694	NRXN1:BCL11A:LONRF2:CELSR3:BSN:ROBO1:KALRN:GPM6A:THSD7A:AUTS2:PTPRN2:RUNX1T1:ADARB2:GRIA4:PTPRO:NOVA1:FSD2:RBFOX1:CDH13:DCC:PTPRT	http://www.gsea-msigdb.org/gsea/msigdb/human/geneset/MANNO_MIDBRAIN_NEUROTYPES_HNBML5
Cell_type_signature	LAKE_ADULT_KIDNEY_C25_ENDOTHELIAL_CELLS_UNASSIGNED	37	6	2.27948169154374e-05	0.006306566013271	FOXP1:KALRN:STOX2:EFNA5:SRPK2:TCF4	http://www.gsea-msigdb.org/gsea/msigdb/human/geneset/LAKE_ADULT_KIDNEY_C25_ENDOTHELIAL_CELLS_UNASSIGNED
Cell_type_signature	LAKE_ADULT_KIDNEY_C3_PROXIMAL_TUBULE_EPITHELIAL_CELLS_S1_S2	203	12	9.75882389856013e-05	0.0202495595895123	PRRC2C:AGAP1:RBM6:PDE4D:MAST4:SDK1:CUX1:EXOC4:MGEA5:RERG:TNRC6A:MACROD2	http://www.gsea-msigdb.org/gsea/msigdb/human/geneset/LAKE_ADULT_KIDNEY_C3_PROXIMAL_TUBULE_EPITHELIAL_CELLS_S1_S2
Cell_type_signature	MANNO_MIDBRAIN_NEUROTYPES_HRN	318	15	0.000174071936017003	0.0252379405950873	NRXN1:BCL11A:LONRF2:CELSR3:FNIP2:GPM6A:RNF182:THSD7A:AUTS2:RUNX1T1:ADARB2:PTPRO:NOVA1:SCG3:RBFOX1	http://www.gsea-msigdb.org/gsea/msigdb/human/geneset/MANNO_MIDBRAIN_NEUROTYPES_HRN
Cell_type_signature	LAKE_ADULT_KIDNEY_C11_THIN_ASCENDING_LIMB	155	10	0.000182442944060872	0.0252379405950873	SDCCAG8:CAMKMT:TBC1D5:FOXP1:FNIP2:MAST4:EFNA5:EXT1:PLEKHA1:PRKD1	http://www.gsea-msigdb.org/gsea/msigdb/human/geneset/LAKE_ADULT_KIDNEY_C11_THIN_ASCENDING_LIMB
Cell_type_signature	MANNO_MIDBRAIN_NEUROTYPES_HDA2	482	19	0.000256527856748293	0.0304168744430118	KCNN3:LONRF2:BSN:ROBO1:EPHA5:GPM6A:PDE4D:CALN1:APBA1:ADARB2:PITX3:DRD2:RERG:PCDH17:SEMA6D:BTBD1:CDH8:CDH13:DCC	http://www.gsea-msigdb.org/gsea/msigdb/human/geneset/MANNO_MIDBRAIN_NEUROTYPES_HDA2
Cell_type_signature	LAKE_ADULT_KIDNEY_C4_PROXIMAL_TUBULE_EPITHELIAL_CELLS_S2	165	10	0.000302475642670345	0.0313818479270483	CAMKMT:AGAP1:STOX2:PDE4D:MAST4:SDK1:CUX1:EXOC4:EXT1:RERG	http://www.gsea-msigdb.org/gsea/msigdb/human/geneset/LAKE_ADULT_KIDNEY_C4_PROXIMAL_TUBULE_EPITHELIAL_CELLS_S2
Cell_type_signature	MANNO_MIDBRAIN_NEUROTYPES_HRGL2C	305	14	0.000375306646182127	0.0346116129256851	NRXN1:LRP1B:GPM6A:PDE1C:GRM3:BAI1:APBA1:PTCH1:LUZP2:ERBB3:PCDH17:SCG3:CDH13:PTPRT	http://www.gsea-msigdb.org/gsea/msigdb/human/geneset/MANNO_MIDBRAIN_NEUROTYPES_HRGL2C
Cell_type_signature	ZHONG_PFC_C7_ORG_UNDERGOING_NEURONAL_DIFFERENTIATION	62	6	0.000433132632564567	0.035950008502859	LONRF2:EPHB1:MEF2C:RUNX1T1:RBFOX1:MAPT	http://www.gsea-msigdb.org/gsea/msigdb/human/geneset/ZHONG_PFC_C7_ORG_UNDERGOING_NEURONAL_DIFFERENTIATION
Cell_type_signature	DESCARTES_FETAL_HEART_SATB2_LRRC7_POSITIVE_CELLS	92	7	0.00063860912705893	0.0481859614053556	DAB1:LRP1B:CAMKV:CALN1:GRM3:GRIN2B:CACNA1I	http://www.gsea-msigdb.org/gsea/msigdb/human/geneset/DESCARTES_FETAL_HEART_SATB2_LRRC7_POSITIVE_CELLS
microRNA_targets	MIR4531	318	18	3.37672586730619e-06	0.00445620852559955	ST3GAL3:SYPL2:KCNN3:LONRF2:PLCL2:FOXO3:THSD7A:PDE1C:AUTS2:CALN1:CUX1:PTCH1:ADARB2:ATF7IP:C15orf40:AKTIP:ZCCHC14:CDH7	http://www.gsea-msigdb.org/gsea/msigdb/human/geneset/MIR4531
microRNA_targets	MIR1303	207	14	5.65485601129445e-06	0.00445620852559955	PRRC2C:BCL11A:C2orf69:FAM208A:TET2:EFNA5:RNF182:FOXO3:THSD7A:PDE1C:AVL9:PTCH1:NOVA1:PPM1E	http://www.gsea-msigdb.org/gsea/msigdb/human/geneset/MIR1303
microRNA_targets	MIR548AC	583	25	6.66120416135371e-06	0.00445620852559955	CAMTA1:YIPF4:GPD2:TANK:DAG1:ROBO1:CCDC14:PDS5A:FAM160A1:STOX2:MEF2C:TMEM170B:SDK1:PDE1C:FAM49B:ADARB2:CLP1:PPP1R14B:FAM76B:ATF7IP:PITPNM2:SEMA6D:CPEB1:RBL2:ZCCHC14	http://www.gsea-msigdb.org/gsea/msigdb/human/geneset/MIR548AC
microRNA_targets	MIR548H_3P_MIR548Z	584	25	6.86098310330954e-06	0.00445620852559955	CAMTA1:YIPF4:GPD2:TANK:DAG1:ROBO1:CCDC14:PDS5A:FAM160A1:STOX2:MEF2C:TMEM170B:SDK1:PDE1C:FAM49B:ADARB2:CLP1:PPP1R14B:FAM76B:ATF7IP:PITPNM2:SEMA6D:CPEB1:RBL2:ZCCHC14	http://www.gsea-msigdb.org/gsea/msigdb/human/geneset/MIR548H_3P_MIR548Z
microRNA_targets	MIR32_5P	461	21	1.52327914326802e-05	0.00667442548530685	DENND4B:YIPF4:BCL11A:AFF3:RPL15:BSN:TET2:FNIP2:MAST4:MAN2A1:CALN1:CUX1:PLEKHA1:ZDHHC5:MED19:PTPRO:PITPNM2:SBNO1:FOXN3:NPC1:CACNA1I	http://www.gsea-msigdb.org/gsea/msigdb/human/geneset/MIR32_5P
microRNA_targets	MIR548BB_3P	578	24	1.73800274363088e-05	0.00667442548530685	CAMTA1:GPD2:TANK:DAG1:ROBO1:CCDC14:PDS5A:FAM160A1:STOX2:MEF2C:TMEM170B:SDK1:PDE1C:FAM49B:ADARB2:CLP1:PPP1R14B:FAM76B:ATF7IP:PITPNM2:SEMA6D:CPEB1:RBL2:ZCCHC14	http://www.gsea-msigdb.org/gsea/msigdb/human/geneset/MIR548BB_3P
microRNA_targets	CTTTGCA_MIR527	230	14	1.87181970267835e-05	0.00667442548530685	PFKFB4:NCKIPSD:DAG1:GNAT1:PBRM1:SFMBT1:ROBO1:MEF2C:SRPK2:KCNIP2:NOVA1:PRKD1:SEMA6D:TNRC6A	http://www.gsea-msigdb.org/gsea/msigdb/human/geneset/CTTTGCA_MIR527
microRNA_targets	MIR548D_3P	584	24	2.05525034189587e-05	0.00667442548530685	CAMTA1:GPD2:TANK:DAG1:ROBO1:CCDC14:PDS5A:FAM160A1:STOX2:MEF2C:TMEM170B:SDK1:PDE1C:FAM49B:ADARB2:CLP1:PPP1R14B:FAM76B:ATF7IP:PITPNM2:SEMA6D:CPEB1:RBL2:ZCCHC14	http://www.gsea-msigdb.org/gsea/msigdb/human/geneset/MIR548D_3P
microRNA_targets	MIR363_3P	412	19	3.29666830417797e-05	0.00885138963859478	DENND4B:YIPF4:BCL11A:AFF3:RPL15:BSN:TET2:FNIP2:MAST4:MAN2A1:CALN1:CUX1:PLEKHA1:ZDHHC5:MED19:PTPRO:PITPNM2:NPC1:CACNA1I	http://www.gsea-msigdb.org/gsea/msigdb/human/geneset/MIR363_3P
microRNA_targets	MIR367_3P	413	19	3.40700140053687e-05	0.00885138963859478	DENND4B:YIPF4:BCL11A:AFF3:RPL15:BSN:TET2:FNIP2:MAST4:MAN2A1:CALN1:CUX1:PLEKHA1:ZDHHC5:MED19:PTPRO:PITPNM2:NPC1:CACNA1I	http://www.gsea-msigdb.org/gsea/msigdb/human/geneset/MIR367_3P
microRNA_targets	MIR7159_3P	217	13	4.38147433606296e-05	0.00928002212864686	ATP6V1C2:NRXN1:GPD2:NR1D2:ROBO1:KALRN:AVL9:PLEKHA1:MSANTD4:ATF7IP:GRIN2A:ZCCHC14:DCC	http://www.gsea-msigdb.org/gsea/msigdb/human/geneset/MIR7159_3P
microRNA_targets	MIR92B_3P	459	20	4.55208091951407e-05	0.00928002212864686	DENND4B:YIPF4:BCL11A:AFF3:RPL15:BSN:TET2:FNIP2:MAST4:MAN2A1:CALN1:CUX1:PLEKHA1:ZDHHC5:MED19:PTPRO:PITPNM2:SBNO1:NPC1:CACNA1I	http://www.gsea-msigdb.org/gsea/msigdb/human/geneset/MIR92B_3P
microRNA_targets	MIR92A_3P	462	20	4.98328489519168e-05	0.00928002212864686	DENND4B:YIPF4:BCL11A:AFF3:RPL15:BSN:TET2:FNIP2:MAST4:MAN2A1:CALN1:CUX1:PLEKHA1:ZDHHC5:MED19:PTPRO:PITPNM2:SBNO1:NPC1:CACNA1I	http://www.gsea-msigdb.org/gsea/msigdb/human/geneset/MIR92A_3P
microRNA_targets	MIR599	83	8	5.00078174753872e-05	0.00928002212864686	BIRC6:NRXN1:GPD2:PDE4D:PDE1C:LRRC4C:ERBB3:PRKD1	http://www.gsea-msigdb.org/gsea/msigdb/human/geneset/MIR599
microRNA_targets	GGCAGCT_MIR22	227	13	6.95398540560777e-05	0.0120443027225127	DPP4:IP6K1:FOXP1:KALRN:PDS5A:TET2:FAM49B:RAB5B:ERBB3:ABCB9:FOXN3:CPEB1:ZCCHC14	http://www.gsea-msigdb.org/gsea/msigdb/human/geneset/GGCAGCT_MIR22
microRNA_targets	MIR3662	935	31	8.25570317108541e-05	0.0134051980240499	CAMTA1:PTPRF:SORT1:B3GALNT2:NRXN1:BCL11A:DPP4:PBRM1:FAM208A:ROBO1:KALRN:EPHA5:GPM6A:STOX2:PDE4D:MAST4:MEF2C:EFNA5:THSD7A:PDE1C:CUX1:RUNX1T1:REEP3:FBXW4:PLEKHA1:GRIA4:SBNO1:NOVA1:FAM154B:RBFOX1:DCC	http://www.gsea-msigdb.org/gsea/msigdb/human/geneset/MIR3662
microRNA_targets	MIR25_3P	407	18	9.06117184768458e-05	0.0138476026236968	DENND4B:YIPF4:BCL11A:AFF3:RPL15:TET2:FNIP2:MAST4:MAN2A1:CALN1:CUX1:PLEKHA1:ZDHHC5:MED19:PTPRO:PITPNM2:NPC1:CACNA1I	http://www.gsea-msigdb.org/gsea/msigdb/human/geneset/MIR25_3P
microRNA_targets	MIR9903	50	6	0.000131171646145724	0.0189324409270329	NEGR1:PRR7:EXOC4:FAM154B:GRIN2A:MACROD2	http://www.gsea-msigdb.org/gsea/msigdb/human/geneset/MIR9903
microRNA_targets	CCCAGAG_MIR326	150	10	0.000139418852063118	0.0190636935610516	ST3GAL3:NCKIPSD:DAG1:PTCH1:KCNIP2:DRD2:SEMA6D:CRHR1:PPM1E:TCF4	http://www.gsea-msigdb.org/gsea/msigdb/human/geneset/CCCAGAG_MIR326
microRNA_targets	MIR582_5P	354	16	0.000173518065560359	0.0225399967162907	SORT1:B3GALNT2:TANK:UBE2E1:GNAT1:FOXP1:KALRN:TET2:STOX2:PDE4D:PLEKHA1:GRIA4:NOVA1:SEMA6D:CPEB1:RAI1	http://www.gsea-msigdb.org/gsea/msigdb/human/geneset/MIR582_5P
microRNA_targets	MIR129_5P	359	16	0.000203373674142765	0.0251602288296621	CAMTA1:NRXN1:PDS5A:STOX2:MAST4:JARID2:AUTS2:RUNX1T1:LRRC4C:GRIA4:ATF7IP:SBNO1:PCDH17:RBFOX1:TCF4:TAB1	http://www.gsea-msigdb.org/gsea/msigdb/human/geneset/MIR129_5P
microRNA_targets	CTGAGCC_MIR24	224	12	0.000244873190539064	0.0282562584043175	PTPRF:PLCL2:IP6K2:BSN:NEK4:AVL9:APBA1:DDN:RAB5B:ABCB9:PCDH17:RANBP10	http://www.gsea-msigdb.org/gsea/msigdb/human/geneset/CTGAGCC_MIR24
microRNA_targets	MIR137_3P	521	20	0.000250550839923229	0.0282562584043175	KDM4A:ST3GAL3:TBCE:CHST10:GPD2:DAG1:EPHA5:MAN2A1:GRK6:CALN1:MED27:LUZP2:ZDHHC5:GRIA4:SBNO1:CACNA1H:ATXN1L:NPC1:TCF4:CACNA1I	http://www.gsea-msigdb.org/gsea/msigdb/human/geneset/MIR137_3P
microRNA_targets	MIR4709_3P	162	10	0.000261027791263903	0.0282562584043175	SYPL2:C2orf69:IP6K2:SPCS1:JARID2:AUTS2:RUNX1T1:BAI1:C15orf40:BACE2	http://www.gsea-msigdb.org/gsea/msigdb/human/geneset/MIR4709_3P
microRNA_targets	MIR22_3P	135	9	0.000299285110381088	0.0311017086708027	PRRC2C:NYAP2:PDS5A:TET2:FAM49B:MTMR2:RAB5B:ERBB3:ZCCHC14	http://www.gsea-msigdb.org/gsea/msigdb/human/geneset/MIR22_3P
microRNA_targets	GCACTTT_MIR175P_MIR20A_MIR106A_MIR106B_MIR20B_MIR519D	573	21	0.00032794752035741	0.0327695253034058	CAMTA1:GATAD2B:NKIRAS1:IP6K1:SFMBT1:EPHA5:CNOT4:HABP4:REEP3:MGEA5:GBF1:YPEL4:CEP57:PTPRO:RAB5B:EFTUD1:TNRC6A:RBL2:AKTIP:GOSR1:PLEKHM1	http://www.gsea-msigdb.org/gsea/msigdb/human/geneset/GCACTTT_MIR175P_MIR20A_MIR106A_MIR106B_MIR20B_MIR519D
microRNA_targets	MIR21_5P	140	9	0.000391588802148223	0.0364551208786516	NEGR1:GATAD2B:BCL11A:NKIRAS1:PBRM1:MAST4:CUX1:PLEKHA1:CDH7	http://www.gsea-msigdb.org/gsea/msigdb/human/geneset/MIR21_5P
microRNA_targets	MIR218_5P	421	17	0.00040974327499889	0.0364551208786516	NRXN1:LRP1B:PLCL2:MST1R:SFMBT1:ROBO1:KALRN:EPHA5:GPM6A:MAST4:DBN1:THSD7A:CALN1:FOXN3:CDH8:RANBP10:CACNA1I	http://www.gsea-msigdb.org/gsea/msigdb/human/geneset/MIR218_5P
microRNA_targets	MIR1468_3P	626	22	0.000420779269605246	0.0364551208786516	TMED5:LMOD1:NRXN1:IP6K2:FOXP1:ROBO1:PDS5A:STOX2:MEF2C:DBN1:TMEM170B:THSD7A:SRPK2:RUNX1T1:REEP3:FAM76B:MSANTD4:FOXN3:FSD2:RBL2:TCF4:CDH7	http://www.gsea-msigdb.org/gsea/msigdb/human/geneset/MIR1468_3P
microRNA_targets	CTTTGTA_MIR524	422	17	0.000420959825388586	0.0364551208786516	SORT1:GATAD2B:LRP1B:CELSR3:FOXP1:KALRN:EPHA5:GPM6A:MEF2C:DBN1:CALU:JMJD1C:CEP57:PCDH17:FOXN3:RBFOX1:NPC1	http://www.gsea-msigdb.org/gsea/msigdb/human/geneset/CTTTGTA_MIR524
microRNA_targets	MIR548AN	472	18	0.000548693661603428	0.0446471131844385	GATAD2B:PRRC2C:NRXN1:C2orf69:NYAP2:UBE2E1:NKIRAS1:NR1D2:DAG1:PBRM1:TET2:PHACTR1:CALU:CNOT4:FAM49B:RAB5B:PCDH17:ATXN1L	http://www.gsea-msigdb.org/gsea/msigdb/human/geneset/MIR548AN
microRNA_targets	CAGCTTT_MIR320	245	12	0.000549925951463446	0.0446471131844385	CAMTA1:NEGR1:DAG1:DBN1:CALN1:CUX1:FAM49B:FOXN3:SEMA6D:CPEB1:RBFOX1:HSPB6	http://www.gsea-msigdb.org/gsea/msigdb/human/geneset/CAGCTTT_MIR320
microRNA_targets	MIR486_5P	91	7	0.000597963198051844	0.0461749735577679	PRRC2C:BIRC6:AFF3:FOXP1:CNTNAP4:DCC:CDH7	http://www.gsea-msigdb.org/gsea/msigdb/human/geneset/MIR486_5P
microRNA_targets	AAGCCAT_MIR135A_MIR135B	320	14	0.000604291416845307	0.0461749735577679	NEGR1:ATP6V1C2:BCL11A:NCKIPSD:DAG1:BSN:MON1A:KALRN:MEF2C:CALN1:FOXN3:SEMA6D:ZCCHC14:UBOX5	http://www.gsea-msigdb.org/gsea/msigdb/human/geneset/AAGCCAT_MIR135A_MIR135B
microRNA_targets	TTGCCAA_MIR182	321	14	0.000623059794137374	0.0462488384333971	CAMTA1:BCL11A:IP6K1:EPHB1:STOX2:MEF2C:FOXO3:EXOC4:PCDH17:PRKD1:FOXN3:MAP1LC3B:ZCCHC14:PPM1E	http://www.gsea-msigdb.org/gsea/msigdb/human/geneset/TTGCCAA_MIR182
microRNA_targets	MIR7108_5P	45	5	0.000693937140097311	0.0488786890221533	TBC1D5:MPHOSPH9:BTBD1:CNTNAP4:MAPT	http://www.gsea-msigdb.org/gsea/msigdb/human/geneset/MIR7108_5P
microRNA_targets	LET_7C_3P	567	20	0.00073108987717373	0.0488786890221533	PRRC2C:BCL11A:LRP1B:NYAP2:EPHA5:GPM6A:ELOVL7:MEF2C:TMEM170B:JARID2:AUTS2:CUX1:EXOC4:FAM49B:JMJD1C:FAM76B:CDH8:ENKD1:ZCCHC14:C18orf8	http://www.gsea-msigdb.org/gsea/msigdb/human/geneset/LET_7C_3P
microRNA_targets	MIR570_3P	743	24	0.000770441636047482	0.0488786890221533	CAMTA1:PTPRF:KCNN3:NRXN1:LRP1B:DPP4:PBRM1:ROBO1:FNIP2:GPM6A:EFNA5:MAN2A1:TMEM170B:RNF182:THSD7A:PDE1C:CUX1:PTCH1:ADARB2:SBNO1:IST1:PPM1E:DCC:MACROD2	http://www.gsea-msigdb.org/gsea/msigdb/human/geneset/MIR570_3P
microRNA_targets	MIR135B_5P	291	13	0.000775670073874284	0.0488786890221533	KCNN3:BCL11A:DAG1:BSN:ROBO1:KALRN:MEF2C:MTMR2:GRIA4:FOXN3:ZCCHC14:PPM1E:PTPRT	http://www.gsea-msigdb.org/gsea/msigdb/human/geneset/MIR135B_5P
microRNA_targets	MIR369_3P	291	13	0.000775670073874284	0.0488786890221533	PRRC2C:NYAP2:EPHA5:PDE4D:ELOVL7:EFNA5:CUX1:JMJD1C:RAB5B:TNRC6A:CNTNAP4:RAI1:TCF4	http://www.gsea-msigdb.org/gsea/msigdb/human/geneset/MIR369_3P
microRNA_targets	MIR590_5P	124	8	0.000800038877102139	0.0488786890221533	NEGR1:GATAD2B:BCL11A:NKIRAS1:PBRM1:MAST4:CUX1:PLEKHA1	http://www.gsea-msigdb.org/gsea/msigdb/human/geneset/MIR590_5P
microRNA_targets	MIR135A_5P	292	13	0.000800562989594254	0.0488786890221533	KCNN3:BCL11A:DAG1:BSN:ROBO1:KALRN:MEF2C:MTMR2:GRIA4:FOXN3:ZCCHC14:PPM1E:PTPRT	http://www.gsea-msigdb.org/gsea/msigdb/human/geneset/MIR135A_5P
microRNA_targets	MIR548AS_3P	256	12	0.000809000626617626	0.0488786890221533	B3GALNT2:LRP1B:PBRM1:ROBO1:KALRN:MAN2A1:YPEL4:PPP1R14B:ATF7IP:SEMA6D:CPEB1:NPC1	http://www.gsea-msigdb.org/gsea/msigdb/human/geneset/MIR548AS_3P
Chemical_and_Genetic_pertubation	PARENT_MTOR_SIGNALING_UP	540	23	1.75131439790564e-05	0.0370333015843972	TANK:NCKIPSD:IP6K2:RNF123:RBM5:PET112:CYHR1:RECQL4:MGEA5:GBF1:DRD2:ATF7IP:TMBIM6:RAB5B:PRKD1:EFTUD1:SULT1A2:SEPT4:TCF4:HAUS5:CEP250:CD40:TAB1	http://www.gsea-msigdb.org/gsea/msigdb/human/geneset/PARENT_MTOR_SIGNALING_UP
Chemical_and_Genetic_pertubation	NIKOLSKY_BREAST_CANCER_8Q23_Q24_AMPLICON	148	11	2.39586073289024e-05	0.0370333015843972	EXT1:TSNARE1:BAI1:PSCA:CYHR1:FOXH1:PPP1R16A:GPT:RECQL4:LRRC24:ARHGAP39	http://www.gsea-msigdb.org/gsea/msigdb/human/geneset/NIKOLSKY_BREAST_CANCER_8Q23_Q24_AMPLICON
Chemical_and_Genetic_pertubation	LASTOWSKA_NEUROBLASTOMA_COPY_NUMBER_DN	763	28	3.26284595457244e-05	0.0370333015843972	CAMTA1:PEF1:COL16A1:PTPRF:KDM4A:ST3GAL3:ATP6V0B:TBC1D5:UBE2E1:RPL15:IMPDH2:USP4:RHOA:APEH:RBM6:PBRM1:NEK4:REEP3:CWF19L1:FBXW4:C10orf76:GBF1:PLEKHA1:FAM76B:CEP57:MTMR2:GRIA4:MSANTD4	http://www.gsea-msigdb.org/gsea/msigdb/human/geneset/LASTOWSKA_NEUROBLASTOMA_COPY_NUMBER_DN
