# Supplementary material for: Multivariate genome-wide analysis reveals shared genetic architecture and brain structural correlates of human cognitive abilities
Source: Sci Rep. 2025 Nov 24;15:41596. doi: 10.1038/s41598-025-25509-z (PMC12644536; doi:10.1038/s41598-025-25509-z)
Supplement: Supplementary file 6 — Supplementary Information 6. [file 41598_2025_25509_MOESM6_ESM.txt]

Name	Coefficient	Coefficient_std_error	Coefficient_P_value	FDR
Neuron	1.74989642485851e-12	4.64722551472549e-13	8.31197605558537e-05	0.000249359281667561
Oligodendrocyte	4.26622547551535e-14	4.97479533996643e-13	0.465829872777169	0.698744809165753
Astrocyte	-7.31862190033059e-13	4.48022362168547e-13	0.948822201575056	0.948822201575056
