# Supplementary material for: Multivariate genome-wide analysis reveals shared genetic architecture and brain structural correlates of human cognitive abilities
Source: Sci Rep. 2025 Nov 24;15:41596. doi: 10.1038/s41598-025-25509-z (PMC12644536; doi:10.1038/s41598-025-25509-z)
Supplement: Supplementary file 7 — Supplementary Information 7. [file 41598_2025_25509_MOESM7_ESM.txt]

Name	Coefficient	Coefficient_std_error	Coefficient_P_value	FDR
Brain_Frontal_Cortex_(BA9)	2.48661914692592e-12	4.51687650847488e-13	1.84401831554595e-08	8.6981057159799e-07
Brain_Anterior_cingulate_cortex_(BA24)	2.44970221000942e-12	4.55974507189501e-13	3.88360554857079e-08	8.6981057159799e-07
Brain_Amygdala	2.45046019701279e-12	4.5978947109486e-13	4.923456065649e-08	8.6981057159799e-07
Brain_Cortex	2.44263720528078e-12	4.64588363627297e-13	7.29588915818584e-08	9.66705313459623e-07
Brain_Hippocampus	2.27590423909336e-12	4.57905527945768e-13	3.3433581839013e-07	3.54395967493538e-06
Brain_Hypothalamus	2.12395642769414e-12	4.65286091868268e-13	2.49938067937127e-06	2.20778626677795e-05
Brain_Putamen_(basal_ganglia)	2.11281152565082e-12	4.72812437017271e-13	3.93658741195909e-06	2.98055904048331e-05
Brain_Caudate_(basal_ganglia)	2.03920250284303e-12	4.73133841518248e-13	8.16306699393836e-06	5.13905563945077e-05
Brain_Substantia_nigra	2.01049342530292e-12	4.69584972052231e-13	9.28496347901419e-06	5.13905563945077e-05
Brain_Nucleus_accumbens_(basal_ganglia)	2.05913956666219e-12	4.82034159610603e-13	9.69633139519013e-06	5.13905563945077e-05
Brain_Spinal_cord_(cervical_c-1)	1.72113828275932e-12	4.47608631613991e-13	6.02306032693993e-05	0.000290201997570742
Brain_Cerebellar_Hemisphere	1.56494926890676e-12	4.11713235208481e-13	7.20373953286594e-05	0.000318165162701579
Brain_Cerebellum	1.30079643007189e-12	4.07634044421111e-13	0.000708688569620405	0.00288926878383703
Prostate	1.38022099626003e-13	5.09649906155779e-13	0.393265710252877	0.999790830504538
Bladder	9.0555349633346e-15	4.20869995721013e-13	0.491416929026046	0.999790830504538
Skin_Not_Sun_Exposed_(Suprapubic)	-4.43969277879779e-14	4.431576628117e-13	0.539900535944773	0.999790830504538
Cells_EBV-transformed_lymphocytes	-7.37901650400634e-14	4.21394044543079e-13	0.569503263381399	0.999790830504538
Whole_Blood	-9.7433621831857e-14	4.39699331294021e-13	0.587684038886974	0.999790830504538
Muscle_Skeletal	-1.27282137672895e-13	5.25391060099744e-13	0.595711310196543	0.999790830504538
Kidney_Cortex	-1.42734816175591e-13	4.36967349176236e-13	0.628033197201095	0.999790830504538
Testis	-1.35960851782094e-13	3.49243729342642e-13	0.651473165589722	0.999790830504538
Ovary	-3.08973747088471e-13	4.81156022923635e-13	0.739611702933016	0.999790830504538
Esophagus_Mucosa	-2.73058393830516e-13	3.96202061414183e-13	0.754648062247842	0.999790830504538
Pancreas	-2.56648807250313e-13	3.69434511756185e-13	0.756380585739708	0.999790830504538
Heart_Left_Ventricle	-3.36352351955037e-13	3.83461846553335e-13	0.809796560556671	0.999790830504538
Skin_Sun_Exposed_(Lower_leg)	-3.89169485602493e-13	4.38544880931463e-13	0.81257112798515	0.999790830504538
Artery_Tibial	-3.86247739745829e-13	3.77798540714104e-13	0.846695744147767	0.999790830504538
Artery_Aorta	-4.74920815611522e-13	4.17444468759059e-13	0.872374233194187	0.999790830504538
Pituitary	-4.61090397429991e-13	3.96313794976612e-13	0.877676059409034	0.999790830504538
Nerve_Tibial	-5.10563983488298e-13	4.10225626472549e-13	0.893359320709493	0.999790830504538
Spleen	-6.24935166891844e-13	4.50646887106607e-13	0.917241197609185	0.999790830504538
Liver	-6.31633002610457e-13	4.20047376044206e-13	0.933673065808174	0.999790830504538
Cervix_Ectocervix	-7.23594654808809e-13	4.61146864426607e-13	0.941689981236073	0.999790830504538
Fallopian_Tube	-6.50170789732881e-13	4.00954042471355e-13	0.947551137313645	0.999790830504538
Uterus	-7.35956368698682e-13	4.52182656983296e-13	0.948191352439321	0.999790830504538
Artery_Coronary	-6.2249283189766e-13	3.73870259021301e-13	0.95204331541906	0.999790830504538
Adipose_Subcutaneous	-6.62379341322965e-13	3.92744573231542e-13	0.954154058927339	0.999790830504538
Colon_Transverse	-8.17443245074027e-13	4.3325906373935e-13	0.970401732504251	0.999790830504538
Thyroid	-7.18164038168526e-13	3.78502015733214e-13	0.971111426497029	0.999790830504538
Small_Intestine_Terminal_Ileum	-7.69020932066901e-13	3.92377620149248e-13	0.974996265299681	0.999790830504538
Heart_Atrial_Appendage	-7.76301258091959e-13	3.84902437935714e-13	0.978145876619097	0.999790830504538
Cells_Transformed_fibroblasts	-1.03140217662418e-12	4.97817727436133e-13	0.980860145096015	0.999790830504538
Breast_Mammary_Tissue	-7.53190212576924e-13	3.63434024698681e-13	0.980887146234826	0.999790830504538
Adipose_Visceral_(Omentum)	-8.61302070670156e-13	4.13995660139734e-13	0.981258392565886	0.999790830504538
Colon_Sigmoid	-9.03061661999384e-13	4.27509746948826e-13	0.982672927431841	0.999790830504538
Vagina	-7.94944935618996e-13	3.71184837977369e-13	0.983888838176168	0.999790830504538
Minor_Salivary_Gland	-8.41759265161649e-13	3.80492272253753e-13	0.986526684658724	0.999790830504538
Esophagus_Muscularis	-1.025211352759e-12	4.25067507429829e-13	0.992064724080741	0.999790830504538
Cervix_Endocervix	-1.01995417530079e-12	3.91852685934723e-13	0.995378082580812	0.999790830504538
Stomach	-1.08113770940787e-12	3.94274914899739e-13	0.996947529031919	0.999790830504538
Adrenal_Gland	-1.0871361586429e-12	3.82662872254454e-13	0.997751217406724	0.999790830504538
Lung	-1.31082376820853e-12	4.17437211471151e-13	0.999155750619461	0.999790830504538
Esophagus_Gastroesophageal_Junction	-1.41956410134856e-12	4.02343861920914e-13	0.999790830504538	0.999790830504538
