# Supplementary material for: Multivariate genome-wide analysis reveals shared genetic architecture and brain structural correlates of human cognitive abilities
Source: Sci Rep. 2025 Nov 24;15:41596. doi: 10.1038/s41598-025-25509-z (PMC12644536; doi:10.1038/s41598-025-25509-z)
Supplement: Supplementary file 8 — Supplementary Information 8. [file 41598_2025_25509_MOESM8_ESM.txt]

Name	Coefficient	Coefficient_std_error	Coefficient_P_value	FDR
Fetal_Brain_Female__DNase	8.80320328673829e-11	9.57488456471308e-12	1.89149307774524e-20	9.24940115017422e-18
Fetal_Brain_Female__H3K4me1	5.94489397027453e-11	7.0368895850523e-12	1.47934106776533e-17	2.92223663396425e-15
Fetal_Brain_Male__DNase	8.10653242968459e-11	9.62118143801229e-12	1.79278321102101e-17	2.92223663396425e-15
Fetal_Brain_Male__H3K4me1	3.3406432314671e-11	4.47769996482606e-12	4.30570904695657e-14	5.26372930990441e-12
Fetal_Brain_Female__H3K4me3	1.03502942277298e-10	1.61594152936221e-11	7.51271578015913e-11	7.34743603299563e-09
Brain_Inferior_Temporal_Lobe__H3K27ac	2.05224466086015e-11	3.37990415334775e-12	6.32020551427801e-10	5.15096749413658e-08
Brain_Dorsolateral_Prefrontal_Cortex__H3K27ac	2.92522243865818e-11	5.02054362801281e-12	2.83000241052597e-09	1.97695882678172e-07
Brain_Germinal_Matrix__H3K4me3	1.00617915445424e-10	1.78478321844726e-11	8.6246937635678e-09	5.27184406298082e-07
Brain_Angular_Gyrus__H3K27ac	2.44912500878118e-11	4.50622881037792e-12	2.74017455289382e-08	1.48882817373898e-06
Brain_Dorsolateral_Prefrontal_Cortex__H3K4me3	8.20824007203003e-11	1.52514144742613e-11	3.68409379443282e-08	1.80152186547765e-06
Brain_Inferior_Temporal_Lobe__H3K4me3	6.00876656562928e-11	1.17891302119457e-11	1.72657522959038e-07	7.67541170245178e-06
Cortex_derived_primary_cultured_neurospheres__H3K4me3	1.10479000736977e-10	2.20801325414565e-11	2.8142336555914e-07	1.1468002146535e-05
Brain_Angular_Gyrus__H3K9ac	4.1960833811624e-11	8.75524721956362e-12	8.2296395496574e-07	3.07834831628216e-05
Brain_Germinal_Matrix__H3K4me1	3.42484121547819e-11	7.17797205350162e-12	9.15105816916191e-07	3.07834831628216e-05
Ganglion_Eminence_derived_primary_cultured_neurospheres__H3K4me3	7.70045172005784e-11	1.61604518382119e-11	9.44278624626429e-07	3.07834831628216e-05
Brain_Angular_Gyrus__H3K4me3	7.01727529027742e-11	1.50166154722731e-11	1.48410645763126e-06	4.53580036113553e-05
Brain_Dorsolateral_Prefrontal_Cortex__H3K4me1	2.9659215110059e-11	6.42674286950081e-12	1.96577587247249e-06	5.65449648022969e-05
Brain_Anterior_Caudate__H3K27ac	1.67520237718958e-11	3.78351775496563e-12	4.76366638884603e-06	0.000129412936896984
Brain_Anterior_Caudate__H3K9ac	4.14490945581495e-11	9.46692049207664e-12	5.98020975521075e-06	0.000153911714226213
Brain_Anterior_Caudate__H3K4me3	5.16645512055142e-11	1.21065633306601e-11	9.884548845901e-06	0.000241677219282279
Cortex_derived_primary_cultured_neurospheres__H3K4me1	1.7774620438494e-11	4.18360196629327e-12	1.07535905903699e-05	0.000250405038032898
Brain_Dorsolateral_Prefrontal_Cortex__H3K9ac	5.97139376446956e-11	1.41330640973156e-11	1.1940502279399e-05	0.000265404800664824
Brain_Inferior_Temporal_Lobe__H3K9ac	3.05572016134282e-11	7.56882498760648e-12	2.70412781875594e-05	0.000574921088422458
Ganglion_Eminence_derived_primary_cultured_neurospheres__H3K4me1	2.30380164137624e-11	5.769674135324e-12	3.26282599150261e-05	0.000664800795768657
Brain_Cingulate_Gyrus__H3K4me3	4.85220205977899e-11	1.25000449792929e-11	5.18542263024853e-05	0.0010049891983541
Brain_Cingulate_Gyrus__H3K27ac	1.32428610704467e-11	3.41800618547486e-12	5.34350085014452e-05	0.0010049891983541
Brain_Cingulate_Gyrus__H3K9ac	3.66826988302765e-11	1.0006166996726e-11	0.000123182601910951	0.002230973790165
Brain_Angular_Gyrus__H3K4me1	1.70697414339617e-11	4.82080453808762e-12	0.000199420803884785	0.00348274189641642
Brain_Anterior_Caudate__H3K4me1	1.70338536153329e-11	4.83567422749257e-12	0.000213716647309998	0.00360370484602032
Brain_Germinal_Matrix__H3K36me3	2.06182295230257e-11	6.21283374255559e-12	0.000452266331945274	0.00737194121070796
Brain_Inferior_Temporal_Lobe__H3K4me1	1.71058950147744e-11	5.55708049556464e-12	0.00104121899463609	0.0164243899476468
Brain_Cingulate_Gyrus__H3K4me1	1.32663576422397e-11	4.5882467466013e-12	0.00191777981882726	0.029306072856454
Fetal_Brain_Female__H3K36me3	1.38023063841259e-11	4.89546978958067e-12	0.00240564712209769	0.0356473164456294
Heart-Atrial_ENTEX__H3K27ac	7.20630471996373e-12	2.64799380466446e-12	0.00325010054377195	0.0467440931148378
Brain_Hippocampus_Middle__H3K4me3	2.99323735066669e-11	1.10515309227452e-11	0.00338004887507868	0.0472241114260993
Gastric__H3K4me3	4.65073865531987e-11	1.74064072890274e-11	0.00377166812182762	0.0512318253214919
Brain_Hippocampus_Middle__H3K27ac	7.7806552358811e-12	3.03757315884916e-12	0.00521149871938148	0.0688762938858795
Brain_Hippocampus_Middle__H3K4me1	8.79415132693745e-12	3.50315076527146e-12	0.00603049564879038	0.0776029571646972
Fetal_Brain_Male__H3K4me3	8.57179877874727e-11	3.74494456972802e-11	0.0110426192432976	0.138457456665962
Brain_Dorsolateral_Prefrontal_Cortex__H3K36me3	1.39440525734789e-11	6.57129944664344e-12	0.0169204335783992	0.206852300495931
Aorta_ENTEX__H3K27ac	5.32597691952156e-12	2.52462238933487e-12	0.017445839766095	0.208073552332206
Fetal_Thymus__H3K36me3	7.0476654745808e-12	3.44471664513112e-12	0.0203813956126351	0.237297677489965
Heart-LV_ENTEX__H3K4me1	1.0646830939501e-11	5.2665972835883e-12	0.0216100448631154	0.245751440420079
Heart-Atrial_ENTEX__H3K4me3	3.40586660638796e-11	1.72611419365317e-11	0.0242397527316333	0.269391797403834
Esoph-Muscularis_ENTEX__H3K4me1	5.82243909386915e-12	3.02590461355023e-12	0.0271648954627857	0.295191864028938
Spleen__H3K4me3	1.88028541749761e-11	1.05867730471609e-11	0.0378606576548445	0.402475252026499
Aorta_ENTEX__H3K4me1	3.91150808878294e-12	2.25930595442875e-12	0.0417002526032294	0.432855949082856
Aorta_ENTEX__H3K4me3	1.28548734467815e-11	7.46288937338217e-12	0.0424889275173355	0.432855949082856
Brain_Substantia_Nigra__H3K4me1	6.47351073017307e-12	4.05256926482281e-12	0.0550900291453711	0.549776005144621
Esoph-GJ_ENTEX__H3K27ac	5.7383835992374e-12	3.6390842230901e-12	0.0574120607282948	0.561489953922724
Colon-Sigm_ENTEX__H3K4me1	4.69028707654665e-11	3.04721696087777e-11	0.0618773091138724	0.593294199150658
Esoph-Muscularis_ENTEX__H3K4me3	1.95995232924558e-11	1.29112832940327e-11	0.0645052931967765	0.59837115907194
Uterus_ENTEX__H3K4me3	3.06569417554449e-11	2.02322222803362e-11	0.0648541338053432	0.59837115907194
Brain_Substantia_Nigra__H3K4me3	3.91919765669104e-11	2.67091106828344e-11	0.0711385866671104	0.644199423707722
Esoph-GJ_ENTEX__H3K4me3	1.98187334390639e-11	1.38408053242947e-11	0.0760853495112847	0.675233215698184
Brain_Substantia_Nigra__H3K9ac	1.20780520068581e-11	8.53956662823633e-12	0.0786275892367396	0.675233215698184
Esoph-Muscularis_ENTEX__H3K36me3	5.64633079939691e-12	3.99368532514068e-12	0.0787081662470276	0.675233215698184
Brain_Inferior_Temporal_Lobe__H3K36me3	8.78188828921089e-12	6.26825195051343e-12	0.0806054310885197	0.678406377040977
Aorta__H3K4me3	2.3034186149404e-11	1.65390300080398e-11	0.0818527121583183	0.678406377040977
Aorta_ENTEX__H3K36me3	5.96868282051179e-12	4.32369293279618e-12	0.0837226114263934	0.682339283125106
Thyroid_gland_ENTEX__H3K4me3	1.55793366049242e-11	1.15033983522797e-11	0.0878164035027699	0.703970841194336
Heart-Atrial_ENTEX__H3K36me3	1.54435438313564e-11	1.16105625151108e-11	0.0917379155051945	0.716890408432461
Foreskin_Keratinocyte_Primary_Cells_skin02__DNase	7.66864134816042e-12	5.78410616371049e-12	0.0924508744043084	0.716890408432461
HMEC_Mammary_Epithelial_Primary_Cells__H3K4me1	5.7616477509269e-12	4.37298102327014e-12	0.0938261475249029	0.716890408432461
Esoph-Mucosa_ENTEX__H3K36me3	7.60691124439155e-12	5.83569337731803e-12	0.096199575616116	0.723716807327396
Heart-LV_ENTEX__H3K36me3	5.43050283424635e-12	4.23015328663927e-12	0.0996129199445978	0.73804117958952
Brain_Substantia_Nigra__H3K27ac	3.44513197318e-12	2.83502822575665e-12	0.112144528698564	0.818487679605935
Artery-Coronary_ENTEX__H3K27ac	4.0121444308111e-12	3.48298199881349e-12	0.124675333965432	0.896562328074946
Foreskin_Keratinocyte_Primary_Cells_skin03__H3K4me3	1.25655584258621e-11	1.10663595378031e-11	0.128088481405465	0.900169347437605
Ovary_ENTEX__H3K4me3	2.2671081974488e-11	2.00309405530158e-11	0.128858597792704	0.900169347437605
Vagina_ENTEX__H3K4me3	1.51647628589132e-11	1.39180475860395e-11	0.137950102758319	0.939099331172265
Brain_Substantia_Nigra__H3K36me3	9.99784790396889e-12	9.22479261672114e-12	0.139226317970371	0.939099331172265
Cortex_derived_primary_cultured_neurospheres__H3K36me3	5.76977263556352e-12	5.34508537270915e-12	0.140192742690338	0.939099331172265
NHEK-Epidermal_Keratinocyte_Primary_Cells__DNase	6.73399302357252e-12	6.42126921991894e-12	0.14715782060236	0.962401312222181
Primary_B_cells_from_peripheral_blood__H3K36me3	3.40743100037988e-12	3.25524969969976e-12	0.147607563224261	0.962401312222181
Primary_T_killer_naive_cells_from_peripheral_blood__H3K27ac	9.27794514470941e-12	8.97344764842371e-12	0.150583704195303	0.966085091145001
HMEC_Mammary_Epithelial_Primary_Cells__H3K4me3	1.958749033702e-11	1.91835358113115e-11	0.153613632899162	0.966085091145001
Esoph-Muscularis_ENTEX__H3K27ac	3.72537276210065e-12	3.73146779761774e-12	0.159050815339528	0.966085091145001
Primary_T_killer_memory_cells_from_peripheral_blood__H3K36me3	6.28254495548299e-12	6.34186703454407e-12	0.16092924364189	0.966085091145001
Thymus__H3K36me3	6.62148047855288e-12	6.7599377730525e-12	0.163662058695054	0.966085091145001
Heart-LV_ENTEX__H3K27ac	2.79459412276189e-12	2.85598214644551e-12	0.163912196211954	0.966085091145001
Brain_Angular_Gyrus__H3K36me3	6.80623096732467e-12	6.963394498997e-12	0.164178148438005	0.966085091145001
Breast_Myoepithelial_Primary_Cells__H3K4me3	1.85978004012604e-11	1.91350386920441e-11	0.165544217810185	0.966085091145001
Primary_T_helper_memory_cells_from_peripheral_blood_2__H3K36me3	7.11013809645566e-12	7.35041068902491e-12	0.16669412381017	0.966085091145001
Ganglion_Eminence_derived_primary_cultured_neurospheres__H3K36me3	4.51664769946726e-12	4.69319685125667e-12	0.167928901323773	0.966085091145001
Primary_T_helper_memory_cells_from_peripheral_blood_1__H3K36me3	6.66879060366961e-12	7.051825975321e-12	0.17215519641107	0.97888245401178
Testis_ENTEX__H3K4me3	6.34026186663144e-12	6.84653514525742e-12	0.177208935817196	0.996036432351828
Brain_Anterior_Caudate__H3K36me3	5.24510034112083e-12	5.72066346518787e-12	0.17960558321619	0.99631184956783
Brain_Cingulate_Gyrus__H3K36me3	5.34499416555339e-12	5.91060318505739e-12	0.18291657223291	0.99631184956783
Colon-Sigm_ENTEX__H3K36me3	4.23056121047608e-12	4.68710590959303e-12	0.183370279061564	0.99631184956783
Fetal_Adrenal_Gland__DNase	7.21277500967944e-12	8.25601578707877e-12	0.191157518224699	0.999999888981005
Esoph-Mucosa_ENTEX__H3K4me1	3.5832550993629e-12	4.19949415557522e-12	0.196757917211856	0.999999888981005
Artery-Coronary_ENTEX__H3K4me3	6.61893216663203e-12	7.77809209768022e-12	0.197392682771585	0.999999888981005
Foreskin_Melanocyte_Primary_Cells_skin01__H3K4me3	1.11406944475646e-11	1.31795692177953e-11	0.198971583381502	0.999999888981005
Primary_hematopoietic_stem_cells_G-CSF-mobilized_Female__H3K27ac	4.7060553626342e-12	5.61031271063296e-12	0.200784519904603	0.999999888981005
Pancreatic_Islets__H3K27ac	8.21571314902969e-12	9.89233533261955e-12	0.2031243988662	0.999999888981005
Foreskin_Keratinocyte_Primary_Cells_skin03__H3K4me1	3.23194922647949e-12	3.96360779324484e-12	0.20742000076085	0.999999888981005
Thymus__H3K4me3	1.19916564371046e-11	1.47846910711825e-11	0.208658132922118	0.999999888981005
Foreskin_Keratinocyte_Primary_Cells_skin02__H3K4me3	1.03288048870293e-11	1.28341653744589e-11	0.210470505539062	0.999999888981005
Right_Atrium__H3K4me3	1.45805225335864e-11	1.8178749067636e-11	0.211257931766148	0.999999888981005
Primary_monocytes_from_peripheral_blood__H3K36me3	2.0686899562679e-12	2.59523134412159e-12	0.212693004012512	0.999999888981005
Aorta__H3K36me3	3.63326182321684e-11	4.58958966529469e-11	0.214287909592803	0.999999888981005
Primary_T_cells_from_cord_blood__DNase	7.7448390673485e-12	9.82424744142117e-12	0.215249171063078	0.999999888981005
Nerve-Tibial_ENTEX__H3K4me3	1.15295676136088e-11	1.52991381445727e-11	0.225542030738653	0.999999888981005
Fetal_Muscle_Trunk__H3K36me3	6.02813685351056e-12	8.00997826769924e-12	0.225851642315384	0.999999888981005
Breast_variant_Human_Mammary_Epithelial_Cells_(vHMEC)__H3K4me3	1.18796607542679e-11	1.60076186374254e-11	0.229005673888225	0.999999888981005
Placenta_Amnion__H3K36me3	1.39150589316502e-11	1.90377464632155e-11	0.232414181393821	0.999999888981005
Foreskin_Keratinocyte_Primary_Cells_skin02__H3K4me1	4.16813785297887e-12	5.74706662586356e-12	0.234145186117707	0.999999888981005
Right_Ventricle__H3K4me1	4.08735533056362e-12	5.64612355206565e-12	0.23455668758882	0.999999888981005
Right_Atrium__H3K36me3	6.65118079869029e-12	9.39496140750578e-12	0.23948756340173	0.999999888981005
Colon-Sigm_ENTEX__H3K27ac	2.55711306386083e-12	3.6601691477385e-12	0.242390868759193	0.999999888981005
skeletal_muscle_ENTEX__H3K4me1	1.58390611536461e-12	2.27079298650862e-12	0.24274111173373	0.999999888981005
NHLF_Lung_Fibroblast_Primary_Cells__DNase	5.43098546446798e-12	7.96019572137999e-12	0.247534805366592	0.999999888981005
Prostate_ENTEX__H3K4me3	1.25285758290526e-11	1.90548760583076e-11	0.255429822847262	0.999999888981005
skeletal_muscle_ENTEX__H3K36me3	3.38411551909068e-12	5.19414411740632e-12	0.257353774161713	0.999999888981005
Brain_Hippocampus_Middle__H3K36me3	3.27934581995066e-12	5.08859572390594e-12	0.259641815810843	0.999999888981005
Aorta__H3K27ac	3.75386958816889e-12	6.09171254798957e-12	0.268872797415311	0.999999888981005
Colon_Smooth_Muscle__H3K36me3	3.34891482913814e-12	5.45748352613389e-12	0.26972755273266	0.999999888981005
Foreskin_Fibroblast_Primary_Cells_skin01__H3K4me3	4.07041440468869e-12	6.81130952207184e-12	0.27505461605908	0.999999888981005
Skin_tissue_ENTEX__H3K4me3	8.0920298897352e-12	1.41297153600876e-11	0.283425310957987	0.999999888981005
Pancreatic_Islets__H3K4me3	9.68385848508479e-12	1.73037198237162e-11	0.287862414601949	0.999999888981005
NHEK-Epidermal_Keratinocyte_Primary_Cells__H3K4me1	1.90335322809799e-12	3.49984315803796e-12	0.293275935236436	0.999999888981005
Pancreas_ENTEX__H3K4me3	5.98795736167824e-12	1.10262987839007e-11	0.293543760760249	0.999999888981005
Foreskin_Melanocyte_Primary_Cells_skin01__H3K4me1	4.30717042449727e-12	8.21096199989948e-12	0.299943355831392	0.999999888981005
Primary_B_cells_from_cord_blood__H3K36me3	6.43592669759114e-12	1.25593886170223e-11	0.304171729569415	0.999999888981005
Skeletal_Muscle_Female__H3K36me3	5.40973531083635e-12	1.05595109907327e-11	0.304217291113492	0.999999888981005
HMEC_Mammary_Epithelial_Primary_Cells__DNase	3.80418631780408e-12	7.60447842427251e-12	0.308447399143928	0.999999888981005
Fetal_Muscle_Leg__H3K36me3	3.99376439771226e-12	8.0425456998756e-12	0.30974275903378	0.999999888981005
HMEC_Mammary_Epithelial_Primary_Cells__H3K36me3	2.34900194245815e-12	4.84356084089166e-12	0.313847330883731	0.999999888981005
Ovary__H3K4me3	5.98479223195235e-12	1.25552183459314e-11	0.316795832937882	0.999999888981005
Primary_T_cells_effector_memory_enriched_from_peripheral_blood__H3K36me3	2.34014902352075e-12	4.98404084238848e-12	0.319345973314438	0.999999888981005
Placenta_Amnion__H3K4me3	8.62130249956304e-12	1.85745771496561e-11	0.321271827636531	0.999999888981005
Left_Ventricle__H3K4me1	2.57117397284766e-12	5.81585384251617e-12	0.329209356019599	0.999999888981005
Artery-Tibial_ENTEX__H3K4me1	4.36495673480044e-12	1.01426077954343e-11	0.333467465930927	0.999999888981005
Right_Atrium__H3K4me1	3.11448385877423e-12	7.47666017673813e-12	0.338499828092767	0.999999888981005
NHEK-Epidermal_Keratinocyte_Primary_Cells__H3K27ac	1.6621768751188e-12	4.43051551137404e-12	0.353768667367184	0.999999888981005
Skeletal_Muscle_Male__H3K36me3	5.41137626111474e-12	1.45936564641324e-11	0.355392014359547	0.999999888981005
Primary_T_helper_17_cells_PMA-I_stimulated__H3K36me3	1.41180170832589e-12	3.86915886651161e-12	0.357598271327195	0.999999888981005
Placenta_Amnion__H3K27ac	2.9492793152232e-12	8.16073076510372e-12	0.358900626230814	0.999999888981005
Uterus_ENTEX__H3K27ac	1.0239302416947e-12	3.0395458769197e-12	0.368107646361552	0.999999888981005
Liver__H3K36me3	8.96327883685453e-13	2.76811137653604e-12	0.373042892783802	0.999999888981005
Primary_B_cells_from_peripheral_blood__H3K27ac	1.9882660659745e-12	6.22928420943014e-12	0.374794820432587	0.999999888981005
NHDF-Ad_Adult_Dermal_Fibroblast_Primary_Cells__H3K36me3	3.54095823430028e-12	1.1323842390816e-11	0.377254542066349	0.999999888981005
Fetal_Heart__H3K36me3	7.45689369925515e-12	2.51291223212657e-11	0.383331323988759	0.999999888981005
HMEC_Mammary_Epithelial_Primary_Cells__H3K27ac	1.42555196201313e-12	5.03908902420107e-12	0.388627228238878	0.999999888981005
Right_Ventricle__H3K36me3	3.60596463753788e-12	1.28258295076235e-11	0.389298194432487	0.999999888981005
Primary_B_cells_from_peripheral_blood__H3K4me1	9.03003333738495e-13	3.29327122524995e-12	0.391966821649467	0.999999888981005
Pancreatic_Islets__H3K9ac	4.78025388970937e-12	1.76170851774129e-11	0.393064030165924	0.999999888981005
Right_Atrium__H3K27ac	2.49405129475706e-12	9.37757397433405e-12	0.39513534758934	0.999999888981005
Primary_mononuclear_cells_from_peripheral_blood__H3K36me3	1.01198944655167e-12	3.85796887238931e-12	0.396540663841523	0.999999888981005
Primary_hematopoietic_stem_cells_short_term_culture__H3K36me3	8.84387239122111e-13	3.56273108657061e-12	0.401977087727934	0.999999888981005
Foreskin_Melanocyte_Primary_Cells_skin03__H3K4me3	3.10006104263959e-12	1.25692385498996e-11	0.402593913744409	0.999999888981005
Primary_T_killer_naive_cells_from_peripheral_blood__H3K4me3	3.63094923429458e-12	1.48736483301348e-11	0.403569092547811	0.999999888981005
Pancreas_ENTEX__H3K36me3	7.9999565012501e-13	3.39454028684911e-12	0.406843879215153	0.999999888981005
NHEK-Epidermal_Keratinocyte_Primary_Cells__H3K36me3	8.92940459366896e-13	3.92147194636818e-12	0.409937625043927	0.999999888981005
Fetal_Adrenal_Gland__H3K4me3	3.26335432011738e-12	1.58612854468659e-11	0.418495689437837	0.999999888981005
liver_ENTEX__H3K27ac	6.19939963629048e-13	3.44821336941774e-12	0.428660347243391	0.999999888981005
Fetal_Heart__DNase	9.09921229355796e-13	5.29846489619921e-12	0.431823723649809	0.999999888981005
Primary_neutrophils_from_peripheral_blood__H3K36me3	2.86504227503286e-13	1.8774629536774e-12	0.439356152435026	0.999999888981005
Left_Ventricle__H3K36me3	1.96364913697441e-12	1.34139751052957e-11	0.441807427850476	0.999999888981005
Fetal_Thymus__H3K4me1	4.65998992319985e-13	3.23178788153599e-12	0.442674302669788	0.999999888981005
Psoas_Muscle__H3K4me3	2.45574619538609e-12	1.82064401021911e-11	0.446352039785894	0.999999888981005
Fetal_Heart__H3K4me1	3.63481367413173e-13	2.81517555245859e-12	0.44863332991587	0.999999888981005
Primary_hematopoietic_stem_cells_G-CSF-mobilized_Female__H3K4me1	4.20974722819689e-13	3.28144683711094e-12	0.448959991518775	0.999999888981005
Primary_hematopoietic_stem_cells__H3K4me3	1.5632494941606e-12	1.32750166073671e-11	0.453129403450036	0.999999888981005
Right_Ventricle__H3K27ac	5.74851717255689e-13	5.03693160716173e-12	0.454568416067735	0.999999888981005
Primary_T_cells_from_peripheral_blood__H3K36me3	4.06358214999482e-13	3.59373841249003e-12	0.454985961779369	0.999999888981005
Psoas_Muscle__H3K36me3	1.50305015211132e-12	1.7275745811853e-11	0.465334369600384	0.999999888981005
Foreskin_Melanocyte_Primary_Cells_skin01__DNase	5.21788333426997e-13	6.01771897186404e-12	0.465451547313822	0.999999888981005
Colon-Sigm_ENTEX__H3K4me3	1.32769662789074e-12	1.7348521344213e-11	0.469498396068119	0.999999888981005
Placenta_Amnion__H3K4me1	2.56648002617517e-13	3.63774799939313e-12	0.471877418722001	0.999999888981005
Nerve-Tibial_ENTEX__H3K27ac	1.68148155007757e-13	2.44379696667063e-12	0.47257197855641	0.999999888981005
Primary_T_killer_naive_cells_from_peripheral_blood__H3K4me1	2.43616364532613e-13	3.85784196219962e-12	0.474824185644505	0.999999888981005
Primary_T_killer_naive_cells_from_peripheral_blood__H3K36me3	3.55505515799595e-13	6.06171458050338e-12	0.476616365195349	0.999999888981005
Primary_hematopoietic_stem_cells_G-CSF-mobilized_Female__H3K36me3	1.72115801519777e-13	3.37395797810972e-12	0.479657570944435	0.999999888981005
Liver__H3K9ac	1.95834769130253e-13	8.27263610581926e-12	0.490556882708303	0.999999888981005
skeletal_muscle_ENTEX__H3K27ac	3.19921605651298e-14	1.94185605494634e-12	0.493427706389378	0.999999888981005
Primary_B_cells_from_peripheral_blood__DNase	8.59233708890266e-14	7.18398335421515e-12	0.495228601378068	0.999999888981005
Stomach_Mucosa__H3K36me3	6.46559429033484e-14	9.84692695740353e-12	0.497380522464485	0.999999888981005
Foreskin_Melanocyte_Primary_Cells_skin03__H3K27ac	1.5103974240032e-14	4.82497060306316e-12	0.498751162529044	0.999999888981005
Duodenum_Mucosa__H3K36me3	-9.26556287893442e-15	4.34410234842376e-12	0.500850905822416	0.999999888981005
Primary_T_cells_from_cord_blood__H3K36me3	-3.5281541120103e-14	6.68717242016598e-12	0.502104810865632	0.999999888981005
Primary_T_regulatory_cells_from_peripheral_blood__H3K27ac	-9.03044181661677e-14	4.67822856401896e-12	0.507700353424853	0.999999888981005
Placenta__H3K27ac	-7.21391115703142e-14	2.79513489777371e-12	0.510295083452516	0.999999888981005
Nerve-Tibial_ENTEX__H3K4me1	-9.71737117689473e-14	3.39049458981521e-12	0.511432372012031	0.999999888981005
Primary_T_regulatory_cells_from_peripheral_blood__H3K36me3	-1.06611206082899e-13	3.40804694543706e-12	0.512477757089825	0.999999888981005
Primary_Natural_Killer_cells_from_peripheral_blood__H3K36me3	-1.14639519869098e-13	3.4163619009771e-12	0.513384404625034	0.999999888981005
Spleen__H3K4me1	-1.60607945521734e-13	4.70162166257497e-12	0.513625264957792	0.999999888981005
Pancreas__H3K4me3	-6.54216230524726e-13	1.39124993161205e-11	0.51875280312466	0.999999888981005
Colon-TV_ENTEX__H3K36me3	-2.84080512423558e-13	5.49116772190325e-12	0.52062970932218	0.999999888981005
Primary_T_helper_cells_PMA-I_stimulated__H3K36me3	-1.97951367981656e-13	3.7232660620233e-12	0.521200199206814	0.999999888981005
Primary_T_helper_cells_PMA-I_stimulated__H3K27ac	-2.01627220111264e-13	3.59764801621325e-12	0.522346692625318	0.999999888981005
Primary_hematopoietic_stem_cells_G-CSF-mobilized_Male__DNase	-6.14185941728828e-13	1.04570253155159e-11	0.523418125901884	0.999999888981005
Foreskin_Melanocyte_Primary_Cells_skin01__H3K27ac	-6.63330739736405e-13	1.09596055875116e-11	0.524131269608039	0.999999888981005
Primary_Natural_Killer_cells_from_peripheral_blood__H3K4me3	-8.08794145758058e-13	1.29676190463723e-11	0.524866022532575	0.999999888981005
Primary_T_helper_naive_cells_from_peripheral_blood_2__H3K27ac	-3.42085768916228e-13	4.92424422065769e-12	0.527692124881964	0.999999888981005
Primary_neutrophils_from_peripheral_blood__H3K4me1	-1.92705440921808e-13	2.35047723059173e-12	0.532670943980896	0.999999888981005
Primary_T_helper_cells_PMA-I_stimulated__H3K4me1	-2.74922538967116e-13	3.21960309324624e-12	0.534024406397247	0.999999888981005
Right_Ventricle__H3K4me3	-1.45282189584374e-12	1.64984673272134e-11	0.535084707728465	0.999999888981005
Primary_T_helper_memory_cells_from_peripheral_blood_2__H3K4me1	-3.97133997712893e-13	3.82397559857847e-12	0.541357273050073	0.999999888981005
Primary_mononuclear_cells_from_peripheral_blood__H3K27ac	-1.23338853252933e-12	1.17285206981519e-11	0.541876160043478	0.999999888981005
Primary_T_helper_cells_from_peripheral_blood__H3K27ac	-6.92918880102452e-13	6.46808211959811e-12	0.542656661820739	0.999999888981005
Primary_hematopoietic_stem_cells__H3K36me3	-9.14098799855726e-13	8.03454390726179e-12	0.545290370808764	0.999999888981005
Foreskin_Keratinocyte_Primary_Cells_skin03__H3K27ac	-5.08739207506739e-13	4.26677484892068e-12	0.547454511036065	0.999999888981005
Fetal_Brain_Male__H3K36me3	-2.16355128314091e-12	1.74016924504079e-11	0.549472976577618	0.999999888981005
Stomach_Smooth_Muscle__H3K9ac	-1.40984083621492e-12	1.02814859077757e-11	0.554533699617487	0.999999888981005
NHLF_Lung_Fibroblast_Primary_Cells__H3K36me3	-1.04437522402914e-12	7.43416848353709e-12	0.555860857912118	0.999999888981005
Psoas_Muscle__H3K4me1	-1.07870126149346e-12	7.10861149350627e-12	0.560306246341663	0.999999888981005
Primary_T_helper_memory_cells_from_peripheral_blood_1__H3K4me1	-6.6788786052619e-13	4.29501422925512e-12	0.561787629593417	0.999999888981005
Colon-TV_ENTEX__H3K27ac	-4.68790703179507e-13	2.99636987451745e-12	0.562161971840549	0.999999888981005
Foreskin_Fibroblast_Primary_Cells_skin02__H3K4me3	-9.7298244129177e-13	6.16711385158957e-12	0.562680781699253	0.999999888981005
NHEK-Epidermal_Keratinocyte_Primary_Cells__H3K4me3	-1.67868473914933e-12	1.04676190088416e-11	0.563704914403855	0.999999888981005
Esophagus__H3K4me1	-1.27644319549698e-12	7.69443795240951e-12	0.565878900211366	0.999999888981005
Gastric__DNase	-1.81364202857031e-12	1.059725024285e-11	0.567944219654741	0.999999888981005
Stomach_Smooth_Muscle__H3K4me3	-1.53591284702158e-12	8.8315700757007e-12	0.569032548188346	0.999999888981005
Primary_T_helper_naive_cells_from_peripheral_blood_2__H3K4me1	-6.12814433266076e-13	3.46460499570571e-12	0.570198120418442	0.999999888981005
Skeletal_Muscle_Male__H3K4me1	-1.01884556232059e-12	5.6667077823845e-12	0.571343234142741	0.999999888981005
liver_ENTEX__H3K4me1	-2.43373048633015e-12	1.25246515493957e-11	0.577035467570151	0.999999888981005
NHDF-Ad_Adult_Dermal_Fibroblast_Primary_Cells__H3K4me1	-9.88828586022942e-13	5.05806126210752e-12	0.577497498574151	0.999999888981005
Rectal_Mucosa_Donor_31__H3K36me3	-9.88043378831134e-13	4.91920535916699e-12	0.57959373511147	0.999999888981005
Thymus__H3K4me1	-1.13684097041308e-12	5.65514324409336e-12	0.579661579349126	0.999999888981005
Stomach_Smooth_Muscle__H3K27ac	-6.17941167835698e-13	3.0293166302894e-12	0.580818165461868	0.999999888981005
Primary_Natural_Killer_cells_from_peripheral_blood__H3K27ac	-8.93020266649484e-13	4.37206432872423e-12	0.58092326463551	0.999999888981005
Primary_T_cells_from_peripheral_blood__H3K27ac	-1.03071598398141e-12	4.98465844319014e-12	0.581908246142048	0.999999888981005
Mammary_ENTEX__H3K4me1	-1.6964950496864e-12	7.14656640064122e-12	0.593821338046263	0.999999888981005
Colon-TV_ENTEX__H3K4me1	-2.16360879137953e-12	8.91178941339339e-12	0.595912283200524	0.999999888981005
Breast_Myoepithelial_Primary_Cells__H3K4me1	-7.54791542535585e-13	2.88081203803155e-12	0.603341793006236	0.999999888981005
Primary_hematopoietic_stem_cells_G-CSF-mobilized_Female__DNase	-2.4806283383368e-12	9.26414788484049e-12	0.605560465924723	0.999999888981005
Thymus__H3K27ac	-2.28424300978829e-12	8.5011776171111e-12	0.60591866420896	0.999999888981005
Primary_T_helper_17_cells_PMA-I_stimulated__H3K27ac	-1.63509274546595e-12	5.98481054221701e-12	0.607652989586077	0.999999888981005
Primary_hematopoietic_stem_cells_G-CSF-mobilized_Male__H3K36me3	-8.97549270934571e-13	3.24361380430384e-12	0.608999656596102	0.999999888981005
Stomach_Smooth_Muscle__H3K4me1	-1.07593330145197e-12	3.81898846415885e-12	0.61092569740313	0.999999888981005
Fetal_Intestine_Large__H3K36me3	-1.22183985560662e-12	4.32256853082666e-12	0.611283266400915	0.999999888981005
Heart-LV_ENTEX__H3K4me3	-4.01323168517629e-12	1.40517799765488e-11	0.612408929119224	0.999999888981005
Artery-Tibial_ENTEX__H3K36me3	-1.73040930494097e-12	6.00863825031819e-12	0.613321629686571	0.999999888981005
Rectal_Smooth_Muscle__H3K27ac	-1.01447812172841e-12	3.48432057708885e-12	0.61453369530357	0.999999888981005
Adipose_Nuclei__H3K36me3	-1.20936764780974e-12	4.13784512798991e-12	0.614959870662437	0.999999888981005
NHLF_Lung_Fibroblast_Primary_Cells__H3K4me1	-2.03515462318789e-12	6.83241033964598e-12	0.617097944475909	0.999999888981005
NHEK-Epidermal_Keratinocyte_Primary_Cells__H3K9ac	-2.33667290597324e-12	7.63895018243494e-12	0.620155522584028	0.999999888981005
Primary_hematopoietic_stem_cells_G-CSF-mobilized_Male__H3K4me1	-1.05060068140854e-12	3.43018224718516e-12	0.620304762416469	0.999999888981005
Primary_T_helper_naive_cells_from_peripheral_blood_1__H3K27ac	-2.88481438208032e-12	9.31924285634413e-12	0.621550152721595	0.999999888981005
Left_Ventricle__H3K27ac	-1.19896550496346e-12	3.8683948231016e-12	0.621696237551543	0.999999888981005
Ovary__DNase	-2.29266342858253e-12	7.09353493641735e-12	0.626729867672886	0.999999888981005
Prostate_ENTEX__H3K27ac	-1.17061240747487e-12	3.62135454754642e-12	0.626748039934702	0.999999888981005
SI-Term-Ileum_ENTEX__H3K36me3	-3.6878848164048e-12	1.1078101689077e-11	0.630394596183906	0.999999888981005
Fetal_Kidney__H3K36me3	-4.17994557032769e-12	1.21276244503482e-11	0.634826197839946	0.999999888981005
Primary_T_helper_cells_from_peripheral_blood__H3K4me1	-1.2450391774168e-12	3.60709757162221e-12	0.635014350036645	0.999999888981005
Fetal_Intestine_Small__H3K36me3	-1.05785602965297e-12	2.94965590426836e-12	0.640066704325077	0.999999888981005
Liver__H3K27ac	-1.92211556740261e-12	5.23771376119801e-12	0.643181562849937	0.999999888981005
Spleen__H3K36me3	-1.69687216633675e-12	4.56170175001692e-12	0.645046974455887	0.999999888981005
Testis_ENTEX__H3K27ac	-8.39847880189003e-13	2.24280637150706e-12	0.645970040140757	0.999999888981005
Primary_T_killer_memory_cells_from_peripheral_blood__H3K27ac	-2.38924230258314e-12	5.97200529166984e-12	0.655448885748848	0.999999888981005
Primary_hematopoietic_stem_cells_G-CSF-mobilized_Male__H3K4me3	-3.30945509682029e-12	7.96395066479601e-12	0.6611319662643	0.999999888981005
Primary_T_helper_naive_cells_from_peripheral_blood_2__H3K36me3	-1.65777393483291e-12	3.94650861353963e-12	0.662779515029113	0.999999888981005
Pancreatic_Islets__H3K4me1	-1.93008780476521e-12	4.51123483305376e-12	0.665616281951043	0.999999888981005
Primary_T_killer_naive_cells_from_peripheral_blood__H3K9ac	-6.33717805729418e-12	1.44401227111724e-11	0.669618152922491	0.999999888981005
Primary_T_helper_cells_from_peripheral_blood__H3K36me3	-1.5290912716624e-12	3.3840550536543e-12	0.674312114888616	0.999999888981005
Fetal_Thymus__H3K4me3	-6.32297985850036e-12	1.39552200991575e-11	0.674758269013698	0.999999888981005
Primary_Natural_Killer_cells_from_peripheral_blood__DNase	-3.72386590410182e-12	8.19752411292459e-12	0.675181721054865	0.999999888981005
Primary_T_helper_naive_cells_from_peripheral_blood_1__H3K4me1	-1.86358575286114e-12	4.0986135970332e-12	0.675332732816262	0.999999888981005
NHLF_Lung_Fibroblast_Primary_Cells__H3K27ac	-2.5526410669854e-12	5.54735792099794e-12	0.677297294702126	0.999999888981005
liver_ENTEX__H3K36me3	-1.80056786598277e-12	3.90944653653215e-12	0.677445886578891	0.999999888981005
Heart-Atrial_ENTEX__H3K4me1	-7.4996329489583e-12	1.62516668072817e-11	0.677768756217564	0.999999888981005
Fetal_Heart__H3K9ac	-2.13439173881818e-12	4.58749876394056e-12	0.679128303508616	0.999999888981005
Stomach_Smooth_Muscle__H3K36me3	-2.75979270784036e-12	5.7694444943601e-12	0.683798143524	0.999999888981005
Pancreas__H3K4me1	-2.14595737253679e-12	4.47700689243896e-12	0.684147554662755	0.999999888981005
Primary_neutrophils_from_peripheral_blood__H3K4me3	-2.63343548399978e-12	5.44388470896741e-12	0.685715496437358	0.999999888981005
NHDF-Ad_Adult_Dermal_Fibroblast_Primary_Cells__H3K4me3	-6.74422810785766e-12	1.38683616747609e-11	0.686623880484063	0.999999888981005
Primary_T_cells_from_peripheral_blood__DNase	-3.99961995921727e-12	8.222645276417e-12	0.686663605578776	0.999999888981005
NHDF-Ad_Adult_Dermal_Fibroblast_Primary_Cells__H3K9ac	-5.50372899510628e-12	1.08772469361254e-11	0.693566578017629	0.999999888981005
Small_Intestine__H3K36me3	-5.87667485070357e-12	1.14655457155993e-11	0.695867218479313	0.999999888981005
Vagina_ENTEX__H3K27ac	-1.86865301573523e-12	3.41379162210423e-12	0.707942336500876	0.999999888981005
Colon_Smooth_Muscle__H3K27ac	-2.45434552590604e-12	4.42500326566912e-12	0.710434308987998	0.999999888981005
Primary_T_helper_naive_cells_from_peripheral_blood_1__H3K36me3	-2.56029237201229e-12	4.60965822715404e-12	0.710695995365893	0.999999888981005
Spleen_ENTEX__H3K27ac	-1.34665037962882e-12	2.38838274432644e-12	0.713566299951602	0.999999888981005
Breast_Myoepithelial_Primary_Cells__H3K9ac	-5.48547027185081e-12	9.52784380618512e-12	0.717601321571201	0.999999888981005
Stomach_ENTEX__H3K36me3	-3.11393131770683e-12	5.3983977022403e-12	0.717971195506263	0.999999888981005
Primary_mononuclear_cells_from_peripheral_blood__H3K4me3	-9.5954735701748e-12	1.65515218199315e-11	0.718952864316089	0.999999888981005
NHDF-Ad_Adult_Dermal_Fibroblast_Primary_Cells__H3K27ac	-3.58085072647331e-12	6.17363642517966e-12	0.719050424682594	0.999999888981005
Primary_B_cells_from_cord_blood__H3K4me1	-2.28932801665295e-12	3.84027765401657e-12	0.72445783423752	0.999999888981005
Foreskin_Fibroblast_Primary_Cells_skin02__DNase	-4.79069949233227e-12	7.97235298413911e-12	0.726051406569865	0.999999888981005
Primary_hematopoietic_stem_cells_short_term_culture__H3K4me1	-2.38668583138359e-12	3.94354544483016e-12	0.727481333051573	0.999999888981005
Primary_monocytes_from_peripheral_blood__DNase	-4.70280628832472e-12	7.61827085186291e-12	0.731483630759992	0.999999888981005
Osteoblast_Primary_Cells__H3K4me3	-6.22241012741528e-12	1.00578831073387e-11	0.731929822248786	0.999999888981005
Lung_ENTEX__H3K4me1	-2.20496511843445e-12	3.55034218030511e-12	0.73271896354994	0.999999888981005
Breast_variant_Human_Mammary_Epithelial_Cells_(vHMEC)__DNase	-4.85275872201165e-12	7.79045176763624e-12	0.733328521662861	0.999999888981005
Prostate_ENTEX__H3K36me3	-2.15054825500164e-11	3.44711466225364e-11	0.733643216228394	0.999999888981005
Esophagus__H3K4me3	-1.12413459908628e-11	1.77758691056056e-11	0.736435145002253	0.999999888981005
Left_Ventricle__H3K4me3	-1.50138666145862e-11	2.35521825876308e-11	0.738091412415419	0.999999888981005
Aorta__H3K4me1	-7.0194721855586e-12	1.09716410951432e-11	0.738843237815506	0.999999888981005
Primary_T_killer_memory_cells_from_peripheral_blood__H3K4me1	-2.86989453382379e-12	4.46317591958383e-12	0.739893214207607	0.999999888981005
HMEC_Mammary_Epithelial_Primary_Cells__H3K9ac	-5.24005578669761e-12	7.95018332329233e-12	0.745087854956933	0.999999888981005
Skeletal_Muscle_Female__H3K4me1	-2.78111678674421e-12	4.10209526488073e-12	0.75110613110498	0.999999888981005
Primary_T_helper_cells_from_peripheral_blood__H3K4me3	-8.4479103911558e-12	1.24019660937611e-11	0.752119646562143	0.999999888981005
Primary_T_cells_effector_memory_enriched_from_peripheral_blood__H3K27ac	-4.15705209554621e-12	6.08471042020351e-12	0.752758618188359	0.999999888981005
Fetal_Thymus__DNase	-5.17302198462145e-12	7.48994031345558e-12	0.755111215117479	0.999999888981005
Placenta__H3K36me3	-2.28437990499503e-12	3.28672613817543e-12	0.756482382218241	0.999999888981005
Foreskin_Fibroblast_Primary_Cells_skin02__H3K27ac	-3.11482894100118e-12	4.47225160724864e-12	0.756935520908796	0.999999888981005
NHLF_Lung_Fibroblast_Primary_Cells__H3K4me3	-1.23778391363358e-11	1.77308684864271e-11	0.757441257501784	0.999999888981005
Small_Intestine__H3K4me1	-5.9668616253932e-12	8.51876534825136e-12	0.758172898442011	0.999999888981005
Fetal_Thymus__H3K27ac	-3.61590669012595e-12	5.14306470432508e-12	0.75899225164047	0.999999888981005
Liver__H3K4me1	-2.74843025653513e-12	3.8435891294173e-12	0.762716701174709	0.999999888981005
Breast_variant_Human_Mammary_Epithelial_Cells_(vHMEC)__H3K4me1	-2.99456089930406e-12	4.13126780330497e-12	0.765728820020523	0.999999888981005
Foreskin_Melanocyte_Primary_Cells_skin03__H3K4me1	-2.14445508939514e-12	2.95356639723336e-12	0.76609782978195	0.999999888981005
Foreskin_Fibroblast_Primary_Cells_skin01__H3K27ac	-2.91038946483227e-12	3.97661503535897e-12	0.767877899532999	0.999999888981005
Gastric__H3K36me3	-4.41792500218503e-12	6.0319789469824e-12	0.768043011639874	0.999999888981005
Rectal_Smooth_Muscle__H3K9ac	-1.30118871196342e-11	1.74851753069327e-11	0.771612217512671	0.999999888981005
Foreskin_Melanocyte_Primary_Cells_skin01__H3K36me3	-5.15636240870988e-12	6.84554056352176e-12	0.774348350622507	0.999999888981005
Colon_Smooth_Muscle__H3K9ac	-7.28553299197521e-12	9.60049359123754e-12	0.776035036799223	0.999999888981005
Primary_T_helper_17_cells_PMA-I_stimulated__H3K4me3	-7.85341103746271e-12	1.01142521859419e-11	0.781264167475258	0.999999888981005
Fetal_Heart__H3K4me3	-6.18808447414367e-12	7.92192403958314e-12	0.782638166392275	0.999999888981005
Foreskin_Keratinocyte_Primary_Cells_skin03__H3K36me3	-1.80796158043713e-12	2.28078276054673e-12	0.786021779524769	0.999999888981005
Primary_monocytes_from_peripheral_blood__H3K27ac	-3.09884843271413e-12	3.90290132867318e-12	0.786398165801517	0.999999888981005
Lung_ENTEX__H3K4me3	-1.47783337140886e-11	1.8574466369121e-11	0.786875358582422	0.999999888981005
Primary_hematopoietic_stem_cells_G-CSF-mobilized_Female__H3K4me3	-9.26477030232921e-12	1.15847878332683e-11	0.788068075245271	0.999999888981005
Foreskin_Fibroblast_Primary_Cells_skin01__DNase	-5.7691773680712e-12	7.21274049805662e-12	0.788103831576482	0.999999888981005
Lung__H3K4me1	-4.46783021577249e-12	5.57393485372119e-12	0.788595563086108	0.999999888981005
Fetal_Stomach__H3K36me3	-2.6680846736802e-12	3.30166608071809e-12	0.790484215919371	0.999999888981005
Lung_ENTEX__H3K36me3	-3.63371510200536e-12	4.49295194059108e-12	0.790673094255144	0.999999888981005
Osteoblast_Primary_Cells__H3K36me3	-2.49767631543085e-12	3.07058838765203e-12	0.792011194017644	0.999999888981005
Foreskin_Melanocyte_Primary_Cells_skin03__H3K36me3	-2.20899640976896e-12	2.69255073717959e-12	0.794008882629934	0.999999888981005
Duodenum_Smooth_Muscle__H3K4me1	-4.69103341434723e-12	5.66787993351306e-12	0.796066257478894	0.999999888981005
Fetal_Adrenal_Gland__H3K36me3	-3.0130630696665e-12	3.63025643004404e-12	0.796726732684637	0.999999888981005
Primary_T_helper_naive_cells_from_peripheral_blood__H3K9ac	-9.84444618219849e-12	1.16942443176317e-11	0.800055580877626	0.999999888981005
Primary_T_cells_from_peripheral_blood__H3K4me3	-1.06631719694869e-11	1.26609486475335e-11	0.800164667770912	0.999999888981005
Placenta__DNase	-5.25727811558936e-12	6.23980844889191e-12	0.800256667574432	0.999999888981005
Ovary__H3K4me1	-4.23605686581313e-12	5.01742036742905e-12	0.800740691974871	0.999999888981005
Colonic_Mucosa__H3K36me3	-6.33994224933229e-12	7.4379662527183e-12	0.802997219419104	0.999999888981005
Primary_hematopoietic_stem_cells__H3K4me1	-5.60290248599064e-12	6.41325141406711e-12	0.808844086003524	0.999999888981005
Primary_T_helper_memory_cells_from_peripheral_blood_1__H3K27ac	-5.64124225168949e-12	6.35976783365714e-12	0.812465975404143	0.999999888981005
Ovary__H3K27ac	-4.42103469295385e-12	4.97212324205613e-12	0.81304261836196	0.999999888981005
Primary_T_cells_from_cord_blood__H3K4me1	-5.63771342122598e-12	6.32566201916294e-12	0.813601074188528	0.999999888981005
Esophagus__H3K27ac	-5.28237233905428e-12	5.92470926813948e-12	0.813691860243358	0.999999888981005
Primary_mononuclear_cells_from_peripheral_blood__H3K9ac	-8.18112205495435e-12	9.17048873426901e-12	0.813834103708536	0.999999888981005
Esoph-GJ_ENTEX__H3K4me1	-3.24122945900553e-12	3.61137047870438e-12	0.815275719138002	0.999999888981005
Primary_T_regulatory_cells_from_peripheral_blood__H3K4me3	-8.42919179977495e-12	9.36761450386902e-12	0.815892683302343	0.999999888981005
Foreskin_Fibroblast_Primary_Cells_skin02__H3K4me1	-3.13095411606927e-12	3.46918563725308e-12	0.816605416661994	0.999999888981005
Adrenal_gland_ENTEX__H3K4me3	-9.19102886205293e-12	1.00578300474762e-11	0.819593827862407	0.999999888981005
Fetal_Muscle_Leg__H3K4me3	-1.42343989607489e-11	1.54683696120767e-11	0.821272716731541	0.999999888981005
Fetal_Lung__DNase	-6.6628103563742e-12	7.13797656002678e-12	0.824701323154672	0.999999888981005
Adipose_Nuclei__H3K27ac	-2.33868181054073e-12	2.48406588617508e-12	0.826768827801788	0.999999888981005
Mammary_ENTEX__H3K27ac	-2.88530526005652e-12	3.04619662771601e-12	0.828227198302393	0.999999888981005
Rectal_Smooth_Muscle__H3K36me3	-9.43739357967091e-12	9.94427999742376e-12	0.828696646073115	0.999999888981005
Spleen_ENTEX__H3K36me3	-2.9935687217792e-12	3.11497983784685e-12	0.83172981555256	0.999999888981005
Primary_T_helper_memory_cells_from_peripheral_blood_2__H3K27ac	-5.32631365323715e-12	5.53814046414201e-12	0.831912720535392	0.999999888981005
Fetal_Stomach__H3K4me3	-1.70468634696524e-11	1.77109177960678e-11	0.832102237991343	0.999999888981005
Primary_mononuclear_cells_from_peripheral_blood__H3K4me1	-1.01495610052668e-11	1.0488336868891e-11	0.833402829425911	0.999999888981005
Pancreas__H3K36me3	-6.22654684798306e-12	6.39060995961419e-12	0.835053015855053	0.999999888981005
Primary_B_cells_from_cord_blood__H3K4me3	-1.30150199308036e-11	1.32628659324329e-11	0.836780740518145	0.999999888981005
Mammary_ENTEX__H3K36me3	-4.97607125787614e-12	4.86472589439844e-12	0.846819671800357	0.999999888981005
Adipose_Nuclei__H3K9ac	-7.57103397793454e-12	7.36017919878101e-12	0.848177454915269	0.999999888981005
Primary_T_helper_17_cells_PMA-I_stimulated__H3K4me1	-4.07187569535523e-12	3.91681524935456e-12	0.850734415590176	0.999999888981005
Primary_Natural_Killer_cells_from_peripheral_blood__H3K4me1	-3.47731712813407e-12	3.31707953038398e-12	0.852751368123475	0.999999888981005
Ovary__H3K36me3	-7.29961240540702e-12	6.96212516099939e-12	0.85279003404159	0.999999888981005
Primary_T_cells_from_peripheral_blood__H3K4me1	-3.93346423073014e-12	3.69397987440463e-12	0.856523789756149	0.999999888981005
Thyroid_gland_ENTEX__H3K27ac	-2.10778622884744e-12	1.94255797573733e-12	0.861051806046598	0.999999888981005
Pancreas_ENTEX__H3K4me1	-2.32881850562563e-12	2.13855030749469e-12	0.861916584329378	0.999999888981005
Primary_T_killer_memory_cells_from_peripheral_blood__H3K4me3	-1.26974233023097e-11	1.15911664678543e-11	0.863337963631937	0.999999888981005
Lung_ENTEX__H3K27ac	-2.78441403262067e-12	2.53083517256771e-12	0.864376573157734	0.999999888981005
Skeletal_Muscle_Male__H3K4me3	-1.12464519663147e-11	1.01854964697298e-11	0.865238858933947	0.999999888981005
Esoph-Mucosa_ENTEX__H3K4me3	-1.44375551151558e-11	1.26879175403403e-11	0.872418447293043	0.999999888981005
Sigmoid_Colon__H3K4me3	-2.08446954108348e-11	1.80667172166865e-11	0.875701162437833	0.999999888981005
Esoph-Mucosa_ENTEX__H3K27ac	-4.18766052345706e-12	3.62291492625372e-12	0.876135195034887	0.999999888981005
Fetal_Kidney__H3K9ac	-1.86020269890661e-11	1.59384876354613e-11	0.878417768382369	0.999999888981005
Primary_T_regulatory_cells_from_peripheral_blood__H3K4me1	-5.08296820791528e-12	4.20256553936368e-12	0.886763004215102	0.999999888981005
Primary_T_cells_effector_memory_enriched_from_peripheral_blood__H3K4me1	-7.19470666372962e-12	5.89887793247975e-12	0.888705714844396	0.999999888981005
Foreskin_Keratinocyte_Primary_Cells_skin02__H3K36me3	-4.65165321315914e-12	3.79969419626592e-12	0.889564959159847	0.999999888981005
Primary_T_helper_naive_cells_from_peripheral_blood_2__H3K4me3	-1.27726398867156e-11	1.03816941850052e-11	0.890708356574602	0.999999888981005
Fetal_Adrenal_Gland__H3K27ac	-3.86411698425583e-12	3.1337385443867e-12	0.891225056292675	0.999999888981005
Rectal_Mucosa_Donor_29__H3K36me3	-6.18640456761771e-12	4.99762519478866e-12	0.892117653468151	0.999999888981005
Spleen_ENTEX__H3K4me1	-1.05368709503202e-11	8.50837463290281e-12	0.892218283316568	0.999999888981005
Spleen_ENTEX__H3K4me3	-5.79635208456072e-12	4.66164853495184e-12	0.893142067821604	0.999999888981005
liver_ENTEX__H3K4me3	-9.39191797712136e-12	7.54734426294307e-12	0.893323876198187	0.999999888981005
Rectal_Smooth_Muscle__H3K4me1	-5.77475466582771e-12	4.63252184060063e-12	0.89372207611059	0.999999888981005
Duodenum_Smooth_Muscle__H3K27ac	-7.6389658952871e-12	6.11722033100213e-12	0.894124338481355	0.999999888981005
Adrenal_gland_ENTEX__H3K4me1	-4.53333213512064e-12	3.59027516622088e-12	0.89664606964404	0.999999888981005
Placenta__H3K4me1	-4.1901371744763e-12	3.27199606217103e-12	0.899833921251697	0.999999888981005
Adrenal_gland_ENTEX__H3K36me3	-6.10567304901305e-12	4.71545229510992e-12	0.902309240944343	0.999999888981005
Ovary_ENTEX__H3K36me3	-2.287812302339e-11	1.7458769667267e-11	0.904971187785057	0.999999888981005
Primary_B_cells_from_peripheral_blood__H3K4me3	-1.79843650020291e-11	1.3640775730564e-11	0.906319601543874	0.999999888981005
Sigmoid_Colon__H3K4me1	-1.29518411403087e-11	9.65509403420329e-12	0.910113059665728	0.999999888981005
Primary_T_helper_memory_cells_from_peripheral_blood_1__H3K4me3	-1.49893917187065e-11	1.11646468042083e-11	0.910295417686561	0.999999888981005
Foreskin_Fibroblast_Primary_Cells_skin01__H3K4me1	-4.27033938270556e-12	3.08272142120914e-12	0.917011958543414	0.999999888981005
Primary_T_cells_effector_memory_enriched_from_peripheral_blood__H3K4me3	-1.95647033811699e-11	1.41000579743705e-11	0.917364756646732	0.999999888981005
Gastric__H3K27ac	-1.04741952999265e-11	7.5109491611736e-12	0.918420214693944	0.999999888981005
Esophagus__H3K36me3	-8.40669265800974e-12	5.97727866074844e-12	0.920203465144253	0.999999888981005
Adrenal_gland_ENTEX__H3K27ac	-3.57251857081502e-12	2.53431868199041e-12	0.920679418897471	0.999999888981005
skeletal_muscle_ENTEX__H3K4me3	-9.14664048519146e-12	6.48161192135948e-12	0.920902393628243	0.999999888981005
Fetal_Stomach__DNase	-1.25248261079291e-11	8.7584814602111e-12	0.923644728340409	0.999999888981005
Sigmoid_Colon__H3K36me3	-9.67890853619287e-12	6.67504065222352e-12	0.926472820648135	0.999999888981005
Primary_monocytes_from_peripheral_blood__H3K4me3	-2.05109129598883e-11	1.40017209346661e-11	0.928523871413301	0.999999888981005
Thyroid_gland_ENTEX__H3K36me3	-6.34183174617196e-12	4.32342557981218e-12	0.92879203762973	0.999999888981005
Duodenum_Smooth_Muscle__H3K36me3	-1.02148770056599e-11	6.89225168226523e-12	0.93084066175018	0.999999888981005
Gastric__H3K4me1	-9.54563450346957e-12	6.35027149553242e-12	0.933604361154004	0.999999888981005
Mammary_ENTEX__H3K4me3	-1.28299217134775e-11	8.52265396486818e-12	0.933888135925019	0.999999888981005
Stomach_ENTEX__H3K4me3	-1.56755604567679e-11	1.02296306523784e-11	0.937284196903323	0.999999888981005
Pancreas__H3K27ac	-1.12695892718022e-11	7.34380373172777e-12	0.937555397001116	0.999999888981005
NHLF_Lung_Fibroblast_Primary_Cells__H3K9ac	-2.05448057209961e-11	1.32783184491097e-11	0.939097855251332	0.999999888981005
Skeletal_Muscle_Female__H3K4me3	-1.39908107504407e-11	8.98540286239621e-12	0.940271871294338	0.999999888981005
Fetal_Lung__H3K4me1	-5.52090528584966e-12	3.49573030363722e-12	0.942869596282145	0.999999888981005
Breast_Myoepithelial_Primary_Cells__H3K36me3	-5.11574229659751e-12	3.23354289048943e-12	0.943185007794231	0.999999888981005
Osteoblast_Primary_Cells__H3K27ac	-5.91676676685804e-12	3.72851711866555e-12	0.943731834641822	0.999999888981005
Fetal_Kidney__H3K4me3	-2.60621536985199e-11	1.62716206500958e-11	0.945388330122632	0.999999888981005
Lung__H3K4me3	-2.46896561712705e-11	1.53306847861822e-11	0.946352698419562	0.999999888981005
Primary_T_cells_from_cord_blood__H3K4me3	-2.0565350938804e-11	1.27046258373216e-11	0.947247247315281	0.999999888981005
Fetal_Muscle_Trunk__H3K4me3	-2.74118214096186e-11	1.68683100133593e-11	0.947923884486569	0.999999888981005
Fetal_Lung__H3K36me3	-6.12374862521499e-12	3.73775156973166e-12	0.949325741675161	0.999999888981005
Fetal_Lung__H3K4me3	-2.17853106235872e-11	1.32591836153975e-11	0.949812215445022	0.999999888981005
Primary_T_helper_cells_PMA-I_stimulated__H3K4me3	-1.18546661063378e-11	7.17915341667777e-12	0.950657496890754	0.999999888981005
Foreskin_Fibroblast_Primary_Cells_skin02__H3K36me3	-5.46032617495849e-12	3.30235868420202e-12	0.950881611816225	0.999999888981005
Thyroid_gland_ENTEX__H3K4me1	-3.8804763030751e-12	2.26148160050621e-12	0.956909827635888	0.999999888981005
Stomach_Mucosa__H3K4me3	-2.27530987054262e-11	1.32141916519469e-11	0.957453317500332	0.999999888981005
Primary_hematopoietic_stem_cells_short_term_culture__H3K4me3	-2.16428315691195e-11	1.24476816226122e-11	0.958956562987649	0.999999888981005
Lung__H3K36me3	-1.12623619646544e-11	6.41222306429701e-12	0.960489047111123	0.999999888981005
Fetal_Muscle_Trunk__H3K4me1	-5.74214194561152e-12	3.26256315972742e-12	0.960796896628215	0.999999888981005
Colon_Smooth_Muscle__H3K4me3	-2.19059366402189e-11	1.24322530811312e-11	0.960967435345422	0.999999888981005
Primary_T_helper_naive_cells_from_peripheral_blood_1__H3K4me3	-2.02700067557841e-11	1.15016512662769e-11	0.960995435459174	0.999999888981005
Liver__H3K4me3	-1.77938537016383e-11	1.00959770771107e-11	0.961005014397155	0.999999888981005
Psoas_Muscle__DNase	-1.19316434440725e-11	6.7479860735645e-12	0.961484460779001	0.999999888981005
Fetal_Adrenal_Gland__H3K4me1	-5.80505906580612e-12	3.27121821576689e-12	0.962016890415375	0.999999888981005
Fetal_Lung__H3K9ac	-1.71440953257629e-11	9.6400996383103e-12	0.962332118505121	0.999999888981005
Stomach_Mucosa__H3K4me1	-5.28289794876181e-12	2.92561250878101e-12	0.964520583829404	0.999999888981005
Primary_monocytes_from_peripheral_blood__H3K4me1	-4.49839230032365e-12	2.48085168213169e-12	0.96510299114826	0.999999888981005
Pancreas__DNase	-1.57839377557789e-11	8.67217624957877e-12	0.965625563249574	0.999999888981005
Testis_ENTEX__H3K36me3	-3.88196164951832e-11	2.11578818818729e-11	0.966729305023206	0.999999888981005
Pancreatic_Islets__H3K36me3	-1.50742774767882e-11	8.14285956252258e-12	0.967931513157741	0.999999888981005
Nerve-Tibial_ENTEX__H3K36me3	-9.18766753798674e-12	4.92888210940524e-12	0.968842442523674	0.999999888981005
Fetal_Intestine_Small__DNase	-1.67466117659442e-11	8.72299583280331e-12	0.972559896752723	0.999999888981005
Stomach_Mucosa__H3K9ac	-1.41018678233771e-11	7.33328661188633e-12	0.972759612594245	0.999999888981005
Rectal_Mucosa_Donor_31__H3K27ac	-9.99610921234903e-12	5.0621677063331e-12	0.975847178489566	0.999999888981005
Colonic_Mucosa__H3K9ac	-2.3806983687053e-11	1.18596512486674e-11	0.977646095713338	0.999999888981005
Primary_T_helper_memory_cells_from_peripheral_blood_2__H3K4me3	-2.47972947117547e-11	1.20986754221801e-11	0.979797652603565	0.999999888981005
Rectal_Smooth_Muscle__H3K4me3	-2.90787433892836e-11	1.3232220842307e-11	0.986010150371505	0.999999888981005
Lung__H3K27ac	-1.04495913412959e-11	4.73687372993131e-12	0.986308354104915	0.999999888981005
Osteoblast_Primary_Cells__H3K4me1	-8.03218118763438e-12	3.63311787199381e-12	0.98647595781645	0.999999888981005
Pancreas_ENTEX__H3K27ac	-5.18594420852664e-12	2.34390541690647e-12	0.986534719177864	0.999999888981005
Colonic_Mucosa__H3K27ac	-1.42586409283753e-11	6.40418385151549e-12	0.987008211956152	0.999999888981005
Foreskin_Fibroblast_Primary_Cells_skin01__H3K36me3	-6.27116610692547e-12	2.80496970237643e-12	0.987315399456869	0.999999888981005
Psoas_Muscle__H3K27ac	-1.23961491373092e-11	5.48917473691431e-12	0.988036211424355	0.999999888981005
Spleen__H3K27ac	-9.70189629956024e-12	4.18321553794655e-12	0.989809087011347	0.999999888981005
Rectal_Mucosa_Donor_29__H3K9ac	-2.2375025877533e-11	9.61484903094811e-12	0.990020887947767	0.999999888981005
Breast_variant_Human_Mammary_Epithelial_Cells_(vHMEC)__H3K36me3	-6.87503641887738e-12	2.9201366511679e-12	0.990722543094091	0.999999888981005
Rectal_Mucosa_Donor_31__H3K4me1	-1.00384871079135e-11	4.22771099297308e-12	0.991212434725997	0.999999888981005
SI-Term-Ileum_ENTEX__H3K4me3	-1.80503165356697e-11	7.57791206587582e-12	0.991389718218108	0.999999888981005
Skeletal_Muscle_Female__H3K9ac	-1.64518146314357e-11	6.89876201982862e-12	0.991454607135313	0.999999888981005
Stomach_ENTEX__H3K27ac	-6.29343901456296e-12	2.63684319228728e-12	0.991500569630591	0.999999888981005
Fetal_Stomach__H3K4me1	-7.58040551763284e-12	3.17398583593224e-12	0.99153656044886	0.999999888981005
Small_Intestine__DNase	-1.3451492087089e-11	5.61880950558347e-12	0.991667376818669	0.999999888981005
NHDF-Ad_Adult_Dermal_Fibroblast_Primary_Cells__DNase	-1.71526453412557e-11	7.03169041276961e-12	0.992642830473408	0.999999888981005
Fetal_Stomach__H3K27ac	-9.64818692862596e-12	3.92261153248061e-12	0.99304605290448	0.999999888981005
Stomach_ENTEX__H3K4me1	-7.87463393525432e-12	3.17361544762513e-12	0.993454456539286	0.999999888981005
SI-Term-Ileum_ENTEX__H3K4me1	-1.03314825846387e-11	4.16244184421942e-12	0.993468965853335	0.999999888981005
Fetal_Intestine_Large__H3K4me3	-3.0208008085604e-11	1.18915349777644e-11	0.994462051491899	0.999999888981005
Fetal_Kidney__H3K4me1	-2.14336155043193e-11	8.42584649012732e-12	0.994517209171671	0.999999888981005
Fetal_Muscle_Trunk__H3K27ac	-1.16092596757038e-11	4.49951490254355e-12	0.9950616093259	0.999999888981005
Colon_Smooth_Muscle__H3K4me1	-8.71317031497035e-12	3.32948232961655e-12	0.995564351426316	0.999999888981005
Skeletal_Muscle_Female__H3K27ac	-8.20674261270129e-12	3.10557958283907e-12	0.995886149178301	0.999999888981005
Fetal_Muscle_Leg__H3K4me1	-8.85088732564879e-12	3.3093634577745e-12	0.996257943510555	0.999999888981005
Rectal_Mucosa_Donor_29__H3K27ac	-1.299969322334e-11	4.73240079986021e-12	0.996992432946317	0.999999888981005
SI-Term-Ileum_ENTEX__H3K27ac	-7.47781398986078e-12	2.68523916965831e-12	0.997321839397807	0.999999888981005
Sigmoid_Colon__H3K27ac	-1.48449977181887e-11	5.31706911854169e-12	0.997380437478607	0.999999888981005
Fetal_Intestine_Small__H3K27ac	-9.22224424909098e-12	3.30260569387812e-12	0.997384185966028	0.999999888981005
Fetal_Intestine_Small__H3K4me3	-3.44297431308544e-11	1.22363459682801e-11	0.997551463933776	0.999999888981005
Fetal_Kidney__DNase	-2.42359998807847e-11	8.61268211431657e-12	0.997553461184258	0.999999888981005
Colon-TV_ENTEX__H3K4me3	-3.26049139868876e-11	1.12864691697138e-11	0.998066731315845	0.999999888981005
Rectal_Mucosa_Donor_29__H3K4me1	-1.70905581693135e-11	5.72470591147744e-12	0.998583978498136	0.999999888981005
Adipose_Nuclei__H3K4me1	-9.90875028932384e-12	3.30406215682639e-12	0.998645485707654	0.999999888981005
Skeletal_Muscle_Male__H3K9ac	-1.49750617989752e-11	4.97762265271426e-12	0.998687195351218	0.999999888981005
Duodenum_Smooth_Muscle__H3K4me3	-2.81940205412818e-11	9.33538326438e-12	0.998736646373397	0.999999888981005
Rectal_Mucosa_Donor_31__H3K9ac	-2.16029285945482e-11	6.74873834924393e-12	0.999315318797685	0.999999888981005
Placenta__H3K4me3	-4.35027780477406e-11	1.35300264785216e-11	0.999348405658404	0.999999888981005
Fetal_Intestine_Large__H3K27ac	-9.86966816046432e-12	3.00699176904191e-12	0.999485070142335	0.999999888981005
Small_Intestine__H3K4me3	-5.82125905585636e-11	1.75446465602896e-11	0.999546627000046	0.999999888981005
Fetal_Intestine_Large__DNase	-2.34436381004026e-11	6.84656793447294e-12	0.999691630937868	0.999999888981005
Small_Intestine__H3K27ac	-1.95712186654646e-11	5.60497322507635e-12	0.999760074978268	0.999999888981005
Rectal_Mucosa_Donor_31__H3K4me3	-3.4755131755528e-11	9.8660255276175e-12	0.999786419531026	0.999999888981005
Fetal_Muscle_Leg__DNase	-2.33191260854453e-11	6.35367781504034e-12	0.999878809004493	0.999999888981005
Adipose_Nuclei__H3K4me3	-3.46260452611456e-11	9.35692677202582e-12	0.999892445885072	0.999999888981005
Vagina_ENTEX__H3K36me3	-4.10279982964596e-11	1.09773940534224e-11	0.999907070051816	0.999999888981005
Fetal_Muscle_Trunk__DNase	-2.54570082841582e-11	6.76458695107536e-12	0.999916149057021	0.999999888981005
Colonic_Mucosa__H3K4me1	-2.39078356510059e-11	6.29657089385033e-12	0.999926759659951	0.999999888981005
Fetal_Intestine_Small__H3K4me1	-1.03432630100116e-11	2.69737435885787e-12	0.999937107187586	0.999999888981005
Fetal_Muscle_Leg__H3K27ac	-1.41214015301664e-11	3.62333777567471e-12	0.999951373717072	0.999999888981005
Rectal_Mucosa_Donor_29__H3K4me3	-3.55423980523894e-11	8.54792008992688e-12	0.999983948901292	0.999999888981005
Duodenum_Mucosa__H3K4me1	-1.38895897008424e-11	3.29187623739387e-12	0.999987749809693	0.999999888981005
Colonic_Mucosa__H3K4me3	-5.00442126741134e-11	1.17078143614086e-11	0.999990418580761	0.999999888981005
Duodenum_Mucosa__H3K9ac	-3.23155900311986e-11	7.19906814786012e-12	0.99999641968887	0.999999888981005
Fetal_Intestine_Large__H3K4me1	-1.24665056609009e-11	2.63421773312172e-12	0.999998891289177	0.999999888981005
Duodenum_Mucosa__H3K4me3	-4.42492344840506e-11	8.54253405161576e-12	0.999999888981005	0.999999888981005
