# Supplementary material for: Multivariate genome-wide analysis reveals shared genetic architecture and brain structural correlates of human cognitive abilities
Source: Sci Rep. 2025 Nov 24;15:41596. doi: 10.1038/s41598-025-25509-z (PMC12644536; doi:10.1038/s41598-025-25509-z)
Supplement: Supplementary file 9 — Supplementary Information 9. [file 41598_2025_25509_MOESM9_ESM.txt]

Name	Coefficient	Coefficient_std_error	Coefficient_P_value	FDR
A08.186.211.464.710.225.Entorhinal.Cortex	2.4245680322562e-12	4.07150432315915e-13	1.30060899154639e-09	2.66624843267011e-07
A08.186.211.464.405.Hippocampus	2.41576679704101e-12	4.18577971569643e-13	3.9315668721392e-09	2.71566153206789e-07
A08.186.211.730.885.287.500.Cerebral.Cortex	2.44553751916901e-12	4.23869604243232e-13	3.97413882741643e-09	2.71566153206789e-07
Brain_Frontal_Cortex_(BA9)	2.53372688255534e-12	4.45113232182314e-13	6.26624038681389e-09	3.21144819824212e-07
Brain_Anterior_cingulate_cortex_(BA24)	2.49340613336184e-12	4.48744143167212e-13	1.37690349711192e-08	5.64530433815889e-07
Brain_Amygdala	2.49217090788528e-12	4.51787763326385e-13	1.73162050696559e-08	5.91637006546578e-07
Brain_Cortex	2.48034642777774e-12	4.59262369886394e-13	3.31873964506395e-08	8.92472652510204e-07
A08.186.211.464.Limbic.System	2.30839159883467e-12	4.28109794546433e-13	3.48282010735689e-08	8.92472652510204e-07
A08.186.211.Brain	2.03515704533751e-12	3.96222236577411e-13	1.40023469087146e-07	2.95280826067197e-06
Brain_Hippocampus	2.31352681875998e-12	4.50884643550806e-13	1.44039427349852e-07	2.95280826067197e-06
Brain_Hypothalamus	2.15860486772163e-12	4.58914911875996e-13	1.2773501882748e-06	2.38051625996667e-05
A08.186.211.730.885.287.500.270.Frontal.Lobe	1.97319240735503e-12	4.30384547349152e-13	2.27298199677151e-06	3.88301091115133e-05
Brain_Putamen_(basal_ganglia)	2.14382186486286e-12	4.69534253294936e-13	2.48739997207956e-06	3.92243841751007e-05
A08.186.211.730.885.287.500.670.Parietal.Lobe	1.94232043313952e-12	4.37275044239991e-13	4.45894918521169e-06	6.5291755926314e-05
Brain_Caudate_(basal_ganglia)	2.06881641720675e-12	4.68376563876848e-13	5.00415308829703e-06	6.8390092206726e-05
Brain_Nucleus_accumbens_(basal_ganglia)	2.09208378734196e-12	4.76041052061481e-13	5.54488815258249e-06	6.90553735769628e-05
Brain_Substantia_nigra	2.03398115724853e-12	4.63559346568277e-13	5.72654317467497e-06	6.90553735769628e-05
A08.186.211.730.885.287.500.571.735.Visual.Cortex	1.79766530541298e-12	4.11876761651138e-13	6.36862832874903e-06	7.25316004107528e-05
A08.186.211.730.885.287.249.Basal.Ganglia	1.84570713220052e-12	4.3943034292873e-13	1.33323831939214e-05	0.000143849397618626
Brain_Spinal_cord_(cervical_c-1)	1.7322618710465e-12	4.4088284054177e-13	4.26365714626927e-05	0.0004370248574926
Brain_Cerebellar_Hemisphere	1.57040420150673e-12	4.14742184193228e-13	7.64047029800159e-05	0.000745855433852536
A08.186.211.132.810.428.200.Cerebellum	1.49156885789733e-12	4.02194219000932e-13	0.000104212998227026	0.000971075665297291
A08.186.211.865.428.Metencephalon	1.48694832492347e-12	4.09828280408926e-13	0.000142689450516899	0.00127179727634627
Brain_Cerebellum	1.30529431658868e-12	4.11422156819781e-13	0.000755299014226997	0.00645151241318893
A08.186.211.132.Brain.Stem	1.30072343315739e-12	4.12161650813336e-13	0.000800135135346822	0.00656110810984394
A11.872.653.Neural.Stem.Cells	1.4557200888963e-12	5.55110868008542e-13	0.00436570554101067	0.0344219090733534
A15.145.Blood	1.41435358659496e-12	5.52229320703455e-13	0.00521600343181774	0.0396029890193569
A08.186.211.653.Mesencephalon	1.12681414861774e-12	4.58366440743211e-13	0.00697931957354682	0.0510985897348964
A08.186.211.730.885.287.249.487.Corpus.Striatum	1.01790254942777e-12	4.21653711137393e-13	0.00788766557883944	0.0557576359883478
A15.382.490.315.583.Neutrophils	9.36258890461446e-13	4.44691892833295e-13	0.0176278040927408	0.120456661300395
A15.145.229.637.555.567.569.200.CD4.Positive.T.Lymphocytes	9.30755242675395e-13	4.74854188024538e-13	0.0249928454481145	0.165275268285918
A09.371.729.Retina	8.84467876852341e-13	4.8284600721936e-13	0.0334920684538623	0.214558563532556
A11.118.637.555.567.569.200.700.T.Lymphocytes..Regulatory	6.60648745254407e-13	4.68259093681117e-13	0.0791427224625949	0.491644184994907
A15.378.316.Bone.Marrow.Cells	6.96490661452324e-13	5.0261330643987e-13	0.0829133679494587	0.499918836165854
A15.145.229.Blood.Cells	6.88316195184173e-13	5.43107230695978e-13	0.102512042418859	0.589377077219892
A15.378.316.580.Monocytes	6.07201407732786e-13	4.81197197951654e-13	0.103500364780079	0.589377077219892
A11.118.637.555.567.562.440.Precursor.Cells..B.Lymphoid	5.77939645366131e-13	4.940851801355e-13	0.121057514392588	0.670724066229203
A15.382.520.604.800.Palatine.Tonsil	5.87695336105815e-13	5.18019802122562e-13	0.12829167994128	0.692099852314799
A11.627.624.249.Monocyte.Macrophage.Precursor.Cells	5.96925874263957e-13	5.39503407744435e-13	0.134268972799734	0.705772805742192
A08.186.211.730.317.Diencephalon	4.74896550175244e-13	4.35608115120534e-13	0.137814253967548	0.706298051583682
A11.627.635.Myeloid.Progenitor.Cells	7.15965985543716e-13	6.73492979077191e-13	0.143876516494067	0.719382582470335
A15.382.680.Phagocytes	4.47303842708683e-13	4.89775233274622e-13	0.180546619791192	0.881239453742725
A11.872.378.590.635.Granulocyte.Macrophage.Progenitor.Cells	3.15810575906173e-13	5.539035995322e-13	0.284286489664598	0.999999646716654
A11.118.637.Leukocytes	3.02633306879285e-13	5.48061853386808e-13	0.290409697431544	0.999999646716654
A11.118.637.555.567.569.T.Lymphocytes	2.71619114018812e-13	5.06299626115259e-13	0.29581377494604	0.999999646716654
A11.443.Erythroid.Cells	2.52636090068067e-13	5.24145242096823e-13	0.314904271948735	0.999999646716654
A15.382.812.Mononuclear.Phagocyte.System	2.03381059571313e-13	4.83980745951315e-13	0.337160357516553	0.999999646716654
A11.872.378.Hematopoietic.Stem.Cells	2.8307459294621e-13	6.90199147534517e-13	0.340853584189778	0.999999646716654
A15.145.300.Fetal.Blood	1.99701636980391e-13	5.35512291833407e-13	0.354605109771235	0.999999646716654
Prostate	1.2886462016127e-13	5.08851872712641e-13	0.400039122590726	0.999999646716654
A05.360.319.114.373.Fallopian.Tubes	1.19169821696952e-13	4.98518236484479e-13	0.405534154746058	0.999999646716654
A15.145.229.637.555.Leukocytes..Mononuclear	1.03357570150667e-13	5.21876212235343e-13	0.4215029823004	0.999999646716654
A08.186.211.730.317.357.Hypothalamus	7.78063261675332e-14	5.19389999182989e-13	0.44045991022356	0.999999646716654
A08.186.211.730.317.357.352.435.Hypothalamo.Hypophyseal.System	6.09785521112507e-14	4.74863777104574e-13	0.448911180309768	0.999999646716654
A14.724.Pharynx	4.91513817574061e-14	4.20780971832548e-13	0.453505350596127	0.999999646716654
A15.382.490.555.567.537.Killer.Cells..Natural	2.67847568628401e-14	4.61504734933526e-13	0.47685922736665	0.999999646716654
A15.382.812.260.Dendritic.Cells	2.06739130175809e-14	4.37460709032039e-13	0.481153441237979	0.999999646716654
Bladder	1.94753717750619e-15	4.22643335130106e-13	0.498161683602701	0.999999646716654
A02.633.567.850.Quadriceps.Muscle	-4.09707321142588e-14	5.62267384580312e-13	0.529044019032441	0.999999646716654
A14.549.167.646.Periodontium	-4.47488161647217e-14	4.44525347513682e-13	0.540092402018785	0.999999646716654
A10.549.Lymphoid.Tissue	-5.78327914651582e-14	5.03936736396994e-13	0.545683118127082	0.999999646716654
Skin_Not_Sun_Exposed_(Suprapubic)	-5.17837981698381e-14	4.42969591803511e-13	0.546530934915618	0.999999646716654
A06.407.Endocrine.Glands	-5.71989748325268e-14	4.84583121387302e-13	0.546981023188209	0.999999646716654
A11.118.637.555.567.562.B.Lymphocytes	-7.3182475439913e-14	5.25424265170973e-13	0.55538659377587	0.999999646716654
A09.371.Eye	-7.92903499042334e-14	5.06423798084685e-13	0.562207796218987	0.999999646716654
Cells_EBV-transformed_lymphocytes	-8.19144083724191e-14	4.21584389780068e-13	0.577030028533016	0.999999646716654
A15.382.520.604.700.Spleen	-1.08386345505107e-13	5.50960736964547e-13	0.577977629217929	0.999999646716654
Muscle_Skeletal	-1.34139992634043e-13	5.26100318062479e-13	0.600627007732468	0.999999646716654
A06.407.312.Gonads	-1.27187375090952e-13	4.95157827686826e-13	0.601357460077989	0.999999646716654
Whole_Blood	-1.17335581717831e-13	4.4877437019331e-13	0.603130274741414	0.999999646716654
A15.145.229.188.Blood.Platelets	-1.30950983994831e-13	4.17471209384976e-13	0.623116693874175	0.999999646716654
A05.360.319.114.630.Ovary	-1.66423083871034e-13	5.09581854605823e-13	0.628010065230871	0.999999646716654
A15.382.Immune.System	-1.95480854258113e-13	5.74186665104043e-13	0.63324051182051	0.999999646716654
Kidney_Cortex	-1.57979417538666e-13	4.32172168145148e-13	0.642648588900544	0.999999646716654
A11.329.372.600.Macrophages..Alveolar	-2.06757268310853e-13	4.47701844092518e-13	0.677894478131793	0.999999646716654
Testis	-1.78006159197377e-13	3.59631699842364e-13	0.689688621942366	0.999999646716654
A11.872.378.590.817.Megakaryocyte.Erythroid.Progenitor.Cells	-2.86916978309964e-13	5.75350610348203e-13	0.690998277341256	0.999999646716654
A07.541.560.Heart.Ventricles	-2.17786810996347e-13	4.28700590186614e-13	0.69427898125859	0.999999646716654
A10.690.Muscles	-2.92511398833993e-13	5.50455341558007e-13	0.702428830739457	0.999999646716654
A07.231.114.Arteries	-2.36208106796874e-13	4.41640185880973e-13	0.703620743793379	0.999999646716654
A11.436.329.Granulosa.Cells	-2.68349183438794e-13	4.29542670435374e-13	0.733926617195905	0.999999646716654
Ovary	-3.15227284422406e-13	4.85121962938249e-13	0.74208598321484	0.999999646716654
A10.615.789.Serous.Membrane	-3.41783163983315e-13	5.22736703876093e-13	0.743390703069022	0.999999646716654
A14.724.557.Nasopharynx	-2.88884576795566e-13	4.23477266636245e-13	0.752435082537883	0.999999646716654
Esophagus_Mucosa	-2.80877645918351e-13	3.9428534312232e-13	0.761882624110877	0.999999646716654
Pancreas	-2.894332480603e-13	3.79371515656754e-13	0.777246907517386	0.999999646716654
A10.336.707.Prostate	-3.15245858858914e-13	4.06767253894659e-13	0.780831068754038	0.999999646716654
A03.734.Pancreas	-3.71844893826007e-13	4.44077757854326e-13	0.798799780739077	0.999999646716654
A14.549.885.Tongue	-3.97426639524375e-13	4.55931178468085e-13	0.808308842079044	0.999999646716654
Heart_Left_Ventricle	-3.41070583037951e-13	3.82594372646174e-13	0.813660884237632	0.999999646716654
A10.272.Epithelium	-4.01675490558542e-13	4.43802733960241e-13	0.817287608617855	0.999999646716654
Skin_Sun_Exposed_(Lower_leg)	-3.98450122981268e-13	4.38722975191059e-13	0.818114871964788	0.999999646716654
A02.835.583.443.800.800.Synovial.Fluid	-4.5285600547099e-13	4.71664876757163e-13	0.83150318772489	0.999999646716654
A15.382.812.522.Macrophages	-4.39816882692793e-13	4.54039706405116e-13	0.833646298652214	0.999999646716654
A04.531.520.Nasal.Mucosa	-4.28210453963809e-13	4.32843699679579e-13	0.838740780709113	0.999999646716654
Artery_Tibial	-3.90251662669709e-13	3.7879246948695e-13	0.848554114728587	0.999999646716654
A07.541.Heart	-4.43024656356043e-13	4.0274895768416e-13	0.864334373354124	0.999999646716654
A11.436.348.Hepatocytes	-4.94298466622264e-13	4.4142807194684e-13	0.868594374456274	0.999999646716654
A15.382.490.555.567.Lymphocytes	-5.66983302983723e-13	5.06192775391785e-13	0.868663067455675	0.999999646716654
A15.145.229.637.555.567.562.725.Plasma.Cells	-5.44825924210373e-13	4.78657880408667e-13	0.872489152757401	0.999999646716654
Artery_Aorta	-4.83758391058559e-13	4.16851180651408e-13	0.877078620113696	0.999999646716654
A06.407.071.Adrenal.Glands	-4.8835686972516e-13	4.1249461025872e-13	0.881775834667811	0.999999646716654
Pituitary	-4.69388498125854e-13	3.95341775804022e-13	0.882444950840887	0.999999646716654
A14.549.167.Dentition	-5.72038237356603e-13	4.70990643649324e-13	0.887729718415291	0.999999646716654
A11.436.397.Keratinocytes	-5.37104364400666e-13	4.28600618279266e-13	0.894925924267138	0.999999646716654
A10.549.400.Lymph.Nodes	-5.80194515661164e-13	4.60181768669403e-13	0.896308502210338	0.999999646716654
A07.541.358.Heart.Atria	-5.41421855628081e-13	4.29299267969922e-13	0.896377245538847	0.999999646716654
Nerve_Tibial	-5.22573643984196e-13	4.13565801143608e-13	0.896809665443152	0.999999646716654
A11.627.340.360.Granulocyte.Precursor.Cells	-6.8155432173668e-13	5.21385029213921e-13	0.904427540867755	0.999999646716654
A05.360.319.Genitalia..Female	-5.55816389558664e-13	4.17639651565524e-13	0.908381073728193	0.999999646716654
A11.872.Stem.Cells	-6.34752085823627e-13	4.73450641748585e-13	0.909989968626869	0.999999646716654
A03.556.249.124.Ileum	-5.6999814883634e-13	4.19376858250546e-13	0.912951259401926	0.999999646716654
A06.407.900.Thyroid.Gland	-5.48181726215522e-13	4.0088051720541e-13	0.914256937272325	0.999999646716654
Spleen	-6.22878668959718e-13	4.52271539175625e-13	0.915778310365625	0.999999646716654
A07.541.358.100.Atrial.Appendage	-5.85983651159828e-13	4.12223983477043e-13	0.922416830890862	0.999999646716654
A05.810.890.Urinary.Bladder	-6.72878117280529e-13	4.65420054526576e-13	0.925875450479822	0.999999646716654
A03.556.124.369.Intestinal.Mucosa	-7.43587598682317e-13	5.12589633208042e-13	0.926561177348322	0.999999646716654
A10.165.114.830.500.750.Subcutaneous.Fat..Abdominal	-6.5186294136315e-13	4.39011291410058e-13	0.931207320584435	0.999999646716654
A11.382.Endocrine.Cells	-6.39334031663667e-13	4.28271747633397e-13	0.932258273091266	0.999999646716654
Liver	-6.47059668018654e-13	4.22048891076163e-13	0.937379210416904	0.999999646716654
A10.272.497.Epidermis	-7.2246123143107e-13	4.67837381556432e-13	0.938736978168616	0.999999646716654
A14.549.Mouth	-6.31989721025395e-13	4.04926568910376e-13	0.940708794183896	0.999999646716654
A03.556.875.500.Esophagus	-7.10345382841855e-13	4.5445150450296e-13	0.940983453300591	0.999999646716654
Cervix_Ectocervix	-7.38934098894066e-13	4.6520708150956e-13	0.943901839814858	0.999999646716654
Fallopian_Tube	-6.60581577042474e-13	4.05007021864267e-13	0.94855877996443	0.999999646716654
Uterus	-7.46043041024821e-13	4.53723701263774e-13	0.949939498673396	0.999999646716654
A10.165.114.830.750.Subcutaneous.Fat	-7.37345485263266e-13	4.39753339148584e-13	0.953201880253965	0.999999646716654
A06.407.071.140.Adrenal.Cortex	-6.71697200093526e-13	3.99788109608137e-13	0.953534280238221	0.999999646716654
Artery_Coronary	-6.33979747921415e-13	3.73557630213421e-13	0.955164940594065	0.999999646716654
A03.556.249.249.356.668.Colon..Sigmoid	-8.01897427776444e-13	4.67657208972593e-13	0.956800978749457	0.999999646716654
Adipose_Subcutaneous	-6.77712394434148e-13	3.92836502503443e-13	0.957752186398345	0.999999646716654
A10.615.Membranes	-7.24228789755833e-13	4.12367404193053e-13	0.960478901161944	0.999999646716654
A03.556.875.Upper.Gastrointestinal.Tract	-8.01691566080238e-13	4.32753882743913e-13	0.968025457217297	0.999999646716654
A03.556.124.684.Intestine..Small	-7.99968784663953e-13	4.27736976449163e-13	0.969274423868086	0.999999646716654
A05.360.490.Germ.Cells	-8.17716271915008e-13	4.34960757127055e-13	0.969944401946006	0.999999646716654
A10.615.550.Mucous.Membrane	-7.94414052919722e-13	4.17002083061576e-13	0.971613873963151	0.999999646716654
Colon_Transverse	-8.25392144492552e-13	4.32050825056009e-13	0.971959469321742	0.999999646716654
Thyroid	-7.24540557939954e-13	3.78770398511249e-13	0.972117993917419	0.999999646716654
A11.329.Connective.Tissue.Cells	-7.82021998038724e-13	4.06247033923972e-13	0.972884775449255	0.999999646716654
A03.556.875.875.Stomach	-8.404801362918e-13	4.32473707433042e-13	0.974017574490932	0.999999646716654
A11.872.190.Embryonic.Stem.Cells	-8.36234460791312e-13	4.24625278144087e-13	0.975543363588312	0.999999646716654
Small_Intestine_Terminal_Ileum	-7.79864097102776e-13	3.93046466107332e-13	0.976380574590562	0.999999646716654
A10.615.550.599.Mouth.Mucosa	-8.27269031848882e-13	4.11141652952696e-13	0.977896700207603	0.999999646716654
A11.329.114.Adipocytes	-8.36731973695252e-13	4.15286046409056e-13	0.978038917761346	0.999999646716654
Heart_Atrial_Appendage	-7.86802431113671e-13	3.85813350159285e-13	0.979291666928401	0.999999646716654
A03.556.124.Intestines	-9.46492352592224e-13	4.60602393134545e-13	0.980055719667305	0.999999646716654
A05.360.444.Genitalia..Male	-8.15870562333203e-13	3.9518967280946e-13	0.980515010745215	0.999999646716654
A05.360.319.679.Uterus	-9.14227179245927e-13	4.37237056090737e-13	0.981732328095101	0.999999646716654
A05.360.319.679.490.Endometrium	-9.24692723402181e-13	4.40604639603272e-13	0.982077898864597	0.999999646716654
Cells_Transformed_fibroblasts	-1.04658252085548e-12	4.97130572314806e-13	0.982365082565353	0.999999646716654
Breast_Mammary_Tissue	-7.70521189534204e-13	3.65412447753939e-13	0.982511916365026	0.999999646716654
Colon_Sigmoid	-9.08805650971032e-13	4.28931137798359e-13	0.982944968904	0.999999646716654
A02.835.232.834.151.Cervical.Vertebrae	-9.44484564177133e-13	4.45716252334928e-13	0.982955887593067	0.999999646716654
A07.541.510.110.Aortic.Valve	-9.31882292346863e-13	4.38079751491405e-13	0.983298174900467	0.999999646716654
Adipose_Visceral_(Omentum)	-8.79983386976588e-13	4.12324440726623e-13	0.983586849760742	0.999999646716654
Vagina	-8.06461087444198e-13	3.73089416964834e-13	0.984674559128536	0.999999646716654
A03.556.249.249.209.Cecum	-9.78719692025657e-13	4.324993592684e-13	0.988180276821586	0.999999646716654
Minor_Salivary_Gland	-8.59216623329384e-13	3.77323407371831e-13	0.988610940029469	0.999999646716654
A03.556.500.760.464.Parotid.Gland	-9.59248927565283e-13	4.19281248981151e-13	0.988926615533438	0.999999646716654
A11.436.294.064.Glucagon.Secreting.Cells	-1.1096904012981e-12	4.78172362517527e-13	0.989848242418908	0.999999646716654
A11.497.497.600.Oocytes	-1.03431408429293e-12	4.44027237544748e-13	0.990080880879012	0.999999646716654
A05.810.453.Kidney	-9.41471473852082e-13	3.91488720694851e-13	0.991910437482895	0.999999646716654
Esophagus_Muscularis	-1.03326101955932e-12	4.27351150485445e-13	0.992193244413258	0.999999646716654
A05.360.Genitalia	-1.05499992699472e-12	4.24744385362848e-13	0.993501412118394	0.999999646716654
A17.815.Skin	-1.06872165432757e-12	4.28247118472094e-13	0.993712294069486	0.999999646716654
A05.360.319.679.690.Myometrium	-1.10901102681671e-12	4.33750729223236e-13	0.994717903884472	0.999999646716654
A03.556.500.760.Salivary.Glands	-1.0697291227936e-12	4.15929569191314e-13	0.994942890144656	0.999999646716654
Cervix_Endocervix	-1.03132348157235e-12	3.98561080278052e-13	0.995167883470455	0.999999646716654
A03.620.Liver	-1.08780688317036e-12	4.11039975319938e-13	0.995933220187225	0.999999646716654
A02.835.583.443.800.Synovial.Membrane	-1.3332831786687e-12	4.98075700953965e-13	0.996284310768949	0.999999646716654
A06.407.312.782.Testis	-1.04394088136215e-12	3.87873044993218e-13	0.996442891220664	0.999999646716654
A05.360.319.887.Vulva	-1.06166611892678e-12	3.89674998384898e-13	0.996779968046814	0.999999646716654
A03.556.249.249.356.Colon	-1.219386019435e-12	4.40295171743922e-13	0.997192655516835	0.999999646716654
Stomach	-1.09281123224042e-12	3.94095241105792e-13	0.997222571914408	0.999999646716654
A11.436.Epithelial.Cells	-1.21868939314756e-12	4.27511973689256e-13	0.997818539983916	0.999999646716654
A03.556.Gastrointestinal.Tract	-1.17626673039898e-12	4.11367752798891e-13	0.997877812844403	0.999999646716654
Adrenal_Gland	-1.09410323059762e-12	3.8192963050316e-13	0.997912795023331	0.999999646716654
A15.382.490.555.567.622.Lymphocytes..Null	-1.2396327236247e-12	4.28550769120709e-13	0.998089758379663	0.999999646716654
A04.411.Lung	-1.20918940930247e-12	4.14835925785474e-13	0.998220769814014	0.999999646716654
A11.436.275.Endothelial.Cells	-1.16471462886077e-12	3.97709294644211e-13	0.998297307057614	0.999999646716654
A10.615.284.473.Chorion	-1.24755841361462e-12	4.20743928559521e-13	0.998487201020856	0.999999646716654
A05.360.319.679.256.Cervix.Uteri	-1.34077173316487e-12	4.40068993904278e-13	0.99884327580016	0.999999646716654
A11.329.629.Osteoblasts	-1.37067779288651e-12	4.4792877278505e-13	0.998893444948161	0.999999646716654
A07.231.908.670.874.Umbilical.Veins	-1.20006775123764e-12	3.89758338235533e-13	0.998961532938148	0.999999646716654
A03.556.124.526.767.Rectum	-1.28287539875074e-12	4.14676524632587e-13	0.999011538439418	0.999999646716654
A11.872.700.500.Induced.Pluripotent.Stem.Cells	-1.22276606995653e-12	3.94797826343581e-13	0.999023195219954	0.999999646716654
A03.734.414.Islets.of.Langerhans	-1.46622493981174e-12	4.70144347685187e-13	0.999091652594936	0.999999646716654
A07.231.908.Veins	-1.17998067264638e-12	3.76366360553338e-13	0.999141290653921	0.999999646716654
Lung	-1.32211001290985e-12	4.17961448154574e-13	0.999219866636562	0.999999646716654
A15.145.846.Serum	-1.41072504751456e-12	4.26650080682172e-13	0.999527679152986	0.999999646716654
A02.165.Cartilage	-1.42665604584216e-12	4.30998077564911e-13	0.999533722756828	0.999999646716654
A10.165.450.300.425.Keloid	-1.39449862458228e-12	4.18448325792148e-13	0.999569725004884	0.999999646716654
A11.872.040.Adult.Stem.Cells	-1.42234129324673e-12	4.20456423687271e-13	0.999641311857049	0.999999646716654
A11.329.830.Stromal.Cells	-1.50491363747684e-12	4.33724333093343e-13	0.999739525440113	0.999999646716654
Esophagus_Gastroesophageal_Junction	-1.42846936057335e-12	4.04579118217082e-13	0.999792811568514	0.999999646716654
A11.872.190.260.Embryoid.Bodies	-1.6549532631874e-12	4.52269982919351e-13	0.999873505659115	0.999999646716654
A11.872.580.Mesenchymal.Stem.Cells	-1.51090444549087e-12	4.0884113165386e-13	0.999890306606254	0.999999646716654
A10.165.450.300.Cicatrix	-1.50420038020048e-12	4.01617299361268e-13	0.999909931477539	0.999999646716654
A05.810.453.324.Kidney.Cortex	-1.5207090389838e-12	3.85194377779753e-13	0.999960580205553	0.999999646716654
A10.690.467.Muscle..Smooth	-1.78169362917819e-12	4.45168675831018e-13	0.99996863367771	0.999999646716654
A11.620.520.Myocytes..Smooth.Muscle	-1.69879675493771e-12	4.08550759011668e-13	0.999983955039478	0.999999646716654
A07.231.Blood.Vessels	-1.83650310096008e-12	4.38890744277937e-13	0.999985705229395	0.999999646716654
A11.329.171.Chondrocytes	-1.84875767672413e-12	4.374076219458e-13	0.999988138836427	0.999999646716654
A05.360.444.492.362.Foreskin	-1.78766851470878e-12	3.8660992231457e-13	0.999998117580429	0.999999646716654
A11.329.228.Fibroblasts	-1.95692799761582e-12	3.94577735202081e-13	0.999999646716654	0.999999646716654
