# Supplementary material for: Multivariate genome-wide analysis reveals shared genetic architecture and brain structural correlates of human cognitive abilities
Source: Sci Rep. 2025 Nov 24;15:41596. doi: 10.1038/s41598-025-25509-z (PMC12644536; doi:10.1038/s41598-025-25509-z)
Supplement: Supplementary file 10 — Supplementary Information 10. [file 41598_2025_25509_MOESM10_ESM.txt]

Name	Coefficient	Coefficient_std_error	Coefficient_P_value	FDR
Brain_Non-Myeloid_neuron	4.25553411361824e-12	6.2073060207259e-13	3.54855502248348e-12	4.080838275856e-10
Brain_Non-Myeloid_oligodendrocyte_precursor_cell	2.70608434083713e-12	6.04010610416971e-13	3.72877200350319e-06	0.000214404390201434
Brain_Non-Myeloid_astrocyte	2.63567102664954e-12	6.88715968846407e-13	6.48744634116231e-05	0.00248685443077889
Brain_Non-Myeloid_oligodendrocyte	2.13756179530374e-12	6.98708480410727e-13	0.00110925873527384	0.0318911886391228
Brain_Non-Myeloid_Bergmann_glial_cell	2.26784771385978e-12	7.77625035888195e-13	0.00177061200301474	0.040724076069339
Marrow_naive_B_cell	3.03967520716836e-12	1.40248076303432e-12	0.0151038567654693	0.240596639769241
Pancreas_type_B_pancreatic_cell	1.46690382993814e-12	7.00609913886676e-13	0.0181410122246178	0.240596639769241
Marrow_macrophage	1.88218522431817e-12	9.00034933859882e-13	0.0182534683286834	0.240596639769241
Spleen_B_cell	2.73775490884983e-12	1.318224752457e-12	0.0189077087724825	0.240596639769241
Marrow_B_cell	3.10245649323735e-12	1.52448923460327e-12	0.0209214469364558	0.240596639769241
Fat_B_cell	2.71901157524747e-12	1.40058329666437e-12	0.0261083869924389	0.272951318557316
Pancreas_pancreatic_A_cell	1.34082430990879e-12	7.11485176502297e-13	0.0297457914712835	0.285063834933134
Liver_B_cell	2.49657806721599e-12	1.41784662192028e-12	0.0391341156955431	0.346186408075959
Lung_B_cell	1.94532455824314e-12	1.36085894004109e-12	0.0764327459080296	0.593952597621185
Lung_classical_monocyte	2.10828664188647e-12	1.48232585651488e-12	0.0774720779505894	0.593952597621185
Marrow_immature_B_cell	1.45085069114119e-12	1.10040336207671e-12	0.0936728963438922	0.647218440984866
Marrow_hematopoietic_precursor_cell	1.0744479926197e-12	8.33698059119445e-13	0.0987384150466572	0.647218440984866
Limb_Muscle_B_cell	1.82245768293013e-12	1.4303234193961e-12	0.10130375598024	0.647218440984866
Limb_Muscle_T_cell	1.74581623201887e-12	1.41746516274766e-12	0.109040551685213	0.659982286515762
Heart_cardiac_muscle_cell	1.13230569274586e-12	9.5270122193589e-13	0.117314047027708	0.661398093009143
Heart_myofibroblast_cell	9.19871691722948e-13	7.96659512043463e-13	0.124114632196088	0.661398093009143
Limb_Muscle_lymphocyte	1.57963057588845e-12	1.38205662856504e-12	0.126528330836532	0.661398093009143
Marrow_monocyte	1.17142908997766e-12	1.0874179633699e-12	0.140682635440824	0.678897556575633
Marrow_granulocytopoietic_cell	9.54986672450104e-13	8.90190847235025e-13	0.141682968328828	0.678897556575633
Pancreas_pancreatic_D_cell	7.15536476242776e-13	6.96547552139294e-13	0.152148675347607	0.699883906598991
Heart_smooth_muscle_cell	1.09536280534966e-12	1.11276431358696e-12	0.16246879958783	0.718611998176941
Pancreas_pancreatic_PP_cell	7.4779071735878e-13	7.96144127125305e-13	0.173797221688685	0.740247425711065
Thymus_immature_T_cell	8.84420350948835e-13	9.80697612300176e-13	0.183574180011899	0.753965382191729
Liver_endothelial_cell_of_hepatic_sinusoid	7.52381146740897e-13	8.64233517228598e-13	0.19199279326109	0.760477058696311
Marrow_granulocyte_monocyte_progenitor_cell	7.95607366946782e-13	1.02213661251267e-12	0.218173472757367	0.760477058696311
Heart_professional_antigen_presenting_cell	7.22641903785264e-13	9.34798412361032e-13	0.2197476641134	0.760477058696311
Marrow_mature_natural_killer_cell	8.65143427948729e-13	1.12870200298958e-12	0.221691180031817	0.760477058696311
Fat_myeloid_cell	8.13211024279384e-13	1.08443409397519e-12	0.226659162069707	0.760477058696311
Lung_T_cell	9.70442645492309e-13	1.3147007896139e-12	0.230212516179277	0.760477058696311
Marrow_Slamf1-positive_multipotent_progenitor_cell	5.76295195433913e-13	8.38098550027456e-13	0.245845352217397	0.760477058696311
Marrow_late_pro-B_cell	5.67053832984626e-13	8.35860472598739e-13	0.2487567460005	0.760477058696311
Kidney_leukocyte	1.11496233425888e-12	1.66917224693577e-12	0.252075348552555	0.760477058696311
Thymus_leukocyte	7.6274821561057e-13	1.17762002715522e-12	0.25858847925527	0.760477058696311
Marrow_precursor_B_cell	6.4744261681833e-13	1.00406810530699e-12	0.259522106601371	0.760477058696311
Marrow_basophil	6.94015913978422e-13	1.12051773872792e-12	0.267836072358418	0.760477058696311
Marrow_common_lymphoid_progenitor	5.19895109505651e-13	8.53113253604283e-13	0.271126603535207	0.760477058696311
Marrow_granulocyte	5.02685196868298e-13	8.76653716369066e-13	0.283182329140931	0.77292148329979
Limb_Muscle_macrophage	8.50360388450126e-13	1.53349353042134e-12	0.289609825451114	0.77292148329979
Brain_Non-Myeloid_brain_pericyte	4.09749104029808e-13	8.10414631998637e-13	0.30656723927157	0.77292148329979
Marrow_Slamf1-negative_multipotent_progenitor_cell	4.14485796534591e-13	8.24838197069992e-13	0.307655964174929	0.77292148329979
Marrow_megakaryocyte-erythroid_progenitor_cell	4.09780325264959e-13	8.22507917340321e-13	0.309168593319916	0.77292148329979
Lung_monocyte	6.0484982819932e-13	1.27539775476977e-12	0.317662933410097	0.777260368982152
Lung_myeloid_cell	6.30491294161282e-13	1.38924700083918e-12	0.324973178146813	0.778581572643405
Liver_Kupffer_cell	4.00545559095902e-13	1.07285008524777e-12	0.354445031287219	0.81237375583347
Pancreas_pancreatic_acinar_cell	3.10930632754955e-13	8.7445157601116e-13	0.361080499206973	0.81237375583347
Brain_Myeloid_microglial_cell	4.22641958499313e-13	1.20447622541437e-12	0.362834410533609	0.81237375583347
Lung_unknown_cell_type	4.47959775213824e-13	1.32171911647811e-12	0.367334220029047	0.81237375583347
Heart_erythrocyte	2.65703444766347e-13	8.50517612039604e-13	0.377367496657775	0.818816266332908
Marrow_pre-natural_killer_cell	2.80770919758127e-13	1.03174341174457e-12	0.392760068258189	0.836433478697996
Kidney_macrophage	3.57114060662395e-13	1.48208622084768e-12	0.404795526312291	0.8463906459257
Limb_Muscle_skeletal_muscle_satellite_stem_cell	2.07135183578523e-13	9.66396038158655e-13	0.415141828312702	0.847529009097965
Trachea_blood_cell	2.32442872721197e-13	1.18872583831091e-12	0.422485303476326	0.847529009097965
Spleen_T_cell	2.10224920412037e-13	1.14957712222095e-12	0.427449413284191	0.847529009097965
Pancreas_leukocyte	1.96053246188571e-13	1.2792858670641e-12	0.43909973634011	0.849273031351867
Brain_Myeloid_macrophage	1.59233459103505e-13	1.17591445264758e-12	0.446142889860661	0.849273031351867
Fat_natural_killer_cell	1.44642707999115e-13	1.16236087354688e-12	0.450483955760556	0.849273031351867
Lung_leukocyte	9.503548056311e-14	1.00076135479062e-12	0.462172036449362	0.85725458373672
Marrow_immature_natural_killer_cell	1.24026688525786e-14	1.28741130969199e-12	0.496156727518045	0.905682915310717
Lung_epithelial_cell_of_lung	-6.05116160581806e-14	1.0354343596687e-12	0.523301243141089	0.930858181581856
Trachea_endothelial_cell	-5.11830995984321e-14	7.80667300072765e-13	0.526137233068006	0.930858181581856
Lung_natural_killer_cell	-1.80258750122091e-13	1.11937880551355e-12	0.563966936532173	0.972069652890655
Large_Intestine_enterocyte_of_epithelium_of_large_intestine	-1.24415710175646e-13	7.44763288637557e-13	0.566336232553686	0.972069652890655
Fat_T_cell	-2.69879442743069e-13	1.04226927222271e-12	0.602157099571568	0.99999966797488
Tongue_keratinocyte	-2.30055551473322e-13	8.12668968701473e-13	0.611444705533697	0.99999966797488
Pancreas_endothelial_cell	-2.76189043479921e-13	9.12333568179654e-13	0.618951474302276	0.99999966797488
Bladder_bladder_urothelial_cell	-2.93613969314249e-13	7.59135208027234e-13	0.650538338073906	0.99999966797488
Kidney_endothelial_cell	-3.73952384410652e-13	8.83071590698738e-13	0.664023006801686	0.99999966797488
Heart_leukocyte	-4.41448758674567e-13	1.02340045317543e-12	0.666894816557881	0.99999966797488
Marrow_regulatory_T_cell	-6.00540472753553e-13	1.33008372085653e-12	0.674187465822651	0.99999966797488
Marrow_immature_T_cell	-5.62511714399322e-13	1.15220748857129e-12	0.687297142775085	0.99999966797488
Marrow_immature_NK_T_cell	-6.34234498668659e-13	1.26474747733516e-12	0.69198024680438	0.99999966797488
Large_Intestine_enteroendocrine_cell	-3.98751876660798e-13	7.92997978813089e-13	0.692461958586705	0.99999966797488
Limb_Muscle_skeletal_muscle_satellite_cell	-4.08849150318892e-13	7.80114741712742e-13	0.699891500151453	0.99999966797488
Fat_endothelial_cell	-4.35893048206128e-13	7.91336468540925e-13	0.709125403302054	0.99999966797488
Mammary_Gland_endothelial_cell	-5.99587303831401e-13	9.85586035257233e-13	0.7285243487125	0.99999966797488
Limb_Muscle_endothelial_cell	-5.74145475412035e-13	8.48442073891763e-13	0.750703608449323	0.99999966797488
Heart_unknown_cell_type	-5.19137635292515e-13	7.51866517056042e-13	0.755049144003746	0.99999966797488
Skin_basal_cell_of_epidermis	-5.46991939956711e-13	7.70396866362344e-13	0.761152022916077	0.99999966797488
Heart_endocardial_cell	-6.22772404883849e-13	8.19430331014344e-13	0.776374660081714	0.99999966797488
Heart_endothelial_cell	-6.7876655253958e-13	8.10184033716364e-13	0.798926528580699	0.99999966797488
Liver_natural_killer_cell	-9.61070730050376e-13	1.08360011430119e-12	0.812440036233737	0.99999966797488
Skin_epidermal_cell	-6.41015156014837e-13	7.21280071902392e-13	0.812922886152403	0.99999966797488
Spleen_macrophage	-9.73740962511548e-13	1.09142884556819e-12	0.813849308594982	0.99999966797488
Mammary_Gland_basal_cell	-6.53327342893696e-13	6.68371325693946e-13	0.835837077776719	0.99999966797488
Tongue_basal_cell_of_epidermis	-7.67630564576953e-13	7.76923175067233e-13	0.838433278637394	0.99999966797488
Liver_hepatocyte	-8.55000028060063e-13	7.59498350268695e-13	0.869862862809716	0.99999966797488
Thymus_DN1_thymic_pro-T_cell	-1.4358783520652e-12	1.25063706619337e-12	0.87453997791674	0.99999966797488
Lung_lung_endothelial_cell	-7.91172408456237e-13	6.76078042957328e-13	0.879047454749163	0.99999966797488
Large_Intestine_large_intestine_goblet_cell	-8.69872979816328e-13	7.17908900906819e-13	0.887181783699062	0.99999966797488
Skin_stem_cell_of_epidermis	-1.11756528878965e-12	9.04587897587205e-13	0.891666853274374	0.99999966797488
Trachea_epithelial_cell	-1.03504699478976e-12	8.24854207319894e-13	0.895228701517923	0.99999966797488
Pancreas_pancreatic_stellate_cell	-1.27140801299322e-12	8.0133827532885e-13	0.943699031641392	0.99999966797488
Heart_fibroblast	-1.1389733346161e-12	6.72087731307858e-13	0.954931886520807	0.99999966797488
Limb_Muscle_mesenchymal_stem_cell	-1.24019124452417e-12	7.30433502134352e-13	0.955235156728799	0.99999966797488
Lung_ciliated_columnar_cell_of_tracheobronchial_tree	-1.5609689458872e-12	8.94702715178969e-13	0.959479610621752	0.99999966797488
Kidney_kidney_collecting_duct_epithelial_cell	-1.64402219120984e-12	8.99694443245704e-13	0.966173542185819	0.99999966797488
Fat_mesenchymal_stem_cell_of_adipose	-1.29468567769787e-12	6.97157862056947e-13	0.968350904603273	0.99999966797488
Large_Intestine_Brush_cell_of_epithelium_proper_of_large_intestine	-1.57405585861882e-12	8.3669460128235e-13	0.970033001846378	0.99999966797488
Pancreas_pancreatic_ductal_cell	-1.3185998602887e-12	6.9343320049602e-13	0.97138517976182	0.99999966797488
Mammary_Gland_luminal_epithelial_cell_of_mammary_gland	-1.49788971916037e-12	7.73497599204875e-13	0.9735976726466	0.99999966797488
Mammary_Gland_stromal_cell	-1.547096710811e-12	7.08728551257702e-13	0.985479096130307	0.99999966797488
Large_Intestine_epithelial_cell_of_large_intestine	-1.56268854697281e-12	6.96316273722326e-13	0.987590950776467	0.99999966797488
Trachea_mesenchymal_cell	-1.58984514728899e-12	6.83314559869992e-13	0.990008490939631	0.99999966797488
Kidney_epithelial_cell_of_proximal_tubule	-1.87533131357764e-12	7.5998244722603e-13	0.993198854559648	0.99999966797488
Fat_unknown_cell_type	-2.16658820441778e-12	7.63269529713669e-13	0.997734137263396	0.99999966797488
Bladder_bladder_cell	-2.16486309233822e-12	6.67851056287032e-13	0.999405562447923	0.99999966797488
Skin_keratinocyte_stem_cell	-2.27076233880183e-12	6.6576804213557e-13	0.999676066962146	0.99999966797488
Brain_Non-Myeloid_endothelial_cell	-2.14094095463695e-12	6.11669200532705e-13	0.999767511774045	0.99999966797488
Lung_stromal_cell	-2.40056432735108e-12	5.75426005179854e-13	0.999984890102293	0.99999966797488
Skin_leukocyte	-4.60840267188674e-12	9.26946905334544e-13	0.99999966797488	0.99999966797488
