# Supplementary material for: Multivariate genome-wide analysis reveals shared genetic architecture and brain structural correlates of human cognitive abilities
Source: Sci Rep. 2025 Nov 24;15:41596. doi: 10.1038/s41598-025-25509-z (PMC12644536; doi:10.1038/s41598-025-25509-z)
Supplement: Supplementary file 11 — Supplementary Information 11. [file 41598_2025_25509_MOESM11_ESM.txt]

Category	Prop._SNPs	Prop._h2	Prop._h2_std_error	Enrichment	Enrichment_std_error	Enrichment_p	Coefficient	Coefficient_std_error	Coefficient_z-score	FDR
baseL2_0	1	1	2.00030353602644e-08	1	2.00030353602644e-08	NA	1.78621712268082e-12	1.88585419178734e-12	0.947166080208946	NA
Coding_UCSC.bedL2_0	0.0142749086209578	0.161202295965614	0.0700859125453565	11.2927024785955	4.90972757909354	0.0359474084145708	6.16737092727726e-11	5.74107022040776e-11	1.07425457109967	0.0812724016329426
Coding_UCSC.extend.500.bedL2_0	0.0636617812073122	0.106046041778849	0.0344967928308197	1.66577245825896	0.541876023205856	0.217614906126207	-1.35836486328753e-11	4.9504292189194e-12	-2.74393351206028	0.329616191511866
Conserved_LindbladToh.bedL2_0	0.0256851058661579	0.456926924601293	0.0452149223783123	17.7895675019712	1.76035569461625	9.60884425732303e-18	8.21278989008749e-11	1.11152962300725e-11	7.38872785762357	4.99659901380798e-16
Conserved_LindbladToh.extend.500.bedL2_0	0.330412424832151	0.693195880653003	0.0421381545596296	2.09797159112629	0.127531991513442	1.09035208730745e-16	1.68864914179238e-12	1.34324170320062e-12	1.25714466560168	2.83491542699937e-15
CTCF_Hoffman.bedL2_0	0.0238661642811406	-0.0231809459301963	0.0256108117761637	-0.97128912954455	1.07310129413639	0.0681925255945121	-1.60338854561319e-11	8.68584164029117e-12	-1.84597948248966	0.136385051189024
CTCF_Hoffman.extend.500.bedL2_0	0.0708357217111639	0.0822328646033871	0.0333880251097252	1.16089541571547	0.471344461567943	0.732936199617364	5.21913202124058e-12	4.45536299727187e-12	1.17142689034236	0.810908135746871
DGF_ENCODE.bedL2_0	0.136005598911218	0.125501661753857	0.0797220840747422	0.922768347469153	0.586167663044395	0.895206862186364	-3.68526436304963e-12	4.63855392471304e-12	-0.794485614021964	0.912759937915509
DGF_ENCODE.extend.500.bedL2_0	0.53847028740552	0.569366543676855	0.0576173017176142	1.05737782936957	0.107001821762958	0.593869176116958	-2.93739961070544e-12	2.33651414146404e-12	-1.25717176651235	0.671330373001779
DHS_peaks_Trynka.bedL2_0	0.110582858132118	0.186885155323531	0.0761112927693667	1.69000113109982	0.688273879469032	0.318554587376352	3.89489880146553e-13	8.32657335538016e-12	0.0467767307778399	0.414120963589258
DHS_Trynka.bedL2_0	0.166200566030868	0.21905275699076	0.0833368740422478	1.31800247268758	0.501423527202489	0.526195402716325	-1.11991917917894e-11	6.26232700616789e-12	-1.78834349927098	0.608048020916643
DHS_Trynka.extend.500.bedL2_0	0.496042128720271	0.723580855122842	0.0542415799933421	1.45870847097119	0.109348736433494	3.85144552161806e-05	3.77004924697234e-12	2.22514500151561e-12	1.69429374014028	0.000222527963471266
Enhancer_Andersson.bedL2_0	0.00432768191554696	-0.00664529834989054	0.0149343811092491	-1.53553298961684	3.4508962074126	0.464672401617889	-2.59412256109139e-11	2.56129460552664e-11	-1.01281693854893	0.561929415910006
Enhancer_Andersson.extend.500.bedL2_0	0.0190350567733557	0.0345014610870265	0.0204472442150096	1.81252210055501	1.07418876961957	0.448833158054553	5.70778337383516e-12	9.51261715084109e-12	0.600022400074252	0.556485913019751
Enhancer_Hoffman.bedL2_0	0.0419891500964829	0.0412685257613722	0.0284067584160361	0.982837844217973	0.676526158561506	0.979773957788802	-3.18153402395037e-12	6.89515879403765e-12	-0.461415627831732	0.979773957788802
Enhancer_Hoffman.extend.500.bedL2_0	0.0898451123346987	0.0673826723872733	0.0296681874352305	0.749987068147387	0.330214818194095	0.449469391285183	-7.27438721606933e-12	4.65025626977388e-12	-1.5642981362881	0.556485913019751
FetalDHS_Trynka.bedL2_0	0.0839308262034279	0.246214651416867	0.0630226864517591	2.93354256778198	0.750888431611616	0.0105844468769221	8.09937657501494e-12	6.69837648287797e-12	1.2091551730062	0.0275195618799975
FetalDHS_Trynka.extend.500.bedL2_0	0.283361842889948	0.562431167956482	0.0541294876267806	1.98485146136955	0.191026029033144	7.18647140457587e-07	2.40828302366219e-12	2.4440140122579e-12	0.985380203052638	9.34241282594863e-06
H3K27ac_Hnisz.bedL2_0	0.38907584917631	0.425053224958071	0.0258615103296836	1.09246879717137	0.0664690712220601	0.166774796035404	-2.67214598109118e-12	5.0346374795287e-12	-0.53075241106363	0.279751270769065
H3K27ac_Hnisz.extend.500.bedL2_0	0.420486351731266	0.459685371074052	0.0313514806865231	1.09322304798097	0.0745600435244564	0.214052045599381	8.87763461460847e-13	5.24451762538772e-12	0.16927456915453	0.329616191511866
H3K27ac_PGC2.bedL2_0	0.268777933955461	0.320319129818543	0.0436082700664699	1.19176126218614	0.162246466533582	0.241393876661411	-4.090443737903e-12	3.9207578092606e-12	-1.043278860082	0.348680044066482
H3K27ac_PGC2.extend.500.bedL2_0	0.335206459012417	0.41303132454195	0.0415990355330183	1.23216994612461	0.12409974335094	0.0648613624376372	2.76922229219404e-12	3.66311015535697e-12	0.755975707731392	0.134911633870285
H3K4me1_peaks_Trynka.bedL2_0	0.169822512702647	0.439615005914761	0.0633052271307612	2.58867330908305	0.372772879892587	2.63344748204965e-05	7.095479274796e-12	3.43105186030241e-12	2.06801866124245	0.000171174086333228
H3K4me1_Trynka.bedL2_0	0.423684555302081	0.610958790710225	0.0479205991476304	1.44201336363234	0.113104427687867	0.000155738950350384	-1.01259354644631e-12	2.53362871047235e-12	-0.399661379846585	0.000736220492565454
H3K4me1_Trynka.extend.500.bedL2_0	0.605819103298536	0.785392179386073	0.0379916481438178	1.29641369034057	0.0627112085719362	8.44646455205009e-06	1.91140061865754e-12	2.08982124783767e-12	0.914623975919118	7.32026927844341e-05
H3K4me3_peaks_Trynka.bedL2_0	0.0416487800442833	0.19944271423837	0.0465560874467925	4.78868082153454	1.11782595786219	0.000577879913576665	1.17810482131523e-11	7.83905871554172e-12	1.50286515775104	0.0019115665622461
H3K4me3_Trynka.bedL2_0	0.133010543754998	0.302495811599956	0.0383199737139581	2.27422430628616	0.288097263811976	1.26891452774268e-05	2.49137102243776e-12	3.78608188420186e-12	0.658034109836205	9.42622220608847e-05
H3K4me3_Trynka.extend.500.bedL2_0	0.255139143243789	0.294658584083587	0.0371487423127237	1.15489368012041	0.145601893305833	0.287942979670771	-5.61408069967007e-12	2.62241221055809e-12	-2.14080787035205	0.383923972894361
H3K9ac_peaks_Trynka.bedL2_0	0.0384594673619677	0.201410900066004	0.0451321130147195	5.23696540491295	1.17349812960099	0.00043048581860158	1.37625238296848e-11	9.43190746778846e-12	1.45914534007952	0.00159894732623444
H3K9ac_Trynka.bedL2_0	0.125412860150182	0.322433587415184	0.0393995085924369	2.57097706749586	0.314158440731324	9.19686802350552e-07	3.34599757929629e-12	5.11884335675928e-12	0.65366281913628	9.56474274444574e-06
H3K9ac_Trynka.extend.500.bedL2_0	0.229854798370585	0.340138368512247	0.03808973549244	1.4797966843566	0.165712161601384	0.00421151556347367	-2.41063076478194e-12	3.01315583646723e-12	-0.800035210793569	0.0128822829000371
Intron_UCSC.bedL2_0	0.387472972957105	0.438205438051458	0.0358881727241208	1.13093162268113	0.0926210993510863	0.160979264735444	1.67086261179112e-11	2.19957295883419e-11	0.759630456939562	0.279030725541437
Intron_UCSC.extend.500.bedL2_0	0.396796495446607	0.52552056230839	0.0225769546866192	1.32440827562476	0.0568980697806015	2.91555977273463e-08	-1.4981033968995e-11	2.19650719371563e-11	-0.682038921240817	5.05363693940669e-07
PromoterFlanking_Hoffman.bedL2_0	0.00830845142697922	0.0279975230850536	0.0182405625781549	3.36976430940428	2.19542266551912	0.280286758748102	1.27417445976923e-11	1.40977724698703e-11	0.903812614717956	0.383550301444771
PromoterFlanking_Hoffman.extend.500.bedL2_0	0.0331864994709921	0.0370961921566774	0.0219396740380946	1.1178097343199	0.661102387652297	0.858693999325289	-8.23043305423643e-12	4.909945162991e-12	-1.6762779992481	0.893041759298301
Promoter_UCSC.bedL2_0	0.0463455177088885	0.117261084019612	0.0301803178957071	2.53014940422433	0.651202519416865	0.020313530037445	2.21994502373522e-11	1.19170993170337e-11	1.86282329674146	0.0503001696165304
Promoter_UCSC.extend.500.bedL2_0	0.0569345659124342	0.0913973954354419	0.0278967240971319	1.60530591514497	0.489978691328521	0.22185705197914	-1.83807431285535e-11	9.94785917616952e-12	-1.84770841676019	0.329616191511866
Repressed_Hoffman.bedL2_0	0.460873296618996	0.334825009201146	0.0674078312197513	0.726501213364822	0.146261091094365	0.0615126467965402	-5.96988623977904e-13	2.12014191913102e-12	-0.281579557760261	0.133277401392504
Repressed_Hoffman.extend.500.bedL2_0	0.718510611778683	0.619770909715085	0.0260239609170789	0.862577252938316	0.0362193132439008	0.00018879192386499	-6.49616120504925e-14	2.04334238701333e-12	-0.031791838931822	0.000818098336748288
SuperEnhancer_Hnisz.bedL2_0	0.167209765751928	0.207268901752255	0.0139573612113994	1.23957414102091	0.083472165328588	0.00467076414500489	1.25794804166801e-11	1.60384121835651e-11	0.784334525930846	0.0134025555740446
SuperEnhancer_Hnisz.extend.500.bedL2_0	0.170382974183376	0.201780862032791	0.0139084434395924	1.1842783177128	0.081630476908	0.0256536707511758	-1.28881712689723e-11	1.59375927404368e-11	-0.808664864190713	0.0606359490482338
TFBS_ENCODE.bedL2_0	0.13122817223966	0.170636027923126	0.0550653479998189	1.3003002709776	0.419615293423838	0.476449661526274	-1.6511008147527e-12	4.01188663566992e-12	-0.411552210890674	0.563076872712869
TFBS_ENCODE.extend.500.bedL2_0	0.341214518854471	0.428795701410222	0.0590632974092807	1.25667484153306	0.173097257430805	0.141778493632676	3.49637279488313e-13	2.45001775609715e-12	0.142708059408223	0.254223505824108
Transcribed_Hoffman.bedL2_0	0.345967789149727	0.461924003384283	0.0696387074069551	1.33516476929698	0.201286679254458	0.0944115556478066	2.5044427771953e-12	2.27433282673352e-12	1.10117690241154	0.181829662729109
Transcribed_Hoffman.extend.500.bedL2_0	0.762095256979389	0.769040576353347	0.0386113613441754	1.00911345308917	0.0506647443224011	0.857175957502669	7.68699095445986e-14	1.53047893507053e-12	0.0502260487113835	0.893041759298301
TSS_Hoffman.bedL2_0	0.0178321027840391	0.106440990870824	0.0244038206118238	5.96906557571526	1.36853297153865	0.000251333799572384	1.90871753966259e-11	1.2726849727715e-11	1.4997564837322	0.00100533519828953
TSS_Hoffman.extend.500.bedL2_0	0.0343533866484689	0.11740540695199	0.0200986590578887	3.41757883009833	0.585056118733043	4.31178293968128e-05	9.75672906141524e-13	7.55657207795315e-12	0.129115807548256	0.000224212712863426
UTR_3_UCSC.bedL2_0	0.0111859120013407	0.028199374960829	0.0148180004086887	2.52097235857471	1.32470203653602	0.253714204447738	-2.74908141540017e-11	4.03779926040783e-11	-0.680836574110052	0.356571314358984
UTR_3_UCSC.extend.500.bedL2_0	0.0264552581133971	0.0318043341704896	0.0176487855060592	1.20219330441474	0.667118250383722	0.762118522780597	-3.73913009900189e-12	7.38563849584382e-12	-0.506270392344012	0.82562839967898
UTR_5_UCSC.bedL2_0	0.00548416843100478	0.0438994580443226	0.0137412578181323	8.00476108577132	2.50562286534565	0.00489708761359322	9.43396200908894e-12	1.41395671752875e-11	0.667203026240942	0.0134025555740446
UTR_5_UCSC.extend.500.bedL2_0	0.0268650777474649	0.0478866121031951	0.0158909271112764	1.7824855209181	0.591508696183689	0.185291200225776	-6.58197723906634e-12	4.72229229805163e-12	-1.39380979059301	0.301098200366885
WeakEnhancer_Hoffman.bedL2_0	0.0209871939332603	0.0605702224395085	0.0248068840856475	2.88605626040923	1.1820009937743	0.112523271750015	1.11001478652204e-12	7.85873520248611e-12	0.141245983981098	0.208971790392885
WeakEnhancer_Hoffman.extend.500.bedL2_0	0.0887865933453545	0.207589933745617	0.0339231902977646	2.33807747232909	0.382075592942429	0.000588174326844955	7.4824446349554e-12	3.32491933891487e-12	2.25041388143791	0.0019115665622461
