# Supplementary material for: Multivariate genome-wide analysis reveals shared genetic architecture and brain structural correlates of human cognitive abilities
Source: Sci Rep. 2025 Nov 24;15:41596. doi: 10.1038/s41598-025-25509-z (PMC12644536; doi:10.1038/s41598-025-25509-z)
Supplement: Supplementary file 12 — Supplementary Information 12. [file 41598_2025_25509_MOESM12_ESM.txt]

Method	outcome	exposure	nsnp	b	se	pval	Q	Q_df	Q_pval	intercept	intercept_se	intercept_pval	id.outcome	id.exposure	lo_ci	up_ci	or	or_lci95	or_uci95	SNP
Weighted mode	PSYCH_factor	ebi-a-GCST004612	68	0.00425997626418165	0.0060452125611237	0.483448147863238	NA	NA	NA	NA	NA	NA	PSYCH_factor	ebi-a-GCST004612	-0.0075886403556208	0.0161085928839841	1.00426906286138	0.992440080678483	1.01623903574206	rs10172646; rs1033503; rs11123407; rs11622216; rs11697435; rs11740785; rs1175550; rs11789898; rs12210538; rs12587407; rs1283665; rs13076076; rs13389219; rs1364625; rs1434282; rs1475718; rs1505307; rs1593971; rs1650507; rs17183628; rs1728779; rs1741464; rs17462893; rs17592366; rs17751552; rs218265; rs225245; rs2290893; rs2361710; rs249394; rs2571445; rs267734; rs2745349; rs3010300; rs3808576; rs38…
Weighted median	PSYCH_factor	ebi-a-GCST004612	68	0.00230941344576395	0.00615135748293154	0.707339572141895	NA	NA	NA	NA	NA	NA	PSYCH_factor	ebi-a-GCST004612	-0.00974724722078186	0.0143660741123098	1.00231208219502	0.990300103223033	1.01446976208973	rs10172646; rs1033503; rs11123407; rs11622216; rs11697435; rs11740785; rs1175550; rs11789898; rs12210538; rs12587407; rs1283665; rs13076076; rs13389219; rs1364625; rs1434282; rs1475718; rs1505307; rs1593971; rs1650507; rs17183628; rs1728779; rs1741464; rs17462893; rs17592366; rs17751552; rs218265; rs225245; rs2290893; rs2361710; rs249394; rs2571445; rs267734; rs2745349; rs3010300; rs3808576; rs38…
Penalised weighted median	PSYCH_factor	ebi-a-GCST004612	68	0.00223657455599158	0.00601953815665626	0.71022604751046	NA	NA	NA	NA	NA	NA	PSYCH_factor	ebi-a-GCST004612	-0.00956172023105469	0.0140348693430378	1.00223907755456	0.99048384766436	1.01413382050204	rs10172646; rs1033503; rs11123407; rs11622216; rs11697435; rs11740785; rs1175550; rs11789898; rs12210538; rs12587407; rs1283665; rs13076076; rs13389219; rs1364625; rs1434282; rs1475718; rs1505307; rs1593971; rs1650507; rs17183628; rs1728779; rs1741464; rs17462893; rs17592366; rs17751552; rs218265; rs225245; rs2290893; rs2361710; rs249394; rs2571445; rs267734; rs2745349; rs3010300; rs3808576; rs38…
Simple mode	PSYCH_factor	ebi-a-GCST004612	68	0.00342763182092976	0.0119647899509267	0.775397143563163	NA	NA	NA	NA	NA	NA	PSYCH_factor	ebi-a-GCST004612	-0.0200233564828866	0.0268786201247462	1.00343351286832	0.980175779580576	1.02724310855559	rs10172646; rs1033503; rs11123407; rs11622216; rs11697435; rs11740785; rs1175550; rs11789898; rs12210538; rs12587407; rs1283665; rs13076076; rs13389219; rs1364625; rs1434282; rs1475718; rs1505307; rs1593971; rs1650507; rs17183628; rs1728779; rs1741464; rs17462893; rs17592366; rs17751552; rs218265; rs225245; rs2290893; rs2361710; rs249394; rs2571445; rs267734; rs2745349; rs3010300; rs3808576; rs38…
MR Egger	PSYCH_factor	ebi-a-GCST004612	68	0.002719325758317	0.0115872916297855	0.815182314437572	175.097023428644	66	8.00347511695588e-12	-9.61795755472842e-05	0.0004328405002502	0.824840018489284	PSYCH_factor	ebi-a-GCST004612	-0.0199917658360626	0.0254304173526966	1.00272302647833	0.980206744456552	1.02575652893239	rs10172646; rs1033503; rs11123407; rs11622216; rs11697435; rs11740785; rs1175550; rs11789898; rs12210538; rs12587407; rs1283665; rs13076076; rs13389219; rs1364625; rs1434282; rs1475718; rs1505307; rs1593971; rs1650507; rs17183628; rs1728779; rs1741464; rs17462893; rs17592366; rs17751552; rs218265; rs225245; rs2290893; rs2361710; rs249394; rs2571445; rs267734; rs2745349; rs3010300; rs3808576; rs38…
Inverse variance weighted	PSYCH_factor	ebi-a-GCST004612	68	0.000446383008392793	0.00540483808934683	0.934177930967942	175.228015424554	67	1.26621196383432e-11	NA	NA	NA	PSYCH_factor	ebi-a-GCST004612	-0.010147099646727	0.0110398656635126	1.00044648265211	0.989904208479357	1.01110102985471	rs10172646; rs1033503; rs11123407; rs11622216; rs11697435; rs11740785; rs1175550; rs11789898; rs12210538; rs12587407; rs1283665; rs13076076; rs13389219; rs1364625; rs1434282; rs1475718; rs1505307; rs1593971; rs1650507; rs17183628; rs1728779; rs1741464; rs17462893; rs17592366; rs17751552; rs218265; rs225245; rs2290893; rs2361710; rs249394; rs2571445; rs267734; rs2745349; rs3010300; rs3808576; rs38…
Inverse variance weighted	PSYCH_factor	ebi-a-GCST008025	2	0.0234308668965955	0.0552580022774673	0.671546360507968	14.7145169982719	1	0.000125079550212019	NA	NA	NA	PSYCH_factor	ebi-a-GCST008025	-0.0848748175672404	0.131736551360432	1.02370752622196	0.918627273200877	1.14080773542886	rs6567160; rs7647305
Inverse variance weighted	PSYCH_factor	bbj-a-53	11	0.00475454660157693	0.00593066490238183	0.422733096331956	6.70111139978212	10	0.753328349674411	NA	NA	NA	PSYCH_factor	bbj-a-53	-0.00686955660709146	0.0163786498102453	1.0047658673929	0.993153984859573	1.01651351519327	rs10929320; rs12413181; rs1711171; rs17863798; rs213554; rs4663999; rs6431630; rs6717560; rs6760498; rs773506; rs9646720
Simple mode	PSYCH_factor	bbj-a-53	11	-0.00461437814125302	0.0110831785216577	0.685955611643348	NA	NA	NA	NA	NA	NA	PSYCH_factor	bbj-a-53	-0.0263374080437022	0.0171086517611962	0.995396251745172	0.974006396567211	1.01725584295993	rs10929320; rs12413181; rs1711171; rs17863798; rs213554; rs4663999; rs6431630; rs6717560; rs6760498; rs773506; rs9646720
Weighted median	PSYCH_factor	bbj-a-53	11	0.00140041852704078	0.00751849394398986	0.852238386899136	NA	NA	NA	NA	NA	NA	PSYCH_factor	bbj-a-53	-0.0133358296031793	0.0161366666572609	1.00140139957097	0.986752698603114	1.01626756580682	rs10929320; rs12413181; rs1711171; rs17863798; rs213554; rs4663999; rs6431630; rs6717560; rs6760498; rs773506; rs9646720
Penalised weighted median	PSYCH_factor	bbj-a-53	11	0.00140041852704078	0.00774401822472326	0.856494151352163	NA	NA	NA	NA	NA	NA	PSYCH_factor	bbj-a-53	-0.0137778571934168	0.0165786942474984	1.00140139957097	0.986316623071399	1.01671688340804	rs10929320; rs12413181; rs1711171; rs17863798; rs213554; rs4663999; rs6431630; rs6717560; rs6760498; rs773506; rs9646720
Weighted mode	PSYCH_factor	bbj-a-53	11	-0.000969314812953009	0.00921142218028789	0.918274404809999	NA	NA	NA	NA	NA	NA	PSYCH_factor	bbj-a-53	-0.0190237022863173	0.0170850726604113	0.999031154820897	0.981156106324244	1.01723185726466	rs10929320; rs12413181; rs1711171; rs17863798; rs213554; rs4663999; rs6431630; rs6717560; rs6760498; rs773506; rs9646720
MR Egger	PSYCH_factor	bbj-a-53	11	-0.000500099854006109	0.014368008710793	0.972993797655177	6.53989337524278	9	0.684901034399356	0.000320356940922346	0.000797861189827679	0.697404564512765	PSYCH_factor	bbj-a-53	-0.0286613969271605	0.0276611972191482	0.999500025175083	0.971745444760206	1.02804732012046	rs10929320; rs12413181; rs1711171; rs17863798; rs213554; rs4663999; rs6431630; rs6717560; rs6760498; rs773506; rs9646720
Inverse variance weighted	PSYCH_factor	ebi-a-GCST006091	5	0.00277115518600229	0.00284458467688888	0.329964086824311	12.3547770674081	4	0.0148991229411589	NA	NA	NA	PSYCH_factor	ebi-a-GCST006091	-0.00280423078069991	0.00834654115270449	1.00277499838575	0.997199697401735	1.00838147063981	rs10444039; rs10810635; rs10962598; rs17653703; rs251468
Weighted median	PSYCH_factor	ebi-a-GCST006091	5	0.00184961704335683	0.00205751377350364	0.368675400865891	NA	NA	NA	NA	NA	NA	PSYCH_factor	ebi-a-GCST006091	-0.00218310995271031	0.00588234403942396	1.00185132864006	0.997819271298663	1.00589967899852	rs10444039; rs10810635; rs10962598; rs17653703; rs251468
Penalised weighted median	PSYCH_factor	ebi-a-GCST006091	5	0.00167736480769712	0.00210315057743786	0.425132486582854	NA	NA	NA	NA	NA	NA	PSYCH_factor	ebi-a-GCST006091	-0.00244481032408108	0.00579953993947532	1.00167877237094	0.997558175790689	1.00581638982935	rs10444039; rs10810635; rs10962598; rs17653703; rs251468
Simple mode	PSYCH_factor	ebi-a-GCST006091	5	0.00205959048571135	0.00284296435662469	0.508894003742464	NA	NA	NA	NA	NA	NA	PSYCH_factor	ebi-a-GCST006091	-0.00351261965327304	0.00763180062469574	1.00206171289905	0.996493542378072	1.00766099704157	rs10444039; rs10810635; rs10962598; rs17653703; rs251468
MR Egger	PSYCH_factor	ebi-a-GCST006091	5	-0.00378060604717389	0.0104034039250246	0.74040364626316	10.7919575515335	3	0.0129057115054696	0.00244290381791011	0.00370630744644353	0.556894545907078	PSYCH_factor	ebi-a-GCST006091	-0.0241712777402222	0.0166100656458744	0.996226531446351	0.976118508067103	1.01674877973874	rs10444039; rs10810635; rs10962598; rs17653703; rs251468
Weighted mode	PSYCH_factor	ebi-a-GCST006091	5	0.000702418574828802	0.00219072890315877	0.764540878618576	NA	NA	NA	NA	NA	NA	PSYCH_factor	ebi-a-GCST006091	-0.00359141007536239	0.00499624722501999	1.00070266532853	0.996415031324259	1.00500874928064	rs10444039; rs10810635; rs10962598; rs17653703; rs251468
Weighted mode	PSYCH_factor	ebi-a-GCST004599	102	0.00652063926473173	0.00407779877131335	0.11293131593473	NA	NA	NA	NA	NA	NA	PSYCH_factor	ebi-a-GCST004599	-0.00147184632704243	0.0145131248565059	1.00654194491659	0.99852923630754	1.01461895159216	rs10062049; rs10072221; rs10220411; rs10424732; rs1049868; rs10510789; rs10840630; rs10923354; rs10933153; rs11071720; rs11151548; rs11171803; rs11195952; rs11465538; rs11628353; rs11654795; rs1168667; rs11691791; rs11771053; rs11950562; rs12096438; rs12445050; rs13028669; rs131184; rs13120301; rs13166883; rs1320308; rs13257813; rs1328599; rs13287938; rs1434282; rs1469857; rs1544861; rs16918175; …
MR Egger	PSYCH_factor	ebi-a-GCST004599	102	0.0112341106987462	0.00760451216388892	0.142738999395403	238.836576334738	100	2.26446575763899e-13	-0.00037577616150184	0.000323298511129999	0.247872176725855	PSYCH_factor	ebi-a-GCST004599	-0.00367073314247607	0.0261389545399685	1.01129745028611	0.996335995762569	1.02648357311673	rs10062049; rs10072221; rs10220411; rs10424732; rs1049868; rs10510789; rs10840630; rs10923354; rs10933153; rs11071720; rs11151548; rs11171803; rs11195952; rs11465538; rs11628353; rs11654795; rs1168667; rs11691791; rs11771053; rs11950562; rs12096438; rs12445050; rs13028669; rs131184; rs13120301; rs13166883; rs1320308; rs13257813; rs1328599; rs13287938; rs1434282; rs1469857; rs1544861; rs16918175; …
Penalised weighted median	PSYCH_factor	ebi-a-GCST004599	102	0.00431689649022306	0.00403509033689996	0.284691842349786	NA	NA	NA	NA	NA	NA	PSYCH_factor	ebi-a-GCST004599	-0.00359188057010086	0.012225673550547	1.00432622771035	0.99641456251634	1.01230071258654	rs10062049; rs10072221; rs10220411; rs10424732; rs1049868; rs10510789; rs10840630; rs10923354; rs10933153; rs11071720; rs11151548; rs11171803; rs11195952; rs11465538; rs11628353; rs11654795; rs1168667; rs11691791; rs11771053; rs11950562; rs12096438; rs12445050; rs13028669; rs131184; rs13120301; rs13166883; rs1320308; rs13257813; rs1328599; rs13287938; rs1434282; rs1469857; rs1544861; rs16918175; …
Weighted median	PSYCH_factor	ebi-a-GCST004599	102	0.0042625689593709	0.00432171208170266	0.323978617168128	NA	NA	NA	NA	NA	NA	PSYCH_factor	ebi-a-GCST004599	-0.00420798672076632	0.0127331246395081	1.00427166662833	0.995800854449831	1.01281453604461	rs10062049; rs10072221; rs10220411; rs10424732; rs1049868; rs10510789; rs10840630; rs10923354; rs10933153; rs11071720; rs11151548; rs11171803; rs11195952; rs11465538; rs11628353; rs11654795; rs1168667; rs11691791; rs11771053; rs11950562; rs12096438; rs12445050; rs13028669; rs131184; rs13120301; rs13166883; rs1320308; rs13257813; rs1328599; rs13287938; rs1434282; rs1469857; rs1544861; rs16918175; …
Inverse variance weighted	PSYCH_factor	ebi-a-GCST004599	102	0.00355461254630416	0.00377157956127845	0.345950441031311	242.063226485284	101	1.35527209764532e-13	NA	NA	NA	PSYCH_factor	ebi-a-GCST004599	-0.00383768339380159	0.0109469084864099	1.00356093767372	0.996169671102031	1.01100704512555	rs10062049; rs10072221; rs10220411; rs10424732; rs1049868; rs10510789; rs10840630; rs10923354; rs10933153; rs11071720; rs11151548; rs11171803; rs11195952; rs11465538; rs11628353; rs11654795; rs1168667; rs11691791; rs11771053; rs11950562; rs12096438; rs12445050; rs13028669; rs131184; rs13120301; rs13166883; rs1320308; rs13257813; rs1328599; rs13287938; rs1434282; rs1469857; rs1544861; rs16918175; …
Simple mode	PSYCH_factor	ebi-a-GCST004599	102	0.00744795123767894	0.00823612589487802	0.367986845760181	NA	NA	NA	NA	NA	NA	PSYCH_factor	ebi-a-GCST004599	-0.00869485551628197	0.0235907579916399	1.00747575621367	0.99134283542175	1.02387122102565	rs10062049; rs10072221; rs10220411; rs10424732; rs1049868; rs10510789; rs10840630; rs10923354; rs10933153; rs11071720; rs11151548; rs11171803; rs11195952; rs11465538; rs11628353; rs11654795; rs1168667; rs11691791; rs11771053; rs11950562; rs12096438; rs12445050; rs13028669; rs131184; rs13120301; rs13166883; rs1320308; rs13257813; rs1328599; rs13287938; rs1434282; rs1469857; rs1544861; rs16918175; …
Penalised weighted median	PSYCH_factor	ebi-a-GCST004628	52	0.0128046881020834	0.00550164869511042	0.0199425270704101	NA	NA	NA	NA	NA	NA	PSYCH_factor	ebi-a-GCST004628	0.00202145665966702	0.0235879195444999	1.0128870191533	1.00202350118059	1.02386831482544	rs10172646; rs10828725; rs11078903; rs11628569; rs11687659; rs1175550; rs12139390; rs12210538; rs12632003; rs13167587; rs1475718; rs1476512; rs1654723; rs17209725; rs17462893; rs218265; rs2250127; rs2295484; rs2347696; rs2361710; rs243338; rs249394; rs2571445; rs2780857; rs295771; rs3010300; rs3808576; rs3811444; rs3896594; rs4129669; rs4141060; rs418727; rs4688714; rs4767916; rs4925691; rs642411…
Weighted median	PSYCH_factor	ebi-a-GCST004628	52	0.0121354391832692	0.0060212008064619	0.0438573458195633	NA	NA	NA	NA	NA	NA	PSYCH_factor	ebi-a-GCST004628	0.00033388560260383	0.0239369927639345	1.01220937239332	1.00033394134861	1.02422578222189	rs10172646; rs10828725; rs11078903; rs11628569; rs11687659; rs1175550; rs12139390; rs12210538; rs12632003; rs13167587; rs1475718; rs1476512; rs1654723; rs17209725; rs17462893; rs218265; rs2250127; rs2295484; rs2347696; rs2361710; rs243338; rs249394; rs2571445; rs2780857; rs295771; rs3010300; rs3808576; rs3811444; rs3896594; rs4129669; rs4141060; rs418727; rs4688714; rs4767916; rs4925691; rs642411…
Weighted mode	PSYCH_factor	ebi-a-GCST004628	52	0.0114822861354426	0.00656293712845869	0.0862088029440175	NA	NA	NA	NA	NA	NA	PSYCH_factor	ebi-a-GCST004628	-0.00138107063633645	0.0243456429072216	1.01154846061847	0.998619882602834	1.02464441776647	rs10172646; rs10828725; rs11078903; rs11628569; rs11687659; rs1175550; rs12139390; rs12210538; rs12632003; rs13167587; rs1475718; rs1476512; rs1654723; rs17209725; rs17462893; rs218265; rs2250127; rs2295484; rs2347696; rs2361710; rs243338; rs249394; rs2571445; rs2780857; rs295771; rs3010300; rs3808576; rs3811444; rs3896594; rs4129669; rs4141060; rs418727; rs4688714; rs4767916; rs4925691; rs642411…
Inverse variance weighted	PSYCH_factor	ebi-a-GCST004628	52	0.00447318371912932	0.00559591837993102	0.424078547844857	129.869170773182	51	8.22502599422687e-09	NA	NA	NA	PSYCH_factor	ebi-a-GCST004628	-0.00649481630553547	0.0154411837437941	1.00448320333972	0.993526229426515	1.01556101480485	rs10172646; rs10828725; rs11078903; rs11628569; rs11687659; rs1175550; rs12139390; rs12210538; rs12632003; rs13167587; rs1475718; rs1476512; rs1654723; rs17209725; rs17462893; rs218265; rs2250127; rs2295484; rs2347696; rs2361710; rs243338; rs249394; rs2571445; rs2780857; rs295771; rs3010300; rs3808576; rs3811444; rs3896594; rs4129669; rs4141060; rs418727; rs4688714; rs4767916; rs4925691; rs642411…
Simple mode	PSYCH_factor	ebi-a-GCST004628	52	0.00881329681634144	0.0113871713503447	0.442523335191963	NA	NA	NA	NA	NA	NA	PSYCH_factor	ebi-a-GCST004628	-0.0135055590303342	0.0311321526630171	1.00885224826286	0.986585231845257	1.03162182645022	rs10172646; rs10828725; rs11078903; rs11628569; rs11687659; rs1175550; rs12139390; rs12210538; rs12632003; rs13167587; rs1475718; rs1476512; rs1654723; rs17209725; rs17462893; rs218265; rs2250127; rs2295484; rs2347696; rs2361710; rs243338; rs249394; rs2571445; rs2780857; rs295771; rs3010300; rs3808576; rs3811444; rs3896594; rs4129669; rs4141060; rs418727; rs4688714; rs4767916; rs4925691; rs642411…
MR Egger	PSYCH_factor	ebi-a-GCST004628	52	0.00515825286530572	0.0126162747949619	0.684390567355891	129.859590542854	50	5.03436176977245e-09	-3.03161220105721e-05	0.000499157594821707	0.951812717529718	PSYCH_factor	ebi-a-GCST004628	-0.0195696457328195	0.029886151463431	1.00517157955591	0.980620596770267	1.03033722489068	rs10172646; rs10828725; rs11078903; rs11628569; rs11687659; rs1175550; rs12139390; rs12210538; rs12632003; rs13167587; rs1475718; rs1476512; rs1654723; rs17209725; rs17462893; rs218265; rs2250127; rs2295484; rs2347696; rs2361710; rs243338; rs249394; rs2571445; rs2780857; rs295771; rs3010300; rs3808576; rs3811444; rs3896594; rs4129669; rs4141060; rs418727; rs4688714; rs4767916; rs4925691; rs642411…
Penalised weighted median	PSYCH_factor	ebi-a-GCST004604	37	-0.0166550819789318	0.00781460587869342	0.0330664108495382	NA	NA	NA	NA	NA	NA	PSYCH_factor	ebi-a-GCST004604	-0.0319717095011709	-0.00133845445669267	0.9834828470973	0.968533982001101	0.998662440873976	rs1010553; rs10224210; rs11122272; rs11665867; rs12504666; rs1340817; rs1502337; rs17400517; rs17773190; rs1905376; rs1936806; rs1997595; rs2223385; rs2276458; rs2303566; rs2421647; rs2732480; rs2742540; rs2834321; rs35115; rs3746159; rs3767844; rs3901734; rs4245599; rs4791641; rs499974; rs551238; rs6791946; rs7138418; rs7289616; rs738408; rs8179696; rs833061; rs9376090; rs9378321; rs9472135; rs9…
Weighted mode	PSYCH_factor	ebi-a-GCST004604	37	-0.0191455480548014	0.00906009996573128	0.0415848674671296	NA	NA	NA	NA	NA	NA	PSYCH_factor	ebi-a-GCST004604	-0.0369033439876347	-0.00138775212196809	0.981036563887484	0.963769284943169	0.998613210360727	rs1010553; rs10224210; rs11122272; rs11665867; rs12504666; rs1340817; rs1502337; rs17400517; rs17773190; rs1905376; rs1936806; rs1997595; rs2223385; rs2276458; rs2303566; rs2421647; rs2732480; rs2742540; rs2834321; rs35115; rs3746159; rs3767844; rs3901734; rs4245599; rs4791641; rs499974; rs551238; rs6791946; rs7138418; rs7289616; rs738408; rs8179696; rs833061; rs9376090; rs9378321; rs9472135; rs9…
Inverse variance weighted	PSYCH_factor	ebi-a-GCST004604	37	-0.0148357084207485	0.00787901529702633	0.0597085794849444	97.7436951632371	36	1.30975514906432e-07	NA	NA	NA	PSYCH_factor	ebi-a-GCST004604	-0.0302785784029201	0.000607161561423099	0.985273798495022	0.970175226034317	1.00060734592131	rs1010553; rs10224210; rs11122272; rs11665867; rs12504666; rs1340817; rs1502337; rs17400517; rs17773190; rs1905376; rs1936806; rs1997595; rs2223385; rs2276458; rs2303566; rs2421647; rs2732480; rs2742540; rs2834321; rs35115; rs3746159; rs3767844; rs3901734; rs4245599; rs4791641; rs499974; rs551238; rs6791946; rs7138418; rs7289616; rs738408; rs8179696; rs833061; rs9376090; rs9378321; rs9472135; rs9…
Weighted median	PSYCH_factor	ebi-a-GCST004604	37	-0.0143904048181248	0.00799324038251699	0.0718098424970112	NA	NA	NA	NA	NA	NA	PSYCH_factor	ebi-a-GCST004604	-0.0300571559678581	0.00127634633160852	0.985712642169145	0.970390068379882	1.00127716120824	rs1010553; rs10224210; rs11122272; rs11665867; rs12504666; rs1340817; rs1502337; rs17400517; rs17773190; rs1905376; rs1936806; rs1997595; rs2223385; rs2276458; rs2303566; rs2421647; rs2732480; rs2742540; rs2834321; rs35115; rs3746159; rs3767844; rs3901734; rs4245599; rs4791641; rs499974; rs551238; rs6791946; rs7138418; rs7289616; rs738408; rs8179696; rs833061; rs9376090; rs9378321; rs9472135; rs9…
Simple mode	PSYCH_factor	ebi-a-GCST004604	37	-0.0172945546305791	0.015548514193064	0.273383578085179	NA	NA	NA	NA	NA	NA	PSYCH_factor	ebi-a-GCST004604	-0.0477696424489844	0.0131805331878263	0.982854137755856	0.95335337393326	1.01326777931079	rs1010553; rs10224210; rs11122272; rs11665867; rs12504666; rs1340817; rs1502337; rs17400517; rs17773190; rs1905376; rs1936806; rs1997595; rs2223385; rs2276458; rs2303566; rs2421647; rs2732480; rs2742540; rs2834321; rs35115; rs3746159; rs3767844; rs3901734; rs4245599; rs4791641; rs499974; rs551238; rs6791946; rs7138418; rs7289616; rs738408; rs8179696; rs833061; rs9376090; rs9378321; rs9472135; rs9…
MR Egger	PSYCH_factor	ebi-a-GCST004604	37	0.000219536801786391	0.0215050856815654	0.991912826196661	96.1850319389482	35	1.29202048160564e-07	-0.000554369286587447	0.000736110040595124	0.456422050792829	PSYCH_factor	ebi-a-GCST004604	-0.0419304311340818	0.0423695047376546	1.00021956090175	0.958936490376118	1.04327990440545	rs1010553; rs10224210; rs11122272; rs11665867; rs12504666; rs1340817; rs1502337; rs17400517; rs17773190; rs1905376; rs1936806; rs1997595; rs2223385; rs2276458; rs2303566; rs2421647; rs2732480; rs2742540; rs2834321; rs35115; rs3746159; rs3767844; rs3901734; rs4245599; rs4791641; rs499974; rs551238; rs6791946; rs7138418; rs7289616; rs738408; rs8179696; rs833061; rs9376090; rs9378321; rs9472135; rs9…
Weighted mode	PSYCH_factor	bbj-a-86	4	0.00302909452435321	0.00347091713824932	0.447050965709226	NA	NA	NA	NA	NA	NA	PSYCH_factor	bbj-a-86	-0.00377390306661546	0.00983209211532188	1.00303368686688	0.996233209155804	1.0098805859346	rs10516564; rs12186158; rs6571518; rs883079
MR Egger	PSYCH_factor	bbj-a-86	4	0.00200686535883006	0.00678364580733141	0.79524256032288	4.18351678038239	2	0.123469836675386	-0.000489111581908135	0.00137685855928913	0.756377599811503	PSYCH_factor	bbj-a-86	-0.0112890804235395	0.0153028111411996	1.0020088804609	0.988774402133735	1.01542049870615	rs10516564; rs12186158; rs6571518; rs883079
Weighted median	PSYCH_factor	bbj-a-86	4	0.000693863217608591	0.00298577959207829	0.816235661889784	NA	NA	NA	NA	NA	NA	PSYCH_factor	bbj-a-86	-0.00515826478286485	0.00654599121808203	1.00069410399638	0.994855016219465	1.00656746304449	rs10516564; rs12186158; rs6571518; rs883079
Penalised weighted median	PSYCH_factor	bbj-a-86	4	0.000693863217608591	0.00317356988740264	0.826931989114301	NA	NA	NA	NA	NA	NA	PSYCH_factor	bbj-a-86	-0.00552633376170058	0.00691406019691776	1.00069410399638	0.994488908330167	1.00693801749336	rs10516564; rs12186158; rs6571518; rs883079
Simple mode	PSYCH_factor	bbj-a-86	4	-0.000563752065009037	0.00603749797789263	0.931492114940648	NA	NA	NA	NA	NA	NA	PSYCH_factor	bbj-a-86	-0.0123972481016786	0.0112697439716605	0.999436406813329	0.987679281201201	1.01133348676619	rs10516564; rs12186158; rs6571518; rs883079
Inverse variance weighted	PSYCH_factor	bbj-a-86	4	-6.66918734410733e-05	0.00290973418496395	0.981713876922663	4.44748324499426	3	0.217022769937366	NA	NA	NA	PSYCH_factor	bbj-a-86	-0.00576977087597041	0.00563638712908826	0.999933310350412	0.994246842285276	1.00565230144472	rs10516564; rs12186158; rs6571518; rs883079
Inverse variance weighted	PSYCH_factor	ebi-a-GCST006947	8	-0.225773056492522	0.038092279855473	3.08513366310448e-09	20.9860125066093	7	0.00379090742442849	NA	NA	NA	PSYCH_factor	ebi-a-GCST006947	-0.300433925009249	-0.151112187975795	0.797899159153779	0.74049683086304	0.859751239497281	rs11209175; rs1439253; rs17018482; rs17194468; rs4630591; rs4899292; rs6862766; rs7334060
Penalised weighted median	PSYCH_factor	ebi-a-GCST006947	8	-0.200316887455377	0.0378052300462808	1.16658546866356e-07	NA	NA	NA	NA	NA	NA	PSYCH_factor	ebi-a-GCST006947	-0.274415138346087	-0.126218636564666	0.818471348676172	0.760016497769373	0.881422114611874	rs11209175; rs1439253; rs17018482; rs17194468; rs4630591; rs4899292; rs6862766; rs7334060
Weighted median	PSYCH_factor	ebi-a-GCST006947	8	-0.199269053457866	0.0376659596931269	1.22030354579636e-07	NA	NA	NA	NA	NA	NA	PSYCH_factor	ebi-a-GCST006947	-0.273094334456395	-0.125443772459337	0.819329420261082	0.761020993740919	0.882105361647746	rs11209175; rs1439253; rs17018482; rs17194468; rs4630591; rs4899292; rs6862766; rs7334060
Simple mode	PSYCH_factor	ebi-a-GCST006947	8	-0.193281475809287	0.058248395186487	0.0127961113040044	NA	NA	NA	NA	NA	NA	PSYCH_factor	ebi-a-GCST006947	-0.307448330374802	-0.0791146212437724	0.82424993506642	0.735320860319509	0.923934015909452	rs11209175; rs1439253; rs17018482; rs17194468; rs4630591; rs4899292; rs6862766; rs7334060
Weighted mode	PSYCH_factor	ebi-a-GCST006947	8	-0.191087286815697	0.0634635012846944	0.0196349439072061	NA	NA	NA	NA	NA	NA	PSYCH_factor	ebi-a-GCST006947	-0.315475749333698	-0.0666988242976958	0.826060480815286	0.729441760274556	0.935476901826873	rs11209175; rs1439253; rs17018482; rs17194468; rs4630591; rs4899292; rs6862766; rs7334060
MR Egger	PSYCH_factor	ebi-a-GCST006947	8	-0.451727800750446	0.165304701472359	0.0340638986095615	15.8187312172314	6	0.0147606965788465	0.00379435577218015	0.00271029894355353	0.211047996904994	PSYCH_factor	ebi-a-GCST006947	-0.775725015636269	-0.127730585864622	0.63652740842919	0.460369884608731	0.880090456016541	rs11209175; rs1439253; rs17018482; rs17194468; rs4630591; rs4899292; rs6862766; rs7334060
MR Egger	PSYCH_factor	ebi-a-GCST005581	4	-0.0295780555672433	0.0137703534057604	0.16477711124363	0.424179075818066	2	0.808892267801651	0.00757254102028128	0.00363024411488473	0.172292230155257	PSYCH_factor	ebi-a-GCST005581	-0.0565679482425336	-0.00258816289195304	0.97085509403849	0.945002271070067	0.997415183513987	rs17122453; rs4680534; rs6693065; rs6871748
Penalised weighted median	PSYCH_factor	ebi-a-GCST005581	4	0.00157988356769631	0.00257219236330845	0.539072123202056	NA	NA	NA	NA	NA	NA	PSYCH_factor	ebi-a-GCST005581	-0.00346161346438825	0.00662138059978088	1.00158113224124	0.996544371012194	1.00664335040368	rs17122453; rs4680534; rs6693065; rs6871748
Simple mode	PSYCH_factor	ebi-a-GCST005581	4	0.00200594152506318	0.00353643988572801	0.610233984784919	NA	NA	NA	NA	NA	NA	PSYCH_factor	ebi-a-GCST005581	-0.00492548065096371	0.00893736370109007	1.00200795477169	0.995086629637702	1.00897742118322	rs17122453; rs4680534; rs6693065; rs6871748
Inverse variance weighted	PSYCH_factor	ebi-a-GCST005581	4	-0.0011409249133542	0.00245093310363045	0.641568893466104	4.77540475713356	3	0.189001450137746	NA	NA	NA	PSYCH_factor	ebi-a-GCST005581	-0.00594475379646989	0.00366290396976148	0.99885972569402	0.994072881289661	1.00366962060079	rs17122453; rs4680534; rs6693065; rs6871748
Weighted median	PSYCH_factor	ebi-a-GCST005581	4	0.00111561308303353	0.00250380225107547	0.655909641146929	NA	NA	NA	NA	NA	NA	PSYCH_factor	ebi-a-GCST005581	-0.0037918393290744	0.00602306549514147	1.00111623561079	0.996215340615742	1.0060412406258	rs17122453; rs4680534; rs6693065; rs6871748
Weighted mode	PSYCH_factor	ebi-a-GCST005581	4	0.00182534543115866	0.00421880272407588	0.694472636953321	NA	NA	NA	NA	NA	NA	PSYCH_factor	ebi-a-GCST005581	-0.00644350790803007	0.0100941987703474	1.00182701238823	0.993577206973004	1.01014531704933	rs17122453; rs4680534; rs6693065; rs6871748
Inverse variance weighted	PSYCH_factor	ebi-a-GCST004939	2	0.0168215610832191	0.0138909769419906	0.22590677192519	0.45129065864898	1	0.501722677583883	NA	NA	NA	PSYCH_factor	ebi-a-GCST004939	-0.0104047537230824	0.0440478758895206	1.01696384020793	0.989649188479723	1.04503238554584	rs10998730; rs4737009
Penalised weighted median	PSYCH_factor	ebi-a-GCST004615	41	-0.0163228899758701	0.0085416056627366	0.0560063629488827	NA	NA	NA	NA	NA	NA	PSYCH_factor	ebi-a-GCST004615	-0.0330644370748338	0.000418657123093646	0.98380960650468	0.967476216243096	1.00041874477222	rs10247980; rs11089823; rs11122272; rs11704654; rs11719450; rs1182933; rs12504666; rs12548874; rs12623399; rs13055107; rs17773190; rs1997595; rs2223385; rs2230657; rs2246363; rs2276458; rs2303566; rs261332; rs2732480; rs2745353; rs2834321; rs2878889; rs340864; rs34651; rs3746159; rs3811444; rs3996993; rs442177; rs4471726; rs4791641; rs6841433; rs7289616; rs738408; rs7945705; rs8067354; rs8179696;…
Weighted median	PSYCH_factor	ebi-a-GCST004615	41	-0.0142514464850345	0.00794636102729551	0.0729000879467628	NA	NA	NA	NA	NA	NA	PSYCH_factor	ebi-a-GCST004615	-0.0298263140985337	0.00132342112846474	0.985849624672017	0.970614100894288	1.00132429723665	rs10247980; rs11089823; rs11122272; rs11704654; rs11719450; rs1182933; rs12504666; rs12548874; rs12623399; rs13055107; rs17773190; rs1997595; rs2223385; rs2230657; rs2246363; rs2276458; rs2303566; rs261332; rs2732480; rs2745353; rs2834321; rs2878889; rs340864; rs34651; rs3746159; rs3811444; rs3996993; rs442177; rs4471726; rs4791641; rs6841433; rs7289616; rs738408; rs7945705; rs8067354; rs8179696;…
Inverse variance weighted	PSYCH_factor	ebi-a-GCST004615	41	-0.0100242005761801	0.00902688990890418	0.266791293716818	133.936037406483	40	4.61400892884866e-12	NA	NA	NA	PSYCH_factor	ebi-a-GCST004615	-0.0277169047976323	0.00766850364527206	0.990025874262662	0.972663684251412	1.0076979819226	rs10247980; rs11089823; rs11122272; rs11704654; rs11719450; rs1182933; rs12504666; rs12548874; rs12623399; rs13055107; rs17773190; rs1997595; rs2223385; rs2230657; rs2246363; rs2276458; rs2303566; rs261332; rs2732480; rs2745353; rs2834321; rs2878889; rs340864; rs34651; rs3746159; rs3811444; rs3996993; rs442177; rs4471726; rs4791641; rs6841433; rs7289616; rs738408; rs7945705; rs8067354; rs8179696;…
MR Egger	PSYCH_factor	ebi-a-GCST004615	41	-0.0263708633296402	0.0262591629322764	0.321446804977077	132.440846642936	39	4.21972994250156e-12	0.000551865851363067	0.000831694614508011	0.510885878438865	PSYCH_factor	ebi-a-GCST004615	-0.077838822676902	0.0250970960176216	0.973973811449783	0.925113521848839	1.02541467937274	rs10247980; rs11089823; rs11122272; rs11704654; rs11719450; rs1182933; rs12504666; rs12548874; rs12623399; rs13055107; rs17773190; rs1997595; rs2223385; rs2230657; rs2246363; rs2276458; rs2303566; rs261332; rs2732480; rs2745353; rs2834321; rs2878889; rs340864; rs34651; rs3746159; rs3811444; rs3996993; rs442177; rs4471726; rs4791641; rs6841433; rs7289616; rs738408; rs7945705; rs8067354; rs8179696;…
Weighted mode	PSYCH_factor	ebi-a-GCST004615	41	-0.012971212192072	0.0143556600784556	0.371637949604386	NA	NA	NA	NA	NA	NA	PSYCH_factor	ebi-a-GCST004615	-0.041108305945845	0.015165881561701	0.987112551417796	0.95972518037531	1.01528146712323	rs10247980; rs11089823; rs11122272; rs11704654; rs11719450; rs1182933; rs12504666; rs12548874; rs12623399; rs13055107; rs17773190; rs1997595; rs2223385; rs2230657; rs2246363; rs2276458; rs2303566; rs261332; rs2732480; rs2745353; rs2834321; rs2878889; rs340864; rs34651; rs3746159; rs3811444; rs3996993; rs442177; rs4471726; rs4791641; rs6841433; rs7289616; rs738408; rs7945705; rs8067354; rs8179696;…
Simple mode	PSYCH_factor	ebi-a-GCST004615	41	-0.0138877984903336	0.0196431013745289	0.483661200833172	NA	NA	NA	NA	NA	NA	PSYCH_factor	ebi-a-GCST004615	-0.0523882771844103	0.024612680203743	0.986208192103318	0.948960335654149	1.02491807257808	rs10247980; rs11089823; rs11122272; rs11704654; rs11719450; rs1182933; rs12504666; rs12548874; rs12623399; rs13055107; rs17773190; rs1997595; rs2223385; rs2230657; rs2246363; rs2276458; rs2303566; rs261332; rs2732480; rs2745353; rs2834321; rs2878889; rs340864; rs34651; rs3746159; rs3811444; rs3996993; rs442177; rs4471726; rs4791641; rs6841433; rs7289616; rs738408; rs7945705; rs8067354; rs8179696;…
Penalised weighted median	PSYCH_factor	bbj-a-160	6	-0.00452371210532906	0.00348686487224414	0.194508029825614	NA	NA	NA	NA	NA	NA	PSYCH_factor	bbj-a-160	-0.0113579672549276	0.00231054304426946	0.995486504468858	0.988706290944224	1.00231321440589	rs12572779; rs1314084; rs2216188; rs2981578; rs4784227; rs7763637
Weighted median	PSYCH_factor	bbj-a-160	6	-0.00422138533230066	0.00349235966584427	0.226759391763891	NA	NA	NA	NA	NA	NA	PSYCH_factor	bbj-a-160	-0.0110664102773554	0.00262363961275411	0.995787512190401	0.988994597188924	1.0026270843671	rs12572779; rs1314084; rs2216188; rs2981578; rs4784227; rs7763637
Weighted mode	PSYCH_factor	bbj-a-160	6	-0.00502799977928025	0.00393974930418771	0.257941852476981	NA	NA	NA	NA	NA	NA	PSYCH_factor	bbj-a-160	-0.0127499084154882	0.00269390885692767	0.994984619452919	0.987331027327219	1.00269754068994	rs12572779; rs1314084; rs2216188; rs2981578; rs4784227; rs7763637
Simple mode	PSYCH_factor	bbj-a-160	6	-0.00428621999795175	0.00438156422616793	0.372882336887043	NA	NA	NA	NA	NA	NA	PSYCH_factor	bbj-a-160	-0.0128740858812409	0.0043016458853374	0.995722952732856	0.987208430674414	1.00431091124467	rs12572779; rs1314084; rs2216188; rs2981578; rs4784227; rs7763637
MR Egger	PSYCH_factor	bbj-a-160	6	-0.0262124635984685	0.026408850131705	0.377105477710757	23.9021567280179	4	8.3563870028772e-05	0.00495957063598586	0.00445334337476797	0.327825172081766	PSYCH_factor	bbj-a-160	-0.0779738098566103	0.0255488826596733	0.974128100859063	0.924988651811731	1.02587805269251	rs12572779; rs1314084; rs2216188; rs2981578; rs4784227; rs7763637
Inverse variance weighted	PSYCH_factor	bbj-a-160	6	0.00243200027175685	0.00613161748767684	0.691638302460636	31.3134311273722	5	8.12266598222651e-06	NA	NA	NA	PSYCH_factor	bbj-a-160	-0.00958597000408975	0.0144499705476034	1.00243495998327	0.990459828947084	1.01455487605681	rs12572779; rs1314084; rs2216188; rs2981578; rs4784227; rs7763637
Weighted median	PSYCH_factor	ebi-a-GCST006475	12	-0.0894772090591881	0.0331226105251693	0.00690495635318357	NA	NA	NA	NA	NA	NA	PSYCH_factor	ebi-a-GCST006475	-0.15439752568852	-0.0245568924298562	0.914409105130615	0.856931301088004	0.975742174996013	rs11209175; rs11599236; rs11605020; rs11608355; rs12967855; rs13413953; rs1542212; rs2298489; rs2396133; rs297346; rs3795310; rs600011
Penalised weighted median	PSYCH_factor	ebi-a-GCST006475	12	-0.0906617786545758	0.0351484242395778	0.00989726542080277	NA	NA	NA	NA	NA	NA	PSYCH_factor	ebi-a-GCST006475	-0.159552690164148	-0.0217708671450033	0.913326565205458	0.852525046528348	0.97846440771082	rs11209175; rs11599236; rs11605020; rs11608355; rs12967855; rs13413953; rs1542212; rs2298489; rs2396133; rs297346; rs3795310; rs600011
Inverse variance weighted	PSYCH_factor	ebi-a-GCST006475	12	-0.125249747260192	0.0537659890858564	0.0198307470949863	97.8511091405599	11	4.75242271877042e-16	NA	NA	NA	PSYCH_factor	ebi-a-GCST006475	-0.23063108586847	-0.0198684086519131	0.882276528921052	0.794032341760692	0.98032766745864	rs11209175; rs11599236; rs11605020; rs11608355; rs12967855; rs13413953; rs1542212; rs2298489; rs2396133; rs297346; rs3795310; rs600011
MR Egger	PSYCH_factor	ebi-a-GCST006475	12	-1.07985638865642	0.552104757712155	0.0789729841566017	75.1907927198082	10	4.36782593465882e-12	0.0144007071788713	0.00829532042808566	0.113212855771423	PSYCH_factor	ebi-a-GCST006475	-2.16198171377224	0.00226893645940618	0.339644298916765	0.115096805959703	1.00227151244361	rs11209175; rs11599236; rs11605020; rs11608355; rs12967855; rs13413953; rs1542212; rs2298489; rs2396133; rs297346; rs3795310; rs600011
Weighted mode	PSYCH_factor	ebi-a-GCST006475	12	-0.089151503566528	0.0552580085507782	0.134960280266768	NA	NA	NA	NA	NA	NA	PSYCH_factor	ebi-a-GCST006475	-0.197457200326053	0.0191541931929972	0.914706981706079	0.820815270501894	1.01933881160647	rs11209175; rs11599236; rs11605020; rs11608355; rs12967855; rs13413953; rs1542212; rs2298489; rs2396133; rs297346; rs3795310; rs600011
Simple mode	PSYCH_factor	ebi-a-GCST006475	12	-0.089151503566528	0.0629236020669476	0.184228421782053	NA	NA	NA	NA	NA	NA	PSYCH_factor	ebi-a-GCST006475	-0.212481763617745	0.0341787564846893	0.914706981706079	0.808575061670907	1.03476956196601	rs11209175; rs11599236; rs11605020; rs11608355; rs12967855; rs13413953; rs1542212; rs2298489; rs2396133; rs297346; rs3795310; rs600011
Inverse variance weighted	PSYCH_factor	ebi-a-GCST006250	84	0.25708429292233	0.00854133219191896	5.01588864006034e-199	199.543710086216	83	1.36201912531657e-11	NA	NA	NA	PSYCH_factor	ebi-a-GCST006250	0.240343281826169	0.273825304018491	1.29315412590566	1.27168562196335	1.3149850595661	rs10189857; rs10189912; rs10196283; rs1054442; rs1057687; rs10779271; rs10917152; rs11076962; rs11079849; rs1145123; rs11646221; rs12035012; rs12446238; rs12698891; rs1280049; rs13212044; rs13223152; rs1408579; rs144246; rs1455344; rs1473474; rs1528204; rs166820; rs16951547; rs17002025; rs17106817; rs17221725; rs17514375; rs176217; rs17698176; rs17698580; rs17826816; rs1962047; rs1972860; rs20085…
Weighted median	PSYCH_factor	ebi-a-GCST006250	84	0.242043994018652	0.0107466958601339	2.49062304705257e-112	NA	NA	NA	NA	NA	NA	PSYCH_factor	ebi-a-GCST006250	0.220980470132789	0.263107517904514	1.27385023337439	1.24729907074097	1.3009665886338	rs10189857; rs10189912; rs10196283; rs1054442; rs1057687; rs10779271; rs10917152; rs11076962; rs11079849; rs1145123; rs11646221; rs12035012; rs12446238; rs12698891; rs1280049; rs13212044; rs13223152; rs1408579; rs144246; rs1455344; rs1473474; rs1528204; rs166820; rs16951547; rs17002025; rs17106817; rs17221725; rs17514375; rs176217; rs17698176; rs17698580; rs17826816; rs1962047; rs1972860; rs20085…
Penalised weighted median	PSYCH_factor	ebi-a-GCST006250	84	0.248541150743364	0.0111760784641164	1.45187810190473e-109	NA	NA	NA	NA	NA	NA	PSYCH_factor	ebi-a-GCST006250	0.226636036953696	0.270446264533032	1.28215358285678	1.25437323934196	1.31054917186759	rs10189857; rs10189912; rs10196283; rs1054442; rs1057687; rs10779271; rs10917152; rs11076962; rs11079849; rs1145123; rs11646221; rs12035012; rs12446238; rs12698891; rs1280049; rs13212044; rs13223152; rs1408579; rs144246; rs1455344; rs1473474; rs1528204; rs166820; rs16951547; rs17002025; rs17106817; rs17221725; rs17514375; rs176217; rs17698176; rs17698580; rs17826816; rs1962047; rs1972860; rs20085…
Weighted mode	PSYCH_factor	ebi-a-GCST006250	84	0.261551421680779	0.0285873178289714	3.28320746347281e-14	NA	NA	NA	NA	NA	NA	PSYCH_factor	ebi-a-GCST006250	0.205520278735995	0.317582564625563	1.29894373372464	1.22816388632055	1.37380266768579	rs10189857; rs10189912; rs10196283; rs1054442; rs1057687; rs10779271; rs10917152; rs11076962; rs11079849; rs1145123; rs11646221; rs12035012; rs12446238; rs12698891; rs1280049; rs13212044; rs13223152; rs1408579; rs144246; rs1455344; rs1473474; rs1528204; rs166820; rs16951547; rs17002025; rs17106817; rs17221725; rs17514375; rs176217; rs17698176; rs17698580; rs17826816; rs1962047; rs1972860; rs20085…
Simple mode	PSYCH_factor	ebi-a-GCST006250	84	0.27508258668448	0.0334721944330984	2.38953800233092e-12	NA	NA	NA	NA	NA	NA	PSYCH_factor	ebi-a-GCST006250	0.209477085595607	0.340688087773353	1.31663940726094	1.23303312056755	1.40591465049576	rs10189857; rs10189912; rs10196283; rs1054442; rs1057687; rs10779271; rs10917152; rs11076962; rs11079849; rs1145123; rs11646221; rs12035012; rs12446238; rs12698891; rs1280049; rs13212044; rs13223152; rs1408579; rs144246; rs1455344; rs1473474; rs1528204; rs166820; rs16951547; rs17002025; rs17106817; rs17221725; rs17514375; rs176217; rs17698176; rs17698580; rs17826816; rs1962047; rs1972860; rs20085…
MR Egger	PSYCH_factor	ebi-a-GCST006250	84	0.216632780048521	0.0459487511834874	9.79237238491703e-06	197.608963359998	82	1.54813186762281e-11	0.000812393807513628	0.000906673532096925	0.37286720499479	PSYCH_factor	ebi-a-GCST006250	0.126573227728886	0.306692332368156	1.24188797235196	1.13493255666678	1.35892280718605	rs10189857; rs10189912; rs10196283; rs1054442; rs1057687; rs10779271; rs10917152; rs11076962; rs11079849; rs1145123; rs11646221; rs12035012; rs12446238; rs12698891; rs1280049; rs13212044; rs13223152; rs1408579; rs144246; rs1455344; rs1473474; rs1528204; rs166820; rs16951547; rs17002025; rs17106817; rs17221725; rs17514375; rs176217; rs17698176; rs17698580; rs17826816; rs1962047; rs1972860; rs20085…
Inverse variance weighted	PSYCH_factor	ebi-a-GCST000612	2	-0.000387703606281836	0.00440493174960119	0.929864115697156	1.66259054596596	1	0.197253916241414	NA	NA	NA	PSYCH_factor	ebi-a-GCST000612	-0.00902136983550016	0.00824596262293649	0.999612371541049	0.991019200629303	1.0082800542143	rs2327832; rs2816316
MR Egger	PSYCH_factor	ebi-a-GCST004609	66	-0.0338401567661852	0.0126534647776512	0.00949194851796554	118.912249894004	64	3.70824286218109e-05	0.0014162163657057	0.000458832118633225	0.00299115089022851	PSYCH_factor	ebi-a-GCST004609	-0.0586409477303815	-0.00903936580198879	0.966726016901062	0.94304531093561	0.991001366441451	rs1005346; rs10086568; rs10125530; rs10197805; rs10426930; rs10510751; rs10739695; rs1081230; rs10863565; rs11129979; rs11170614; rs11205387; rs11686139; rs12437667; rs12444486; rs12480732; rs12874404; rs1384463; rs1433578; rs1493209; rs155096; rs1578862; rs16832995; rs17215263; rs17514989; rs1892548; rs2014604; rs2065504; rs2102928; rs2221651; rs2239630; rs2240815; rs2305637; rs2361763; rs249124…
Weighted mode	PSYCH_factor	ebi-a-GCST004609	66	-0.0107888631715496	0.00645776101282224	0.0995933075954769	NA	NA	NA	NA	NA	NA	PSYCH_factor	ebi-a-GCST004609	-0.0234460747566812	0.00186834841358194	0.989269127872868	0.976826648863317	1.00187009486397	rs1005346; rs10086568; rs10125530; rs10197805; rs10426930; rs10510751; rs10739695; rs1081230; rs10863565; rs11129979; rs11170614; rs11205387; rs11686139; rs12437667; rs12444486; rs12480732; rs12874404; rs1384463; rs1433578; rs1493209; rs155096; rs1578862; rs16832995; rs17215263; rs17514989; rs1892548; rs2014604; rs2065504; rs2102928; rs2221651; rs2239630; rs2240815; rs2305637; rs2361763; rs249124…
Penalised weighted median	PSYCH_factor	ebi-a-GCST004609	66	-0.00809384361893878	0.00559911879079152	0.148301582057845	NA	NA	NA	NA	NA	NA	PSYCH_factor	ebi-a-GCST004609	-0.0190681164488902	0.0028804292110126	0.991938823340159	0.981112530065137	1.00288458163319	rs1005346; rs10086568; rs10125530; rs10197805; rs10426930; rs10510751; rs10739695; rs1081230; rs10863565; rs11129979; rs11170614; rs11205387; rs11686139; rs12437667; rs12444486; rs12480732; rs12874404; rs1384463; rs1433578; rs1493209; rs155096; rs1578862; rs16832995; rs17215263; rs17514989; rs1892548; rs2014604; rs2065504; rs2102928; rs2221651; rs2239630; rs2240815; rs2305637; rs2361763; rs249124…
Weighted median	PSYCH_factor	ebi-a-GCST004609	66	-0.00791214398633255	0.00561538141863605	0.158831399583644	NA	NA	NA	NA	NA	NA	PSYCH_factor	ebi-a-GCST004609	-0.0189182915668592	0.00309400359419411	0.992119074635229	0.981259536146522	1.00309879496354	rs1005346; rs10086568; rs10125530; rs10197805; rs10426930; rs10510751; rs10739695; rs1081230; rs10863565; rs11129979; rs11170614; rs11205387; rs11686139; rs12437667; rs12444486; rs12480732; rs12874404; rs1384463; rs1433578; rs1493209; rs155096; rs1578862; rs16832995; rs17215263; rs17514989; rs1892548; rs2014604; rs2065504; rs2102928; rs2221651; rs2239630; rs2240815; rs2305637; rs2361763; rs249124…
Inverse variance weighted	PSYCH_factor	ebi-a-GCST004609	66	0.00233658682055965	0.005071268894547	0.644978023611802	136.613266817697	65	5.17466124467656e-07	NA	NA	NA	PSYCH_factor	ebi-a-GCST004609	-0.00760310021275248	0.0122762738538718	1.00233931876694	0.992425730240457	1.01235193660562	rs1005346; rs10086568; rs10125530; rs10197805; rs10426930; rs10510751; rs10739695; rs1081230; rs10863565; rs11129979; rs11170614; rs11205387; rs11686139; rs12437667; rs12444486; rs12480732; rs12874404; rs1384463; rs1433578; rs1493209; rs155096; rs1578862; rs16832995; rs17215263; rs17514989; rs1892548; rs2014604; rs2065504; rs2102928; rs2221651; rs2239630; rs2240815; rs2305637; rs2361763; rs249124…
Simple mode	PSYCH_factor	ebi-a-GCST004609	66	0.00166577948187205	0.0109749531831916	0.879830495083361	NA	NA	NA	NA	NA	NA	PSYCH_factor	ebi-a-GCST004609	-0.0198451287571835	0.0231766877209276	1.00166716766321	0.980350489649187	1.02344735415338	rs1005346; rs10086568; rs10125530; rs10197805; rs10426930; rs10510751; rs10739695; rs1081230; rs10863565; rs11129979; rs11170614; rs11205387; rs11686139; rs12437667; rs12444486; rs12480732; rs12874404; rs1384463; rs1433578; rs1493209; rs155096; rs1578862; rs16832995; rs17215263; rs17514989; rs1892548; rs2014604; rs2065504; rs2102928; rs2221651; rs2239630; rs2240815; rs2305637; rs2361763; rs249124…
Inverse variance weighted	PSYCH_factor	ebi-a-GCST005346	3	0.00949624863088225	0.00681169746228651	0.163284696538492	3.33147924048526	2	0.189050780476116	NA	NA	NA	PSYCH_factor	ebi-a-GCST005346	-0.00385467839519932	0.0228471756569638	1.00954148106602	0.996152741340939	1.02311017145929	rs12742784; rs2941740; rs7761420
Penalised weighted median	PSYCH_factor	ebi-a-GCST005346	3	0.00721190697513261	0.00655243621766878	0.27105113816454	NA	NA	NA	NA	NA	NA	PSYCH_factor	ebi-a-GCST005346	-0.0056308680114982	0.0200546819617634	1.00723797540626	0.994384955611608	1.02025712816271	rs12742784; rs2941740; rs7761420
Weighted median	PSYCH_factor	ebi-a-GCST005346	3	0.00721190697513261	0.0066752007526282	0.279962756750309	NA	NA	NA	NA	NA	NA	PSYCH_factor	ebi-a-GCST005346	-0.00587148650001866	0.0202953004502839	1.00723797540626	0.994145716990353	1.0205026504282	rs12742784; rs2941740; rs7761420
MR Egger	PSYCH_factor	ebi-a-GCST005346	3	-0.0546441120615307	0.045411182100192	0.441419725422132	1.10127964278143	1	0.293985447649914	0.00695412533147799	0.00488674247233104	0.389957185056665	PSYCH_factor	ebi-a-GCST005346	-0.143650028977907	0.0343618048548456	0.94682205054781	0.86619083671244	1.03495899218473	rs12742784; rs2941740; rs7761420
Weighted mode	PSYCH_factor	ebi-a-GCST005346	3	0.00577848167036692	0.00793917840617006	0.542386517106082	NA	NA	NA	NA	NA	NA	PSYCH_factor	ebi-a-GCST005346	-0.0097823080057264	0.0213392713464602	1.00579520930015	0.990265383132743	1.02156858179858	rs12742784; rs2941740; rs7761420
Simple mode	PSYCH_factor	ebi-a-GCST005346	3	0.00480542624678424	0.00847672002040073	0.627923965383026	NA	NA	NA	NA	NA	NA	PSYCH_factor	ebi-a-GCST005346	-0.0118089449932012	0.0214197974867697	1.00481699082431	0.988260506944202	1.02165084808578	rs12742784; rs2941740; rs7761420
Inverse variance weighted	PSYCH_factor	bbj-a-15	2	-0.0203074947862562	0.023256468310779	0.382555324827076	1.24185324928073	1	0.265114186213167	NA	NA	NA	PSYCH_factor	bbj-a-15	-0.0658901726753829	0.0252751831028706	0.979897313660853	0.936233682685967	1.02559730874565	rs2877601; rs9895661
Penalised weighted median	PSYCH_factor	ebi-a-GCST005845	7	0.0128099880641756	0.0128512299787926	0.318866055260918	NA	NA	NA	NA	NA	NA	PSYCH_factor	ebi-a-GCST005845	-0.0123784226942579	0.037998398822609	1.01289238743033	0.987697874841086	1.03872956968686	rs10087923; rs12906962; rs12986417; rs2250666; rs4672317; rs482308; rs7072737
Weighted median	PSYCH_factor	ebi-a-GCST005845	7	0.0121883285344012	0.0126509577252053	0.335331129522984	NA	NA	NA	NA	NA	NA	PSYCH_factor	ebi-a-GCST005845	-0.0126075486070012	0.0369842056758036	1.01226290890598	0.987471593588438	1.0376766313076	rs10087923; rs12906962; rs12986417; rs2250666; rs4672317; rs482308; rs7072737
Weighted mode	PSYCH_factor	ebi-a-GCST005845	7	0.0127380328087182	0.015094510298756	0.431086763439818	NA	NA	NA	NA	NA	NA	PSYCH_factor	ebi-a-GCST005845	-0.0168472073768436	0.04232327299428	1.01281950712193	0.983293913214042	1.04323167287157	rs10087923; rs12906962; rs12986417; rs2250666; rs4672317; rs482308; rs7072737
Simple mode	PSYCH_factor	ebi-a-GCST005845	7	0.0122748559347871	0.0173994732569051	0.506967143535063	NA	NA	NA	NA	NA	NA	PSYCH_factor	ebi-a-GCST005845	-0.0218281116487469	0.046377823518321	1.01235050117351	0.97840839760452	1.0474700950395	rs10087923; rs12906962; rs12986417; rs2250666; rs4672317; rs482308; rs7072737
MR Egger	PSYCH_factor	ebi-a-GCST005845	7	-0.0387162512251289	0.0639170294841062	0.571137823485759	17.4783147132225	5	0.00367655767035466	0.00201555814452397	0.00271433210743247	0.491138218858923	PSYCH_factor	ebi-a-GCST005845	-0.163993629013977	0.0865611265637192	0.962023643452375	0.84874742922099	1.0904180191872	rs10087923; rs12906962; rs12986417; rs2250666; rs4672317; rs482308; rs7072737
Inverse variance weighted	PSYCH_factor	ebi-a-GCST005845	7	0.00712394599069015	0.0159360704278166	0.654851386429545	19.4058140843491	6	0.00353044384411961	NA	NA	NA	PSYCH_factor	ebi-a-GCST005845	-0.0241107520478305	0.0383586440292108	1.00714938165883	0.976177590103633	1.03910383444479	rs10087923; rs12906962; rs12986417; rs2250666; rs4672317; rs482308; rs7072737
Simple mode	PSYCH_factor	ebi-a-GCST001969	10	-0.00284735943612646	0.00205170399118012	0.198590829506811	NA	NA	NA	NA	NA	NA	PSYCH_factor	ebi-a-GCST001969	-0.00686869925883949	0.00117398038658657	0.997156690447017	0.993154836338771	1.00117466977131	rs1015451; rs11153730; rs11154027; rs11578508; rs17287293; rs174549; rs2660824; rs4489968; rs6127471; rs6747402
Weighted mode	PSYCH_factor	ebi-a-GCST001969	10	-0.00239522682151139	0.00192009472372488	0.243713600648929	NA	NA	NA	NA	NA	NA	PSYCH_factor	ebi-a-GCST001969	-0.00615861248001214	0.00136815883698937	0.997607639445342	0.993860312902531	1.00136909519327	rs1015451; rs11153730; rs11154027; rs11578508; rs17287293; rs174549; rs2660824; rs4489968; rs6127471; rs6747402
Penalised weighted median	PSYCH_factor	ebi-a-GCST001969	10	-0.00109480767901706	0.00108063729477769	0.311006195076369	NA	NA	NA	NA	NA	NA	PSYCH_factor	ebi-a-GCST001969	-0.00321285677678134	0.00102324141874722	0.998905791404263	0.996792298924565	1.00102376510885	rs1015451; rs11153730; rs11154027; rs11578508; rs17287293; rs174549; rs2660824; rs4489968; rs6127471; rs6747402
Weighted median	PSYCH_factor	ebi-a-GCST001969	10	-0.000551453674174749	0.00107889227582316	0.609260377443792	NA	NA	NA	NA	NA	NA	PSYCH_factor	ebi-a-GCST001969	-0.00266608253478814	0.00156317518643864	0.999448698348457	0.99733746830694	1.00156439758163	rs1015451; rs11153730; rs11154027; rs11578508; rs17287293; rs174549; rs2660824; rs4489968; rs6127471; rs6747402
Inverse variance weighted	PSYCH_factor	ebi-a-GCST001969	10	-0.000160666587873175	0.00104627096243098	0.877955759518675	20.2950129967304	9	0.0161765429180425	NA	NA	NA	PSYCH_factor	ebi-a-GCST001969	-0.00221135767423789	0.00189002449849154	0.999839346318312	0.997791085575845	1.00189181172058	rs1015451; rs11153730; rs11154027; rs11578508; rs17287293; rs174549; rs2660824; rs4489968; rs6127471; rs6747402
MR Egger	PSYCH_factor	ebi-a-GCST001969	10	0.00048204466357944	0.00455067310900034	0.91824729170974	20.2413611734332	8	0.00946047058503016	-0.000293544912712026	0.00201584520079249	0.887824544225936	PSYCH_factor	ebi-a-GCST001969	-0.00843727463006122	0.0094013639572201	1.00048216086578	0.991598219277435	1.0094456955964	rs1015451; rs11153730; rs11154027; rs11578508; rs17287293; rs174549; rs2660824; rs4489968; rs6127471; rs6747402
Penalised weighted median	PSYCH_factor	bbj-a-102	6	-0.00452371210532906	0.00356143634635518	0.204015831672451	NA	NA	NA	NA	NA	NA	PSYCH_factor	bbj-a-102	-0.0115041273441852	0.00245670313352709	0.995486504468858	0.988561792104729	1.00245972330138	rs12572779; rs1314084; rs2216188; rs2981578; rs4784227; rs7763637
Weighted median	PSYCH_factor	bbj-a-102	6	-0.00422138533230066	0.00349436822000412	0.227026511044321	NA	NA	NA	NA	NA	NA	PSYCH_factor	bbj-a-102	-0.0110703470435087	0.0026275763789074	0.995787512190401	0.988990703756132	1.00263103148324	rs12572779; rs1314084; rs2216188; rs2981578; rs4784227; rs7763637
Weighted mode	PSYCH_factor	bbj-a-102	6	-0.00502799977928025	0.00424117618975497	0.289077777651544	NA	NA	NA	NA	NA	NA	PSYCH_factor	bbj-a-102	-0.0133407051112	0.0032847055526395	0.994984619452919	0.986747887694146	1.00329010610938	rs12572779; rs1314084; rs2216188; rs2981578; rs4784227; rs7763637
Simple mode	PSYCH_factor	bbj-a-102	6	-0.00428621999795175	0.00437935795460055	0.372661134545013	NA	NA	NA	NA	NA	NA	PSYCH_factor	bbj-a-102	-0.0128697615889688	0.00429732159306532	0.995722952732856	0.987212699661432	1.00430656832014	rs12572779; rs1314084; rs2216188; rs2981578; rs4784227; rs7763637
MR Egger	PSYCH_factor	bbj-a-102	6	-0.0262124635984685	0.026408850131705	0.377105477710757	23.9021567280179	4	8.3563870028772e-05	0.00495957063598586	0.00445334337476797	0.327825172081766	PSYCH_factor	bbj-a-102	-0.0779738098566103	0.0255488826596733	0.974128100859063	0.924988651811731	1.02587805269251	rs12572779; rs1314084; rs2216188; rs2981578; rs4784227; rs7763637
Inverse variance weighted	PSYCH_factor	bbj-a-102	6	0.00243200027175685	0.00613161748767684	0.691638302460636	31.3134311273722	5	8.12266598222651e-06	NA	NA	NA	PSYCH_factor	bbj-a-102	-0.00958597000408975	0.0144499705476034	1.00243495998327	0.990459828947084	1.01455487605681	rs12572779; rs1314084; rs2216188; rs2981578; rs4784227; rs7763637
Inverse variance weighted	PSYCH_factor	bbj-a-133	2	-0.0173329676319415	0.00801694259946335	0.030614929176488	0.0578061236301365	1	0.809997667101105	NA	NA	NA	PSYCH_factor	bbj-a-133	-0.0330461751268896	-0.00161976013699329	0.982816384103644	0.967493884404722	0.998381550966471	rs11878604; rs7631358
Weighted mode	PSYCH_factor	bbj-a-42	30	-0.010221442993634	0.0127623641789851	0.429699789878109	NA	NA	NA	NA	NA	NA	PSYCH_factor	bbj-a-42	-0.0352356767844448	0.0147927907971769	0.989830618422881	0.965377872292489	1.01490274563759	rs10007186; rs11204682; rs12033744; rs12432676; rs12940684; rs13023088; rs13425999; rs1585213; rs16832995; rs16851438; rs16972222; rs17664743; rs2235873; rs2472581; rs2618481; rs2961306; rs34651; rs3774934; rs3825036; rs4131775; rs4648888; rs4722167; rs4848367; rs4940572; rs566401; rs580278; rs6922081; rs907861; rs9551440; rs9956301
MR Egger	PSYCH_factor	bbj-a-42	30	0.0212027139595294	0.027130086461248	0.441055097087044	70.2008111304474	28	1.74449420173838e-05	-0.000943764412132688	0.00118506851633274	0.432512210662503	PSYCH_factor	bbj-a-42	-0.0319722555045166	0.0743776834235755	1.02142908858711	0.968533453178451	1.07721357438715	rs10007186; rs11204682; rs12033744; rs12432676; rs12940684; rs13023088; rs13425999; rs1585213; rs16832995; rs16851438; rs16972222; rs17664743; rs2235873; rs2472581; rs2618481; rs2961306; rs34651; rs3774934; rs3825036; rs4131775; rs4648888; rs4722167; rs4848367; rs4940572; rs566401; rs580278; rs6922081; rs907861; rs9551440; rs9956301
Simple mode	PSYCH_factor	bbj-a-42	30	-0.00944855762453234	0.0184086364633342	0.611652412598329	NA	NA	NA	NA	NA	NA	PSYCH_factor	bbj-a-42	-0.0455294850926674	0.0266323698436027	0.990595939740476	0.955491429403273	1.02699018079435	rs10007186; rs11204682; rs12033744; rs12432676; rs12940684; rs13023088; rs13425999; rs1585213; rs16832995; rs16851438; rs16972222; rs17664743; rs2235873; rs2472581; rs2618481; rs2961306; rs34651; rs3774934; rs3825036; rs4131775; rs4648888; rs4722167; rs4848367; rs4940572; rs566401; rs580278; rs6922081; rs907861; rs9551440; rs9956301
Penalised weighted median	PSYCH_factor	bbj-a-42	30	-0.00421208854372045	0.0084681328280912	0.618903735606077	NA	NA	NA	NA	NA	NA	PSYCH_factor	bbj-a-42	-0.0208096288867792	0.0123854517993383	0.995796769859406	0.979405397318974	1.0124624691439	rs10007186; rs11204682; rs12033744; rs12432676; rs12940684; rs13023088; rs13425999; rs1585213; rs16832995; rs16851438; rs16972222; rs17664743; rs2235873; rs2472581; rs2618481; rs2961306; rs34651; rs3774934; rs3825036; rs4131775; rs4648888; rs4722167; rs4848367; rs4940572; rs566401; rs580278; rs6922081; rs907861; rs9551440; rs9956301
Weighted median	PSYCH_factor	bbj-a-42	30	-0.00301247160185165	0.00848612019164965	0.722598513427159	NA	NA	NA	NA	NA	NA	PSYCH_factor	bbj-a-42	-0.019645267177485	0.0136203239737817	0.996992061337798	0.98054644362789	1.01371350314928	rs10007186; rs11204682; rs12033744; rs12432676; rs12940684; rs13023088; rs13425999; rs1585213; rs16832995; rs16851438; rs16972222; rs17664743; rs2235873; rs2472581; rs2618481; rs2961306; rs34651; rs3774934; rs3825036; rs4131775; rs4648888; rs4722167; rs4848367; rs4940572; rs566401; rs580278; rs6922081; rs907861; rs9551440; rs9956301
Inverse variance weighted	PSYCH_factor	bbj-a-42	30	0.000534427406804132	0.00785526342423817	0.94575832415756	71.7909108887585	29	1.71799344230516e-05	NA	NA	NA	PSYCH_factor	bbj-a-42	-0.0148618889047027	0.015930743718311	1.00053457023857	0.985248003887809	1.01605831454847	rs10007186; rs11204682; rs12033744; rs12432676; rs12940684; rs13023088; rs13425999; rs1585213; rs16832995; rs16851438; rs16972222; rs17664743; rs2235873; rs2472581; rs2618481; rs2961306; rs34651; rs3774934; rs3825036; rs4131775; rs4648888; rs4722167; rs4848367; rs4940572; rs566401; rs580278; rs6922081; rs907861; rs9551440; rs9956301
MR Egger	PSYCH_factor	ebi-a-GCST004433	7	0.0218101782813104	0.0130221728685625	0.154816040472035	15.0732765832819	5	0.0100537843615006	-0.00280227387263981	0.00211792892806904	0.243070872750819	PSYCH_factor	ebi-a-GCST004433	-0.00371328054107203	0.0473336371036928	1.02204975881407	0.996293605159634	1.04847175981275	rs12601380; rs1979671; rs211984; rs2531742; rs2742396; rs4333119; rs7221878
Inverse variance weighted	PSYCH_factor	ebi-a-GCST004433	7	0.00547314736586539	0.00438880739082001	0.212372054662874	20.350871521622	6	0.00239787695151361	NA	NA	NA	PSYCH_factor	ebi-a-GCST004433	-0.00312891512014183	0.0140752098518726	1.00548815239934	0.99687597483336	1.01417473200158	rs12601380; rs1979671; rs211984; rs2531742; rs2742396; rs4333119; rs7221878
Weighted median	PSYCH_factor	ebi-a-GCST004433	7	0.00301151599999463	0.00372325768404339	0.418607763409549	NA	NA	NA	NA	NA	NA	PSYCH_factor	ebi-a-GCST004433	-0.00428606906073041	0.0103091010607197	1.00301605516975	0.995723103024524	1.01036242291901	rs12601380; rs1979671; rs211984; rs2531742; rs2742396; rs4333119; rs7221878
Simple mode	PSYCH_factor	ebi-a-GCST004433	7	0.000991905800378924	0.00569007061914062	0.867345443373554	NA	NA	NA	NA	NA	NA	PSYCH_factor	ebi-a-GCST004433	-0.0101606326131367	0.0121444442138945	1.00099239790163	0.9898908122296	1.01221848741076	rs12601380; rs1979671; rs211984; rs2531742; rs2742396; rs4333119; rs7221878
Weighted mode	PSYCH_factor	ebi-a-GCST004433	7	0.00112820226100416	0.00648339613994771	0.86757718949387	NA	NA	NA	NA	NA	NA	PSYCH_factor	ebi-a-GCST004433	-0.0115792541732933	0.0138356586953017	1.00112883892058	0.988487527381582	1.01393181436833	rs12601380; rs1979671; rs211984; rs2531742; rs2742396; rs4333119; rs7221878
Penalised weighted median	PSYCH_factor	ebi-a-GCST004433	7	6.89772681527508e-05	0.00389311525124866	0.985864015211122	NA	NA	NA	NA	NA	NA	PSYCH_factor	ebi-a-GCST004433	-0.00756152862429462	0.00769948316060012	1.00006897964714	0.992466987812055	1.00772920040124	rs12601380; rs1979671; rs211984; rs2531742; rs2742396; rs4333119; rs7221878
Penalised weighted median	PSYCH_factor	bbj-a-26	9	-0.0157118080621552	0.0110045956206105	0.153363916267273	NA	NA	NA	NA	NA	NA	PSYCH_factor	bbj-a-26	-0.0372808154785519	0.00585719935424145	0.984410978486811	0.963405558166845	1.00587438628576	rs10965243; rs12221133; rs12664021; rs13387347; rs17773854; rs4886869; rs6975024; rs7776054; rs9747676
Weighted median	PSYCH_factor	bbj-a-26	9	-0.014769037418108	0.0106397330274686	0.165105909738174	NA	NA	NA	NA	NA	NA	PSYCH_factor	bbj-a-26	-0.0356229141519464	0.00608483931573043	0.985339489876874	0.965004114277783	1.00610338955647	rs10965243; rs12221133; rs12664021; rs13387347; rs17773854; rs4886869; rs6975024; rs7776054; rs9747676
MR Egger	PSYCH_factor	bbj-a-26	9	-0.0948590447622063	0.073285007310937	0.236594127563212	20.0423807372092	7	0.00547886544103151	0.00445013768097411	0.00370600577577697	0.268883944574353	PSYCH_factor	bbj-a-26	-0.238497659091643	0.0487795695672303	0.90950112438076	0.787810532447242	1.04998887572662	rs10965243; rs12221133; rs12664021; rs13387347; rs17773854; rs4886869; rs6975024; rs7776054; rs9747676
Weighted mode	PSYCH_factor	bbj-a-26	9	-0.0123907592269427	0.016605229526632	0.476901251352063	NA	NA	NA	NA	NA	NA	PSYCH_factor	bbj-a-26	-0.0449370090991414	0.020155490645256	0.987685690149129	0.956057702872368	1.02035998412492	rs10965243; rs12221133; rs12664021; rs13387347; rs17773854; rs4886869; rs6975024; rs7776054; rs9747676
Simple mode	PSYCH_factor	bbj-a-26	9	-0.0145452239905684	0.0203090538480058	0.494244078015962	NA	NA	NA	NA	NA	NA	PSYCH_factor	bbj-a-26	-0.0543509695326597	0.0252605215515229	0.985560046766269	0.947099645043487	1.02558227200828	rs10965243; rs12221133; rs12664021; rs13387347; rs17773854; rs4886869; rs6975024; rs7776054; rs9747676
Inverse variance weighted	PSYCH_factor	bbj-a-26	9	-0.00794475167843802	0.0117887916941296	0.50035952370975	24.1708207599094	8	0.00214539735116127	NA	NA	NA	PSYCH_factor	bbj-a-26	-0.031050783398932	0.015161280042056	0.992086724449347	0.969426341061339	1.01527679529636	rs10965243; rs12221133; rs12664021; rs13387347; rs17773854; rs4886869; rs6975024; rs7776054; rs9747676
Penalised weighted median	PSYCH_factor	bbj-a-44	8	0.0103882737243078	0.0092946361368786	0.263710821412464	NA	NA	NA	NA	NA	NA	PSYCH_factor	bbj-a-44	-0.00782921310397422	0.0286057605525899	1.01044241916994	0.992201355357252	1.02901883468037	rs12606438; rs1433578; rs17164871; rs562760; rs6711493; rs6974429; rs709592; rs7141943
Weighted mode	PSYCH_factor	bbj-a-44	8	0.0113815205550211	0.0102642803954957	0.304133192292165	NA	NA	NA	NA	NA	NA	PSYCH_factor	bbj-a-44	-0.00873646902015052	0.0314995101301927	1.01144653648602	0.991301583031168	1.03200087004945	rs12606438; rs1433578; rs17164871; rs562760; rs6711493; rs6974429; rs709592; rs7141943
Weighted median	PSYCH_factor	bbj-a-44	8	0.00828771549069605	0.00994260616705836	0.404531429273161	NA	NA	NA	NA	NA	NA	PSYCH_factor	bbj-a-44	-0.0111997925967383	0.0277752235781304	1.00832215367694	0.988862691592827	1.02816455129683	rs12606438; rs1433578; rs17164871; rs562760; rs6711493; rs6974429; rs709592; rs7141943
MR Egger	PSYCH_factor	bbj-a-44	8	0.0271383892665899	0.033741255647412	0.451901309065134	18.6227968967683	6	0.00485044612911561	-0.00191794659413936	0.00186500682490656	0.343428815044819	PSYCH_factor	bbj-a-44	-0.0389944718023376	0.0932712503355174	1.02750998927855	0.961756025909085	1.09775946250947	rs12606438; rs1433578; rs17164871; rs562760; rs6711493; rs6974429; rs709592; rs7141943
Simple mode	PSYCH_factor	bbj-a-44	8	0.0119365491969133	0.0260349321046306	0.660500979384046	NA	NA	NA	NA	NA	NA	PSYCH_factor	bbj-a-44	-0.0390919177281627	0.0629650161219893	1.01200807410383	0.961662311268851	1.064989581114	rs12606438; rs1433578; rs17164871; rs562760; rs6711493; rs6974429; rs709592; rs7141943
Inverse variance weighted	PSYCH_factor	bbj-a-44	8	-0.00498273281208701	0.0128147484294536	0.697403397496147	21.9053051402668	7	0.00263767259713542	NA	NA	NA	PSYCH_factor	bbj-a-44	-0.030099639733816	0.020134174109642	0.995029660408471	0.970348843431031	1.02033823381681	rs12606438; rs1433578; rs17164871; rs562760; rs6711493; rs6974429; rs709592; rs7141943
Penalised weighted median	PSYCH_factor	ebi-a-GCST006366	7	0.000258592478842857	0.000154183499968647	0.0935085612509755	NA	NA	NA	NA	NA	NA	PSYCH_factor	ebi-a-GCST006366	-4.36071810956903e-05	0.000560792138781405	1.00025862591676	0.999956393769684	1.00056094941209	rs10064391; rs2755238; rs3132317; rs7308752; rs7327928; rs7617946; rs9822953
Weighted median	PSYCH_factor	ebi-a-GCST006366	7	0.000252359729268955	0.000154079547222759	0.101452253227348	NA	NA	NA	NA	NA	NA	PSYCH_factor	ebi-a-GCST006366	-4.96361832876538e-05	0.000554355641825563	1.00025239157466	0.999950365048567	1.00055450932531	rs10064391; rs2755238; rs3132317; rs7308752; rs7327928; rs7617946; rs9822953
Weighted mode	PSYCH_factor	ebi-a-GCST006366	7	0.000323828201829271	0.000227558573145133	0.204572287998665	NA	NA	NA	NA	NA	NA	PSYCH_factor	ebi-a-GCST006366	-0.00012218660153519	0.000769843005193732	1.00032388063984	0.999877820862944	1.00077013941038	rs10064391; rs2755238; rs3132317; rs7308752; rs7327928; rs7617946; rs9822953
Simple mode	PSYCH_factor	ebi-a-GCST006366	7	0.000323828201829271	0.000229144077690581	0.20731269810214	NA	NA	NA	NA	NA	NA	PSYCH_factor	ebi-a-GCST006366	-0.000125294190444268	0.00077295059410281	1.00032388063984	0.999874713658545	1.0007732493974	rs10064391; rs2755238; rs3132317; rs7308752; rs7327928; rs7617946; rs9822953
Inverse variance weighted	PSYCH_factor	ebi-a-GCST006366	7	0.000140383946209547	0.000120458931168258	0.243853396394032	7.30661074736078	6	0.293420312282957	NA	NA	NA	PSYCH_factor	ebi-a-GCST006366	-9.57155588802391e-05	0.000376483451299333	1.0001403938005	0.999904289021708	1.00037655433009	rs10064391; rs2755238; rs3132317; rs7308752; rs7327928; rs7617946; rs9822953
MR Egger	PSYCH_factor	ebi-a-GCST006366	7	-2.84925201463222e-05	0.000373862721100831	0.942206569331206	6.98313019143621	5	0.221897963640734	0.000672123256678088	0.00139657704666834	0.650651421996638	PSYCH_factor	ebi-a-GCST006366	-0.000761263453503951	0.000704278413211306	0.999971507885762	0.999239026234005	1.00070452647548	rs10064391; rs2755238; rs3132317; rs7308752; rs7327928; rs7617946; rs9822953
Penalised weighted median	PSYCH_factor	ebi-a-GCST001790	3	-0.00619968194184106	0.00228189107491568	0.00658954603734176	NA	NA	NA	NA	NA	NA	PSYCH_factor	ebi-a-GCST001790	-0.0106721884486758	-0.00172717543500632	0.993819496432508	0.989384557307928	0.998274315274123	rs10011796; rs12641877; rs4475146
Weighted median	PSYCH_factor	ebi-a-GCST001790	3	-0.00619968194184106	0.00229549339867618	0.00691717097062807	NA	NA	NA	NA	NA	NA	PSYCH_factor	ebi-a-GCST001790	-0.0106988490032464	-0.00170051488043574	0.993819496432508	0.989358180118563	0.998300930175764	rs10011796; rs12641877; rs4475146
Inverse variance weighted	PSYCH_factor	ebi-a-GCST001790	3	-0.00660655057149973	0.00282089300566972	0.0191803660052771	4.33754818070139	2	0.114317674184383	NA	NA	NA	PSYCH_factor	ebi-a-GCST001790	-0.0121355008626124	-0.00107760028038707	0.993415224704185	0.987937837362843	0.998922980122296	rs10011796; rs12641877; rs4475146
Weighted mode	PSYCH_factor	ebi-a-GCST001790	3	-0.00621300519385503	0.00250383733809675	0.131195524154292	NA	NA	NA	NA	NA	NA	PSYCH_factor	ebi-a-GCST001790	-0.0111205263765247	-0.0013054840111854	0.993806255613106	0.98894107810736	0.998695367762367	rs10011796; rs12641877; rs4475146
Simple mode	PSYCH_factor	ebi-a-GCST001790	3	-0.00543648883569234	0.00333918498350797	0.245046589775488	NA	NA	NA	NA	NA	NA	PSYCH_factor	ebi-a-GCST001790	-0.011981291403368	0.00110831373198328	0.994578262126485	0.988090198469969	1.00110892813861	rs10011796; rs12641877; rs4475146
MR Egger	PSYCH_factor	ebi-a-GCST001790	3	-0.00665778170441874	0.0103977589673734	0.637424298539437	4.3374247071897	1	0.0372832764053106	1.71481850547714e-05	0.00321401009143837	0.996603380273545	PSYCH_factor	ebi-a-GCST001790	-0.0270373892804707	0.0137218258716332	0.993364332220415	0.973324848928229	1.01381640221586	rs10011796; rs12641877; rs4475146
Penalised weighted median	PSYCH_factor	ebi-a-GCST003724	4	-0.00926882061800969	0.00295149445785842	0.00168727557512811	NA	NA	NA	NA	NA	NA	PSYCH_factor	ebi-a-GCST003724	-0.0150537497554122	-0.00348389148060719	0.990774002491112	0.985058991500242	0.996522170227829	rs1054442; rs1487441; rs17480050; rs9834970
Weighted mode	PSYCH_factor	ebi-a-GCST003724	4	-0.00751751265706206	0.00279406575591324	0.0743808176028369	NA	NA	NA	NA	NA	NA	PSYCH_factor	ebi-a-GCST003724	-0.012993881538652	-0.00204114377547211	0.99251067316789	0.987090174474891	0.997960937941882	rs1054442; rs1487441; rs17480050; rs9834970
Simple mode	PSYCH_factor	ebi-a-GCST003724	4	0.0190621309232775	0.00959697323441992	0.141195111244567	NA	NA	NA	NA	NA	NA	PSYCH_factor	ebi-a-GCST003724	0.000252063383814428	0.0378721984627405	1.01924497328141	1.00025209515446	1.03859848991269	rs1054442; rs1487441; rs17480050; rs9834970
MR Egger	PSYCH_factor	ebi-a-GCST003724	4	-0.0397432231732766	0.0199066630494955	0.183983490516359	32.9981572587514	2	6.83189518487763e-08	0.0104085892635424	0.00386953047813182	0.114876397862595	PSYCH_factor	ebi-a-GCST003724	-0.0787602827502878	-0.000726163596265511	0.961036179292878	0.924261459306202	0.999274099996711	rs1054442; rs1487441; rs17480050; rs9834970
Weighted median	PSYCH_factor	ebi-a-GCST003724	4	-0.00357128700797042	0.00304544737338476	0.240930506276608	NA	NA	NA	NA	NA	NA	PSYCH_factor	ebi-a-GCST003724	-0.00954036385980454	0.0023977898438637	0.996435082452829	0.990505001031007	1.00240066684095	rs1054442; rs1487441; rs17480050; rs9834970
Inverse variance weighted	PSYCH_factor	ebi-a-GCST003724	4	0.00653208671057146	0.0175733587789915	0.710113290609718	152.376869822282	3	8.09105796451713e-33	NA	NA	NA	PSYCH_factor	ebi-a-GCST003724	-0.0279116964962519	0.0409758699173949	1.00655346731694	0.972474235892254	1.04182696587142	rs1054442; rs1487441; rs17480050; rs9834970
MR Egger	PSYCH_factor	ebi-a-GCST005843	4	-0.052704004685622	0.059353884663622	0.468245776973142	1.68307193815663	2	0.431047938399631	0.00334799251696091	0.00362641994937512	0.45335453095904	PSYCH_factor	ebi-a-GCST005843	-0.169037618626321	0.063629609255077	0.948660770071658	0.844477134718724	1.06569760112298	rs2107595; rs2842873; rs42039; rs7859727
Weighted median	PSYCH_factor	ebi-a-GCST005843	4	0.005867353302031	0.00976934045209483	0.548114114818395	NA	NA	NA	NA	NA	NA	PSYCH_factor	ebi-a-GCST005843	-0.0132805539840749	0.0250152605881369	1.00588459993361	0.98680724347692	1.02533076755558	rs2107595; rs2842873; rs42039; rs7859727
Penalised weighted median	PSYCH_factor	ebi-a-GCST005843	4	0.005867353302031	0.010360766729149	0.57118650800537	NA	NA	NA	NA	NA	NA	PSYCH_factor	ebi-a-GCST005843	-0.014439749487101	0.026174456091163	1.00588459993361	0.985664003705146	1.02652001552273	rs2107595; rs2842873; rs42039; rs7859727
Simple mode	PSYCH_factor	ebi-a-GCST005843	4	0.00670479261944371	0.0148098419448994	0.681481985426425	NA	NA	NA	NA	NA	NA	PSYCH_factor	ebi-a-GCST005843	-0.0223224975925592	0.0357320828314466	1.00672732006061	0.977924805795783	1.03637814579382	rs2107595; rs2842873; rs42039; rs7859727
Weighted mode	PSYCH_factor	ebi-a-GCST005843	4	0.00694934825179818	0.0158484446671911	0.69068902923766	NA	NA	NA	NA	NA	NA	PSYCH_factor	ebi-a-GCST005843	-0.0241136032958964	0.0380122997994927	1.00697355100433	0.976174806783135	1.03874400914296	rs2107595; rs2842873; rs42039; rs7859727
Inverse variance weighted	PSYCH_factor	ebi-a-GCST005843	4	0.00153283402743612	0.00846387650336148	0.856286674137808	2.53541173551875	3	0.468925368758125	NA	NA	NA	PSYCH_factor	ebi-a-GCST005843	-0.0150563639191524	0.0181220319740246	1.001534009418	0.98505641639811	1.01828723240913	rs2107595; rs2842873; rs42039; rs7859727
Inverse variance weighted	PSYCH_factor	bbj-a-6	13	-0.0211757887784838	0.0111821855705233	0.0582638441196042	8.93846471702519	12	0.708177195656627	NA	NA	NA	PSYCH_factor	bbj-a-6	-0.0430928724967096	0.000741294939741951	0.979046843992686	0.957822430575618	1.00074156976674	rs10001545; rs10787429; rs11878604; rs12152541; rs12500824; rs1902955; rs2239193; rs2241339; rs4979410; rs645040; rs725340; rs8108722; rs816417
Weighted median	PSYCH_factor	bbj-a-6	13	-0.0173107382854768	0.0148379319949868	0.243349974779192	NA	NA	NA	NA	NA	NA	PSYCH_factor	bbj-a-6	-0.0463930849956509	0.0117716084246973	0.982838231712385	0.954666623300037	1.01184116647591	rs10001545; rs10787429; rs11878604; rs12152541; rs12500824; rs1902955; rs2239193; rs2241339; rs4979410; rs645040; rs725340; rs8108722; rs816417
Penalised weighted median	PSYCH_factor	bbj-a-6	13	-0.0173107382854768	0.0150374572231177	0.249660426680845	NA	NA	NA	NA	NA	NA	PSYCH_factor	bbj-a-6	-0.0467841544427875	0.0121626778718339	0.982838231712385	0.954293355343067	1.01223694402468	rs10001545; rs10787429; rs11878604; rs12152541; rs12500824; rs1902955; rs2239193; rs2241339; rs4979410; rs645040; rs725340; rs8108722; rs816417
MR Egger	PSYCH_factor	bbj-a-6	13	0.0574077560987453	0.0714042680291453	0.438437053973866	7.6968162827564	11	0.74017759432574	-0.00220988216054519	0.00198321497664016	0.288908179140542	PSYCH_factor	bbj-a-6	-0.0825446092383794	0.19736012143587	1.05908757177935	0.920770362076057	1.21818265541091	rs10001545; rs10787429; rs11878604; rs12152541; rs12500824; rs1902955; rs2239193; rs2241339; rs4979410; rs645040; rs725340; rs8108722; rs816417
Weighted mode	PSYCH_factor	bbj-a-6	13	-0.0124120221400141	0.0230443235553493	0.600001674634252	NA	NA	NA	NA	NA	NA	PSYCH_factor	bbj-a-6	-0.0575788963084986	0.0327548520284705	0.987664689297428	0.944047405592824	1.03329719747752	rs10001545; rs10787429; rs11878604; rs12152541; rs12500824; rs1902955; rs2239193; rs2241339; rs4979410; rs645040; rs725340; rs8108722; rs816417
Simple mode	PSYCH_factor	bbj-a-6	13	-0.00770420569224467	0.0237590415952659	0.751320459006007	NA	NA	NA	NA	NA	NA	PSYCH_factor	bbj-a-6	-0.0542719272189657	0.0388635158344764	0.992325395633416	0.947174508949399	1.0396285811273	rs10001545; rs10787429; rs11878604; rs12152541; rs12500824; rs1902955; rs2239193; rs2241339; rs4979410; rs645040; rs725340; rs8108722; rs816417
Penalised weighted median	PSYCH_factor	ebi-a-GCST005523	12	0.00290967040494709	0.00287663527566862	0.311784860190169	NA	NA	NA	NA	NA	NA	PSYCH_factor	ebi-a-GCST005523	-0.00272853473536341	0.00854787554525758	1.0029139076045	0.997275184332234	1.00858451294968	rs10800746; rs11875687; rs13030124; rs1378938; rs17264332; rs182429; rs1929848; rs1980422; rs4821124; rs6715106; rs7616215; rs990171
Weighted mode	PSYCH_factor	ebi-a-GCST005523	12	0.00335500160974737	0.00355058517067367	0.364995418633201	NA	NA	NA	NA	NA	NA	PSYCH_factor	ebi-a-GCST005523	-0.00360414532477303	0.0103141485442678	1.00336063592693	0.996402341811121	1.01036752271959	rs10800746; rs11875687; rs13030124; rs1378938; rs17264332; rs182429; rs1929848; rs1980422; rs4821124; rs6715106; rs7616215; rs990171
MR Egger	PSYCH_factor	ebi-a-GCST005523	12	-0.00986844296663566	0.0138275501986138	0.491745721826176	42.949922691223	10	5.07660183093914e-06	0.00137300732187266	0.00223127190411753	0.552071146189845	PSYCH_factor	ebi-a-GCST005523	-0.0369704413559188	0.0172335554226474	0.990180090336076	0.96370462072994	1.01738290987474	rs10800746; rs11875687; rs13030124; rs1378938; rs17264332; rs182429; rs1929848; rs1980422; rs4821124; rs6715106; rs7616215; rs990171
Weighted median	PSYCH_factor	ebi-a-GCST005523	12	0.00150284797238161	0.00279336806062205	0.590573105136435	NA	NA	NA	NA	NA	NA	PSYCH_factor	ebi-a-GCST005523	-0.0039721534264376	0.00697784937120082	1.00150397781432	0.996035725139907	1.00700225128674	rs10800746; rs11875687; rs13030124; rs1378938; rs17264332; rs182429; rs1929848; rs1980422; rs4821124; rs6715106; rs7616215; rs990171
Simple mode	PSYCH_factor	ebi-a-GCST005523	12	0.00233484240805638	0.0043883829425761	0.605270110525707	NA	NA	NA	NA	NA	NA	PSYCH_factor	ebi-a-GCST005523	-0.00626638815939279	0.0109360729755055	1.00233757027523	0.993753204704031	1.01099609040704	rs10800746; rs11875687; rs13030124; rs1378938; rs17264332; rs182429; rs1929848; rs1980422; rs4821124; rs6715106; rs7616215; rs990171
Inverse variance weighted	PSYCH_factor	ebi-a-GCST005523	12	-0.00169349817429361	0.00372515485338324	0.649388771754162	44.576231817436	11	5.75944185471515e-06	NA	NA	NA	PSYCH_factor	ebi-a-GCST005523	-0.00899480168692477	0.00560780533833754	0.998307934984608	0.991045530524433	1.00562355851184	rs10800746; rs11875687; rs13030124; rs1378938; rs17264332; rs182429; rs1929848; rs1980422; rs4821124; rs6715106; rs7616215; rs990171
Inverse variance weighted	PSYCH_factor	ebi-a-GCST003770	4	-0.0878488212013158	0.0539835072019698	0.103667657107966	18.0018803960747	3	0.000439457050834954	NA	NA	NA	PSYCH_factor	ebi-a-GCST003770	-0.193656495317177	0.017958852914545	0.915899330817949	0.823940883215252	1.0181210828127	rs12903563; rs12961969; rs2572431; rs716804
Weighted median	PSYCH_factor	ebi-a-GCST003770	4	-0.0126679957105728	0.0333259820049178	0.703853591062124	NA	NA	NA	NA	NA	NA	PSYCH_factor	ebi-a-GCST003770	-0.0779869204402117	0.0526509290190661	0.987411905594747	0.924976524750178	1.05406163856275	rs12903563; rs12961969; rs2572431; rs716804
MR Egger	PSYCH_factor	ebi-a-GCST003770	4	0.0821719804407415	0.460412033686195	0.87479233523933	16.8316713695313	2	0.000221334442745167	-0.00387520867905933	0.010392307674955	0.745039568240728	PSYCH_factor	ebi-a-GCST003770	-0.820235605584202	0.984579566465684	1.08564250305146	0.440327898571957	2.67668627914393	rs12903563; rs12961969; rs2572431; rs716804
Weighted mode	PSYCH_factor	ebi-a-GCST003770	4	-0.00530055334408197	0.0348525004245563	0.888771983928493	NA	NA	NA	NA	NA	NA	PSYCH_factor	ebi-a-GCST003770	-0.0736114541762123	0.0630103474880484	0.994713469801045	0.929032595458467	1.06503785964081	rs12903563; rs12961969; rs2572431; rs716804
Simple mode	PSYCH_factor	ebi-a-GCST003770	4	-0.0103562694607904	0.0793732886321809	0.904447786959158	NA	NA	NA	NA	NA	NA	PSYCH_factor	ebi-a-GCST003770	-0.165927915179865	0.145215376258284	0.989697172053769	0.84710729556561	1.15628858055958	rs12903563; rs12961969; rs2572431; rs716804
Penalised weighted median	PSYCH_factor	ebi-a-GCST003770	4	0.000423009014726	0.0309757971877391	0.989104336209248	NA	NA	NA	NA	NA	NA	PSYCH_factor	ebi-a-GCST003770	-0.0602895534732426	0.0611355715026946	1.00042309849566	0.941491881868103	1.06304302275849	rs12903563; rs12961969; rs2572431; rs716804
Penalised weighted median	PSYCH_factor	ebi-a-GCST005846	3	0.055223470679044	0.0219458786181963	0.0118577991095782	NA	NA	NA	NA	NA	NA	PSYCH_factor	ebi-a-GCST005846	0.0122095485873793	0.0982373927707088	1.05677674690743	1.01228438940644	1.10322465158143	rs12974440; rs1428889; rs463106
Weighted median	PSYCH_factor	ebi-a-GCST005846	3	0.0381371257995149	0.0202955762310177	0.0602328009233113	NA	NA	NA	NA	NA	NA	PSYCH_factor	ebi-a-GCST005846	-0.0016422036132798	0.0779164552123097	1.03887367949562	0.998359144065252	1.08103234027997	rs12974440; rs1428889; rs463106
Simple mode	PSYCH_factor	ebi-a-GCST005846	3	0.0575733229782807	0.0271920948738566	0.168438090378833	NA	NA	NA	NA	NA	NA	PSYCH_factor	ebi-a-GCST005846	0.00427681702552177	0.11086982893104	1.05926293612062	1.0042859756594	1.11724946383142	rs12974440; rs1428889; rs463106
Weighted mode	PSYCH_factor	ebi-a-GCST005846	3	0.0569749660913386	0.0332145619608116	0.228414942727519	NA	NA	NA	NA	NA	NA	PSYCH_factor	ebi-a-GCST005846	-0.00812557535185209	0.122075507534529	1.05862930843436	0.991907347901738	1.12983940994783	rs12974440; rs1428889; rs463106
MR Egger	PSYCH_factor	ebi-a-GCST005846	3	-0.106893149397247	0.0545173369241229	0.300248448062731	0.26220289129566	1	0.608610762282021	0.00579212779693415	0.00227260462850254	0.238034470538223	PSYCH_factor	ebi-a-GCST005846	-0.213747129768528	-3.91690259660266e-05	0.898621686129493	0.807552565210139	0.99996083174113	rs12974440; rs1428889; rs463106
Inverse variance weighted	PSYCH_factor	ebi-a-GCST005846	3	0.026665047295085	0.0276380667314001	0.334647886819156	6.75794085629785	2	0.0340825270872502	NA	NA	NA	PSYCH_factor	ebi-a-GCST005846	-0.0275055634984591	0.0808356580886291	1.02702374076448	0.972869269981713	1.08419270362367	rs12974440; rs1428889; rs463106
Weighted median	PSYCH_factor	ebi-a-GCST004733	4	-0.012978749326385	0.0122183991085871	0.288131311900685	NA	NA	NA	NA	NA	NA	PSYCH_factor	ebi-a-GCST004733	-0.0369268115792158	0.0109693129264457	0.987105111445952	0.963746667864597	1.01102969642601	rs10842383; rs12974991; rs180238; rs2052015
Penalised weighted median	PSYCH_factor	ebi-a-GCST004733	4	-0.012978749326385	0.0123967318493518	0.295122977388205	NA	NA	NA	NA	NA	NA	PSYCH_factor	ebi-a-GCST004733	-0.0372763437511145	0.0113188450983444	0.987105111445952	0.963409866263545	1.01138314559899	rs10842383; rs12974991; rs180238; rs2052015
Weighted mode	PSYCH_factor	ebi-a-GCST004733	4	-0.0155477110174337	0.0131686349039977	0.322820081945392	NA	NA	NA	NA	NA	NA	PSYCH_factor	ebi-a-GCST004733	-0.0413582354292691	0.0102628133944017	0.984572530673928	0.959485346728748	1.01031565668268	rs10842383; rs12974991; rs180238; rs2052015
MR Egger	PSYCH_factor	ebi-a-GCST004733	4	-0.0390083181711439	0.0309949476727128	0.335205681679054	3.48599481345837	2	0.17499508227675	0.00194458034299171	0.00194532625840522	0.422797345136411	PSYCH_factor	ebi-a-GCST004733	-0.0997584156096609	0.0217417792673732	0.961742709172643	0.905056039038599	1.02197985400911	rs10842383; rs12974991; rs180238; rs2052015
Inverse variance weighted	PSYCH_factor	ebi-a-GCST004733	4	-0.0107506197415605	0.0127096523007993	0.397629389691891	5.22765580747503	3	0.155866182104786	NA	NA	NA	PSYCH_factor	ebi-a-GCST004733	-0.0356615382511271	0.014160298768006	0.989306961640942	0.964966842582961	1.01426103070178	rs10842383; rs12974991; rs180238; rs2052015
Simple mode	PSYCH_factor	ebi-a-GCST004733	4	-0.00171691586540093	0.0210161607366183	0.940034450195378	NA	NA	NA	NA	NA	NA	PSYCH_factor	ebi-a-GCST004733	-0.0429085909091728	0.039474759178371	0.998284557191485	0.957998955878384	1.04026424142941	rs10842383; rs12974991; rs180238; rs2052015
Inverse variance weighted	PSYCH_factor	ebi-a-GCST006702	2	0.00692812100710389	0.0293100990345633	0.813143113997846	0.966256970084288	1	0.325615457143336	NA	NA	NA	PSYCH_factor	ebi-a-GCST006702	-0.0505196731006402	0.064375915114848	1.00695217595723	0.950735224578588	1.06649323434338	rs1537373; rs2036527
Penalised weighted median	PSYCH_factor	bbj-a-52	10	0.0331263764615726	0.0159774344240663	0.0381422634192659	NA	NA	NA	NA	NA	NA	PSYCH_factor	bbj-a-52	0.00181060499040275	0.0644421479327425	1.03368116395508	1.00181224512535	1.06656387353485	rs10185395; rs11102522; rs17514846; rs1902955; rs2216475; rs2756175; rs3737136; rs6590811; rs7913461; rs886479
Weighted mode	PSYCH_factor	bbj-a-52	10	0.0322936043442513	0.0148479015165002	0.0576458024009887	NA	NA	NA	NA	NA	NA	PSYCH_factor	bbj-a-52	0.0031917173719109	0.0613954913165916	1.03282070143786	1.00319681632516	1.06331936461494	rs10185395; rs11102522; rs17514846; rs1902955; rs2216475; rs2756175; rs3737136; rs6590811; rs7913461; rs886479
MR Egger	PSYCH_factor	bbj-a-52	10	0.130951327305643	0.0625143608041724	0.0695038514994506	22.0895829776559	8	0.00475259029568985	-0.00360501293201685	0.00183062440173626	0.0844375688750936	PSYCH_factor	bbj-a-52	0.00842318012946537	0.253479474481821	1.13991229735888	1.00845875492537	1.28850093206456	rs10185395; rs11102522; rs17514846; rs1902955; rs2216475; rs2756175; rs3737136; rs6590811; rs7913461; rs886479
Weighted median	PSYCH_factor	bbj-a-52	10	0.0285257443634568	0.0159470273056348	0.0736500423788926	NA	NA	NA	NA	NA	NA	PSYCH_factor	bbj-a-52	-0.00273042915558735	0.059781917882501	1.02893649980878	0.997273295075745	1.06160500423139	rs10185395; rs11102522; rs17514846; rs1902955; rs2216475; rs2756175; rs3737136; rs6590811; rs7913461; rs886479
Simple mode	PSYCH_factor	bbj-a-52	10	0.026558175733492	0.0230357505991026	0.278647140657138	NA	NA	NA	NA	NA	NA	PSYCH_factor	bbj-a-52	-0.0185918954407491	0.0717082469077331	1.02691398699839	0.98157986773248	1.07434185577687	rs10185395; rs11102522; rs17514846; rs1902955; rs2216475; rs2756175; rs3737136; rs6590811; rs7913461; rs886479
Inverse variance weighted	PSYCH_factor	bbj-a-52	10	0.0130891282942366	0.0207417204077567	0.528005763418909	32.7976896721837	9	0.00014482637572533	NA	NA	NA	PSYCH_factor	bbj-a-52	-0.0275646437049667	0.0537429002934398	1.01317516590997	0.97281179436219	1.0552132722545	rs10185395; rs11102522; rs17514846; rs1902955; rs2216475; rs2756175; rs3737136; rs6590811; rs7913461; rs886479
Inverse variance weighted	PSYCH_factor	ebi-a-GCST003116	13	-0.00423341545212407	0.00426088633076872	0.320440643502361	22.2431274265317	12	0.034883575725091	NA	NA	NA	PSYCH_factor	ebi-a-GCST003116	-0.0125847526604308	0.00411792175618262	0.995775532819367	0.987494104194699	1.00412641204609	rs11191416; rs11556924; rs16986953; rs17087335; rs1746050; rs2107595; rs2487928; rs2891168; rs4420638; rs515135; rs624249; rs663129; rs7528419
Simple mode	PSYCH_factor	ebi-a-GCST003116	13	0.00472216081240184	0.00957733390689549	0.630872033520188	NA	NA	NA	NA	NA	NA	PSYCH_factor	ebi-a-GCST003116	-0.0140494136451133	0.023493735269917	1.00473332778426	0.986048818792624	1.023771887072	rs11191416; rs11556924; rs16986953; rs17087335; rs1746050; rs2107595; rs2487928; rs2891168; rs4420638; rs515135; rs624249; rs663129; rs7528419
MR Egger	PSYCH_factor	ebi-a-GCST003116	13	0.00329444902807831	0.0103257092344031	0.755663045292087	21.0118074898098	11	0.0332489311893022	-0.000804566191510829	0.00100210144311425	0.439048172466062	PSYCH_factor	ebi-a-GCST003116	-0.0169439410713518	0.0235328391275084	1.00329988168951	0.983198800161422	1.02381192128482	rs11191416; rs11556924; rs16986953; rs17087335; rs1746050; rs2107595; rs2487928; rs2891168; rs4420638; rs515135; rs624249; rs663129; rs7528419
Weighted mode	PSYCH_factor	ebi-a-GCST003116	13	0.00116843096972007	0.00435825466404528	0.793178268211334	NA	NA	NA	NA	NA	NA	PSYCH_factor	ebi-a-GCST003116	-0.00737374817180869	0.00971061011124882	1.00116911385113	0.992653371211136	1.00975791106869	rs11191416; rs11556924; rs16986953; rs17087335; rs1746050; rs2107595; rs2487928; rs2891168; rs4420638; rs515135; rs624249; rs663129; rs7528419
Penalised weighted median	PSYCH_factor	ebi-a-GCST003116	13	0.000992635561453065	0.00408958937295928	0.808220337303787	NA	NA	NA	NA	NA	NA	PSYCH_factor	ebi-a-GCST003116	-0.00702295960954712	0.00900823073245325	1.00099312838718	0.993001643741486	1.00904892695144	rs11191416; rs11556924; rs16986953; rs17087335; rs1746050; rs2107595; rs2487928; rs2891168; rs4420638; rs515135; rs624249; rs663129; rs7528419
Weighted median	PSYCH_factor	ebi-a-GCST003116	13	0.00084998937717249	0.00412739981981135	0.836839169076798	NA	NA	NA	NA	NA	NA	PSYCH_factor	ebi-a-GCST003116	-0.00723971426965776	0.00893969302400274	1.00085035072052	0.992786429332913	1.00897977142018	rs11191416; rs11556924; rs16986953; rs17087335; rs1746050; rs2107595; rs2487928; rs2891168; rs4420638; rs515135; rs624249; rs663129; rs7528419
Inverse variance weighted	PSYCH_factor	ebi-a-GCST004610	53	-0.00594460572759748	0.00621872093968556	0.339112165660214	99.8360109583696	52	7.4708825908368e-05	NA	NA	NA	PSYCH_factor	ebi-a-GCST004610	-0.0181332987693812	0.0062440873141862	0.994073028480922	0.98203012022676	1.00626362226553	rs10087240; rs10104003; rs10138752; rs10178094; rs1025687; rs10267477; rs10445001; rs10882900; rs1157008; rs11624512; rs12239046; rs12266014; rs12518248; rs12550612; rs12600858; rs12818741; rs1297770; rs13261848; rs1331861; rs1451508; rs16939607; rs174549; rs2038700; rs2102928; rs218265; rs2251188; rs2299113; rs238914; rs2594836; rs2762060; rs2807743; rs2952155; rs3735485; rs3811444; rs4682863; r…
MR Egger	PSYCH_factor	ebi-a-GCST004610	53	0.00839664144109017	0.0193827416800058	0.666694796034799	98.6544853491394	51	7.11004755403981e-05	-0.000463655986028147	0.000593263502058922	0.438101289987378	PSYCH_factor	ebi-a-GCST004610	-0.0295935322517212	0.0463868151339015	1.00843199210786	0.970840068536799	1.04747951353027	rs10087240; rs10104003; rs10138752; rs10178094; rs1025687; rs10267477; rs10445001; rs10882900; rs1157008; rs11624512; rs12239046; rs12266014; rs12518248; rs12550612; rs12600858; rs12818741; rs1297770; rs13261848; rs1331861; rs1451508; rs16939607; rs174549; rs2038700; rs2102928; rs218265; rs2251188; rs2299113; rs238914; rs2594836; rs2762060; rs2807743; rs2952155; rs3735485; rs3811444; rs4682863; r…
Weighted median	PSYCH_factor	ebi-a-GCST004610	53	-0.0014957360066478	0.00735071718800738	0.838758592739843	NA	NA	NA	NA	NA	NA	PSYCH_factor	ebi-a-GCST004610	-0.0159031416951423	0.0129116696818467	0.998505382048945	0.98422264557573	1.01299538520321	rs10087240; rs10104003; rs10138752; rs10178094; rs1025687; rs10267477; rs10445001; rs10882900; rs1157008; rs11624512; rs12239046; rs12266014; rs12518248; rs12550612; rs12600858; rs12818741; rs1297770; rs13261848; rs1331861; rs1451508; rs16939607; rs174549; rs2038700; rs2102928; rs218265; rs2251188; rs2299113; rs238914; rs2594836; rs2762060; rs2807743; rs2952155; rs3735485; rs3811444; rs4682863; r…
Simple mode	PSYCH_factor	ebi-a-GCST004610	53	0.00231774192634121	0.0168552489434193	0.891159854754841	NA	NA	NA	NA	NA	NA	PSYCH_factor	ebi-a-GCST004610	-0.0307185460027605	0.0353540298554429	1.00232042996649	0.969748474254056	1.03598641400389	rs10087240; rs10104003; rs10138752; rs10178094; rs1025687; rs10267477; rs10445001; rs10882900; rs1157008; rs11624512; rs12239046; rs12266014; rs12518248; rs12550612; rs12600858; rs12818741; rs1297770; rs13261848; rs1331861; rs1451508; rs16939607; rs174549; rs2038700; rs2102928; rs218265; rs2251188; rs2299113; rs238914; rs2594836; rs2762060; rs2807743; rs2952155; rs3735485; rs3811444; rs4682863; r…
Weighted mode	PSYCH_factor	ebi-a-GCST004610	53	-0.000816447143830917	0.0118701279985295	0.945427228635203	NA	NA	NA	NA	NA	NA	PSYCH_factor	ebi-a-GCST004610	-0.0240818980209487	0.0224490037332869	0.999183886058452	0.976205757164424	1.02270287880582	rs10087240; rs10104003; rs10138752; rs10178094; rs1025687; rs10267477; rs10445001; rs10882900; rs1157008; rs11624512; rs12239046; rs12266014; rs12518248; rs12550612; rs12600858; rs12818741; rs1297770; rs13261848; rs1331861; rs1451508; rs16939607; rs174549; rs2038700; rs2102928; rs218265; rs2251188; rs2299113; rs238914; rs2594836; rs2762060; rs2807743; rs2952155; rs3735485; rs3811444; rs4682863; r…
Penalised weighted median	PSYCH_factor	ebi-a-GCST004610	53	0.000201174995355937	0.00729650590421933	0.978003980190185	NA	NA	NA	NA	NA	NA	PSYCH_factor	ebi-a-GCST004610	-0.014099976576914	0.0145023265676258	1.0002011952324	0.985998962533897	1.01460799550277	rs10087240; rs10104003; rs10138752; rs10178094; rs1025687; rs10267477; rs10445001; rs10882900; rs1157008; rs11624512; rs12239046; rs12266014; rs12518248; rs12550612; rs12600858; rs12818741; rs1297770; rs13261848; rs1331861; rs1451508; rs16939607; rs174549; rs2038700; rs2102928; rs218265; rs2251188; rs2299113; rs238914; rs2594836; rs2762060; rs2807743; rs2952155; rs3735485; rs3811444; rs4682863; r…
Inverse variance weighted	PSYCH_factor	ebi-a-GCST005194	77	-0.00740405004346237	0.00430551389618302	0.0854929947947689	212.9115478196	76	6.54104300926446e-15	NA	NA	NA	PSYCH_factor	ebi-a-GCST005194	-0.0158428572799811	0.00103475719305634	0.992623292411809	0.984281980650779	1.00103529273898	rs10093110; rs1050362; rs10770612; rs10858079; rs10947789; rs10965228; rs11072794; rs11204085; rs11206803; rs11556924; rs11677932; rs1169288; rs11806316; rs12127701; rs12500824; rs12936587; rs12980942; rs12999907; rs1334894; rs1591805; rs16823332; rs16986953; rs17035665; rs17080091; rs17091891; rs17514846; rs17616620; rs17680741; rs1799883; rs1892094; rs1937766; rs2107595; rs2327429; rs246600; rs…
Weighted median	PSYCH_factor	ebi-a-GCST005194	77	-0.00127649340423729	0.00407793758285735	0.754262228999275	NA	NA	NA	NA	NA	NA	PSYCH_factor	ebi-a-GCST005194	-0.00926925106663769	0.00671626425816311	0.998724320966918	0.990773576013894	1.00673886893896	rs10093110; rs1050362; rs10770612; rs10858079; rs10947789; rs10965228; rs11072794; rs11204085; rs11206803; rs11556924; rs11677932; rs1169288; rs11806316; rs12127701; rs12500824; rs12936587; rs12980942; rs12999907; rs1334894; rs1591805; rs16823332; rs16986953; rs17035665; rs17080091; rs17091891; rs17514846; rs17616620; rs17680741; rs1799883; rs1892094; rs1937766; rs2107595; rs2327429; rs246600; rs…
Weighted mode	PSYCH_factor	ebi-a-GCST005194	77	-0.0011755955856288	0.00627887044093591	0.851978912158596	NA	NA	NA	NA	NA	NA	PSYCH_factor	ebi-a-GCST005194	-0.0134821816498632	0.0111309904786056	0.998825095156158	0.986608295893177	1.01119317044718	rs10093110; rs1050362; rs10770612; rs10858079; rs10947789; rs10965228; rs11072794; rs11204085; rs11206803; rs11556924; rs11677932; rs1169288; rs11806316; rs12127701; rs12500824; rs12936587; rs12980942; rs12999907; rs1334894; rs1591805; rs16823332; rs16986953; rs17035665; rs17080091; rs17091891; rs17514846; rs17616620; rs17680741; rs1799883; rs1892094; rs1937766; rs2107595; rs2327429; rs246600; rs…
Penalised weighted median	PSYCH_factor	ebi-a-GCST005194	77	-0.000447144902080755	0.00429750689971081	0.917131643780519	NA	NA	NA	NA	NA	NA	PSYCH_factor	ebi-a-GCST005194	-0.00887025842551395	0.00797596862135244	0.999552955052302	0.991168966253396	1.00800786139461	rs10093110; rs1050362; rs10770612; rs10858079; rs10947789; rs10965228; rs11072794; rs11204085; rs11206803; rs11556924; rs11677932; rs1169288; rs11806316; rs12127701; rs12500824; rs12936587; rs12980942; rs12999907; rs1334894; rs1591805; rs16823332; rs16986953; rs17035665; rs17080091; rs17091891; rs17514846; rs17616620; rs17680741; rs1799883; rs1892094; rs1937766; rs2107595; rs2327429; rs246600; rs…
MR Egger	PSYCH_factor	ebi-a-GCST005194	77	9.27721179369e-05	0.0149305591054061	0.995058816021139	212.133092302833	75	4.97021300432191e-15	-0.00036094488043892	0.000688014459504298	0.601395898784795	PSYCH_factor	ebi-a-GCST005194	-0.029171123728659	0.0293566679645328	1.0000927764214	0.971250246281468	1.02979182273527	rs10093110; rs1050362; rs10770612; rs10858079; rs10947789; rs10965228; rs11072794; rs11204085; rs11206803; rs11556924; rs11677932; rs1169288; rs11806316; rs12127701; rs12500824; rs12936587; rs12980942; rs12999907; rs1334894; rs1591805; rs16823332; rs16986953; rs17035665; rs17080091; rs17091891; rs17514846; rs17616620; rs17680741; rs1799883; rs1892094; rs1937766; rs2107595; rs2327429; rs246600; rs…
Simple mode	PSYCH_factor	ebi-a-GCST005194	77	-7.94401535356148e-06	0.00848704490342988	0.999255619456513	NA	NA	NA	NA	NA	NA	PSYCH_factor	ebi-a-GCST005194	-0.0166425520260761	0.016626663995369	0.9999920560162	0.983495170168212	1.0167656562304	rs10093110; rs1050362; rs10770612; rs10858079; rs10947789; rs10965228; rs11072794; rs11204085; rs11206803; rs11556924; rs11677932; rs1169288; rs11806316; rs12127701; rs12500824; rs12936587; rs12980942; rs12999907; rs1334894; rs1591805; rs16823332; rs16986953; rs17035665; rs17080091; rs17091891; rs17514846; rs17616620; rs17680741; rs1799883; rs1892094; rs1937766; rs2107595; rs2327429; rs246600; rs…
Inverse variance weighted	PSYCH_factor	ebi-a-GCST004429	2	8.57538868667933e-05	0.00617561824382275	0.988921027676307	0.0827121338532734	1	0.773655109201907	NA	NA	NA	PSYCH_factor	ebi-a-GCST004429	-0.0120184578710258	0.0121899656447594	1.00008575756384	0.988053475330004	1.01226456609343	rs1557570; rs4841899
Inverse variance weighted	PSYCH_factor	ebi-a-GCST004600	64	-0.00331510672468968	0.00517553451259405	0.521825379055768	157.576157494972	63	4.6189433158428e-10	NA	NA	NA	PSYCH_factor	ebi-a-GCST004600	-0.013459154369374	0.00682894091999466	0.996690382174504	0.986631015060719	1.00685231130508	rs1004060; rs10251370; rs10269402; rs10461959; rs10488585; rs10758733; rs10808565; rs11204682; rs12545733; rs1262781; rs12705849; rs12935657; rs1493935; rs17484848; rs17548938; rs17621538; rs17634132; rs2025489; rs2078179; rs2115536; rs2147904; rs2158241; rs2182885; rs2248116; rs2310187; rs2359851; rs2381416; rs27349; rs2834683; rs2834709; rs301161; rs337638; rs3780378; rs378952; rs3911557; rs395…
Weighted mode	PSYCH_factor	ebi-a-GCST004600	64	0.00395978506849565	0.00722684083047826	0.585677895861414	NA	NA	NA	NA	NA	NA	PSYCH_factor	ebi-a-GCST004600	-0.0102048229592417	0.018124393096233	1.00396763537581	0.98984706957851	1.01828963671257	rs1004060; rs10251370; rs10269402; rs10461959; rs10488585; rs10758733; rs10808565; rs11204682; rs12545733; rs1262781; rs12705849; rs12935657; rs1493935; rs17484848; rs17548938; rs17621538; rs17634132; rs2025489; rs2078179; rs2115536; rs2147904; rs2158241; rs2182885; rs2248116; rs2310187; rs2359851; rs2381416; rs27349; rs2834683; rs2834709; rs301161; rs337638; rs3780378; rs378952; rs3911557; rs395…
Simple mode	PSYCH_factor	ebi-a-GCST004600	64	0.00486931514116967	0.0122369229969841	0.692034446434665	NA	NA	NA	NA	NA	NA	PSYCH_factor	ebi-a-GCST004600	-0.0191150539329192	0.0288536842152585	1.00488118952169	0.981066480192167	1.02927398442634	rs1004060; rs10251370; rs10269402; rs10461959; rs10488585; rs10758733; rs10808565; rs11204682; rs12545733; rs1262781; rs12705849; rs12935657; rs1493935; rs17484848; rs17548938; rs17621538; rs17634132; rs2025489; rs2078179; rs2115536; rs2147904; rs2158241; rs2182885; rs2248116; rs2310187; rs2359851; rs2381416; rs27349; rs2834683; rs2834709; rs301161; rs337638; rs3780378; rs378952; rs3911557; rs395…
Penalised weighted median	PSYCH_factor	ebi-a-GCST004600	64	0.00173451950676182	0.00570654133453744	0.761163812266946	NA	NA	NA	NA	NA	NA	PSYCH_factor	ebi-a-GCST004600	-0.00945030150893156	0.0129193405224552	1.00173602465583	0.990594212257177	1.01300315575915	rs1004060; rs10251370; rs10269402; rs10461959; rs10488585; rs10758733; rs10808565; rs11204682; rs12545733; rs1262781; rs12705849; rs12935657; rs1493935; rs17484848; rs17548938; rs17621538; rs17634132; rs2025489; rs2078179; rs2115536; rs2147904; rs2158241; rs2182885; rs2248116; rs2310187; rs2359851; rs2381416; rs27349; rs2834683; rs2834709; rs301161; rs337638; rs3780378; rs378952; rs3911557; rs395…
MR Egger	PSYCH_factor	ebi-a-GCST004600	64	-0.00147780630310901	0.0106355055925169	0.889939806453438	157.476358765499	62	2.94802218307841e-10	-8.31557625164989e-05	0.000419509385439287	0.843520322210024	PSYCH_factor	ebi-a-GCST004600	-0.0223233972644421	0.0193677846582241	0.998523285114925	0.977923925984727	1.01955655693025	rs1004060; rs10251370; rs10269402; rs10461959; rs10488585; rs10758733; rs10808565; rs11204682; rs12545733; rs1262781; rs12705849; rs12935657; rs1493935; rs17484848; rs17548938; rs17621538; rs17634132; rs2025489; rs2078179; rs2115536; rs2147904; rs2158241; rs2182885; rs2248116; rs2310187; rs2359851; rs2381416; rs27349; rs2834683; rs2834709; rs301161; rs337638; rs3780378; rs378952; rs3911557; rs395…
Weighted median	PSYCH_factor	ebi-a-GCST004600	64	-6.82882284217681e-05	0.00585688552440619	0.99069729322259	NA	NA	NA	NA	NA	NA	PSYCH_factor	ebi-a-GCST004600	-0.0115477838562579	0.0114112073994144	0.999931714103166	0.988518635886949	1.01147656358766	rs1004060; rs10251370; rs10269402; rs10461959; rs10488585; rs10758733; rs10808565; rs11204682; rs12545733; rs1262781; rs12705849; rs12935657; rs1493935; rs17484848; rs17548938; rs17621538; rs17634132; rs2025489; rs2078179; rs2115536; rs2147904; rs2158241; rs2182885; rs2248116; rs2310187; rs2359851; rs2381416; rs27349; rs2834683; rs2834709; rs301161; rs337638; rs3780378; rs378952; rs3911557; rs395…
Weighted median	PSYCH_factor	bbj-a-17	5	0.0309187496984843	0.0233702358920529	0.185836407879436	NA	NA	NA	NA	NA	NA	PSYCH_factor	bbj-a-17	-0.0148869126499395	0.076724412046908	1.03140169878296	0.985223349601237	1.07974447081765	rs1105956; rs2162042; rs3782871; rs731580; rs7635983
Penalised weighted median	PSYCH_factor	bbj-a-17	5	0.0309187496984843	0.0233849005902994	0.18611246406152	NA	NA	NA	NA	NA	NA	PSYCH_factor	bbj-a-17	-0.0149156554585025	0.076753154855471	1.03140169878296	0.985195031922075	1.07977550615229	rs1105956; rs2162042; rs3782871; rs731580; rs7635983
Inverse variance weighted	PSYCH_factor	bbj-a-17	5	0.0176430560407563	0.0181110469698078	0.329977142483501	3.23112789275405	4	0.519917978323802	NA	NA	NA	PSYCH_factor	bbj-a-17	-0.017854596020067	0.0531407081015797	1.01779961411969	0.982303852864424	1.05457802235166	rs1105956; rs2162042; rs3782871; rs731580; rs7635983
Simple mode	PSYCH_factor	bbj-a-17	5	0.0358322449716165	0.0334578899640344	0.344503815347581	NA	NA	NA	NA	NA	NA	PSYCH_factor	bbj-a-17	-0.0297452193578909	0.101409709301124	1.03648195684581	0.970692815784703	1.1067299864566	rs1105956; rs2162042; rs3782871; rs731580; rs7635983
Weighted mode	PSYCH_factor	bbj-a-17	5	0.0367247579335209	0.0344850700420027	0.346914871837791	NA	NA	NA	NA	NA	NA	PSYCH_factor	bbj-a-17	-0.0308659793488043	0.104315495215846	1.03740744337	0.969605511530671	1.1099505837797	rs1105956; rs2162042; rs3782871; rs731580; rs7635983
MR Egger	PSYCH_factor	bbj-a-17	5	0.00108214870957229	0.46245975519581	0.998279867253107	3.22974501107507	3	0.35754113242677	0.000388478405870419	0.010839215782575	0.973661285541509	PSYCH_factor	bbj-a-17	-0.905338971474215	0.90750326889336	1.00108273444375	0.404404780182485	2.47812758481529	rs1105956; rs2162042; rs3782871; rs731580; rs7635983
MR Egger	PSYCH_factor	ebi-a-GCST004613	43	0.0113634509230528	0.0213587791080697	0.59757853129373	83.0185980363231	41	0.000113317110463591	-0.000420999969355535	0.000655498207247769	0.524279899778855	PSYCH_factor	ebi-a-GCST004613	-0.0304997561287637	0.0532266579748694	1.01142826018447	0.969960668612689	1.05466866709446	rs10104003; rs10121164; rs10138752; rs1025687; rs10267477; rs11920354; rs12239046; rs12266014; rs12440045; rs12550612; rs13008855; rs1451508; rs1570884; rs16978075; rs17076706; rs174555; rs1834550; rs2029582; rs2038700; rs2102928; rs218265; rs2251188; rs238914; rs249677; rs2636803; rs3117604; rs3735485; rs4760; rs4761234; rs6917586; rs6928836; rs6958010; rs7168592; rs7537229; rs7612912; rs7679673…
Weighted mode	PSYCH_factor	ebi-a-GCST004613	43	0.0050668155509967	0.0125942106891873	0.68949391262587	NA	NA	NA	NA	NA	NA	PSYCH_factor	ebi-a-GCST004613	-0.0196178373998104	0.0297514685018038	1.00507967356814	0.980573340167719	1.03019846536624	rs10104003; rs10121164; rs10138752; rs1025687; rs10267477; rs11920354; rs12239046; rs12266014; rs12440045; rs12550612; rs13008855; rs1451508; rs1570884; rs16978075; rs17076706; rs174555; rs1834550; rs2029582; rs2038700; rs2102928; rs218265; rs2251188; rs238914; rs249677; rs2636803; rs3117604; rs3735485; rs4760; rs4761234; rs6917586; rs6928836; rs6958010; rs7168592; rs7537229; rs7612912; rs7679673…
Inverse variance weighted	PSYCH_factor	ebi-a-GCST004613	43	-0.00157198622922397	0.00706044837782617	0.823810410367519	83.85384066254	42	0.000132201601614086	NA	NA	NA	PSYCH_factor	ebi-a-GCST004613	-0.0154104650497633	0.0122664925913153	0.99842924869395	0.984707668556995	1.01234203457396	rs10104003; rs10121164; rs10138752; rs1025687; rs10267477; rs11920354; rs12239046; rs12266014; rs12440045; rs12550612; rs13008855; rs1451508; rs1570884; rs16978075; rs17076706; rs174555; rs1834550; rs2029582; rs2038700; rs2102928; rs218265; rs2251188; rs238914; rs249677; rs2636803; rs3117604; rs3735485; rs4760; rs4761234; rs6917586; rs6928836; rs6958010; rs7168592; rs7537229; rs7612912; rs7679673…
Penalised weighted median	PSYCH_factor	ebi-a-GCST004613	43	0.00117943785473184	0.00847486582080086	0.889316674121009	NA	NA	NA	NA	NA	NA	PSYCH_factor	ebi-a-GCST004613	-0.0154312991540378	0.0177901748635015	1.00118013366509	0.984687153268458	1.01794936261585	rs10104003; rs10121164; rs10138752; rs1025687; rs10267477; rs11920354; rs12239046; rs12266014; rs12440045; rs12550612; rs13008855; rs1451508; rs1570884; rs16978075; rs17076706; rs174555; rs1834550; rs2029582; rs2038700; rs2102928; rs218265; rs2251188; rs238914; rs249677; rs2636803; rs3117604; rs3735485; rs4760; rs4761234; rs6917586; rs6928836; rs6958010; rs7168592; rs7537229; rs7612912; rs7679673…
Simple mode	PSYCH_factor	ebi-a-GCST004613	43	-0.00164320637484461	0.018145743385518	0.928275877366365	NA	NA	NA	NA	NA	NA	PSYCH_factor	ebi-a-GCST004613	-0.0372088634104599	0.0339224506607707	0.998358142949577	0.96347487968305	1.03450437848635	rs10104003; rs10121164; rs10138752; rs1025687; rs10267477; rs11920354; rs12239046; rs12266014; rs12440045; rs12550612; rs13008855; rs1451508; rs1570884; rs16978075; rs17076706; rs174555; rs1834550; rs2029582; rs2038700; rs2102928; rs218265; rs2251188; rs238914; rs249677; rs2636803; rs3117604; rs3735485; rs4760; rs4761234; rs6917586; rs6928836; rs6958010; rs7168592; rs7537229; rs7612912; rs7679673…
Weighted median	PSYCH_factor	ebi-a-GCST004613	43	0.000220346834177622	0.00790458516515151	0.97776118966156	NA	NA	NA	NA	NA	NA	PSYCH_factor	ebi-a-GCST004613	-0.0152726400895193	0.0157133337578746	1.00022037111232	0.98484339520531	1.01583743736182	rs10104003; rs10121164; rs10138752; rs1025687; rs10267477; rs11920354; rs12239046; rs12266014; rs12440045; rs12550612; rs13008855; rs1451508; rs1570884; rs16978075; rs17076706; rs174555; rs1834550; rs2029582; rs2038700; rs2102928; rs218265; rs2251188; rs238914; rs249677; rs2636803; rs3117604; rs3735485; rs4760; rs4761234; rs6917586; rs6928836; rs6958010; rs7168592; rs7537229; rs7612912; rs7679673…
Weighted mode	PSYCH_factor	ebi-a-GCST004904	20	-0.0312740167747664	0.0107537947930607	0.0090150459716187	NA	NA	NA	NA	NA	NA	PSYCH_factor	ebi-a-GCST004904	-0.0523514545691654	-0.0101965789803675	0.969209956899583	0.948995279498829	0.989855229890477	rs10208649; rs10504374; rs10835389; rs16937956; rs1996023; rs2005725; rs2060859; rs2390669; rs4357030; rs4790981; rs4971711; rs633715; rs6567160; rs7020996; rs713586; rs729050; rs8063946; rs939584; rs9397585; rs9568867
Simple mode	PSYCH_factor	ebi-a-GCST004904	20	-0.0728316091774012	0.0280374695946175	0.0176735125728963	NA	NA	NA	NA	NA	NA	PSYCH_factor	ebi-a-GCST004904	-0.127785049582851	-0.017878168771951	0.929757379454623	0.88004252432321	0.982280697532344	rs10208649; rs10504374; rs10835389; rs16937956; rs1996023; rs2005725; rs2060859; rs2390669; rs4357030; rs4790981; rs4971711; rs633715; rs6567160; rs7020996; rs713586; rs729050; rs8063946; rs939584; rs9397585; rs9568867
Inverse variance weighted	PSYCH_factor	ebi-a-GCST004904	20	-0.0321848552195907	0.0160409055581303	0.0448110476051065	110.548254164587	19	6.31662998221476e-15	NA	NA	NA	PSYCH_factor	ebi-a-GCST004904	-0.0636250301135261	-0.000744680325655195	0.968327565128911	0.938356789110043	0.999255596879924	rs10208649; rs10504374; rs10835389; rs16937956; rs1996023; rs2005725; rs2060859; rs2390669; rs4357030; rs4790981; rs4971711; rs633715; rs6567160; rs7020996; rs713586; rs729050; rs8063946; rs939584; rs9397585; rs9568867
Weighted median	PSYCH_factor	ebi-a-GCST004904	20	-0.0186107705097387	0.0105841189550408	0.0786850037451683	NA	NA	NA	NA	NA	NA	PSYCH_factor	ebi-a-GCST004904	-0.0393556436616187	0.00213410264214128	0.981561340519609	0.961408729417668	1.00213638145997	rs10208649; rs10504374; rs10835389; rs16937956; rs1996023; rs2005725; rs2060859; rs2390669; rs4357030; rs4790981; rs4971711; rs633715; rs6567160; rs7020996; rs713586; rs729050; rs8063946; rs939584; rs9397585; rs9568867
Penalised weighted median	PSYCH_factor	ebi-a-GCST004904	20	-0.0176269103735878	0.0111219732472489	0.112995288872395	NA	NA	NA	NA	NA	NA	PSYCH_factor	ebi-a-GCST004904	-0.0394259779381956	0.00417215719102	0.982527534815821	0.961341111808135	1.00418087275552	rs10208649; rs10504374; rs10835389; rs16937956; rs1996023; rs2005725; rs2060859; rs2390669; rs4357030; rs4790981; rs4971711; rs633715; rs6567160; rs7020996; rs713586; rs729050; rs8063946; rs939584; rs9397585; rs9568867
MR Egger	PSYCH_factor	ebi-a-GCST004904	20	-0.0106270046180624	0.0326733536674862	0.748742082863637	107.110274086944	18	1.08357855941358e-14	-0.000892615108172767	0.00117433463063687	0.457034271189514	PSYCH_factor	ebi-a-GCST004904	-0.0746667778063353	0.0534127685702106	0.989429262502145	0.928052682560888	1.05486497037447	rs10208649; rs10504374; rs10835389; rs16937956; rs1996023; rs2005725; rs2060859; rs2390669; rs4357030; rs4790981; rs4971711; rs633715; rs6567160; rs7020996; rs713586; rs729050; rs8063946; rs939584; rs9397585; rs9568867
Inverse variance weighted	PSYCH_factor	ebi-a-GCST003375	6	-0.0135598206393303	0.0119157408755805	0.255130731811687	1.76707135683865	5	0.880343916236924	NA	NA	NA	PSYCH_factor	ebi-a-GCST003375	-0.036914672755468	0.00979503147680743	0.986531699595552	0.963758366686541	1.00984315980878	rs3004126; rs3827143; rs4714704; rs6048693; rs6048998; rs6138132
Weighted median	PSYCH_factor	ebi-a-GCST003375	6	-0.010979139507365	0.0125371303624735	0.381176904484572	NA	NA	NA	NA	NA	NA	PSYCH_factor	ebi-a-GCST003375	-0.035551915017813	0.013593636003083	0.989080911275231	0.965072631166623	1.01368644955401	rs3004126; rs3827143; rs4714704; rs6048693; rs6048998; rs6138132
Penalised weighted median	PSYCH_factor	ebi-a-GCST003375	6	-0.010979139507365	0.0128362449543491	0.39237218710268	NA	NA	NA	NA	NA	NA	PSYCH_factor	ebi-a-GCST003375	-0.0361381796178892	0.0141799006031592	0.989080911275231	0.964507009064776	1.01428091227416	rs3004126; rs3827143; rs4714704; rs6048693; rs6048998; rs6138132
Weighted mode	PSYCH_factor	ebi-a-GCST003375	6	-0.010224460318891	0.0134333197961837	0.480916586167384	NA	NA	NA	NA	NA	NA	PSYCH_factor	ebi-a-GCST003375	-0.036553767119411	0.0161048464816291	0.989827631786461	0.964106255286577	1.01623522850888	rs3004126; rs3827143; rs4714704; rs6048693; rs6048998; rs6138132
Simple mode	PSYCH_factor	ebi-a-GCST003375	6	-0.0141520780986089	0.0233408054577455	0.570771537003633	NA	NA	NA	NA	NA	NA	PSYCH_factor	ebi-a-GCST003375	-0.0599000567957901	0.0315959005985722	0.985947591825817	0.941858661252978	1.03210034989106	rs3004126; rs3827143; rs4714704; rs6048693; rs6048998; rs6138132
MR Egger	PSYCH_factor	ebi-a-GCST003375	6	0.00169908474342303	0.0204508169767569	0.937778311062166	0.924235803360503	4	0.921058340959564	-0.000660886753825038	0.000719872567051276	0.410535108491752	PSYCH_factor	ebi-a-GCST003375	-0.0383845165310205	0.0417826860178665	1.00170052900576	0.962342833011659	1.04266786782239	rs3004126; rs3827143; rs4714704; rs6048693; rs6048998; rs6138132
Penalised weighted median	PSYCH_factor	ebi-a-GCST006945	3	-0.156247154568128	0.0554827068926122	0.0048604251212674	NA	NA	NA	NA	NA	NA	PSYCH_factor	ebi-a-GCST006945	-0.264993260077648	-0.0475010490586083	0.855347761137741	0.767211120901812	0.953609472739875	rs10789942; rs1557339; rs2109648
Weighted median	PSYCH_factor	ebi-a-GCST006945	3	-0.155305309088319	0.0583516597243292	0.00777839689221621	NA	NA	NA	NA	NA	NA	PSYCH_factor	ebi-a-GCST006945	-0.269674562148004	-0.0409360560286333	0.85615374605728	0.763627967348817	0.959890507196533	rs10789942; rs1557339; rs2109648
Inverse variance weighted	PSYCH_factor	ebi-a-GCST006945	3	-0.160745740715994	0.0726960212234165	0.0270217060938423	7.12037802508714	2	0.0284334499275562	NA	NA	NA	PSYCH_factor	ebi-a-GCST006945	-0.30322994231389	-0.0182615391180975	0.851508547539036	0.738429280709877	0.981904192416378	rs10789942; rs1557339; rs2109648
Simple mode	PSYCH_factor	ebi-a-GCST006945	3	-0.216226839460951	0.0900110389060145	0.138244490755026	NA	NA	NA	NA	NA	NA	PSYCH_factor	ebi-a-GCST006945	-0.392648475716739	-0.0398052032051621	0.805552550040381	0.675266078294119	0.960976616085726	rs10789942; rs1557339; rs2109648
Weighted mode	PSYCH_factor	ebi-a-GCST006945	3	-0.189100033741676	0.0888346856199112	0.167065471714992	NA	NA	NA	NA	NA	NA	PSYCH_factor	ebi-a-GCST006945	-0.363216017556702	-0.0149840499266502	0.827703704254748	0.695436190845365	0.985127652336066	rs10789942; rs1557339; rs2109648
MR Egger	PSYCH_factor	ebi-a-GCST006945	3	-0.0422534674887434	1.00934816421991	0.973365289467059	7.02259525586333	1	0.00804874890431672	-0.00173024053120543	0.0146630438865148	0.925224586957844	PSYCH_factor	ebi-a-GCST006945	-2.02057586935976	1.93606893438228	0.958626769056231	0.132579094854124	6.93144936132142	rs10789942; rs1557339; rs2109648
Penalised weighted median	PSYCH_factor	ebi-a-GCST006478	21	-0.029731819987296	0.0229160365621437	0.194485276616005	NA	NA	NA	NA	NA	NA	PSYCH_factor	ebi-a-GCST006478	-0.0746472516490977	0.0151836116745057	0.970705822544617	0.928070804040413	1.01529946833775	rs10005233; rs13262595; rs13328187; rs17196295; rs1724725; rs17532098; rs1890184; rs1998122; rs2236939; rs2488401; rs2672852; rs3124377; rs332828; rs3742020; rs4684833; rs488359; rs502652; rs6478623; rs6807666; rs7033345; rs998884
Simple mode	PSYCH_factor	ebi-a-GCST006478	21	-0.0548761833843996	0.0609465074327485	0.378622383976994	NA	NA	NA	NA	NA	NA	PSYCH_factor	ebi-a-GCST006478	-0.174331337952587	0.0645789711837875	0.94660234579659	0.840018521525632	1.06670981425529	rs10005233; rs13262595; rs13328187; rs17196295; rs1724725; rs17532098; rs1890184; rs1998122; rs2236939; rs2488401; rs2672852; rs3124377; rs332828; rs3742020; rs4684833; rs488359; rs502652; rs6478623; rs6807666; rs7033345; rs998884
Weighted mode	PSYCH_factor	ebi-a-GCST006478	21	-0.0588493461044052	0.0673757214681344	0.392784641964926	NA	NA	NA	NA	NA	NA	PSYCH_factor	ebi-a-GCST006478	-0.190905760181949	0.0732070679731383	0.942848802302932	0.826210446404604	1.07595330932034	rs10005233; rs13262595; rs13328187; rs17196295; rs1724725; rs17532098; rs1890184; rs1998122; rs2236939; rs2488401; rs2672852; rs3124377; rs332828; rs3742020; rs4684833; rs488359; rs502652; rs6478623; rs6807666; rs7033345; rs998884
MR Egger	PSYCH_factor	ebi-a-GCST006478	21	-0.094394914219427	0.167089049547548	0.578726067928122	124.991371154929	19	1.28486722336629e-17	0.00137434878982268	0.00282137247076532	0.631745277060994	PSYCH_factor	ebi-a-GCST006478	-0.421889451332622	0.233099622893768	0.90992334960751	0.655806533924664	1.26250724768787	rs10005233; rs13262595; rs13328187; rs17196295; rs1724725; rs17532098; rs1890184; rs1998122; rs2236939; rs2488401; rs2672852; rs3124377; rs332828; rs3742020; rs4684833; rs488359; rs502652; rs6478623; rs6807666; rs7033345; rs998884
Inverse variance weighted	PSYCH_factor	ebi-a-GCST006478	21	-0.0146464811760561	0.0327707639647051	0.654920234298047	126.552358963393	20	1.72291157777957e-17	NA	NA	NA	PSYCH_factor	ebi-a-GCST006478	-0.0788771785468781	0.049584216194766	0.985460256782116	0.924153423341257	1.05083408573651	rs10005233; rs13262595; rs13328187; rs17196295; rs1724725; rs17532098; rs1890184; rs1998122; rs2236939; rs2488401; rs2672852; rs3124377; rs332828; rs3742020; rs4684833; rs488359; rs502652; rs6478623; rs6807666; rs7033345; rs998884
Weighted median	PSYCH_factor	ebi-a-GCST006478	21	-0.00472392564312826	0.0233322978698254	0.839554827372415	NA	NA	NA	NA	NA	NA	PSYCH_factor	ebi-a-GCST006478	-0.0504552294679861	0.0410073781817296	0.995287214544903	0.950796495384388	1.04185979254801	rs10005233; rs13262595; rs13328187; rs17196295; rs1724725; rs17532098; rs1890184; rs1998122; rs2236939; rs2488401; rs2672852; rs3124377; rs332828; rs3742020; rs4684833; rs488359; rs502652; rs6478623; rs6807666; rs7033345; rs998884
Inverse variance weighted	PSYCH_factor	ebi-a-GCST006572	57	0.245890650042014	0.00974800785067434	2.14639441323361e-140	124.67250188859	56	3.86130073831681e-07	NA	NA	NA	PSYCH_factor	ebi-a-GCST006572	0.226784554654692	0.264996745429335	1.27875973357299	1.25455954980652	1.30342673367705	rs1009950; rs10189857; rs1043254; rs10996426; rs11079849; rs11138947; rs11637716; rs12446238; rs1245214; rs13012916; rs13413443; rs1408579; rs1473474; rs1479073; rs16895888; rs17002025; rs17049085; rs17428810; rs17698580; rs1862451; rs1892419; rs2208590; rs2239647; rs2242511; rs2295499; rs2352974; rs2439649; rs2530241; rs2652430; rs2721173; rs2737339; rs276626; rs2799399; rs2836921; rs2977464; rs…
Penalised weighted median	PSYCH_factor	ebi-a-GCST006572	57	0.23190268718945	0.0129930778974682	2.98653860412858e-71	NA	NA	NA	NA	NA	NA	PSYCH_factor	ebi-a-GCST006572	0.206436254510413	0.257369119868488	1.26099701169415	1.22928937006667	1.29352250350569	rs1009950; rs10189857; rs1043254; rs10996426; rs11079849; rs11138947; rs11637716; rs12446238; rs1245214; rs13012916; rs13413443; rs1408579; rs1473474; rs1479073; rs16895888; rs17002025; rs17049085; rs17428810; rs17698580; rs1862451; rs1892419; rs2208590; rs2239647; rs2242511; rs2295499; rs2352974; rs2439649; rs2530241; rs2652430; rs2721173; rs2737339; rs276626; rs2799399; rs2836921; rs2977464; rs…
Weighted median	PSYCH_factor	ebi-a-GCST006572	57	0.229046357185213	0.0131072207707281	2.2283776289711e-68	NA	NA	NA	NA	NA	NA	PSYCH_factor	ebi-a-GCST006572	0.203356204474586	0.25473650989584	1.25740032719865	1.2255089222712	1.29012164179852	rs1009950; rs10189857; rs1043254; rs10996426; rs11079849; rs11138947; rs11637716; rs12446238; rs1245214; rs13012916; rs13413443; rs1408579; rs1473474; rs1479073; rs16895888; rs17002025; rs17049085; rs17428810; rs17698580; rs1862451; rs1892419; rs2208590; rs2239647; rs2242511; rs2295499; rs2352974; rs2439649; rs2530241; rs2652430; rs2721173; rs2737339; rs276626; rs2799399; rs2836921; rs2977464; rs…
Simple mode	PSYCH_factor	ebi-a-GCST006572	57	0.229396415759111	0.0331249885466944	4.60027518891933e-09	NA	NA	NA	NA	NA	NA	PSYCH_factor	ebi-a-GCST006572	0.16447143820759	0.294321393310632	1.25784056801454	1.17876990128958	1.34221521334423	rs1009950; rs10189857; rs1043254; rs10996426; rs11079849; rs11138947; rs11637716; rs12446238; rs1245214; rs13012916; rs13413443; rs1408579; rs1473474; rs1479073; rs16895888; rs17002025; rs17049085; rs17428810; rs17698580; rs1862451; rs1892419; rs2208590; rs2239647; rs2242511; rs2295499; rs2352974; rs2439649; rs2530241; rs2652430; rs2721173; rs2737339; rs276626; rs2799399; rs2836921; rs2977464; rs…
Weighted mode	PSYCH_factor	ebi-a-GCST006572	57	0.214691971963438	0.0321744027863899	1.20026674745755e-08	NA	NA	NA	NA	NA	NA	PSYCH_factor	ebi-a-GCST006572	0.151630142502114	0.277753801424762	1.23948004355413	1.16372974265551	1.32016113540524	rs1009950; rs10189857; rs1043254; rs10996426; rs11079849; rs11138947; rs11637716; rs12446238; rs1245214; rs13012916; rs13413443; rs1408579; rs1473474; rs1479073; rs16895888; rs17002025; rs17049085; rs17428810; rs17698580; rs1862451; rs1892419; rs2208590; rs2239647; rs2242511; rs2295499; rs2352974; rs2439649; rs2530241; rs2652430; rs2721173; rs2737339; rs276626; rs2799399; rs2836921; rs2977464; rs…
MR Egger	PSYCH_factor	ebi-a-GCST006572	57	0.225653036215485	0.0525304863835449	7.14730912259371e-05	124.32484766461	55	2.78933593868639e-07	0.000421037412986918	0.00107360507675751	0.696447038833363	PSYCH_factor	ebi-a-GCST006572	0.122693282903737	0.328612789527233	1.2531407953676	1.13053761255044	1.38903990064682	rs1009950; rs10189857; rs1043254; rs10996426; rs11079849; rs11138947; rs11637716; rs12446238; rs1245214; rs13012916; rs13413443; rs1408579; rs1473474; rs1479073; rs16895888; rs17002025; rs17049085; rs17428810; rs17698580; rs1862451; rs1892419; rs2208590; rs2239647; rs2242511; rs2295499; rs2352974; rs2439649; rs2530241; rs2652430; rs2721173; rs2737339; rs276626; rs2799399; rs2836921; rs2977464; rs…
Penalised weighted median	PSYCH_factor	ebi-a-GCST006941	12	-0.0640330532620809	0.0334663085609593	0.0557021453848911	NA	NA	NA	NA	NA	NA	PSYCH_factor	ebi-a-GCST006941	-0.129627018041561	0.00156091151739939	0.937973995918035	0.878423005760037	1.00156213037388	rs11682175; rs12886000; rs13223152; rs1542212; rs2587410; rs3124405; rs3774800; rs4411173; rs4734804; rs507078; rs7231748; rs999483
Weighted mode	PSYCH_factor	ebi-a-GCST006941	12	-0.0729383458865577	0.0361061991703099	0.0684038090323984	NA	NA	NA	NA	NA	NA	PSYCH_factor	ebi-a-GCST006941	-0.143706496260365	-0.0021701955127502	0.929658145507673	0.866141926650723	0.997832157658943	rs11682175; rs12886000; rs13223152; rs1542212; rs2587410; rs3124405; rs3774800; rs4411173; rs4734804; rs507078; rs7231748; rs999483
Simple mode	PSYCH_factor	ebi-a-GCST006941	12	-0.0729383458865577	0.0432512773745677	0.11984221144007	NA	NA	NA	NA	NA	NA	PSYCH_factor	ebi-a-GCST006941	-0.15771084954071	0.0118341577675951	0.929658145507673	0.854096708722874	1.01190445845541	rs11682175; rs12886000; rs13223152; rs1542212; rs2587410; rs3124405; rs3774800; rs4411173; rs4734804; rs507078; rs7231748; rs999483
Weighted median	PSYCH_factor	ebi-a-GCST006941	12	-0.0383121048733973	0.0332561117077498	0.249307924072526	NA	NA	NA	NA	NA	NA	PSYCH_factor	ebi-a-GCST006941	-0.103494083820587	0.0268698740737924	0.962412520374457	0.901681357234758	1.02723412427431	rs11682175; rs12886000; rs13223152; rs1542212; rs2587410; rs3124405; rs3774800; rs4411173; rs4734804; rs507078; rs7231748; rs999483
Inverse variance weighted	PSYCH_factor	ebi-a-GCST006941	12	0.0361520267837712	0.0507334730430941	0.476101194637344	82.419046724014	11	5.01667011732396e-13	NA	NA	NA	PSYCH_factor	ebi-a-GCST006941	-0.0632855803806931	0.135589633948236	1.03681345792542	0.938675368139132	1.145211841093	rs11682175; rs12886000; rs13223152; rs1542212; rs2587410; rs3124405; rs3774800; rs4411173; rs4734804; rs507078; rs7231748; rs999483
MR Egger	PSYCH_factor	ebi-a-GCST006941	12	-0.0199782884131897	0.407691313472979	0.961881460223817	82.2604223066837	10	1.80739341766206e-13	0.000899156988423578	0.00647509241944532	0.892314346208447	PSYCH_factor	ebi-a-GCST006941	-0.819053262820229	0.779096685993849	0.980219955206373	0.440848824972704	2.17950260079354	rs11682175; rs12886000; rs13223152; rs1542212; rs2587410; rs3124405; rs3774800; rs4411173; rs4734804; rs507078; rs7231748; rs999483
Weighted mode	PSYCH_factor	ebi-a-GCST004605	26	0.0188075603883066	0.00686048751772543	0.0111341404268049	NA	NA	NA	NA	NA	NA	PSYCH_factor	ebi-a-GCST004605	0.00536100485356479	0.0322541159230485	1.01898553656717	1.00537540075409	1.03277991778423	rs10484494; rs11082512; rs11085824; rs11089824; rs11167695; rs11224283; rs11704654; rs1175550; rs12028034; rs12451471; rs12550612; rs13055107; rs1341270; rs1472360; rs1548355; rs2075672; rs2161037; rs218265; rs2238368; rs2266959; rs2288490; rs333548; rs3811444; rs710220; rs7289616; rs7776054
Penalised weighted median	PSYCH_factor	ebi-a-GCST004605	26	0.0174135267086298	0.00708092971449953	0.0139241304741878	NA	NA	NA	NA	NA	NA	PSYCH_factor	ebi-a-GCST004605	0.00353490446821073	0.0312921489490489	1.0175660260627	1.00354115961128	1.03178689531589	rs10484494; rs11082512; rs11085824; rs11089824; rs11167695; rs11224283; rs11704654; rs1175550; rs12028034; rs12451471; rs12550612; rs13055107; rs1341270; rs1472360; rs1548355; rs2075672; rs2161037; rs218265; rs2238368; rs2266959; rs2288490; rs333548; rs3811444; rs710220; rs7289616; rs7776054
Inverse variance weighted	PSYCH_factor	ebi-a-GCST004605	26	0.0158725979986083	0.00653800060952754	0.015193023185726	42.2707177618061	25	0.0168050896784945	NA	NA	NA	PSYCH_factor	ebi-a-GCST004605	0.00305811680393429	0.0286870791932823	1.01599923682408	1.0030627976134	1.02910251649565	rs10484494; rs11082512; rs11085824; rs11089824; rs11167695; rs11224283; rs11704654; rs1175550; rs12028034; rs12451471; rs12550612; rs13055107; rs1341270; rs1472360; rs1548355; rs2075672; rs2161037; rs218265; rs2238368; rs2266959; rs2288490; rs333548; rs3811444; rs710220; rs7289616; rs7776054
Weighted median	PSYCH_factor	ebi-a-GCST004605	26	0.0173096857169523	0.00717635228559711	0.015863317009135	NA	NA	NA	NA	NA	NA	PSYCH_factor	ebi-a-GCST004605	0.00324403523718194	0.0313753361967226	1.01746036648345	1.00324930281402	1.03187273039804	rs10484494; rs11082512; rs11085824; rs11089824; rs11167695; rs11224283; rs11704654; rs1175550; rs12028034; rs12451471; rs12550612; rs13055107; rs1341270; rs1472360; rs1548355; rs2075672; rs2161037; rs218265; rs2238368; rs2266959; rs2288490; rs333548; rs3811444; rs710220; rs7289616; rs7776054
Simple mode	PSYCH_factor	ebi-a-GCST004605	26	0.0181027198014795	0.0105939549957048	0.0998801545847767	NA	NA	NA	NA	NA	NA	PSYCH_factor	ebi-a-GCST004605	-0.002661431990102	0.0388668715930609	1.01826756726029	0.997342106480188	1.03963206987569	rs10484494; rs11082512; rs11085824; rs11089824; rs11167695; rs11224283; rs11704654; rs1175550; rs12028034; rs12451471; rs12550612; rs13055107; rs1341270; rs1472360; rs1548355; rs2075672; rs2161037; rs218265; rs2238368; rs2266959; rs2288490; rs333548; rs3811444; rs710220; rs7289616; rs7776054
MR Egger	PSYCH_factor	ebi-a-GCST004605	26	0.0142800602556307	0.0158747236841518	0.37729882303479	42.2492017216766	24	0.0120998604667928	7.05830787226293e-05	0.000638444364454414	0.912888722393018	PSYCH_factor	ebi-a-GCST004605	-0.0168343981653069	0.0453945186765683	1.01438250738562	0.983306508514447	1.04644061885086	rs10484494; rs11082512; rs11085824; rs11089824; rs11167695; rs11224283; rs11704654; rs1175550; rs12028034; rs12451471; rs12550612; rs13055107; rs1341270; rs1472360; rs1548355; rs2075672; rs2161037; rs218265; rs2238368; rs2266959; rs2288490; rs333548; rs3811444; rs710220; rs7289616; rs7776054
Inverse variance weighted	PSYCH_factor	ebi-a-GCST005522	2	-0.00144018651787032	0.00786526479548743	0.854713916090274	6.83315906205978	1	0.00894808674877722	NA	NA	NA	PSYCH_factor	ebi-a-GCST005522	-0.0168561055170257	0.013975732481285	0.998560850053055	0.983285163765889	1.01407384958377	rs10995245; rs7553711
Weighted median	PSYCH_factor	ebi-a-GCST006979	425	0.00508818857667514	0.00483701963835359	0.292833325955408	NA	NA	NA	NA	NA	NA	PSYCH_factor	ebi-a-GCST006979	-0.0043923699144979	0.0145687470678482	1.00510115539138	0.995617262434128	1.01467538851147	rs10062661; rs10091993; rs10100205; rs10128457; rs1014985; rs10160490; rs10165846; rs1022463; rs10248138; rs1048932; rs10503374; rs10506983; rs10510789; rs10737461; rs10751506; rs10756762; rs10769199; rs10777536; rs10783618; rs10787453; rs10795075; rs10799809; rs10804127; rs10821277; rs10832608; rs10840147; rs10896808; rs11003129; rs11023759; rs11049943; rs11055259; rs11055391; rs11072526; rs1112…
Penalised weighted median	PSYCH_factor	ebi-a-GCST006979	425	0.00512361993026279	0.00501082109913413	0.306539086670195	NA	NA	NA	NA	NA	NA	PSYCH_factor	ebi-a-GCST006979	-0.00469758942404011	0.0149448292845657	1.0051367681167	0.995313426992207	1.01505706164657	rs10062661; rs10091993; rs10100205; rs10128457; rs1014985; rs10160490; rs10165846; rs1022463; rs10248138; rs1048932; rs10503374; rs10506983; rs10510789; rs10737461; rs10751506; rs10756762; rs10769199; rs10777536; rs10783618; rs10787453; rs10795075; rs10799809; rs10804127; rs10821277; rs10832608; rs10840147; rs10896808; rs11003129; rs11023759; rs11049943; rs11055259; rs11055391; rs11072526; rs1112…
MR Egger	PSYCH_factor	ebi-a-GCST006979	425	0.00535741901133265	0.00572255279161946	0.349707533010265	832.250575665554	423	5.53762556670235e-29	-0.000167389007122684	0.000132258478788678	0.206345731598684	PSYCH_factor	ebi-a-GCST006979	-0.00585878446024149	0.0165736224829068	1.00537179564298	0.994158344748993	1.01671172687243	rs10062661; rs10091993; rs10100205; rs10128457; rs1014985; rs10160490; rs10165846; rs1022463; rs10248138; rs1048932; rs10503374; rs10506983; rs10510789; rs10737461; rs10751506; rs10756762; rs10769199; rs10777536; rs10783618; rs10787453; rs10795075; rs10799809; rs10804127; rs10821277; rs10832608; rs10840147; rs10896808; rs11003129; rs11023759; rs11049943; rs11055259; rs11055391; rs11072526; rs1112…
Weighted mode	PSYCH_factor	ebi-a-GCST006979	425	0.00270818795291905	0.00457127693969198	0.553874625600603	NA	NA	NA	NA	NA	NA	PSYCH_factor	ebi-a-GCST006979	-0.00625151484887723	0.0116678907547153	1.00271185840659	0.993767985213938	1.01173622610991	rs10062661; rs10091993; rs10100205; rs10128457; rs1014985; rs10160490; rs10165846; rs1022463; rs10248138; rs1048932; rs10503374; rs10506983; rs10510789; rs10737461; rs10751506; rs10756762; rs10769199; rs10777536; rs10783618; rs10787453; rs10795075; rs10799809; rs10804127; rs10821277; rs10832608; rs10840147; rs10896808; rs11003129; rs11023759; rs11049943; rs11055259; rs11055391; rs11072526; rs1112…
Simple mode	PSYCH_factor	ebi-a-GCST006979	425	-0.00362418191079933	0.0119108910074617	0.761067951318673	NA	NA	NA	NA	NA	NA	PSYCH_factor	ebi-a-GCST006979	-0.0269695282854243	0.0197211644638256	0.996382377509891	0.973390901962168	1.01991691129537	rs10062661; rs10091993; rs10100205; rs10128457; rs1014985; rs10160490; rs10165846; rs1022463; rs10248138; rs1048932; rs10503374; rs10506983; rs10510789; rs10737461; rs10751506; rs10756762; rs10769199; rs10777536; rs10783618; rs10787453; rs10795075; rs10799809; rs10804127; rs10821277; rs10832608; rs10840147; rs10896808; rs11003129; rs11023759; rs11049943; rs11055259; rs11055391; rs11072526; rs1112…
Inverse variance weighted	PSYCH_factor	ebi-a-GCST006979	425	-0.000778434136647634	0.00304247578128487	0.798062423460752	835.402099217662	424	3.56395424589084e-29	NA	NA	NA	PSYCH_factor	ebi-a-GCST006979	-0.00674168666796599	0.00518481839467072	0.999221868764604	0.993280987518897	1.00519828282572	rs10062661; rs10091993; rs10100205; rs10128457; rs1014985; rs10160490; rs10165846; rs1022463; rs10248138; rs1048932; rs10503374; rs10506983; rs10510789; rs10737461; rs10751506; rs10756762; rs10769199; rs10777536; rs10783618; rs10787453; rs10795075; rs10799809; rs10804127; rs10821277; rs10832608; rs10840147; rs10896808; rs11003129; rs11023759; rs11049943; rs11055259; rs11055391; rs11072526; rs1112…
Inverse variance weighted	PSYCH_factor	ebi-a-GCST006061	31	0.00682637542044242	0.00412369103559041	0.0978425365530568	99.4963759883084	30	2.22959003437926e-09	NA	NA	NA	PSYCH_factor	ebi-a-GCST006061	-0.00125605900931478	0.0149088098501996	1.00684972822924	0.998744729502629	1.01502050052382	rs10516564; rs10760361; rs10842383; rs10873299; rs11773845; rs12142379; rs12591736; rs12809354; rs13229728; rs13240764; rs1443926; rs17042026; rs17079881; rs17341992; rs174048; rs17490701; rs17507821; rs1822273; rs2660824; rs3781339; rs3782464; rs4918053; rs608930; rs6793245; rs6882776; rs6907805; rs6993266; rs7919685; rs7966951; rs883079; rs928462
Weighted median	PSYCH_factor	ebi-a-GCST006061	31	0.0050739846328148	0.00363312863149499	0.162537436021197	NA	NA	NA	NA	NA	NA	PSYCH_factor	ebi-a-GCST006061	-0.00204694748491537	0.012194916750545	1.00508687909238	0.997955146083369	1.01226957793479	rs10516564; rs10760361; rs10842383; rs10873299; rs11773845; rs12142379; rs12591736; rs12809354; rs13229728; rs13240764; rs1443926; rs17042026; rs17079881; rs17341992; rs174048; rs17490701; rs17507821; rs1822273; rs2660824; rs3781339; rs3782464; rs4918053; rs608930; rs6793245; rs6882776; rs6907805; rs6993266; rs7919685; rs7966951; rs883079; rs928462
Penalised weighted median	PSYCH_factor	ebi-a-GCST006061	31	0.0048542932227542	0.00360730813310277	0.178404771870056	NA	NA	NA	NA	NA	NA	PSYCH_factor	ebi-a-GCST006061	-0.00221603071812723	0.0119246171636356	1.00486609439182	0.997786422865205	1.01199599886185	rs10516564; rs10760361; rs10842383; rs10873299; rs11773845; rs12142379; rs12591736; rs12809354; rs13229728; rs13240764; rs1443926; rs17042026; rs17079881; rs17341992; rs174048; rs17490701; rs17507821; rs1822273; rs2660824; rs3781339; rs3782464; rs4918053; rs608930; rs6793245; rs6882776; rs6907805; rs6993266; rs7919685; rs7966951; rs883079; rs928462
Weighted mode	PSYCH_factor	ebi-a-GCST006061	31	0.00488885592485958	0.00359785183941237	0.184331005695326	NA	NA	NA	NA	NA	NA	PSYCH_factor	ebi-a-GCST006061	-0.00216293368038868	0.0119406455301078	1.0049008258795	0.997839403775107	1.01201221963459	rs10516564; rs10760361; rs10842383; rs10873299; rs11773845; rs12142379; rs12591736; rs12809354; rs13229728; rs13240764; rs1443926; rs17042026; rs17079881; rs17341992; rs174048; rs17490701; rs17507821; rs1822273; rs2660824; rs3781339; rs3782464; rs4918053; rs608930; rs6793245; rs6882776; rs6907805; rs6993266; rs7919685; rs7966951; rs883079; rs928462
MR Egger	PSYCH_factor	ebi-a-GCST006061	31	0.00810908006824076	0.00781616138970104	0.308087736148501	99.3668469145154	29	1.23508317770983e-09	-0.000123545702099834	0.00063542715043249	0.847195333555607	PSYCH_factor	ebi-a-GCST006061	-0.00721059625557328	0.0234287563920548	1.00814204771018	0.992815337723021	1.02370536568486	rs10516564; rs10760361; rs10842383; rs10873299; rs11773845; rs12142379; rs12591736; rs12809354; rs13229728; rs13240764; rs1443926; rs17042026; rs17079881; rs17341992; rs174048; rs17490701; rs17507821; rs1822273; rs2660824; rs3781339; rs3782464; rs4918053; rs608930; rs6793245; rs6882776; rs6907805; rs6993266; rs7919685; rs7966951; rs883079; rs928462
Simple mode	PSYCH_factor	ebi-a-GCST006061	31	-0.00449792635027851	0.00791467913738799	0.574059681781545	NA	NA	NA	NA	NA	NA	PSYCH_factor	ebi-a-GCST006061	-0.020010697459559	0.0110148447590019	0.995512174170973	0.980188187727173	1.01107573150888	rs10516564; rs10760361; rs10842383; rs10873299; rs11773845; rs12142379; rs12591736; rs12809354; rs13229728; rs13240764; rs1443926; rs17042026; rs17079881; rs17341992; rs174048; rs17490701; rs17507821; rs1822273; rs2660824; rs3781339; rs3782464; rs4918053; rs608930; rs6793245; rs6882776; rs6907805; rs6993266; rs7919685; rs7966951; rs883079; rs928462
Inverse variance weighted	PSYCH_factor	ebi-a-GCST006098	2	-0.393905975270494	0.516761700285384	0.445905764161443	43.0637942439336	1	5.29837298656355e-11	NA	NA	NA	PSYCH_factor	ebi-a-GCST006098	-1.40675890782985	0.618946957288859	0.674417465179131	0.244935857746704	1.85697154154133	rs13243553; rs3781411
Inverse variance weighted	PSYCH_factor	ebi-a-GCST005195	25	-0.00207511850450877	0.00354611936223118	0.558426620065484	32.0831585736017	24	0.124943841548823	NA	NA	NA	PSYCH_factor	ebi-a-GCST005195	-0.00902551245448188	0.00487527544546434	0.997927033065384	0.991015095222855	1.0048871789372	rs10131519; rs10793514; rs10965228; rs1148497; rs1169288; rs12127701; rs12740374; rs13139571; rs15285; rs16905599; rs16986953; rs17035665; rs17228058; rs17263917; rs2107595; rs2140480; rs246600; rs2891168; rs6460942; rs6905288; rs7500448; rs7766436; rs783144; rs9365237; rs9515203
Simple mode	PSYCH_factor	ebi-a-GCST005195	25	0.00378596357198505	0.00813751826068438	0.645947890936917	NA	NA	NA	NA	NA	NA	PSYCH_factor	ebi-a-GCST005195	-0.0121635722189563	0.0197354993629264	1.003793139385	0.987910104997009	1.01993153180617	rs10131519; rs10793514; rs10965228; rs1148497; rs1169288; rs12127701; rs12740374; rs13139571; rs15285; rs16905599; rs16986953; rs17035665; rs17228058; rs17263917; rs2107595; rs2140480; rs246600; rs2891168; rs6460942; rs6905288; rs7500448; rs7766436; rs783144; rs9365237; rs9515203
Penalised weighted median	PSYCH_factor	ebi-a-GCST005195	25	0.00177025570010308	0.004738658196851	0.708718736311749	NA	NA	NA	NA	NA	NA	PSYCH_factor	ebi-a-GCST005195	-0.00751751436572488	0.011058025765931	1.00177182352774	0.992510671472024	1.01111939171969	rs10131519; rs10793514; rs10965228; rs1148497; rs1169288; rs12127701; rs12740374; rs13139571; rs15285; rs16905599; rs16986953; rs17035665; rs17228058; rs17263917; rs2107595; rs2140480; rs246600; rs2891168; rs6460942; rs6905288; rs7500448; rs7766436; rs783144; rs9365237; rs9515203
Weighted mode	PSYCH_factor	ebi-a-GCST005195	25	0.00184628846479586	0.00491424180670676	0.71043908876689	NA	NA	NA	NA	NA	NA	PSYCH_factor	ebi-a-GCST005195	-0.0077856254763494	0.0114782024059411	1.00184799390476	0.992244604003005	1.01154432973661	rs10131519; rs10793514; rs10965228; rs1148497; rs1169288; rs12127701; rs12740374; rs13139571; rs15285; rs16905599; rs16986953; rs17035665; rs17228058; rs17263917; rs2107595; rs2140480; rs246600; rs2891168; rs6460942; rs6905288; rs7500448; rs7766436; rs783144; rs9365237; rs9515203
Weighted median	PSYCH_factor	ebi-a-GCST005195	25	0.00172247776691603	0.00468842868803815	0.713328773780235	NA	NA	NA	NA	NA	NA	PSYCH_factor	ebi-a-GCST005195	-0.00746684246163873	0.0109117979954708	1.00172396208386	0.992560965151801	1.010971548795	rs10131519; rs10793514; rs10965228; rs1148497; rs1169288; rs12127701; rs12740374; rs13139571; rs15285; rs16905599; rs16986953; rs17035665; rs17228058; rs17263917; rs2107595; rs2140480; rs246600; rs2891168; rs6460942; rs6905288; rs7500448; rs7766436; rs783144; rs9365237; rs9515203
MR Egger	PSYCH_factor	ebi-a-GCST005195	25	0.00168812375753592	0.00851007007238523	0.844500259633908	31.7541846284311	23	0.105364509657054	-0.000290842949782011	0.000595819007776966	0.630072208037422	PSYCH_factor	ebi-a-GCST005195	-0.0149916135843391	0.018367861099411	1.00168954944058	0.985120201195903	1.01853758783993	rs10131519; rs10793514; rs10965228; rs1148497; rs1169288; rs12127701; rs12740374; rs13139571; rs15285; rs16905599; rs16986953; rs17035665; rs17228058; rs17263917; rs2107595; rs2140480; rs246600; rs2891168; rs6460942; rs6905288; rs7500448; rs7766436; rs783144; rs9365237; rs9515203
Inverse variance weighted	PSYCH_factor	bbj-a-148	15	0.00179822945507853	0.00166785063630818	0.280957112302606	22.6980196880171	14	0.0653643811021381	NA	NA	NA	PSYCH_factor	bbj-a-148	-0.00147075779208551	0.00506721670224257	1.00179984723924	0.998530323242111	1.00508007675718	rs10176241; rs10193919; rs13255059; rs13417654; rs168999; rs17101395; rs3110641; rs4527381; rs4975759; rs6545944; rs6861105; rs7808935; rs9394816; rs9756444; rs9969411
Simple mode	PSYCH_factor	bbj-a-148	15	0.00194083190096121	0.0028558824210651	0.507845046379056	NA	NA	NA	NA	NA	NA	PSYCH_factor	bbj-a-148	-0.00365669764432639	0.0075383614462488	1.00194271653425	0.996349979932732	1.0075668464246	rs10176241; rs10193919; rs13255059; rs13417654; rs168999; rs17101395; rs3110641; rs4527381; rs4975759; rs6545944; rs6861105; rs7808935; rs9394816; rs9756444; rs9969411
Penalised weighted median	PSYCH_factor	bbj-a-148	15	0.000750356764529526	0.00175155692914354	0.668364173630046	NA	NA	NA	NA	NA	NA	PSYCH_factor	bbj-a-148	-0.00268269481659182	0.00418340834565087	1.00075063835259	0.997320900393479	1.00419217101336	rs10176241; rs10193919; rs13255059; rs13417654; rs168999; rs17101395; rs3110641; rs4527381; rs4975759; rs6545944; rs6861105; rs7808935; rs9394816; rs9756444; rs9969411
Weighted median	PSYCH_factor	bbj-a-148	15	0.000728254329910476	0.00173039234532587	0.673856721450002	NA	NA	NA	NA	NA	NA	PSYCH_factor	bbj-a-148	-0.00266331466692824	0.00411982332674919	1.00072851957148	0.997340228809084	1.00412832146514	rs10176241; rs10193919; rs13255059; rs13417654; rs168999; rs17101395; rs3110641; rs4527381; rs4975759; rs6545944; rs6861105; rs7808935; rs9394816; rs9756444; rs9969411
Weighted mode	PSYCH_factor	bbj-a-148	15	0.000738523383337568	0.00175076703563559	0.679555845939583	NA	NA	NA	NA	NA	NA	PSYCH_factor	bbj-a-148	-0.00269298000650818	0.00417002677318332	1.00073879615888	0.997310642811361	1.00417873343296	rs10176241; rs10193919; rs13255059; rs13417654; rs168999; rs17101395; rs3110641; rs4527381; rs4975759; rs6545944; rs6861105; rs7808935; rs9394816; rs9756444; rs9969411
MR Egger	PSYCH_factor	bbj-a-148	15	0.000201766007847965	0.00348884230721414	0.95476209739784	22.2263498333469	13	0.051952360339547	0.000389406328556231	0.000741389347604389	0.608259541828457	PSYCH_factor	bbj-a-148	-0.00663636491429175	0.00703989692998768	1.00020178636398	0.993385607123657	1.00706473525659	rs10176241; rs10193919; rs13255059; rs13417654; rs168999; rs17101395; rs3110641; rs4527381; rs4975759; rs6545944; rs6861105; rs7808935; rs9394816; rs9756444; rs9969411
Penalised weighted median	PSYCH_factor	ebi-a-GCST006906	4	-0.00919515365799022	0.0109044981321199	0.399091941909168	NA	NA	NA	NA	NA	NA	PSYCH_factor	ebi-a-GCST006906	-0.0305679699969452	0.0121776626809648	0.990846992488384	0.969894506100125	1.01225211231573	rs11242678; rs1537375; rs2107595; rs4942561
Weighted mode	PSYCH_factor	ebi-a-GCST006906	4	-0.0115745141029534	0.0137369434394617	0.461333391860976	NA	NA	NA	NA	NA	NA	PSYCH_factor	ebi-a-GCST006906	-0.0384989232442983	0.0153498950383915	0.988492212893097	0.96223274082885	1.01546830978607	rs11242678; rs1537375; rs2107595; rs4942561
Simple mode	PSYCH_factor	ebi-a-GCST006906	4	-0.0105883814534763	0.0160085505347551	0.555605793175922	NA	NA	NA	NA	NA	NA	PSYCH_factor	ebi-a-GCST006906	-0.0419651405015963	0.0207883775946436	0.989467478129396	0.958903206874678	1.02100596103617	rs11242678; rs1537375; rs2107595; rs4942561
MR Egger	PSYCH_factor	ebi-a-GCST006906	4	-0.0549088646301737	0.0884917500584428	0.59821475455042	5.32926802724674	2	0.0696248306103316	0.00363305094744545	0.00562745775723358	0.584721274006418	PSYCH_factor	ebi-a-GCST006906	-0.228352694744722	0.118534965484374	0.946571410158187	0.795843520503418	1.12584623917286	rs11242678; rs1537375; rs2107595; rs4942561
Weighted median	PSYCH_factor	ebi-a-GCST006906	4	-0.00519331306743709	0.0109038923934065	0.633874441690676	NA	NA	NA	NA	NA	NA	PSYCH_factor	ebi-a-GCST006906	-0.0265649421585138	0.0161783160236397	0.994820148868773	0.973784802095054	1.01630989358846	rs11242678; rs1537375; rs2107595; rs4942561
Inverse variance weighted	PSYCH_factor	ebi-a-GCST006906	4	0.00156069325725047	0.012039538974467	0.896858653025487	6.43986390292518	3	0.0920645327316871	NA	NA	NA	PSYCH_factor	ebi-a-GCST006906	-0.0220368031327049	0.0251581896472059	1.0015619117728	0.978204233408513	1.02547732759102	rs11242678; rs1537375; rs2107595; rs4942561
MR Egger	PSYCH_factor	bbj-a-90	3	-0.22351307119763	0.0615407895562635	0.171045010731485	0.0583754278107008	1	0.809082315480841	0.0549675831147267	0.015235573817824	0.172133104939485	PSYCH_factor	bbj-a-90	-0.344133018727907	-0.102893123667354	0.799704438704515	0.708834633496935	0.902223394656503	rs12634229; rs2160232; rs4312054
Penalised weighted median	PSYCH_factor	bbj-a-90	3	0.00195417587523858	0.003742900034384	0.601599261682886	NA	NA	NA	NA	NA	NA	PSYCH_factor	bbj-a-90	-0.00538190819215406	0.00929025994263121	1.00195608652129	0.994632548329555	1.00933354835723	rs12634229; rs2160232; rs4312054
Simple mode	PSYCH_factor	bbj-a-90	3	0.00356597115668168	0.00608214226309576	0.617029233315927	NA	NA	NA	NA	NA	NA	PSYCH_factor	bbj-a-90	-0.00835502767898602	0.0154869699923494	1.00357233679614	0.991679778561617	1.01560751459841	rs12634229; rs2160232; rs4312054
Weighted median	PSYCH_factor	bbj-a-90	3	-0.00117313539780707	0.0033953458243778	0.729708899045746	NA	NA	NA	NA	NA	NA	PSYCH_factor	bbj-a-90	-0.00782801321358755	0.00548174241797341	0.998827552456515	0.992202545890835	1.00549679465954	rs12634229; rs2160232; rs4312054
Inverse variance weighted	PSYCH_factor	bbj-a-90	3	-0.00166682621928531	0.00639354816976023	0.794320463035611	13.0749182694093	2	0.00144816341647526	NA	NA	NA	PSYCH_factor	bbj-a-90	-0.0141981806320153	0.0108645281934447	0.998334562164032	0.9859021381918	1.0109237614995	rs12634229; rs2160232; rs4312054
Weighted mode	PSYCH_factor	bbj-a-90	3	0.000112997834675645	0.00544166371090349	0.985318290977199	NA	NA	NA	NA	NA	NA	PSYCH_factor	bbj-a-90	-0.0105526630386952	0.0107786587080465	1.00011300421917	0.989502820970384	1.01083695772327	rs12634229; rs2160232; rs4312054
Inverse variance weighted	PSYCH_factor	bbj-a-45	2	0.00280351987973608	0.0126654646575467	0.824818735939767	0.631687735216499	1	0.426736916603012	NA	NA	NA	PSYCH_factor	bbj-a-45	-0.0220207908490554	0.0276278306085276	1.00280745341665	0.978219896817568	1.0280130182381	rs12368351; rs17060705
Simple mode	PSYCH_factor	ebi-a-GCST004603	77	-0.0275065075710483	0.0135787221766951	0.0463054217938812	NA	NA	NA	NA	NA	NA	PSYCH_factor	ebi-a-GCST004603	-0.0541208030373708	-0.000892212104725815	0.972868351522936	0.947317660738467	0.999108185798147	rs10058074; rs10118655; rs10144272; rs10220411; rs1034564; rs1039381; rs1049868; rs1050316; rs10510789; rs10514301; rs10733785; rs10761741; rs10811664; rs10815097; rs10892348; rs10923354; rs10995487; rs11071720; rs11158588; rs11556924; rs11619658; rs11702779; rs1172137; rs11739093; rs11758776; rs1176018; rs11993146; rs12096438; rs12266014; rs12367835; rs13028669; rs1406833; rs167924; rs16860216; …
MR Egger	PSYCH_factor	ebi-a-GCST004603	77	0.0234596256428533	0.0127012231357924	0.0686860500777825	231.14038852379	75	8.15829224682408e-18	-0.000988567779918808	0.000471997228189377	0.0395991730076428	PSYCH_factor	ebi-a-GCST004603	-0.00143477170329982	0.0483540229890064	1.02373696719029	0.998566257089534	1.04954215161108	rs10058074; rs10118655; rs10144272; rs10220411; rs1034564; rs1039381; rs1049868; rs1050316; rs10510789; rs10514301; rs10733785; rs10761741; rs10811664; rs10815097; rs10892348; rs10923354; rs10995487; rs11071720; rs11158588; rs11556924; rs11619658; rs11702779; rs1172137; rs11739093; rs11758776; rs1176018; rs11993146; rs12096438; rs12266014; rs12367835; rs13028669; rs1406833; rs167924; rs16860216; …
Weighted median	PSYCH_factor	ebi-a-GCST004603	77	0.00663033020649572	0.0054190290839381	0.221130586726222	NA	NA	NA	NA	NA	NA	PSYCH_factor	ebi-a-GCST004603	-0.00399096679802296	0.0172516272110144	1.00665235950608	0.996016986525967	1.01740129596951	rs10058074; rs10118655; rs10144272; rs10220411; rs1034564; rs1039381; rs1049868; rs1050316; rs10510789; rs10514301; rs10733785; rs10761741; rs10811664; rs10815097; rs10892348; rs10923354; rs10995487; rs11071720; rs11158588; rs11556924; rs11619658; rs11702779; rs1172137; rs11739093; rs11758776; rs1176018; rs11993146; rs12096438; rs12266014; rs12367835; rs13028669; rs1406833; rs167924; rs16860216; …
Penalised weighted median	PSYCH_factor	ebi-a-GCST004603	77	0.00224910887320082	0.00539331198374593	0.676665147348107	NA	NA	NA	NA	NA	NA	PSYCH_factor	ebi-a-GCST004603	-0.0083217826149412	0.0128200003613428	1.00225164001581	0.991712747567393	1.01290252886068	rs10058074; rs10118655; rs10144272; rs10220411; rs1034564; rs1039381; rs1049868; rs1050316; rs10510789; rs10514301; rs10733785; rs10761741; rs10811664; rs10815097; rs10892348; rs10923354; rs10995487; rs11071720; rs11158588; rs11556924; rs11619658; rs11702779; rs1172137; rs11739093; rs11758776; rs1176018; rs11993146; rs12096438; rs12266014; rs12367835; rs13028669; rs1406833; rs167924; rs16860216; …
Weighted mode	PSYCH_factor	ebi-a-GCST004603	77	0.00314854606177858	0.00866271813196318	0.717270819973426	NA	NA	NA	NA	NA	NA	PSYCH_factor	ebi-a-GCST004603	-0.0138303814768692	0.0201274736004264	1.00315350793913	0.986264818858016	1.02033139705397	rs10058074; rs10118655; rs10144272; rs10220411; rs1034564; rs1039381; rs1049868; rs1050316; rs10510789; rs10514301; rs10733785; rs10761741; rs10811664; rs10815097; rs10892348; rs10923354; rs10995487; rs11071720; rs11158588; rs11556924; rs11619658; rs11702779; rs1172137; rs11739093; rs11758776; rs1176018; rs11993146; rs12096438; rs12266014; rs12367835; rs13028669; rs1406833; rs167924; rs16860216; …
Inverse variance weighted	PSYCH_factor	ebi-a-GCST004603	77	-0.000639830896102169	0.00549656406102652	0.907331088954871	244.659513477584	76	1.34002499985819e-19	NA	NA	NA	PSYCH_factor	ebi-a-GCST004603	-0.0114130964557142	0.0101334346635098	0.999360373752037	0.988651785859016	1.01018495178062	rs10058074; rs10118655; rs10144272; rs10220411; rs1034564; rs1039381; rs1049868; rs1050316; rs10510789; rs10514301; rs10733785; rs10761741; rs10811664; rs10815097; rs10892348; rs10923354; rs10995487; rs11071720; rs11158588; rs11556924; rs11619658; rs11702779; rs1172137; rs11739093; rs11758776; rs1176018; rs11993146; rs12096438; rs12266014; rs12367835; rs13028669; rs1406833; rs167924; rs16860216; …
Inverse variance weighted	PSYCH_factor	ebi-a-GCST004618	23	0.0121508782767765	0.0099599292014101	0.222473832675219	42.7916037765251	22	0.00500572487252181	NA	NA	NA	PSYCH_factor	ebi-a-GCST004618	-0.00737058295798729	0.0316723395115403	1.01222500010911	0.992656513176279	1.03217924553519	rs10919615; rs11097127; rs11556924; rs1292061; rs13150561; rs1537061; rs16823866; rs17027750; rs1826214; rs2074585; rs2285627; rs2561758; rs2702879; rs2992262; rs3181077; rs334782; rs3816470; rs4260915; rs4618126; rs4804305; rs6996047; rs778798; rs9320282
Penalised weighted median	PSYCH_factor	ebi-a-GCST004618	23	0.00623275455389613	0.0111215109048664	0.575190698927701	NA	NA	NA	NA	NA	NA	PSYCH_factor	ebi-a-GCST004618	-0.0155654068196421	0.0280309159274344	1.00625221858573	0.98455510802732	1.02842747871925	rs10919615; rs11097127; rs11556924; rs1292061; rs13150561; rs1537061; rs16823866; rs17027750; rs1826214; rs2074585; rs2285627; rs2561758; rs2702879; rs2992262; rs3181077; rs334782; rs3816470; rs4260915; rs4618126; rs4804305; rs6996047; rs778798; rs9320282
Weighted median	PSYCH_factor	ebi-a-GCST004618	23	0.00591168016670749	0.0107740528174714	0.583214060999781	NA	NA	NA	NA	NA	NA	PSYCH_factor	ebi-a-GCST004618	-0.0152054633555365	0.0270288236889515	1.00592918863238	0.984909555990293	1.02739741572025	rs10919615; rs11097127; rs11556924; rs1292061; rs13150561; rs1537061; rs16823866; rs17027750; rs1826214; rs2074585; rs2285627; rs2561758; rs2702879; rs2992262; rs3181077; rs334782; rs3816470; rs4260915; rs4618126; rs4804305; rs6996047; rs778798; rs9320282
MR Egger	PSYCH_factor	ebi-a-GCST004618	23	0.0104149269539628	0.0415943394397794	0.804716938387232	42.787827976746	21	0.00334529215893957	5.30301730102038e-05	0.0012318817996717	0.966069884126135	PSYCH_factor	ebi-a-GCST004618	-0.0711099783480047	0.0919398322559303	1.0104693510827	0.931359457120386	1.09629885826726	rs10919615; rs11097127; rs11556924; rs1292061; rs13150561; rs1537061; rs16823866; rs17027750; rs1826214; rs2074585; rs2285627; rs2561758; rs2702879; rs2992262; rs3181077; rs334782; rs3816470; rs4260915; rs4618126; rs4804305; rs6996047; rs778798; rs9320282
Weighted mode	PSYCH_factor	ebi-a-GCST004618	23	0.00272507965170918	0.017148750083737	0.875190838915979	NA	NA	NA	NA	NA	NA	PSYCH_factor	ebi-a-GCST004618	-0.0308864705124154	0.0363366298158338	1.00272879605633	0.969585643389058	1.03700487450093	rs10919615; rs11097127; rs11556924; rs1292061; rs13150561; rs1537061; rs16823866; rs17027750; rs1826214; rs2074585; rs2285627; rs2561758; rs2702879; rs2992262; rs3181077; rs334782; rs3816470; rs4260915; rs4618126; rs4804305; rs6996047; rs778798; rs9320282
Simple mode	PSYCH_factor	ebi-a-GCST004618	23	0.00149391471862709	0.0200799590739441	0.941365812340532	NA	NA	NA	NA	NA	NA	PSYCH_factor	ebi-a-GCST004618	-0.0378628050663034	0.0408506345035575	1.00149503116511	0.962845029290016	1.04169650040982	rs10919615; rs11097127; rs11556924; rs1292061; rs13150561; rs1537061; rs16823866; rs17027750; rs1826214; rs2074585; rs2285627; rs2561758; rs2702879; rs2992262; rs3181077; rs334782; rs3816470; rs4260915; rs4618126; rs4804305; rs6996047; rs778798; rs9320282
Inverse variance weighted	PSYCH_factor	ebi-a-GCST006414	42	0.00761487899783423	0.00370378123608587	0.0397849944210815	82.823631960714	41	0.000119538302812383	NA	NA	NA	PSYCH_factor	ebi-a-GCST006414	0.000355467775105928	0.0148742902205625	1.00764394592244	1.00035553096126	1.01498546299682	rs10821415; rs11102343; rs11264273; rs11773845; rs11974466; rs12210733; rs12426679; rs1248051; rs12604076; rs1278493; rs12809354; rs13240764; rs16997154; rs17005647; rs17380837; rs17507821; rs1979409; rs2031522; rs2110552; rs284277; rs337705; rs3781339; rs3782464; rs4073778; rs4730751; rs4963776; rs577676; rs6462079; rs6747542; rs6800933; rs6829664; rs6891790; rs7096385; rs7225165; rs739701; rs77…
Weighted median	PSYCH_factor	ebi-a-GCST006414	42	0.00765044332475455	0.0044401841304352	0.0848882779022286	NA	NA	NA	NA	NA	NA	PSYCH_factor	ebi-a-GCST006414	-0.00105231757089844	0.0163532042204076	1.0076797827384	0.99894823592107	1.01648764973638	rs10821415; rs11102343; rs11264273; rs11773845; rs11974466; rs12210733; rs12426679; rs1248051; rs12604076; rs1278493; rs12809354; rs13240764; rs16997154; rs17005647; rs17380837; rs17507821; rs1979409; rs2031522; rs2110552; rs284277; rs337705; rs3781339; rs3782464; rs4073778; rs4730751; rs4963776; rs577676; rs6462079; rs6747542; rs6800933; rs6829664; rs6891790; rs7096385; rs7225165; rs739701; rs77…
Penalised weighted median	PSYCH_factor	ebi-a-GCST006414	42	0.00734211000286327	0.00454823050684942	0.106467065626931	NA	NA	NA	NA	NA	NA	PSYCH_factor	ebi-a-GCST006414	-0.00157242179056159	0.0162566417962881	1.00736912937844	0.998428813816865	1.0163894999637	rs10821415; rs11102343; rs11264273; rs11773845; rs11974466; rs12210733; rs12426679; rs1248051; rs12604076; rs1278493; rs12809354; rs13240764; rs16997154; rs17005647; rs17380837; rs17507821; rs1979409; rs2031522; rs2110552; rs284277; rs337705; rs3781339; rs3782464; rs4073778; rs4730751; rs4963776; rs577676; rs6462079; rs6747542; rs6800933; rs6829664; rs6891790; rs7096385; rs7225165; rs739701; rs77…
Weighted mode	PSYCH_factor	ebi-a-GCST006414	42	0.00987169361955092	0.00825594742566419	0.238680859343018	NA	NA	NA	NA	NA	NA	PSYCH_factor	ebi-a-GCST006414	-0.00630996333475089	0.0260533505738527	1.00992057951679	0.993709902677327	1.02639570581267	rs10821415; rs11102343; rs11264273; rs11773845; rs11974466; rs12210733; rs12426679; rs1248051; rs12604076; rs1278493; rs12809354; rs13240764; rs16997154; rs17005647; rs17380837; rs17507821; rs1979409; rs2031522; rs2110552; rs284277; rs337705; rs3781339; rs3782464; rs4073778; rs4730751; rs4963776; rs577676; rs6462079; rs6747542; rs6800933; rs6829664; rs6891790; rs7096385; rs7225165; rs739701; rs77…
MR Egger	PSYCH_factor	ebi-a-GCST006414	42	0.0113406523636345	0.0114320388625855	0.3271578038904	82.5780086128027	40	8.66317808258275e-05	-0.000238623861554389	0.000691801107988721	0.731953212026992	PSYCH_factor	ebi-a-GCST006414	-0.0110661438070332	0.0337474485343021	1.01140520134004	0.988994860726668	1.03432335386059	rs10821415; rs11102343; rs11264273; rs11773845; rs11974466; rs12210733; rs12426679; rs1248051; rs12604076; rs1278493; rs12809354; rs13240764; rs16997154; rs17005647; rs17380837; rs17507821; rs1979409; rs2031522; rs2110552; rs284277; rs337705; rs3781339; rs3782464; rs4073778; rs4730751; rs4963776; rs577676; rs6462079; rs6747542; rs6800933; rs6829664; rs6891790; rs7096385; rs7225165; rs739701; rs77…
Simple mode	PSYCH_factor	ebi-a-GCST006414	42	0.00635819721346274	0.0109952359370692	0.566245922008716	NA	NA	NA	NA	NA	NA	PSYCH_factor	ebi-a-GCST006414	-0.015192465223193	0.0279088596501185	1.00637845345767	0.984922358058249	1.02830196035002	rs10821415; rs11102343; rs11264273; rs11773845; rs11974466; rs12210733; rs12426679; rs1248051; rs12604076; rs1278493; rs12809354; rs13240764; rs16997154; rs17005647; rs17380837; rs17507821; rs1979409; rs2031522; rs2110552; rs284277; rs337705; rs3781339; rs3782464; rs4073778; rs4730751; rs4963776; rs577676; rs6462079; rs6747542; rs6800933; rs6829664; rs6891790; rs7096385; rs7225165; rs739701; rs77…
Inverse variance weighted	PSYCH_factor	ebi-a-GCST005367	15	0.0109063675670509	0.00745982024487432	0.143737155587876	7.83352764598897	14	0.897817195041672	NA	NA	NA	PSYCH_factor	ebi-a-GCST005367	-0.00371488011290273	0.0255276152470046	1.01096605880128	0.996292011517722	1.02585623515261	rs10741657; rs10745742; rs11238; rs11732451; rs12648186; rs12785878; rs16848425; rs17216707; rs17467825; rs17767445; rs2597193; rs2762917; rs6845801; rs732317; rs7694206
Penalised weighted median	PSYCH_factor	ebi-a-GCST005367	15	0.0047805349621826	0.00943680596899968	0.612446733614843	NA	NA	NA	NA	NA	NA	PSYCH_factor	ebi-a-GCST005367	-0.0137156047370568	0.023276674661422	1.0047919799499	0.986378025615144	1.02354969063915	rs10741657; rs10745742; rs11238; rs11732451; rs12648186; rs12785878; rs16848425; rs17216707; rs17467825; rs17767445; rs2597193; rs2762917; rs6845801; rs732317; rs7694206
Weighted median	PSYCH_factor	ebi-a-GCST005367	15	0.0047805349621826	0.00948896904017997	0.614402493568162	NA	NA	NA	NA	NA	NA	PSYCH_factor	ebi-a-GCST005367	-0.0138178443565701	0.0233789142809353	1.0047919799499	0.986277183856208	1.02365434331981	rs10741657; rs10745742; rs11238; rs11732451; rs12648186; rs12785878; rs16848425; rs17216707; rs17467825; rs17767445; rs2597193; rs2762917; rs6845801; rs732317; rs7694206
Weighted mode	PSYCH_factor	ebi-a-GCST005367	15	0.00519142906515407	0.0102192693253753	0.619360096557647	NA	NA	NA	NA	NA	NA	PSYCH_factor	ebi-a-GCST005367	-0.0148383388125816	0.0252211969428897	1.0052049278823	0.985271206842278	1.02554194217979	rs10741657; rs10745742; rs11238; rs11732451; rs12648186; rs12785878; rs16848425; rs17216707; rs17467825; rs17767445; rs2597193; rs2762917; rs6845801; rs732317; rs7694206
Simple mode	PSYCH_factor	ebi-a-GCST005367	15	0.00695095130852896	0.0165009512280817	0.67997153042291	NA	NA	NA	NA	NA	NA	PSYCH_factor	ebi-a-GCST005367	-0.0253909130985112	0.0392928157155691	1.00697516524135	0.974928725118945	1.04007498936821	rs10741657; rs10745742; rs11238; rs11732451; rs12648186; rs12785878; rs16848425; rs17216707; rs17467825; rs17767445; rs2597193; rs2762917; rs6845801; rs732317; rs7694206
MR Egger	PSYCH_factor	ebi-a-GCST005367	15	0.00102336460805357	0.0143817855375915	0.94435585020673	7.1874810104478	13	0.892232980846398	0.000434659436370044	0.000540775712198479	0.435981139732686	PSYCH_factor	ebi-a-GCST005367	-0.0271649350456257	0.0292116642617329	1.00102388842428	0.973200713382278	1.02964250993357	rs10741657; rs10745742; rs11238; rs11732451; rs12648186; rs12785878; rs16848425; rs17216707; rs17467825; rs17767445; rs2597193; rs2762917; rs6845801; rs732317; rs7694206
MR Egger	PSYCH_factor	ebi-a-GCST004602	90	0.0079789301017188	0.00793859084040485	0.317613360889492	218.553146816963	88	4.27004862344749e-13	-0.000319563192889048	0.000349598218211255	0.363168899837856	PSYCH_factor	ebi-a-GCST004602	-0.0075807079454747	0.0235385681489123	1.00801084659452	0.992447953151472	1.02381778674203	rs10107630; rs10197140; rs10267576; rs10799544; rs10876230; rs10923397; rs11191523; rs11239211; rs11752055; rs11761408; rs11774063; rs11929092; rs12135894; rs12403683; rs12469024; rs12548939; rs12582170; rs12614932; rs12633819; rs12803635; rs12973672; rs12975577; rs13009393; rs1327115; rs13339140; rs1341270; rs1434282; rs1445760; rs1549066; rs17076724; rs17161599; rs17348614; rs17488134; rs177495…
Simple mode	PSYCH_factor	ebi-a-GCST004602	90	-0.00495552281844319	0.00852822184077317	0.562659644045678	NA	NA	NA	NA	NA	NA	PSYCH_factor	ebi-a-GCST004602	-0.0216708376263586	0.0117597919894722	0.995056735527562	0.978562287929908	1.01182921019095	rs10107630; rs10197140; rs10267576; rs10799544; rs10876230; rs10923397; rs11191523; rs11239211; rs11752055; rs11761408; rs11774063; rs11929092; rs12135894; rs12403683; rs12469024; rs12548939; rs12582170; rs12614932; rs12633819; rs12803635; rs12973672; rs12975577; rs13009393; rs1327115; rs13339140; rs1341270; rs1434282; rs1445760; rs1549066; rs17076724; rs17161599; rs17348614; rs17488134; rs177495…
Weighted mode	PSYCH_factor	ebi-a-GCST004602	90	0.00199042646316669	0.00413248402756238	0.631234171481981	NA	NA	NA	NA	NA	NA	PSYCH_factor	ebi-a-GCST004602	-0.00610924223085558	0.010090095157189	1.00199240867685	0.993909381245054	1.01014117181222	rs10107630; rs10197140; rs10267576; rs10799544; rs10876230; rs10923397; rs11191523; rs11239211; rs11752055; rs11761408; rs11774063; rs11929092; rs12135894; rs12403683; rs12469024; rs12548939; rs12582170; rs12614932; rs12633819; rs12803635; rs12973672; rs12975577; rs13009393; rs1327115; rs13339140; rs1341270; rs1434282; rs1445760; rs1549066; rs17076724; rs17161599; rs17348614; rs17488134; rs177495…
Inverse variance weighted	PSYCH_factor	ebi-a-GCST004602	90	0.00166526946678921	0.00390964827797271	0.670152707786557	220.62829671951	89	3.6118870326383e-13	NA	NA	NA	PSYCH_factor	ebi-a-GCST004602	-0.00599764115803729	0.00932818009161572	1.00166665679797	0.994020308787986	1.00937182316144	rs10107630; rs10197140; rs10267576; rs10799544; rs10876230; rs10923397; rs11191523; rs11239211; rs11752055; rs11761408; rs11774063; rs11929092; rs12135894; rs12403683; rs12469024; rs12548939; rs12582170; rs12614932; rs12633819; rs12803635; rs12973672; rs12975577; rs13009393; rs1327115; rs13339140; rs1341270; rs1434282; rs1445760; rs1549066; rs17076724; rs17161599; rs17348614; rs17488134; rs177495…
Weighted median	PSYCH_factor	ebi-a-GCST004602	90	0.000353861608607553	0.00430642470978088	0.934511032526795	NA	NA	NA	NA	NA	NA	PSYCH_factor	ebi-a-GCST004602	-0.00808673082256298	0.00879445403977808	1.00035392422501	0.991945878824119	1.00883323886445	rs10107630; rs10197140; rs10267576; rs10799544; rs10876230; rs10923397; rs11191523; rs11239211; rs11752055; rs11761408; rs11774063; rs11929092; rs12135894; rs12403683; rs12469024; rs12548939; rs12582170; rs12614932; rs12633819; rs12803635; rs12973672; rs12975577; rs13009393; rs1327115; rs13339140; rs1341270; rs1434282; rs1445760; rs1549066; rs17076724; rs17161599; rs17348614; rs17488134; rs177495…
Penalised weighted median	PSYCH_factor	ebi-a-GCST004602	90	7.15158517979649e-05	0.00420111380664412	0.986418211734666	NA	NA	NA	NA	NA	NA	PSYCH_factor	ebi-a-GCST004602	-0.00816266720922451	0.00830569891282044	1.00007151840912	0.991870556898191	1.00834028692292	rs10107630; rs10197140; rs10267576; rs10799544; rs10876230; rs10923397; rs11191523; rs11239211; rs11752055; rs11761408; rs11774063; rs11929092; rs12135894; rs12403683; rs12469024; rs12548939; rs12582170; rs12614932; rs12633819; rs12803635; rs12973672; rs12975577; rs13009393; rs1327115; rs13339140; rs1341270; rs1434282; rs1445760; rs1549066; rs17076724; rs17161599; rs17348614; rs17488134; rs177495…
Penalised weighted median	PSYCH_factor	ebi-a-GCST006943	11	-0.0645855333266631	0.0436645607075268	0.139105747116307	NA	NA	NA	NA	NA	NA	PSYCH_factor	ebi-a-GCST006943	-0.150168072313416	0.0209970056600893	0.937455927108716	0.860563327400373	1.02121899375616	rs11599236; rs11608355; rs12945855; rs17501820; rs17681615; rs17805214; rs1994247; rs3795310; rs3936093; rs4245154; rs4757142
Weighted median	PSYCH_factor	ebi-a-GCST006943	11	-0.0497261097057742	0.0434172730934003	0.25208197953114	NA	NA	NA	NA	NA	NA	PSYCH_factor	ebi-a-GCST006943	-0.134823964968839	0.0353717455572903	0.951489992689587	0.873869729834068	1.03600476739289	rs11599236; rs11608355; rs12945855; rs17501820; rs17681615; rs17805214; rs1994247; rs3795310; rs3936093; rs4245154; rs4757142
MR Egger	PSYCH_factor	ebi-a-GCST006943	11	-0.537393578233486	0.759713140351772	0.497246819674361	123.824167826025	9	2.19956131403351e-22	0.00751754982148902	0.0109364140034449	0.509163155517342	PSYCH_factor	ebi-a-GCST006943	-2.02643133332296	0.951644176855987	0.58426912125526	0.131805051146052	2.58996452020738	rs11599236; rs11608355; rs12945855; rs17501820; rs17681615; rs17805214; rs1994247; rs3795310; rs3936093; rs4245154; rs4757142
Inverse variance weighted	PSYCH_factor	ebi-a-GCST006943	11	-0.0176683381214082	0.0721450339434857	0.806533654455893	130.324950595924	10	4.00995345470606e-23	NA	NA	NA	PSYCH_factor	ebi-a-GCST006943	-0.15907260465064	0.123735928407824	0.982486831756006	0.852934429714694	1.13171697723217	rs11599236; rs11608355; rs12945855; rs17501820; rs17681615; rs17805214; rs1994247; rs3795310; rs3936093; rs4245154; rs4757142
Weighted mode	PSYCH_factor	ebi-a-GCST006943	11	-0.0110486187678761	0.0802044749730434	0.8931678425289	NA	NA	NA	NA	NA	NA	PSYCH_factor	ebi-a-GCST006943	-0.168249389715041	0.146152152179289	0.989012193052203	0.845143038419021	1.15737227136806	rs11599236; rs11608355; rs12945855; rs17501820; rs17681615; rs17805214; rs1994247; rs3795310; rs3936093; rs4245154; rs4757142
Simple mode	PSYCH_factor	ebi-a-GCST006943	11	0.00459483934546145	0.108463843680807	0.967043349756285	NA	NA	NA	NA	NA	NA	PSYCH_factor	ebi-a-GCST006943	-0.207994294268921	0.217183972959844	1.00460541180648	0.812211670960092	1.24257268088489	rs11599236; rs11608355; rs12945855; rs17501820; rs17681615; rs17805214; rs1994247; rs3795310; rs3936093; rs4245154; rs4757142
MR Egger	PSYCH_factor	ebi-a-GCST000760	56	-0.0075288249771776	0.0077932429296727	0.338315537143331	174.864698446259	54	1.13996287410855e-14	0.000463503673966748	0.000525538173172074	0.381707525721256	PSYCH_factor	ebi-a-GCST000760	-0.0228035811193361	0.00774593116498088	0.992499445632942	0.977454455429266	1.00777600849862	rs1030431; rs10401969; rs10832963; rs11071371; rs11102964; rs11136341; rs11648622; rs11685356; rs1169288; rs12127701; rs12132819; rs12713956; rs1278286; rs12916; rs1367117; rs1531517; rs17035665; rs174550; rs1800588; rs1883025; rs1961456; rs217181; rs2255141; rs2285942; rs2479409; rs2738457; rs2807834; rs287227; rs2927477; rs3764261; rs3850634; rs3935557; rs395908; rs4420638; rs4425006; rs486394;…
Penalised weighted median	PSYCH_factor	ebi-a-GCST000760	56	-0.002555965053941	0.00385527754264442	0.507344501449624	NA	NA	NA	NA	NA	NA	PSYCH_factor	ebi-a-GCST000760	-0.0101123090375241	0.00500037892964206	0.997447298643513	0.989938648448913	1.00501290168851	rs1030431; rs10401969; rs10832963; rs11071371; rs11102964; rs11136341; rs11648622; rs11685356; rs1169288; rs12127701; rs12132819; rs12713956; rs1278286; rs12916; rs1367117; rs1531517; rs17035665; rs174550; rs1800588; rs1883025; rs1961456; rs217181; rs2255141; rs2285942; rs2479409; rs2738457; rs2807834; rs287227; rs2927477; rs3764261; rs3850634; rs3935557; rs395908; rs4420638; rs4425006; rs486394;…
Weighted mode	PSYCH_factor	ebi-a-GCST000760	56	0.00259552462920626	0.00480988788036067	0.591635376835367	NA	NA	NA	NA	NA	NA	PSYCH_factor	ebi-a-GCST000760	-0.00683185561630065	0.0120229048747132	1.00259889591938	0.993191428454636	1.01209547052054	rs1030431; rs10401969; rs10832963; rs11071371; rs11102964; rs11136341; rs11648622; rs11685356; rs1169288; rs12127701; rs12132819; rs12713956; rs1278286; rs12916; rs1367117; rs1531517; rs17035665; rs174550; rs1800588; rs1883025; rs1961456; rs217181; rs2255141; rs2285942; rs2479409; rs2738457; rs2807834; rs287227; rs2927477; rs3764261; rs3850634; rs3935557; rs395908; rs4420638; rs4425006; rs486394;…
Weighted median	PSYCH_factor	ebi-a-GCST000760	56	-0.00206072854652615	0.00388392179057382	0.5957103358139	NA	NA	NA	NA	NA	NA	PSYCH_factor	ebi-a-GCST000760	-0.00967321525605084	0.00555175816299854	0.997941393296781	0.990373419799199	1.00556719773137	rs1030431; rs10401969; rs10832963; rs11071371; rs11102964; rs11136341; rs11648622; rs11685356; rs1169288; rs12127701; rs12132819; rs12713956; rs1278286; rs12916; rs1367117; rs1531517; rs17035665; rs174550; rs1800588; rs1883025; rs1961456; rs217181; rs2255141; rs2285942; rs2479409; rs2738457; rs2807834; rs287227; rs2927477; rs3764261; rs3850634; rs3935557; rs395908; rs4420638; rs4425006; rs486394;…
Simple mode	PSYCH_factor	ebi-a-GCST000760	56	0.00383900869221665	0.0086857405710227	0.66022968901532	NA	NA	NA	NA	NA	NA	PSYCH_factor	ebi-a-GCST000760	-0.0131850428269879	0.0208630602114212	1.00384638712502	0.986901499079725	1.02108221528048	rs1030431; rs10401969; rs10832963; rs11071371; rs11102964; rs11136341; rs11648622; rs11685356; rs1169288; rs12127701; rs12132819; rs12713956; rs1278286; rs12916; rs1367117; rs1531517; rs17035665; rs174550; rs1800588; rs1883025; rs1961456; rs217181; rs2255141; rs2285942; rs2479409; rs2738457; rs2807834; rs287227; rs2927477; rs3764261; rs3850634; rs3935557; rs395908; rs4420638; rs4425006; rs486394;…
Inverse variance weighted	PSYCH_factor	ebi-a-GCST000760	56	-0.00156480923272742	0.00386604221649927	0.685655838121083	177.38357109819	55	8.56203728702009e-15	NA	NA	NA	PSYCH_factor	ebi-a-GCST000760	-0.00914225197706598	0.00601263351161115	0.998436414442884	0.990899411346336	1.00603074567489	rs1030431; rs10401969; rs10832963; rs11071371; rs11102964; rs11136341; rs11648622; rs11685356; rs1169288; rs12127701; rs12132819; rs12713956; rs1278286; rs12916; rs1367117; rs1531517; rs17035665; rs174550; rs1800588; rs1883025; rs1961456; rs217181; rs2255141; rs2285942; rs2479409; rs2738457; rs2807834; rs287227; rs2927477; rs3764261; rs3850634; rs3935557; rs395908; rs4420638; rs4425006; rs486394;…
Penalised weighted median	PSYCH_factor	ebi-a-GCST003372	29	0.032140726864415	0.0344530071695308	0.350878849246589	NA	NA	NA	NA	NA	NA	PSYCH_factor	ebi-a-GCST003372	-0.0353871671878654	0.0996686209166955	1.03266281848059	0.965231637885996	1.10480474822379	rs10869043; rs10994860; rs11062344; rs11657044; rs11766070; rs12460876; rs13329952; rs1394125; rs163160; rs17216707; rs17319721; rs1800615; rs2159373; rs2467853; rs267734; rs2861422; rs3758086; rs3798156; rs3820716; rs4744712; rs491567; rs6503507; rs6795744; rs715; rs7956634; rs807601; rs894680; rs913423; rs9472135
Weighted median	PSYCH_factor	ebi-a-GCST003372	29	0.0315350476272642	0.035014558951125	0.367786819113321	NA	NA	NA	NA	NA	NA	PSYCH_factor	ebi-a-GCST003372	-0.0370934879169409	0.100163583171469	1.03203754542902	0.963586047485683	1.10535172022713	rs10869043; rs10994860; rs11062344; rs11657044; rs11766070; rs12460876; rs13329952; rs1394125; rs163160; rs17216707; rs17319721; rs1800615; rs2159373; rs2467853; rs267734; rs2861422; rs3758086; rs3798156; rs3820716; rs4744712; rs491567; rs6503507; rs6795744; rs715; rs7956634; rs807601; rs894680; rs913423; rs9472135
Inverse variance weighted	PSYCH_factor	ebi-a-GCST003372	29	0.0329198186816103	0.0382127299184527	0.388969177529542	77.4082255770594	28	1.61321015930649e-06	NA	NA	NA	PSYCH_factor	ebi-a-GCST003372	-0.041977131958557	0.107816769321778	1.03346767111873	0.958891708297086	1.1138436363626	rs10869043; rs10994860; rs11062344; rs11657044; rs11766070; rs12460876; rs13329952; rs1394125; rs163160; rs17216707; rs17319721; rs1800615; rs2159373; rs2467853; rs267734; rs2861422; rs3758086; rs3798156; rs3820716; rs4744712; rs491567; rs6503507; rs6795744; rs715; rs7956634; rs807601; rs894680; rs913423; rs9472135
Weighted mode	PSYCH_factor	ebi-a-GCST003372	29	0.0234902037397119	0.0399931266103279	0.561671640880736	NA	NA	NA	NA	NA	NA	PSYCH_factor	ebi-a-GCST003372	-0.0548963244165307	0.101876731895955	1.02376827159704	0.946583280440326	1.10724697507994	rs10869043; rs10994860; rs11062344; rs11657044; rs11766070; rs12460876; rs13329952; rs1394125; rs163160; rs17216707; rs17319721; rs1800615; rs2159373; rs2467853; rs267734; rs2861422; rs3758086; rs3798156; rs3820716; rs4744712; rs491567; rs6503507; rs6795744; rs715; rs7956634; rs807601; rs894680; rs913423; rs9472135
MR Egger	PSYCH_factor	ebi-a-GCST003372	29	0.0740518435545797	0.141811797488562	0.605800466500835	77.1483425222286	27	1.01378131992539e-06	-0.000355386816541569	0.00117840275590447	0.765280232222312	PSYCH_factor	ebi-a-GCST003372	-0.203899279523002	0.352002966632162	1.07686263243573	0.815544509082707	1.42191274200439	rs10869043; rs10994860; rs11062344; rs11657044; rs11766070; rs12460876; rs13329952; rs1394125; rs163160; rs17216707; rs17319721; rs1800615; rs2159373; rs2467853; rs267734; rs2861422; rs3758086; rs3798156; rs3820716; rs4744712; rs491567; rs6503507; rs6795744; rs715; rs7956634; rs807601; rs894680; rs913423; rs9472135
Simple mode	PSYCH_factor	ebi-a-GCST003372	29	0.0122151359429145	0.0558959423393327	0.828598482207816	NA	NA	NA	NA	NA	NA	PSYCH_factor	ebi-a-GCST003372	-0.0973409110421777	0.121771182928007	1.01229004541503	0.907246663001628	1.12949562432783	rs10869043; rs10994860; rs11062344; rs11657044; rs11766070; rs12460876; rs13329952; rs1394125; rs163160; rs17216707; rs17319721; rs1800615; rs2159373; rs2467853; rs267734; rs2861422; rs3758086; rs3798156; rs3820716; rs4744712; rs491567; rs6503507; rs6795744; rs715; rs7956634; rs807601; rs894680; rs913423; rs9472135
Penalised weighted median	PSYCH_factor	ebi-a-GCST005314	4	0.0682270889776795	0.0221537457136145	0.00207202969044689	NA	NA	NA	NA	NA	NA	PSYCH_factor	ebi-a-GCST005314	0.024805747378995	0.111648430576364	1.07060840424356	1.02511596971832	1.11811969483989	rs1351394; rs2918299; rs2971669; rs9388767
Weighted median	PSYCH_factor	ebi-a-GCST005314	4	0.0502772330732625	0.0200711626255397	0.0122469148954246	NA	NA	NA	NA	NA	NA	PSYCH_factor	ebi-a-GCST005314	0.0109377543272046	0.0896167118193203	1.05156258389603	1.01099779024846	1.09375497999687	rs1351394; rs2918299; rs2971669; rs9388767
Simple mode	PSYCH_factor	ebi-a-GCST005314	4	0.0669228179299639	0.0210924909600938	0.0503710085048217	NA	NA	NA	NA	NA	NA	PSYCH_factor	ebi-a-GCST005314	0.02558153564818	0.108264100211748	1.06921295092097	1.02591155122368	1.11434200448716	rs1351394; rs2918299; rs2971669; rs9388767
Weighted mode	PSYCH_factor	ebi-a-GCST005314	4	0.0669228179299639	0.0225546724410305	0.059203844282686	NA	NA	NA	NA	NA	NA	PSYCH_factor	ebi-a-GCST005314	0.0227156599455441	0.111129975914384	1.06921295092097	1.02297562524489	1.1175401507181	rs1351394; rs2918299; rs2971669; rs9388767
MR Egger	PSYCH_factor	ebi-a-GCST005314	4	-0.475668187404808	0.499052812075408	0.441112256407012	13.3634257450821	2	0.00125362882608793	0.0182445554711284	0.0181806281576857	0.421298709905547	PSYCH_factor	ebi-a-GCST005314	-1.45381169907261	0.502475324262991	0.621469659500017	0.233677878622874	1.65280744568203	rs1351394; rs2918299; rs2971669; rs9388767
Inverse variance weighted	PSYCH_factor	ebi-a-GCST005314	4	0.0237562064050935	0.0371089271440052	0.522058851995861	20.0922101399189	3	0.000162434716008067	NA	NA	NA	PSYCH_factor	ebi-a-GCST005314	-0.0489772907971566	0.0964897036073436	1.02404063290883	0.952202753218448	1.10129824168629	rs1351394; rs2918299; rs2971669; rs9388767
MR Egger	PSYCH_factor	bbj-a-31	15	0.00586192204994223	0.0101292240738115	0.572672880799345	14.9991070131266	13	0.307408525278388	-0.000353635712220476	0.000664388049111322	0.603515776523981	PSYCH_factor	bbj-a-31	-0.0139913571347283	0.0257152012346127	1.00587913673561	0.986106067007912	1.02604868945793	rs1135062; rs12328382; rs12621527; rs13002939; rs1367117; rs17145738; rs17418899; rs219541; rs2738465; rs3859514; rs553427; rs6505081; rs660240; rs6882076; rs7315593
Weighted mode	PSYCH_factor	bbj-a-31	15	0.00151819920617421	0.00582175631963621	0.798058699780879	NA	NA	NA	NA	NA	NA	PSYCH_factor	bbj-a-31	-0.00989244318031275	0.0129288415926612	1.00151935225403	0.990156326087504	1.01301278041898	rs1135062; rs12328382; rs12621527; rs13002939; rs1367117; rs17145738; rs17418899; rs219541; rs2738465; rs3859514; rs553427; rs6505081; rs660240; rs6882076; rs7315593
Inverse variance weighted	PSYCH_factor	bbj-a-31	15	0.0010130709699174	0.00431396250509461	0.81433651598832	15.3259887523532	14	0.356239853003536	NA	NA	NA	PSYCH_factor	bbj-a-31	-0.00744229554006804	0.00946843747990284	1.00101358429964	0.992585329767003	1.00951340494588	rs1135062; rs12328382; rs12621527; rs13002939; rs1367117; rs17145738; rs17418899; rs219541; rs2738465; rs3859514; rs553427; rs6505081; rs660240; rs6882076; rs7315593
Simple mode	PSYCH_factor	bbj-a-31	15	0.00178600100937129	0.00813690137768838	0.82943325700681	NA	NA	NA	NA	NA	NA	PSYCH_factor	bbj-a-31	-0.0141623256908979	0.0177343277096405	1.0017875968591	0.985937488288647	1.01789251462859	rs1135062; rs12328382; rs12621527; rs13002939; rs1367117; rs17145738; rs17418899; rs219541; rs2738465; rs3859514; rs553427; rs6505081; rs660240; rs6882076; rs7315593
Weighted median	PSYCH_factor	bbj-a-31	15	0.00107909993771427	0.00561209685011038	0.847522052597401	NA	NA	NA	NA	NA	NA	PSYCH_factor	bbj-a-31	-0.00992060988850209	0.0120788097639306	1.00107968237554	0.990128437035978	1.01215205318731	rs1135062; rs12328382; rs12621527; rs13002939; rs1367117; rs17145738; rs17418899; rs219541; rs2738465; rs3859514; rs553427; rs6505081; rs660240; rs6882076; rs7315593
Penalised weighted median	PSYCH_factor	bbj-a-31	15	0.00102436191256411	0.0054236001872181	0.850193761034302	NA	NA	NA	NA	NA	NA	PSYCH_factor	bbj-a-31	-0.00960589445438337	0.0116546182795116	1.00102488675042	0.990440094776052	1.01172279795505	rs1135062; rs12328382; rs12621527; rs13002939; rs1367117; rs17145738; rs17418899; rs219541; rs2738465; rs3859514; rs553427; rs6505081; rs660240; rs6882076; rs7315593
Inverse variance weighted	PSYCH_factor	ebi-a-GCST003129	8	-0.00184778982714107	0.00120133852836714	0.124021920100066	6.19561236555139	7	0.517103615657615	NA	NA	NA	PSYCH_factor	ebi-a-GCST003129	-0.00420241334274066	0.000506833688458516	0.998153916285474	0.995806404439897	1.00050696215035	rs12924729; rs2297067; rs243325; rs3771317; rs540722; rs6434435; rs6679356; rs9591325
Weighted median	PSYCH_factor	ebi-a-GCST003129	8	-0.000787738499674895	0.00157448217422248	0.616852645104032	NA	NA	NA	NA	NA	NA	PSYCH_factor	ebi-a-GCST003129	-0.00387372356115095	0.00229824656180116	0.999212571684844	0.996133769627327	1.00230088955479	rs12924729; rs2297067; rs243325; rs3771317; rs540722; rs6434435; rs6679356; rs9591325
Penalised weighted median	PSYCH_factor	ebi-a-GCST003129	8	-0.000602657678141819	0.0015425517638845	0.696027287827409	NA	NA	NA	NA	NA	NA	PSYCH_factor	ebi-a-GCST003129	-0.00362605913535545	0.00242074377907181	0.999397523883522	0.996380507078181	1.00242367614499	rs12924729; rs2297067; rs243325; rs3771317; rs540722; rs6434435; rs6679356; rs9591325
Simple mode	PSYCH_factor	ebi-a-GCST003129	8	-0.000428747095161124	0.00231849674808252	0.858531949505829	NA	NA	NA	NA	NA	NA	PSYCH_factor	ebi-a-GCST003129	-0.00497300072140286	0.00411550653108061	0.99957134480374	0.995039344174481	1.00412398685771	rs12924729; rs2297067; rs243325; rs3771317; rs540722; rs6434435; rs6679356; rs9591325
MR Egger	PSYCH_factor	ebi-a-GCST003129	8	-0.0002583351345251	0.00502706931018522	0.960683819647853	6.08793868141102	6	0.413411641822431	-0.000531233745287248	0.0016307612293768	0.755668555784262	PSYCH_factor	ebi-a-GCST003129	-0.0101113909824881	0.00959472071343793	0.999741698231123	0.989939557267491	1.00964089761288	rs12924729; rs2297067; rs243325; rs3771317; rs540722; rs6434435; rs6679356; rs9591325
Weighted mode	PSYCH_factor	ebi-a-GCST003129	8	-9.54114555423574e-05	0.00231834916723029	0.968321641069693	NA	NA	NA	NA	NA	NA	PSYCH_factor	ebi-a-GCST003129	-0.00463937582331372	0.004448552912229	0.999904593095986	0.995371369457147	1.0044584624126	rs12924729; rs2297067; rs243325; rs3771317; rs540722; rs6434435; rs6679356; rs9591325
Inverse variance weighted	PSYCH_factor	bbj-a-47	2	0.00294644188062715	0.0198618334005766	0.882068985375766	1.40560990939806	1	0.235786542560374	NA	NA	NA	PSYCH_factor	bbj-a-47	-0.0359827515845029	0.0418756353457572	1.00295078690691	0.964656932143205	1.04276478760417	rs2066861; rs2070850
Penalised weighted median	PSYCH_factor	ebi-a-GCST002222	69	0.0066707238493832	0.00337020080795208	0.0477793887274394	NA	NA	NA	NA	NA	NA	PSYCH_factor	ebi-a-GCST002222	6.51302657971274e-05	0.0132763174329693	1.00669302268327	1.00006513238682	1.01336483904849	rs10069744; rs10102164; rs10401969; rs10410; rs10832962; rs11485618; rs11563251; rs11685356; rs1169288; rs12066643; rs12127701; rs12713956; rs1278286; rs12916; rs12983316; rs13277801; rs1367117; rs1531517; rs1594895; rs17150482; rs17404153; rs174583; rs1883025; rs217181; rs2194562; rs2247213; rs247616; rs2479409; rs2642438; rs2745865; rs2886232; rs2972564; rs364585; rs376642; rs3798180; rs3852861…
Weighted median	PSYCH_factor	ebi-a-GCST002222	69	0.00646235470729322	0.00333047334539482	0.0523345887535254	NA	NA	NA	NA	NA	NA	PSYCH_factor	ebi-a-GCST002222	-6.53730496806273e-05	0.0129900824642671	1.00648328077441	0.999934629087091	1.01307482010426	rs10069744; rs10102164; rs10401969; rs10410; rs10832962; rs11485618; rs11563251; rs11685356; rs1169288; rs12066643; rs12127701; rs12713956; rs1278286; rs12916; rs12983316; rs13277801; rs1367117; rs1531517; rs1594895; rs17150482; rs17404153; rs174583; rs1883025; rs217181; rs2194562; rs2247213; rs247616; rs2479409; rs2642438; rs2745865; rs2886232; rs2972564; rs364585; rs376642; rs3798180; rs3852861…
Weighted mode	PSYCH_factor	ebi-a-GCST002222	69	0.00506657791207094	0.00295277066627532	0.0907385280616687	NA	NA	NA	NA	NA	NA	PSYCH_factor	ebi-a-GCST002222	-0.000720852593828689	0.0108540084179706	1.00507943472211	0.999279407157984	1.01091312686444	rs10069744; rs10102164; rs10401969; rs10410; rs10832962; rs11485618; rs11563251; rs11685356; rs1169288; rs12066643; rs12127701; rs12713956; rs1278286; rs12916; rs12983316; rs13277801; rs1367117; rs1531517; rs1594895; rs17150482; rs17404153; rs174583; rs1883025; rs217181; rs2194562; rs2247213; rs247616; rs2479409; rs2642438; rs2745865; rs2886232; rs2972564; rs364585; rs376642; rs3798180; rs3852861…
MR Egger	PSYCH_factor	ebi-a-GCST002222	69	0.00673081113447402	0.00514250501686721	0.195053930674996	168.865216666471	67	9.36140539125258e-11	-0.000209328887643043	0.000325735279526668	0.522654083891462	PSYCH_factor	ebi-a-GCST002222	-0.00334849869858572	0.0168101209675338	1.00675351395128	0.996657101270941	1.0169522060905	rs10069744; rs10102164; rs10401969; rs10410; rs10832962; rs11485618; rs11563251; rs11685356; rs1169288; rs12066643; rs12127701; rs12713956; rs1278286; rs12916; rs12983316; rs13277801; rs1367117; rs1531517; rs1594895; rs17150482; rs17404153; rs174583; rs1883025; rs217181; rs2194562; rs2247213; rs247616; rs2479409; rs2642438; rs2745865; rs2886232; rs2972564; rs364585; rs376642; rs3798180; rs3852861…
Inverse variance weighted	PSYCH_factor	ebi-a-GCST002222	69	0.00417126186821542	0.00323890967991598	0.197794739535271	169.906081014872	68	1.09186567345146e-10	NA	NA	NA	PSYCH_factor	ebi-a-GCST002222	-0.0021770011044199	0.0105195248408507	1.00417997368989	0.997825366843831	1.01057504956941	rs10069744; rs10102164; rs10401969; rs10410; rs10832962; rs11485618; rs11563251; rs11685356; rs1169288; rs12066643; rs12127701; rs12713956; rs1278286; rs12916; rs12983316; rs13277801; rs1367117; rs1531517; rs1594895; rs17150482; rs17404153; rs174583; rs1883025; rs217181; rs2194562; rs2247213; rs247616; rs2479409; rs2642438; rs2745865; rs2886232; rs2972564; rs364585; rs376642; rs3798180; rs3852861…
Simple mode	PSYCH_factor	ebi-a-GCST002222	69	-0.00294271783623357	0.00866648041749967	0.735240691944655	NA	NA	NA	NA	NA	NA	PSYCH_factor	ebi-a-GCST002222	-0.0199290194545329	0.0140435837820658	0.9970616077139	0.980268250812548	1.0141426581479	rs10069744; rs10102164; rs10401969; rs10410; rs10832962; rs11485618; rs11563251; rs11685356; rs1169288; rs12066643; rs12127701; rs12713956; rs1278286; rs12916; rs12983316; rs13277801; rs1367117; rs1531517; rs1594895; rs17150482; rs17404153; rs174583; rs1883025; rs217181; rs2194562; rs2247213; rs247616; rs2479409; rs2642438; rs2745865; rs2886232; rs2972564; rs364585; rs376642; rs3798180; rs3852861…
Inverse variance weighted	PSYCH_factor	ebi-a-GCST004941	2	0.000672100782874724	0.0227336990143257	0.976414716771857	2.60632459182023	1	0.106438192193442	NA	NA	NA	PSYCH_factor	ebi-a-GCST004941	-0.0438859492852037	0.0452301508509531	1.00067232669321	0.957063104979981	1.04626863181666	rs1105977; rs604126
Penalised weighted median	PSYCH_factor	bbj-a-25	4	-0.0375369791852004	0.0206661904820137	0.0693171145266251	NA	NA	NA	NA	NA	NA	PSYCH_factor	bbj-a-25	-0.0780427125299473	0.00296875415954651	0.963158800234622	0.924924919816493	1.00297316527427	rs10783484; rs12501199; rs170117; rs3768743
Weighted median	PSYCH_factor	bbj-a-25	4	-0.0349124062602291	0.020546527825454	0.0892838332463272	NA	NA	NA	NA	NA	NA	PSYCH_factor	bbj-a-25	-0.075183600798119	0.00535878827766078	0.96569000095161	0.927573167519826	1.00537317226567	rs10783484; rs12501199; rs170117; rs3768743
Weighted mode	PSYCH_factor	bbj-a-25	4	-0.0375438346165337	0.021414151135855	0.177845904733577	NA	NA	NA	NA	NA	NA	PSYCH_factor	bbj-a-25	-0.0795155708428094	0.004427901609742	0.963152197388236	0.923563639192396	1.00443771925124	rs10783484; rs12501199; rs170117; rs3768743
Simple mode	PSYCH_factor	bbj-a-25	4	-0.0375438346165337	0.0216144567216888	0.180787193711967	NA	NA	NA	NA	NA	NA	PSYCH_factor	bbj-a-25	-0.0799081697910438	0.00482050055797641	0.963152197388236	0.923201120245956	1.00483213786249	rs10783484; rs12501199; rs170117; rs3768743
MR Egger	PSYCH_factor	bbj-a-25	4	-0.0739111643686532	0.0852518975974778	0.477351273805166	8.130647717573	2	0.0171574317886925	0.0023402470812001	0.00300069749027579	0.51709105125395	PSYCH_factor	bbj-a-25	-0.24100488365971	0.0931825549224032	0.928754196642063	0.785837788614628	1.09766210059829	rs10783484; rs12501199; rs170117; rs3768743
Inverse variance weighted	PSYCH_factor	bbj-a-25	4	-0.0127895004494935	0.031286476794553	0.682696087440156	10.6033631723673	3	0.0140758713456089	NA	NA	NA	PSYCH_factor	bbj-a-25	-0.0741109949668173	0.0485319940678303	0.987291937657435	0.928568621677797	1.0497289563825	rs10783484; rs12501199; rs170117; rs3768743
Penalised weighted median	PSYCH_factor	bbj-a-10	6	0.0301356790703254	0.0146934413091026	0.0402707184355357	NA	NA	NA	NA	NA	NA	PSYCH_factor	bbj-a-10	0.00133653410448433	0.0589348240361664	1.03059435455185	1.00133742766424	1.06070610594442	rs10811658; rs1203924; rs13387347; rs2921989; rs6975024; rs9358356
Weighted mode	PSYCH_factor	bbj-a-10	6	0.0273802366356765	0.0172556288520908	0.173431754790539	NA	NA	NA	NA	NA	NA	PSYCH_factor	bbj-a-10	-0.00644079591442148	0.0612012691857744	1.0277585199182	0.993579901551692	1.0631128645163	rs10811658; rs1203924; rs13387347; rs2921989; rs6975024; rs9358356
Weighted median	PSYCH_factor	bbj-a-10	6	0.0196667337332158	0.01520872970375	0.195969077347393	NA	NA	NA	NA	NA	NA	PSYCH_factor	bbj-a-10	-0.0101423764861342	0.0494758439525659	1.01986139798355	0.989908883966947	1.05072021066102	rs10811658; rs1203924; rs13387347; rs2921989; rs6975024; rs9358356
Simple mode	PSYCH_factor	bbj-a-10	6	0.0179584489618569	0.0277560127214031	0.546150804965836	NA	NA	NA	NA	NA	NA	PSYCH_factor	bbj-a-10	-0.0364433359720932	0.0723602338958069	1.01812067154004	0.964212728525358	1.07504254108161	rs10811658; rs1203924; rs13387347; rs2921989; rs6975024; rs9358356
Inverse variance weighted	PSYCH_factor	bbj-a-10	6	-0.00489920406271741	0.0192592596160478	0.799200652826398	18.2887503582779	5	0.00260546359631184	NA	NA	NA	PSYCH_factor	bbj-a-10	-0.0426473529101711	0.0328489447847363	0.995112777462875	0.95824925430097	1.03339442783313	rs10811658; rs1203924; rs13387347; rs2921989; rs6975024; rs9358356
MR Egger	PSYCH_factor	bbj-a-10	6	-0.00491453012921758	0.0993455204249808	0.962917103832271	18.2887502440989	4	0.00108361159719603	6.47049450808317e-07	0.00409455365809733	0.999881479856877	PSYCH_factor	bbj-a-10	-0.19963175016218	0.189802689903745	0.995097526415142	0.819032306065033	1.20901102404001	rs10811658; rs1203924; rs13387347; rs2921989; rs6975024; rs9358356
Inverse variance weighted	PSYCH_factor	ebi-a-GCST006940	40	-0.0787570460390118	0.0205215191044698	0.000124152361271216	179.506339912305	39	6.42646951094473e-20	NA	NA	NA	PSYCH_factor	ebi-a-GCST006940	-0.118979223483773	-0.0385348685942509	0.924264450878531	0.887826246506748	0.962198153657873	rs10005233; rs10497655; rs10811883; rs11039182; rs11082011; rs11184985; rs11263943; rs11608355; rs11627348; rs1282545; rs12902680; rs13226841; rs1542212; rs16854051; rs1697692; rs17619012; rs17698176; rs1892350; rs218986; rs2298489; rs240769; rs2488401; rs2503775; rs297346; rs3936093; rs4245154; rs4362360; rs4396680; rs4444227; rs4530683; rs6490177; rs6737187; rs6970541; rs7033345; rs7338774; rs7…
Weighted median	PSYCH_factor	ebi-a-GCST006940	40	-0.0553130366119124	0.0161053273686483	0.000593744673221266	NA	NA	NA	NA	NA	NA	PSYCH_factor	ebi-a-GCST006940	-0.086879478254463	-0.0237465949693617	0.946188909818653	0.916787581814672	0.976533136816409	rs10005233; rs10497655; rs10811883; rs11039182; rs11082011; rs11184985; rs11263943; rs11608355; rs11627348; rs1282545; rs12902680; rs13226841; rs1542212; rs16854051; rs1697692; rs17619012; rs17698176; rs1892350; rs218986; rs2298489; rs240769; rs2488401; rs2503775; rs297346; rs3936093; rs4245154; rs4362360; rs4396680; rs4444227; rs4530683; rs6490177; rs6737187; rs6970541; rs7033345; rs7338774; rs7…
Penalised weighted median	PSYCH_factor	ebi-a-GCST006940	40	-0.0481276232065105	0.01712676981013	0.00495289182894948	NA	NA	NA	NA	NA	NA	PSYCH_factor	ebi-a-GCST006940	-0.0816960920343653	-0.0145591543786557	0.953012152849205	0.921551983131785	0.985546317627961	rs10005233; rs10497655; rs10811883; rs11039182; rs11082011; rs11184985; rs11263943; rs11608355; rs11627348; rs1282545; rs12902680; rs13226841; rs1542212; rs16854051; rs1697692; rs17619012; rs17698176; rs1892350; rs218986; rs2298489; rs240769; rs2488401; rs2503775; rs297346; rs3936093; rs4245154; rs4362360; rs4396680; rs4444227; rs4530683; rs6490177; rs6737187; rs6970541; rs7033345; rs7338774; rs7…
Simple mode	PSYCH_factor	ebi-a-GCST006940	40	-0.0612608444006264	0.0320140670140259	0.0630369061591374	NA	NA	NA	NA	NA	NA	PSYCH_factor	ebi-a-GCST006940	-0.124008415748117	0.00148672694686443	0.940577863305865	0.883372406611801	1.00148783267327	rs10005233; rs10497655; rs10811883; rs11039182; rs11082011; rs11184985; rs11263943; rs11608355; rs11627348; rs1282545; rs12902680; rs13226841; rs1542212; rs16854051; rs1697692; rs17619012; rs17698176; rs1892350; rs218986; rs2298489; rs240769; rs2488401; rs2503775; rs297346; rs3936093; rs4245154; rs4362360; rs4396680; rs4444227; rs4530683; rs6490177; rs6737187; rs6970541; rs7033345; rs7338774; rs7…
Weighted mode	PSYCH_factor	ebi-a-GCST006940	40	-0.0576395124643585	0.0329104200222311	0.087737831732713	NA	NA	NA	NA	NA	NA	PSYCH_factor	ebi-a-GCST006940	-0.122143935707931	0.00686491077921447	0.943990182802478	0.885020973214168	1.00688852829233	rs10005233; rs10497655; rs10811883; rs11039182; rs11082011; rs11184985; rs11263943; rs11608355; rs11627348; rs1282545; rs12902680; rs13226841; rs1542212; rs16854051; rs1697692; rs17619012; rs17698176; rs1892350; rs218986; rs2298489; rs240769; rs2488401; rs2503775; rs297346; rs3936093; rs4245154; rs4362360; rs4396680; rs4444227; rs4530683; rs6490177; rs6737187; rs6970541; rs7033345; rs7338774; rs7…
MR Egger	PSYCH_factor	ebi-a-GCST006940	40	-0.184722579582659	0.141816781290468	0.200569696337113	176.851772753226	38	8.44385462828016e-20	0.00174595185655139	0.00231178965506543	0.454761936444366	PSYCH_factor	ebi-a-GCST006940	-0.462683470911976	0.0932383117466574	0.831334881134124	0.629591885117099	1.09772330445737	rs10005233; rs10497655; rs10811883; rs11039182; rs11082011; rs11184985; rs11263943; rs11608355; rs11627348; rs1282545; rs12902680; rs13226841; rs1542212; rs16854051; rs1697692; rs17619012; rs17698176; rs1892350; rs218986; rs2298489; rs240769; rs2488401; rs2503775; rs297346; rs3936093; rs4245154; rs4362360; rs4396680; rs4444227; rs4530683; rs6490177; rs6737187; rs6970541; rs7033345; rs7338774; rs7…
Penalised weighted median	PSYCH_factor	ebi-a-GCST006948	15	-0.0669308781216679	0.0340426834815742	0.0492885594923668	NA	NA	NA	NA	NA	NA	PSYCH_factor	ebi-a-GCST006948	-0.133654537745553	-0.000207218497782533	0.935259846019855	0.874892254653391	0.999792802970487	rs10935184; rs11030107; rs12729445; rs13395141; rs1375545; rs1427041; rs2205129; rs332828; rs4787491; rs5758209; rs6919397; rs7026674; rs8050237; rs974711; rs9879090
Weighted median	PSYCH_factor	ebi-a-GCST006948	15	-0.0488773326586806	0.0322903876365875	0.130106872934274	NA	NA	NA	NA	NA	NA	PSYCH_factor	ebi-a-GCST006948	-0.112166492426392	0.0144118271090309	0.952297938390299	0.893895418293268	1.01451617818326	rs10935184; rs11030107; rs12729445; rs13395141; rs1375545; rs1427041; rs2205129; rs332828; rs4787491; rs5758209; rs6919397; rs7026674; rs8050237; rs974711; rs9879090
Inverse variance weighted	PSYCH_factor	ebi-a-GCST006948	15	-0.0690149866349813	0.0474923135101322	0.146173161246968	110.91835934794	14	3.71193229111301e-17	NA	NA	NA	PSYCH_factor	ebi-a-GCST006948	-0.16209992111484	0.0240699478448778	0.933312692756741	0.850356231752328	1.02436196729672	rs10935184; rs11030107; rs12729445; rs13395141; rs1375545; rs1427041; rs2205129; rs332828; rs4787491; rs5758209; rs6919397; rs7026674; rs8050237; rs974711; rs9879090
Simple mode	PSYCH_factor	ebi-a-GCST006948	15	-0.0429880418880654	0.0672346186292798	0.532902850098042	NA	NA	NA	NA	NA	NA	PSYCH_factor	ebi-a-GCST006948	-0.174767894401454	0.0887918106253229	0.957922844947146	0.839651886057254	1.09285311223497	rs10935184; rs11030107; rs12729445; rs13395141; rs1375545; rs1427041; rs2205129; rs332828; rs4787491; rs5758209; rs6919397; rs7026674; rs8050237; rs974711; rs9879090
Weighted mode	PSYCH_factor	ebi-a-GCST006948	15	-0.029979008127098	0.0648322279755615	0.650892788654249	NA	NA	NA	NA	NA	NA	PSYCH_factor	ebi-a-GCST006948	-0.157050174959199	0.0970921587050026	0.970465905231626	0.854661175152259	1.10196192432546	rs10935184; rs11030107; rs12729445; rs13395141; rs1375545; rs1427041; rs2205129; rs332828; rs4787491; rs5758209; rs6919397; rs7026674; rs8050237; rs974711; rs9879090
MR Egger	PSYCH_factor	ebi-a-GCST006948	15	0.179784898960817	0.440942732128244	0.690108025556028	108.234949189979	13	4.13804444990173e-17	-0.00366852089854217	0.0064618898452115	0.579900631117407	PSYCH_factor	ebi-a-GCST006948	-0.684462856010541	1.04403265393217	1.19695986811759	0.50436107134579	2.84064930320883	rs10935184; rs11030107; rs12729445; rs13395141; rs1375545; rs1427041; rs2205129; rs332828; rs4787491; rs5758209; rs6919397; rs7026674; rs8050237; rs974711; rs9879090
Penalised weighted median	PSYCH_factor	ebi-a-GCST002223	83	0.0152685310284518	0.00527784242518141	0.00381642786337801	NA	NA	NA	NA	NA	NA	PSYCH_factor	ebi-a-GCST002223	0.00492395987509629	0.0256131021818074	1.01538569057358	1.00493610248725	1.0259439362063	rs10019888; rs10501321; rs10761771; rs10773105; rs11045163; rs11601584; rs11661190; rs11765979; rs11789603; rs11820504; rs12133576; rs12446867; rs12740374; rs12928598; rs12963212; rs12965544; rs13225097; rs13263508; rs1367117; rs13702; rs1515110; rs16942887; rs17145738; rs17821274; rs17821298; rs181362; rs185481; rs1875236; rs1883025; rs1936800; rs2013208; rs2148489; rs2229714; rs2230808; rs22412…
Weighted median	PSYCH_factor	ebi-a-GCST002223	83	0.0132917981472641	0.00500856469547198	0.00795877289315607	NA	NA	NA	NA	NA	NA	PSYCH_factor	ebi-a-GCST002223	0.00347501134413902	0.0231085849503892	1.01338052678146	1.00348105619601	1.02337765692638	rs10019888; rs10501321; rs10761771; rs10773105; rs11045163; rs11601584; rs11661190; rs11765979; rs11789603; rs11820504; rs12133576; rs12446867; rs12740374; rs12928598; rs12963212; rs12965544; rs13225097; rs13263508; rs1367117; rs13702; rs1515110; rs16942887; rs17145738; rs17821274; rs17821298; rs181362; rs185481; rs1875236; rs1883025; rs1936800; rs2013208; rs2148489; rs2229714; rs2230808; rs22412…
Weighted mode	PSYCH_factor	ebi-a-GCST002223	83	0.0161281943476532	0.00607895521749733	0.00957448229651411	NA	NA	NA	NA	NA	NA	PSYCH_factor	ebi-a-GCST002223	0.00421344212135841	0.0280429465739479	1.01625895570983	1.0042223311487	1.02843985144114	rs10019888; rs10501321; rs10761771; rs10773105; rs11045163; rs11601584; rs11661190; rs11765979; rs11789603; rs11820504; rs12133576; rs12446867; rs12740374; rs12928598; rs12963212; rs12965544; rs13225097; rs13263508; rs1367117; rs13702; rs1515110; rs16942887; rs17145738; rs17821274; rs17821298; rs181362; rs185481; rs1875236; rs1883025; rs1936800; rs2013208; rs2148489; rs2229714; rs2230808; rs22412…
Inverse variance weighted	PSYCH_factor	ebi-a-GCST002223	83	0.00771717483046082	0.00531726214626917	0.146684182964438	284.759152911506	82	3.41366888799037e-24	NA	NA	NA	PSYCH_factor	ebi-a-GCST002223	-0.00270465897622674	0.0181390086371484	1.00774702897127	0.997298995318579	1.01830451967518	rs10019888; rs10501321; rs10761771; rs10773105; rs11045163; rs11601584; rs11661190; rs11765979; rs11789603; rs11820504; rs12133576; rs12446867; rs12740374; rs12928598; rs12963212; rs12965544; rs13225097; rs13263508; rs1367117; rs13702; rs1515110; rs16942887; rs17145738; rs17821274; rs17821298; rs181362; rs185481; rs1875236; rs1883025; rs1936800; rs2013208; rs2148489; rs2229714; rs2230808; rs22412…
Simple mode	PSYCH_factor	ebi-a-GCST002223	83	0.0113661520508224	0.0106977424260057	0.291136301280548	NA	NA	NA	NA	NA	NA	PSYCH_factor	ebi-a-GCST002223	-0.00960142310414886	0.0323337272057936	1.01143099218512	0.990444523390503	1.03286214199122	rs10019888; rs10501321; rs10761771; rs10773105; rs11045163; rs11601584; rs11661190; rs11765979; rs11789603; rs11820504; rs12133576; rs12446867; rs12740374; rs12928598; rs12963212; rs12965544; rs13225097; rs13263508; rs1367117; rs13702; rs1515110; rs16942887; rs17145738; rs17821274; rs17821298; rs181362; rs185481; rs1875236; rs1883025; rs1936800; rs2013208; rs2148489; rs2229714; rs2230808; rs22412…
MR Egger	PSYCH_factor	ebi-a-GCST002223	83	-0.00380646516222875	0.0118270091240603	0.748399151649148	280.639067842914	81	8.01387131725538e-24	0.000505827263741452	0.00046385334991427	0.278730916974304	PSYCH_factor	ebi-a-GCST002223	-0.0269874030453869	0.0193744727209294	0.996200770242936	0.973373502988947	1.01956337581124	rs10019888; rs10501321; rs10761771; rs10773105; rs11045163; rs11601584; rs11661190; rs11765979; rs11789603; rs11820504; rs12133576; rs12446867; rs12740374; rs12928598; rs12963212; rs12965544; rs13225097; rs13263508; rs1367117; rs13702; rs1515110; rs16942887; rs17145738; rs17821274; rs17821298; rs181362; rs185481; rs1875236; rs1883025; rs1936800; rs2013208; rs2148489; rs2229714; rs2230808; rs22412…
Inverse variance weighted	PSYCH_factor	ebi-a-GCST004734	2	-0.0432622580090371	0.0199005222708454	0.0297107110783016	0.259565567910216	1	0.610418772610528	NA	NA	NA	PSYCH_factor	ebi-a-GCST004734	-0.082267281659894	-0.00425723435818018	0.957660203072378	0.92102575250268	0.995751814817968	rs10842383; rs12980262
MR Egger	PSYCH_factor	ebi-a-GCST005840	3	-0.0619213006440143	0.0460123204007298	0.406835632346798	0.550120273108136	1	0.458268554775563	0.0105835504890379	0.0078511176360992	0.406320685402533	PSYCH_factor	ebi-a-GCST005840	-0.152105448629445	0.0282628473414161	0.939956857879682	0.858897706379765	1.02866603102139	rs12124533; rs17612742; rs2107595
Simple mode	PSYCH_factor	ebi-a-GCST005840	3	0.00383225040731768	0.0062005806846364	0.599546339748937	NA	NA	NA	NA	NA	NA	PSYCH_factor	ebi-a-GCST005840	-0.00832088773456967	0.015985388549205	1.00383960286807	0.991713635032062	1.01611383840028	rs12124533; rs17612742; rs2107595
Weighted mode	PSYCH_factor	ebi-a-GCST005840	3	0.00359266134869066	0.00606051046501015	0.613416874430715	NA	NA	NA	NA	NA	NA	PSYCH_factor	ebi-a-GCST005840	-0.00828593916272924	0.0154712618601106	1.00359912269196	0.991748294612929	1.01559156142657	rs12124533; rs17612742; rs2107595
Penalised weighted median	PSYCH_factor	ebi-a-GCST005840	3	0.00172990678453305	0.00500862553801683	0.729804554261579	NA	NA	NA	NA	NA	NA	PSYCH_factor	ebi-a-GCST005840	-0.00808699926997994	0.011546812839046	1.00173140393646	0.991945612538846	1.0116137346121	rs12124533; rs17612742; rs2107595
Weighted median	PSYCH_factor	ebi-a-GCST005840	3	0.00172990678453305	0.00511564841375449	0.735242747501744	NA	NA	NA	NA	NA	NA	PSYCH_factor	ebi-a-GCST005840	-0.00829676410642575	0.0117565776754919	1.00173140393646	0.991737559051584	1.0118259578594	rs12124533; rs17612742; rs2107595
Inverse variance weighted	PSYCH_factor	ebi-a-GCST005840	3	-0.000116007090432985	0.00421960748193538	0.978067010231468	2.36730803238953	2	0.306157985985088	NA	NA	NA	PSYCH_factor	ebi-a-GCST005840	-0.00838643775502632	0.00815442357416035	0.999883999638129	0.991648630313552	1.00818776144149	rs12124533; rs17612742; rs2107595
Simple mode	PSYCH_factor	ebi-a-GCST005850	4	0.0109407797223499	0.0151446827057309	0.522260149026016	NA	NA	NA	NA	NA	NA	PSYCH_factor	ebi-a-GCST005850	-0.0187427983808826	0.0406243578255825	1.0110008489209	0.981431755620021	1.04146081545226	rs12986417; rs2745955; rs3757868; rs7072737
Weighted median	PSYCH_factor	ebi-a-GCST005850	4	0.00701809645181131	0.0111313610182199	0.528380821624925	NA	NA	NA	NA	NA	NA	PSYCH_factor	ebi-a-GCST005850	-0.0147993711438997	0.0288355640475223	1.00704278100311	0.985309601312294	1.02925533397807	rs12986417; rs2745955; rs3757868; rs7072737
Penalised weighted median	PSYCH_factor	ebi-a-GCST005850	4	0.00701809645181131	0.0111851108526222	0.530364380696885	NA	NA	NA	NA	NA	NA	PSYCH_factor	ebi-a-GCST005850	-0.0149047208193283	0.0289409137229509	1.00704278100311	0.985205804733163	1.02936377140526	rs12986417; rs2745955; rs3757868; rs7072737
Inverse variance weighted	PSYCH_factor	ebi-a-GCST005850	4	0.00586255000319781	0.00977194647157081	0.54854837585338	0.66807839853609	3	0.880685287209271	NA	NA	NA	PSYCH_factor	ebi-a-GCST005850	-0.013290465081081	0.0250155650874766	1.00587976838089	0.98679746318307	1.02533107976817	rs12986417; rs2745955; rs3757868; rs7072737
Weighted mode	PSYCH_factor	ebi-a-GCST005850	4	0.00804389893615532	0.0139293595910717	0.604105242206932	NA	NA	NA	NA	NA	NA	PSYCH_factor	ebi-a-GCST005850	-0.0192576458623451	0.0353454437346558	1.00807633801175	0.980926598003134	1.03597751893759	rs12986417; rs2745955; rs3757868; rs7072737
MR Egger	PSYCH_factor	ebi-a-GCST005850	4	0.0109583915734514	0.0272033457467187	0.726051372602253	0.627789261153199	2	0.73059600658372	-0.000293993624994027	0.00146468397069133	0.859476769328446	PSYCH_factor	ebi-a-GCST005850	-0.0423601660901173	0.0642769492370201	1.01101865467411	0.958524490377327	1.06638769312682	rs12986417; rs2745955; rs3757868; rs7072737
Penalised weighted median	PSYCH_factor	bbj-a-27	7	-0.0345091543793319	0.0171644682180733	0.0443783514901838	NA	NA	NA	NA	NA	NA	PSYCH_factor	bbj-a-27	-0.0681515120867555	-0.000866796671908372	0.966079495787842	0.934118932546148	0.999133578887808	rs1074849; rs10783484; rs12501199; rs342438; rs3768743; rs651821; rs8141653
Weighted median	PSYCH_factor	bbj-a-27	7	-0.0344136297979503	0.0174066447064573	0.0480371287862782	NA	NA	NA	NA	NA	NA	PSYCH_factor	bbj-a-27	-0.0685306534226065	-0.000296606173294065	0.966171784535111	0.93376483657667	0.999703437809968	rs1074849; rs10783484; rs12501199; rs342438; rs3768743; rs651821; rs8141653
Weighted mode	PSYCH_factor	bbj-a-27	7	-0.029416072903303	0.0191823355592346	0.176046385566608	NA	NA	NA	NA	NA	NA	PSYCH_factor	bbj-a-27	-0.0670134505994028	0.00818130479279687	0.971012368470445	0.935182622485357	1.0082148631214	rs1074849; rs10783484; rs12501199; rs342438; rs3768743; rs651821; rs8141653
MR Egger	PSYCH_factor	bbj-a-27	7	-0.0839663658333977	0.0636593821087426	0.244346636656065	15.1510712995107	5	0.0097359657547764	0.003024169132713	0.00219517233213011	0.226781671772059	PSYCH_factor	bbj-a-27	-0.208738754766533	0.0408060230997378	0.919462180919234	0.811607236472078	1.04165002990315	rs1074849; rs10783484; rs12501199; rs342438; rs3768743; rs651821; rs8141653
Simple mode	PSYCH_factor	bbj-a-27	7	-0.0243364658804565	0.0283316862775547	0.423333396394063	NA	NA	NA	NA	NA	NA	PSYCH_factor	bbj-a-27	-0.0798665709844637	0.0311936392235507	0.975957278183106	0.923239525109585	1.03168525927821	rs1074849; rs10783484; rs12501199; rs342438; rs3768743; rs651821; rs8141653
Inverse variance weighted	PSYCH_factor	bbj-a-27	7	-0.00142280947638548	0.0230599590091442	0.950801394434044	20.9021359500998	6	0.00191038231128702	NA	NA	NA	PSYCH_factor	bbj-a-27	-0.046620329134308	0.043774710181537	0.998578202237135	0.954449705553097	1.04474695752072	rs1074849; rs10783484; rs12501199; rs342438; rs3768743; rs651821; rs8141653
Simple mode	PSYCH_factor	bbj-a-12	14	-0.00466118643482676	0.0137496018590289	0.740019301765372	NA	NA	NA	NA	NA	NA	PSYCH_factor	bbj-a-12	-0.0316104060785233	0.0222880332088698	0.995349660035646	0.968883979867654	1.02253826703627	rs10100356; rs11018874; rs12437905; rs1408; rs1474920; rs16823866; rs16856135; rs1896453; rs2980884; rs4613470; rs6692718; rs7008536; rs7170947; rs8015478
Weighted mode	PSYCH_factor	bbj-a-12	14	-0.00142285643807004	0.00938526848868167	0.881825688075187	NA	NA	NA	NA	NA	NA	PSYCH_factor	bbj-a-12	-0.0198179826758861	0.016972269799746	0.998578155342222	0.980377102684497	1.01711711707284	rs10100356; rs11018874; rs12437905; rs1408; rs1474920; rs16823866; rs16856135; rs1896453; rs2980884; rs4613470; rs6692718; rs7008536; rs7170947; rs8015478
Inverse variance weighted	PSYCH_factor	bbj-a-12	14	-0.000750419952201604	0.00779249582490035	0.923282045667582	27.3680886762275	13	0.0110732896002697	NA	NA	NA	PSYCH_factor	bbj-a-12	-0.0160237117690063	0.0145228718646031	0.999249861542433	0.984103984932259	1.01462884113949	rs10100356; rs11018874; rs12437905; rs1408; rs1474920; rs16823866; rs16856135; rs1896453; rs2980884; rs4613470; rs6692718; rs7008536; rs7170947; rs8015478
Weighted median	PSYCH_factor	bbj-a-12	14	-0.00055188570349987	0.00759484264490683	0.942072023688205	NA	NA	NA	NA	NA	NA	PSYCH_factor	bbj-a-12	-0.0154377772875173	0.0143340058805175	0.999448266557403	0.984680774354305	1.01443723035988	rs10100356; rs11018874; rs12437905; rs1408; rs1474920; rs16823866; rs16856135; rs1896453; rs2980884; rs4613470; rs6692718; rs7008536; rs7170947; rs8015478
Penalised weighted median	PSYCH_factor	bbj-a-12	14	-0.000467067593211121	0.00805128754062413	0.953739436022305	NA	NA	NA	NA	NA	NA	PSYCH_factor	bbj-a-12	-0.0162475911728344	0.0153134559864122	0.999533041465877	0.983883688979591	1.01543130775771	rs10100356; rs11018874; rs12437905; rs1408; rs1474920; rs16823866; rs16856135; rs1896453; rs2980884; rs4613470; rs6692718; rs7008536; rs7170947; rs8015478
MR Egger	PSYCH_factor	bbj-a-12	14	0.00144661331709326	0.0281623727547697	0.959878328746704	27.3529621364908	12	0.00687164644461532	-0.000120402113682571	0.0014780049002641	0.936417024218408	PSYCH_factor	bbj-a-12	-0.0537516372822554	0.0566448639164419	1.00144766016687	0.947667442537787	1.05827991026896	rs10100356; rs11018874; rs12437905; rs1408; rs1474920; rs16823866; rs16856135; rs1896453; rs2980884; rs4613470; rs6692718; rs7008536; rs7170947; rs8015478
Weighted median	PSYCH_factor	bbj-a-63	5	0.00219904905171359	0.00230264007802673	0.339571596589972	NA	NA	NA	NA	NA	NA	PSYCH_factor	bbj-a-63	-0.0023141255012188	0.00671222360464598	1.00220146873342	0.997688550022968	1.00673480106422	rs10049761; rs12211124; rs4853; rs6139881; rs7665103
Penalised weighted median	PSYCH_factor	bbj-a-63	5	0.00216634547231193	0.00229944951928916	0.346133857237119	NA	NA	NA	NA	NA	NA	PSYCH_factor	bbj-a-63	-0.00234057558549483	0.00667326653011869	1.00216869369405	0.997662161425731	1.00669558238548	rs10049761; rs12211124; rs4853; rs6139881; rs7665103
Inverse variance weighted	PSYCH_factor	bbj-a-63	5	0.00218777500574069	0.00273049558943203	0.422994261807119	9.25152212608296	4	0.0551110618190094	NA	NA	NA	PSYCH_factor	bbj-a-63	-0.00316399634954608	0.00753954636102747	1.00219016993168	0.996841003812016	1.00756804030615	rs10049761; rs12211124; rs4853; rs6139881; rs7665103
Weighted mode	PSYCH_factor	bbj-a-63	5	0.0020048037466117	0.00264757435738875	0.491072385895742	NA	NA	NA	NA	NA	NA	PSYCH_factor	bbj-a-63	-0.00318444199387026	0.00719404948709365	1.00200681470928	0.996820622963755	1.00721998882676	rs10049761; rs12211124; rs4853; rs6139881; rs7665103
MR Egger	PSYCH_factor	bbj-a-63	5	0.00319535180628156	0.00751771147783151	0.699449540083426	9.1848894317283	3	0.0269310498150626	-0.000278228984937606	0.00188597105411326	0.892074266697015	PSYCH_factor	bbj-a-63	-0.0115393626902682	0.0179300663028313	1.00320046238478	0.988526960401517	1.01809177497825	rs10049761; rs12211124; rs4853; rs6139881; rs7665103
Simple mode	PSYCH_factor	bbj-a-63	5	0.00077007472073887	0.00421642215050596	0.863965873121927	NA	NA	NA	NA	NA	NA	PSYCH_factor	bbj-a-63	-0.00749411269425281	0.00903426213573055	1.0007703713044	0.992533898152461	1.00907519425287	rs10049761; rs12211124; rs4853; rs6139881; rs7665103
Inverse variance weighted	PSYCH_factor	ebi-a-GCST004824	3	-8.30814897505548e-06	8.51858801886796e-06	0.329413212210062	4.43544404000947	2	0.108856800213068	NA	NA	NA	PSYCH_factor	ebi-a-GCST004824	-2.50045814920367e-05	8.38828354192571e-06	0.999991691885537	0.99997499573112	1.00000838831872	rs11242779; rs445754; rs637813
Weighted median	PSYCH_factor	ebi-a-GCST004824	3	-5.09361788301728e-06	7.38590410221503e-06	0.49042035263885	NA	NA	NA	NA	NA	NA	PSYCH_factor	ebi-a-GCST004824	-1.95699899233587e-05	9.38275415732418e-06	0.99999490639509	0.999980430201568	1.00000938279818	rs11242779; rs445754; rs637813
Penalised weighted median	PSYCH_factor	ebi-a-GCST004824	3	-5.09361788301728e-06	7.41460297391207e-06	0.492100946965404	NA	NA	NA	NA	NA	NA	PSYCH_factor	ebi-a-GCST004824	-1.96262397118849e-05	9.43900394585038e-06	0.99999490639509	0.999980373952882	1.00000943904849	rs11242779; rs445754; rs637813
Weighted mode	PSYCH_factor	ebi-a-GCST004824	3	-3.68591838335853e-06	7.64358689573074e-06	0.677262881678632	NA	NA	NA	NA	NA	NA	PSYCH_factor	ebi-a-GCST004824	-1.86673486989908e-05	1.12955119322737e-05	0.99999631408841	0.999981332825535	1.00001129557573	rs11242779; rs445754; rs637813
Simple mode	PSYCH_factor	ebi-a-GCST004824	3	-1.83644069808767e-06	9.65840726615256e-06	0.866750311039032	NA	NA	NA	NA	NA	NA	PSYCH_factor	ebi-a-GCST004824	-2.07669189397467e-05	1.70940375435713e-05	0.999998163560988	0.999979233296691	1.00001709418365	rs11242779; rs445754; rs637813
MR Egger	PSYCH_factor	ebi-a-GCST004824	3	-1.28129367629624e-06	5.09649214011854e-05	0.983998305574669	4.34799940988903	1	0.0370524472871658	-0.000709019845142626	0.00499961493529597	0.910315872087402	PSYCH_factor	ebi-a-GCST004824	-0.00010117253962262	9.86099522700271e-05	0.999998718707145	0.999898832578146	1.00009861481439	rs11242779; rs445754; rs637813
Inverse variance weighted	PSYCH_factor	ebi-a-GCST006944	16	-0.166709035343056	0.0330348216950745	4.5006186662548e-07	65.2723442681708	15	3.06116007190249e-08	NA	NA	NA	PSYCH_factor	ebi-a-GCST006944	-0.231457285865402	-0.10196078482071	0.846445861340094	0.793376583173539	0.903064964829012	rs10983783; rs11082011; rs11090039; rs11712223; rs1261114; rs1360379; rs1373921; rs2678897; rs297346; rs4651205; rs600011; rs6103271; rs6889822; rs7202252; rs7895261; rs9671386
Penalised weighted median	PSYCH_factor	ebi-a-GCST006944	16	-0.109094189792876	0.0260950772568313	2.90686537620401e-05	NA	NA	NA	NA	NA	NA	PSYCH_factor	ebi-a-GCST006944	-0.160240541216266	-0.0579478383694869	0.89664595862359	0.851938837913356	0.943699171040471	rs10983783; rs11082011; rs11090039; rs11712223; rs1261114; rs1360379; rs1373921; rs2678897; rs297346; rs4651205; rs600011; rs6103271; rs6889822; rs7202252; rs7895261; rs9671386
Weighted median	PSYCH_factor	ebi-a-GCST006944	16	-0.111845188703218	0.0275959814899054	5.05753795880257e-05	NA	NA	NA	NA	NA	NA	PSYCH_factor	ebi-a-GCST006944	-0.165933312423432	-0.0577570649830035	0.894182676365367	0.847102723533546	0.943879220900967	rs10983783; rs11082011; rs11090039; rs11712223; rs1261114; rs1360379; rs1373921; rs2678897; rs297346; rs4651205; rs600011; rs6103271; rs6889822; rs7202252; rs7895261; rs9671386
MR Egger	PSYCH_factor	ebi-a-GCST006944	16	-1.00557346638151	0.217479401218159	0.000394240604957915	31.4484965318794	14	0.00479494065139786	0.0129291239045443	0.00333191196654485	0.00166480063355615	PSYCH_factor	ebi-a-GCST006944	-1.4318330927691	-0.579313839993919	0.365834780689714	0.238870648609647	0.560282678266591	rs10983783; rs11082011; rs11090039; rs11712223; rs1261114; rs1360379; rs1373921; rs2678897; rs297346; rs4651205; rs600011; rs6103271; rs6889822; rs7202252; rs7895261; rs9671386
Weighted mode	PSYCH_factor	ebi-a-GCST006944	16	-0.101342551419157	0.0343786821386148	0.00997730118466624	NA	NA	NA	NA	NA	NA	PSYCH_factor	ebi-a-GCST006944	-0.168724768410842	-0.0339603344274716	0.903623442370989	0.844741370903306	0.966609845010019	rs10983783; rs11082011; rs11090039; rs11712223; rs1261114; rs1360379; rs1373921; rs2678897; rs297346; rs4651205; rs600011; rs6103271; rs6889822; rs7202252; rs7895261; rs9671386
Simple mode	PSYCH_factor	ebi-a-GCST006944	16	-0.0999260760008889	0.038553212330356	0.0204255962821408	NA	NA	NA	NA	NA	NA	PSYCH_factor	ebi-a-GCST006944	-0.175490372168387	-0.0243617798333911	0.904904309708866	0.839045475323129	0.975932573159193	rs10983783; rs11082011; rs11090039; rs11712223; rs1261114; rs1360379; rs1373921; rs2678897; rs297346; rs4651205; rs600011; rs6103271; rs6889822; rs7202252; rs7895261; rs9671386
Inverse variance weighted	PSYCH_factor	ebi-a-GCST007092	7	-0.0213927325396649	0.00677211460967853	0.00158341774298858	3.43773901993524	6	0.752233978862339	NA	NA	NA	PSYCH_factor	ebi-a-GCST007092	-0.0346660771746348	-0.00811938790469494	0.978834468925534	0.965927907786996	0.991913485295026	rs11105466; rs143384; rs2299285; rs2820443; rs2953013; rs4630744; rs9977881
Penalised weighted median	PSYCH_factor	ebi-a-GCST007092	7	-0.0215419936398933	0.00856685854404735	0.0119176530532933	NA	NA	NA	NA	NA	NA	PSYCH_factor	ebi-a-GCST007092	-0.0383330363862261	-0.00475095089356052	0.978688377918884	0.962392375835269	0.995260317022135	rs11105466; rs143384; rs2299285; rs2820443; rs2953013; rs4630744; rs9977881
Weighted median	PSYCH_factor	ebi-a-GCST007092	7	-0.0215419936398933	0.00862676820062038	0.0125209925521524	NA	NA	NA	NA	NA	NA	PSYCH_factor	ebi-a-GCST007092	-0.0384504593131093	-0.00463352796667737	0.978688377918884	0.962279375540231	0.995377190263235	rs11105466; rs143384; rs2299285; rs2820443; rs2953013; rs4630744; rs9977881
Simple mode	PSYCH_factor	ebi-a-GCST007092	7	-0.0265136712143415	0.0129431342239801	0.0864244443640675	NA	NA	NA	NA	NA	NA	PSYCH_factor	ebi-a-GCST007092	-0.0518822142933425	-0.0011451281353404	0.973834730241198	0.949440690799824	0.998855527273683	rs11105466; rs143384; rs2299285; rs2820443; rs2953013; rs4630744; rs9977881
Weighted mode	PSYCH_factor	ebi-a-GCST007092	7	-0.0254546337616169	0.0125267120733243	0.0884150702628784	NA	NA	NA	NA	NA	NA	PSYCH_factor	ebi-a-GCST007092	-0.0500069894253325	-0.000902278097901318	0.974866603993321	0.951222775976912	0.999098128832584	rs11105466; rs143384; rs2299285; rs2820443; rs2953013; rs4630744; rs9977881
MR Egger	PSYCH_factor	ebi-a-GCST007092	7	-0.0130747578825509	0.0542109491246384	0.818991592197668	3.41382283319026	5	0.636465537646731	-0.0004495071865907	0.00290663615649673	0.883147121172697	PSYCH_factor	ebi-a-GCST007092	-0.119328218166842	0.0931787024017404	0.987010345458664	0.887516453928353	1.09765787184051	rs11105466; rs143384; rs2299285; rs2820443; rs2953013; rs4630744; rs9977881
Inverse variance weighted	PSYCH_factor	bbj-a-33	2	0.0103596359569808	0.0117783622390109	0.379104172974525	0.0024343227032247	1	0.960649254665399	NA	NA	NA	PSYCH_factor	bbj-a-33	-0.0127259540314805	0.0334452259454421	1.01041348276938	0.987354678517064	1.03401080521087	rs11874741; rs5760061
Inverse variance weighted	PSYCH_factor	bbj-a-70	216	0.00516778419355871	0.00320788447683101	0.107187719660068	478.482011494468	215	4.21454017066441e-22	NA	NA	NA	PSYCH_factor	bbj-a-70	-0.00111966938103008	0.0114552377681475	1.00518116022184	0.99888095721485	1.0115211002542	rs10132598; rs10161389; rs10249852; rs10252442; rs1035071; rs1043515; rs10484281; rs10505258; rs10517245; rs1053454; rs1056932; rs10739262; rs10770044; rs10790373; rs10826873; rs10859570; rs10860912; rs10888957; rs10892566; rs10922478; rs10940035; rs11023238; rs11051052; rs11124312; rs1129555; rs1135314; rs11630187; rs11636403; rs11637866; rs11685108; rs11707763; rs11898161; rs11906990; rs1198965…
Simple mode	PSYCH_factor	bbj-a-70	216	0.00612295042114136	0.0106962884142251	0.567624105455374	NA	NA	NA	NA	NA	NA	PSYCH_factor	bbj-a-70	-0.0148417748707398	0.0270876757130225	1.00614173399947	0.985267821398926	1.02745788191695	rs10132598; rs10161389; rs10249852; rs10252442; rs1035071; rs1043515; rs10484281; rs10505258; rs10517245; rs1053454; rs1056932; rs10739262; rs10770044; rs10790373; rs10826873; rs10859570; rs10860912; rs10888957; rs10892566; rs10922478; rs10940035; rs11023238; rs11051052; rs11124312; rs1129555; rs1135314; rs11630187; rs11636403; rs11637866; rs11685108; rs11707763; rs11898161; rs11906990; rs1198965…
Weighted mode	PSYCH_factor	bbj-a-70	216	0.00216565543379377	0.00404303733985471	0.592753705810031	NA	NA	NA	NA	NA	NA	PSYCH_factor	bbj-a-70	-0.00575869775232146	0.010090008619909	1.00216800215928	0.994257851764452	1.01014108439736	rs10132598; rs10161389; rs10249852; rs10252442; rs1035071; rs1043515; rs10484281; rs10505258; rs10517245; rs1053454; rs1056932; rs10739262; rs10770044; rs10790373; rs10826873; rs10859570; rs10860912; rs10888957; rs10892566; rs10922478; rs10940035; rs11023238; rs11051052; rs11124312; rs1129555; rs1135314; rs11630187; rs11636403; rs11637866; rs11685108; rs11707763; rs11898161; rs11906990; rs1198965…
MR Egger	PSYCH_factor	bbj-a-70	216	0.0022281618935663	0.00595213573651179	0.70851711631094	477.713658225389	214	3.47791281239815e-22	0.000115756213822962	0.000197306223500929	0.558034974738547	PSYCH_factor	bbj-a-70	-0.00943802414999681	0.0138943479371294	1.002230646091	0.990606374212538	1.01399132300402	rs10132598; rs10161389; rs10249852; rs10252442; rs1035071; rs1043515; rs10484281; rs10505258; rs10517245; rs1053454; rs1056932; rs10739262; rs10770044; rs10790373; rs10826873; rs10859570; rs10860912; rs10888957; rs10892566; rs10922478; rs10940035; rs11023238; rs11051052; rs11124312; rs1129555; rs1135314; rs11630187; rs11636403; rs11637866; rs11685108; rs11707763; rs11898161; rs11906990; rs1198965…
Weighted median	PSYCH_factor	bbj-a-70	216	0.000220156479109781	0.00445276982955065	0.960566586649484	NA	NA	NA	NA	NA	NA	PSYCH_factor	bbj-a-70	-0.00850727238680949	0.00894758534502905	1.00022018071533	0.991528812055693	1.00898773464387	rs10132598; rs10161389; rs10249852; rs10252442; rs1035071; rs1043515; rs10484281; rs10505258; rs10517245; rs1053454; rs1056932; rs10739262; rs10770044; rs10790373; rs10826873; rs10859570; rs10860912; rs10888957; rs10892566; rs10922478; rs10940035; rs11023238; rs11051052; rs11124312; rs1129555; rs1135314; rs11630187; rs11636403; rs11637866; rs11685108; rs11707763; rs11898161; rs11906990; rs1198965…
Penalised weighted median	PSYCH_factor	bbj-a-70	216	0.000179790632026548	0.00480395723373334	0.970145719178166	NA	NA	NA	NA	NA	NA	PSYCH_factor	bbj-a-70	-0.0092359655460908	0.0095955468101439	1.00017980679533	0.990806554976973	1.00964173167425	rs10132598; rs10161389; rs10249852; rs10252442; rs1035071; rs1043515; rs10484281; rs10505258; rs10517245; rs1053454; rs1056932; rs10739262; rs10770044; rs10790373; rs10826873; rs10859570; rs10860912; rs10888957; rs10892566; rs10922478; rs10940035; rs11023238; rs11051052; rs11124312; rs1129555; rs1135314; rs11630187; rs11636403; rs11637866; rs11685108; rs11707763; rs11898161; rs11906990; rs1198965…
MR Egger	PSYCH_factor	bbj-a-56	15	0.112269497939792	0.0846382559013991	0.207518150352654	32.7285275345145	13	0.00187131509943264	-0.00292801457932527	0.00250600903348761	0.263627246269014	PSYCH_factor	bbj-a-56	-0.0536214836269507	0.278160479506534	1.11881433817858	0.947790792946525	1.320698125187	rs10007186; rs11235654; rs13036892; rs1340981; rs1613416; rs17664743; rs2312193; rs3825036; rs4418728; rs447324; rs624242; rs6665912; rs6828057; rs894872; rs9551440
Inverse variance weighted	PSYCH_factor	bbj-a-56	15	0.0147932310203569	0.0144507803002878	0.305978066923966	36.1654071461662	14	0.000985556043207183	NA	NA	NA	PSYCH_factor	bbj-a-56	-0.0135302983682071	0.043116760408921	1.0149031924214	0.986560824681776	1.04405979258238	rs10007186; rs11235654; rs13036892; rs1340981; rs1613416; rs17664743; rs2312193; rs3825036; rs4418728; rs447324; rs624242; rs6665912; rs6828057; rs894872; rs9551440
Weighted median	PSYCH_factor	bbj-a-56	15	0.00782586844347315	0.0137657875707409	0.569694607741983	NA	NA	NA	NA	NA	NA	PSYCH_factor	bbj-a-56	-0.019155075195179	0.0348068120821253	1.00785657058998	0.981027217458946	1.0354196589086	rs10007186; rs11235654; rs13036892; rs1340981; rs1613416; rs17664743; rs2312193; rs3825036; rs4418728; rs447324; rs624242; rs6665912; rs6828057; rs894872; rs9551440
Penalised weighted median	PSYCH_factor	bbj-a-56	15	0.00586691636863489	0.0145983212020762	0.687765130728614	NA	NA	NA	NA	NA	NA	PSYCH_factor	bbj-a-56	-0.0227457931874344	0.0344796259247042	1.00588416042913	0.977510942132883	1.03508093934428	rs10007186; rs11235654; rs13036892; rs1340981; rs1613416; rs17664743; rs2312193; rs3825036; rs4418728; rs447324; rs624242; rs6665912; rs6828057; rs894872; rs9551440
Simple mode	PSYCH_factor	bbj-a-56	15	-0.00782292032773962	0.0282757094588264	0.786079450365886	NA	NA	NA	NA	NA	NA	PSYCH_factor	bbj-a-56	-0.0632433108670394	0.0475974702115602	0.992207599078007	0.938715046329005	1.04874841786982	rs10007186; rs11235654; rs13036892; rs1340981; rs1613416; rs17664743; rs2312193; rs3825036; rs4418728; rs447324; rs624242; rs6665912; rs6828057; rs894872; rs9551440
Weighted mode	PSYCH_factor	bbj-a-56	15	0.00162631417834375	0.0225865528428767	0.943617546280299	NA	NA	NA	NA	NA	NA	PSYCH_factor	bbj-a-56	-0.0426433293936947	0.0458959577503822	1.00162763734444	0.958253109840389	1.04696547664669	rs10007186; rs11235654; rs13036892; rs1340981; rs1613416; rs17664743; rs2312193; rs3825036; rs4418728; rs447324; rs624242; rs6665912; rs6828057; rs894872; rs9551440
MR Egger	PSYCH_factor	ebi-a-GCST004624	70	-0.0080443411161897	0.00958304061863899	0.404166707058297	137.06080415259	68	1.43934937548962e-06	0.000315241125939429	0.000357969313156159	0.381616093685857	PSYCH_factor	ebi-a-GCST004624	-0.0268271007287221	0.0107384184963427	0.991987928009881	0.973529549523432	1.01079628224849	rs1004060; rs10197862; rs10225965; rs10251370; rs10269402; rs1032726; rs1057258; rs11204682; rs1121314; rs11556924; rs11624512; rs11702689; rs11786130; rs12264390; rs12432476; rs12500897; rs12545733; rs12705849; rs12935413; rs162901; rs17005891; rs1705326; rs170734; rs17484848; rs17548938; rs17621538; rs17709471; rs17825681; rs1830951; rs2033784; rs2115536; rs2147904; rs2158961; rs2182885; rs2239…
Penalised weighted median	PSYCH_factor	ebi-a-GCST004624	70	-0.00502866733211749	0.00623528036039933	0.419962583330761	NA	NA	NA	NA	NA	NA	PSYCH_factor	ebi-a-GCST004624	-0.0172498168385002	0.00719248217426519	0.994983955248335	0.982898109463506	1.00721841019919	rs1004060; rs10197862; rs10225965; rs10251370; rs10269402; rs1032726; rs1057258; rs11204682; rs1121314; rs11556924; rs11624512; rs11702689; rs11786130; rs12264390; rs12432476; rs12500897; rs12545733; rs12705849; rs12935413; rs162901; rs17005891; rs1705326; rs170734; rs17484848; rs17548938; rs17621538; rs17709471; rs17825681; rs1830951; rs2033784; rs2115536; rs2147904; rs2158961; rs2182885; rs2239…
Weighted median	PSYCH_factor	ebi-a-GCST004624	70	-0.00282873348886864	0.00613258835071342	0.644610232648383	NA	NA	NA	NA	NA	NA	PSYCH_factor	ebi-a-GCST004624	-0.0148486066562669	0.00919113967852966	0.997175263607911	0.985261090283476	1.00923350790745	rs1004060; rs10197862; rs10225965; rs10251370; rs10269402; rs1032726; rs1057258; rs11204682; rs1121314; rs11556924; rs11624512; rs11702689; rs11786130; rs12264390; rs12432476; rs12500897; rs12545733; rs12705849; rs12935413; rs162901; rs17005891; rs1705326; rs170734; rs17484848; rs17548938; rs17621538; rs17709471; rs17825681; rs1830951; rs2033784; rs2115536; rs2147904; rs2158961; rs2182885; rs2239…
Simple mode	PSYCH_factor	ebi-a-GCST004624	70	0.00638274498334357	0.0162803347420257	0.696227803446172	NA	NA	NA	NA	NA	NA	PSYCH_factor	ebi-a-GCST004624	-0.0255267111110267	0.0382922010777139	1.00640315810758	0.974796340724702	1.03903479561272	rs1004060; rs10197862; rs10225965; rs10251370; rs10269402; rs1032726; rs1057258; rs11204682; rs1121314; rs11556924; rs11624512; rs11702689; rs11786130; rs12264390; rs12432476; rs12500897; rs12545733; rs12705849; rs12935413; rs162901; rs17005891; rs1705326; rs170734; rs17484848; rs17548938; rs17621538; rs17709471; rs17825681; rs1830951; rs2033784; rs2115536; rs2147904; rs2158961; rs2182885; rs2239…
Weighted mode	PSYCH_factor	ebi-a-GCST004624	70	0.00205478847286186	0.0104635255189572	0.84489288068575	NA	NA	NA	NA	NA	NA	PSYCH_factor	ebi-a-GCST004624	-0.0184537215442943	0.022563298490018	1.00205690099738	0.981715505818092	1.02281977506275	rs1004060; rs10197862; rs10225965; rs10251370; rs10269402; rs1032726; rs1057258; rs11204682; rs1121314; rs11556924; rs11624512; rs11702689; rs11786130; rs12264390; rs12432476; rs12500897; rs12545733; rs12705849; rs12935413; rs162901; rs17005891; rs1705326; rs170734; rs17484848; rs17548938; rs17621538; rs17709471; rs17825681; rs1830951; rs2033784; rs2115536; rs2147904; rs2158961; rs2182885; rs2239…
Inverse variance weighted	PSYCH_factor	ebi-a-GCST004624	70	-0.000634737175320474	0.00457955392736025	0.88976434495674	138.623946417772	69	1.37727424937379e-06	NA	NA	NA	PSYCH_factor	ebi-a-GCST004624	-0.00961066287294656	0.00834118852230561	0.999365464227705	0.990435371954378	1.00837607316095	rs1004060; rs10197862; rs10225965; rs10251370; rs10269402; rs1032726; rs1057258; rs11204682; rs1121314; rs11556924; rs11624512; rs11702689; rs11786130; rs12264390; rs12432476; rs12500897; rs12545733; rs12705849; rs12935413; rs162901; rs17005891; rs1705326; rs170734; rs17484848; rs17548938; rs17621538; rs17709471; rs17825681; rs1830951; rs2033784; rs2115536; rs2147904; rs2158961; rs2182885; rs2239…
MR Egger	PSYCH_factor	ebi-a-GCST004439	3	-0.137245357207516	0.0729565703014036	0.311045724575157	0.731292031756001	1	0.392464711053696	0.0183188042238654	0.00974649592128135	0.31127946712045	PSYCH_factor	ebi-a-GCST004439	-0.280240234998267	0.00574952058323541	0.871756308196616	0.755602197557379	1.00576608079926	rs1539508; rs7763358; rs910604
Penalised weighted median	PSYCH_factor	ebi-a-GCST004439	3	0.00400837150447287	0.00596547237313582	0.501629151557475	NA	NA	NA	NA	NA	NA	PSYCH_factor	ebi-a-GCST004439	-0.00768395434687333	0.0157006973558191	1.00401641577008	0.99234549176121	1.01582460091264	rs1539508; rs7763358; rs910604
Weighted median	PSYCH_factor	ebi-a-GCST004439	3	0.00381905224805335	0.00576083877339628	0.507373230119375	NA	NA	NA	NA	NA	NA	PSYCH_factor	ebi-a-GCST004439	-0.00747219174780336	0.01511029624391	1.00382635412054	0.992555655673363	1.01522503394868	rs1539508; rs7763358; rs910604
Weighted mode	PSYCH_factor	ebi-a-GCST004439	3	0.00444903154394368	0.00636276664985415	0.556785556546966	NA	NA	NA	NA	NA	NA	PSYCH_factor	ebi-a-GCST004439	-0.00802199108977045	0.0169200541776578	1.00445894317839	0.992010099214042	1.01706400905638	rs1539508; rs7763358; rs910604
Simple mode	PSYCH_factor	ebi-a-GCST004439	3	0.00474818515589721	0.00749483840706722	0.59117540460397	NA	NA	NA	NA	NA	NA	PSYCH_factor	ebi-a-GCST004439	-0.00994169812195455	0.019438068433749	1.00475947564975	0.990107557196511	1.0196282177327	rs1539508; rs7763358; rs910604
Inverse variance weighted	PSYCH_factor	ebi-a-GCST004439	3	-0.000461894213223184	0.00750126316003963	0.950900868594861	4.26391454084412	2	0.118604924611018	NA	NA	NA	PSYCH_factor	ebi-a-GCST004439	-0.0151643700069009	0.0142405815804545	0.999538212443487	0.984950030053654	1.01434246169859	rs1539508; rs7763358; rs910604
MR Egger	PSYCH_factor	bbj-a-74	18	0.0298493379971884	0.0262035846699881	0.271416399034791	100.355978681229	16	2.97058635726909e-14	-0.00393909280216492	0.00307200660641003	0.218021220261441	PSYCH_factor	bbj-a-74	-0.0215096879559882	0.081208363950365	1.0302992953042	0.978719995626975	1.08459686391134	rs11102712; rs11889341; rs1571878; rs17264332; rs1980422; rs2301888; rs2451258; rs2476602; rs2561477; rs3087243; rs3784099; rs3789599; rs3806624; rs4239702; rs6712515; rs706778; rs8032939; rs947474
Weighted median	PSYCH_factor	bbj-a-74	18	-0.00289532163539412	0.00323574459554766	0.370897749416703	NA	NA	NA	NA	NA	NA	PSYCH_factor	bbj-a-74	-0.00923738104266753	0.00344673777187928	0.997108865766026	0.990805152494679	1.00345268460294	rs11102712; rs11889341; rs1571878; rs17264332; rs1980422; rs2301888; rs2451258; rs2476602; rs2561477; rs3087243; rs3784099; rs3789599; rs3806624; rs4239702; rs6712515; rs706778; rs8032939; rs947474
Penalised weighted median	PSYCH_factor	bbj-a-74	18	-0.00237455232076383	0.00309263036931091	0.442600111633043	NA	NA	NA	NA	NA	NA	PSYCH_factor	bbj-a-74	-0.00843610784461322	0.00368700320308556	0.997628264698437	0.991599376260482	1.00369380856062	rs11102712; rs11889341; rs1571878; rs17264332; rs1980422; rs2301888; rs2451258; rs2476602; rs2561477; rs3087243; rs3784099; rs3789599; rs3806624; rs4239702; rs6712515; rs706778; rs8032939; rs947474
Inverse variance weighted	PSYCH_factor	bbj-a-74	18	-0.00312724047720891	0.00511718682337012	0.541116871767318	110.668655370112	17	9.03171082035773e-16	NA	NA	NA	PSYCH_factor	bbj-a-74	-0.0131569266510143	0.00690244569659652	0.996877644246064	0.986929247366028	1.00692632247935	rs11102712; rs11889341; rs1571878; rs17264332; rs1980422; rs2301888; rs2451258; rs2476602; rs2561477; rs3087243; rs3784099; rs3789599; rs3806624; rs4239702; rs6712515; rs706778; rs8032939; rs947474
Weighted mode	PSYCH_factor	bbj-a-74	18	-0.000915977143156721	0.00388258687421944	0.816314137944947	NA	NA	NA	NA	NA	NA	PSYCH_factor	bbj-a-74	-0.00852584741662681	0.00669389313031337	0.99908444223585	0.991510394549497	1.00671634730693	rs11102712; rs11889341; rs1571878; rs17264332; rs1980422; rs2301888; rs2451258; rs2476602; rs2561477; rs3087243; rs3784099; rs3789599; rs3806624; rs4239702; rs6712515; rs706778; rs8032939; rs947474
Simple mode	PSYCH_factor	bbj-a-74	18	-0.000915977143156721	0.0045563743930515	0.843059162734534	NA	NA	NA	NA	NA	NA	PSYCH_factor	bbj-a-74	-0.00984647095353765	0.00801451666722421	0.99908444223585	0.990201846825006	1.00804671887682	rs11102712; rs11889341; rs1571878; rs17264332; rs1980422; rs2301888; rs2451258; rs2476602; rs2561477; rs3087243; rs3784099; rs3789599; rs3806624; rs4239702; rs6712515; rs706778; rs8032939; rs947474
Penalised weighted median	PSYCH_factor	bbj-a-16	5	0.0539198058633488	0.0212806038392491	0.0112848062201859	NA	NA	NA	NA	NA	NA	PSYCH_factor	bbj-a-16	0.0122098223384206	0.095629789388277	1.05539996187253	1.01228466652039	1.10035162673099	rs1169288; rs12440881; rs2270843; rs7495833; rs7596689
Weighted median	PSYCH_factor	bbj-a-16	5	0.0433494334740528	0.0189861961896928	0.0224181239341744	NA	NA	NA	NA	NA	NA	PSYCH_factor	bbj-a-16	0.00613648894225496	0.0805623780058506	1.0443027454377	1.00615535576279	1.08389645583303	rs1169288; rs12440881; rs2270843; rs7495833; rs7596689
Simple mode	PSYCH_factor	bbj-a-16	5	0.0609520802672927	0.0387277142614534	0.190632162714783	NA	NA	NA	NA	NA	NA	PSYCH_factor	bbj-a-16	-0.0149542396851559	0.136858400219741	1.06284798157568	0.985157019667007	1.14666576940327	rs1169288; rs12440881; rs2270843; rs7495833; rs7596689
Weighted mode	PSYCH_factor	bbj-a-16	5	0.0583471926765021	0.0457664562951456	0.271367603516472	NA	NA	NA	NA	NA	NA	PSYCH_factor	bbj-a-16	-0.0313550616619833	0.148049447014988	1.06008298487385	0.969131410570869	1.15957023223207	rs1169288; rs12440881; rs2270843; rs7495833; rs7596689
Inverse variance weighted	PSYCH_factor	bbj-a-16	5	0.0209728713662327	0.0225310969159296	0.351935758416508	11.0769964886589	4	0.0257121732611315	NA	NA	NA	PSYCH_factor	bbj-a-16	-0.0231880785889893	0.0651338213214548	1.02119434765428	0.977078698907798	1.06730184257088	rs1169288; rs12440881; rs2270843; rs7495833; rs7596689
MR Egger	PSYCH_factor	bbj-a-16	5	-0.100514258553601	0.110383115789761	0.429646558357995	7.79956780458761	3	0.050340846183736	0.00413779934419416	0.00368533899807963	0.343283252918773	PSYCH_factor	bbj-a-16	-0.316865165501532	0.115836648394329	0.904372217281102	0.728428965858737	1.12281244393643	rs1169288; rs12440881; rs2270843; rs7495833; rs7596689
Inverse variance weighted	PSYCH_factor	ebi-a-GCST005067	2	0.00870488067213445	0.00508246244346726	0.086762412665847	0.73754546103001	1	0.390448290714609	NA	NA	NA	PSYCH_factor	ebi-a-GCST005067	-0.00125674571706138	0.0186665070613303	1.00874287832087	0.998744043657122	1.01884181540351	rs7979478; rs876537
Inverse variance weighted	PSYCH_factor	ebi-a-GCST003045	45	0.00190254453076553	0.00216161209561865	0.378777643569765	116.270910907661	44	1.93009475262034e-08	NA	NA	NA	PSYCH_factor	ebi-a-GCST003045	-0.00233421517664704	0.00613930423817809	1.00190435551692	0.997668506985149	1.00615818839185	rs10185424; rs10460566; rs1076137; rs10761659; rs10799838; rs10878784; rs10889669; rs10982417; rs11083840; rs11150589; rs11641184; rs11676348; rs12142199; rs12318183; rs12627242; rs12718244; rs13300218; rs1405108; rs17401847; rs17552904; rs2189691; rs2274351; rs2488401; rs272882; rs2816958; rs2836885; rs3024493; rs3776414; rs4366152; rs4380874; rs4712520; rs4743820; rs4795397; rs483905; rs4976646…
MR Egger	PSYCH_factor	ebi-a-GCST003045	45	-0.00522793692122965	0.00648335810731687	0.424471252758824	112.70755182303	43	3.67429349403244e-08	0.000871079617591531	0.000747085552124669	0.250053050241697	PSYCH_factor	ebi-a-GCST003045	-0.0179353188115707	0.00747944496911142	0.994785704957682	0.982224561755659	1.0075074858842	rs10185424; rs10460566; rs1076137; rs10761659; rs10799838; rs10878784; rs10889669; rs10982417; rs11083840; rs11150589; rs11641184; rs11676348; rs12142199; rs12318183; rs12627242; rs12718244; rs13300218; rs1405108; rs17401847; rs17552904; rs2189691; rs2274351; rs2488401; rs272882; rs2816958; rs2836885; rs3024493; rs3776414; rs4366152; rs4380874; rs4712520; rs4743820; rs4795397; rs483905; rs4976646…
Simple mode	PSYCH_factor	ebi-a-GCST003045	45	0.00121505806216862	0.0036338942146793	0.739690480998996	NA	NA	NA	NA	NA	NA	PSYCH_factor	ebi-a-GCST003045	-0.00590737459860281	0.00833749072294004	1.00121579654429	0.994110039631055	1.00837234439544	rs10185424; rs10460566; rs1076137; rs10761659; rs10799838; rs10878784; rs10889669; rs10982417; rs11083840; rs11150589; rs11641184; rs11676348; rs12142199; rs12318183; rs12627242; rs12718244; rs13300218; rs1405108; rs17401847; rs17552904; rs2189691; rs2274351; rs2488401; rs272882; rs2816958; rs2836885; rs3024493; rs3776414; rs4366152; rs4380874; rs4712520; rs4743820; rs4795397; rs483905; rs4976646…
Weighted mode	PSYCH_factor	ebi-a-GCST003045	45	0.000673512581007708	0.00306596435400718	0.827141044760387	NA	NA	NA	NA	NA	NA	PSYCH_factor	ebi-a-GCST003045	-0.00533577755284637	0.00668280271486178	1.00067373944153	0.994678432423209	1.0067051824663	rs10185424; rs10460566; rs1076137; rs10761659; rs10799838; rs10878784; rs10889669; rs10982417; rs11083840; rs11150589; rs11641184; rs11676348; rs12142199; rs12318183; rs12627242; rs12718244; rs13300218; rs1405108; rs17401847; rs17552904; rs2189691; rs2274351; rs2488401; rs272882; rs2816958; rs2836885; rs3024493; rs3776414; rs4366152; rs4380874; rs4712520; rs4743820; rs4795397; rs483905; rs4976646…
Weighted median	PSYCH_factor	ebi-a-GCST003045	45	0.000402855739291737	0.00197128197608206	0.838070380487005	NA	NA	NA	NA	NA	NA	PSYCH_factor	ebi-a-GCST003045	-0.0034608569338291	0.00426656841241257	1.00040293689656	0.996545124928749	1.00427568317373	rs10185424; rs10460566; rs1076137; rs10761659; rs10799838; rs10878784; rs10889669; rs10982417; rs11083840; rs11150589; rs11641184; rs11676348; rs12142199; rs12318183; rs12627242; rs12718244; rs13300218; rs1405108; rs17401847; rs17552904; rs2189691; rs2274351; rs2488401; rs272882; rs2816958; rs2836885; rs3024493; rs3776414; rs4366152; rs4380874; rs4712520; rs4743820; rs4795397; rs483905; rs4976646…
Penalised weighted median	PSYCH_factor	ebi-a-GCST003045	45	0.000252749826637284	0.00203342478819806	0.90107964527592	NA	NA	NA	NA	NA	NA	PSYCH_factor	ebi-a-GCST003045	-0.00373276275823091	0.00423826241150548	1.00025278177057	0.996274195340338	1.00424725654765	rs10185424; rs10460566; rs1076137; rs10761659; rs10799838; rs10878784; rs10889669; rs10982417; rs11083840; rs11150589; rs11641184; rs11676348; rs12142199; rs12318183; rs12627242; rs12718244; rs13300218; rs1405108; rs17401847; rs17552904; rs2189691; rs2274351; rs2488401; rs272882; rs2816958; rs2836885; rs3024493; rs3776414; rs4366152; rs4380874; rs4712520; rs4743820; rs4795397; rs483905; rs4976646…
Penalised weighted median	PSYCH_factor	ebi-a-GCST005531	14	0.0027285476788065	0.00267939203194281	0.308513639948026	NA	NA	NA	NA	NA	NA	PSYCH_factor	ebi-a-GCST005531	-0.0025230607038014	0.0079801560614144	1.002732273553	0.997480119538645	1.00801208237595	rs1021156; rs12087340; rs12927355; rs1813375; rs2255214; rs3748817; rs4944958; rs4976646; rs6498184; rs6677309; rs6881706; rs706015; rs8070345; rs9967792
Weighted mode	PSYCH_factor	ebi-a-GCST005531	14	0.00356214474697101	0.00363803291512894	0.34538150152371	NA	NA	NA	NA	NA	NA	PSYCH_factor	ebi-a-GCST005531	-0.00356839976668171	0.0106926892606237	1.00356849672455	0.996437959405494	1.01075006036389	rs1021156; rs12087340; rs12927355; rs1813375; rs2255214; rs3748817; rs4944958; rs4976646; rs6498184; rs6677309; rs6881706; rs706015; rs8070345; rs9967792
Inverse variance weighted	PSYCH_factor	ebi-a-GCST005531	14	-0.00205075065768484	0.00222485801894704	0.356661859327755	19.2176384525094	13	0.116508799562338	NA	NA	NA	PSYCH_factor	ebi-a-GCST005531	-0.00641147237482105	0.00230997105945136	0.99795135069475	0.993609037258461	1.00231264109811	rs1021156; rs12087340; rs12927355; rs1813375; rs2255214; rs3748817; rs4944958; rs4976646; rs6498184; rs6677309; rs6881706; rs706015; rs8070345; rs9967792
MR Egger	PSYCH_factor	ebi-a-GCST005531	14	0.00576048689158435	0.00736769349042595	0.449450515400127	17.4248879165534	12	0.134301257361776	-0.00120017655250506	0.00108013883515283	0.288278953844661	PSYCH_factor	ebi-a-GCST005531	-0.00868019234965051	0.0202011661328192	1.00577711040071	0.991357371753509	1.02040659062907	rs1021156; rs12087340; rs12927355; rs1813375; rs2255214; rs3748817; rs4944958; rs4976646; rs6498184; rs6677309; rs6881706; rs706015; rs8070345; rs9967792
Weighted median	PSYCH_factor	ebi-a-GCST005531	14	0.00194438674067585	0.00276218836922705	0.481476484462168	NA	NA	NA	NA	NA	NA	PSYCH_factor	ebi-a-GCST005531	-0.00346950246300917	0.00735827594436086	1.00194627828634	0.996536509306036	1.00738541458049	rs1021156; rs12087340; rs12927355; rs1813375; rs2255214; rs3748817; rs4944958; rs4976646; rs6498184; rs6677309; rs6881706; rs706015; rs8070345; rs9967792
Simple mode	PSYCH_factor	ebi-a-GCST005531	14	0.00312864456787555	0.00493033902044052	0.536717110109826	NA	NA	NA	NA	NA	NA	PSYCH_factor	ebi-a-GCST005531	-0.00653481991218787	0.012792109047939	1.00313354388437	0.993486485588988	1.01287427807278	rs1021156; rs12087340; rs12927355; rs1813375; rs2255214; rs3748817; rs4944958; rs4976646; rs6498184; rs6677309; rs6881706; rs706015; rs8070345; rs9967792
Inverse variance weighted	PSYCH_factor	bbj-a-49	42	0.00559998062805156	0.0053483010927559	0.295072899159497	64.5393124439029	41	0.0109311787311488	NA	NA	NA	PSYCH_factor	bbj-a-49	-0.00488268951375	0.0160826507698531	1.00561568982962	0.995129211437266	1.01621267269497	rs10183731; rs10744892; rs10850104; rs10876550; rs12119; rs13042885; rs1322223; rs1351744; rs1522744; rs17127170; rs17305868; rs198476; rs2006943; rs2027516; rs2339404; rs2343592; rs236717; rs2395655; rs2896439; rs2906196; rs3784138; rs444375; rs4560473; rs459193; rs4766659; rs4773866; rs4912810; rs4925747; rs6045697; rs662799; rs6828057; rs7151201; rs7206932; rs7300045; rs739484; rs7529925; rs77…
Weighted median	PSYCH_factor	bbj-a-49	42	0.00487951009075761	0.00669265997465782	0.465950392150608	NA	NA	NA	NA	NA	NA	PSYCH_factor	bbj-a-49	-0.00823810345957172	0.0179971236410869	1.00489143428698	0.991795736724661	1.01816004779185	rs10183731; rs10744892; rs10850104; rs10876550; rs12119; rs13042885; rs1322223; rs1351744; rs1522744; rs17127170; rs17305868; rs198476; rs2006943; rs2027516; rs2339404; rs2343592; rs236717; rs2395655; rs2896439; rs2906196; rs3784138; rs444375; rs4560473; rs459193; rs4766659; rs4773866; rs4912810; rs4925747; rs6045697; rs662799; rs6828057; rs7151201; rs7206932; rs7300045; rs739484; rs7529925; rs77…
Penalised weighted median	PSYCH_factor	bbj-a-49	42	0.00413257651727989	0.00646080148736638	0.522407732631498	NA	NA	NA	NA	NA	NA	PSYCH_factor	bbj-a-49	-0.00853059439795822	0.016795747432518	1.0041411273866	0.991505687879336	1.01693758899741	rs10183731; rs10744892; rs10850104; rs10876550; rs12119; rs13042885; rs1322223; rs1351744; rs1522744; rs17127170; rs17305868; rs198476; rs2006943; rs2027516; rs2339404; rs2343592; rs236717; rs2395655; rs2896439; rs2906196; rs3784138; rs444375; rs4560473; rs459193; rs4766659; rs4773866; rs4912810; rs4925747; rs6045697; rs662799; rs6828057; rs7151201; rs7206932; rs7300045; rs739484; rs7529925; rs77…
Simple mode	PSYCH_factor	bbj-a-49	42	-0.005985032840679	0.0103775709723983	0.567276573603737	NA	NA	NA	NA	NA	NA	PSYCH_factor	bbj-a-49	-0.0263250719465797	0.0143550062652217	0.99403284179051	0.974018412078829	1.01445853415566	rs10183731; rs10744892; rs10850104; rs10876550; rs12119; rs13042885; rs1322223; rs1351744; rs1522744; rs17127170; rs17305868; rs198476; rs2006943; rs2027516; rs2339404; rs2343592; rs236717; rs2395655; rs2896439; rs2906196; rs3784138; rs444375; rs4560473; rs459193; rs4766659; rs4773866; rs4912810; rs4925747; rs6045697; rs662799; rs6828057; rs7151201; rs7206932; rs7300045; rs739484; rs7529925; rs77…
Weighted mode	PSYCH_factor	bbj-a-49	42	0.00344642610080617	0.00673755306073971	0.611727631308833	NA	NA	NA	NA	NA	NA	PSYCH_factor	bbj-a-49	-0.00975917789824366	0.016652030099856	1.00345237185581	0.990288288342391	1.01679144794139	rs10183731; rs10744892; rs10850104; rs10876550; rs12119; rs13042885; rs1322223; rs1351744; rs1522744; rs17127170; rs17305868; rs198476; rs2006943; rs2027516; rs2339404; rs2343592; rs236717; rs2395655; rs2896439; rs2906196; rs3784138; rs444375; rs4560473; rs459193; rs4766659; rs4773866; rs4912810; rs4925747; rs6045697; rs662799; rs6828057; rs7151201; rs7206932; rs7300045; rs739484; rs7529925; rs77…
MR Egger	PSYCH_factor	bbj-a-49	42	-0.00159184567863868	0.0128263971361795	0.901852131576166	63.9291289087128	40	0.00948907671517295	0.000301660497057247	0.000488211041943405	0.540150405716881	PSYCH_factor	bbj-a-49	-0.0267315840655504	0.0235478927082731	0.998409420635679	0.973622542258609	1.02382733343627	rs10183731; rs10744892; rs10850104; rs10876550; rs12119; rs13042885; rs1322223; rs1351744; rs1522744; rs17127170; rs17305868; rs198476; rs2006943; rs2027516; rs2339404; rs2343592; rs236717; rs2395655; rs2896439; rs2906196; rs3784138; rs444375; rs4560473; rs459193; rs4766659; rs4773866; rs4912810; rs4925747; rs6045697; rs662799; rs6828057; rs7151201; rs7206932; rs7300045; rs739484; rs7529925; rs77…
Inverse variance weighted	PSYCH_factor	ebi-a-GCST007429	104	0.010801238657555	0.00995509405310768	0.277923363249903	375.690193584286	103	1.11136446979073e-32	NA	NA	NA	PSYCH_factor	ebi-a-GCST007429	-0.00871074568653605	0.0303132230016461	1.01085978262843	0.99132708294047	1.03077734656923	rs10005540; rs1008833; rs10089933; rs10273455; rs1047912; rs10737680; rs10843088; rs10917165; rs10929647; rs10943249; rs10998018; rs11051013; rs1106370; rs11074547; rs1109391; rs1125909; rs11702251; rs11722225; rs11727676; rs11747434; rs11769889; rs11786896; rs1192414; rs11967850; rs12313454; rs12543555; rs1269454; rs12713676; rs12825257; rs12997625; rs13137088; rs13172711; rs13200852; rs13430465…
Simple mode	PSYCH_factor	ebi-a-GCST007429	104	-0.0176045377070169	0.0184432690082192	0.342053451704534	NA	NA	NA	NA	NA	NA	PSYCH_factor	ebi-a-GCST007429	-0.0537533449631265	0.0185442695490928	0.982549516822651	0.947665824225605	1.01871728232609	rs10005540; rs1008833; rs10089933; rs10273455; rs1047912; rs10737680; rs10843088; rs10917165; rs10929647; rs10943249; rs10998018; rs11051013; rs1106370; rs11074547; rs1109391; rs1125909; rs11702251; rs11722225; rs11727676; rs11747434; rs11769889; rs11786896; rs1192414; rs11967850; rs12313454; rs12543555; rs1269454; rs12713676; rs12825257; rs12997625; rs13137088; rs13172711; rs13200852; rs13430465…
Penalised weighted median	PSYCH_factor	ebi-a-GCST007429	104	-0.00810561243757133	0.00899983086117401	0.367779477729477	NA	NA	NA	NA	NA	NA	PSYCH_factor	ebi-a-GCST007429	-0.0257452809254724	0.00953405605032972	0.991927149460747	0.974583302952049	1.00957964994577	rs10005540; rs1008833; rs10089933; rs10273455; rs1047912; rs10737680; rs10843088; rs10917165; rs10929647; rs10943249; rs10998018; rs11051013; rs1106370; rs11074547; rs1109391; rs1125909; rs11702251; rs11722225; rs11727676; rs11747434; rs11769889; rs11786896; rs1192414; rs11967850; rs12313454; rs12543555; rs1269454; rs12713676; rs12825257; rs12997625; rs13137088; rs13172711; rs13200852; rs13430465…
Weighted median	PSYCH_factor	ebi-a-GCST007429	104	-0.00756785691347297	0.00860962511330509	0.379401500104182	NA	NA	NA	NA	NA	NA	PSYCH_factor	ebi-a-GCST007429	-0.0244427221355509	0.009307008308605	0.992460707213829	0.975853582126869	1.00935045318645	rs10005540; rs1008833; rs10089933; rs10273455; rs1047912; rs10737680; rs10843088; rs10917165; rs10929647; rs10943249; rs10998018; rs11051013; rs1106370; rs11074547; rs1109391; rs1125909; rs11702251; rs11722225; rs11727676; rs11747434; rs11769889; rs11786896; rs1192414; rs11967850; rs12313454; rs12543555; rs1269454; rs12713676; rs12825257; rs12997625; rs13137088; rs13172711; rs13200852; rs13430465…
Weighted mode	PSYCH_factor	ebi-a-GCST007429	104	-0.0115885008688386	0.0147929633238797	0.435202040188352	NA	NA	NA	NA	NA	NA	PSYCH_factor	ebi-a-GCST007429	-0.0405827089836427	0.0174057072459656	0.988478387180624	0.960229741600973	1.01755806927426	rs10005540; rs1008833; rs10089933; rs10273455; rs1047912; rs10737680; rs10843088; rs10917165; rs10929647; rs10943249; rs10998018; rs11051013; rs1106370; rs11074547; rs1109391; rs1125909; rs11702251; rs11722225; rs11727676; rs11747434; rs11769889; rs11786896; rs1192414; rs11967850; rs12313454; rs12543555; rs1269454; rs12713676; rs12825257; rs12997625; rs13137088; rs13172711; rs13200852; rs13430465…
MR Egger	PSYCH_factor	ebi-a-GCST007429	104	0.0212363704185528	0.0355672096894533	0.55177891663642	375.346250953154	102	6.5321673815257e-33	-0.000207882431430892	0.000679971544116122	0.760439201204426	PSYCH_factor	ebi-a-GCST007429	-0.0484753605727757	0.0909481014098813	1.02146346685189	0.952680812526199	1.0952121638163	rs10005540; rs1008833; rs10089933; rs10273455; rs1047912; rs10737680; rs10843088; rs10917165; rs10929647; rs10943249; rs10998018; rs11051013; rs1106370; rs11074547; rs1109391; rs1125909; rs11702251; rs11722225; rs11727676; rs11747434; rs11769889; rs11786896; rs1192414; rs11967850; rs12313454; rs12543555; rs1269454; rs12713676; rs12825257; rs12997625; rs13137088; rs13172711; rs13200852; rs13430465…
Inverse variance weighted	PSYCH_factor	ebi-a-GCST000679	5	0.00549164161404324	0.00735545164321996	0.455300006697329	32.1876087629694	4	1.75141189092079e-06	NA	NA	NA	PSYCH_factor	ebi-a-GCST000679	-0.00892504360666789	0.0199083268347544	1.00550674831873	0.991114666369453	1.02010781922747	rs11102712; rs1746860; rs3087243; rs4810485; rs6920220
MR Egger	PSYCH_factor	ebi-a-GCST000679	5	-0.0119055062631343	0.0295537471002873	0.71405319657736	28.6198039936509	3	2.69160275030608e-06	0.00328853039480663	0.00537742076146338	0.584064024148205	PSYCH_factor	ebi-a-GCST000679	-0.0698308505796974	0.0460198380534289	0.988165083861788	0.932551547119436	1.04709518308108	rs11102712; rs1746860; rs3087243; rs4810485; rs6920220
Weighted mode	PSYCH_factor	ebi-a-GCST000679	5	-0.00090861101129135	0.00357050257910182	0.811674110313633	NA	NA	NA	NA	NA	NA	PSYCH_factor	ebi-a-GCST000679	-0.00790679606633092	0.00608957404374822	0.999091801650701	0.99212438042286	1.00610815319366	rs11102712; rs1746860; rs3087243; rs4810485; rs6920220
Weighted median	PSYCH_factor	ebi-a-GCST000679	5	0.000680503001021994	0.00349509622703919	0.8456260724081	NA	NA	NA	NA	NA	NA	PSYCH_factor	ebi-a-GCST000679	-0.00616988560397481	0.0075308916060188	1.00068073459572	0.993849109055173	1.00755932008934	rs11102712; rs1746860; rs3087243; rs4810485; rs6920220
Penalised weighted median	PSYCH_factor	ebi-a-GCST000679	5	-0.000632403194968375	0.00344417368400403	0.854315211531628	NA	NA	NA	NA	NA	NA	PSYCH_factor	ebi-a-GCST000679	-0.00738298361561627	0.00611817722567952	0.999367796729786	0.992644203659039	1.00613693149978	rs11102712; rs1746860; rs3087243; rs4810485; rs6920220
Simple mode	PSYCH_factor	ebi-a-GCST000679	5	-0.000196525833472516	0.00373284717418318	0.960537006581404	NA	NA	NA	NA	NA	NA	PSYCH_factor	ebi-a-GCST000679	-0.00751290629487154	0.00711985462792651	0.999803493476464	0.992515245042058	1.00714526105378	rs11102712; rs1746860; rs3087243; rs4810485; rs6920220
Simple mode	PSYCH_factor	ebi-a-GCST004137	4	-0.102227021426916	0.0648640425966168	0.213108301561582	NA	NA	NA	NA	NA	NA	PSYCH_factor	ebi-a-GCST004137	-0.229360544916285	0.0249065020624525	0.902824567880246	0.795041833532777	1.02521926015677	rs11646917; rs11867840; rs12166475; rs1360589
Inverse variance weighted	PSYCH_factor	ebi-a-GCST004137	4	-0.0398151026889537	0.0352350473381014	0.258482213563798	6.49118372334224	3	0.0900108453330786	NA	NA	NA	PSYCH_factor	ebi-a-GCST004137	-0.108875795471632	0.0292455900937251	0.960967102960378	0.896841802393925	1.02967744200492	rs11646917; rs11867840; rs12166475; rs1360589
Weighted median	PSYCH_factor	ebi-a-GCST004137	4	-0.0156634148107725	0.0334373572062207	0.639469558251872	NA	NA	NA	NA	NA	NA	PSYCH_factor	ebi-a-GCST004137	-0.0812006349349651	0.0498738053134202	0.984458618487475	0.922008685733225	1.05113843991995	rs11646917; rs11867840; rs12166475; rs1360589
MR Egger	PSYCH_factor	ebi-a-GCST004137	4	0.120797598024149	0.235813036182825	0.659431247711948	5.24160287004872	2	0.0727445394376175	-0.00354588955987859	0.00513523216401882	0.56124686728074	PSYCH_factor	ebi-a-GCST004137	-0.341395952894188	0.582991148942487	1.12839649957147	0.710777418105855	1.79138873550357	rs11646917; rs11867840; rs12166475; rs1360589
Penalised weighted median	PSYCH_factor	ebi-a-GCST004137	4	-0.012987618994957	0.0312959214592143	0.678146310296157	NA	NA	NA	NA	NA	NA	PSYCH_factor	ebi-a-GCST004137	-0.0743276250550171	0.0483523870651031	0.987096356189596	0.92836748756202	1.04954043464139	rs11646917; rs11867840; rs12166475; rs1360589
Weighted mode	PSYCH_factor	ebi-a-GCST004137	4	0.00440330699322861	0.0345067267559101	0.906533070004502	NA	NA	NA	NA	NA	NA	PSYCH_factor	ebi-a-GCST004137	-0.0632298774483551	0.0720364914348123	1.00441301579451	0.938727656565947	1.07469456049477	rs11646917; rs11867840; rs12166475; rs1360589
Penalised weighted median	PSYCH_factor	ebi-a-GCST004627	67	0.010078226011262	0.00722034631716952	0.16277195108531	NA	NA	NA	NA	NA	NA	PSYCH_factor	ebi-a-GCST004627	-0.00407365277039024	0.0242301047929143	1.0101291823704	0.995934633297717	1.02452603912136	rs10063618; rs10087240; rs1014530; rs10212644; rs1043809; rs10445308; rs10757283; rs10828723; rs10867411; rs10901796; rs11055015; rs11077815; rs11240734; rs11577369; rs11746; rs11779535; rs12950923; rs13431440; rs1353254; rs1386622; rs17011715; rs17198717; rs1739317; rs17482472; rs17762452; rs2224234; rs2762060; rs3540; rs3735485; rs3761704; rs3818717; rs3900628; rs4618126; rs4680757; rs4722762; …
MR Egger	PSYCH_factor	ebi-a-GCST004627	67	-0.029911871848065	0.0230287676090822	0.198570049477145	205.169807587728	65	1.94034959725317e-16	0.00119217308632258	0.000714111963128151	0.0998383241318371	PSYCH_factor	ebi-a-GCST004627	-0.0750482563618661	0.0152245126657362	0.970531060888561	0.927698717883347	1.01534099594166	rs10063618; rs10087240; rs1014530; rs10212644; rs1043809; rs10445308; rs10757283; rs10828723; rs10867411; rs10901796; rs11055015; rs11077815; rs11240734; rs11577369; rs11746; rs11779535; rs12950923; rs13431440; rs1353254; rs1386622; rs17011715; rs17198717; rs1739317; rs17482472; rs17762452; rs2224234; rs2762060; rs3540; rs3735485; rs3761704; rs3818717; rs3900628; rs4618126; rs4680757; rs4722762; …
Inverse variance weighted	PSYCH_factor	ebi-a-GCST004627	67	0.00662215310546293	0.00726717126606488	0.362167775450387	213.96704077249	66	1.61283532330284e-17	NA	NA	NA	PSYCH_factor	ebi-a-GCST004627	-0.00762150257602424	0.0208658087869501	1.00664412804169	0.992407467429689	1.02108502180593	rs10063618; rs10087240; rs1014530; rs10212644; rs1043809; rs10445308; rs10757283; rs10828723; rs10867411; rs10901796; rs11055015; rs11077815; rs11240734; rs11577369; rs11746; rs11779535; rs12950923; rs13431440; rs1353254; rs1386622; rs17011715; rs17198717; rs1739317; rs17482472; rs17762452; rs2224234; rs2762060; rs3540; rs3735485; rs3761704; rs3818717; rs3900628; rs4618126; rs4680757; rs4722762; …
Weighted median	PSYCH_factor	ebi-a-GCST004627	67	0.00373433646821474	0.00736530908165704	0.612142933044994	NA	NA	NA	NA	NA	NA	PSYCH_factor	ebi-a-GCST004627	-0.0107016693318331	0.0181703422682625	1.00374131779014	0.98935538980734	1.01833642735325	rs10063618; rs10087240; rs1014530; rs10212644; rs1043809; rs10445308; rs10757283; rs10828723; rs10867411; rs10901796; rs11055015; rs11077815; rs11240734; rs11577369; rs11746; rs11779535; rs12950923; rs13431440; rs1353254; rs1386622; rs17011715; rs17198717; rs1739317; rs17482472; rs17762452; rs2224234; rs2762060; rs3540; rs3735485; rs3761704; rs3818717; rs3900628; rs4618126; rs4680757; rs4722762; …
Weighted mode	PSYCH_factor	ebi-a-GCST004627	67	0.00580861719830581	0.0121633789249999	0.63454853664092	NA	NA	NA	NA	NA	NA	PSYCH_factor	ebi-a-GCST004627	-0.0180316054946941	0.0296488398913057	1.0058255199265	0.982129991163542	1.03009274295437	rs10063618; rs10087240; rs1014530; rs10212644; rs1043809; rs10445308; rs10757283; rs10828723; rs10867411; rs10901796; rs11055015; rs11077815; rs11240734; rs11577369; rs11746; rs11779535; rs12950923; rs13431440; rs1353254; rs1386622; rs17011715; rs17198717; rs1739317; rs17482472; rs17762452; rs2224234; rs2762060; rs3540; rs3735485; rs3761704; rs3818717; rs3900628; rs4618126; rs4680757; rs4722762; …
Simple mode	PSYCH_factor	ebi-a-GCST004627	67	0.00694803131501368	0.0176397823527306	0.694936253539962	NA	NA	NA	NA	NA	NA	PSYCH_factor	ebi-a-GCST004627	-0.0276259420963383	0.0415220047263656	1.00697222488469	0.972752164391718	1.04239609924004	rs10063618; rs10087240; rs1014530; rs10212644; rs1043809; rs10445308; rs10757283; rs10828723; rs10867411; rs10901796; rs11055015; rs11077815; rs11240734; rs11577369; rs11746; rs11779535; rs12950923; rs13431440; rs1353254; rs1386622; rs17011715; rs17198717; rs1739317; rs17482472; rs17762452; rs2224234; rs2762060; rs3540; rs3735485; rs3761704; rs3818717; rs3900628; rs4618126; rs4680757; rs4722762; …
Simple mode	PSYCH_factor	ebi-a-GCST004606	63	-0.0147970511820667	0.0148849155313362	0.324039627061242	NA	NA	NA	NA	NA	NA	PSYCH_factor	ebi-a-GCST004606	-0.0439714856234857	0.0143773832593522	0.985311887195614	0.956981244807536	1.01448123494232	rs1004060; rs10269402; rs1032726; rs10758733; rs11187157; rs11204682; rs11702689; rs11786130; rs12432476; rs12545733; rs12705849; rs12935413; rs1320644; rs162901; rs17005891; rs1705326; rs174549; rs17484848; rs17548938; rs17621538; rs1830951; rs2026562; rs2038700; rs2115536; rs2158241; rs2248116; rs2282162; rs2296618; rs233717; rs2359851; rs2381416; rs27349; rs2834683; rs2834709; rs301161; rs3468…
Penalised weighted median	PSYCH_factor	ebi-a-GCST004606	63	-0.00426428021551311	0.00628750452951056	0.497635349828119	NA	NA	NA	NA	NA	NA	PSYCH_factor	ebi-a-GCST004606	-0.0165877890933538	0.00805922866232758	0.995744798917458	0.983549030722816	1.00809179166442	rs1004060; rs10269402; rs1032726; rs10758733; rs11187157; rs11204682; rs11702689; rs11786130; rs12432476; rs12545733; rs12705849; rs12935413; rs1320644; rs162901; rs17005891; rs1705326; rs174549; rs17484848; rs17548938; rs17621538; rs1830951; rs2026562; rs2038700; rs2115536; rs2158241; rs2248116; rs2282162; rs2296618; rs233717; rs2359851; rs2381416; rs27349; rs2834683; rs2834709; rs301161; rs3468…
Weighted mode	PSYCH_factor	ebi-a-GCST004606	63	0.00395343873170975	0.00924008957752487	0.670237643288909	NA	NA	NA	NA	NA	NA	PSYCH_factor	ebi-a-GCST004606	-0.014157136840239	0.0220640143036585	1.00396126387929	0.985942604184305	1.02230922478901	rs1004060; rs10269402; rs1032726; rs10758733; rs11187157; rs11204682; rs11702689; rs11786130; rs12432476; rs12545733; rs12705849; rs12935413; rs1320644; rs162901; rs17005891; rs1705326; rs174549; rs17484848; rs17548938; rs17621538; rs1830951; rs2026562; rs2038700; rs2115536; rs2158241; rs2248116; rs2282162; rs2296618; rs233717; rs2359851; rs2381416; rs27349; rs2834683; rs2834709; rs301161; rs3468…
Weighted median	PSYCH_factor	ebi-a-GCST004606	63	-0.00261527129927666	0.00625631522600733	0.675931745614568	NA	NA	NA	NA	NA	NA	PSYCH_factor	ebi-a-GCST004606	-0.014877649142251	0.00964710654369772	0.997388145543402	0.985232476267584	1.00969378987496	rs1004060; rs10269402; rs1032726; rs10758733; rs11187157; rs11204682; rs11702689; rs11786130; rs12432476; rs12545733; rs12705849; rs12935413; rs1320644; rs162901; rs17005891; rs1705326; rs174549; rs17484848; rs17548938; rs17621538; rs1830951; rs2026562; rs2038700; rs2115536; rs2158241; rs2248116; rs2282162; rs2296618; rs233717; rs2359851; rs2381416; rs27349; rs2834683; rs2834709; rs301161; rs3468…
Inverse variance weighted	PSYCH_factor	ebi-a-GCST004606	63	-0.00189018091684717	0.00474051936204666	0.690093150283054	119.307197258586	62	1.6934064058965e-05	NA	NA	NA	PSYCH_factor	ebi-a-GCST004606	-0.0111815988664586	0.00740123703276427	0.998111604350099	0.988880682857585	1.00742869388399	rs1004060; rs10269402; rs1032726; rs10758733; rs11187157; rs11204682; rs11702689; rs11786130; rs12432476; rs12545733; rs12705849; rs12935413; rs1320644; rs162901; rs17005891; rs1705326; rs174549; rs17484848; rs17548938; rs17621538; rs1830951; rs2026562; rs2038700; rs2115536; rs2158241; rs2248116; rs2282162; rs2296618; rs233717; rs2359851; rs2381416; rs27349; rs2834683; rs2834709; rs301161; rs3468…
MR Egger	PSYCH_factor	ebi-a-GCST004606	63	-0.00133117820166938	0.0103626722949294	0.898208358152472	119.299968758907	61	1.18975369895868e-05	-2.3759080947979e-05	0.00039080562103586	0.951721114088617	PSYCH_factor	ebi-a-GCST004606	-0.0216420158997311	0.0189796594963923	0.998669707423015	0.978590492191105	1.01916091816024	rs1004060; rs10269402; rs1032726; rs10758733; rs11187157; rs11204682; rs11702689; rs11786130; rs12432476; rs12545733; rs12705849; rs12935413; rs1320644; rs162901; rs17005891; rs1705326; rs174549; rs17484848; rs17548938; rs17621538; rs1830951; rs2026562; rs2038700; rs2115536; rs2158241; rs2248116; rs2282162; rs2296618; rs233717; rs2359851; rs2381416; rs27349; rs2834683; rs2834709; rs301161; rs3468…
Inverse variance weighted	PSYCH_factor	ebi-a-GCST007557	15	0.0648473777552634	0.0160069945277326	5.09577849089163e-05	46.1046520617294	14	2.69543556667983e-05	NA	NA	NA	PSYCH_factor	ebi-a-GCST007557	0.0334736684809075	0.0962210870296193	1.06699616460673	1.03404021551812	1.10100245445001	rs10818797; rs10872678; rs12543725; rs134594; rs1351394; rs1415701; rs16896215; rs2306547; rs2421016; rs2724475; rs6959887; rs7964361; rs798498; rs854037; rs9841543
Penalised weighted median	PSYCH_factor	ebi-a-GCST007557	15	0.0545435105357686	0.0146964908133513	0.00020617403784707	NA	NA	NA	NA	NA	NA	PSYCH_factor	ebi-a-GCST007557	0.0257383885416	0.0833486325299372	1.05605842508197	1.02607248103971	1.08692067840718	rs10818797; rs10872678; rs12543725; rs134594; rs1351394; rs1415701; rs16896215; rs2306547; rs2421016; rs2724475; rs6959887; rs7964361; rs798498; rs854037; rs9841543
Weighted median	PSYCH_factor	ebi-a-GCST007557	15	0.0539629942680748	0.0146332595584048	0.000226294896589666	NA	NA	NA	NA	NA	NA	PSYCH_factor	ebi-a-GCST007557	0.0252818055336013	0.0826441830025483	1.05544554389754	1.02560410071527	1.08615526727737	rs10818797; rs10872678; rs12543725; rs134594; rs1351394; rs1415701; rs16896215; rs2306547; rs2421016; rs2724475; rs6959887; rs7964361; rs798498; rs854037; rs9841543
Weighted mode	PSYCH_factor	ebi-a-GCST007557	15	0.0492351042430876	0.0241459305240715	0.0607872893097249	NA	NA	NA	NA	NA	NA	PSYCH_factor	ebi-a-GCST007557	0.00190908041590741	0.0965611280702677	1.05046729102788	1.00191090387011	1.1013769041309	rs10818797; rs10872678; rs12543725; rs134594; rs1351394; rs1415701; rs16896215; rs2306547; rs2421016; rs2724475; rs6959887; rs7964361; rs798498; rs854037; rs9841543
Simple mode	PSYCH_factor	ebi-a-GCST007557	15	0.0492351042430876	0.0257709720425209	0.0767697327361958	NA	NA	NA	NA	NA	NA	PSYCH_factor	ebi-a-GCST007557	-0.00127600096025334	0.0997462094464285	1.05046729102788	0.998724812782823	1.10489047172538	rs10818797; rs10872678; rs12543725; rs134594; rs1351394; rs1415701; rs16896215; rs2306547; rs2421016; rs2724475; rs6959887; rs7964361; rs798498; rs854037; rs9841543
MR Egger	PSYCH_factor	ebi-a-GCST007557	15	0.0435647993403005	0.0668048404836505	0.525686400333883	45.7243588093983	13	1.58350914912031e-05	0.000642941440805756	0.00195530380405272	0.747529221914954	PSYCH_factor	ebi-a-GCST007557	-0.0873726880076544	0.174502286688255	1.0445276768235	0.916335524726362	1.1906534650352	rs10818797; rs10872678; rs12543725; rs134594; rs1351394; rs1415701; rs16896215; rs2306547; rs2421016; rs2724475; rs6959887; rs7964361; rs798498; rs854037; rs9841543
Inverse variance weighted	PSYCH_factor	ebi-a-GCST004732	2	-0.0102541306101062	0.00629375114189294	0.103258876856105	1.33254832882877	1	0.248352372976084	NA	NA	NA	PSYCH_factor	ebi-a-GCST004732	-0.0225898828482164	0.00208162162800391	0.989798263748055	0.977663358076762	1.00208378970642	rs10842383; rs12974440
Penalised weighted median	PSYCH_factor	ebi-a-GCST004133	25	0.000388581712358783	0.00223786724523739	0.862148940567309	NA	NA	NA	NA	NA	NA	PSYCH_factor	ebi-a-GCST004133	-0.00399763808830651	0.00477480151302408	1.00038865722001	0.996010341829687	1.00478621904268	rs10408351; rs10737481; rs10761659; rs10817678; rs11651246; rs12627242; rs12825700; rs137845; rs138788; rs16830407; rs17715902; rs2045241; rs2301989; rs2836881; rs2838517; rs3024493; rs4671401; rs4993442; rs6017342; rs6090461; rs6933404; rs7554511; rs7911117; rs9611131; rs983825
Weighted median	PSYCH_factor	ebi-a-GCST004133	25	0.000350072302846549	0.00213485069485788	0.86974707793919	NA	NA	NA	NA	NA	NA	PSYCH_factor	ebi-a-GCST004133	-0.0038342350590749	0.004534379664768	1.00035013358531	0.996173106234424	1.00454467552013	rs10408351; rs10737481; rs10761659; rs10817678; rs11651246; rs12627242; rs12825700; rs137845; rs138788; rs16830407; rs17715902; rs2045241; rs2301989; rs2836881; rs2838517; rs3024493; rs4671401; rs4993442; rs6017342; rs6090461; rs6933404; rs7554511; rs7911117; rs9611131; rs983825
Weighted mode	PSYCH_factor	ebi-a-GCST004133	25	0.000497315507829874	0.00356739043007273	0.890292614934369	NA	NA	NA	NA	NA	NA	PSYCH_factor	ebi-a-GCST004133	-0.00649476973511268	0.00748940075077243	1.00049743918969	0.993526275695453	1.00751751645868	rs10408351; rs10737481; rs10761659; rs10817678; rs11651246; rs12627242; rs12825700; rs137845; rs138788; rs16830407; rs17715902; rs2045241; rs2301989; rs2836881; rs2838517; rs3024493; rs4671401; rs4993442; rs6017342; rs6090461; rs6933404; rs7554511; rs7911117; rs9611131; rs983825
MR Egger	PSYCH_factor	ebi-a-GCST004133	25	-0.000882397269898135	0.00707557661658423	0.901836486464564	42.1218866160562	23	0.00878610537395186	0.000111535485235259	0.00102922433959067	0.914643258337478	PSYCH_factor	ebi-a-GCST004133	-0.0147505274384032	0.012985732898607	0.999117991928089	0.985357728659633	1.01307041367839	rs10408351; rs10737481; rs10761659; rs10817678; rs11651246; rs12627242; rs12825700; rs137845; rs138788; rs16830407; rs17715902; rs2045241; rs2301989; rs2836881; rs2838517; rs3024493; rs4671401; rs4993442; rs6017342; rs6090461; rs6933404; rs7554511; rs7911117; rs9611131; rs983825
Inverse variance weighted	PSYCH_factor	ebi-a-GCST004133	25	-0.000143147868741418	0.00183952900904349	0.937973087261113	42.1433939215846	24	0.0124357686292802	NA	NA	NA	PSYCH_factor	ebi-a-GCST004133	-0.00374862472646665	0.00346232898898381	0.999856862376426	0.996258392596029	1.00346832977356	rs10408351; rs10737481; rs10761659; rs10817678; rs11651246; rs12627242; rs12825700; rs137845; rs138788; rs16830407; rs17715902; rs2045241; rs2301989; rs2836881; rs2838517; rs3024493; rs4671401; rs4993442; rs6017342; rs6090461; rs6933404; rs7554511; rs7911117; rs9611131; rs983825
Simple mode	PSYCH_factor	ebi-a-GCST004133	25	0.000224431801994419	0.00366041942519125	0.95161757253206	NA	NA	NA	NA	NA	NA	PSYCH_factor	ebi-a-GCST004133	-0.00694999027138043	0.00739885387536927	1.0002244569887	0.993074105057923	1.00742629302571	rs10408351; rs10737481; rs10761659; rs10817678; rs11651246; rs12627242; rs12825700; rs137845; rs138788; rs16830407; rs17715902; rs2045241; rs2301989; rs2836881; rs2838517; rs3024493; rs4671401; rs4993442; rs6017342; rs6090461; rs6933404; rs7554511; rs7911117; rs9611131; rs983825
Weighted mode	PSYCH_factor	bbj-a-71	4	0.00343606642390902	0.00254414334634677	0.269674594877657	NA	NA	NA	NA	NA	NA	PSYCH_factor	bbj-a-71	-0.00155045453493065	0.00842258738274869	1.00344197646731	0.998450746798751	1.00845815716493	rs1049334; rs10516564; rs12186158; rs12415501
Simple mode	PSYCH_factor	bbj-a-71	4	0.00338724991763443	0.00317864391926694	0.36474578584362	NA	NA	NA	NA	NA	NA	PSYCH_factor	bbj-a-71	-0.00284289216412878	0.00961739199939763	1.00339299313137	0.997161145027127	1.00966378772986	rs1049334; rs10516564; rs12186158; rs12415501
Penalised weighted median	PSYCH_factor	bbj-a-71	4	0.000977491714432619	0.00189262238848776	0.605522855307731	NA	NA	NA	NA	NA	NA	PSYCH_factor	bbj-a-71	-0.00273204816700339	0.00468703159586863	1.00097796961516	0.997271680480203	1.00469803290958	rs1049334; rs10516564; rs12186158; rs12415501
Weighted median	PSYCH_factor	bbj-a-71	4	0.000977491714432619	0.00200247972579298	0.625450234019904	NA	NA	NA	NA	NA	NA	PSYCH_factor	bbj-a-71	-0.00294736854812163	0.00490235197698687	1.00097796961516	0.997056970678411	1.00491438816495	rs1049334; rs10516564; rs12186158; rs12415501
Inverse variance weighted	PSYCH_factor	bbj-a-71	4	0.000970175503841323	0.00203203954831643	0.633049347311567	5.29404098209068	3	0.151489530426872	NA	NA	NA	PSYCH_factor	bbj-a-71	-0.00301262201085887	0.00495297301854152	1.00097064627633	0.996991911381223	1.00496525926551	rs1049334; rs10516564; rs12186158; rs12415501
MR Egger	PSYCH_factor	bbj-a-71	4	0.0054457698001813	0.0134032240068208	0.723870492903023	5.00557143208602	2	0.0818566513293713	-0.00167413113765382	0.00493118526552791	0.766570177891517	PSYCH_factor	bbj-a-71	-0.0208245492531875	0.0317160888535501	1.00546062495822	0.979390784340599	1.03222440368583	rs1049334; rs10516564; rs12186158; rs12415501
Penalised weighted median	PSYCH_factor	ebi-a-GCST005047	12	-0.00475009823949622	0.00427318959112422	0.26630808983766	NA	NA	NA	NA	NA	NA	PSYCH_factor	ebi-a-GCST005047	-0.0131255498380997	0.00362535335910724	0.995261165635251	0.986960214546206	1.00363193290125	rs10842993; rs11708067; rs11709077; rs12571751; rs163184; rs2290203; rs2972144; rs4481184; rs4580722; rs4719433; rs864745; rs9460538
Weighted median	PSYCH_factor	ebi-a-GCST005047	12	-0.00438277499709694	0.00416692384405029	0.292890823710531	NA	NA	NA	NA	NA	NA	PSYCH_factor	ebi-a-GCST005047	-0.0125499457314355	0.00378439573724164	0.995626815345354	0.98752847643006	1.00379156560447	rs10842993; rs11708067; rs11709077; rs12571751; rs163184; rs2290203; rs2972144; rs4481184; rs4580722; rs4719433; rs864745; rs9460538
Weighted mode	PSYCH_factor	ebi-a-GCST005047	12	-0.00573105252191182	0.00640176777548174	0.389833656888047	NA	NA	NA	NA	NA	NA	PSYCH_factor	ebi-a-GCST005047	-0.018278517361856	0.00681641231803238	0.994285338631789	0.981887521549173	1.00683969693225	rs10842993; rs11708067; rs11709077; rs12571751; rs163184; rs2290203; rs2972144; rs4481184; rs4580722; rs4719433; rs864745; rs9460538
Simple mode	PSYCH_factor	ebi-a-GCST005047	12	-0.00538551206404388	0.00798477470501728	0.51393618061261	NA	NA	NA	NA	NA	NA	PSYCH_factor	ebi-a-GCST005047	-0.0210356704858777	0.01026464635779	0.994628963807733	0.979184035976176	1.01031750855599	rs10842993; rs11708067; rs11709077; rs12571751; rs163184; rs2290203; rs2972144; rs4481184; rs4580722; rs4719433; rs864745; rs9460538
MR Egger	PSYCH_factor	ebi-a-GCST005047	12	-0.0133201139027762	0.0222606187785812	0.56289919543837	18.4352523652594	10	0.0480506182965998	0.00115706307272022	0.00217195021495593	0.605855265754362	PSYCH_factor	ebi-a-GCST005047	-0.0569509267087953	0.0303106989032429	0.986768206234754	0.944640424843758	1.03077474478906	rs10842993; rs11708067; rs11709077; rs12571751; rs163184; rs2290203; rs2972144; rs4481184; rs4580722; rs4719433; rs864745; rs9460538
Inverse variance weighted	PSYCH_factor	ebi-a-GCST005047	12	-0.00165238788830041	0.00384917199841908	0.667716571281991	18.9584471685252	11	0.0618434857285897	NA	NA	NA	PSYCH_factor	ebi-a-GCST005047	-0.0091967650052018	0.00589198922860098	0.998348976552934	0.990845395891132	1.00590938113801	rs10842993; rs11708067; rs11709077; rs12571751; rs163184; rs2290203; rs2972144; rs4481184; rs4580722; rs4719433; rs864745; rs9460538
Weighted mode	PSYCH_factor	ebi-a-GCST004611	61	0.0126603778533539	0.010858176323945	0.248237961380012	NA	NA	NA	NA	NA	NA	PSYCH_factor	ebi-a-GCST004611	-0.00862164774157837	0.0339424034482862	1.01274085972203	0.991415412081255	1.03452501993833	rs10172646; rs1033503; rs11048456; rs11123407; rs11622216; rs11740785; rs1175550; rs11756584; rs11789898; rs12210538; rs12239179; rs13008603; rs13076076; rs13389219; rs1357529; rs1364625; rs1475718; rs1505307; rs1563896; rs1593971; rs1650507; rs17183628; rs1728779; rs1741464; rs17462893; rs17751552; rs218265; rs225245; rs2361710; rs2571445; rs2709801; rs2745349; rs3212369; rs3808576; rs3896594; r…
Weighted median	PSYCH_factor	ebi-a-GCST004611	61	0.00738105661755839	0.00647376414482831	0.254224172664289	NA	NA	NA	NA	NA	NA	PSYCH_factor	ebi-a-GCST004611	-0.0053075211063051	0.0200696343414219	1.0074083637598	0.994706538898254	1.02027238354869	rs10172646; rs1033503; rs11048456; rs11123407; rs11622216; rs11740785; rs1175550; rs11756584; rs11789898; rs12210538; rs12239179; rs13008603; rs13076076; rs13389219; rs1357529; rs1364625; rs1475718; rs1505307; rs1563896; rs1593971; rs1650507; rs17183628; rs1728779; rs1741464; rs17462893; rs17751552; rs218265; rs225245; rs2361710; rs2571445; rs2709801; rs2745349; rs3212369; rs3808576; rs3896594; r…
Penalised weighted median	PSYCH_factor	ebi-a-GCST004611	61	0.00739094421475597	0.00664266790503749	0.26586008587599	NA	NA	NA	NA	NA	NA	PSYCH_factor	ebi-a-GCST004611	-0.00562868487911751	0.0204105733086294	1.00741832465716	0.994387126487973	1.02062029346606	rs10172646; rs1033503; rs11048456; rs11123407; rs11622216; rs11740785; rs1175550; rs11756584; rs11789898; rs12210538; rs12239179; rs13008603; rs13076076; rs13389219; rs1357529; rs1364625; rs1475718; rs1505307; rs1563896; rs1593971; rs1650507; rs17183628; rs1728779; rs1741464; rs17462893; rs17751552; rs218265; rs225245; rs2361710; rs2571445; rs2709801; rs2745349; rs3212369; rs3808576; rs3896594; r…
Inverse variance weighted	PSYCH_factor	ebi-a-GCST004611	61	0.00570295562128549	0.00632978445420281	0.36760345402925	146.717450184036	60	3.19747295909677e-09	NA	NA	NA	PSYCH_factor	ebi-a-GCST004611	-0.00670342190895201	0.018109333151523	1.00571924843036	0.993318995903704	1.01827430144241	rs10172646; rs1033503; rs11048456; rs11123407; rs11622216; rs11740785; rs1175550; rs11756584; rs11789898; rs12210538; rs12239179; rs13008603; rs13076076; rs13389219; rs1357529; rs1364625; rs1475718; rs1505307; rs1563896; rs1593971; rs1650507; rs17183628; rs1728779; rs1741464; rs17462893; rs17751552; rs218265; rs225245; rs2361710; rs2571445; rs2709801; rs2745349; rs3212369; rs3808576; rs3896594; r…
Simple mode	PSYCH_factor	ebi-a-GCST004611	61	0.0118316392546082	0.0132296173297862	0.374719085997721	NA	NA	NA	NA	NA	NA	PSYCH_factor	ebi-a-GCST004611	-0.0140984107117727	0.0377616892209891	1.0119019099641	0.986000506476511	1.03848372152269	rs10172646; rs1033503; rs11048456; rs11123407; rs11622216; rs11740785; rs1175550; rs11756584; rs11789898; rs12210538; rs12239179; rs13008603; rs13076076; rs13389219; rs1357529; rs1364625; rs1475718; rs1505307; rs1563896; rs1593971; rs1650507; rs17183628; rs1728779; rs1741464; rs17462893; rs17751552; rs218265; rs225245; rs2361710; rs2571445; rs2709801; rs2745349; rs3212369; rs3808576; rs3896594; r…
MR Egger	PSYCH_factor	ebi-a-GCST004611	61	0.0106389855713545	0.0188983093075353	0.57559550978405	146.526241124069	59	2.11944761704152e-09	-0.000167950778777132	0.000605284408808992	0.782386000459097	PSYCH_factor	ebi-a-GCST004611	-0.0264017006714146	0.0476796718141237	1.01069578081424	0.973943777149571	1.04883463021381	rs10172646; rs1033503; rs11048456; rs11123407; rs11622216; rs11740785; rs1175550; rs11756584; rs11789898; rs12210538; rs12239179; rs13008603; rs13076076; rs13389219; rs1357529; rs1364625; rs1475718; rs1505307; rs1563896; rs1593971; rs1650507; rs17183628; rs1728779; rs1741464; rs17462893; rs17751552; rs218265; rs225245; rs2361710; rs2571445; rs2709801; rs2745349; rs3212369; rs3808576; rs3896594; r…
Weighted median	PSYCH_factor	bbj-a-39	16	0.0148276025346167	0.00792662702848679	0.0613995993910892	NA	NA	NA	NA	NA	NA	PSYCH_factor	bbj-a-39	-0.000708586441217379	0.0303637915104508	1.01493807678046	0.999291664546869	1.03082947276052	rs10192562; rs11746358; rs172111; rs2541639; rs346522; rs3736030; rs3804139; rs3811444; rs4497915; rs5756492; rs651821; rs7158239; rs7204439; rs7949583; rs9389268; rs9901595
Penalised weighted median	PSYCH_factor	bbj-a-39	16	0.0149163993447055	0.00798913073348115	0.0618894882738013	NA	NA	NA	NA	NA	NA	PSYCH_factor	bbj-a-39	-0.000742296892917594	0.0305750955823285	1.01502820404557	0.999257978541266	1.03104731424011	rs10192562; rs11746358; rs172111; rs2541639; rs346522; rs3736030; rs3804139; rs3811444; rs4497915; rs5756492; rs651821; rs7158239; rs7204439; rs7949583; rs9389268; rs9901595
Weighted mode	PSYCH_factor	bbj-a-39	16	0.0151700986839473	0.00906270389542481	0.114868180141115	NA	NA	NA	NA	NA	NA	PSYCH_factor	bbj-a-39	-0.00259280095108529	0.03293299831898	1.01528574869832	0.997410557454115	1.03348129193763	rs10192562; rs11746358; rs172111; rs2541639; rs346522; rs3736030; rs3804139; rs3811444; rs4497915; rs5756492; rs651821; rs7158239; rs7204439; rs7949583; rs9389268; rs9901595
Inverse variance weighted	PSYCH_factor	bbj-a-39	16	0.00944312676356847	0.00628537721940719	0.132994820710013	18.0678836126564	15	0.259113537968685	NA	NA	NA	PSYCH_factor	bbj-a-39	-0.00287621258646963	0.0217624661136066	1.00948785376182	0.997127919750176	1.02200099576789	rs10192562; rs11746358; rs172111; rs2541639; rs346522; rs3736030; rs3804139; rs3811444; rs4497915; rs5756492; rs651821; rs7158239; rs7204439; rs7949583; rs9389268; rs9901595
MR Egger	PSYCH_factor	bbj-a-39	16	0.0217198317082106	0.0176305082269218	0.238260639729702	17.3754164064117	14	0.236723298500303	-0.000616371382805532	0.00082517574554069	0.467449306942662	PSYCH_factor	bbj-a-39	-0.012835964416556	0.0562756278329773	1.02195742429194	0.987246065223079	1.05788922727125	rs10192562; rs11746358; rs172111; rs2541639; rs346522; rs3736030; rs3804139; rs3811444; rs4497915; rs5756492; rs651821; rs7158239; rs7204439; rs7949583; rs9389268; rs9901595
Simple mode	PSYCH_factor	bbj-a-39	16	0.0125393716333898	0.0116587249404221	0.299131107618512	NA	NA	NA	NA	NA	NA	PSYCH_factor	bbj-a-39	-0.0103117292498376	0.0353904725166171	1.01261831919303	0.989741254356302	1.03602416879369	rs10192562; rs11746358; rs172111; rs2541639; rs346522; rs3736030; rs3804139; rs3811444; rs4497915; rs5756492; rs651821; rs7158239; rs7204439; rs7949583; rs9389268; rs9901595
Simple mode	PSYCH_factor	ebi-a-GCST004296	11	0.00181171281277479	0.0051408452363846	0.731841138362051	NA	NA	NA	NA	NA	NA	PSYCH_factor	ebi-a-GCST004296	-0.00826434385053902	0.0118877694760886	1.00181335495598	0.991769711958221	1.0119587098365	rs1152591; rs2106261; rs3102236; rs337711; rs3771537; rs416532; rs486632; rs4946333; rs520525; rs6843082; rs883079
Weighted mode	PSYCH_factor	ebi-a-GCST004296	11	0.000856724949098546	0.00277854611320364	0.764154035867935	NA	NA	NA	NA	NA	NA	PSYCH_factor	ebi-a-GCST004296	-0.00458922543278058	0.00630267533097767	1.00085709204274	0.995421288971782	1.00632257898259	rs1152591; rs2106261; rs3102236; rs337711; rs3771537; rs416532; rs486632; rs4946333; rs520525; rs6843082; rs883079
MR Egger	PSYCH_factor	ebi-a-GCST004296	11	0.00160134881090274	0.00535425491397821	0.771670379525488	15.7466892834467	9	0.0723635428187643	-0.000186834480707877	0.000766699936295302	0.812937479451945	PSYCH_factor	ebi-a-GCST004296	-0.00889299082049456	0.0120956884423	1.00160263165458	0.991146434865059	1.01216913712045	rs1152591; rs2106261; rs3102236; rs337711; rs3771537; rs416532; rs486632; rs4946333; rs520525; rs6843082; rs883079
Penalised weighted median	PSYCH_factor	ebi-a-GCST004296	11	0.0007329381048411	0.00281853995201188	0.794831557366746	NA	NA	NA	NA	NA	NA	PSYCH_factor	ebi-a-GCST004296	-0.00479140020110219	0.00625727641078439	1.00073320676961	0.995220060245673	1.00627689406117	rs1152591; rs2106261; rs3102236; rs337711; rs3771537; rs416532; rs486632; rs4946333; rs520525; rs6843082; rs883079
Weighted median	PSYCH_factor	ebi-a-GCST004296	11	0.000677965757772581	0.00261928642702725	0.7957617400501	NA	NA	NA	NA	NA	NA	PSYCH_factor	ebi-a-GCST004296	-0.00445583563920083	0.00581176715474599	1.0006781956285	0.995554076868121	1.00582868823806	rs1152591; rs2106261; rs3102236; rs337711; rs3771537; rs416532; rs486632; rs4946333; rs520525; rs6843082; rs883079
Inverse variance weighted	PSYCH_factor	ebi-a-GCST004296	11	0.000509730496780944	0.00279144863086231	0.855108517597603	15.850587944966	10	0.103990119694367	NA	NA	NA	PSYCH_factor	ebi-a-GCST004296	-0.00496150881970919	0.00598096981327108	1.00050986043145	0.995050779134511	1.00599889152515	rs1152591; rs2106261; rs3102236; rs337711; rs3771537; rs416532; rs486632; rs4946333; rs520525; rs6843082; rs883079
Penalised weighted median	PSYCH_factor	ebi-a-GCST004623	52	-0.0141638698736224	0.00565945337152465	0.0123252678861522	NA	NA	NA	NA	NA	NA	PSYCH_factor	ebi-a-GCST004623	-0.0252563984818108	-0.00307134126543412	0.985935965822185	0.975059876103379	0.996933370478125	rs10102588; rs10251370; rs10269402; rs10808565; rs10980607; rs10991814; rs11204682; rs11667325; rs12259338; rs12440045; rs12545733; rs12705849; rs16904123; rs17005891; rs1705326; rs17484848; rs17621538; rs17634132; rs2115536; rs2147904; rs2182885; rs2239630; rs2248116; rs2288190; rs233717; rs2381416; rs2488087; rs2708977; rs2834734; rs3780378; rs3821051; rs410867; rs4328821; rs4518719; rs4727027;…
Weighted median	PSYCH_factor	ebi-a-GCST004623	52	-0.0117627365125335	0.00544560701191033	0.030769465939427	NA	NA	NA	NA	NA	NA	PSYCH_factor	ebi-a-GCST004623	-0.0224361262558778	-0.0010893467691893	0.988306174015827	0.97781369182026	0.998911246353611	rs10102588; rs10251370; rs10269402; rs10808565; rs10980607; rs10991814; rs11204682; rs11667325; rs12259338; rs12440045; rs12545733; rs12705849; rs16904123; rs17005891; rs1705326; rs17484848; rs17621538; rs17634132; rs2115536; rs2147904; rs2182885; rs2239630; rs2248116; rs2288190; rs233717; rs2381416; rs2488087; rs2708977; rs2834734; rs3780378; rs3821051; rs410867; rs4328821; rs4518719; rs4727027;…
Weighted mode	PSYCH_factor	ebi-a-GCST004623	52	-0.00941042827028529	0.00705229219541764	0.18800730250441	NA	NA	NA	NA	NA	NA	PSYCH_factor	ebi-a-GCST004623	-0.0232329209733039	0.00441206443273327	0.990633711244075	0.977034885351635	1.00442181191925	rs10102588; rs10251370; rs10269402; rs10808565; rs10980607; rs10991814; rs11204682; rs11667325; rs12259338; rs12440045; rs12545733; rs12705849; rs16904123; rs17005891; rs1705326; rs17484848; rs17621538; rs17634132; rs2115536; rs2147904; rs2182885; rs2239630; rs2248116; rs2288190; rs233717; rs2381416; rs2488087; rs2708977; rs2834734; rs3780378; rs3821051; rs410867; rs4328821; rs4518719; rs4727027;…
MR Egger	PSYCH_factor	ebi-a-GCST004623	52	-0.00440699606181376	0.00885561752227418	0.620912569441916	87.7347661304316	50	0.000775669351398299	0.000154460654819978	0.000360003868269666	0.669727889295366	PSYCH_factor	ebi-a-GCST004623	-0.0217640064054712	0.0129500142818436	0.995602700495871	0.978471120723291	1.01303422885077	rs10102588; rs10251370; rs10269402; rs10808565; rs10980607; rs10991814; rs11204682; rs11667325; rs12259338; rs12440045; rs12545733; rs12705849; rs16904123; rs17005891; rs1705326; rs17484848; rs17621538; rs17634132; rs2115536; rs2147904; rs2182885; rs2239630; rs2248116; rs2288190; rs233717; rs2381416; rs2488087; rs2708977; rs2834734; rs3780378; rs3821051; rs410867; rs4328821; rs4518719; rs4727027;…
Simple mode	PSYCH_factor	ebi-a-GCST004623	52	-0.00544364421649699	0.0121005620483505	0.654712662458803	NA	NA	NA	NA	NA	NA	PSYCH_factor	ebi-a-GCST004623	-0.029160745831264	0.01827345739827	0.99457114556574	0.971260325869171	1.01844143866038	rs10102588; rs10251370; rs10269402; rs10808565; rs10980607; rs10991814; rs11204682; rs11667325; rs12259338; rs12440045; rs12545733; rs12705849; rs16904123; rs17005891; rs1705326; rs17484848; rs17621538; rs17634132; rs2115536; rs2147904; rs2182885; rs2239630; rs2248116; rs2288190; rs233717; rs2381416; rs2488087; rs2708977; rs2834734; rs3780378; rs3821051; rs410867; rs4328821; rs4518719; rs4727027;…
Inverse variance weighted	PSYCH_factor	ebi-a-GCST004623	52	-0.00116736658256187	0.00458988573918648	0.799237100254884	88.0577814552642	51	0.000979243836371503	NA	NA	NA	PSYCH_factor	ebi-a-GCST004623	-0.0101635426313674	0.00782880946624362	0.998833314524747	0.989887931633482	1.00785953472346	rs10102588; rs10251370; rs10269402; rs10808565; rs10980607; rs10991814; rs11204682; rs11667325; rs12259338; rs12440045; rs12545733; rs12705849; rs16904123; rs17005891; rs1705326; rs17484848; rs17621538; rs17634132; rs2115536; rs2147904; rs2182885; rs2239630; rs2248116; rs2288190; rs233717; rs2381416; rs2488087; rs2708977; rs2834734; rs3780378; rs3821051; rs410867; rs4328821; rs4518719; rs4727027;…
Penalised weighted median	PSYCH_factor	ebi-a-GCST006804	48	-0.0150994826196952	0.00640009234530366	0.0183114153798316	NA	NA	NA	NA	NA	NA	PSYCH_factor	ebi-a-GCST006804	-0.0276436636164904	-0.00255530162290004	0.98501394296118	0.97273492589738	0.997447960381232	rs10160292; rs10503728; rs11014249; rs11065374; rs11620577; rs1175550; rs11759126; rs11794974; rs12189448; rs12883091; rs13055107; rs13078949; rs1341270; rs16839317; rs17767662; rs1993878; rs2047007; rs2068229; rs2157770; rs2178658; rs225245; rs2253061; rs2302783; rs2327582; rs2645490; rs266428; rs28715; rs2954021; rs3811444; rs4420638; rs445925; rs4808200; rs4980169; rs6595788; rs6730558; rs7102…
Weighted median	PSYCH_factor	ebi-a-GCST006804	48	-0.0137122840430349	0.00629013909101335	0.0292600445109992	NA	NA	NA	NA	NA	NA	PSYCH_factor	ebi-a-GCST006804	-0.0260409566614211	-0.00138361142464873	0.986381301080195	0.974295184913561	0.998617345324331	rs10160292; rs10503728; rs11014249; rs11065374; rs11620577; rs1175550; rs11759126; rs11794974; rs12189448; rs12883091; rs13055107; rs13078949; rs1341270; rs16839317; rs17767662; rs1993878; rs2047007; rs2068229; rs2157770; rs2178658; rs225245; rs2253061; rs2302783; rs2327582; rs2645490; rs266428; rs28715; rs2954021; rs3811444; rs4420638; rs445925; rs4808200; rs4980169; rs6595788; rs6730558; rs7102…
Simple mode	PSYCH_factor	ebi-a-GCST006804	48	-0.0150243993736912	0.0114456237139551	0.195665993278969	NA	NA	NA	NA	NA	NA	PSYCH_factor	ebi-a-GCST006804	-0.0374578218530431	0.00740902310566071	0.985087903781951	0.963235044333292	1.00743653782778	rs10160292; rs10503728; rs11014249; rs11065374; rs11620577; rs1175550; rs11759126; rs11794974; rs12189448; rs12883091; rs13055107; rs13078949; rs1341270; rs16839317; rs17767662; rs1993878; rs2047007; rs2068229; rs2157770; rs2178658; rs225245; rs2253061; rs2302783; rs2327582; rs2645490; rs266428; rs28715; rs2954021; rs3811444; rs4420638; rs445925; rs4808200; rs4980169; rs6595788; rs6730558; rs7102…
Weighted mode	PSYCH_factor	ebi-a-GCST006804	48	-0.00657848770090652	0.00674526348596266	0.334416957904894	NA	NA	NA	NA	NA	NA	PSYCH_factor	ebi-a-GCST006804	-0.0197992041333933	0.00664222873158029	0.993443103178254	0.980395512910437	1.00666433725569	rs10160292; rs10503728; rs11014249; rs11065374; rs11620577; rs1175550; rs11759126; rs11794974; rs12189448; rs12883091; rs13055107; rs13078949; rs1341270; rs16839317; rs17767662; rs1993878; rs2047007; rs2068229; rs2157770; rs2178658; rs225245; rs2253061; rs2302783; rs2327582; rs2645490; rs266428; rs28715; rs2954021; rs3811444; rs4420638; rs445925; rs4808200; rs4980169; rs6595788; rs6730558; rs7102…
Inverse variance weighted	PSYCH_factor	ebi-a-GCST006804	48	-0.00653228244035202	0.00679423739567783	0.336328698952911	149.256730422337	47	1.42170113246462e-12	NA	NA	NA	PSYCH_factor	ebi-a-GCST006804	-0.0198489877358806	0.00678442285517652	0.993489006536163	0.980346706504831	1.00680748918633	rs10160292; rs10503728; rs11014249; rs11065374; rs11620577; rs1175550; rs11759126; rs11794974; rs12189448; rs12883091; rs13055107; rs13078949; rs1341270; rs16839317; rs17767662; rs1993878; rs2047007; rs2068229; rs2157770; rs2178658; rs225245; rs2253061; rs2302783; rs2327582; rs2645490; rs266428; rs28715; rs2954021; rs3811444; rs4420638; rs445925; rs4808200; rs4980169; rs6595788; rs6730558; rs7102…
MR Egger	PSYCH_factor	ebi-a-GCST006804	48	0.000417506535976793	0.0168768014232271	0.980370563568711	148.600782272966	46	9.81673320571975e-13	-0.000298864390026443	0.000663240515154295	0.654385784582561	PSYCH_factor	ebi-a-GCST006804	-0.0326610242535483	0.0334960373255018	1.00041759370396	0.967866587288066	1.03406334606171	rs10160292; rs10503728; rs11014249; rs11065374; rs11620577; rs1175550; rs11759126; rs11794974; rs12189448; rs12883091; rs13055107; rs13078949; rs1341270; rs16839317; rs17767662; rs1993878; rs2047007; rs2068229; rs2157770; rs2178658; rs225245; rs2253061; rs2302783; rs2327582; rs2645490; rs266428; rs28715; rs2954021; rs3811444; rs4420638; rs445925; rs4808200; rs4980169; rs6595788; rs6730558; rs7102…
Penalised weighted median	PSYCH_factor	ebi-a-GCST001212	5	-0.0238707681150145	0.00830596709840193	0.00405398789429839	NA	NA	NA	NA	NA	NA	PSYCH_factor	ebi-a-GCST001212	-0.0401504636278823	-0.00759107260214672	0.976411885153232	0.960644886162934	0.99243766682248	rs11558471; rs11603334; rs2053979; rs4502156; rs663015
Weighted median	PSYCH_factor	ebi-a-GCST001212	5	-0.0219864392835645	0.00877619357644565	0.0122369586828381	NA	NA	NA	NA	NA	NA	PSYCH_factor	ebi-a-GCST001212	-0.039187778693398	-0.00478509987373106	0.978253500779589	0.961570129809835	0.995226330477611	rs11558471; rs11603334; rs2053979; rs4502156; rs663015
Weighted mode	PSYCH_factor	ebi-a-GCST001212	5	-0.0356915583503529	0.00843557200636471	0.0133585299916921	NA	NA	NA	NA	NA	NA	PSYCH_factor	ebi-a-GCST001212	-0.0522252794828278	-0.0191578372178781	0.96493787461741	0.949115026614546	0.981024507843246	rs11558471; rs11603334; rs2053979; rs4502156; rs663015
Simple mode	PSYCH_factor	ebi-a-GCST001212	5	-0.0191776468234935	0.00993565096794706	0.125788593482638	NA	NA	NA	NA	NA	NA	PSYCH_factor	ebi-a-GCST001212	-0.0386515227206698	0.000296229073682742	0.981005074327132	0.962085915819446	1.00029627295385	rs11558471; rs11603334; rs2053979; rs4502156; rs663015
MR Egger	PSYCH_factor	ebi-a-GCST001212	5	-0.0673126369490689	0.0332153392050727	0.135794651405962	11.1608607400103	3	0.0108870946780742	0.00376114544538641	0.002302042034974	0.200803883503518	PSYCH_factor	ebi-a-GCST001212	-0.132414701791012	-0.00221057210712636	0.934902870461344	0.875977650244261	0.997791869408014	rs11558471; rs11603334; rs2053979; rs4502156; rs663015
Inverse variance weighted	PSYCH_factor	ebi-a-GCST001212	5	-0.0168855799787329	0.0146125687573727	0.247864537330735	21.0917969379924	4	0.000303670232756966	NA	NA	NA	PSYCH_factor	ebi-a-GCST001212	-0.0455262147431833	0.0117550547857175	0.983256182392089	0.955494554199286	1.01182441696117	rs11558471; rs11603334; rs2053979; rs4502156; rs663015
Penalised weighted median	PSYCH_factor	ebi-a-GCST005529	11	0.0368326804905902	0.0118532056068537	0.00188739245284478	NA	NA	NA	NA	NA	NA	PSYCH_factor	ebi-a-GCST005529	0.0136003975011569	0.0600649634800235	1.03751940907572	1.01369330361616	1.0619055293833	rs11065898; rs11190133; rs1128905; rs11624293; rs12615545; rs2549803; rs27529; rs4672505; rs6556416; rs9901869; rs998509
Weighted median	PSYCH_factor	ebi-a-GCST005529	11	0.0360098415844313	0.0119325488062445	0.00254631261052585	NA	NA	NA	NA	NA	NA	PSYCH_factor	ebi-a-GCST005529	0.012622045924192	0.0593976372446706	1.03666604887717	1.01270204015516	1.06119712835766	rs11065898; rs11190133; rs1128905; rs11624293; rs12615545; rs2549803; rs27529; rs4672505; rs6556416; rs9901869; rs998509
Inverse variance weighted	PSYCH_factor	ebi-a-GCST005529	11	0.0226796571394878	0.0104934998443225	0.0306717615105042	20.0319208714414	10	0.0289522118285725	NA	NA	NA	PSYCH_factor	ebi-a-GCST005529	0.0021123974446157	0.0432469168343599	1.02293879591484	1.00211463012793	1.04419569251686	rs11065898; rs11190133; rs1128905; rs11624293; rs12615545; rs2549803; rs27529; rs4672505; rs6556416; rs9901869; rs998509
Weighted mode	PSYCH_factor	ebi-a-GCST005529	11	0.0460180878049952	0.0241776439518084	0.0861476707989109	NA	NA	NA	NA	NA	NA	PSYCH_factor	ebi-a-GCST005529	-0.00137009434054919	0.0934062699505396	1.04709335040598	0.998630843810201	1.09790769157618	rs11065898; rs11190133; rs1128905; rs11624293; rs12615545; rs2549803; rs27529; rs4672505; rs6556416; rs9901869; rs998509
Simple mode	PSYCH_factor	ebi-a-GCST005529	11	0.0420173483284436	0.0248133853561346	0.121259605055246	NA	NA	NA	NA	NA	NA	PSYCH_factor	ebi-a-GCST005529	-0.00661688696958013	0.0906515836264674	1.04291257138365	0.993404956422032	1.09488746207542	rs11065898; rs11190133; rs1128905; rs11624293; rs12615545; rs2549803; rs27529; rs4672505; rs6556416; rs9901869; rs998509
MR Egger	PSYCH_factor	ebi-a-GCST005529	11	0.0350031081013156	0.0321777568708384	0.304953055303081	19.6692943148977	9	0.0200666675539206	-0.000530298784244511	0.00130185904003087	0.693276817364892	PSYCH_factor	ebi-a-GCST005529	-0.0280652953655276	0.0980715115681587	1.0356229276156	0.972324876420238	1.10304166252718	rs11065898; rs11190133; rs1128905; rs11624293; rs12615545; rs2549803; rs27529; rs4672505; rs6556416; rs9901869; rs998509
Penalised weighted median	PSYCH_factor	ebi-a-GCST003837	3	-0.0391941821979999	0.0293232525498594	0.181345188417243	NA	NA	NA	NA	NA	NA	PSYCH_factor	ebi-a-GCST003837	-0.0966677571957243	0.0182793927997245	0.961563972410798	0.907857585181748	1.01844748353712	rs2653344; rs4821940; rs9961653
Weighted median	PSYCH_factor	ebi-a-GCST003837	3	-0.0391941821979999	0.0298113549460689	0.18859728266126	NA	NA	NA	NA	NA	NA	PSYCH_factor	ebi-a-GCST003837	-0.0976244378922949	0.0192360734962951	0.961563972410798	0.906989470675176	1.01942227879464	rs2653344; rs4821940; rs9961653
Inverse variance weighted	PSYCH_factor	ebi-a-GCST003837	3	-0.0278018226400619	0.0233484306298579	0.233757143906806	1.41470339280791	2	0.492947946156267	NA	NA	NA	PSYCH_factor	ebi-a-GCST003837	-0.0735647466745834	0.0179611013944597	0.972581091256795	0.929075989263333	1.01812337204008	rs2653344; rs4821940; rs9961653
Weighted mode	PSYCH_factor	ebi-a-GCST003837	3	-0.0473569272906329	0.0384577584998782	0.343320320628508	NA	NA	NA	NA	NA	NA	PSYCH_factor	ebi-a-GCST003837	-0.122734133950394	0.0280202793691284	0.953746918527272	0.884498789502347	1.02841653984859	rs2653344; rs4821940; rs9961653
Simple mode	PSYCH_factor	ebi-a-GCST003837	3	-0.0470585739607123	0.0386892793679131	0.347930806895911	NA	NA	NA	NA	NA	NA	PSYCH_factor	ebi-a-GCST003837	-0.122889561521822	0.0287724136003974	0.95403151454929	0.884361324686751	1.02919033809581	rs2653344; rs4821940; rs9961653
MR Egger	PSYCH_factor	ebi-a-GCST003837	3	-0.20642341840614	0.345659615086637	0.657276681934992	1.11534273450531	1	0.290923498358955	0.00419362625769798	0.00809462122735709	0.695693616095332	PSYCH_factor	ebi-a-GCST003837	-0.883916263975948	0.471069427163668	0.813488557321879	0.413161688946894	1.60170618573178	rs2653344; rs4821940; rs9961653
Inverse variance weighted	PSYCH_factor	ebi-a-GCST006951	11	-0.0713301956260961	0.0485625293859546	0.141878370813617	63.6610582459987	10	7.30447450535152e-10	NA	NA	NA	PSYCH_factor	ebi-a-GCST006951	-0.166512753222567	0.0238523619703749	0.931154378257598	0.846612019835074	1.024139104849	rs10210652; rs10850379; rs11663050; rs11767715; rs1231375; rs17532098; rs17698176; rs219226; rs2488401; rs4791774; rs545853
Weighted median	PSYCH_factor	ebi-a-GCST006951	11	-0.0479900106893777	0.0347439325700808	0.167202514448264	NA	NA	NA	NA	NA	NA	PSYCH_factor	ebi-a-GCST006951	-0.116088118526736	0.0201080971479806	0.953143308274523	0.890396759389813	1.02031162684272	rs10210652; rs10850379; rs11663050; rs11767715; rs1231375; rs17532098; rs17698176; rs219226; rs2488401; rs4791774; rs545853
Penalised weighted median	PSYCH_factor	ebi-a-GCST006951	11	-0.0351980973362125	0.034316878613844	0.305042976621145	NA	NA	NA	NA	NA	NA	PSYCH_factor	ebi-a-GCST006951	-0.102459179419347	0.0320629847469218	0.965414151341934	0.902614994269086	1.03258254020696	rs10210652; rs10850379; rs11663050; rs11767715; rs1231375; rs17532098; rs17698176; rs219226; rs2488401; rs4791774; rs545853
MR Egger	PSYCH_factor	ebi-a-GCST006951	11	-0.257551599566399	0.297889603658232	0.409717200118502	60.9380609061758	9	8.83877159937717e-10	0.00312022384829025	0.00492022772553189	0.541755719916611	PSYCH_factor	ebi-a-GCST006951	-0.841415222736535	0.326312023603736	0.772941741825751	0.431099989003723	1.38584771861701	rs10210652; rs10850379; rs11663050; rs11767715; rs1231375; rs17532098; rs17698176; rs219226; rs2488401; rs4791774; rs545853
Simple mode	PSYCH_factor	ebi-a-GCST006951	11	-0.0303421708051719	0.062340577881293	0.636950440426395	NA	NA	NA	NA	NA	NA	PSYCH_factor	ebi-a-GCST006951	-0.152529703452506	0.0918453618421625	0.970113532222738	0.858533392171812	1.0961952953524	rs10210652; rs10850379; rs11663050; rs11767715; rs1231375; rs17532098; rs17698176; rs219226; rs2488401; rs4791774; rs545853
Weighted mode	PSYCH_factor	ebi-a-GCST006951	11	-0.0174840623223826	0.0666539781848619	0.798406240128102	NA	NA	NA	NA	NA	NA	PSYCH_factor	ebi-a-GCST006951	-0.148125859564712	0.113157734919947	0.982667896984417	0.862322576567764	1.11980855193102	rs10210652; rs10850379; rs11663050; rs11767715; rs1231375; rs17532098; rs17698176; rs219226; rs2488401; rs4791774; rs545853
Inverse variance weighted	PSYCH_factor	ebi-a-GCST003484	4	0.000780662130157271	0.000523830520912952	0.136146624394498	1.733183460811	3	0.629581726545094	NA	NA	NA	PSYCH_factor	ebi-a-GCST003484	-0.000246045690832114	0.00180736995114666	1.00078096692615	0.999753984575927	1.00180900422865	rs1156327; rs1633266; rs17184007; rs3811273
Penalised weighted median	PSYCH_factor	ebi-a-GCST003484	4	0.000808480173559791	0.000625428511139079	0.196121068590101	NA	NA	NA	NA	NA	NA	PSYCH_factor	ebi-a-GCST003484	-0.000417359708272804	0.00203432005539238	1.00080880708175	0.999582727374175	1.00203639068831	rs1156327; rs1633266; rs17184007; rs3811273
Weighted median	PSYCH_factor	ebi-a-GCST003484	4	0.000808480173559791	0.000630212503066211	0.199537925156205	NA	NA	NA	NA	NA	NA	PSYCH_factor	ebi-a-GCST003484	-0.000426736332449983	0.00204369667956956	1.00080880708175	0.999573354706548	1.00204578645101	rs1156327; rs1633266; rs17184007; rs3811273
MR Egger	PSYCH_factor	ebi-a-GCST003484	4	0.00510409063296119	0.0034360599024304	0.275740463665269	0.112314838049881	2	0.94539030175655	-0.00547396300136625	0.0042995989693194	0.330936213812985	PSYCH_factor	ebi-a-GCST003484	-0.00163058677580238	0.0118387680417248	1.00511713869361	0.998370741908538	1.01190912362311	rs1156327; rs1633266; rs17184007; rs3811273
Weighted mode	PSYCH_factor	ebi-a-GCST003484	4	0.000919093392752604	0.000818400919886337	0.343187570610269	NA	NA	NA	NA	NA	NA	PSYCH_factor	ebi-a-GCST003484	-0.000684972410224617	0.00252315919572982	1.00091951588851	0.999315262129823	1.00252634504079	rs1156327; rs1633266; rs17184007; rs3811273
Simple mode	PSYCH_factor	ebi-a-GCST003484	4	0.000844001146958802	0.000873866213108875	0.405376611477736	NA	NA	NA	NA	NA	NA	PSYCH_factor	ebi-a-GCST003484	-0.000868776630734593	0.0025567789246522	1.00084435741615	0.999131600646418	1.00256005027133	rs1156327; rs1633266; rs17184007; rs3811273
MR Egger	PSYCH_factor	bbj-a-23	29	-0.0152313119294355	0.0121669696320899	0.221358658819925	43.4016691090971	27	0.0238167098420188	0.000646112423592333	0.000557997435108475	0.257040077803653	PSYCH_factor	bbj-a-23	-0.0390785724083317	0.00861594854946068	0.984884097811881	0.9616751450456	1.00865317266438	rs10850057; rs10850110; rs10865456; rs10917347; rs11067660; rs11621681; rs12297526; rs1392428; rs1495525; rs16869462; rs17101871; rs17157079; rs1902955; rs2274685; rs235314; rs2832243; rs2954021; rs3752442; rs4074793; rs4404388; rs4581712; rs4756168; rs6004286; rs615434; rs7579443; rs7976649; rs9637973; rs9790707; rs9857970
Penalised weighted median	PSYCH_factor	bbj-a-23	29	-0.00697922712673381	0.00616640501669196	0.257712395150118	NA	NA	NA	NA	NA	NA	PSYCH_factor	bbj-a-23	-0.0190653809594501	0.00510692670598243	0.993045071118391	0.981115213891773	1.00511998928325	rs10850057; rs10850110; rs10865456; rs10917347; rs11067660; rs11621681; rs12297526; rs1392428; rs1495525; rs16869462; rs17101871; rs17157079; rs1902955; rs2274685; rs235314; rs2832243; rs2954021; rs3752442; rs4074793; rs4404388; rs4581712; rs4756168; rs6004286; rs615434; rs7579443; rs7976649; rs9637973; rs9790707; rs9857970
Weighted median	PSYCH_factor	bbj-a-23	29	-0.00702186786748358	0.00641777621544338	0.273898897507906	NA	NA	NA	NA	NA	NA	PSYCH_factor	bbj-a-23	-0.0196007092497526	0.00555697351478543	0.993002727843741	0.980590135718871	1.00557244213173	rs10850057; rs10850110; rs10865456; rs10917347; rs11067660; rs11621681; rs12297526; rs1392428; rs1495525; rs16869462; rs17101871; rs17157079; rs1902955; rs2274685; rs235314; rs2832243; rs2954021; rs3752442; rs4074793; rs4404388; rs4581712; rs4756168; rs6004286; rs615434; rs7579443; rs7976649; rs9637973; rs9790707; rs9857970
Weighted mode	PSYCH_factor	bbj-a-23	29	-0.00647972496007473	0.0059458888418949	0.285099468391469	NA	NA	NA	NA	NA	NA	PSYCH_factor	bbj-a-23	-0.0181336670901887	0.00517421717003926	0.993541223187206	0.9820297585247	1.00518762654941	rs10850057; rs10850110; rs10865456; rs10917347; rs11067660; rs11621681; rs12297526; rs1392428; rs1495525; rs16869462; rs17101871; rs17157079; rs1902955; rs2274685; rs235314; rs2832243; rs2954021; rs3752442; rs4074793; rs4404388; rs4581712; rs4756168; rs6004286; rs615434; rs7579443; rs7976649; rs9637973; rs9790707; rs9857970
Inverse variance weighted	PSYCH_factor	bbj-a-23	29	-0.00273173103960104	0.00564696343276393	0.628561735198282	45.5569031890724	28	0.0193596093881084	NA	NA	NA	PSYCH_factor	bbj-a-23	-0.0137997793678183	0.00833631728861626	0.99727199674243	0.986295001103374	1.00837116113741	rs10850057; rs10850110; rs10865456; rs10917347; rs11067660; rs11621681; rs12297526; rs1392428; rs1495525; rs16869462; rs17101871; rs17157079; rs1902955; rs2274685; rs235314; rs2832243; rs2954021; rs3752442; rs4074793; rs4404388; rs4581712; rs4756168; rs6004286; rs615434; rs7579443; rs7976649; rs9637973; rs9790707; rs9857970
Simple mode	PSYCH_factor	bbj-a-23	29	-0.0016313822982679	0.00977511173740243	0.868654907410178	NA	NA	NA	NA	NA	NA	PSYCH_factor	bbj-a-23	-0.0207906013035767	0.0175278367070409	0.9983699476825	0.979424033213957	1.01768235068193	rs10850057; rs10850110; rs10865456; rs10917347; rs11067660; rs11621681; rs12297526; rs1392428; rs1495525; rs16869462; rs17101871; rs17157079; rs1902955; rs2274685; rs235314; rs2832243; rs2954021; rs3752442; rs4074793; rs4404388; rs4581712; rs4756168; rs6004286; rs615434; rs7579443; rs7976649; rs9637973; rs9790707; rs9857970
Inverse variance weighted	PSYCH_factor	ebi-a-GCST004438	2	-0.00452624036300618	0.00912401117343577	0.619837899692253	2.36453037820661	1	0.124121260779622	NA	NA	NA	PSYCH_factor	ebi-a-GCST004438	-0.0224093022629403	0.0133568215369279	0.995483987625642	0.977839921039608	1.01344642236069	rs2036297; rs2288370
Inverse variance weighted	PSYCH_factor	ebi-a-GCST002221	92	0.00964282664147636	0.00396063196021015	0.01490543018776	227.745469401742	91	1.04180474240837e-13	NA	NA	NA	PSYCH_factor	ebi-a-GCST002221	0.00187998799946446	0.0174056652834883	1.00968946849351	1.00188175628485	1.017558026575	rs10043960; rs10102164; rs10401969; rs1077514; rs10832962; rs10900221; rs10904908; rs1107851; rs11102964; rs11153594; rs11216137; rs11563251; rs11685356; rs11694172; rs11753995; rs11789603; rs11802413; rs11820504; rs12132819; rs12713956; rs1278286; rs12916; rs13315871; rs1367117; rs1594895; rs17035665; rs17120244; rs17526895; rs17699238; rs17800819; rs17821274; rs1883025; rs1961456; rs2088487; rs…
Weighted median	PSYCH_factor	ebi-a-GCST002221	92	0.00591897253565864	0.00471150161985295	0.209013910462741	NA	NA	NA	NA	NA	NA	PSYCH_factor	ebi-a-GCST002221	-0.00331557063925313	0.0151535157105704	1.00593652426591	0.996689919795428	1.01526891238138	rs10043960; rs10102164; rs10401969; rs1077514; rs10832962; rs10900221; rs10904908; rs1107851; rs11102964; rs11153594; rs11216137; rs11563251; rs11685356; rs11694172; rs11753995; rs11789603; rs11802413; rs11820504; rs12132819; rs12713956; rs1278286; rs12916; rs13315871; rs1367117; rs1594895; rs17035665; rs17120244; rs17526895; rs17699238; rs17800819; rs17821274; rs1883025; rs1961456; rs2088487; rs…
Penalised weighted median	PSYCH_factor	ebi-a-GCST002221	92	0.00554663446562265	0.0049806043791043	0.26543071160893	NA	NA	NA	NA	NA	NA	PSYCH_factor	ebi-a-GCST002221	-0.00421535011742179	0.0153086190486671	1.00556204552256	0.995793522000146	1.01542639619157	rs10043960; rs10102164; rs10401969; rs1077514; rs10832962; rs10900221; rs10904908; rs1107851; rs11102964; rs11153594; rs11216137; rs11563251; rs11685356; rs11694172; rs11753995; rs11789603; rs11802413; rs11820504; rs12132819; rs12713956; rs1278286; rs12916; rs13315871; rs1367117; rs1594895; rs17035665; rs17120244; rs17526895; rs17699238; rs17800819; rs17821274; rs1883025; rs1961456; rs2088487; rs…
MR Egger	PSYCH_factor	ebi-a-GCST002221	92	0.00832634819016012	0.00853236504403511	0.331752202807426	227.668480722691	90	6.64197568088398e-14	6.55479888689231e-05	0.000375730228986964	0.861899791101531	PSYCH_factor	ebi-a-GCST002221	-0.00839708729614869	0.0250497836764689	1.00836110863613	0.991638069766917	1.02536616575127	rs10043960; rs10102164; rs10401969; rs1077514; rs10832962; rs10900221; rs10904908; rs1107851; rs11102964; rs11153594; rs11216137; rs11563251; rs11685356; rs11694172; rs11753995; rs11789603; rs11802413; rs11820504; rs12132819; rs12713956; rs1278286; rs12916; rs13315871; rs1367117; rs1594895; rs17035665; rs17120244; rs17526895; rs17699238; rs17800819; rs17821274; rs1883025; rs1961456; rs2088487; rs…
Weighted mode	PSYCH_factor	ebi-a-GCST002221	92	0.00219959583330817	0.00672337996170709	0.744301075476411	NA	NA	NA	NA	NA	NA	PSYCH_factor	ebi-a-GCST002221	-0.0109782288916377	0.0153774205582541	1.00220201671889	0.989081811948274	1.01549626146389	rs10043960; rs10102164; rs10401969; rs1077514; rs10832962; rs10900221; rs10904908; rs1107851; rs11102964; rs11153594; rs11216137; rs11563251; rs11685356; rs11694172; rs11753995; rs11789603; rs11802413; rs11820504; rs12132819; rs12713956; rs1278286; rs12916; rs13315871; rs1367117; rs1594895; rs17035665; rs17120244; rs17526895; rs17699238; rs17800819; rs17821274; rs1883025; rs1961456; rs2088487; rs…
Simple mode	PSYCH_factor	ebi-a-GCST002221	92	0.000659915369252223	0.0128144726930254	0.959041839827788	NA	NA	NA	NA	NA	NA	PSYCH_factor	ebi-a-GCST002221	-0.0244564511090776	0.0257762818475821	1.00066013316131	0.975840184750841	1.02611136305487	rs10043960; rs10102164; rs10401969; rs1077514; rs10832962; rs10900221; rs10904908; rs1107851; rs11102964; rs11153594; rs11216137; rs11563251; rs11685356; rs11694172; rs11753995; rs11789603; rs11802413; rs11820504; rs12132819; rs12713956; rs1278286; rs12916; rs13315871; rs1367117; rs1594895; rs17035665; rs17120244; rs17526895; rs17699238; rs17800819; rs17821274; rs1883025; rs1961456; rs2088487; rs…
Inverse variance weighted	PSYCH_factor	ebi-a-GCST004607	68	0.00674008906999556	0.00631986838317859	0.286201293278347	235.508234143128	67	1.34078365936691e-20	NA	NA	NA	PSYCH_factor	ebi-a-GCST004607	-0.00564685296103448	0.0191270311010256	1.0067628545888	0.994369060545314	1.01931112460794	rs10003447; rs1041637; rs10514301; rs10892348; rs11071720; rs11158588; rs11190133; rs11545169; rs11556924; rs11606531; rs11681227; rs1168667; rs11702779; rs11704518; rs1185260; rs12223381; rs12266014; rs12451471; rs12943566; rs137919; rs16853226; rs16979901; rs17824032; rs1826164; rs2070724; rs2113814; rs218265; rs2310998; rs2429916; rs2736098; rs2901381; rs2927090; rs2932536; rs371506; rs3741593…
Weighted mode	PSYCH_factor	ebi-a-GCST004607	68	-0.00438196101512486	0.00613108465625612	0.477269838942342	NA	NA	NA	NA	NA	NA	PSYCH_factor	ebi-a-GCST004607	-0.0163988869413869	0.00763496491113713	0.995627625767962	0.983734842800883	1.00766418557464	rs10003447; rs1041637; rs10514301; rs10892348; rs11071720; rs11158588; rs11190133; rs11545169; rs11556924; rs11606531; rs11681227; rs1168667; rs11702779; rs11704518; rs1185260; rs12223381; rs12266014; rs12451471; rs12943566; rs137919; rs16853226; rs16979901; rs17824032; rs1826164; rs2070724; rs2113814; rs218265; rs2310998; rs2429916; rs2736098; rs2901381; rs2927090; rs2932536; rs371506; rs3741593…
Penalised weighted median	PSYCH_factor	ebi-a-GCST004607	68	-0.00220485791787725	0.00554982733043219	0.691158002673941	NA	NA	NA	NA	NA	NA	PSYCH_factor	ebi-a-GCST004607	-0.0130825194855243	0.00867280364976983	0.997797570995877	0.987002684705962	1.00871052137196	rs10003447; rs1041637; rs10514301; rs10892348; rs11071720; rs11158588; rs11190133; rs11545169; rs11556924; rs11606531; rs11681227; rs1168667; rs11702779; rs11704518; rs1185260; rs12223381; rs12266014; rs12451471; rs12943566; rs137919; rs16853226; rs16979901; rs17824032; rs1826164; rs2070724; rs2113814; rs218265; rs2310998; rs2429916; rs2736098; rs2901381; rs2927090; rs2932536; rs371506; rs3741593…
Simple mode	PSYCH_factor	ebi-a-GCST004607	68	-0.00334180674984752	0.00987963084399149	0.736230811437356	NA	NA	NA	NA	NA	NA	PSYCH_factor	ebi-a-GCST004607	-0.0227058832040708	0.0160222697043758	0.996663770871488	0.977549955356824	1.0161513145435	rs10003447; rs1041637; rs10514301; rs10892348; rs11071720; rs11158588; rs11190133; rs11545169; rs11556924; rs11606531; rs11681227; rs1168667; rs11702779; rs11704518; rs1185260; rs12223381; rs12266014; rs12451471; rs12943566; rs137919; rs16853226; rs16979901; rs17824032; rs1826164; rs2070724; rs2113814; rs218265; rs2310998; rs2429916; rs2736098; rs2901381; rs2927090; rs2932536; rs371506; rs3741593…
Weighted median	PSYCH_factor	ebi-a-GCST004607	68	-0.00152738254682756	0.00557536539227479	0.784121502897995	NA	NA	NA	NA	NA	NA	PSYCH_factor	ebi-a-GCST004607	-0.0124550987156862	0.00940033362203103	0.99847378330825	0.987622145001039	1.00944465552951	rs10003447; rs1041637; rs10514301; rs10892348; rs11071720; rs11158588; rs11190133; rs11545169; rs11556924; rs11606531; rs11681227; rs1168667; rs11702779; rs11704518; rs1185260; rs12223381; rs12266014; rs12451471; rs12943566; rs137919; rs16853226; rs16979901; rs17824032; rs1826164; rs2070724; rs2113814; rs218265; rs2310998; rs2429916; rs2736098; rs2901381; rs2927090; rs2932536; rs371506; rs3741593…
MR Egger	PSYCH_factor	ebi-a-GCST004607	68	-0.0026312823975409	0.0151337463232119	0.862500971383252	233.85973392174	66	1.28365495468499e-20	0.000384683732726636	0.000563981780727619	0.497571795264496	PSYCH_factor	ebi-a-GCST004607	-0.0322934251910362	0.0270308603959544	0.997372176391638	0.968222439539659	1.02739950822989	rs10003447; rs1041637; rs10514301; rs10892348; rs11071720; rs11158588; rs11190133; rs11545169; rs11556924; rs11606531; rs11681227; rs1168667; rs11702779; rs11704518; rs1185260; rs12223381; rs12266014; rs12451471; rs12943566; rs137919; rs16853226; rs16979901; rs17824032; rs1826164; rs2070724; rs2113814; rs218265; rs2310998; rs2429916; rs2736098; rs2901381; rs2927090; rs2932536; rs371506; rs3741593…
Inverse variance weighted	PSYCH_factor	bbj-a-46	4	-0.0275646721693369	0.0263969046623073	0.296374917689942	6.43757471364743	3	0.0921571818728724	NA	NA	NA	PSYCH_factor	bbj-a-46	-0.0793026053074592	0.0241732609687853	0.972811766671716	0.923760347362533	1.02446780279858	rs12705389; rs1813212; rs7791503; rs820429
MR Egger	PSYCH_factor	bbj-a-46	4	0.166715449184034	0.143644486221652	0.365607869014455	3.31975790031974	2	0.190161997787779	-0.0052968030770276	0.00386479745528533	0.304072246986553	PSYCH_factor	bbj-a-46	-0.114827743810404	0.448258642178472	1.18141804400619	0.89151970046747	1.5655835692375	rs12705389; rs1813212; rs7791503; rs820429
Weighted median	PSYCH_factor	bbj-a-46	4	-0.0143542423629391	0.0237878343896152	0.54622408290709	NA	NA	NA	NA	NA	NA	PSYCH_factor	bbj-a-46	-0.0609783977665849	0.0322699130407068	0.985748288602921	0.94084356387876	1.03279623285897	rs12705389; rs1813212; rs7791503; rs820429
Penalised weighted median	PSYCH_factor	bbj-a-46	4	-0.0108643640364005	0.0242148113231118	0.653672570321946	NA	NA	NA	NA	NA	NA	PSYCH_factor	bbj-a-46	-0.0583253942296997	0.0365966661568986	0.989194440017677	0.943342939141119	1.03727456851777	rs12705389; rs1813212; rs7791503; rs820429
Simple mode	PSYCH_factor	bbj-a-46	4	-0.0127156725223008	0.034605757374343	0.737679540859413	NA	NA	NA	NA	NA	NA	PSYCH_factor	bbj-a-46	-0.080542956976013	0.0551116119314114	0.987364830065441	0.922615269970471	1.05665854379514	rs12705389; rs1813212; rs7791503; rs820429
Weighted mode	PSYCH_factor	bbj-a-46	4	-0.00467596554180122	0.0256684314163394	0.867065200392902	NA	NA	NA	NA	NA	NA	PSYCH_factor	bbj-a-46	-0.0549860911178264	0.045634160034224	0.995334949765246	0.946498312595438	1.04669141935136	rs12705389; rs1813212; rs7791503; rs820429
MR Egger	PSYCH_factor	bbj-a-153	32	0.00808446326747173	0.00818529507213924	0.331208253887926	58.5413164321527	30	0.00137768758683171	-0.000488749647616097	0.000664047462189829	0.467437175404998	PSYCH_factor	bbj-a-153	-0.00795871507392118	0.0241276416088646	1.00811723078371	0.992072871646776	1.02442106829916	rs10011838; rs10811658; rs12595375; rs1327315; rs151289; rs1574285; rs17105012; rs1955163; rs1966265; rs2290203; rs2380949; rs2761320; rs2796441; rs4532535; rs459193; rs5762925; rs6021276; rs6476845; rs6487986; rs6768109; rs703980; rs7072486; rs7166293; rs7167878; rs7618603; rs806187; rs9350271; rs9583907; rs9638581; rs965480; rs9971805; rs9972363
Weighted mode	PSYCH_factor	bbj-a-153	32	0.00364351765333053	0.00400824139818119	0.370359998065694	NA	NA	NA	NA	NA	NA	PSYCH_factor	bbj-a-153	-0.00421263548710461	0.0114996707937657	1.00365016333254	0.9957962252151	1.0115660461957	rs10011838; rs10811658; rs12595375; rs1327315; rs151289; rs1574285; rs17105012; rs1955163; rs1966265; rs2290203; rs2380949; rs2761320; rs2796441; rs4532535; rs459193; rs5762925; rs6021276; rs6476845; rs6487986; rs6768109; rs703980; rs7072486; rs7166293; rs7167878; rs7618603; rs806187; rs9350271; rs9583907; rs9638581; rs965480; rs9971805; rs9972363
Inverse variance weighted	PSYCH_factor	bbj-a-153	32	0.00252769993803716	0.00313878602024742	0.420640046478005	59.5984160153016	31	0.00150467061293233	NA	NA	NA	PSYCH_factor	bbj-a-153	-0.00362432066164778	0.0086797205377221	1.00253089726492	0.996382239261001	1.00871749853374	rs10011838; rs10811658; rs12595375; rs1327315; rs151289; rs1574285; rs17105012; rs1955163; rs1966265; rs2290203; rs2380949; rs2761320; rs2796441; rs4532535; rs459193; rs5762925; rs6021276; rs6476845; rs6487986; rs6768109; rs703980; rs7072486; rs7166293; rs7167878; rs7618603; rs806187; rs9350271; rs9583907; rs9638581; rs965480; rs9971805; rs9972363
Weighted median	PSYCH_factor	bbj-a-153	32	0.00227317997661395	0.00335218473831736	0.497696279922695	NA	NA	NA	NA	NA	NA	PSYCH_factor	bbj-a-153	-0.00429710211048807	0.00884346206371597	1.00227576560905	0.995712117222587	1.00888268099949	rs10011838; rs10811658; rs12595375; rs1327315; rs151289; rs1574285; rs17105012; rs1955163; rs1966265; rs2290203; rs2380949; rs2761320; rs2796441; rs4532535; rs459193; rs5762925; rs6021276; rs6476845; rs6487986; rs6768109; rs703980; rs7072486; rs7166293; rs7167878; rs7618603; rs806187; rs9350271; rs9583907; rs9638581; rs965480; rs9971805; rs9972363
Penalised weighted median	PSYCH_factor	bbj-a-153	32	0.0021881495439755	0.00341337366761582	0.521488988609021	NA	NA	NA	NA	NA	NA	PSYCH_factor	bbj-a-153	-0.00450206284455151	0.00887836193250252	1.00219054529029	0.995508056249083	1.0089178914871	rs10011838; rs10811658; rs12595375; rs1327315; rs151289; rs1574285; rs17105012; rs1955163; rs1966265; rs2290203; rs2380949; rs2761320; rs2796441; rs4532535; rs459193; rs5762925; rs6021276; rs6476845; rs6487986; rs6768109; rs703980; rs7072486; rs7166293; rs7167878; rs7618603; rs806187; rs9350271; rs9583907; rs9638581; rs965480; rs9971805; rs9972363
Simple mode	PSYCH_factor	bbj-a-153	32	0.00185667383659917	0.0062690240293303	0.769078116964994	NA	NA	NA	NA	NA	NA	PSYCH_factor	bbj-a-153	-0.0104306132608882	0.0141439609340866	1.0018583985227	0.989623596940013	1.01424446000887	rs10011838; rs10811658; rs12595375; rs1327315; rs151289; rs1574285; rs17105012; rs1955163; rs1966265; rs2290203; rs2380949; rs2761320; rs2796441; rs4532535; rs459193; rs5762925; rs6021276; rs6476845; rs6487986; rs6768109; rs703980; rs7072486; rs7166293; rs7167878; rs7618603; rs806187; rs9350271; rs9583907; rs9638581; rs965480; rs9971805; rs9972363
Inverse variance weighted	PSYCH_factor	bbj-a-36	5	0.0313991899415745	0.023024365977697	0.17265021569329	15.5680686396725	4	0.00365704977877677	NA	NA	NA	PSYCH_factor	bbj-a-36	-0.0137285673747116	0.0765269472578606	1.03189734472044	0.986365239637077	1.079531280353	rs10022109; rs10965271; rs1333054; rs2392239; rs5029114
Weighted median	PSYCH_factor	bbj-a-36	5	0.0125973502137958	0.0157707967525782	0.424419711035524	NA	NA	NA	NA	NA	NA	PSYCH_factor	bbj-a-36	-0.0183134114212575	0.043508111848849	1.01267703106767	0.981853260105435	1.04446846684799	rs10022109; rs10965271; rs1333054; rs2392239; rs5029114
MR Egger	PSYCH_factor	bbj-a-36	5	-0.0743953006495219	0.0928774014527965	0.481697142465026	10.6758733055372	3	0.0136140998194946	0.00438466027649718	0.00373959984896471	0.325631276814946	PSYCH_factor	bbj-a-36	-0.256435007497003	0.107644406197959	0.928304661866288	0.773805284467491	1.11365166733865	rs10022109; rs10965271; rs1333054; rs2392239; rs5029114
Penalised weighted median	PSYCH_factor	bbj-a-36	5	0.00992974474726891	0.0152566973449383	0.51514656671587	NA	NA	NA	NA	NA	NA	PSYCH_factor	bbj-a-36	-0.0199733820488101	0.0398328715433479	1.00997920824705	0.980224764534444	1.04063683962914	rs10022109; rs10965271; rs1333054; rs2392239; rs5029114
Weighted mode	PSYCH_factor	bbj-a-36	5	0.00997197119849269	0.0154797283974741	0.554529191786513	NA	NA	NA	NA	NA	NA	PSYCH_factor	bbj-a-36	-0.0203682964605566	0.040312238857542	1.01002185698527	0.979837736074766	1.04113580650066	rs10022109; rs10965271; rs1333054; rs2392239; rs5029114
Simple mode	PSYCH_factor	bbj-a-36	5	0.00526659683996154	0.0171660257808585	0.774300952255833	NA	NA	NA	NA	NA	NA	PSYCH_factor	bbj-a-36	-0.0283788136905211	0.0389120073704442	1.00528048973983	0.972020082535364	1.03967899553637	rs10022109; rs10965271; rs1333054; rs2392239; rs5029114
MR Egger	PSYCH_factor	bbj-a-3	6	-0.189091182538095	0.0620470000889843	0.038119558082133	8.38951761385581	4	0.0783077571428355	0.00800678290725723	0.00256837018392484	0.0356140642836309	PSYCH_factor	bbj-a-3	-0.310703302712505	-0.0674790623636862	0.827711030461162	0.73293130234214	0.934747291809981	rs10811658; rs11981973; rs6567160; rs713586; rs8063946; rs939584
Weighted mode	PSYCH_factor	bbj-a-3	6	-0.0180981177121836	0.016759234120586	0.329505683815755	NA	NA	NA	NA	NA	NA	PSYCH_factor	bbj-a-3	-0.0509462165885322	0.014749981164165	0.982064669692329	0.950329781135612	1.01485929895348	rs10811658; rs11981973; rs6567160; rs713586; rs8063946; rs939584
Weighted median	PSYCH_factor	bbj-a-3	6	-0.0114437822774432	0.0161313505661764	0.478068512070021	NA	NA	NA	NA	NA	NA	PSYCH_factor	bbj-a-3	-0.043061229387149	0.0201736648322625	0.988621448732025	0.95785273953526	1.0203785285066	rs10811658; rs11981973; rs6567160; rs713586; rs8063946; rs939584
Penalised weighted median	PSYCH_factor	bbj-a-3	6	-0.0103223476670868	0.0161306746639855	0.52222435529824	NA	NA	NA	NA	NA	NA	PSYCH_factor	bbj-a-3	-0.0419384700084984	0.0212937746743248	0.989730744926491	0.958928781637083	1.02152210488503	rs10811658; rs11981973; rs6567160; rs713586; rs8063946; rs939584
Simple mode	PSYCH_factor	bbj-a-3	6	-0.00267832208687896	0.026407197605239	0.923155617742523	NA	NA	NA	NA	NA	NA	PSYCH_factor	bbj-a-3	-0.0544364293931474	0.0490797852193895	0.997325261417748	0.947018709498373	1.05030414614389	rs10811658; rs11981973; rs6567160; rs713586; rs8063946; rs939584
Inverse variance weighted	PSYCH_factor	bbj-a-3	6	-0.00223156444693598	0.0265571777203771	0.933033633292467	28.7729757845886	5	2.56906242159313e-05	NA	NA	NA	PSYCH_factor	bbj-a-3	-0.054283632778875	0.0498205038850031	0.997770923641884	0.94716342180633	1.05108241423278	rs10811658; rs11981973; rs6567160; rs713586; rs8063946; rs939584
MR Egger	PSYCH_factor	bbj-a-76	4	0.0424593282639662	0.0222809290607324	0.19697356312856	1.16265171037672	2	0.55915651431414	-0.00615703771506846	0.0030880088687146	0.184342409693727	PSYCH_factor	bbj-a-76	-0.00121129269506932	0.0861299492230017	1.04337361969425	0.998789440623809	1.08994795699278	rs12241008; rs254563; rs6065668; rs7229639
Simple mode	PSYCH_factor	bbj-a-76	4	-0.0110314990303855	0.00867786199295873	0.293262221170627	NA	NA	NA	NA	NA	NA	PSYCH_factor	bbj-a-76	-0.0280401085365846	0.00597711047581363	0.989029124826257	0.97234936650899	1.00599500904344	rs12241008; rs254563; rs6065668; rs7229639
Weighted mode	PSYCH_factor	bbj-a-76	4	0.00375644375123245	0.00628137039198332	0.591956872983681	NA	NA	NA	NA	NA	NA	PSYCH_factor	bbj-a-76	-0.00855504221705486	0.0160679297195198	1.00376350802881	0.991481448023952	1.01619771308718	rs12241008; rs254563; rs6065668; rs7229639
Penalised weighted median	PSYCH_factor	bbj-a-76	4	0.00141872146131744	0.00528735412336692	0.788450304709509	NA	NA	NA	NA	NA	NA	PSYCH_factor	bbj-a-76	-0.00894449262048172	0.0117819355431166	1.00141972832271	0.991095390354066	1.01185161593342	rs12241008; rs254563; rs6065668; rs7229639
Weighted median	PSYCH_factor	bbj-a-76	4	0.00141872146131744	0.00548430503158341	0.79587632221738	NA	NA	NA	NA	NA	NA	PSYCH_factor	bbj-a-76	-0.00933051640058605	0.0121679593232209	1.00141972832271	0.990712877799259	1.01224229011901	rs12241008; rs254563; rs6065668; rs7229639
Inverse variance weighted	PSYCH_factor	bbj-a-76	4	-0.00128985332621138	0.00506645979689811	0.799042325655674	5.13810403756709	3	0.161959343282538	NA	NA	NA	PSYCH_factor	bbj-a-76	-0.0112201145281317	0.00864040787570892	0.998710978177046	0.98884259619724	1.00867784394312	rs12241008; rs254563; rs6065668; rs7229639
MR Egger	PSYCH_factor	ebi-a-GCST005569	7	0.0662994769663223	0.0631281640279343	0.341696856225027	23.4853064876475	5	0.000272560354188336	-0.00867598799765155	0.00775081014379045	0.313855499847943	PSYCH_factor	ebi-a-GCST005569	-0.057431724528429	0.190030678461074	1.06854667437011	0.94418635295429	1.20928669614302	rs10209110; rs12049447; rs13524; rs17630466; rs2240339; rs2812378; rs6920220
Inverse variance weighted	PSYCH_factor	ebi-a-GCST005569	7	-0.00396857474377422	0.00680819903363252	0.559953152220841	29.3706242307308	6	5.17568642615704e-05	NA	NA	NA	PSYCH_factor	ebi-a-GCST005569	-0.017312644849694	0.00937549536214552	0.996039289642067	0.982836357869968	1.0094195829922	rs10209110; rs12049447; rs13524; rs17630466; rs2240339; rs2812378; rs6920220
Weighted mode	PSYCH_factor	ebi-a-GCST005569	7	-0.00282045379459907	0.0052902708101544	0.613096899398531	NA	NA	NA	NA	NA	NA	PSYCH_factor	ebi-a-GCST005569	-0.0131893845825017	0.00754847699330356	0.997183519948407	0.986897214204002	1.00757703856599	rs10209110; rs12049447; rs13524; rs17630466; rs2240339; rs2812378; rs6920220
Simple mode	PSYCH_factor	ebi-a-GCST005569	7	-0.00250282167009898	0.005178561917731	0.646009826063557	NA	NA	NA	NA	NA	NA	PSYCH_factor	ebi-a-GCST005569	-0.0126528030288517	0.00764715968865379	0.997500307776697	0.987426907143513	1.00767647389012	rs10209110; rs12049447; rs13524; rs17630466; rs2240339; rs2812378; rs6920220
Weighted median	PSYCH_factor	ebi-a-GCST005569	7	-0.000962274271916089	0.00419920655333721	0.818747503902938	NA	NA	NA	NA	NA	NA	PSYCH_factor	ebi-a-GCST005569	-0.00919271911645703	0.00726817057262485	0.9990381885655	0.990849404749477	1.00729464783257	rs10209110; rs12049447; rs13524; rs17630466; rs2240339; rs2812378; rs6920220
Penalised weighted median	PSYCH_factor	ebi-a-GCST005569	7	1.05889974023814e-05	0.00419322107710745	0.997985131619161	NA	NA	NA	NA	NA	NA	PSYCH_factor	ebi-a-GCST005569	-0.00820812431372823	0.00822930230853299	1.00001058905347	0.991825470359391	1.00826325609152	rs10209110; rs12049447; rs13524; rs17630466; rs2240339; rs2812378; rs6920220
Inverse variance weighted	PSYCH_factor	ebi-a-GCST004901	2	-0.0325257031657463	0.0238664964387492	0.172939715354128	0.0265395647179279	1	0.870589546985005	NA	NA	NA	PSYCH_factor	ebi-a-GCST004901	-0.0793040361856948	0.0142526298542022	0.967997568909593	0.923759025574903	1.01435468284786	rs3849943; rs616147
Penalised weighted median	PSYCH_factor	ebi-a-GCST007858	3	-0.0460928754456283	0.0177207776095731	0.00929351334410903	NA	NA	NA	NA	NA	NA	PSYCH_factor	ebi-a-GCST007858	-0.0808255995603915	-0.0113601513308651	0.954953266361779	0.922354536455113	0.988704131536963	rs2191349; rs6975024; rs7945565
Weighted median	PSYCH_factor	ebi-a-GCST007858	3	-0.0376368150131922	0.0168324250357761	0.0253536678343716	NA	NA	NA	NA	NA	NA	PSYCH_factor	ebi-a-GCST007858	-0.0706283680833134	-0.00464526194307101	0.963062647278148	0.931808117426085	0.995365510599307	rs2191349; rs6975024; rs7945565
Weighted mode	PSYCH_factor	ebi-a-GCST007858	3	-0.0496551966342467	0.0182044729424726	0.112229932886059	NA	NA	NA	NA	NA	NA	PSYCH_factor	ebi-a-GCST007858	-0.0853359636014929	-0.0139744296670004	0.951557468159914	0.918203749537519	0.986122759427817	rs2191349; rs6975024; rs7945565
MR Egger	PSYCH_factor	ebi-a-GCST007858	3	-0.136729246425319	0.0412861907258734	0.186688844239456	1.31441190499557	1	0.251597406898805	0.00441606120024786	0.00153864466765355	0.213437397638168	PSYCH_factor	ebi-a-GCST007858	-0.217650180248031	-0.0558083126026073	0.872206347151713	0.80440678983682	0.945720401199071	rs2191349; rs6975024; rs7945565
Inverse variance weighted	PSYCH_factor	ebi-a-GCST007858	3	-0.0288915742299975	0.0367765809096705	0.432103581199277	12.141831784488	2	0.00230905739406187	NA	NA	NA	PSYCH_factor	ebi-a-GCST007858	-0.100973672812952	0.0431905243529567	0.971521796755022	0.90395683121317	1.04413680939099	rs2191349; rs6975024; rs7945565
Simple mode	PSYCH_factor	ebi-a-GCST007858	3	-0.0171912097054347	0.0435430308330653	0.731109147905074	NA	NA	NA	NA	NA	NA	PSYCH_factor	ebi-a-GCST007858	-0.102535550138243	0.0681531307273733	0.982955715991858	0.902546063545265	1.07052922684717	rs2191349; rs6975024; rs7945565
Inverse variance weighted	PSYCH_factor	ebi-a-GCST005902	4	-0.201414332392344	0.131854225313456	0.126623530489706	12.9255652857604	3	0.00480037126137246	NA	NA	NA	PSYCH_factor	ebi-a-GCST005902	-0.459848614006719	0.0570199492220302	0.817573614135728	0.631379220242799	1.05867692996597	rs1021363; rs2402273; rs263575; rs3807865
Weighted median	PSYCH_factor	ebi-a-GCST005902	4	-0.098002240045745	0.0933707180258918	0.293900409757939	NA	NA	NA	NA	NA	NA	PSYCH_factor	ebi-a-GCST005902	-0.281008847376493	0.0850043672850028	0.906646872821177	0.755021655489812	1.0887218214465	rs1021363; rs2402273; rs263575; rs3807865
MR Egger	PSYCH_factor	ebi-a-GCST005902	4	1.40195760775487	1.6701012566028	0.489571225926425	8.83011190970253	2	0.012093877395034	-0.0117019187332713	0.0121499416060067	0.437106517369135	PSYCH_factor	ebi-a-GCST005902	-1.87144085518661	4.67535607069635	4.06314623304583	0.153901751846082	107.2707562655	rs1021363; rs2402273; rs263575; rs3807865
Penalised weighted median	PSYCH_factor	ebi-a-GCST005902	4	-0.0440120584962973	0.0981400386567995	0.653819948441294	NA	NA	NA	NA	NA	NA	PSYCH_factor	ebi-a-GCST005902	-0.236366534263624	0.14834241727103	0.956942418116868	0.789491245301054	1.15991000158863	rs1021363; rs2402273; rs263575; rs3807865
Weighted mode	PSYCH_factor	ebi-a-GCST005902	4	-0.0420052409610212	0.0980671735225292	0.697301081916325	NA	NA	NA	NA	NA	NA	PSYCH_factor	ebi-a-GCST005902	-0.234216901065178	0.150206419143136	0.958864755186509	0.791190187288661	1.16207409231105	rs1021363; rs2402273; rs263575; rs3807865
Simple mode	PSYCH_factor	ebi-a-GCST005902	4	-0.0683739099933165	0.167804271091588	0.711000413854054	NA	NA	NA	NA	NA	NA	PSYCH_factor	ebi-a-GCST005902	-0.397270281332828	0.260522461346195	0.933911209550507	0.672152330851564	1.29760785954442	rs1021363; rs2402273; rs263575; rs3807865
Weighted mode	PSYCH_factor	bbj-a-55	21	-0.00614973336878424	0.00419383339057693	0.158093824219823	NA	NA	NA	NA	NA	NA	PSYCH_factor	bbj-a-55	-0.014369646814315	0.00207018007674653	0.993869137537971	0.985733103808298	1.00207232437896	rs1059611; rs12806865; rs1441775; rs17145813; rs1800588; rs2144300; rs2156121; rs249; rs2679617; rs2954021; rs3752442; rs4417316; rs4426495; rs473172; rs4921913; rs603446; rs7116918; rs7951761; rs8024755; rs8042174; rs9644636
Weighted median	PSYCH_factor	bbj-a-55	21	-0.00600845045782354	0.00485059160742044	0.215454890029409	NA	NA	NA	NA	NA	NA	PSYCH_factor	bbj-a-55	-0.0155156100083676	0.00349870909272052	0.994009564182546	0.984604136952955	1.00350483671956	rs1059611; rs12806865; rs1441775; rs17145813; rs1800588; rs2144300; rs2156121; rs249; rs2679617; rs2954021; rs3752442; rs4417316; rs4426495; rs473172; rs4921913; rs603446; rs7116918; rs7951761; rs8024755; rs8042174; rs9644636
Penalised weighted median	PSYCH_factor	bbj-a-55	21	-0.00591701205544644	0.00492583317934621	0.229665658812339	NA	NA	NA	NA	NA	NA	PSYCH_factor	bbj-a-55	-0.015571645086965	0.00373762097607214	0.994100458984616	0.984548966128519	1.0037446145918	rs1059611; rs12806865; rs1441775; rs17145813; rs1800588; rs2144300; rs2156121; rs249; rs2679617; rs2954021; rs3752442; rs4417316; rs4426495; rs473172; rs4921913; rs603446; rs7116918; rs7951761; rs8024755; rs8042174; rs9644636
Inverse variance weighted	PSYCH_factor	bbj-a-55	21	-0.00609224754208774	0.00523566249675854	0.244583777085863	56.7101629339694	20	2.27100991394548e-05	NA	NA	NA	PSYCH_factor	bbj-a-55	-0.0163541460357345	0.004169650951559	0.993926272569182	0.983778856973281	1.00417835604094	rs1059611; rs12806865; rs1441775; rs17145813; rs1800588; rs2144300; rs2156121; rs249; rs2679617; rs2954021; rs3752442; rs4417316; rs4426495; rs473172; rs4921913; rs603446; rs7116918; rs7951761; rs8024755; rs8042174; rs9644636
Simple mode	PSYCH_factor	bbj-a-55	21	0.00450387670784003	0.00854061766809772	0.603753401315354	NA	NA	NA	NA	NA	NA	PSYCH_factor	bbj-a-55	-0.0122357339216315	0.0212434873373116	1.00451403440449	0.987838818293858	1.02147073655027	rs1059611; rs12806865; rs1441775; rs17145813; rs1800588; rs2144300; rs2156121; rs249; rs2679617; rs2954021; rs3752442; rs4417316; rs4426495; rs473172; rs4921913; rs603446; rs7116918; rs7951761; rs8024755; rs8042174; rs9644636
MR Egger	PSYCH_factor	bbj-a-55	21	-0.001427198793519	0.00873258566340898	0.871902858890275	55.3904552339776	19	2.02502959518287e-05	-0.000439897508941116	0.000653812612381124	0.509163623466398	PSYCH_factor	bbj-a-55	-0.0185430666938006	0.0156886691067626	0.998573819170343	0.981627798217634	1.01581238239483	rs1059611; rs12806865; rs1441775; rs17145813; rs1800588; rs2144300; rs2156121; rs249; rs2679617; rs2954021; rs3752442; rs4417316; rs4426495; rs473172; rs4921913; rs603446; rs7116918; rs7951761; rs8024755; rs8042174; rs9644636
Inverse variance weighted	PSYCH_factor	bbj-a-144	2	-0.00352275407686179	0.00623643519841593	0.572164488860247	1.20718046193233	1	0.271891243947984	NA	NA	NA	PSYCH_factor	bbj-a-144	-0.015746167065757	0.00870065891203343	0.996483443541583	0.984377155687518	1.00873861965942	rs17612742; rs2107595
Penalised weighted median	PSYCH_factor	ebi-a-GCST006946	8	-0.0981906766624057	0.0385587451544023	0.0108802483812835	NA	NA	NA	NA	NA	NA	PSYCH_factor	ebi-a-GCST006946	-0.173765817165034	-0.0226155361597773	0.906476043447716	0.84049370381155	0.97763827809573	rs2160515; rs2191130; rs2734837; rs3742021; rs3777095; rs6439649; rs7987467; rs9811585
Weighted median	PSYCH_factor	ebi-a-GCST006946	8	-0.0776508004611073	0.0391893093681402	0.0475432803650584	NA	NA	NA	NA	NA	NA	PSYCH_factor	ebi-a-GCST006946	-0.154461846822662	-0.000839754099552503	0.925287480096573	0.85687618406745	0.999160598395245	rs2160515; rs2191130; rs2734837; rs3742021; rs3777095; rs6439649; rs7987467; rs9811585
Weighted mode	PSYCH_factor	ebi-a-GCST006946	8	-0.0585970379858857	0.0487225396637926	0.268201369519123	NA	NA	NA	NA	NA	NA	PSYCH_factor	ebi-a-GCST006946	-0.154093215726919	0.0368991397551478	0.943086720723401	0.857192113501228	1.03758836414393	rs2160515; rs2191130; rs2734837; rs3742021; rs3777095; rs6439649; rs7987467; rs9811585
Simple mode	PSYCH_factor	ebi-a-GCST006946	8	-0.0473948219889399	0.0763108261008814	0.554226759711941	NA	NA	NA	NA	NA	NA	PSYCH_factor	ebi-a-GCST006946	-0.196964041146667	0.102174397168788	0.953710777260318	0.821220162917122	1.10757661311133	rs2160515; rs2191130; rs2734837; rs3742021; rs3777095; rs6439649; rs7987467; rs9811585
MR Egger	PSYCH_factor	ebi-a-GCST006946	8	-0.288474874280732	1.00487405566054	0.783710697275473	80.1455968051556	6	3.33380915059198e-15	0.00447355632983501	0.0150446442185711	0.776224067953122	PSYCH_factor	ebi-a-GCST006946	-2.25802802337538	1.68107827481392	0.749405634266539	0.104556464498339	5.37134463531284	rs2160515; rs2191130; rs2734837; rs3742021; rs3777095; rs6439649; rs7987467; rs9811585
Inverse variance weighted	PSYCH_factor	ebi-a-GCST006946	8	0.00935231496758882	0.0756153194788659	0.901566425127373	81.3266525424027	7	7.38623269970609e-15	NA	NA	NA	PSYCH_factor	ebi-a-GCST006946	-0.138853711210988	0.157558341146166	1.00939618451918	0.870355342374771	1.17064905299698	rs2160515; rs2191130; rs2734837; rs3742021; rs3777095; rs6439649; rs7987467; rs9811585
Weighted median	PSYCH_factor	ebi-a-GCST005527	7	-0.00224858373625705	0.00202361950415281	0.266495510989416	NA	NA	NA	NA	NA	NA	PSYCH_factor	ebi-a-GCST005527	-0.00621487796439655	0.00171771049188246	0.997753942434362	0.993804394443769	1.0017191866016	rs11564177; rs1416173; rs2277268; rs6714339; rs892085; rs9320367; rs9399137
Penalised weighted median	PSYCH_factor	ebi-a-GCST005527	7	-0.00224858373625705	0.00206862620815796	0.277039576777593	NA	NA	NA	NA	NA	NA	PSYCH_factor	ebi-a-GCST005527	-0.00630309110424664	0.00180592363173255	0.997753942434362	0.993716731704298	1.00180755529389	rs11564177; rs1416173; rs2277268; rs6714339; rs892085; rs9320367; rs9399137
Simple mode	PSYCH_factor	ebi-a-GCST005527	7	-0.00359909727469834	0.00328696760234261	0.315529913342002	NA	NA	NA	NA	NA	NA	PSYCH_factor	ebi-a-GCST005527	-0.0100415537752898	0.00284335922589318	0.996407371712733	0.990008694295607	1.00284740540574	rs11564177; rs1416173; rs2277268; rs6714339; rs892085; rs9320367; rs9399137
Inverse variance weighted	PSYCH_factor	ebi-a-GCST005527	7	-0.00148818575653688	0.00157437612389825	0.34452907797659	4.54755705366002	6	0.603003958917554	NA	NA	NA	PSYCH_factor	ebi-a-GCST005527	-0.00457396295937746	0.00159759144630369	0.998512921042777	0.995436481678669	1.00159886827538	rs11564177; rs1416173; rs2277268; rs6714339; rs892085; rs9320367; rs9399137
Weighted mode	PSYCH_factor	ebi-a-GCST005527	7	-0.00342897051168456	0.00338440717536094	0.350079981054677	NA	NA	NA	NA	NA	NA	PSYCH_factor	ebi-a-GCST005527	-0.010062408575392	0.00320446755202287	0.99657690169391	0.989988048077475	1.0032096073468	rs11564177; rs1416173; rs2277268; rs6714339; rs892085; rs9320367; rs9399137
MR Egger	PSYCH_factor	ebi-a-GCST005527	7	0.0032966609706585	0.0055722087083863	0.579835801136998	3.74622428145037	5	0.586500380083199	-0.00133431161807803	0.00149056464282853	0.411712694925871	PSYCH_factor	ebi-a-GCST005527	-0.00762486809777866	0.0142181900390956	1.0033021009337	0.992404127466389	1.01431974926169	rs11564177; rs1416173; rs2277268; rs6714339; rs892085; rs9320367; rs9399137
Penalised weighted median	PSYCH_factor	bbj-a-37	10	0.0324578040333081	0.0139767935636951	0.0202187266362571	NA	NA	NA	NA	NA	NA	PSYCH_factor	bbj-a-37	0.00506328864846569	0.0598523194181505	1.03299030419987	1.00507612875635	1.06167974548486	rs10774668; rs1105956; rs17053168; rs1902955; rs2216475; rs2756175; rs5762862; rs6445583; rs6590811; rs731580
Weighted median	PSYCH_factor	bbj-a-37	10	0.0319938134561194	0.0143175025024903	0.025443977158244	NA	NA	NA	NA	NA	NA	PSYCH_factor	bbj-a-37	0.00393150855123837	0.0600561183610004	1.03251111761002	1.00393924706901	1.06189613674404	rs10774668; rs1105956; rs17053168; rs1902955; rs2216475; rs2756175; rs5762862; rs6445583; rs6590811; rs731580
Simple mode	PSYCH_factor	bbj-a-37	10	0.0405961105205079	0.0187072518017747	0.0581065331432945	NA	NA	NA	NA	NA	NA	PSYCH_factor	bbj-a-37	0.00392989698902936	0.0772623240519863	1.04143139740638	1.00393762915976	1.0803254345706	rs10774668; rs1105956; rs17053168; rs1902955; rs2216475; rs2756175; rs5762862; rs6445583; rs6590811; rs731580
Weighted mode	PSYCH_factor	bbj-a-37	10	0.0369477757379736	0.0179445737716263	0.0695933531248151	NA	NA	NA	NA	NA	NA	PSYCH_factor	bbj-a-37	0.00177641114558597	0.0721191403303612	1.037638829501	1.00177798989856	1.07478338648389	rs10774668; rs1105956; rs17053168; rs1902955; rs2216475; rs2756175; rs5762862; rs6445583; rs6590811; rs731580
Inverse variance weighted	PSYCH_factor	bbj-a-37	10	0.0204698747888061	0.0163589599557112	0.210827092152361	22.3779955746683	9	0.00775516412172491	NA	NA	NA	PSYCH_factor	bbj-a-37	-0.0115936867243878	0.052533436302	1.02068081955479	0.988473261087787	1.05393780127201	rs10774668; rs1105956; rs17053168; rs1902955; rs2216475; rs2756175; rs5762862; rs6445583; rs6590811; rs731580
MR Egger	PSYCH_factor	bbj-a-37	10	0.0814442761856638	0.0628255793486584	0.230996133926678	19.86867467173	8	0.0108444817485564	-0.00188139294948693	0.00187171993491394	0.344247040018969	PSYCH_factor	bbj-a-37	-0.0416938593377066	0.204582411709034	1.08485276376567	0.959163374540395	1.22701257188218	rs10774668; rs1105956; rs17053168; rs1902955; rs2216475; rs2756175; rs5762862; rs6445583; rs6590811; rs731580
Weighted mode	PSYCH_factor	ebi-a-GCST004619	52	0.00450265918931458	0.00603218426659738	0.458829304570961	NA	NA	NA	NA	NA	NA	PSYCH_factor	ebi-a-GCST004619	-0.00732042197321627	0.0163257403518454	1.00451281139078	0.992706307053364	1.01645973343652	rs11048456; rs11105328; rs11650473; rs1175550; rs12210538; rs12310837; rs12577688; rs13076076; rs1320960; rs1364625; rs1434282; rs1475718; rs1505307; rs1671152; rs17265753; rs1728779; rs1741464; rs17462893; rs17513363; rs17826105; rs1926032; rs1936799; rs218265; rs2238368; rs225245; rs2361710; rs378974; rs3896594; rs3936510; rs4688714; rs482393; rs485503; rs4865747; rs565491; rs592423; rs6040116;…
Simple mode	PSYCH_factor	ebi-a-GCST004619	52	0.00685957108728705	0.00996042600674394	0.494144181806729	NA	NA	NA	NA	NA	NA	PSYCH_factor	ebi-a-GCST004619	-0.0126628638859311	0.0263820060605052	1.00688315183213	0.987416972832498	1.0267330918317	rs11048456; rs11105328; rs11650473; rs1175550; rs12210538; rs12310837; rs12577688; rs13076076; rs1320960; rs1364625; rs1434282; rs1475718; rs1505307; rs1671152; rs17265753; rs1728779; rs1741464; rs17462893; rs17513363; rs17826105; rs1926032; rs1936799; rs218265; rs2238368; rs225245; rs2361710; rs378974; rs3896594; rs3936510; rs4688714; rs482393; rs485503; rs4865747; rs565491; rs592423; rs6040116;…
MR Egger	PSYCH_factor	ebi-a-GCST004619	52	0.00577953628664264	0.0115418818257501	0.618748044179195	111.309664301393	50	1.4605038557043e-06	-0.000219640166197831	0.000470672057674875	0.64277569608503	PSYCH_factor	ebi-a-GCST004619	-0.0168425520918276	0.0284016246651129	1.00579627002871	0.983298490738117	1.02880879644622	rs11048456; rs11105328; rs11650473; rs1175550; rs12210538; rs12310837; rs12577688; rs13076076; rs1320960; rs1364625; rs1434282; rs1475718; rs1505307; rs1671152; rs17265753; rs1728779; rs1741464; rs17462893; rs17513363; rs17826105; rs1926032; rs1936799; rs218265; rs2238368; rs225245; rs2361710; rs378974; rs3896594; rs3936510; rs4688714; rs482393; rs485503; rs4865747; rs565491; rs592423; rs6040116;…
Weighted median	PSYCH_factor	ebi-a-GCST004619	52	0.00267124954595009	0.00544852619453782	0.623942773769803	NA	NA	NA	NA	NA	NA	PSYCH_factor	ebi-a-GCST004619	-0.00800786179534403	0.0133503608872442	1.00267482051196	0.992024115715829	1.01343987485953	rs11048456; rs11105328; rs11650473; rs1175550; rs12210538; rs12310837; rs12577688; rs13076076; rs1320960; rs1364625; rs1434282; rs1475718; rs1505307; rs1671152; rs17265753; rs1728779; rs1741464; rs17462893; rs17513363; rs17826105; rs1926032; rs1936799; rs218265; rs2238368; rs225245; rs2361710; rs378974; rs3896594; rs3936510; rs4688714; rs482393; rs485503; rs4865747; rs565491; rs592423; rs6040116;…
Penalised weighted median	PSYCH_factor	ebi-a-GCST004619	52	0.00269326908462427	0.00572003777458244	0.637749191995819	NA	NA	NA	NA	NA	NA	PSYCH_factor	ebi-a-GCST004619	-0.00851800495355731	0.0139045431228059	1.00269689919203	0.991518170463641	1.01400166088653	rs11048456; rs11105328; rs11650473; rs1175550; rs12210538; rs12310837; rs12577688; rs13076076; rs1320960; rs1364625; rs1434282; rs1475718; rs1505307; rs1671152; rs17265753; rs1728779; rs1741464; rs17462893; rs17513363; rs17826105; rs1926032; rs1936799; rs218265; rs2238368; rs225245; rs2361710; rs378974; rs3896594; rs3936510; rs4688714; rs482393; rs485503; rs4865747; rs565491; rs592423; rs6040116;…
Inverse variance weighted	PSYCH_factor	ebi-a-GCST004619	52	0.000997061139088979	0.00526796481044932	0.849882182895019	111.794449736276	51	1.93433326531443e-06	NA	NA	NA	PSYCH_factor	ebi-a-GCST004619	-0.00932814988939169	0.0113222721675697	1.00099755836979	0.990715222335149	1.01138661168498	rs11048456; rs11105328; rs11650473; rs1175550; rs12210538; rs12310837; rs12577688; rs13076076; rs1320960; rs1364625; rs1434282; rs1475718; rs1505307; rs1671152; rs17265753; rs1728779; rs1741464; rs17462893; rs17513363; rs17826105; rs1926032; rs1936799; rs218265; rs2238368; rs225245; rs2361710; rs378974; rs3896594; rs3936510; rs4688714; rs482393; rs485503; rs4865747; rs565491; rs592423; rs6040116;…
Inverse variance weighted	PSYCH_factor	ebi-a-GCST004622	56	-0.00513899077831908	0.00589054462433959	0.382982826743075	132.623104303393	55	2.33873456620398e-08	NA	NA	NA	PSYCH_factor	ebi-a-GCST004622	-0.0166844582420247	0.00640647668538651	0.994874191244359	0.983453956470788	1.00642704205087	rs11048456; rs11105328; rs11647753; rs1175550; rs12310837; rs12577688; rs1288652; rs13008603; rs13076076; rs1364625; rs1434282; rs1475718; rs1505307; rs1671152; rs17265753; rs17462893; rs17513363; rs17826105; rs1859079; rs1926032; rs1936799; rs2256179; rs233702; rs2361710; rs2857078; rs378974; rs3809566; rs3896594; rs3936510; rs4688714; rs4767902; rs482393; rs485503; rs565491; rs592423; rs6040116…
Weighted mode	PSYCH_factor	ebi-a-GCST004622	56	0.00509045124605531	0.00805074232690717	0.529813407638046	NA	NA	NA	NA	NA	NA	PSYCH_factor	ebi-a-GCST004622	-0.0106890037146827	0.0208699062067934	1.00510342960556	0.989367920683288	1.02108920562853	rs11048456; rs11105328; rs11647753; rs1175550; rs12310837; rs12577688; rs1288652; rs13008603; rs13076076; rs1364625; rs1434282; rs1475718; rs1505307; rs1671152; rs17265753; rs17462893; rs17513363; rs17826105; rs1859079; rs1926032; rs1936799; rs2256179; rs233702; rs2361710; rs2857078; rs378974; rs3809566; rs3896594; rs3936510; rs4688714; rs4767902; rs482393; rs485503; rs565491; rs592423; rs6040116…
Simple mode	PSYCH_factor	ebi-a-GCST004622	56	0.00429138606473323	0.0126427145577088	0.735574426085621	NA	NA	NA	NA	NA	NA	PSYCH_factor	ebi-a-GCST004622	-0.020488334468376	0.0290711065978425	1.00430060724775	0.979720125363961	1.0294977959583	rs11048456; rs11105328; rs11647753; rs1175550; rs12310837; rs12577688; rs1288652; rs13008603; rs13076076; rs1364625; rs1434282; rs1475718; rs1505307; rs1671152; rs17265753; rs17462893; rs17513363; rs17826105; rs1859079; rs1926032; rs1936799; rs2256179; rs233702; rs2361710; rs2857078; rs378974; rs3809566; rs3896594; rs3936510; rs4688714; rs4767902; rs482393; rs485503; rs565491; rs592423; rs6040116…
MR Egger	PSYCH_factor	ebi-a-GCST004622	56	0.00444851716528071	0.014555313686803	0.761062700360502	131.358762937927	54	2.16574292509072e-08	-0.000382724354084018	0.000530868027928678	0.474055731912611	PSYCH_factor	ebi-a-GCST004622	-0.0240798976608531	0.0329769319914146	1.00445842650627	0.976207709929419	1.03352669756358	rs11048456; rs11105328; rs11647753; rs1175550; rs12310837; rs12577688; rs1288652; rs13008603; rs13076076; rs1364625; rs1434282; rs1475718; rs1505307; rs1671152; rs17265753; rs17462893; rs17513363; rs17826105; rs1859079; rs1926032; rs1936799; rs2256179; rs233702; rs2361710; rs2857078; rs378974; rs3809566; rs3896594; rs3936510; rs4688714; rs4767902; rs482393; rs485503; rs565491; rs592423; rs6040116…
Penalised weighted median	PSYCH_factor	ebi-a-GCST004622	56	0.00191320582967538	0.00648500211925969	0.767978542107762	NA	NA	NA	NA	NA	NA	PSYCH_factor	ebi-a-GCST004622	-0.0107973983240736	0.0146238099834244	1.00191503717568	0.989260684346008	1.01473126103497	rs11048456; rs11105328; rs11647753; rs1175550; rs12310837; rs12577688; rs1288652; rs13008603; rs13076076; rs1364625; rs1434282; rs1475718; rs1505307; rs1671152; rs17265753; rs17462893; rs17513363; rs17826105; rs1859079; rs1926032; rs1936799; rs2256179; rs233702; rs2361710; rs2857078; rs378974; rs3809566; rs3896594; rs3936510; rs4688714; rs4767902; rs482393; rs485503; rs565491; rs592423; rs6040116…
Weighted median	PSYCH_factor	ebi-a-GCST004622	56	0.00137443951915215	0.00655353369377286	0.833882352134498	NA	NA	NA	NA	NA	NA	PSYCH_factor	ebi-a-GCST004622	-0.0114704865206427	0.014219365558947	1.00137538449404	0.988595048696924	1.01432094161539	rs11048456; rs11105328; rs11647753; rs1175550; rs12310837; rs12577688; rs1288652; rs13008603; rs13076076; rs1364625; rs1434282; rs1475718; rs1505307; rs1671152; rs17265753; rs17462893; rs17513363; rs17826105; rs1859079; rs1926032; rs1936799; rs2256179; rs233702; rs2361710; rs2857078; rs378974; rs3809566; rs3896594; rs3936510; rs4688714; rs4767902; rs482393; rs485503; rs565491; rs592423; rs6040116…
Inverse variance weighted	PSYCH_factor	ebi-a-GCST003435	9	-0.0503609434513603	0.0289060755546956	0.0814687424055871	67.0423365872661	8	1.90177774964423e-11	NA	NA	NA	PSYCH_factor	ebi-a-GCST003435	-0.107016851538564	0.00629496463584305	0.950886146424913	0.898510531577855	1.00631481956589	rs2943652; rs4788099; rs543874; rs6567160; rs6738627; rs6755502; rs6857; rs693839; rs9906944
MR Egger	PSYCH_factor	ebi-a-GCST003435	9	0.194021282437626	0.167262510429199	0.284086860904272	51.0565541303846	7	8.95522087840058e-09	-0.00831706082529039	0.00561797314080083	0.182301479436834	PSYCH_factor	ebi-a-GCST003435	-0.133813238003604	0.521855802878855	1.21412212215961	0.874753420043647	1.68515205970134	rs2943652; rs4788099; rs543874; rs6567160; rs6738627; rs6755502; rs6857; rs693839; rs9906944
Weighted median	PSYCH_factor	ebi-a-GCST003435	9	-0.0101176681347615	0.01720210248985	0.556421800126604	NA	NA	NA	NA	NA	NA	PSYCH_factor	ebi-a-GCST003435	-0.0438337890148674	0.0235984527453445	0.989933343285652	0.957113026952226	1.02387909949284	rs2943652; rs4788099; rs543874; rs6567160; rs6738627; rs6755502; rs6857; rs693839; rs9906944
Simple mode	PSYCH_factor	ebi-a-GCST003435	9	-0.0123584099935646	0.0287702385476239	0.678854170220862	NA	NA	NA	NA	NA	NA	PSYCH_factor	ebi-a-GCST003435	-0.0687480775469075	0.0440312575597782	0.987717641540823	0.933561835644224	1.04501501899737	rs2943652; rs4788099; rs543874; rs6567160; rs6738627; rs6755502; rs6857; rs693839; rs9906944
Weighted mode	PSYCH_factor	ebi-a-GCST003435	9	-0.00308867765373277	0.0209100726273935	0.886224765197957	NA	NA	NA	NA	NA	NA	PSYCH_factor	ebi-a-GCST003435	-0.044072420003424	0.0378950646959584	0.99691608740392	0.956884657373557	1.03862223901951	rs2943652; rs4788099; rs543874; rs6567160; rs6738627; rs6755502; rs6857; rs693839; rs9906944
Penalised weighted median	PSYCH_factor	ebi-a-GCST003435	9	-0.000810841305800962	0.0167397973473496	0.961367222731079	NA	NA	NA	NA	NA	NA	PSYCH_factor	ebi-a-GCST003435	-0.0336208441066061	0.0319991614950042	0.999189487337179	0.966938055405427	1.0325166395344	rs2943652; rs4788099; rs543874; rs6567160; rs6738627; rs6755502; rs6857; rs693839; rs9906944
Inverse variance weighted	PSYCH_factor	ebi-a-GCST001791	25	-0.0106489760098389	0.00426144385877746	0.0124575009347582	40.6226969136511	24	0.0183158351947862	NA	NA	NA	PSYCH_factor	ebi-a-GCST001791	-0.0190014059730427	-0.0022965460466351	0.989407523603001	0.981177982732042	0.997706088997684	rs10009618; rs10821905; rs11264341; rs11599171; rs1178977; rs12418845; rs1394125; rs17013995; rs17014018; rs17050272; rs2079742; rs2286465; rs2671613; rs2941484; rs4693935; rs559566; rs575416; rs642803; rs6598541; rs6770152; rs6816215; rs7193778; rs729761; rs7436833; rs893006
Weighted median	PSYCH_factor	ebi-a-GCST001791	25	-0.00581544273244617	0.00492655227674656	0.237829830829851	NA	NA	NA	NA	NA	NA	PSYCH_factor	ebi-a-GCST001791	-0.0154714851948694	0.00384059972997709	0.994201434223136	0.984647583385394	1.0038479842838	rs10009618; rs10821905; rs11264341; rs11599171; rs1178977; rs12418845; rs1394125; rs17013995; rs17014018; rs17050272; rs2079742; rs2286465; rs2671613; rs2941484; rs4693935; rs559566; rs575416; rs642803; rs6598541; rs6770152; rs6816215; rs7193778; rs729761; rs7436833; rs893006
Penalised weighted median	PSYCH_factor	ebi-a-GCST001791	25	-0.00490142078895064	0.0049412646544502	0.321228500334645	NA	NA	NA	NA	NA	NA	PSYCH_factor	ebi-a-GCST001791	-0.014586299511673	0.00478345793377174	0.995110571572721	0.985519565205175	1.0047949169326	rs10009618; rs10821905; rs11264341; rs11599171; rs1178977; rs12418845; rs1394125; rs17013995; rs17014018; rs17050272; rs2079742; rs2286465; rs2671613; rs2941484; rs4693935; rs559566; rs575416; rs642803; rs6598541; rs6770152; rs6816215; rs7193778; rs729761; rs7436833; rs893006
Weighted mode	PSYCH_factor	ebi-a-GCST001791	25	-0.00226817869516324	0.00640768982944416	0.726446617653107	NA	NA	NA	NA	NA	NA	PSYCH_factor	ebi-a-GCST001791	-0.0148272507608738	0.0102908933705473	0.997734391678411	0.985282131640932	1.01034402672053	rs10009618; rs10821905; rs11264341; rs11599171; rs1178977; rs12418845; rs1394125; rs17013995; rs17014018; rs17050272; rs2079742; rs2286465; rs2671613; rs2941484; rs4693935; rs559566; rs575416; rs642803; rs6598541; rs6770152; rs6816215; rs7193778; rs729761; rs7436833; rs893006
Simple mode	PSYCH_factor	ebi-a-GCST001791	25	-0.00124620327271666	0.00864942808607126	0.886640886908936	NA	NA	NA	NA	NA	NA	PSYCH_factor	ebi-a-GCST001791	-0.0181990823214163	0.015706675775983	0.998754572916119	0.981965520922055	1.01583067395707	rs10009618; rs10821905; rs11264341; rs11599171; rs1178977; rs12418845; rs1394125; rs17013995; rs17014018; rs17050272; rs2079742; rs2286465; rs2671613; rs2941484; rs4693935; rs559566; rs575416; rs642803; rs6598541; rs6770152; rs6816215; rs7193778; rs729761; rs7436833; rs893006
MR Egger	PSYCH_factor	ebi-a-GCST001791	25	-0.000497554790638743	0.0113949536676682	0.96554872328897	39.0550967587659	23	0.0195661443555616	-0.000702121878217141	0.000730751639001241	0.346634894014278	PSYCH_factor	ebi-a-GCST001791	-0.0228316639792684	0.0218365543979909	0.999502568969219	0.977427006098134	1.02207671687329	rs10009618; rs10821905; rs11264341; rs11599171; rs1178977; rs12418845; rs1394125; rs17013995; rs17014018; rs17050272; rs2079742; rs2286465; rs2671613; rs2941484; rs4693935; rs559566; rs575416; rs642803; rs6598541; rs6770152; rs6816215; rs7193778; rs729761; rs7436833; rs893006
Penalised weighted median	PSYCH_factor	bbj-a-8	16	-0.0142218421968689	0.0130237970436893	0.274837966979876	NA	NA	NA	NA	NA	NA	PSYCH_factor	bbj-a-8	-0.0397484844024999	0.011304800008762	0.985878810480404	0.961031123074547	1.01136894073186	rs10001545; rs10247306; rs11878604; rs12427185; rs1902955; rs2040807; rs2239193; rs2241339; rs2357786; rs2491441; rs3825205; rs4919328; rs7043196; rs7082041; rs738408; rs9389268
Weighted median	PSYCH_factor	bbj-a-8	16	-0.0133172559979396	0.0129396259250778	0.303393218331733	NA	NA	NA	NA	NA	NA	PSYCH_factor	bbj-a-8	-0.0386789228110921	0.0120444108152128	0.986771026328413	0.962059554939506	1.01211723681956	rs10001545; rs10247306; rs11878604; rs12427185; rs1902955; rs2040807; rs2239193; rs2241339; rs2357786; rs2491441; rs3825205; rs4919328; rs7043196; rs7082041; rs738408; rs9389268
Inverse variance weighted	PSYCH_factor	bbj-a-8	16	-0.00840918477265215	0.0122878380382282	0.493754036529631	30.4435897402732	15	0.0104187358434134	NA	NA	NA	PSYCH_factor	bbj-a-8	-0.0324933473275794	0.0156749777822751	0.99162607352123	0.968028889788982	1.01579847467309	rs10001545; rs10247306; rs11878604; rs12427185; rs1902955; rs2040807; rs2239193; rs2241339; rs2357786; rs2491441; rs3825205; rs4919328; rs7043196; rs7082041; rs738408; rs9389268
Simple mode	PSYCH_factor	bbj-a-8	16	-0.014505780634865	0.0221090561862085	0.521696842953491	NA	NA	NA	NA	NA	NA	PSYCH_factor	bbj-a-8	-0.0578395307598336	0.0288279694901037	0.985598921328428	0.943801386377168	1.02924751726902	rs10001545; rs10247306; rs11878604; rs12427185; rs1902955; rs2040807; rs2239193; rs2241339; rs2357786; rs2491441; rs3825205; rs4919328; rs7043196; rs7082041; rs738408; rs9389268
Weighted mode	PSYCH_factor	bbj-a-8	16	-0.00603648099513726	0.0138852325032413	0.66993979208416	NA	NA	NA	NA	NA	NA	PSYCH_factor	bbj-a-8	-0.0332515367014902	0.0211785747112157	0.993981701950865	0.967295218737049	1.02140443235429	rs10001545; rs10247306; rs11878604; rs12427185; rs1902955; rs2040807; rs2239193; rs2241339; rs2357786; rs2491441; rs3825205; rs4919328; rs7043196; rs7082041; rs738408; rs9389268
MR Egger	PSYCH_factor	bbj-a-8	16	0.00979299121930505	0.0369012417374177	0.794581599869463	29.8562738590587	14	0.00798727724650908	-0.000620599166492431	0.00118257610849854	0.607942615212839	PSYCH_factor	bbj-a-8	-0.0625334425860336	0.0821194250246437	1.0098410994708	0.939381646936619	1.08558544815726	rs10001545; rs10247306; rs11878604; rs12427185; rs1902955; rs2040807; rs2239193; rs2241339; rs2357786; rs2491441; rs3825205; rs4919328; rs7043196; rs7082041; rs738408; rs9389268
Inverse variance weighted	PSYCH_factor	bbj-a-151	2	0.00461697733200334	0.00376051639167895	0.219540497758822	0.217485967063117	1	0.640962198208944	NA	NA	NA	PSYCH_factor	bbj-a-151	-0.00275363479568741	0.0119875894596941	1.00462765199375	0.997250152979093	1.01205972858008	rs13196204; rs7919015
Penalised weighted median	PSYCH_factor	ebi-a-GCST005849	5	0.00713200616083195	0.0100895546944258	0.479647106455739	NA	NA	NA	NA	NA	NA	PSYCH_factor	ebi-a-GCST005849	-0.0126435210402426	0.0269075333619065	1.00715749948692	0.987436072471354	1.02727280990859	rs17168815; rs180238; rs2158711; rs3757868; rs7072737
Weighted mode	PSYCH_factor	ebi-a-GCST005849	5	0.00862358359779065	0.0119356574136992	0.509967099569704	NA	NA	NA	NA	NA	NA	PSYCH_factor	ebi-a-GCST005849	-0.0147703049330598	0.032017472128641	1.0086608738095	0.985338240945129	1.0325355457414	rs17168815; rs180238; rs2158711; rs3757868; rs7072737
Weighted median	PSYCH_factor	ebi-a-GCST005849	5	0.00640752556862126	0.01034042424441	0.535483038727492	NA	NA	NA	NA	NA	NA	PSYCH_factor	ebi-a-GCST005849	-0.0138597059504223	0.0266747570876648	1.00642809767587	0.986235897585472	1.02703371300039	rs17168815; rs180238; rs2158711; rs3757868; rs7072737
Simple mode	PSYCH_factor	ebi-a-GCST005849	5	0.00778401341242777	0.0128937684343441	0.578604725579983	NA	NA	NA	NA	NA	NA	PSYCH_factor	ebi-a-GCST005849	-0.0174877727188866	0.0330557995437421	1.00781438760472	0.982664250903652	1.03360821249889	rs17168815; rs180238; rs2158711; rs3757868; rs7072737
Inverse variance weighted	PSYCH_factor	ebi-a-GCST005849	5	-0.000440853097989872	0.00910425640957086	0.961379331673262	4.73798419131618	4	0.315253413136418	NA	NA	NA	PSYCH_factor	ebi-a-GCST005849	-0.0182851956607488	0.017403489464769	0.999559244063459	0.981880964232721	1.01755581255561	rs17168815; rs180238; rs2158711; rs3757868; rs7072737
MR Egger	PSYCH_factor	ebi-a-GCST005849	5	0.00118323785538628	0.0328159067908353	0.97350208539577	4.73367782605416	3	0.192370050674499	-9.80425142714236e-05	0.00187671242465139	0.961620179059557	PSYCH_factor	ebi-a-GCST005849	-0.0631359394546509	0.0655024151654234	1.00118393815748	0.938815842900598	1.06769531597119	rs17168815; rs180238; rs2158711; rs3757868; rs7072737
Penalised weighted median	PSYCH_factor	ebi-a-GCST006867	82	-0.00943725231348716	0.00292026580231196	0.00123081344878308	NA	NA	NA	NA	NA	NA	PSYCH_factor	ebi-a-GCST006867	-0.0151609732860186	-0.00371353134095571	0.990607138798999	0.984953375659671	0.996293355289345	rs10077431; rs1009358; rs10100265; rs10169613; rs10401969; rs1042725; rs1061813; rs10811661; rs10842994; rs10882028; rs10885414; rs10974438; rs11048456; rs11098676; rs11196212; rs1127655; rs1169303; rs11708067; rs11716141; rs11925227; rs11926707; rs11964747; rs12299509; rs12617659; rs12681990; rs12910825; rs12945601; rs13389219; rs1359790; rs1547191; rs16988333; rs17086692; rs17334919; rs17631783…
Inverse variance weighted	PSYCH_factor	ebi-a-GCST006867	82	-0.00918225808529917	0.00294529584384391	0.00182329289334185	261.019895695153	81	8.57955618380305e-21	NA	NA	NA	PSYCH_factor	ebi-a-GCST006867	-0.0149550379392332	-0.00340947823136512	0.990859770110189	0.985156233261713	0.996596327439563	rs10077431; rs1009358; rs10100265; rs10169613; rs10401969; rs1042725; rs1061813; rs10811661; rs10842994; rs10882028; rs10885414; rs10974438; rs11048456; rs11098676; rs11196212; rs1127655; rs1169303; rs11708067; rs11716141; rs11925227; rs11926707; rs11964747; rs12299509; rs12617659; rs12681990; rs12910825; rs12945601; rs13389219; rs1359790; rs1547191; rs16988333; rs17086692; rs17334919; rs17631783…
Weighted median	PSYCH_factor	ebi-a-GCST006867	82	-0.00831295344331774	0.0027206774152639	0.00224706643804809	NA	NA	NA	NA	NA	NA	PSYCH_factor	ebi-a-GCST006867	-0.013645481177235	-0.0029804257094005	0.991721503608096	0.986447196378852	0.997024011350101	rs10077431; rs1009358; rs10100265; rs10169613; rs10401969; rs1042725; rs1061813; rs10811661; rs10842994; rs10882028; rs10885414; rs10974438; rs11048456; rs11098676; rs11196212; rs1127655; rs1169303; rs11708067; rs11716141; rs11925227; rs11926707; rs11964747; rs12299509; rs12617659; rs12681990; rs12910825; rs12945601; rs13389219; rs1359790; rs1547191; rs16988333; rs17086692; rs17334919; rs17631783…
Simple mode	PSYCH_factor	ebi-a-GCST006867	82	-0.0146426221290957	0.00573639243105196	0.0125705690505388	NA	NA	NA	NA	NA	NA	PSYCH_factor	ebi-a-GCST006867	-0.0258859512939575	-0.00339929296423387	0.985464059726863	0.974446217601852	0.996606478091073	rs10077431; rs1009358; rs10100265; rs10169613; rs10401969; rs1042725; rs1061813; rs10811661; rs10842994; rs10882028; rs10885414; rs10974438; rs11048456; rs11098676; rs11196212; rs1127655; rs1169303; rs11708067; rs11716141; rs11925227; rs11926707; rs11964747; rs12299509; rs12617659; rs12681990; rs12910825; rs12945601; rs13389219; rs1359790; rs1547191; rs16988333; rs17086692; rs17334919; rs17631783…
Weighted mode	PSYCH_factor	ebi-a-GCST006867	82	-0.00877669831292946	0.0035209608580643	0.0147160847147884	NA	NA	NA	NA	NA	NA	PSYCH_factor	ebi-a-GCST006867	-0.0156777815947355	-0.00187561503112343	0.9912617044717	0.98444447508478	0.99812614283555	rs10077431; rs1009358; rs10100265; rs10169613; rs10401969; rs1042725; rs1061813; rs10811661; rs10842994; rs10882028; rs10885414; rs10974438; rs11048456; rs11098676; rs11196212; rs1127655; rs1169303; rs11708067; rs11716141; rs11925227; rs11926707; rs11964747; rs12299509; rs12617659; rs12681990; rs12910825; rs12945601; rs13389219; rs1359790; rs1547191; rs16988333; rs17086692; rs17334919; rs17631783…
MR Egger	PSYCH_factor	ebi-a-GCST006867	82	0.00357465296183891	0.00832536798878828	0.668809052305593	252.571201734988	80	9.04352902037953e-20	-0.000916860569829916	0.00056047394535182	0.10579614541944	PSYCH_factor	ebi-a-GCST006867	-0.0127430682961861	0.0198923742198639	1.00358104965345	0.987337780812333	1.02009154597008	rs10077431; rs1009358; rs10100265; rs10169613; rs10401969; rs1042725; rs1061813; rs10811661; rs10842994; rs10882028; rs10885414; rs10974438; rs11048456; rs11098676; rs11196212; rs1127655; rs1169303; rs11708067; rs11716141; rs11925227; rs11926707; rs11964747; rs12299509; rs12617659; rs12681990; rs12910825; rs12945601; rs13389219; rs1359790; rs1547191; rs16988333; rs17086692; rs17334919; rs17631783…
Penalised weighted median	PSYCH_factor	ebi-a-GCST004633	36	-0.0186573445338647	0.00896493229069494	0.0374204265266185	NA	NA	NA	NA	NA	NA	PSYCH_factor	ebi-a-GCST004633	-0.0362286118236267	-0.00108607724410257	0.98151562632261	0.964419790512239	0.998914512324329	rs10171849; rs1035142; rs11150589; rs11943799; rs12239046; rs12440045; rs12468394; rs12905; rs16904123; rs16978075; rs17365432; rs1967115; rs2027938; rs2046338; rs2102928; rs2239630; rs2790448; rs2954021; rs4760; rs4761234; rs4814870; rs4885150; rs5002162; rs6426558; rs6563831; rs6589939; rs6764769; rs6866344; rs694180; rs7168592; rs7210990; rs7537229; rs7554744; rs7655441; rs875622; rs9362417
Weighted median	PSYCH_factor	ebi-a-GCST004633	36	-0.0183614106105499	0.00886230711595203	0.038279015129321	NA	NA	NA	NA	NA	NA	PSYCH_factor	ebi-a-GCST004633	-0.0357315325578159	-0.000991288663283914	0.981806133075984	0.964899302761566	0.999009202501014	rs10171849; rs1035142; rs11150589; rs11943799; rs12239046; rs12440045; rs12468394; rs12905; rs16904123; rs16978075; rs17365432; rs1967115; rs2027938; rs2046338; rs2102928; rs2239630; rs2790448; rs2954021; rs4760; rs4761234; rs4814870; rs4885150; rs5002162; rs6426558; rs6563831; rs6589939; rs6764769; rs6866344; rs694180; rs7168592; rs7210990; rs7537229; rs7554744; rs7655441; rs875622; rs9362417
MR Egger	PSYCH_factor	ebi-a-GCST004633	36	-0.0452570675873487	0.0316513517200828	0.161882130824536	112.041372193371	34	2.92075983063032e-10	0.00103784335353914	0.000945093038358621	0.279859962270379	PSYCH_factor	ebi-a-GCST004633	-0.107293716958711	0.0167795817840136	0.955751757452174	0.898261799516265	1.01692114967467	rs10171849; rs1035142; rs11150589; rs11943799; rs12239046; rs12440045; rs12468394; rs12905; rs16904123; rs16978075; rs17365432; rs1967115; rs2027938; rs2046338; rs2102928; rs2239630; rs2790448; rs2954021; rs4760; rs4761234; rs4814870; rs4885150; rs5002162; rs6426558; rs6563831; rs6589939; rs6764769; rs6866344; rs694180; rs7168592; rs7210990; rs7537229; rs7554744; rs7655441; rs875622; rs9362417
Weighted mode	PSYCH_factor	ebi-a-GCST004633	36	-0.0154728037250394	0.0113891068768762	0.182977761013459	NA	NA	NA	NA	NA	NA	PSYCH_factor	ebi-a-GCST004633	-0.0377954532037167	0.00684984575363796	0.984646285098704	0.962909880880034	1.00687335960515	rs10171849; rs1035142; rs11150589; rs11943799; rs12239046; rs12440045; rs12468394; rs12905; rs16904123; rs16978075; rs17365432; rs1967115; rs2027938; rs2046338; rs2102928; rs2239630; rs2790448; rs2954021; rs4760; rs4761234; rs4814870; rs4885150; rs5002162; rs6426558; rs6563831; rs6589939; rs6764769; rs6866344; rs694180; rs7168592; rs7210990; rs7537229; rs7554744; rs7655441; rs875622; rs9362417
Inverse variance weighted	PSYCH_factor	ebi-a-GCST004633	36	-0.0122919415489484	0.0100625354539777	0.221875915133975	116.015245258289	35	1.29995606891521e-10	NA	NA	NA	PSYCH_factor	ebi-a-GCST004633	-0.0320145110387446	0.00743062794084781	0.987783295778119	0.96849252814463	1.00745830356326	rs10171849; rs1035142; rs11150589; rs11943799; rs12239046; rs12440045; rs12468394; rs12905; rs16904123; rs16978075; rs17365432; rs1967115; rs2027938; rs2046338; rs2102928; rs2239630; rs2790448; rs2954021; rs4760; rs4761234; rs4814870; rs4885150; rs5002162; rs6426558; rs6563831; rs6589939; rs6764769; rs6866344; rs694180; rs7168592; rs7210990; rs7537229; rs7554744; rs7655441; rs875622; rs9362417
Simple mode	PSYCH_factor	ebi-a-GCST004633	36	-0.013862358286465	0.0152865939104429	0.370697416944495	NA	NA	NA	NA	NA	NA	PSYCH_factor	ebi-a-GCST004633	-0.043824082350933	0.0160993657780031	0.986233281759923	0.957122317371815	1.01622965884004	rs10171849; rs1035142; rs11150589; rs11943799; rs12239046; rs12440045; rs12468394; rs12905; rs16904123; rs16978075; rs17365432; rs1967115; rs2027938; rs2046338; rs2102928; rs2239630; rs2790448; rs2954021; rs4760; rs4761234; rs4814870; rs4885150; rs5002162; rs6426558; rs6563831; rs6589939; rs6764769; rs6866344; rs694180; rs7168592; rs7210990; rs7537229; rs7554744; rs7655441; rs875622; rs9362417
Simple mode	PSYCH_factor	bbj-a-29	8	0.0394858846098435	0.0283365580049442	0.206124406098311	NA	NA	NA	NA	NA	NA	PSYCH_factor	bbj-a-29	-0.0160537690798472	0.0950255382995341	1.04027581488233	0.98407440585742	1.09968693890193	rs12465752; rs12629751; rs1275980; rs17645290; rs4551976; rs4784751; rs7495833; rs7596689
Weighted mode	PSYCH_factor	bbj-a-29	8	0.0127722460655927	0.0154121128411416	0.434609058779147	NA	NA	NA	NA	NA	NA	PSYCH_factor	bbj-a-29	-0.0174354951030447	0.0429799872342302	1.01285415956868	0.982715623590672	1.0439170029751	rs12465752; rs12629751; rs1275980; rs17645290; rs4551976; rs4784751; rs7495833; rs7596689
Penalised weighted median	PSYCH_factor	bbj-a-29	8	0.00926126161245722	0.0140167045398159	0.50878527871603	NA	NA	NA	NA	NA	NA	PSYCH_factor	bbj-a-29	-0.018211479285582	0.0367340025104964	1.00930427979411	0.981953347606137	1.03741703380729	rs12465752; rs12629751; rs1275980; rs17645290; rs4551976; rs4784751; rs7495833; rs7596689
Weighted median	PSYCH_factor	bbj-a-29	8	0.00684184415116221	0.0138869974737779	0.622238801229804	NA	NA	NA	NA	NA	NA	PSYCH_factor	bbj-a-29	-0.0203766708974424	0.0340603591997668	1.00686530303702	0.979829530519846	1.03464705531173	rs12465752; rs12629751; rs1275980; rs17645290; rs4551976; rs4784751; rs7495833; rs7596689
MR Egger	PSYCH_factor	bbj-a-29	8	0.0156695138739601	0.0432515075615942	0.729555191382237	16.5286479549039	6	0.0111809317144363	-0.000537994068138551	0.00175616342230188	0.769693125806282	PSYCH_factor	bbj-a-29	-0.0691034409467644	0.100442468694685	1.01579292445852	0.933230140875913	1.10566002980951	rs12465752; rs12629751; rs1275980; rs17645290; rs4551976; rs4784751; rs7495833; rs7596689
Inverse variance weighted	PSYCH_factor	bbj-a-29	8	0.00333347556610933	0.0147276758684286	0.820936281866805	16.787178105424	7	0.0188212586399487	NA	NA	NA	PSYCH_factor	bbj-a-29	-0.0255327691360108	0.0321997202682294	1.00333903777456	0.974790435402003	1.03272374057223	rs12465752; rs12629751; rs1275980; rs17645290; rs4551976; rs4784751; rs7495833; rs7596689
MR Egger	PSYCH_factor	ebi-a-GCST005038	25	-0.0124681674566184	0.0248869347221118	0.621137422581313	63.5135739705438	23	1.16800737246956e-05	0.000537624229845678	0.00125370157515672	0.672037092993315	PSYCH_factor	ebi-a-GCST005038	-0.0612465595119575	0.0363102245987208	0.987609238107425	0.940591299451894	1.03697749252359	rs10519067; rs10975412; rs11689480; rs12440045; rs12551834; rs17547610; rs17664743; rs2221641; rs228619; rs249677; rs2797288; rs3540; rs3853750; rs4090390; rs4296977; rs6477011; rs6489785; rs6594499; rs6834379; rs6881706; rs6990534; rs7224129; rs740474; rs848; rs9372120
Penalised weighted median	PSYCH_factor	ebi-a-GCST005038	25	0.00277020205300633	0.00635528001607517	0.662916649687866	NA	NA	NA	NA	NA	NA	PSYCH_factor	ebi-a-GCST005038	-0.009686146778501	0.0152265508845137	1.00277404260827	0.990360612845894	1.01534306543085	rs10519067; rs10975412; rs11689480; rs12440045; rs12551834; rs17547610; rs17664743; rs2221641; rs228619; rs249677; rs2797288; rs3540; rs3853750; rs4090390; rs4296977; rs6477011; rs6489785; rs6594499; rs6834379; rs6881706; rs6990534; rs7224129; rs740474; rs848; rs9372120
Inverse variance weighted	PSYCH_factor	ebi-a-GCST005038	25	-0.00221060420675344	0.00675222222533228	0.743373581638769	64.0213919105608	24	1.69207332838631e-05	NA	NA	NA	PSYCH_factor	ebi-a-GCST005038	-0.0154449597684047	0.0110237513548978	0.997791837379268	0.984673701928862	1.01108473679195	rs10519067; rs10975412; rs11689480; rs12440045; rs12551834; rs17547610; rs17664743; rs2221641; rs228619; rs249677; rs2797288; rs3540; rs3853750; rs4090390; rs4296977; rs6477011; rs6489785; rs6594499; rs6834379; rs6881706; rs6990534; rs7224129; rs740474; rs848; rs9372120
Weighted median	PSYCH_factor	ebi-a-GCST005038	25	0.00192669095284594	0.00631693333564239	0.760362983122935	NA	NA	NA	NA	NA	NA	PSYCH_factor	ebi-a-GCST005038	-0.0104544983850131	0.014307880290705	1.00192854821446	0.989599959939851	1.0144107279351	rs10519067; rs10975412; rs11689480; rs12440045; rs12551834; rs17547610; rs17664743; rs2221641; rs228619; rs249677; rs2797288; rs3540; rs3853750; rs4090390; rs4296977; rs6477011; rs6489785; rs6594499; rs6834379; rs6881706; rs6990534; rs7224129; rs740474; rs848; rs9372120
Simple mode	PSYCH_factor	ebi-a-GCST005038	25	-0.00165666634008008	0.0125045975703558	0.895705527229525	NA	NA	NA	NA	NA	NA	PSYCH_factor	ebi-a-GCST005038	-0.0261656775779775	0.0228523448978174	0.998344705174116	0.974173677502517	1.02311546017586	rs10519067; rs10975412; rs11689480; rs12440045; rs12551834; rs17547610; rs17664743; rs2221641; rs228619; rs249677; rs2797288; rs3540; rs3853750; rs4090390; rs4296977; rs6477011; rs6489785; rs6594499; rs6834379; rs6881706; rs6990534; rs7224129; rs740474; rs848; rs9372120
Weighted mode	PSYCH_factor	ebi-a-GCST005038	25	0.000981993318326768	0.00922117997337454	0.916076185133985	NA	NA	NA	NA	NA	NA	PSYCH_factor	ebi-a-GCST005038	-0.0170915194294873	0.0190555060661409	1.00098247563163	0.983053712002972	1.01923822095145	rs10519067; rs10975412; rs11689480; rs12440045; rs12551834; rs17547610; rs17664743; rs2221641; rs228619; rs249677; rs2797288; rs3540; rs3853750; rs4090390; rs4296977; rs6477011; rs6489785; rs6594499; rs6834379; rs6881706; rs6990534; rs7224129; rs740474; rs848; rs9372120
Inverse variance weighted	PSYCH_factor	ebi-a-GCST007236	163	-0.000251794222071415	0.000148792096901085	0.0905972970862377	344.13741854059	162	3.47213659119613e-15	NA	NA	NA	PSYCH_factor	ebi-a-GCST007236	-0.000543426731997542	3.98382878547121e-05	0.999748237475433	0.999456720897566	1.00003983908141	rs10043370; rs10141807; rs10143079; rs10171085; rs10422252; rs10438054; rs10506168; rs10509777; rs10829396; rs10892755; rs10956279; rs10970386; rs11098043; rs11215400; rs11590457; rs11598538; rs11598989; rs11667693; rs11678591; rs11683654; rs11707655; rs11752590; rs11770453; rs11809495; rs11984406; rs12129833; rs12220047; rs12220694; rs12284538; rs12422347; rs12470373; rs12480099; rs12497607; rs1…
Weighted mode	PSYCH_factor	ebi-a-GCST007236	163	0.000608928557484591	0.000538602108167707	0.259906228115648	NA	NA	NA	NA	NA	NA	PSYCH_factor	ebi-a-GCST007236	-0.000446731574524114	0.0016645886894933	1.00060911399212	0.999553368195168	1.00166597488629	rs10043370; rs10141807; rs10143079; rs10171085; rs10422252; rs10438054; rs10506168; rs10509777; rs10829396; rs10892755; rs10956279; rs10970386; rs11098043; rs11215400; rs11590457; rs11598538; rs11598989; rs11667693; rs11678591; rs11683654; rs11707655; rs11752590; rs11770453; rs11809495; rs11984406; rs12129833; rs12220047; rs12220694; rs12284538; rs12422347; rs12470373; rs12480099; rs12497607; rs1…
Simple mode	PSYCH_factor	ebi-a-GCST007236	163	0.000646394204631001	0.000594651861548133	0.278645829835722	NA	NA	NA	NA	NA	NA	PSYCH_factor	ebi-a-GCST007236	-0.00051912344400334	0.00181191185326534	1.00064660316239	0.999481011277258	1.00181355435742	rs10043370; rs10141807; rs10143079; rs10171085; rs10422252; rs10438054; rs10506168; rs10509777; rs10829396; rs10892755; rs10956279; rs10970386; rs11098043; rs11215400; rs11590457; rs11598538; rs11598989; rs11667693; rs11678591; rs11683654; rs11707655; rs11752590; rs11770453; rs11809495; rs11984406; rs12129833; rs12220047; rs12220694; rs12284538; rs12422347; rs12470373; rs12480099; rs12497607; rs1…
Weighted median	PSYCH_factor	ebi-a-GCST007236	163	-0.000104884710077345	0.00016343767031234	0.521041140624633	NA	NA	NA	NA	NA	NA	PSYCH_factor	ebi-a-GCST007236	-0.000425222543889531	0.000215453123734842	0.999895120790132	0.999574867850403	1.00021547633543	rs10043370; rs10141807; rs10143079; rs10171085; rs10422252; rs10438054; rs10506168; rs10509777; rs10829396; rs10892755; rs10956279; rs10970386; rs11098043; rs11215400; rs11590457; rs11598538; rs11598989; rs11667693; rs11678591; rs11683654; rs11707655; rs11752590; rs11770453; rs11809495; rs11984406; rs12129833; rs12220047; rs12220694; rs12284538; rs12422347; rs12470373; rs12480099; rs12497607; rs1…
MR Egger	PSYCH_factor	ebi-a-GCST007236	163	0.000464411707276588	0.000749960470970202	0.536628113311933	342.119992171166	161	4.07271481345115e-15	-0.000607863958079919	0.000623855252254788	0.331336045447341	PSYCH_factor	ebi-a-GCST007236	-0.00100551081582501	0.00193433423037818	1.00046451956309	0.998994994540781	1.00193620626169	rs10043370; rs10141807; rs10143079; rs10171085; rs10422252; rs10438054; rs10506168; rs10509777; rs10829396; rs10892755; rs10956279; rs10970386; rs11098043; rs11215400; rs11590457; rs11598538; rs11598989; rs11667693; rs11678591; rs11683654; rs11707655; rs11752590; rs11770453; rs11809495; rs11984406; rs12129833; rs12220047; rs12220694; rs12284538; rs12422347; rs12470373; rs12480099; rs12497607; rs1…
Penalised weighted median	PSYCH_factor	ebi-a-GCST007236	163	-3.16937722197052e-05	0.000163026064418403	0.845855460582806	NA	NA	NA	NA	NA	NA	PSYCH_factor	ebi-a-GCST007236	-0.000351224858479776	0.000287837314040366	0.999968306730023	0.99964883681375	1.00028787874317	rs10043370; rs10141807; rs10143079; rs10171085; rs10422252; rs10438054; rs10506168; rs10509777; rs10829396; rs10892755; rs10956279; rs10970386; rs11098043; rs11215400; rs11590457; rs11598538; rs11598989; rs11667693; rs11678591; rs11683654; rs11707655; rs11752590; rs11770453; rs11809495; rs11984406; rs12129833; rs12220047; rs12220694; rs12284538; rs12422347; rs12470373; rs12480099; rs12497607; rs1…
MR Egger	PSYCH_factor	bbj-a-58	12	-0.0618954422924443	0.0494613942802029	0.239274601465812	16.476029769009	10	0.0867923697470615	0.00207568595893025	0.0018217834910837	0.281105417842249	PSYCH_factor	bbj-a-58	-0.158839775081642	0.0350488904967533	0.939981163928829	0.853133041190764	1.03567034199937	rs1322599; rs13280978; rs1433578; rs17164871; rs17694933; rs311629; rs4737566; rs6711493; rs6974429; rs8097441; rs9376090; rs9399139
Simple mode	PSYCH_factor	bbj-a-58	12	0.0223860988903924	0.0225837777151473	0.342868995150892	NA	NA	NA	NA	NA	NA	PSYCH_factor	bbj-a-58	-0.0218781054312964	0.0666503032120811	1.02263854786528	0.978359484490532	1.06892161435384	rs1322599; rs13280978; rs1433578; rs17164871; rs17694933; rs311629; rs4737566; rs6711493; rs6974429; rs8097441; rs9376090; rs9399139
Weighted mode	PSYCH_factor	bbj-a-58	12	0.0166807827738253	0.0195340460326294	0.411352302626917	NA	NA	NA	NA	NA	NA	PSYCH_factor	bbj-a-58	-0.0216059474501284	0.0549675129977789	1.01682068383469	0.978625789069502	1.05650629139573	rs1322599; rs13280978; rs1433578; rs17164871; rs17694933; rs311629; rs4737566; rs6711493; rs6974429; rs8097441; rs9376090; rs9399139
Penalised weighted median	PSYCH_factor	bbj-a-58	12	0.00808369401148176	0.012115796298622	0.504642560866609	NA	NA	NA	NA	NA	NA	PSYCH_factor	bbj-a-58	-0.0156632667338173	0.0318306547567809	1.00811645528378	0.98445876426312	1.03234266818139	rs1322599; rs13280978; rs1433578; rs17164871; rs17694933; rs311629; rs4737566; rs6711493; rs6974429; rs8097441; rs9376090; rs9399139
Inverse variance weighted	PSYCH_factor	bbj-a-58	12	-0.00703335301494385	0.0114609911567205	0.539428424006342	18.6148896707946	11	0.0683664663933175	NA	NA	NA	PSYCH_factor	bbj-a-58	-0.0294968956821161	0.0154301896522284	0.992991323126476	0.97093389172396	1.01554984969543	rs1322599; rs13280978; rs1433578; rs17164871; rs17694933; rs311629; rs4737566; rs6711493; rs6974429; rs8097441; rs9376090; rs9399139
Weighted median	PSYCH_factor	bbj-a-58	12	0.00314339603151711	0.0129118877441179	0.807656996580052	NA	NA	NA	NA	NA	NA	PSYCH_factor	bbj-a-58	-0.0221639039469539	0.0284506960099881	1.00314834168151	0.978079910754867	1.02885928271619	rs1322599; rs13280978; rs1433578; rs17164871; rs17694933; rs311629; rs4737566; rs6711493; rs6974429; rs8097441; rs9376090; rs9399139
Weighted median	PSYCH_factor	ebi-a-GCST006085	52	0.0047833284893226	0.00291019087675599	0.100248998584757	NA	NA	NA	NA	NA	NA	PSYCH_factor	ebi-a-GCST006085	-0.000920645629119136	0.0104873026077643	1.00479478686749	0.999079778035043	1.01054248710923	rs10009409; rs10127983; rs10441525; rs10460109; rs10503728; rs10774740; rs10840603; rs10845938; rs10875943; rs10947980; rs10951176; rs11214775; rs11666569; rs11891348; rs12139208; rs12285347; rs1247517; rs12795301; rs12956892; rs13072540; rs1482680; rs1516936; rs168999; rs16958674; rs17138476; rs17621345; rs17749618; rs17826519; rs1881502; rs1920979; rs1990613; rs2018336; rs2066827; rs2242652; rs…
Penalised weighted median	PSYCH_factor	ebi-a-GCST006085	52	0.00481505595215458	0.00303799334445997	0.112978562499796	NA	NA	NA	NA	NA	NA	PSYCH_factor	ebi-a-GCST006085	-0.00113941100298697	0.0107695229072961	1.00482666696247	0.998861237879259	1.01082772296042	rs10009409; rs10127983; rs10441525; rs10460109; rs10503728; rs10774740; rs10840603; rs10845938; rs10875943; rs10947980; rs10951176; rs11214775; rs11666569; rs11891348; rs12139208; rs12285347; rs1247517; rs12795301; rs12956892; rs13072540; rs1482680; rs1516936; rs168999; rs16958674; rs17138476; rs17621345; rs17749618; rs17826519; rs1881502; rs1920979; rs1990613; rs2018336; rs2066827; rs2242652; rs…
Simple mode	PSYCH_factor	ebi-a-GCST006085	52	0.00621098533374591	0.00536762818960546	0.252614671858793	NA	NA	NA	NA	NA	NA	PSYCH_factor	ebi-a-GCST006085	-0.00430956591788079	0.0167315365853726	1.00623031349808	0.995699706935879	1.01687229266971	rs10009409; rs10127983; rs10441525; rs10460109; rs10503728; rs10774740; rs10840603; rs10845938; rs10875943; rs10947980; rs10951176; rs11214775; rs11666569; rs11891348; rs12139208; rs12285347; rs1247517; rs12795301; rs12956892; rs13072540; rs1482680; rs1516936; rs168999; rs16958674; rs17138476; rs17621345; rs17749618; rs17826519; rs1881502; rs1920979; rs1990613; rs2018336; rs2066827; rs2242652; rs…
Weighted mode	PSYCH_factor	ebi-a-GCST006085	52	0.00345397957493392	0.00351145142382967	0.329939534107963	NA	NA	NA	NA	NA	NA	PSYCH_factor	ebi-a-GCST006085	-0.00342846521577223	0.0103364243656401	1.00345995143597	0.996577405260272	1.01039002973673	rs10009409; rs10127983; rs10441525; rs10460109; rs10503728; rs10774740; rs10840603; rs10845938; rs10875943; rs10947980; rs10951176; rs11214775; rs11666569; rs11891348; rs12139208; rs12285347; rs1247517; rs12795301; rs12956892; rs13072540; rs1482680; rs1516936; rs168999; rs16958674; rs17138476; rs17621345; rs17749618; rs17826519; rs1881502; rs1920979; rs1990613; rs2018336; rs2066827; rs2242652; rs…
Inverse variance weighted	PSYCH_factor	ebi-a-GCST006085	52	0.00201737165093691	0.00306398052859213	0.510271308329864	144.074150602812	51	8.15497535052168e-11	NA	NA	NA	PSYCH_factor	ebi-a-GCST006085	-0.00398803018510366	0.00802277348697747	1.0020194079142	0.996019911446612	1.00805504217125	rs10009409; rs10127983; rs10441525; rs10460109; rs10503728; rs10774740; rs10840603; rs10845938; rs10875943; rs10947980; rs10951176; rs11214775; rs11666569; rs11891348; rs12139208; rs12285347; rs1247517; rs12795301; rs12956892; rs13072540; rs1482680; rs1516936; rs168999; rs16958674; rs17138476; rs17621345; rs17749618; rs17826519; rs1881502; rs1920979; rs1990613; rs2018336; rs2066827; rs2242652; rs…
MR Egger	PSYCH_factor	ebi-a-GCST006085	52	0.000941227316120567	0.00810124935277559	0.907972916742443	144.014647919634	50	4.82806544499188e-11	8.95241175032464e-05	0.000622859517399037	0.886290752719696	PSYCH_factor	ebi-a-GCST006085	-0.0149372214153196	0.0168196760475607	1.00094167040956	0.985173785477661	1.01696192319664	rs10009409; rs10127983; rs10441525; rs10460109; rs10503728; rs10774740; rs10840603; rs10845938; rs10875943; rs10947980; rs10951176; rs11214775; rs11666569; rs11891348; rs12139208; rs12285347; rs1247517; rs12795301; rs12956892; rs13072540; rs1482680; rs1516936; rs168999; rs16958674; rs17138476; rs17621345; rs17749618; rs17826519; rs1881502; rs1920979; rs1990613; rs2018336; rs2066827; rs2242652; rs…
MR Egger	PSYCH_factor	bbj-a-73	14	0.0153350908065937	0.0206342690251627	0.471669374474404	77.0578747618165	12	1.4976418779819e-11	-0.00231196289668829	0.00264087262295729	0.398511522286718	PSYCH_factor	bbj-a-73	-0.0251080764827251	0.0557782580959125	1.01545327666911	0.975204509659335	1.0573631960113	rs10985070; rs11102712; rs11933540; rs12764378; rs1571878; rs17264332; rs2451258; rs2561477; rs3087243; rs4239702; rs706778; rs8032939; rs872661; rs9653442
Weighted mode	PSYCH_factor	bbj-a-73	14	0.0021949605628513	0.00385724566117396	0.579022487074005	NA	NA	NA	NA	NA	NA	PSYCH_factor	bbj-a-73	-0.00536524093304965	0.00975516205875226	1.00219737125225	0.994649126266106	1.00980289875227	rs10985070; rs11102712; rs11933540; rs12764378; rs1571878; rs17264332; rs2451258; rs2561477; rs3087243; rs4239702; rs706778; rs8032939; rs872661; rs9653442
Inverse variance weighted	PSYCH_factor	bbj-a-73	14	-0.00213637872635941	0.0051957544776859	0.680942189301522	81.9794325894205	13	4.67386862375085e-12	NA	NA	NA	PSYCH_factor	bbj-a-73	-0.0123200575026238	0.00804730004990496	0.997865901706427	0.987755523699155	1.00807976659987	rs10985070; rs11102712; rs11933540; rs12764378; rs1571878; rs17264332; rs2451258; rs2561477; rs3087243; rs4239702; rs706778; rs8032939; rs872661; rs9653442
Simple mode	PSYCH_factor	bbj-a-73	14	0.00129742237409435	0.00428174121030945	0.766674550153596	NA	NA	NA	NA	NA	NA	PSYCH_factor	bbj-a-73	-0.00709479039811219	0.00968963514630088	1.00129826439061	0.992930318212085	1.00973673165402	rs10985070; rs11102712; rs11933540; rs12764378; rs1571878; rs17264332; rs2451258; rs2561477; rs3087243; rs4239702; rs706778; rs8032939; rs872661; rs9653442
Penalised weighted median	PSYCH_factor	bbj-a-73	14	0.000761050750253935	0.00313516783447926	0.808201849136077	NA	NA	NA	NA	NA	NA	PSYCH_factor	bbj-a-73	-0.00538387820532541	0.00690597970583328	1.00076134042286	0.994630588892265	1.00692988097256	rs10985070; rs11102712; rs11933540; rs12764378; rs1571878; rs17264332; rs2451258; rs2561477; rs3087243; rs4239702; rs706778; rs8032939; rs872661; rs9653442
Weighted median	PSYCH_factor	bbj-a-73	14	0.000342559734084824	0.0030870607423759	0.911643063770561	NA	NA	NA	NA	NA	NA	PSYCH_factor	bbj-a-73	-0.00570807932097195	0.0063931987891416	1.00034261841437	0.994308180811043	1.00641367890574	rs10985070; rs11102712; rs11933540; rs12764378; rs1571878; rs17264332; rs2451258; rs2561477; rs3087243; rs4239702; rs706778; rs8032939; rs872661; rs9653442
MR Egger	PSYCH_factor	ebi-a-GCST002318	18	0.0316513965341281	0.0258765574166473	0.238976346292499	99.1819532615927	16	4.92943296862469e-14	-0.00419523281979673	0.00305983852956483	0.189281128897997	PSYCH_factor	ebi-a-GCST002318	-0.0190666560025005	0.0823694490707568	1.03215762885493	0.981113962928436	1.08585690455731	rs11102712; rs11889341; rs1571878; rs17264332; rs1980422; rs2301888; rs2476602; rs2485363; rs2561477; rs3087243; rs3784099; rs3789599; rs3806624; rs4239702; rs6712515; rs706778; rs8032939; rs947474
Weighted median	PSYCH_factor	ebi-a-GCST002318	18	-0.00283444768863662	0.00309764814027826	0.360174743790642	NA	NA	NA	NA	NA	NA	PSYCH_factor	ebi-a-GCST002318	-0.00890583804358202	0.00323694266630878	0.997169565565531	0.991133701467493	1.00324218722247	rs11102712; rs11889341; rs1571878; rs17264332; rs1980422; rs2301888; rs2476602; rs2485363; rs2561477; rs3087243; rs3784099; rs3789599; rs3806624; rs4239702; rs6712515; rs706778; rs8032939; rs947474
Penalised weighted median	PSYCH_factor	ebi-a-GCST002318	18	-0.00205026068476082	0.00316124921688383	0.516622634567376	NA	NA	NA	NA	NA	NA	PSYCH_factor	ebi-a-GCST002318	-0.00824630914985313	0.00414578778033148	0.997951839664011	0.991787598389413	1.0041543934468	rs11102712; rs11889341; rs1571878; rs17264332; rs1980422; rs2301888; rs2476602; rs2485363; rs2561477; rs3087243; rs3784099; rs3789599; rs3806624; rs4239702; rs6712515; rs706778; rs8032939; rs947474
Inverse variance weighted	PSYCH_factor	ebi-a-GCST002318	18	-0.00317252326759458	0.00507380079699619	0.531790265074703	110.834686151108	17	8.40431750153893e-16	NA	NA	NA	PSYCH_factor	ebi-a-GCST002318	-0.0131171728297071	0.00677212629451796	0.996832503866708	0.986968482354836	1.00679510899308	rs11102712; rs11889341; rs1571878; rs17264332; rs1980422; rs2301888; rs2476602; rs2485363; rs2561477; rs3087243; rs3784099; rs3789599; rs3806624; rs4239702; rs6712515; rs706778; rs8032939; rs947474
Simple mode	PSYCH_factor	ebi-a-GCST002318	18	-0.00173941225836491	0.00427156168816316	0.68893706022542	NA	NA	NA	NA	NA	NA	PSYCH_factor	ebi-a-GCST002318	-0.0101116731671647	0.00663284865043488	0.998262099642404	0.989939277921757	1.00665489470681	rs11102712; rs11889341; rs1571878; rs17264332; rs1980422; rs2301888; rs2476602; rs2485363; rs2561477; rs3087243; rs3784099; rs3789599; rs3806624; rs4239702; rs6712515; rs706778; rs8032939; rs947474
Weighted mode	PSYCH_factor	ebi-a-GCST002318	18	-0.00146603666328941	0.00387538957069157	0.709894563811134	NA	NA	NA	NA	NA	NA	PSYCH_factor	ebi-a-GCST002318	-0.00906180022184489	0.00612972689526606	0.998535037443502	0.990979134150103	1.006148552116	rs11102712; rs11889341; rs1571878; rs17264332; rs1980422; rs2301888; rs2476602; rs2485363; rs2561477; rs3087243; rs3784099; rs3789599; rs3806624; rs4239702; rs6712515; rs706778; rs8032939; rs947474
Simple mode	PSYCH_factor	bbj-a-13	11	-0.0168580832756735	0.0186522717959904	0.387351452138181	NA	NA	NA	NA	NA	NA	PSYCH_factor	bbj-a-13	-0.0534165359958146	0.0197003694444677	0.983283219067076	0.947985060330992	1.01989570232397	rs10007186; rs1050316; rs1153280; rs1236481; rs12426815; rs1279143; rs1799938; rs2361796; rs3786901; rs7126673; rs7603232
Inverse variance weighted	PSYCH_factor	bbj-a-13	11	0.00777966770366171	0.0130382069232628	0.550719491199349	28.9032126781636	10	0.00129179651574111	NA	NA	NA	PSYCH_factor	bbj-a-13	-0.0177752178659333	0.0333345532732568	1.00781000794642	0.98238182942584	1.03389637480427	rs10007186; rs1050316; rs1153280; rs1236481; rs12426815; rs1279143; rs1799938; rs2361796; rs3786901; rs7126673; rs7603232
Weighted median	PSYCH_factor	bbj-a-13	11	0.00281665547372597	0.0113853267352333	0.804603728319758	NA	NA	NA	NA	NA	NA	PSYCH_factor	bbj-a-13	-0.0194985849273313	0.0251318958747833	1.00282062597472	0.9806902829357	1.02545036427803	rs10007186; rs1050316; rs1153280; rs1236481; rs12426815; rs1279143; rs1799938; rs2361796; rs3786901; rs7126673; rs7603232
Weighted mode	PSYCH_factor	bbj-a-13	11	0.00150865725914093	0.0127479182967367	0.908137476007626	NA	NA	NA	NA	NA	NA	PSYCH_factor	bbj-a-13	-0.023477262602463	0.0264945771207448	1.00150979585502	0.976796184219502	1.02684867877019	rs10007186; rs1050316; rs1153280; rs1236481; rs12426815; rs1279143; rs1799938; rs2361796; rs3786901; rs7126673; rs7603232
Penalised weighted median	PSYCH_factor	bbj-a-13	11	-0.000688601414469118	0.0111674581574028	0.950832457674912	NA	NA	NA	NA	NA	NA	PSYCH_factor	bbj-a-13	-0.0225768194029785	0.0211996165740403	0.999311635617075	0.977676129811923	1.02142592483237	rs10007186; rs1050316; rs1153280; rs1236481; rs12426815; rs1279143; rs1799938; rs2361796; rs3786901; rs7126673; rs7603232
MR Egger	PSYCH_factor	bbj-a-13	11	0.000772100645962507	0.0391288474944815	0.98468749160131	28.7862578709233	9	0.000704074176884501	0.000301443448635984	0.00157640630045638	0.85259602902199	PSYCH_factor	bbj-a-13	-0.0759204404432212	0.0774646417351462	1.00077239879239	0.926889946579314	1.08054402562126	rs10007186; rs1050316; rs1153280; rs1236481; rs12426815; rs1279143; rs1799938; rs2361796; rs3786901; rs7126673; rs7603232
Penalised weighted median	PSYCH_factor	bbj-a-14	6	-0.00853023612540335	0.0172075943125835	0.620088387376047	NA	NA	NA	NA	NA	NA	PSYCH_factor	bbj-a-14	-0.042257120978067	0.0251966487272603	0.991506043108676	0.958623266729963	1.02551676726406	rs1588075; rs2961309; rs3751150; rs3852861; rs7383869; rs814295
MR Egger	PSYCH_factor	bbj-a-14	6	-0.148822788548825	0.30531229285966	0.651452035456608	22.8652592357173	4	0.000134720919721982	0.00586171041450999	0.01208833330489	0.653101061619994	PSYCH_factor	bbj-a-14	-0.747234882553758	0.449589305456107	0.861721808341211	0.473674509230301	1.56766822047798	rs1588075; rs2961309; rs3751150; rs3852861; rs7383869; rs814295
Weighted median	PSYCH_factor	bbj-a-14	6	-0.0054153297066182	0.0157925314827578	0.731670325590414	NA	NA	NA	NA	NA	NA	PSYCH_factor	bbj-a-14	-0.0363686914128235	0.0255380319995871	0.99459930675895	0.964284704445793	1.02586692129886	rs1588075; rs2961309; rs3751150; rs3852861; rs7383869; rs814295
Weighted mode	PSYCH_factor	bbj-a-14	6	0.00524464657521458	0.0208448887244078	0.811361559225886	NA	NA	NA	NA	NA	NA	PSYCH_factor	bbj-a-14	-0.0356113353246248	0.046100628475054	1.00525842380911	0.965015287958476	1.04717978175974	rs1588075; rs2961309; rs3751150; rs3852861; rs7383869; rs814295
Simple mode	PSYCH_factor	bbj-a-14	6	-0.00413855014837783	0.0207758687787003	0.849953698299703	NA	NA	NA	NA	NA	NA	PSYCH_factor	bbj-a-14	-0.0448592529546304	0.0365821526578747	0.995870001848597	0.956132045123519	1.03725951414358	rs1588075; rs2961309; rs3751150; rs3852861; rs7383869; rs814295
Inverse variance weighted	PSYCH_factor	bbj-a-14	6	-0.00138822335114423	0.0255506517717226	0.956670488403713	24.2093605463858	5	0.000197894383286159	NA	NA	NA	PSYCH_factor	bbj-a-14	-0.0514675008237205	0.0486910541214321	0.998612739785158	0.949834518300046	1.0498959396064	rs1588075; rs2961309; rs3751150; rs3852861; rs7383869; rs814295
Simple mode	PSYCH_factor	ebi-a-GCST006095	3	0.00916852051946493	0.00733516943392968	0.337751715515159	NA	NA	NA	NA	NA	NA	PSYCH_factor	ebi-a-GCST006095	-0.00520841157103725	0.0235454526099671	1.00921068015237	0.994805128686565	1.02382483519997	rs260643; rs7226979; rs984225
Weighted mode	PSYCH_factor	ebi-a-GCST006095	3	-0.00360627607034167	0.00728266351762541	0.669523729255752	NA	NA	NA	NA	NA	NA	PSYCH_factor	ebi-a-GCST006095	-0.0178802965648875	0.0106677444242041	0.996400218733509	0.982278607444638	1.01072484768344	rs260643; rs7226979; rs984225
Weighted median	PSYCH_factor	ebi-a-GCST006095	3	0.00118811337396558	0.0042127808193484	0.777923637647898	NA	NA	NA	NA	NA	NA	PSYCH_factor	ebi-a-GCST006095	-0.00706893703195728	0.00944516377988845	1.00118881946027	0.992955989135006	1.00948991010714	rs260643; rs7226979; rs984225
Penalised weighted median	PSYCH_factor	ebi-a-GCST006095	3	0.00118811337396558	0.00428821033658537	0.781730128578173	NA	NA	NA	NA	NA	NA	PSYCH_factor	ebi-a-GCST006095	-0.00721677888574174	0.0095930056336729	1.00118881946027	0.992809199531937	1.00963916599969	rs260643; rs7226979; rs984225
MR Egger	PSYCH_factor	ebi-a-GCST006095	3	-0.0414843360879669	0.125188144697825	0.796289410782413	6.28746988998815	1	0.0121594506292401	0.00771734203964062	0.0227588614486101	0.79187362774993	PSYCH_factor	ebi-a-GCST006095	-0.286853099695704	0.20388442751977	0.959364362622763	0.750621987336718	1.22615643532663	rs260643; rs7226979; rs984225
Inverse variance weighted	PSYCH_factor	ebi-a-GCST006095	3	0.000870208964881444	0.00627359740451632	0.889679533694781	7.01042336972308	2	0.0300404135702757	NA	NA	NA	PSYCH_factor	ebi-a-GCST006095	-0.0114260419479706	0.0131664598777334	1.00087058770656	0.98863898735782	1.01325351937947	rs260643; rs7226979; rs984225
Weighted mode	PSYCH_factor	ebi-a-GCST004620	42	0.00957901474614531	0.0124388692546976	0.445662788043726	NA	NA	NA	NA	NA	NA	PSYCH_factor	ebi-a-GCST004620	-0.0148011689930621	0.0339591984853527	1.00962504035049	0.985307829875845	1.03454239497029	rs10104003; rs10121164; rs10138752; rs10171849; rs1025688; rs10267477; rs11920354; rs12239046; rs12266014; rs12440045; rs12518248; rs12550612; rs13008855; rs1570884; rs16978075; rs17076706; rs1834550; rs1999537; rs2038700; rs2179780; rs218265; rs2251188; rs238914; rs2636803; rs2736098; rs3117604; rs315920; rs3735485; rs460154; rs4760; rs4761234; rs6917586; rs6928836; rs7014062; rs7168592; rs76796…
MR Egger	PSYCH_factor	ebi-a-GCST004620	42	0.0148100717970246	0.0246962115670841	0.552094954307843	96.1430061752877	40	1.59681378528016e-06	-0.000487720474654275	0.000735583474172	0.511108690110737	PSYCH_factor	ebi-a-GCST004620	-0.0335945028744602	0.0632146464685094	1.01492028432333	0.966963526080678	1.06525546801752	rs10104003; rs10121164; rs10138752; rs10171849; rs1025688; rs10267477; rs11920354; rs12239046; rs12266014; rs12440045; rs12518248; rs12550612; rs13008855; rs1570884; rs16978075; rs17076706; rs1834550; rs1999537; rs2038700; rs2179780; rs218265; rs2251188; rs238914; rs2636803; rs2736098; rs3117604; rs315920; rs3735485; rs460154; rs4760; rs4761234; rs6917586; rs6928836; rs7014062; rs7168592; rs76796…
Penalised weighted median	PSYCH_factor	ebi-a-GCST004620	42	0.002299118888651	0.0084954933387139	0.786677111446562	NA	NA	NA	NA	NA	NA	PSYCH_factor	ebi-a-GCST004620	-0.0143520480552282	0.0189502858325302	1.00230176388915	0.985750451640365	1.01913098210968	rs10104003; rs10121164; rs10138752; rs10171849; rs1025688; rs10267477; rs11920354; rs12239046; rs12266014; rs12440045; rs12518248; rs12550612; rs13008855; rs1570884; rs16978075; rs17076706; rs1834550; rs1999537; rs2038700; rs2179780; rs218265; rs2251188; rs238914; rs2636803; rs2736098; rs3117604; rs315920; rs3735485; rs460154; rs4760; rs4761234; rs6917586; rs6928836; rs7014062; rs7168592; rs76796…
Simple mode	PSYCH_factor	ebi-a-GCST004620	42	0.00395655624389171	0.017649448562707	0.823734924039688	NA	NA	NA	NA	NA	NA	PSYCH_factor	ebi-a-GCST004620	-0.030636362939014	0.0385494754267975	1.00396439374564	0.969828174429692	1.03930214700329	rs10104003; rs10121164; rs10138752; rs10171849; rs1025688; rs10267477; rs11920354; rs12239046; rs12266014; rs12440045; rs12518248; rs12550612; rs13008855; rs1570884; rs16978075; rs17076706; rs1834550; rs1999537; rs2038700; rs2179780; rs218265; rs2251188; rs238914; rs2636803; rs2736098; rs3117604; rs315920; rs3735485; rs460154; rs4760; rs4761234; rs6917586; rs6928836; rs7014062; rs7168592; rs76796…
Weighted median	PSYCH_factor	ebi-a-GCST004620	42	0.00162993940712626	0.00880394180356156	0.853121222075065	NA	NA	NA	NA	NA	NA	PSYCH_factor	ebi-a-GCST004620	-0.0156257865278544	0.0188856653421069	1.00163126848037	0.984495662671843	1.01906512749361	rs10104003; rs10121164; rs10138752; rs10171849; rs1025688; rs10267477; rs11920354; rs12239046; rs12266014; rs12440045; rs12518248; rs12550612; rs13008855; rs1570884; rs16978075; rs17076706; rs1834550; rs1999537; rs2038700; rs2179780; rs218265; rs2251188; rs238914; rs2636803; rs2736098; rs3117604; rs315920; rs3735485; rs460154; rs4760; rs4761234; rs6917586; rs6928836; rs7014062; rs7168592; rs76796…
Inverse variance weighted	PSYCH_factor	ebi-a-GCST004620	42	-0.00064945893711809	0.00808413846903762	0.935968886743031	97.1996673597463	41	1.83499251747644e-06	NA	NA	NA	PSYCH_factor	ebi-a-GCST004620	-0.0164943703364318	0.0151954524621956	0.999350751915688	0.983640916942519	1.01531149035437	rs10104003; rs10121164; rs10138752; rs10171849; rs1025688; rs10267477; rs11920354; rs12239046; rs12266014; rs12440045; rs12518248; rs12550612; rs13008855; rs1570884; rs16978075; rs17076706; rs1834550; rs1999537; rs2038700; rs2179780; rs218265; rs2251188; rs238914; rs2636803; rs2736098; rs3117604; rs315920; rs3735485; rs460154; rs4760; rs4761234; rs6917586; rs6928836; rs7014062; rs7168592; rs76796…
MR Egger	PSYCH_factor	ebi-a-GCST006094	8	-0.00341016931803946	0.00129649553282381	0.0390440448178381	2.8674222230316	6	0.825293378707068	0.00219047104454537	0.000836230741722741	0.0396150093040187	PSYCH_factor	ebi-a-GCST006094	-0.00595130056237412	-0.000869038073704799	0.996595638705359	0.994066373348518	0.999131339430519	rs12612935; rs13021147; rs13420797; rs13427222; rs260643; rs6760530; rs7607740; rs831969
Weighted mode	PSYCH_factor	ebi-a-GCST006094	8	-0.000687025144295777	0.000720804317999861	0.372265725449423	NA	NA	NA	NA	NA	NA	PSYCH_factor	ebi-a-GCST006094	-0.0020998016075755	0.000725751318983951	0.999313210803442	0.997902401433567	1.00072601474019	rs12612935; rs13021147; rs13420797; rs13427222; rs260643; rs6760530; rs7607740; rs831969
Simple mode	PSYCH_factor	ebi-a-GCST006094	8	-0.000607385841888085	0.000900147386066862	0.521481639948886	NA	NA	NA	NA	NA	NA	PSYCH_factor	ebi-a-GCST006094	-0.00237167471857913	0.00115690303480296	0.999392798579552	0.997631135479842	1.00115757250526	rs12612935; rs13021147; rs13420797; rs13427222; rs260643; rs6760530; rs7607740; rs831969
Inverse variance weighted	PSYCH_factor	ebi-a-GCST006094	8	-0.000373081151091783	0.000683991137070654	0.585445884212678	9.72898079722814	7	0.204459127939887	NA	NA	NA	PSYCH_factor	ebi-a-GCST006094	-0.00171370377975026	0.000967541477566699	0.999626988435027	0.998287763772136	1.00096800969682	rs12612935; rs13021147; rs13420797; rs13427222; rs260643; rs6760530; rs7607740; rs831969
Weighted median	PSYCH_factor	ebi-a-GCST006094	8	-0.000186528298494829	0.000743582771209344	0.801929500117706	NA	NA	NA	NA	NA	NA	PSYCH_factor	ebi-a-GCST006094	-0.00164395053006514	0.00127089393307549	0.999813489096827	0.998357400016429	1.001271701861	rs12612935; rs13021147; rs13420797; rs13427222; rs260643; rs6760530; rs7607740; rs831969
Penalised weighted median	PSYCH_factor	ebi-a-GCST006094	8	-0.000186528298494829	0.000758738222287256	0.805805995707176	NA	NA	NA	NA	NA	NA	PSYCH_factor	ebi-a-GCST006094	-0.00167365521417785	0.00130059861718819	0.999813489096827	0.998327744565685	1.00130144476236	rs12612935; rs13021147; rs13420797; rs13427222; rs260643; rs6760530; rs7607740; rs831969
Inverse variance weighted	PSYCH_factor	bbj-a-11	19	-0.00562666107243708	0.00923808201986403	0.542476430367473	12.9126219720506	18	0.796737563164859	NA	NA	NA	PSYCH_factor	bbj-a-11	-0.0237333018313706	0.0124799796864964	0.994389138937319	0.97654611809243	1.01255817960551	rs1169286; rs12583267; rs1421200; rs16853449; rs17237465; rs17663543; rs1936806; rs2239193; rs2706702; rs3110641; rs4715491; rs549752; rs6549359; rs7216951; rs7596689; rs819195; rs874732; rs9517448; rs9816720
Weighted mode	PSYCH_factor	bbj-a-11	19	-0.00872305250165563	0.0218004595800579	0.693768373801421	NA	NA	NA	NA	NA	NA	PSYCH_factor	bbj-a-11	-0.0514519532785691	0.0340058482752578	0.991314882936409	0.949849286009906	1.03459065728137	rs1169286; rs12583267; rs1421200; rs16853449; rs17237465; rs17663543; rs1936806; rs2239193; rs2706702; rs3110641; rs4715491; rs549752; rs6549359; rs7216951; rs7596689; rs819195; rs874732; rs9517448; rs9816720
Weighted median	PSYCH_factor	bbj-a-11	19	-0.00389623507388595	0.0126032718332979	0.757211434539658	NA	NA	NA	NA	NA	NA	PSYCH_factor	bbj-a-11	-0.0285986478671498	0.0208061777193779	0.996111345401689	0.971806422786571	1.02102413523138	rs1169286; rs12583267; rs1421200; rs16853449; rs17237465; rs17663543; rs1936806; rs2239193; rs2706702; rs3110641; rs4715491; rs549752; rs6549359; rs7216951; rs7596689; rs819195; rs874732; rs9517448; rs9816720
Penalised weighted median	PSYCH_factor	bbj-a-11	19	-0.00389623507388595	0.0129713719097161	0.763893527666506	NA	NA	NA	NA	NA	NA	PSYCH_factor	bbj-a-11	-0.0293201240169296	0.0215276538691576	0.996111345401689	0.971105540495659	1.02176104559296	rs1169286; rs12583267; rs1421200; rs16853449; rs17237465; rs17663543; rs1936806; rs2239193; rs2706702; rs3110641; rs4715491; rs549752; rs6549359; rs7216951; rs7596689; rs819195; rs874732; rs9517448; rs9816720
Simple mode	PSYCH_factor	bbj-a-11	19	-0.00605099440054711	0.0239221860450668	0.803176984638452	NA	NA	NA	NA	NA	NA	PSYCH_factor	bbj-a-11	-0.052938479048878	0.0408364902477838	0.99396727599614	0.948438359517455	1.04168176649228	rs1169286; rs12583267; rs1421200; rs16853449; rs17237465; rs17663543; rs1936806; rs2239193; rs2706702; rs3110641; rs4715491; rs549752; rs6549359; rs7216951; rs7596689; rs819195; rs874732; rs9517448; rs9816720
MR Egger	PSYCH_factor	bbj-a-11	19	0.00678598696017965	0.0450663940310756	0.882081208702606	12.8334325986815	17	0.747263318898491	-0.000337682729133295	0.00119998383559787	0.781795565458516	PSYCH_factor	bbj-a-11	-0.0815441453407285	0.0951161192610878	1.00680906394019	0.921692020547478	1.09978655411382	rs1169286; rs12583267; rs1421200; rs16853449; rs17237465; rs17663543; rs1936806; rs2239193; rs2706702; rs3110641; rs4715491; rs549752; rs6549359; rs7216951; rs7596689; rs819195; rs874732; rs9517448; rs9816720
Inverse variance weighted	PSYCH_factor	ebi-a-GCST004632	44	0.0202561718597637	0.00714799080272281	0.00459941732621353	88.5399006134304	43	5.38098115860452e-05	NA	NA	NA	PSYCH_factor	ebi-a-GCST004632	0.00624610988642704	0.0342662338331004	1.02046272037908	1.00626565750846	1.0348600848228	rs1035142; rs10413178; rs10905668; rs11583546; rs12468394; rs12716977; rs1375493; rs1386622; rs16893247; rs16978075; rs17365432; rs17589215; rs2046338; rs2267152; rs2297412; rs249677; rs2713579; rs2871960; rs2954021; rs316617; rs3817407; rs4502545; rs4696314; rs4737009; rs4760; rs4761234; rs4794820; rs4821124; rs4877504; rs4885150; rs5743596; rs6589939; rs6785206; rs6866344; rs6920220; rs7210990;…
Weighted median	PSYCH_factor	ebi-a-GCST004632	44	0.0213062237499274	0.00792897526456216	0.00720679058557544	NA	NA	NA	NA	NA	NA	PSYCH_factor	ebi-a-GCST004632	0.00576543223138554	0.0368470152684692	1.0215348219701	1.00578208432258	1.03753428179259	rs1035142; rs10413178; rs10905668; rs11583546; rs12468394; rs12716977; rs1375493; rs1386622; rs16893247; rs16978075; rs17365432; rs17589215; rs2046338; rs2267152; rs2297412; rs249677; rs2713579; rs2871960; rs2954021; rs316617; rs3817407; rs4502545; rs4696314; rs4737009; rs4760; rs4761234; rs4794820; rs4821124; rs4877504; rs4885150; rs5743596; rs6589939; rs6785206; rs6866344; rs6920220; rs7210990;…
Penalised weighted median	PSYCH_factor	ebi-a-GCST004632	44	0.0214978399660139	0.00805607749600226	0.00761852277089036	NA	NA	NA	NA	NA	NA	PSYCH_factor	ebi-a-GCST004632	0.00570792807384944	0.0372877518581783	1.02173058336221	1.00572424933405	1.03799166189832	rs1035142; rs10413178; rs10905668; rs11583546; rs12468394; rs12716977; rs1375493; rs1386622; rs16893247; rs16978075; rs17365432; rs17589215; rs2046338; rs2267152; rs2297412; rs249677; rs2713579; rs2871960; rs2954021; rs316617; rs3817407; rs4502545; rs4696314; rs4737009; rs4760; rs4761234; rs4794820; rs4821124; rs4877504; rs4885150; rs5743596; rs6589939; rs6785206; rs6866344; rs6920220; rs7210990;…
Weighted mode	PSYCH_factor	ebi-a-GCST004632	44	0.0185882128234344	0.0119721448964137	0.127843437350668	NA	NA	NA	NA	NA	NA	PSYCH_factor	ebi-a-GCST004632	-0.00487719117353651	0.0420536168204052	1.0187620490827	0.995134683011269	1.0429503969358	rs1035142; rs10413178; rs10905668; rs11583546; rs12468394; rs12716977; rs1375493; rs1386622; rs16893247; rs16978075; rs17365432; rs17589215; rs2046338; rs2267152; rs2297412; rs249677; rs2713579; rs2871960; rs2954021; rs316617; rs3817407; rs4502545; rs4696314; rs4737009; rs4760; rs4761234; rs4794820; rs4821124; rs4877504; rs4885150; rs5743596; rs6589939; rs6785206; rs6866344; rs6920220; rs7210990;…
Simple mode	PSYCH_factor	ebi-a-GCST004632	44	0.0237197239926014	0.0164278573459697	0.156021892978295	NA	NA	NA	NA	NA	NA	PSYCH_factor	ebi-a-GCST004632	-0.00847887640549934	0.0559183243907021	1.02400327411753	0.991556967889063	1.05751130732887	rs1035142; rs10413178; rs10905668; rs11583546; rs12468394; rs12716977; rs1375493; rs1386622; rs16893247; rs16978075; rs17365432; rs17589215; rs2046338; rs2267152; rs2297412; rs249677; rs2713579; rs2871960; rs2954021; rs316617; rs3817407; rs4502545; rs4696314; rs4737009; rs4760; rs4761234; rs4794820; rs4821124; rs4877504; rs4885150; rs5743596; rs6589939; rs6785206; rs6866344; rs6920220; rs7210990;…
MR Egger	PSYCH_factor	ebi-a-GCST004632	44	0.0260937257175349	0.0238345259217038	0.279848786953975	88.4008605006228	42	3.75953210575044e-05	-0.000187310943839395	0.000728780422562137	0.79841852826293	PSYCH_factor	ebi-a-GCST004632	-0.0206219450890046	0.0728093965240744	1.02643714752337	0.979589233094462	1.07552551847444	rs1035142; rs10413178; rs10905668; rs11583546; rs12468394; rs12716977; rs1375493; rs1386622; rs16893247; rs16978075; rs17365432; rs17589215; rs2046338; rs2267152; rs2297412; rs249677; rs2713579; rs2871960; rs2954021; rs316617; rs3817407; rs4502545; rs4696314; rs4737009; rs4760; rs4761234; rs4794820; rs4821124; rs4877504; rs4885150; rs5743596; rs6589939; rs6785206; rs6866344; rs6920220; rs7210990;…
Weighted mode	PSYCH_factor	ebi-a-GCST004614	38	0.0163597488369435	0.0124929132023629	0.198431106802151	NA	NA	NA	NA	NA	NA	PSYCH_factor	ebi-a-GCST004614	-0.00812636103968771	0.0408458587135748	1.01649430228003	0.991906568572507	1.04169152549799	rs10104003; rs10121164; rs10138752; rs1025687; rs10267477; rs11920354; rs12239046; rs12266014; rs12440045; rs12550612; rs13008855; rs1570884; rs16978075; rs17076706; rs174555; rs1999537; rs2029582; rs2038700; rs218265; rs2251188; rs238914; rs249677; rs2636803; rs3117604; rs3735485; rs4760; rs4761234; rs6917586; rs6928836; rs6958010; rs7168592; rs7679673; rs7684939; rs914547; rs9400271; rs970468; …
Penalised weighted median	PSYCH_factor	ebi-a-GCST004614	38	0.00672794588160974	0.00877275864208056	0.443133024723177	NA	NA	NA	NA	NA	NA	PSYCH_factor	ebi-a-GCST004614	-0.0104666610568682	0.0239225528200876	1.00675062935202	0.989587923833466	1.02421099256589	rs10104003; rs10121164; rs10138752; rs1025687; rs10267477; rs11920354; rs12239046; rs12266014; rs12440045; rs12550612; rs13008855; rs1570884; rs16978075; rs17076706; rs174555; rs1999537; rs2029582; rs2038700; rs218265; rs2251188; rs238914; rs249677; rs2636803; rs3117604; rs3735485; rs4760; rs4761234; rs6917586; rs6928836; rs6958010; rs7168592; rs7679673; rs7684939; rs914547; rs9400271; rs970468; …
Simple mode	PSYCH_factor	ebi-a-GCST004614	38	0.0110723566136703	0.0165768066145375	0.508315544949669	NA	NA	NA	NA	NA	NA	PSYCH_factor	ebi-a-GCST004614	-0.0214181843508232	0.0435628975781638	1.01113388202157	0.978809556132514	1.0445256903822	rs10104003; rs10121164; rs10138752; rs1025687; rs10267477; rs11920354; rs12239046; rs12266014; rs12440045; rs12550612; rs13008855; rs1570884; rs16978075; rs17076706; rs174555; rs1999537; rs2029582; rs2038700; rs218265; rs2251188; rs238914; rs249677; rs2636803; rs3117604; rs3735485; rs4760; rs4761234; rs6917586; rs6928836; rs6958010; rs7168592; rs7679673; rs7684939; rs914547; rs9400271; rs970468; …
[truncated: 40,430 more rows]
