# Supplementary material for: Multivariate genome-wide analysis reveals shared genetic architecture and brain structural correlates of human cognitive abilities
Source: Sci Rep. 2025 Nov 24;15:41596. doi: 10.1038/s41598-025-25509-z (PMC12644536; doi:10.1038/s41598-025-25509-z)
Supplement: Supplementary file 13 — Supplementary Information 13. [file 41598_2025_25509_MOESM13_ESM.txt]

Method	outcome	exposure	nsnp	b	se	pval	Q	Q_df	Q_pval	id.outcome	id.exposure	lo_ci	up_ci	or	or_lci95	or_uci95	SNP	P_FDR
Inverse variance weighted	cognitive abilities	ukb-b-1712	2	-0.61376867	0.045742826	4.76E-41	0.201254299	1	0.653710311	cognitive abilities	ukb-b-1712	-0.703424609	-0.524112731	0.541307013	0.494887602	0.592080466	rs13019832; rs1487441	4.78E-39
Inverse variance weighted	cognitive abilities	ukb-a-508	2	-0.250145467	0.021128737	2.45E-32	0.002964129	1	0.956581569	cognitive abilities	ukb-a-508	-0.291557792	-0.208733142	0.778687502	0.747098836	0.811611792	rs10098073; rs6955240	2.13E-30
Inverse variance weighted	cognitive abilities	ukb-a-401	2	-1.441153847	0.124344047	4.63E-31	0.992765998	1	0.319067279	cognitive abilities	ukb-a-401	-1.68486818	-1.197439514	0.236654538	0.185468879	0.301966404	rs7632921; rs9385269	3.56E-29
Inverse variance weighted	cognitive abilities	prot-a-2882	2	-0.021767288	0.001963282	1.45E-28	0.764731668	1	0.381851803	cognitive abilities	prot-a-2882	-0.025615321	-0.017919254	0.97846791	0.974709968	0.982240341	rs4292260; rs6770670	9.95E-27
Inverse variance weighted	cognitive abilities	eqtl-a-ENSG00000164077	2	0.054498602	0.005012751	1.57E-27	0.997580991	1	0.317896546	cognitive abilities	eqtl-a-ENSG00000164077	0.04467361	0.064323595	1.056011001	1.045686502	1.066437437	rs13078949; rs2280406	1.02E-25
Inverse variance weighted	cognitive abilities	ukb-b-2002	6	-0.430975895	0.039941354	3.83E-27	11.01100322	5	0.051162258	cognitive abilities	ukb-b-2002	-0.509260949	-0.352690841	0.649874576	0.60093954	0.702794435	rs11663824; rs11678979; rs11726786; rs2819348; rs4731992; rs6544763	2.27E-25
Inverse variance weighted	cognitive abilities	ukb-a-400	2	0.902939993	0.087470378	5.56E-25	0.160718068	1	0.688496268	cognitive abilities	ukb-a-400	0.731498052	1.074381933	2.466844967	2.078191516	2.928182529	rs410671; rs4314918	3.02E-23
Inverse variance weighted	cognitive abilities	ukb-b-969	10	-0.2741297	0.030189182	1.08E-19	15.3587641	9	0.081541085	cognitive abilities	ukb-b-969	-0.333300497	-0.214958904	0.760233466	0.716554839	0.806574587	rs10984444; rs1449390; rs251033; rs644799; rs6546038; rs7587930; rs7827887; rs837065; rs9427232; rs9508711	5.05E-18
Inverse variance weighted	cognitive abilities	ieu-a-836	3	0.085009844	0.010088021	3.55E-17	2.878080155	2	0.2371553	cognitive abilities	ieu-a-836	0.065237323	0.104782366	1.088727785	1.067412316	1.110468908	rs11584700; rs13401104; rs4851264	1.50E-15
Inverse variance weighted	cognitive abilities	ukb-d-1508_2	3	-0.536277482	0.07064769	3.18E-14	2.586814449	2	0.27433447	cognitive abilities	ukb-d-1508_2	-0.674746954	-0.397808009	0.584921586	0.509285277	0.671790993	rs12127789; rs2012697; rs3789044	9.88E-13
Inverse variance weighted	cognitive abilities	ieu-a-1011	5	0.227709081	0.030192385	4.63E-14	8.642522891	4	0.070682939	cognitive abilities	ieu-a-1011	0.168532007	0.286886155	1.25571996	1.183566109	1.332272533	rs1790123; rs3852788; rs6839705; rs6934796; rs795980	1.37E-12
Inverse variance weighted	cognitive abilities	eqtl-a-ENSG00000238083	4	-0.013853904	0.001899625	3.03E-13	5.400705971	3	0.144699601	cognitive abilities	eqtl-a-ENSG00000238083	-0.017577169	-0.010130639	0.98624162	0.982576408	0.989920503	rs1635299; rs17649866; rs17698176; rs1880748	8.08E-12
Inverse variance weighted	cognitive abilities	eqtl-a-ENSG00000166896	5	0.010536606	0.001484259	1.26E-12	3.912471717	4	0.417981097	cognitive abilities	eqtl-a-ENSG00000166896	0.007627459	0.013445754	1.010592312	1.007656622	1.013536555	rs11172462; rs12297460; rs12821416; rs4760181; rs7974886	3.16E-11
Inverse variance weighted	cognitive abilities	prot-a-2357	2	-0.02614537	0.003797618	5.79E-12	0.30577576	1	0.580283991	cognitive abilities	prot-a-2357	-0.033588701	-0.018702039	0.974193461	0.966969137	0.981471759	rs2526397; rs4688714	1.43E-10
Inverse variance weighted	cognitive abilities	ukb-d-1468_5	2	-0.883700879	0.129246602	8.07E-12	1.875636144	1	0.170830959	cognitive abilities	ukb-d-1468_5	-1.13702422	-0.630377538	0.413250687	0.32077215	0.532390765	rs1788821; rs7542974	1.88E-10
Inverse variance weighted	cognitive abilities	ubm-b-494	2	0.104291796	0.015322453	1.00E-11	1.157986778	1	0.281883457	cognitive abilities	ubm-b-494	0.074259787	0.134323805	1.109924279	1.077086583	1.143763115	rs231591; rs888812	2.29E-10
Inverse variance weighted	cognitive abilities	eqtl-a-ENSG00000167702	2	-0.03355025	0.005086984	4.24E-11	0.000891247	1	0.976183688	cognitive abilities	eqtl-a-ENSG00000167702	-0.043520739	-0.023579761	0.967006318	0.957412698	0.97669607	rs741969; rs750472	8.94E-10
Inverse variance weighted	cognitive abilities	ukb-b-13799	4	0.620973194	0.096502331	1.24E-10	4.536648215	3	0.209044552	cognitive abilities	ukb-b-13799	0.431828625	0.810117763	1.86073802	1.540071163	2.248172724	rs10041724; rs12127789; rs12967855; rs9350111	2.47E-09
Inverse variance weighted	cognitive abilities	eqtl-a-ENSG00000107679	3	-0.010207272	0.001629927	3.79E-10	0.440810794	2	0.802193525	cognitive abilities	eqtl-a-ENSG00000107679	-0.013401928	-0.007012615	0.989844646	0.986687478	0.993011916	rs10788284; rs11200542; rs2281670	7.28E-09
Inverse variance weighted	cognitive abilities	eqtl-a-ENSG00000149743	5	-0.017666474	0.002903517	1.17E-09	2.687072644	4	0.611478622	cognitive abilities	eqtl-a-ENSG00000149743	-0.023357368	-0.01197558	0.982488663	0.976913303	0.988095842	rs10897520; rs12800000; rs4672; rs4980504; rs671976	2.03E-08
Inverse variance weighted	cognitive abilities	ukb-a-319	5	0.128421708	0.021119421	1.20E-09	5.147504957	4	0.272494644	cognitive abilities	ukb-a-319	0.087027643	0.169815774	1.137032398	1.090926836	1.185086507	rs11669516; rs11743711; rs7321696; rs7830431; rs896686	2.06E-08
Inverse variance weighted	cognitive abilities	eqtl-a-ENSG00000262500	2	-0.044521298	0.007473939	2.57E-09	0.93864982	1	0.332625315	cognitive abilities	eqtl-a-ENSG00000262500	-0.059170219	-0.029872377	0.956455229	0.942546316	0.970569392	rs721579; rs886348	4.36E-08
Inverse variance weighted	cognitive abilities	ukb-b-19585	2	-0.308968857	0.05223693	3.32E-09	3.271352085	1	0.070499497	cognitive abilities	ukb-b-19585	-0.411353239	-0.206584475	0.734203635	0.66275278	0.81335755	rs13262595; rs17698176	5.49E-08
Inverse variance weighted	cognitive abilities	eqtl-a-ENSG00000196648	2	-0.034968454	0.005997225	5.52E-09	1.098892048	1	0.294509382	cognitive abilities	eqtl-a-ENSG00000196648	-0.046723015	-0.023213893	0.965635878	0.954351702	0.977053476	rs12905388; rs12917248	8.79E-08
Inverse variance weighted	cognitive abilities	eqtl-a-ENSG00000178700	2	0.026161896	0.004573872	1.07E-08	0.707684104	1	0.400213707	cognitive abilities	eqtl-a-ENSG00000178700	0.017197107	0.035126684	1.026507122	1.017345828	1.035750914	rs1387122; rs7432837	1.62E-07
Inverse variance weighted	cognitive abilities	prot-a-2645	2	-0.011319827	0.001981382	1.11E-08	0.52967393	1	0.466743978	cognitive abilities	prot-a-2645	-0.015203336	-0.007436318	0.988744001	0.984911651	0.992591263	rs1378892; rs2445741	1.67E-07
Inverse variance weighted	cognitive abilities	eqtl-a-ENSG00000119599	9	-0.00539843	0.000955794	1.62E-08	9.308723613	8	0.316925524	cognitive abilities	eqtl-a-ENSG00000119599	-0.007271787	-0.003525073	0.994616115	0.992754588	0.996481132	rs10146484; rs11628905; rs17181993; rs2191821; rs2242614; rs2332913; rs2526942; rs2536142; rs9788482	2.30E-07
Inverse variance weighted	cognitive abilities	eqtl-a-ENSG00000103723	5	0.011285607	0.002018241	2.25E-08	2.723784976	4	0.60505901	cognitive abilities	eqtl-a-ENSG00000103723	0.007329854	0.01524136	1.011349529	1.007356783	1.015358102	rs12900374; rs17527969; rs1827489; rs2227901; rs8023253	3.16E-07
Inverse variance weighted	cognitive abilities	eqtl-a-ENSG00000197265	2	-0.051267029	0.009196155	2.48E-08	1.080742372	1	0.298531542	cognitive abilities	eqtl-a-ENSG00000197265	-0.069291493	-0.033242565	0.950024952	0.933054661	0.967303897	rs1477535; rs7827210	3.44E-07
Inverse variance weighted	cognitive abilities	ukb-b-2346	4	-0.27839965	0.050372354	3.26E-08	4.907653912	3	0.178685421	cognitive abilities	ukb-b-2346	-0.377129464	-0.179669836	0.756994228	0.685827278	0.835546033	rs1538360; rs682245; rs7222403; rs7610133	4.48E-07
Inverse variance weighted	cognitive abilities	ukb-b-2988	3	0.061820847	0.011378338	5.54E-08	1.590753329	2	0.451411172	cognitive abilities	ukb-b-2988	0.039519306	0.084122389	1.06377175	1.040310582	1.087762016	rs12519773; rs252683; rs3945	7.23E-07
Inverse variance weighted	cognitive abilities	ukb-b-1419	3	-0.393145292	0.073481807	8.78E-08	3.228649366	2	0.19902503	cognitive abilities	ukb-b-1419	-0.537169634	-0.249120951	0.674930678	0.58439998	0.779485688	rs4899284; rs7127528; rs7231178	1.11E-06
Inverse variance weighted	cognitive abilities	ukb-a-482	2	0.537156289	0.100646637	9.45E-08	0.020794611	1	0.885339882	cognitive abilities	ukb-a-482	0.339888879	0.734423698	1.711133966	1.404791481	2.084280471	rs4755720; rs6739738	1.19E-06
Inverse variance weighted	cognitive abilities	ubm-b-3593	3	-0.061068672	0.011493263	1.08E-07	2.589866428	2	0.273916158	cognitive abilities	ubm-b-3593	-0.083595469	-0.038541876	0.940758633	0.91980327	0.962191411	rs11720651; rs2279473; rs2279829	1.33E-06
Inverse variance weighted	cognitive abilities	eqtl-a-ENSG00000136271	2	0.024528218	0.004650445	1.33E-07	0.632007656	1	0.426619847	cognitive abilities	eqtl-a-ENSG00000136271	0.015413346	0.03364309	1.024831509	1.015532744	1.034215419	rs10280989; rs3735478	1.63E-06
Inverse variance weighted	cognitive abilities	eqtl-a-ENSG00000154743	7	0.009817103	0.001879696	1.76E-07	4.743084556	6	0.577161139	cognitive abilities	eqtl-a-ENSG00000154743	0.0061329	0.013501306	1.009865449	1.006151744	1.01359286	rs167436; rs17612927; rs2055283; rs299649; rs305489; rs4684883; rs5746154	2.11E-06
Inverse variance weighted	cognitive abilities	ebi-a-GCST90060224	2	0.058999606	0.011308807	1.82E-07	0.720751964	1	0.395897362	cognitive abilities	ebi-a-GCST90060224	0.036834344	0.081164868	1.060774823	1.037521135	1.084549689	rs15285; rs447802	2.16E-06
Inverse variance weighted	cognitive abilities	eqtl-a-ENSG00000075292	3	-0.017836938	0.003420228	1.84E-07	2.848862863	2	0.240645248	cognitive abilities	eqtl-a-ENSG00000075292	-0.024540586	-0.011133291	0.982321198	0.975758086	0.988928455	rs3771371; rs4852752; rs6749520	2.16E-06
Inverse variance weighted	cognitive abilities	eqtl-a-ENSG00000139531	3	-0.010907707	0.002097602	1.99E-07	1.367084879	2	0.504825507	cognitive abilities	eqtl-a-ENSG00000139531	-0.015019007	-0.006796408	0.989151566	0.985093216	0.993226636	rs10783790; rs7308505; rs877636	2.28E-06
Inverse variance weighted	cognitive abilities	eqtl-a-ENSG00000166971	5	0.010135565	0.001952614	2.09E-07	1.827888544	4	0.767376215	cognitive abilities	eqtl-a-ENSG00000166971	0.006308442	0.013962687	1.010187103	1.006328382	1.014060621	rs11075675; rs11643744; rs16952517; rs1861350; rs2388405	2.36E-06
Inverse variance weighted	cognitive abilities	finn-b-H7_RETINALDISOTH	4	0.015068375	0.00295034	3.27E-07	2.050610085	3	0.561969114	cognitive abilities	finn-b-H7_RETINALDISOTH	0.009285709	0.020851041	1.015182475	1.009328955	1.021069942	rs10490924; rs11200381; rs11200559; rs763720	3.62E-06
Inverse variance weighted	cognitive abilities	eqtl-a-ENSG00000143458	2	-0.038173539	0.007494702	3.52E-07	0.305520616	1	0.580442011	cognitive abilities	eqtl-a-ENSG00000143458	-0.052863155	-0.023483922	0.962545888	0.948509803	0.976789679	rs11204682; rs3748545	3.84E-06
Inverse variance weighted	cognitive abilities	ieu-a-1010	2	0.2536497	0.049803693	3.52E-07	3.800698183	1	0.051231216	cognitive abilities	ieu-a-1010	0.156034461	0.35126494	1.288720287	1.168866483	1.420863719	rs11712056; rs12462428	3.84E-06
Inverse variance weighted	cognitive abilities	ukb-b-13932	2	-0.189572332	0.03750837	4.32E-07	0.487521019	1	0.48503521	cognitive abilities	ukb-b-13932	-0.263088738	-0.116055926	0.827312874	0.768673684	0.890425424	rs1461587; rs7193350	4.64E-06
Inverse variance weighted	cognitive abilities	ubm-b-1292	3	-0.059188636	0.011712494	4.34E-07	2.130427861	2	0.344654115	cognitive abilities	ubm-b-1292	-0.082145124	-0.036232148	0.942528958	0.92113827	0.964416381	rs4964273; rs6833227; rs9210	4.64E-06
Inverse variance weighted	cognitive abilities	ebi-a-GCST006100	2	0.499943223	0.099850529	5.53E-07	0.054992905	1	0.814592439	cognitive abilities	ebi-a-GCST006100	0.304236187	0.69565026	1.648627665	1.355589191	2.005012429	rs4411372; rs896302	5.78E-06
Inverse variance weighted	cognitive abilities	eqtl-a-ENSG00000163257	2	0.018609041	0.003740325	6.52E-07	0.91672768	1	0.338335646	cognitive abilities	eqtl-a-ENSG00000163257	0.011278005	0.025940077	1.018783268	1.011341841	1.026279449	rs7667864; rs7693997	6.70E-06
Inverse variance weighted	cognitive abilities	ebi-a-GCST90019469	2	0.009326355	0.001894728	8.55E-07	0.728713562	1	0.393300491	cognitive abilities	ebi-a-GCST90019469	0.005612689	0.013040021	1.009369981	1.005628469	1.013125413	rs2071506; rs6764111	8.66E-06
Inverse variance weighted	cognitive abilities	ukb-b-5239	3	0.270451174	0.055795875	1.25E-06	4.728369183	2	0.094025939	cognitive abilities	ukb-b-5239	0.16109126	0.379811089	1.310555607	1.174792175	1.462008374	rs303753; rs4698921; rs898751	1.26E-05
Inverse variance weighted	cognitive abilities	ubm-b-28	4	0.045050292	0.009400726	1.65E-06	3.137865306	3	0.370853608	cognitive abilities	ubm-b-28	0.026624869	0.063475714	1.046080468	1.026982478	1.065533608	rs11652858; rs167684; rs7013090; rs949279	1.62E-05
Inverse variance weighted	cognitive abilities	eqtl-a-ENSG00000072310	4	0.018439517	0.003864397	1.83E-06	4.466945682	3	0.215257675	cognitive abilities	eqtl-a-ENSG00000072310	0.0108653	0.026013735	1.018610575	1.010924541	1.026355045	rs12449524; rs2273028; rs4244601; rs4646405	1.78E-05
Inverse variance weighted	cognitive abilities	eqtl-a-ENSG00000103264	4	0.021015308	0.00444619	2.28E-06	2.371462487	3	0.498968978	cognitive abilities	eqtl-a-ENSG00000103264	0.012300775	0.029729842	1.021237685	1.012376741	1.030176186	rs11639752; rs11862395; rs4359440; rs8059509	2.16E-05
Inverse variance weighted	cognitive abilities	eqtl-a-ENSG00000185019	3	0.012162833	0.002572984	2.28E-06	2.283387821	2	0.319277736	cognitive abilities	eqtl-a-ENSG00000185019	0.007119784	0.017205881	1.012237101	1.00714519	1.017354755	rs238684; rs2422859; rs6051655	2.16E-05
Inverse variance weighted	cognitive abilities	met-a-581	3	-0.059701254	0.012647888	2.36E-06	4.039568894	2	0.132684062	cognitive abilities	met-a-581	-0.084491115	-0.034911393	0.942045924	0.91897982	0.965690979	rs10469966; rs2070581; rs4919209	2.21E-05
Inverse variance weighted	cognitive abilities	eqtl-a-ENSG00000126001	2	-0.018789352	0.004004496	2.70E-06	0.352214564	1	0.552862188	cognitive abilities	eqtl-a-ENSG00000126001	-0.026638164	-0.010940541	0.981386067	0.973713503	0.989119089	rs2425191; rs6060442	2.49E-05
Inverse variance weighted	cognitive abilities	eqtl-a-ENSG00000214401	4	-0.015279101	0.003275546	3.09E-06	5.270113863	3	0.153053455	cognitive abilities	eqtl-a-ENSG00000214401	-0.021699172	-0.00885903	0.984837032	0.978534561	0.991180095	rs1724385; rs17698176; rs1880748; rs8082105	2.80E-05
Inverse variance weighted	cognitive abilities	eqtl-a-ENSG00000257621	2	-0.020699492	0.004464888	3.55E-06	0.277999535	1	0.5980154	cognitive abilities	eqtl-a-ENSG00000257621	-0.029450673	-0.011948312	0.979513271	0.970978772	0.988122786	rs10132077; rs11158200	3.20E-05
Inverse variance weighted	cognitive abilities	eqtl-a-ENSG00000111328	2	0.013817039	0.002985601	3.69E-06	0.114271155	1	0.735332918	cognitive abilities	eqtl-a-ENSG00000111328	0.007965261	0.019668818	1.013912936	1.007997068	1.019863523	rs10773000; rs17655730	3.30E-05
Inverse variance weighted	cognitive abilities	eqtl-a-ENSG00000139793	2	0.022719143	0.004912341	3.75E-06	0.196259975	1	0.657756775	cognitive abilities	eqtl-a-ENSG00000139793	0.013090955	0.03234733	1.022979188	1.013177017	1.032876192	rs9513221; rs9516925	3.33E-05
Inverse variance weighted	cognitive abilities	ubm-b-636	2	0.081041342	0.017628423	4.28E-06	1.521604845	1	0.217376794	cognitive abilities	ubm-b-636	0.046489632	0.115593052	1.084415728	1.047587218	1.122538965	rs11126806; rs9388490	3.75E-05
Inverse variance weighted	cognitive abilities	eqtl-a-ENSG00000138115	3	-0.021731294	0.004736726	4.48E-06	0.002042096	2	0.998979473	cognitive abilities	eqtl-a-ENSG00000138115	-0.031015277	-0.012447312	0.978503129	0.969460763	0.987629835	rs11188220; rs686016; rs7910752	3.90E-05
Inverse variance weighted	cognitive abilities	eqtl-a-ENSG00000176974	4	0.007120672	0.001554915	4.66E-06	2.393537699	3	0.494838712	cognitive abilities	eqtl-a-ENSG00000176974	0.004073038	0.010168307	1.007146085	1.004081345	1.010220179	rs1973459; rs2925142; rs4449005; rs570145	4.01E-05
Inverse variance weighted	cognitive abilities	eqtl-a-ENSG00000123607	3	0.025818216	0.005639595	4.69E-06	0.085242946	2	0.958274054	cognitive abilities	eqtl-a-ENSG00000123607	0.01476461	0.036871822	1.026154393	1.014874145	1.03756002	rs12999477; rs4667881; rs744073	4.01E-05
Inverse variance weighted	cognitive abilities	eqtl-a-ENSG00000143578	4	-0.014605151	0.003211928	5.44E-06	2.542878022	3	0.467591878	cognitive abilities	eqtl-a-ENSG00000143578	-0.020900531	-0.008309772	0.985500986	0.979316372	0.991724658	rs11264736; rs11808153; rs17366139; rs7551128	4.61E-05
Inverse variance weighted	cognitive abilities	prot-a-972	2	-0.006801442	0.001512769	6.92E-06	0.001104418	1	0.973488958	cognitive abilities	prot-a-972	-0.009766469	-0.003836414	0.993221636	0.990281068	0.996170935	rs12659730; rs26510	5.76E-05
Inverse variance weighted	cognitive abilities	ebi-a-GCST90012065	3	0.013470998	0.003022219	8.30E-06	3.495857344	2	0.174134259	cognitive abilities	ebi-a-GCST90012065	0.007547449	0.019394548	1.013562141	1.007576002	1.019583844	rs11086985; rs13037326; rs4801216	6.82E-05
Inverse variance weighted	cognitive abilities	eqtl-a-ENSG00000091106	2	0.011766488	0.002640601	8.35E-06	0.042677831	1	0.83633309	cognitive abilities	eqtl-a-ENSG00000091106	0.006590909	0.016942066	1.011835985	1.006612677	1.017086397	rs176412; rs385076	6.82E-05
Inverse variance weighted	cognitive abilities	ebi-a-GCST90012024	3	0.01995576	0.004491805	8.88E-06	1.204656714	2	0.547535293	cognitive abilities	ebi-a-GCST90012024	0.011151823	0.028759697	1.020156207	1.011214237	1.02917725	rs385076; rs5002812; rs6720163	7.16E-05
Inverse variance weighted	cognitive abilities	prot-a-870	2	-0.016118739	0.003637434	9.36E-06	1.016186114	1	0.313425385	cognitive abilities	prot-a-870	-0.02324811	-0.008989368	0.984010472	0.977020045	0.991050915	rs687621; rs8176725	7.46E-05
Inverse variance weighted	cognitive abilities	eqtl-a-ENSG00000254184	3	-0.011467195	0.002593862	9.83E-06	0.598942218	2	0.741210136	cognitive abilities	eqtl-a-ENSG00000254184	-0.016551164	-0.006383226	0.988598302	0.983585054	0.993637103	rs1001220; rs2968504; rs4717627	7.78E-05
Inverse variance weighted	cognitive abilities	eqtl-a-ENSG00000168528	2	0.030293517	0.006883821	1.08E-05	0.74206847	1	0.388999078	cognitive abilities	eqtl-a-ENSG00000168528	0.016801228	0.043785807	1.030757035	1.016943163	1.04475855	rs10914465; rs12480732	8.49E-05
Inverse variance weighted	cognitive abilities	eqtl-a-ENSG00000077458	7	-0.006458928	0.001472808	1.16E-05	6.435966644	6	0.376163243	cognitive abilities	eqtl-a-ENSG00000077458	-0.009345631	-0.003572225	0.993561886	0.990697904	0.996434148	rs11021356; rs11021404; rs1569058; rs1789289; rs1789303; rs555105; rs6483467	9.05E-05
Inverse variance weighted	cognitive abilities	eqtl-a-ENSG00000087274	2	0.017536356	0.004013756	1.25E-05	0.189936347	1	0.662969601	cognitive abilities	eqtl-a-ENSG00000087274	0.009669394	0.025403317	1.017691021	1.009716294	1.025728731	rs1609813; rs6819310	9.59E-05
Inverse variance weighted	cognitive abilities	ieu-b-4858	4	-0.156970968	0.036542305	1.74E-05	1.180677778	3	0.757642211	cognitive abilities	ieu-b-4858	-0.228593886	-0.085348051	0.854728873	0.795651593	0.918192651	rs12731986; rs12874797; rs2011487; rs846184	0.000131525
Inverse variance weighted	cognitive abilities	eqtl-a-ENSG00000178342	2	-0.026441544	0.00617013	1.82E-05	1.211575916	1	0.27102024	cognitive abilities	eqtl-a-ENSG00000178342	-0.038534998	-0.014348089	0.973904973	0.962198029	0.985754354	rs3744872; rs7238071	0.000136124
Inverse variance weighted	cognitive abilities	prot-b-61	3	0.01287328	0.003010678	1.90E-05	3.607836803	2	0.164652448	cognitive abilities	prot-b-61	0.006972352	0.018774209	1.012956498	1.006996715	1.018951552	rs17380117; rs1883832; rs3765459	0.000141277
Inverse variance weighted	cognitive abilities	eqtl-a-ENSG00000168264	2	-0.021258518	0.005032053	2.39E-05	0.231147264	1	0.630674452	cognitive abilities	eqtl-a-ENSG00000168264	-0.031121342	-0.011395695	0.978965851	0.969357942	0.98866899	rs632180; rs639367	0.000171748
Inverse variance weighted	cognitive abilities	eqtl-a-ENSG00000077809	2	-0.013109915	0.003121895	2.68E-05	1.317721912	1	0.251001306	cognitive abilities	eqtl-a-ENSG00000077809	-0.01922883	-0.006991001	0.986975645	0.980954865	0.993033379	rs17207196; rs6460090	0.00019
Inverse variance weighted	cognitive abilities	eqtl-a-ENSG00000110002	7	-0.008969922	0.002142262	2.83E-05	4.846561428	6	0.563638222	cognitive abilities	eqtl-a-ENSG00000110002	-0.013168756	-0.004771089	0.991070187	0.986917573	0.995240274	rs10893077; rs1111906; rs11219417; rs644353; rs678132; rs7941314; rs7949155	0.000196502
Inverse variance weighted	cognitive abilities	eqtl-a-ENSG00000158604	2	0.014338169	0.003433652	2.97E-05	0.157166771	1	0.691778512	cognitive abilities	eqtl-a-ENSG00000158604	0.00760821	0.021068127	1.014441453	1.007637226	1.021291627	rs10257749; rs799447	0.000204127
Inverse variance weighted	cognitive abilities	eqtl-a-ENSG00000259062	3	-0.020773362	0.005015796	3.45E-05	3.005604261	2	0.222505795	cognitive abilities	eqtl-a-ENSG00000259062	-0.030604322	-0.010942402	0.979440918	0.969859249	0.989117248	rs10498527; rs181485; rs2073307	0.000235838
Inverse variance weighted	cognitive abilities	ubm-b-1572	3	-0.044962419	0.010867916	3.52E-05	1.216528291	2	0.544294866	cognitive abilities	ubm-b-1572	-0.066263534	-0.023661304	0.95603341	0.935884195	0.97661643	rs4699529; rs4790973; rs4843586	0.000239171
Inverse variance weighted	cognitive abilities	ukb-b-17627	5	-0.173143763	0.041963342	3.69E-05	3.543834993	4	0.471244515	cognitive abilities	ukb-b-17627	-0.255391913	-0.090895612	0.841016699	0.774612858	0.913113024	rs11680516; rs17317920; rs3799077; rs7148387; rs930356	0.000249705
Inverse variance weighted	cognitive abilities	eqtl-a-ENSG00000137449	4	0.00832601	0.002020839	3.79E-05	0.588586645	3	0.899040157	cognitive abilities	eqtl-a-ENSG00000137449	0.004365165	0.012286855	1.008360768	1.004374706	1.012362649	rs11931632; rs12498517; rs2604561; rs4334749	0.000254972
Inverse variance weighted	cognitive abilities	finn-b-H7_CHOROIDRETINA	3	0.018042721	0.004380974	3.81E-05	2.491757738	2	0.287687957	cognitive abilities	finn-b-H7_CHOROIDRETINA	0.009456012	0.02662943	1.018206474	1.009500861	1.026987162	rs10490924; rs1061170; rs763720	0.000255486
Inverse variance weighted	cognitive abilities	eqtl-a-ENSG00000230074	2	-0.024794374	0.006036204	4.00E-05	0.314492936	1	0.574936139	cognitive abilities	eqtl-a-ENSG00000230074	-0.036625333	-0.012963415	0.975510481	0.96403726	0.987120248	rs10814183; rs13289891	0.000265027
Inverse variance weighted	cognitive abilities	eqtl-a-ENSG00000102572	3	0.014010384	0.003414839	4.08E-05	0.371748584	2	0.830377974	cognitive abilities	eqtl-a-ENSG00000102572	0.0073173	0.020703467	1.014108989	1.007344137	1.020919271	rs4772086; rs4772094; rs9513429	0.000267886
Inverse variance weighted	cognitive abilities	eqtl-a-ENSG00000134986	3	0.019150651	0.004697679	4.57E-05	1.163517031	2	0.558914642	cognitive abilities	eqtl-a-ENSG00000134986	0.0099432	0.028358101	1.0193352	1.009992798	1.02876402	rs10079074; rs25796; rs27932	0.000296905
Inverse variance weighted	cognitive abilities	eqtl-a-ENSG00000100422	5	0.009229968	0.002279273	5.13E-05	1.697013648	4	0.791260027	cognitive abilities	eqtl-a-ENSG00000100422	0.004762593	0.013697344	1.009272696	1.004773952	1.013791582	rs12628080; rs2430745; rs4823572; rs6008006; rs743142	0.000328563
Inverse variance weighted	cognitive abilities	ukb-a-52	4	-0.338585105	0.083939444	5.49E-05	3.046457476	3	0.384517664	cognitive abilities	ukb-a-52	-0.503106416	-0.174063795	0.712778116	0.604649447	0.840243293	rs1501270; rs1563408; rs4671330; rs7859267	0.000348115
Inverse variance weighted	cognitive abilities	eqtl-a-ENSG00000214941	2	0.004695754	0.001164961	5.56E-05	0.781997361	1	0.376530971	cognitive abilities	eqtl-a-ENSG00000214941	0.00241243	0.006979078	1.004706796	1.002415342	1.007003489	rs11078296; rs3815039	0.000350675
Inverse variance weighted	cognitive abilities	eqtl-a-ENSG00000269963	3	0.007756896	0.001926348	5.66E-05	1.303300016	2	0.521185107	cognitive abilities	eqtl-a-ENSG00000269963	0.003981253	0.011532538	1.007787059	1.003989189	1.011599294	rs3759579; rs7155749; rs8007489	0.000355109
Inverse variance weighted	cognitive abilities	ukb-b-20432	2	-0.220512833	0.055465047	7.02E-05	0.039154223	1	0.843143443	cognitive abilities	ukb-b-20432	-0.329224326	-0.111801341	0.802107345	0.7194816	0.894221885	rs17314727; rs9662870	0.000430245
Inverse variance weighted	cognitive abilities	eqtl-a-ENSG00000126215	2	0.00970001	0.002451437	7.59E-05	0.003525539	1	0.952652427	cognitive abilities	eqtl-a-ENSG00000126215	0.004895194	0.014504825	1.009747207	1.004907195	1.014610531	rs2896489; rs4906417	0.000461285
Inverse variance weighted	cognitive abilities	eqtl-a-ENSG00000116641	2	0.009476614	0.002400652	7.90E-05	0.473666878	1	0.491305053	cognitive abilities	eqtl-a-ENSG00000116641	0.004771336	0.014181892	1.009521659	1.004782737	1.014282932	rs1168099; rs2184192	0.000477452
Inverse variance weighted	cognitive abilities	ebi-a-GCST90096923	5	-0.267403294	0.068148234	8.71E-05	2.760873441	4	0.598605346	cognitive abilities	ebi-a-GCST90096923	-0.400973832	-0.133832756	0.765364342	0.669667585	0.874736347	rs10819082; rs1437761; rs1520919; rs9323534; rs9829032	0.000522075
Inverse variance weighted	cognitive abilities	eqtl-a-ENSG00000261804	3	-0.013016235	0.003319136	8.80E-05	1.703986429	2	0.426563851	cognitive abilities	eqtl-a-ENSG00000261804	-0.019521742	-0.006510728	0.98706811	0.980667573	0.993510421	rs1833205; rs3095633; rs3095634	0.000524623
Inverse variance weighted	cognitive abilities	ebi-a-GCST007090	3	-0.029429693	0.007512197	8.94E-05	1.89801364	2	0.387125318	cognitive abilities	ebi-a-GCST007090	-0.0441536	-0.014705786	0.970999143	0.956806981	0.985401816	rs143384; rs4775006; rs8067763	0.000530945
Inverse variance weighted	cognitive abilities	eqtl-a-ENSG00000198948	3	0.017301543	0.004421828	9.12E-05	0.694792516	2	0.706525306	cognitive abilities	eqtl-a-ENSG00000198948	0.00863476	0.025968327	1.017452082	1.008672147	1.026308441	rs10520181; rs13110366; rs7694808	0.000539231
Inverse variance weighted	cognitive abilities	eqtl-a-ENSG00000141027	2	-0.008453232	0.002162399	9.26E-05	0.272557697	1	0.601621185	cognitive abilities	eqtl-a-ENSG00000141027	-0.012691534	-0.004214931	0.991582396	0.987388664	0.99579394	rs4143830; rs7216834	0.000544786
Inverse variance weighted	cognitive abilities	eqtl-a-ENSG00000125449	2	0.031106718	0.007984587	9.79E-05	0.111116653	1	0.738876406	cognitive abilities	eqtl-a-ENSG00000125449	0.015456928	0.046756508	1.031595588	1.015577005	1.04786683	rs1491765; rs1942	0.000573098
Inverse variance weighted	cognitive abilities	met-a-337	2	0.097368056	0.025058558	0.000102069	0.629408478	1	0.427572371	cognitive abilities	met-a-337	0.048253282	0.14648283	1.102265995	1.049436426	1.157755052	rs12550729; rs9650467	0.000592452
Inverse variance weighted	cognitive abilities	eqtl-a-ENSG00000144218	4	-0.019342438	0.005000476	0.000109678	4.303147705	3	0.230535608	cognitive abilities	eqtl-a-ENSG00000144218	-0.02914337	-0.009541506	0.980843426	0.971277202	0.99050387	rs10098310; rs1344700; rs2309814; rs3792124	0.00063101
Inverse variance weighted	cognitive abilities	ubm-b-920	2	0.048103999	0.012499071	0.000118792	0.103120589	1	0.748116464	cognitive abilities	ubm-b-920	0.023605821	0.072602178	1.049279774	1.023886643	1.075302673	rs167684; rs949279	0.000680448
Inverse variance weighted	cognitive abilities	eqtl-a-ENSG00000010295	3	-0.016241358	0.00422185	0.000119584	0.487156968	2	0.783817956	cognitive abilities	eqtl-a-ENSG00000010295	-0.024516184	-0.007966533	0.983889821	0.975781897	0.992065116	rs11835466; rs12426815; rs6786	0.000681996
Inverse variance weighted	cognitive abilities	eqtl-a-ENSG00000178053	2	-0.030049104	0.007839214	0.000126498	0.398925535	1	0.527644678	cognitive abilities	eqtl-a-ENSG00000178053	-0.045413962	-0.014684245	0.970397882	0.955601817	0.985423043	rs13065107; rs2639656	0.000712097
Inverse variance weighted	cognitive abilities	eqtl-a-ENSG00000198218	2	0.034128046	0.008953752	0.000138075	2.097812657	1	0.14751003	cognitive abilities	eqtl-a-ENSG00000198218	0.016578692	0.0516774	1.03471709	1.016716882	1.053035978	rs6804828; rs7629936	0.000764092
Inverse variance weighted	cognitive abilities	ubm-b-101	3	0.040642107	0.010705573	0.000146842	0.235101438	2	0.889095416	cognitive abilities	ubm-b-101	0.019659184	0.06162503	1.0414793	1.019853698	1.063563466	rs1449063; rs186347; rs6949428	0.000795749
Inverse variance weighted	cognitive abilities	eqtl-a-ENSG00000164142	2	0.018013673	0.004773967	0.000161094	1.743173907	1	0.186737174	cognitive abilities	eqtl-a-ENSG00000164142	0.008656698	0.027370648	1.018176898	1.008694275	1.027748665	rs12509302; rs2709828	0.000865796
Inverse variance weighted	cognitive abilities	eqtl-a-ENSG00000214106	3	-0.009722603	0.002576314	0.000160753	1.654839858	2	0.437175777	cognitive abilities	eqtl-a-ENSG00000214106	-0.014772179	-0.004673027	0.990324509	0.985336394	0.995337875	rs11543936; rs2698497; rs3823532	0.000865796
Inverse variance weighted	cognitive abilities	ieu-b-4822	2	0.030411407	0.008094292	0.000171865	0.496563995	1	0.481013776	cognitive abilities	ieu-b-4822	0.014546596	0.046276219	1.030878558	1.014652912	1.047363673	rs2090409; rs543874	0.00091242
Inverse variance weighted	cognitive abilities	ebi-a-GCST90013908	5	-0.050905861	0.013573634	0.000176589	4.670201773	4	0.322840154	cognitive abilities	ebi-a-GCST90013908	-0.077510184	-0.024301538	0.950368133	0.9254176	0.975991367	rs279826; rs727644; rs9304014; rs9636107; rs9876664	0.00092994
Inverse variance weighted	cognitive abilities	ebi-a-GCST90013958	5	-0.050921119	0.013590707	0.000179133	4.677167164	4	0.322053711	cognitive abilities	ebi-a-GCST90013958	-0.077558905	-0.024283334	0.950353632	0.925372514	0.976009134	rs279826; rs727644; rs9304014; rs9636107; rs9876664	0.00093955
Inverse variance weighted	cognitive abilities	eqtl-a-ENSG00000203739	2	-0.018789772	0.005020738	0.000182248	0.377841143	1	0.53876089	cognitive abilities	eqtl-a-ENSG00000203739	-0.028630419	-0.008949125	0.981385655	0.971775548	0.991090799	rs4916353; rs7514556	0.000952062
Inverse variance weighted	cognitive abilities	eqtl-a-ENSG00000129757	3	0.024018193	0.006419928	0.000183149	0.560529026	2	0.755583853	cognitive abilities	eqtl-a-ENSG00000129757	0.011435133	0.036601252	1.024308953	1.011500764	1.037279325	rs234854; rs6142618; rs9860547	0.000952956
Inverse variance weighted	cognitive abilities	eqtl-a-ENSG00000116830	5	0.007715332	0.002063108	0.000184266	6.148985008	4	0.188294829	cognitive abilities	eqtl-a-ENSG00000116830	0.00367164	0.011759023	1.007745171	1.003678389	1.011828432	rs12734658; rs13951; rs1749864; rs4480343; rs6657810	0.000954965
Inverse variance weighted	cognitive abilities	eqtl-a-ENSG00000108578	2	-0.007770574	0.002078729	0.000185389	0.038714559	1	0.844015233	cognitive abilities	eqtl-a-ENSG00000108578	-0.011844883	-0.003696265	0.992259539	0.988224992	0.996310558	rs17767328; rs6505171	0.000956988
Inverse variance weighted	cognitive abilities	eqtl-a-ENSG00000262714	3	-0.017887675	0.004787015	0.000186446	3.081579549	2	0.214211856	cognitive abilities	eqtl-a-ENSG00000262714	-0.027270225	-0.008505126	0.98227136	0.973098251	0.991530941	rs17802341; rs1833205; rs3095633	0.000958653
Inverse variance weighted	cognitive abilities	eqtl-a-ENSG00000237135	2	0.0208673	0.005610815	0.000199917	0.015797977	1	0.899977314	cognitive abilities	eqtl-a-ENSG00000237135	0.009870104	0.031864497	1.021086545	1.009918974	1.032377606	rs11813404; rs2000099	0.001019889
Inverse variance weighted	cognitive abilities	eqtl-a-ENSG00000172260	2	0.017906044	0.004824995	0.00020636	0.541713478	1	0.461723472	cognitive abilities	eqtl-a-ENSG00000172260	0.008449053	0.027363035	1.018067318	1.008484847	1.027740841	rs12127789; rs6424449	0.001040564
Inverse variance weighted	cognitive abilities	ubm-b-94	2	-0.051779072	0.01395139	0.000206123	0.142812809	1	0.705500559	cognitive abilities	ubm-b-94	-0.079123797	-0.024434347	0.949538623	0.923925538	0.975861755	rs4721802; rs871014	0.001040564
Inverse variance weighted	cognitive abilities	eqtl-a-ENSG00000133065	2	-0.010414084	0.002817141	0.000218433	0.902686154	1	0.342062474	cognitive abilities	eqtl-a-ENSG00000133065	-0.01593568	-0.004892488	0.989639955	0.984190621	0.995119461	rs12036582; rs823075	0.001097204
Inverse variance weighted	cognitive abilities	eqtl-a-ENSG00000231862	2	-0.012922463	0.003498557	0.000221054	0.238959166	1	0.624958872	cognitive abilities	eqtl-a-ENSG00000231862	-0.019779635	-0.006065291	0.987160674	0.980414699	0.993953066	rs706610; rs7318395	0.001106115
Inverse variance weighted	cognitive abilities	eqtl-a-ENSG00000166170	2	0.016664073	0.004520677	0.000227637	0.658435678	1	0.417112752	cognitive abilities	eqtl-a-ENSG00000166170	0.007803546	0.025524599	1.016803693	1.007834073	1.025853141	rs1799794; rs4906417	0.001134708
Inverse variance weighted	cognitive abilities	ubm-b-1628	2	-0.040184811	0.010938745	0.000239137	0.255384485	1	0.613308957	cognitive abilities	ubm-b-1628	-0.061624752	-0.01874487	0.960611891	0.940235643	0.981429722	rs2541312; rs7216587	0.001183003
Inverse variance weighted	cognitive abilities	eqtl-a-ENSG00000175928	4	-0.007590328	0.002067587	0.000241505	0.737675035	3	0.864308628	cognitive abilities	eqtl-a-ENSG00000175928	-0.0116428	-0.003537857	0.992438405	0.988424715	0.996468394	rs1125735; rs1583957; rs2120609; rs809954	0.00119021
Inverse variance weighted	cognitive abilities	ubm-b-1480	2	0.047441457	0.012926348	0.000242421	0.28098094	1	0.596058993	cognitive abilities	ubm-b-1480	0.022105815	0.072777099	1.048584812	1.022351959	1.075490782	rs2541312; rs7216587	0.001190234
Inverse variance weighted	cognitive abilities	eqtl-a-ENSG00000211553	2	-0.005232683	0.001426271	0.000243705	0.914117846	1	0.339024189	cognitive abilities	eqtl-a-ENSG00000211553	-0.008028175	-0.002437192	0.994780983	0.992003965	0.997565775	rs13102358; rs6826124	0.001192055
Inverse variance weighted	cognitive abilities	eqtl-a-ENSG00000116353	2	-0.030108276	0.00826962	0.000271761	0.985790717	1	0.320773341	cognitive abilities	eqtl-a-ENSG00000116353	-0.046316731	-0.013899821	0.970340463	0.954739519	0.986196336	rs2428556; rs457618	0.001314519
Inverse variance weighted	cognitive abilities	eqtl-a-ENSG00000069275	2	0.007195558	0.001978217	0.00027541	0.893319873	1	0.344579237	cognitive abilities	eqtl-a-ENSG00000069275	0.003318251	0.011072864	1.007221508	1.003323763	1.011134395	rs7518979; rs823137	0.001322845
Inverse variance weighted	cognitive abilities	ubm-b-840	3	0.036405295	0.010033782	0.000285324	2.071856556	2	0.354896785	cognitive abilities	ubm-b-840	0.016739081	0.056071509	1.037076083	1.016879965	1.057673314	rs12678907; rs321406; rs949279	0.001364958
Inverse variance weighted	cognitive abilities	eqtl-a-ENSG00000259042	2	-0.018859487	0.005212027	0.000296366	0.160199158	1	0.688973223	cognitive abilities	eqtl-a-ENSG00000259042	-0.02907506	-0.008643915	0.98131724	0.971343553	0.991393336	rs2204984; rs6572425	0.001412607
Inverse variance weighted	cognitive abilities	eqtl-a-ENSG00000110074	12	-0.005046575	0.00139751	0.000304878	10.71285655	11	0.467623375	cognitive abilities	eqtl-a-ENSG00000110074	-0.007785694	-0.002307456	0.994966138	0.992244536	0.997695204	rs10790787; rs10893502; rs12794472; rs1532331; rs2186716; rs472926; rs563635; rs647976; rs681223; rs683399; rs7927708; rs8177352	0.001442647
Inverse variance weighted	cognitive abilities	eqtl-a-ENSG00000105438	2	0.024276914	0.006737577	0.00031431	1.128164387	1	0.288167217	cognitive abilities	eqtl-a-ENSG00000105438	0.011071263	0.037482565	1.024573997	1.011132776	1.038193896	rs1799257; rs433956	0.001481908
Inverse variance weighted	cognitive abilities	eqtl-a-ENSG00000188549	3	-0.011154782	0.003100137	0.000320479	0.825010222	2	0.661989813	cognitive abilities	eqtl-a-ENSG00000188549	-0.017231051	-0.005078514	0.988907202	0.982916555	0.99493436	rs3092981; rs8033938; rs9635324	0.001505559
Inverse variance weighted	cognitive abilities	eqtl-a-ENSG00000115129	4	0.008118281	0.00226801	0.000344289	0.086352191	3	0.993423331	cognitive abilities	eqtl-a-ENSG00000115129	0.00367298	0.012563581	1.008151323	1.003679734	1.012642835	rs12468253; rs12480732; rs17045677; rs4233703	0.001611616
Inverse variance weighted	cognitive abilities	ukb-b-1996	5	-0.160902443	0.045070922	0.000357004	2.872730168	4	0.579344565	cognitive abilities	ukb-b-1996	-0.249241451	-0.072563436	0.851375125	0.779391766	0.930006749	rs1052352; rs10819082; rs12908495; rs2354897; rs790561	0.001665168
Inverse variance weighted	cognitive abilities	eqtl-a-ENSG00000140396	2	0.026332871	0.00738766	0.000364633	1.260661611	1	0.261525894	cognitive abilities	eqtl-a-ENSG00000140396	0.011853059	0.040812684	1.026682645	1.011923585	1.041656968	rs16936922; rs2979633	0.001683483
Inverse variance weighted	cognitive abilities	eqtl-a-ENSG00000164105	2	-0.03309356	0.009298857	0.000372433	0.652396818	1	0.419257056	cognitive abilities	eqtl-a-ENSG00000164105	-0.05131932	-0.0148678	0.967448041	0.949975276	0.98524218	rs12505328; rs13128039	0.001712667
Inverse variance weighted	cognitive abilities	eqtl-a-ENSG00000228716	7	0.008210978	0.002320007	0.000401335	4.562660206	6	0.60099572	cognitive abilities	eqtl-a-ENSG00000228716	0.003663765	0.012758191	1.00824478	1.003670484	1.012839924	rs10075299; rs11960254; rs11960365; rs13180940; rs173596; rs3797885; rs7737445	0.001839101
Inverse variance weighted	cognitive abilities	ebi-a-GCST90019444	8	-0.004435473	0.001258547	0.000424636	7.270448847	7	0.401274501	cognitive abilities	ebi-a-GCST90019444	-0.006902225	-0.00196872	0.99557435	0.993121541	0.998033217	rs13016771; rs1558643; rs2186716; rs2241132; rs2732839; rs4141634; rs6543141; rs7600901	0.001927553
Inverse variance weighted	cognitive abilities	eqtl-a-ENSG00000188938	2	0.016978791	0.004819961	0.000427337	0.032422327	1	0.857103887	cognitive abilities	eqtl-a-ENSG00000188938	0.007531667	0.026425914	1.01712375	1.007560102	1.026778175	rs10992756; rs7854075	0.001931149
Inverse variance weighted	cognitive abilities	eqtl-a-ENSG00000172795	2	0.022575511	0.006424081	0.00044108	0.507549514	1	0.476201581	cognitive abilities	eqtl-a-ENSG00000172795	0.009984311	0.03516671	1.022832266	1.010034321	1.035792372	rs153549; rs2162844	0.001986379
Inverse variance weighted	cognitive abilities	ukb-a-512	2	-0.153820752	0.043931166	0.000462814	2.143735717	1	0.143152922	cognitive abilities	ukb-a-512	-0.239925838	-0.067715666	0.857425699	0.786686201	0.934526154	rs17766862; rs7145913	0.002055902
Inverse variance weighted	cognitive abilities	eqtl-a-ENSG00000123427	4	-0.006844886	0.001956365	0.000467397	5.917849617	3	0.115676146	cognitive abilities	eqtl-a-ENSG00000123427	-0.010679361	-0.00301041	0.993178487	0.989377461	0.996994117	rs10783859; rs11172135; rs265579; rs3923885	0.002069221
Inverse variance weighted	cognitive abilities	ubm-b-136	2	0.046922646	0.013441288	0.000481335	0.910939294	1	0.339865319	cognitive abilities	ubm-b-136	0.020577722	0.07326757	1.048040936	1.020790903	1.076018408	rs2052690; rs9505097	0.002116579
Inverse variance weighted	cognitive abilities	ukb-a-317	3	-0.077149698	0.022196817	0.000509503	0.851997182	2	0.653117262	cognitive abilities	ukb-a-317	-0.120655459	-0.033643937	0.92575126	0.886339287	0.966915727	rs3020407; rs4869737; rs7041058	0.002225454
Inverse variance weighted	cognitive abilities	eqtl-a-ENSG00000240954	2	0.015896818	0.004575338	0.000511888	0.00042268	1	0.983597307	cognitive abilities	eqtl-a-ENSG00000240954	0.006929155	0.024864481	1.016023844	1.006953217	1.02517618	rs12323576; rs2049788	0.002228418
Inverse variance weighted	cognitive abilities	eqtl-a-ENSG00000109586	2	0.022424784	0.006459253	0.000517116	0.300305044	1	0.583691249	cognitive abilities	eqtl-a-ENSG00000109586	0.009764648	0.035084921	1.02267811	1.009812478	1.035707658	rs1006003; rs6856402	0.002243699
Inverse variance weighted	cognitive abilities	eqtl-a-ENSG00000249700	4	-0.015929353	0.00460007	0.000534487	0.822612526	3	0.84405112	cognitive abilities	eqtl-a-ENSG00000249700	-0.024945491	-0.006913215	0.984196848	0.975363077	0.993110626	rs13113466; rs2538; rs2726724; rs4864540	0.00230376
Inverse variance weighted	cognitive abilities	eqtl-a-ENSG00000167543	3	-0.01164411	0.003375895	0.000562267	1.946593076	2	0.377835434	cognitive abilities	eqtl-a-ENSG00000167543	-0.018260864	-0.005027355	0.988423421	0.981904856	0.994985261	rs140700; rs3115095; rs565977	0.002407609
Inverse variance weighted	cognitive abilities	ebi-a-GCST008403	2	-0.086846979	0.025251769	0.000583343	0.843342418	1	0.358442584	cognitive abilities	ebi-a-GCST008403	-0.136340447	-0.037353511	0.916817377	0.872545526	0.963335525	rs1006923; rs10840457	0.002481581
Inverse variance weighted	cognitive abilities	ubm-b-1281	2	-0.050345665	0.014635491	0.000581776	0.06841805	1	0.793654177	cognitive abilities	ubm-b-1281	-0.079031226	-0.021660103	0.950900675	0.92401107	0.978572793	rs4510068; rs4670671	0.002481581
Inverse variance weighted	cognitive abilities	eqtl-a-ENSG00000196576	2	-0.022229895	0.006466037	0.000586141	0.146813418	1	0.701599361	cognitive abilities	eqtl-a-ENSG00000196576	-0.034903326	-0.009556463	0.978015369	0.965698769	0.990489055	rs1375493; rs6010041	0.002485391
Inverse variance weighted	cognitive abilities	eqtl-a-ENSG00000168297	5	-0.013650712	0.003983957	0.000611592	1.349454214	4	0.852930786	cognitive abilities	eqtl-a-ENSG00000168297	-0.021459267	-0.005842157	0.986442036	0.978769345	0.994174875	rs13083957; rs166541; rs2054734; rs839223; rs9881512	0.002576577
Inverse variance weighted	cognitive abilities	eqtl-a-ENSG00000130513	2	0.012144546	0.003558558	0.000643058	0.604994908	1	0.436678564	cognitive abilities	eqtl-a-ENSG00000130513	0.005169772	0.019119319	1.01221859	1.005183158	1.019303264	rs17211392; rs4808795	0.00270043
Inverse variance weighted	cognitive abilities	eqtl-a-ENSG00000143442	2	-0.008465678	0.002484035	0.000654324	0.000501331	1	0.982136513	cognitive abilities	eqtl-a-ENSG00000143442	-0.013334386	-0.00359697	0.991570055	0.986754123	0.996409491	rs1887545; rs6689566	0.002738932
Inverse variance weighted	cognitive abilities	eqtl-a-ENSG00000186642	2	0.028670784	0.008424803	0.000666161	0.03239863	1	0.857155555	cognitive abilities	eqtl-a-ENSG00000186642	0.01215817	0.045183397	1.029085747	1.012232381	1.046219716	rs2303969; rs907849	0.002776615
Inverse variance weighted	cognitive abilities	ukb-b-13148	9	-0.527365625	0.154990859	0.000667578	10.60928881	8	0.22483491	cognitive abilities	ukb-b-13148	-0.831147708	-0.223583541	0.59015762	0.435549116	0.799648085	rs10068466; rs10995251; rs11085182; rs1438673; rs324011; rs6925032; rs7203459; rs7359623; rs930579	0.002776615
Inverse variance weighted	cognitive abilities	eqtl-a-ENSG00000115607	6	0.003741315	0.001102817	0.000692558	3.677198479	5	0.596760799	cognitive abilities	eqtl-a-ENSG00000115607	0.001579794	0.005902836	1.003748323	1.001581043	1.005920292	rs13016771; rs2310313; rs3755287; rs3917246; rs6759830; rs7593742	0.002871368
Inverse variance weighted	cognitive abilities	ebi-a-GCST90002233	2	-0.053430003	0.015753547	0.000694814	0.025125629	1	0.874054422	cognitive abilities	ebi-a-GCST90002233	-0.084306955	-0.022553052	0.947972293	0.919149075	0.977699367	rs11708067; rs1799884	0.002871604
Inverse variance weighted	cognitive abilities	eqtl-a-ENSG00000106771	6	0.006008711	0.001774278	0.000707728	7.140206293	5	0.210420086	cognitive abilities	eqtl-a-ENSG00000106771	0.002531127	0.009486295	1.006026799	1.002534333	1.009531432	rs10114922; rs10816699; rs1616727; rs4978692; rs7859305; rs838828	0.002915752
Inverse variance weighted	cognitive abilities	ubm-b-714	2	-0.045278926	0.01341772	0.000739333	0.219411066	1	0.639489023	cognitive abilities	ubm-b-714	-0.071577656	-0.018980195	0.955730867	0.930923983	0.981198794	rs6667438; rs7607297	0.003026861
Inverse variance weighted	cognitive abilities	eqtl-a-ENSG00000129933	3	0.003341315	0.000990668	0.000744105	1.751516739	2	0.416546004	cognitive abilities	eqtl-a-ENSG00000129933	0.001399606	0.005283023	1.003346903	1.001400586	1.005297003	rs12459686; rs7250569; rs7252888	0.003036878
Inverse variance weighted	cognitive abilities	eqtl-a-ENSG00000128607	2	-0.008309183	0.002469461	0.00076606	1.549598217	1	0.213194765	cognitive abilities	eqtl-a-ENSG00000128607	-0.013149327	-0.003469038	0.991725243	0.986936748	0.996536972	rs1474409; rs2087244	0.003108951
Inverse variance weighted	cognitive abilities	eqtl-a-ENSG00000145743	5	0.023637107	0.007025219	0.000766525	9.343618423	4	0.053061638	cognitive abilities	eqtl-a-ENSG00000145743	0.009867677	0.037406537	1.023918678	1.009916523	1.038114967	rs11749751; rs1490840; rs2966805; rs4957723; rs6875566	0.003108951
Inverse variance weighted	cognitive abilities	eqtl-a-ENSG00000135972	5	0.006201849	0.001846362	0.000782372	2.858862849	4	0.581715271	cognitive abilities	eqtl-a-ENSG00000135972	0.002582981	0.009820718	1.006221121	1.002586319	1.009869099	rs10188134; rs3811547; rs435852; rs6739285; rs715197	0.003163399
Inverse variance weighted	cognitive abilities	eqtl-a-ENSG00000269958	2	0.009758996	0.002910518	0.000799378	1.576903359	1	0.209207304	cognitive abilities	eqtl-a-ENSG00000269958	0.004054381	0.015463611	1.00980677	1.004062611	1.015583791	rs2295150; rs2896489	0.003222185
Inverse variance weighted	cognitive abilities	ubm-b-146	6	-0.021273811	0.006346758	0.000802539	3.582307259	5	0.610971722	cognitive abilities	ubm-b-146	-0.033713457	-0.008834165	0.97895088	0.966848509	0.991204742	rs10778177; rs17749164; rs549305; rs7167339; rs7691642; rs9514079	0.003224971
Inverse variance weighted	cognitive abilities	eqtl-a-ENSG00000091536	2	0.026813737	0.008002025	0.000805584	1.545978928	1	0.213730043	cognitive abilities	eqtl-a-ENSG00000091536	0.011129768	0.042497707	1.02717646	1.011191934	1.043413664	rs854772; rs9909104	0.00322728
Inverse variance weighted	cognitive abilities	eqtl-a-ENSG00000069020	3	0.018569388	0.005560019	0.000838367	1.546807487	2	0.46143977	cognitive abilities	eqtl-a-ENSG00000069020	0.007671752	0.029467025	1.018742871	1.007701255	1.029905473	rs10940109; rs13155024; rs2545386	0.00333891
Inverse variance weighted	cognitive abilities	eqtl-a-ENSG00000087258	2	-0.017652802	0.00529155	0.000849821	1.799961633	1	0.179717133	cognitive abilities	eqtl-a-ENSG00000087258	-0.02802424	-0.007281364	0.982502096	0.972364797	0.992745081	rs12932570; rs9888854	0.003369782
Inverse variance weighted	cognitive abilities	ubm-b-781	2	-0.045877026	0.013757445	0.000853898	0.008171983	1	0.927970137	cognitive abilities	ubm-b-781	-0.072841618	-0.018912433	0.955159415	0.929748073	0.981265285	rs6667438; rs6730642	0.003369782
Inverse variance weighted	cognitive abilities	eqtl-a-ENSG00000104936	2	0.017739191	0.005326861	0.000868024	0.359452547	1	0.548810434	cognitive abilities	eqtl-a-ENSG00000104936	0.007298544	0.028179839	1.017897465	1.007325243	1.028580646	rs3810327; rs6509245	0.003404324
Inverse variance weighted	cognitive abilities	eqtl-a-ENSG00000205464	5	-0.005500977	0.001651519	0.000865785	0.804535871	4	0.937838935	cognitive abilities	eqtl-a-ENSG00000205464	-0.008737954	-0.002263999	0.994514126	0.991300111	0.997738561	rs16899808; rs2202115; rs224812; rs436064; rs6452427	0.003404324
Inverse variance weighted	cognitive abilities	eqtl-a-ENSG00000119707	2	-0.025534613	0.00767882	0.000883139	0.136955123	1	0.711326994	cognitive abilities	eqtl-a-ENSG00000119707	-0.0405851	-0.010484126	0.974788638	0.960227445	0.989570641	rs10131564; rs2280792	0.00345323
Inverse variance weighted	cognitive abilities	eqtl-a-ENSG00000150764	5	-0.012548223	0.003779371	0.000899569	1.994887674	4	0.736699241	cognitive abilities	eqtl-a-ENSG00000150764	-0.019955791	-0.005140655	0.987530178	0.980242008	0.994872536	rs11213878; rs1425917; rs17113290; rs4529910; rs7949444	0.003506977
Inverse variance weighted	cognitive abilities	prot-c-4964_67_1	4	0.002021903	0.000609609	0.000910809	1.454079236	3	0.692908635	cognitive abilities	prot-c-4964_67_1	0.000827069	0.003216737	1.002023949	1.000827411	1.003221917	rs12520053; rs17482078; rs26496; rs31249	0.003540227
Inverse variance weighted	cognitive abilities	eqtl-a-ENSG00000213088	4	-0.013423861	0.004056507	0.000935573	2.731894481	3	0.434834344	cognitive abilities	eqtl-a-ENSG00000213088	-0.021374614	-0.005473108	0.986665837	0.978852204	0.994541843	rs11085824; rs12727188; rs1446974; rs3753869	0.003625693
Inverse variance weighted	cognitive abilities	eqtl-a-ENSG00000145687	4	0.020655302	0.006249458	0.000949307	6.160651236	3	0.104050486	cognitive abilities	eqtl-a-ENSG00000145687	0.008406364	0.032904239	1.020870099	1.008441797	1.03345157	rs12187089; rs4917017; rs6884232; rs9791117	0.003668032
Inverse variance weighted	cognitive abilities	eqtl-a-ENSG00000117500	4	0.004087908	0.001237872	0.000958727	1.779163545	3	0.619479645	cognitive abilities	eqtl-a-ENSG00000117500	0.001661678	0.006514137	1.004096275	1.001663059	1.0065354	rs12066315; rs1877604; rs237438; rs670254	0.003693505
Inverse variance weighted	cognitive abilities	eqtl-a-ENSG00000131943	3	0.017604921	0.005335772	0.00096887	3.141727059	2	0.207865607	cognitive abilities	eqtl-a-ENSG00000131943	0.007146807	0.028063035	1.017760801	1.007172407	1.028460512	rs34725; rs4805395; rs4805525	0.00370509
Inverse variance weighted	cognitive abilities	eqtl-a-ENSG00000070882	3	0.007118435	0.002162752	0.000996978	0.066754752	2	0.967173503	cognitive abilities	eqtl-a-ENSG00000070882	0.002879441	0.01135743	1.007143832	1.002883591	1.01142217	rs141; rs17150758; rs4320455	0.003796073
Inverse variance weighted	cognitive abilities	eqtl-a-ENSG00000169609	2	0.011546692	0.003510397	0.001004428	1.106139173	1	0.292922749	cognitive abilities	eqtl-a-ENSG00000169609	0.004666313	0.01842707	1.011613612	1.004677217	1.018597897	rs17585219; rs6603041	0.003813322
Inverse variance weighted	cognitive abilities	eqtl-a-ENSG00000134575	2	-0.012800538	0.003901966	0.001036103	1.583300491	1	0.208285924	cognitive abilities	eqtl-a-ENSG00000134575	-0.020448393	-0.005152684	0.98728104	0.979759258	0.994860568	rs10769199; rs3729986	0.003910841
Inverse variance weighted	cognitive abilities	eqtl-a-ENSG00000142546	2	0.013004516	0.003977903	0.001078562	0.077078572	1	0.781296186	cognitive abilities	eqtl-a-ENSG00000142546	0.005207827	0.020801206	1.013089443	1.005221411	1.021019059	rs1386622; rs3745473	0.004036111
Inverse variance weighted	cognitive abilities	ebi-a-GCST90002227	4	-0.038961727	0.011958819	0.001122039	7.041842143	3	0.070576012	cognitive abilities	ebi-a-GCST90002227	-0.062401011	-0.015522442	0.961787519	0.939506059	0.98459741	rs11708067; rs12692738; rs17271305; rs2649999	0.004186807
Inverse variance weighted	cognitive abilities	eqtl-a-ENSG00000149346	3	-0.009959111	0.003059086	0.001131596	0.529554141	2	0.767377002	cognitive abilities	eqtl-a-ENSG00000149346	-0.01595492	-0.003963302	0.990090317	0.984171686	0.996044542	rs1232606; rs6032881; rs6039990	0.00421044
Inverse variance weighted	cognitive abilities	eqtl-a-ENSG00000265666	2	0.017614723	0.005416401	0.001145523	0.002687092	1	0.958658439	cognitive abilities	eqtl-a-ENSG00000265666	0.006998577	0.028230869	1.017770777	1.007023125	1.028633136	rs16965644; rs2715553	0.004250151
Inverse variance weighted	cognitive abilities	ubm-a-173	3	0.013696205	0.004226282	0.001192273	0.045585102	2	0.977465237	cognitive abilities	ubm-a-173	0.005412693	0.021979717	1.013790427	1.005427368	1.02222305	rs151417; rs1693568; rs2510445	0.004404192
Inverse variance weighted	cognitive abilities	eqtl-a-ENSG00000100197	2	0.012833099	0.003963305	0.001203795	0.030278558	1	0.861859686	cognitive abilities	eqtl-a-ENSG00000100197	0.005065022	0.020601177	1.012915797	1.005077871	1.020814846	rs4822102; rs9623543	0.004428611
Inverse variance weighted	cognitive abilities	eqtl-a-ENSG00000157551	3	0.007296168	0.002261191	0.001252298	0.313194386	2	0.855048409	cognitive abilities	eqtl-a-ENSG00000157551	0.002864234	0.011728103	1.00732285	1.00286834	1.011797146	rs2836267; rs8078723; rs9977179	0.004581236
Inverse variance weighted	cognitive abilities	eqtl-a-ENSG00000119487	2	-0.01713283	0.005319441	0.001278355	0.25266908	1	0.615201935	cognitive abilities	eqtl-a-ENSG00000119487	-0.027558935	-0.006706726	0.983013102	0.972817348	0.993315714	rs509753; rs7031788	0.004663495
Inverse variance weighted	cognitive abilities	eqtl-a-ENSG00000060688	4	0.011822384	0.003679079	0.001311693	3.350166636	3	0.340721194	cognitive abilities	eqtl-a-ENSG00000060688	0.00461139	0.019033378	1.011892545	1.004622039	1.019215668	rs10914267; rs4949373; rs4949410; rs6687993	0.004758532
Inverse variance weighted	cognitive abilities	met-c-889	3	0.027155993	0.008493143	0.001386714	2.51683544	2	0.284103202	cognitive abilities	met-c-889	0.010509433	0.043802552	1.027528077	1.010564851	1.044776046	rs16996148; rs486394; rs579674	0.005016755
Inverse variance weighted	cognitive abilities	eqtl-a-ENSG00000101197	2	0.017767844	0.005561965	0.001400606	0.555653866	1	0.456016686	cognitive abilities	eqtl-a-ENSG00000101197	0.006866392	0.028669296	1.017926632	1.00689002	1.029084216	rs2427492; rs6010853	0.005039093
Inverse variance weighted	cognitive abilities	ubm-b-1557	2	-0.033260784	0.010409692	0.001397462	0.097467438	1	0.754890239	cognitive abilities	ubm-b-1557	-0.053663779	-0.012857788	0.967286274	0.947750706	0.98722452	rs10782438; rs13143980	0.005039093
Inverse variance weighted	cognitive abilities	eqtl-a-ENSG00000118965	3	0.019443454	0.006092327	0.001415527	1.389748965	2	0.499137094	cognitive abilities	eqtl-a-ENSG00000118965	0.007502494	0.031384414	1.019633709	1.007530708	1.031882098	rs13019569; rs17697743; rs6734005	0.005078786
Inverse variance weighted	cognitive abilities	eqtl-a-ENSG00000127946	3	0.011606294	0.003640936	0.001433981	0.41450048	2	0.812816225	cognitive abilities	eqtl-a-ENSG00000127946	0.004470059	0.018742528	1.011673908	1.004480064	1.018919272	rs1167832; rs3757598; rs42184	0.005116884
Inverse variance weighted	cognitive abilities	eqtl-a-ENSG00000250155	2	-0.014382495	0.00451462	0.001443743	1.606088271	1	0.205042543	cognitive abilities	eqtl-a-ENSG00000250155	-0.02323115	-0.00553384	0.985720439	0.977036616	0.994481443	rs7730843; rs9292665	0.005137681
Inverse variance weighted	cognitive abilities	eqtl-a-ENSG00000250742	2	0.007675041	0.002414247	0.001477527	0.555591375	1	0.456042019	cognitive abilities	eqtl-a-ENSG00000250742	0.002943116	0.012406965	1.007704569	1.002947451	1.012484251	rs2233921; rs7970400	0.005243614
Inverse variance weighted	cognitive abilities	eqtl-a-ENSG00000119673	2	-0.022007022	0.006961937	0.001572022	0.030583616	1	0.861172574	cognitive abilities	eqtl-a-ENSG00000119673	-0.035652419	-0.008361626	0.978233366	0.964975642	0.991673235	rs10131564; rs12890967	0.005548812
Inverse variance weighted	cognitive abilities	eqtl-a-ENSG00000052795	2	0.017492467	0.005535254	0.00157665	0.641130901	1	0.423301578	cognitive abilities	eqtl-a-ENSG00000052795	0.006643369	0.028341564	1.017646356	1.006665485	1.028747008	rs6536350; rs7671903	0.005550149
Inverse variance weighted	cognitive abilities	ebi-a-GCST007092	7	-0.021392733	0.006772115	0.001583418	3.43773902	6	0.752233979	cognitive abilities	ebi-a-GCST007092	-0.034666077	-0.008119388	0.978834469	0.965927908	0.991913485	rs11105466; rs143384; rs2299285; rs2820443; rs2953013; rs4630744; rs9977881	0.005558988
Inverse variance weighted	cognitive abilities	ubm-b-644	3	0.040813133	0.012941937	0.001612938	3.00349684	2	0.222740376	cognitive abilities	ubm-b-644	0.015446937	0.066179329	1.041657436	1.015566857	1.068418299	rs13238389; rs2629542; rs9301142	0.005647447
Inverse variance weighted	cognitive abilities	eqtl-a-ENSG00000251129	2	-0.022836264	0.007248489	0.001629989	0.721977282	1	0.39549609	cognitive abilities	eqtl-a-ENSG00000251129	-0.037043302	-0.008629226	0.97742251	0.963634407	0.991407899	rs17080642; rs7669901	0.005691887
Inverse variance weighted	cognitive abilities	eqtl-a-ENSG00000134824	6	0.003719644	0.001185658	0.001705717	4.599325664	5	0.466704979	cognitive abilities	eqtl-a-ENSG00000134824	0.001395753	0.006043534	1.00372657	1.001396728	1.006061833	rs12277563; rs174541; rs2071213; rs2235093; rs740006; rs7942717	0.005899816
Inverse variance weighted	cognitive abilities	eqtl-a-ENSG00000143702	2	-0.027352885	0.008725824	0.001720269	0.176286177	1	0.674584462	cognitive abilities	eqtl-a-ENSG00000143702	-0.044455499	-0.010250271	0.973017817	0.956518165	0.989802084	rs12021907; rs4658403	0.005927891
Inverse variance weighted	cognitive abilities	ubm-b-400	3	0.046110355	0.014735412	0.001752707	3.178481912	2	0.204080459	cognitive abilities	ubm-b-400	0.017228947	0.074991763	1.047189967	1.017378221	1.077875272	rs181288; rs751991; rs9915626	0.005992239
Inverse variance weighted	cognitive abilities	eqtl-a-ENSG00000155438	2	0.007777638	0.002492101	0.001802895	0.070142109	1	0.791129982	cognitive abilities	eqtl-a-ENSG00000155438	0.00289312	0.012662155	1.007807962	1.002897309	1.01274266	rs1056014; rs11679195	0.006121279
Inverse variance weighted	cognitive abilities	ebi-a-GCST90060189	2	-0.028266394	0.009057849	0.001804512	1.073742343	1	0.300101667	cognitive abilities	ebi-a-GCST90060189	-0.046019778	-0.01051301	0.972129363	0.955023074	0.989542059	rs15285; rs17145750	0.006121279
Inverse variance weighted	cognitive abilities	eqtl-a-ENSG00000163449	3	-0.007857114	0.002531826	0.001913507	1.874834387	2	0.391638055	cognitive abilities	eqtl-a-ENSG00000163449	-0.012819494	-0.002894734	0.992173672	0.987262326	0.997109451	rs3821114; rs6746802; rs828705	0.006407794
Inverse variance weighted	cognitive abilities	eqtl-a-ENSG00000135365	2	-0.018828911	0.006083721	0.001968353	1.130850164	1	0.28759407	cognitive abilities	eqtl-a-ENSG00000135365	-0.030753005	-0.006904818	0.981347245	0.969715059	0.993118965	rs1907002; rs2932512	0.006548863
Inverse variance weighted	cognitive abilities	ukb-a-107	7	-0.34962057	0.112968919	0.0019692	5.9973548	6	0.423486464	cognitive abilities	ukb-a-107	-0.57103965	-0.128201489	0.70495552	0.564937795	0.879676116	rs1171615; rs12641877; rs1463116; rs4693211; rs738408; rs7943154; rs938558	0.006548863
Inverse variance weighted	cognitive abilities	prot-a-1238	2	-0.009507457	0.00307427	0.001984178	0.019489805	1	0.888971384	cognitive abilities	prot-a-1238	-0.015533026	-0.003481888	0.990537596	0.984586989	0.996524166	rs601338; rs9411396	0.006576997
Inverse variance weighted	cognitive abilities	eqtl-a-ENSG00000076356	3	-0.020404701	0.006611358	0.002026574	0.309859756	2	0.856475233	cognitive abilities	eqtl-a-ENSG00000076356	-0.033362962	-0.007446439	0.979802066	0.967187443	0.992581217	rs17187463; rs3736963; rs3860297	0.006675959
Inverse variance weighted	cognitive abilities	ubm-b-2034	2	-0.043004393	0.013942959	0.002040256	0.513349806	1	0.473692335	cognitive abilities	ubm-b-2034	-0.070332593	-0.015676194	0.957907182	0.932083764	0.984446038	rs10112135; rs1862032	0.006678131
Inverse variance weighted	cognitive abilities	eqtl-a-ENSG00000006194	2	0.015124789	0.004912169	0.002076653	0.013542403	1	0.907357859	cognitive abilities	eqtl-a-ENSG00000006194	0.005496938	0.02475264	1.015239748	1.005512074	1.02506153	rs1532331; rs17684522	0.006765329
Inverse variance weighted	cognitive abilities	eqtl-a-ENSG00000134765	2	0.019879465	0.006458518	0.002083789	0.904777983	1	0.341503781	cognitive abilities	eqtl-a-ENSG00000134765	0.007220771	0.03253816	1.020078378	1.007246903	1.033073315	rs11556924; rs1658097	0.006769723
Inverse variance weighted	cognitive abilities	met-d-M_HDL_L	29	0.014852429	0.004831485	0.002111441	40.11664309	28	0.064562274	cognitive abilities	met-d-M_HDL_L	0.00538272	0.024322139	1.014963275	1.005397233	1.024620335	rs1077835; rs10838687; rs11789603; rs11895352; rs12127701; rs12963212; rs1321257; rs1367117; rs15285; rs1779823; rs17821298; rs185481; rs1875236; rs2043085; rs2176040; rs235314; rs2642438; rs2792735; rs283; rs289703; rs291040; rs4239651; rs4240624; rs6586891; rs7133378; rs7229377; rs7956099; rs8044804; rs838876	0.006808746
Inverse variance weighted	cognitive abilities	eqtl-a-ENSG00000185800	2	0.019011668	0.006192594	0.00214012	0.047113946	1	0.828163557	cognitive abilities	eqtl-a-ENSG00000185800	0.006874183	0.031149153	1.019193541	1.006897865	1.031639365	rs16980091; rs3810327	0.006833734
Inverse variance weighted	cognitive abilities	ubm-b-1515	4	0.028135656	0.009164348	0.002139722	2.536732248	3	0.468689303	cognitive abilities	ubm-b-1515	0.010173534	0.046097779	1.028535202	1.01022546	1.047176797	rs7216587; rs7766042; rs911547; rs9608859	0.006833734
Inverse variance weighted	cognitive abilities	ubm-b-491	3	0.045960392	0.014967148	0.002135208	3.279293019	2	0.194048624	cognitive abilities	ubm-b-491	0.016624781	0.075296002	1.047032939	1.016763742	1.078203254	rs181288; rs751991; rs9915626	0.006833734
Inverse variance weighted	cognitive abilities	eqtl-a-ENSG00000178852	2	-0.008370331	0.00273309	0.002194317	0.000247376	1	0.987451235	cognitive abilities	eqtl-a-ENSG00000178852	-0.013727188	-0.003013474	0.991664603	0.986366601	0.996991062	rs12600865; rs2317676	0.006989702
Inverse variance weighted	cognitive abilities	eqtl-a-ENSG00000170876	2	-0.015616951	0.005118579	0.002280561	0.058597446	1	0.808726627	cognitive abilities	eqtl-a-ENSG00000170876	-0.025649366	-0.005584535	0.984504362	0.974676784	0.99443103	rs2733584; rs6798807	0.007246747
Inverse variance weighted	cognitive abilities	ubm-b-323	2	0.064966855	0.021314662	0.002303783	2.599725147	1	0.10688225	cognitive abilities	ubm-b-323	0.023190118	0.106743592	1.067123654	1.0234611	1.112648926	rs2664303; rs3916222	0.007302769
Inverse variance weighted	cognitive abilities	met-c-950	2	0.032760281	0.010752711	0.002313689	1.404761936	1	0.235927892	cognitive abilities	met-c-950	0.011684967	0.053835595	1.033302807	1.011753502	1.055311089	rs16996148; rs579674	0.00731641
Inverse variance weighted	cognitive abilities	finn-b-K11_COELIAC	2	0.008030265	0.002636724	0.002322576	0.874047235	1	0.349837294	cognitive abilities	finn-b-K11_COELIAC	0.002862287	0.013198243	1.008062594	1.002866387	1.013285724	rs13093110; rs2143404	0.007326773
Inverse variance weighted	cognitive abilities	ubm-b-1676	4	0.028973927	0.009520738	0.002340427	0.434915924	3	0.932938885	cognitive abilities	ubm-b-1676	0.01031328	0.047634574	1.029397755	1.010366645	1.048787331	rs13233322; rs266421; rs2843146; rs994004	0.00734759
Inverse variance weighted	cognitive abilities	ubm-b-522	2	-0.044125743	0.014496526	0.002335452	0.387121383	1	0.533816419	cognitive abilities	ubm-b-522	-0.072538933	-0.015712552	0.956833635	0.930029537	0.984410246	rs7785176; rs7932863	0.00734759
Inverse variance weighted	cognitive abilities	ubm-b-310	2	0.037312542	0.012285555	0.002388609	0.033129276	1	0.855571352	cognitive abilities	ubm-b-310	0.013232853	0.06139223	1.038017394	1.013320795	1.063315897	rs6869935; rs842370	0.007480872
Inverse variance weighted	cognitive abilities	ebi-a-GCST90092898	24	0.014806036	0.004878866	0.002407518	35.08972592	23	0.050958227	cognitive abilities	ebi-a-GCST90092898	0.005243459	0.024368613	1.014916188	1.00525723	1.024667954	rs1077835; rs10838687; rs11789603; rs11895352; rs12963212; rs1367117; rs15285; rs17240566; rs17821298; rs185481; rs2043085; rs2176040; rs235314; rs2642438; rs283; rs289703; rs289719; rs291040; rs4239651; rs4240624; rs6586891; rs7133378; rs7241918; rs7956099	0.007522053
Inverse variance weighted	cognitive abilities	prot-a-522	2	0.007587799	0.002501966	0.002423483	0.393347808	1	0.53054488	cognitive abilities	prot-a-522	0.002683946	0.012491652	1.007616659	1.002687551	1.012569998	rs12092294; rs6695321	0.007535879
Inverse variance weighted	cognitive abilities	met-c-845	4	-0.007465379	0.002463582	0.002443154	2.846060516	3	0.415973557	cognitive abilities	met-c-845	-0.012294	-0.002636758	0.992562417	0.987781262	0.997366715	rs174547; rs17762402; rs198476; rs740006	0.007579002
Inverse variance weighted	cognitive abilities	eqtl-a-ENSG00000138433	2	-0.012587235	0.004158687	0.002472123	1.844033378	1	0.174478946	cognitive abilities	eqtl-a-ENSG00000138433	-0.020738261	-0.004436208	0.987491653	0.979475298	0.995573617	rs10930659; rs6736532	0.007634972
Inverse variance weighted	cognitive abilities	eqtl-a-ENSG00000144712	3	-0.02652889	0.008771168	0.002489983	3.893307193	2	0.142750976	cognitive abilities	eqtl-a-ENSG00000144712	-0.04372038	-0.0093374	0.97381991	0.957221578	0.990706058	rs2972164; rs310757; rs5746154	0.007669618
Inverse variance weighted	cognitive abilities	ubm-b-1931	6	0.017282551	0.00572736	0.002548335	4.846390983	5	0.434913206	cognitive abilities	ubm-b-1931	0.006056926	0.028508177	1.017432759	1.006075306	1.028918424	rs13112198; rs6000991; rs7216587; rs7284531; rs7289095; rs9608859	0.007830882
Inverse variance weighted	cognitive abilities	eqtl-a-ENSG00000130202	3	-0.00571854	0.001896023	0.00256073	1.678908593	2	0.431946174	cognitive abilities	eqtl-a-ENSG00000130202	-0.009434745	-0.002002335	0.994297779	0.990609622	0.997999668	rs10119; rs12150959; rs4803759	0.007850502
Inverse variance weighted	cognitive abilities	ubm-b-299	2	0.059949645	0.019901434	0.002592524	2.233554371	1	0.135042874	cognitive abilities	ubm-b-299	0.020942834	0.098956455	1.061783079	1.021163674	1.104018224	rs2664303; rs2741454	0.007910832
Inverse variance weighted	cognitive abilities	ubm-b-336	2	0.038224586	0.012705813	0.002625988	0.702231815	1	0.402034787	cognitive abilities	ubm-b-336	0.013321192	0.063127979	1.038964543	1.013410315	1.065163149	rs4901902; rs6842150	0.007994266
Inverse variance weighted	cognitive abilities	eqtl-a-ENSG00000170340	2	0.022518547	0.007488752	0.002638549	1.131985073	1	0.287352315	cognitive abilities	eqtl-a-ENSG00000170340	0.007840593	0.037196502	1.022774004	1.007871411	1.037896949	rs10496099; rs4428007	0.008013826
Inverse variance weighted	cognitive abilities	eqtl-a-ENSG00000178952	2	-0.014689189	0.004889969	0.00266505	1.394683001	1	0.237615842	cognitive abilities	eqtl-a-ENSG00000178952	-0.024273528	-0.00510485	0.985418171	0.976018705	0.994908157	rs9923341; rs9938394	0.008075535
Inverse variance weighted	cognitive abilities	ebi-a-GCST90002299	12	-0.011011476	0.003667075	0.002675122	13.5903401	11	0.256495771	cognitive abilities	ebi-a-GCST90002299	-0.018198942	-0.003824009	0.989048929	0.981965659	0.996183293	rs1119376; rs11631974; rs13022407; rs16849519; rs16917546; rs16943064; rs2210366; rs2797288; rs372902; rs6766191; rs6920211; rs695137	0.008087289
Inverse variance weighted	cognitive abilities	eqtl-a-ENSG00000088205	3	0.014650757	0.00488289	0.002696011	1.746135687	2	0.417668241	cognitive abilities	eqtl-a-ENSG00000088205	0.005080292	0.024221221	1.014758605	1.005093219	1.024516938	rs17507637; rs17512698; rs2422099	0.008098943
Inverse variance weighted	cognitive abilities	eqtl-a-ENSG00000103184	5	0.018955891	0.006316203	0.002689594	6.658891257	4	0.155050234	cognitive abilities	eqtl-a-ENSG00000103184	0.006576133	0.031335649	1.019136695	1.006597804	1.031831779	rs10876550; rs1434282; rs342296; rs4786563; rs741165	0.008098943
Inverse variance weighted	cognitive abilities	eqtl-a-ENSG00000100647	2	0.020844783	0.006953873	0.002721334	0.722566506	1	0.395303337	cognitive abilities	eqtl-a-ENSG00000100647	0.007215192	0.034474374	1.021063553	1.007241284	1.035075503	rs3742902; rs8016334	0.008132864
Inverse variance weighted	cognitive abilities	ubm-b-1740	2	-0.041922459	0.013983416	0.002717463	0.065597688	1	0.797857827	cognitive abilities	ubm-b-1740	-0.069329954	-0.014514964	0.958944135	0.933018776	0.985589871	rs11191835; rs7218001	0.008132864
Inverse variance weighted	cognitive abilities	eqtl-a-ENSG00000127831	2	0.017613639	0.005879325	0.002736714	0.757954013	1	0.383969568	cognitive abilities	eqtl-a-ENSG00000127831	0.006090162	0.029137116	1.017769674	1.006108744	1.029565755	rs10876550; rs4674297	0.008160158
Inverse variance weighted	cognitive abilities	ukb-b-14147	6	-0.262622727	0.087771957	0.002770629	9.333435991	5	0.096481099	cognitive abilities	ukb-b-14147	-0.434655763	-0.090589692	0.769031978	0.647487518	0.913392407	rs10914678; rs11210177; rs1381287; rs279846; rs727644; rs9876664	0.008223729
Inverse variance weighted	cognitive abilities	eqtl-a-ENSG00000177613	5	-0.008515692	0.002846836	0.002778079	5.007756557	4	0.28650255	cognitive abilities	eqtl-a-ENSG00000177613	-0.01409549	-0.002935894	0.991520464	0.986003386	0.997068412	rs11000160; rs12252698; rs16921608; rs1937679; rs6480585	0.008227145
Inverse variance weighted	cognitive abilities	eqtl-a-ENSG00000134571	3	0.00327274	0.001095972	0.00282512	1.984024884	2	0.370829666	cognitive abilities	eqtl-a-ENSG00000134571	0.001124634	0.005420846	1.003278102	1.001125267	1.005435566	rs10838810; rs2305280; rs4752845	0.008347527
Inverse variance weighted	cognitive abilities	ubm-b-1373	4	-0.027503473	0.009213195	0.002833684	4.075392175	3	0.253437375	cognitive abilities	ubm-b-1373	-0.045561335	-0.009445611	0.972871304	0.955460998	0.990598858	rs10043829; rs13132853; rs2150879; rs2979792	0.008353932
Inverse variance weighted	cognitive abilities	eqtl-a-ENSG00000049167	2	-0.026453844	0.008874424	0.00287395	2.543102484	1	0.110776925	cognitive abilities	eqtl-a-ENSG00000049167	-0.043847716	-0.009059972	0.973892993	0.957099697	0.990980946	rs1836542; rs27565	0.008453555
Inverse variance weighted	cognitive abilities	eqtl-a-ENSG00000114354	5	0.004750875	0.001595375	0.002902266	2.772327451	4	0.596618866	cognitive abilities	eqtl-a-ENSG00000114354	0.001623939	0.00787781	1.004762178	1.001625259	1.007908922	rs11922527; rs13073439; rs13074729; rs6777810; rs9840637	0.00850807
Inverse variance weighted	cognitive abilities	met-a-746	2	-0.027253054	0.00915281	0.002905513	0.530684385	1	0.466319272	cognitive abilities	met-a-746	-0.045192561	-0.009313548	0.97311496	0.955813412	0.990729689	rs10278040; rs4149056	0.00850807
Inverse variance weighted	cognitive abilities	eqtl-a-ENSG00000026652	4	-0.010166721	0.003415344	0.002912944	0.39737294	3	0.940784648	cognitive abilities	eqtl-a-ENSG00000026652	-0.016860795	-0.003472648	0.989884785	0.983280553	0.996533375	rs1125640; rs1375493; rs6455707; rs7742583	0.008510748
Inverse variance weighted	cognitive abilities	eqtl-a-ENSG00000002726	4	0.006253297	0.002107409	0.003004351	3.193091946	3	0.362801546	cognitive abilities	eqtl-a-ENSG00000002726	0.002122777	0.010383818	1.00627289	1.002125031	1.010437917	rs10275200; rs11761679; rs2301257; rs9657894	0.008642473
Inverse variance weighted	cognitive abilities	eqtl-a-ENSG00000162881	3	0.017329576	0.005837008	0.002988539	0.91554448	2	0.632691562	cognitive abilities	eqtl-a-ENSG00000162881	0.005889041	0.028770112	1.017480605	1.005906415	1.029187969	rs11689842; rs13395650; rs4328821	0.008642473
Inverse variance weighted	cognitive abilities	prot-a-540	5	0.002031673	0.000684594	0.003000316	1.754832202	4	0.780734853	cognitive abilities	prot-a-540	0.000689869	0.003373477	1.002033738	1.000690107	1.003379174	rs10920581; rs12125460; rs2486067; rs6698262; rs884209	0.008642473
Inverse variance weighted	cognitive abilities	ukb-d-30740_raw	11	-0.035789081	0.012055853	0.002991536	12.83337916	10	0.23313758	cognitive abilities	ukb-d-30740_raw	-0.059418552	-0.012159609	0.964843776	0.94231228	0.98791402	rs10184004; rs11039165; rs11708067; rs11709386; rs1574285; rs16856252; rs231362; rs3802177; rs572411; rs6767073; rs7766070	0.008642473
Inverse variance weighted	cognitive abilities	eqtl-a-ENSG00000140386	4	0.006971281	0.00235011	0.003013439	0.939371544	3	0.815917635	cognitive abilities	eqtl-a-ENSG00000140386	0.002365065	0.011577496	1.006995636	1.002367864	1.011644774	rs16967858; rs3936040; rs3991319; rs8023571	0.008649563
Inverse variance weighted	cognitive abilities	eqtl-a-ENSG00000143153	4	0.009227419	0.003112683	0.003032159	0.377927444	3	0.94476346	cognitive abilities	eqtl-a-ENSG00000143153	0.003126561	0.015328277	1.009270123	1.003131454	1.015446357	rs10919028; rs12138982; rs1320969; rs4142001	0.008684211
Inverse variance weighted	cognitive abilities	eqtl-a-ENSG00000149262	5	-0.003442819	0.001163501	0.00308622	3.304486507	4	0.508221725	cognitive abilities	eqtl-a-ENSG00000149262	-0.005723281	-0.001162357	0.9965631	0.994293065	0.998838318	rs11237385; rs1793336; rs3018160; rs4945244; rs7930865	0.0088197
Inverse variance weighted	cognitive abilities	ieu-a-271	28	0.005333126	0.001803251	0.00310139	21.21640356	27	0.776049171	cognitive abilities	ieu-a-271	0.001798754	0.008867499	1.005347373	1.001800372	1.008906932	rs1008084; rs10484494; rs11758776; rs11968166; rs17639758; rs2070265; rs2075672; rs228921; rs3829290; rs4890633; rs5749446; rs5756492; rs590856; rs6912200; rs6914805; rs7155454; rs732716; rs736661; rs737092; rs741702; rs7615316; rs7776054; rs888424; rs901683; rs9349204; rs9349211; rs9494102; rs9494149	0.008843701
Inverse variance weighted	cognitive abilities	eqtl-a-ENSG00000112210	2	-0.006683543	0.002261841	0.003127576	0.022161139	1	0.88165923	cognitive abilities	eqtl-a-ENSG00000112210	-0.011116751	-0.002250334	0.993338742	0.988944811	0.997752196	rs16888192; rs9396255	0.008898941
Inverse variance weighted	cognitive abilities	eqtl-a-ENSG00000244405	2	-0.008783895	0.00297546	0.003156067	1.18657806	1	0.27602089	cognitive abilities	eqtl-a-ENSG00000244405	-0.014615796	-0.002951994	0.991254571	0.985490496	0.997052359	rs4234589; rs9877031	0.008960487
Inverse variance weighted	cognitive abilities	eqtl-a-ENSG00000182134	4	0.005649682	0.001917899	0.003221563	2.608915899	3	0.455928618	cognitive abilities	eqtl-a-ENSG00000182134	0.001890599	0.009408765	1.005665672	1.001892388	1.009453166	rs6587622; rs908922; rs939595; rs969359	0.009126598
Inverse variance weighted	cognitive abilities	eqtl-a-ENSG00000053900	3	-0.003876529	0.001318323	0.00327683	1.504721556	2	0.471252715	cognitive abilities	eqtl-a-ENSG00000053900	-0.006460443	-0.001292616	0.996130975	0.993560381	0.998708219	rs10001797; rs16876855; rs1996183	0.009243066
Inverse variance weighted	cognitive abilities	ubm-a-2652	3	0.007291816	0.00248134	0.00329634	0.0709451	2	0.965149227	cognitive abilities	ubm-a-2652	0.002428389	0.012155243	1.007318466	1.00243134	1.012229418	rs151417; rs2510445; rs7617509	0.009278062
Inverse variance weighted	cognitive abilities	eqtl-a-ENSG00000204136	5	0.004981415	0.001696339	0.003318653	2.576173213	4	0.631049684	cognitive abilities	eqtl-a-ENSG00000204136	0.001656591	0.008306238	1.004993843	1.001657964	1.008340831	rs10760158; rs10984946; rs13295882; rs592286; rs7045045	0.009320777
Inverse variance weighted	cognitive abilities	eqtl-a-ENSG00000165392	2	-0.007016653	0.002394158	0.003381558	0.183631816	1	0.668270516	cognitive abilities	eqtl-a-ENSG00000165392	-0.011709203	-0.002324104	0.993007906	0.988359083	0.997678594	rs1532331; rs4733225	0.009477071
Inverse variance weighted	cognitive abilities	eqtl-a-ENSG00000025772	5	-0.008994256	0.003073317	0.003427297	6.182973989	4	0.185894026	cognitive abilities	eqtl-a-ENSG00000025772	-0.015017956	-0.002970555	0.991046072	0.985094251	0.997033853	rs2273357; rs2743275; rs6017418; rs6876; rs736823	0.009584691
Inverse variance weighted	cognitive abilities	eqtl-a-ENSG00000115602	2	0.008955328	0.003071947	0.00355465	0.022852816	1	0.879840447	cognitive abilities	eqtl-a-ENSG00000115602	0.002934312	0.014976344	1.008995547	1.002938621	1.015089051	rs2058660; rs4141634	0.009856419
Inverse variance weighted	cognitive abilities	eqtl-a-ENSG00000188322	2	-0.022809847	0.007854021	0.003681628	0.755363194	1	0.384783506	cognitive abilities	eqtl-a-ENSG00000188322	-0.038203728	-0.007415967	0.97744833	0.96251683	0.992611463	rs205358; rs205407	0.010143895
Inverse variance weighted	cognitive abilities	ukb-b-4733	6	-0.162919912	0.056140378	0.003707772	10.80122309	5	0.055466735	cognitive abilities	ukb-b-4733	-0.272955052	-0.052884772	0.849659233	0.761126998	0.948489298	rs10263046; rs10759941; rs1491905; rs3733385; rs607987; rs714027	0.010194422
Inverse variance weighted	cognitive abilities	eqtl-a-ENSG00000168653	3	0.007431265	0.002567458	0.003798765	0.147407889	2	0.928946673	cognitive abilities	eqtl-a-ENSG00000168653	0.002399048	0.012463481	1.007458945	1.002401928	1.012541474	rs12046969; rs477913; rs9438994	0.010379053
Inverse variance weighted	cognitive abilities	eqtl-a-ENSG00000175445	5	0.005207645	0.00180065	0.003826865	7.403075495	4	0.116059985	cognitive abilities	eqtl-a-ENSG00000175445	0.001678371	0.008736919	1.005221228	1.00167978	1.008775198	rs1492639; rs17489871; rs255; rs6586878; rs7005359	0.010433998
Inverse variance weighted	cognitive abilities	eqtl-a-ENSG00000078747	3	0.00960765	0.003325008	0.003858408	2.263245372	2	0.3225095	cognitive abilities	eqtl-a-ENSG00000078747	0.003090634	0.016124666	1.009653951	1.003095415	1.01625537	rs1205344; rs6060240; rs6060355	0.010497372
Inverse variance weighted	cognitive abilities	ebi-a-GCST90060191	2	-0.030998079	0.010736854	0.003888441	1.344367539	1	0.24626521	cognitive abilities	ebi-a-GCST90060191	-0.052042312	-0.009953846	0.969477435	0.949288699	0.990095529	rs1051921; rs13702	0.010514086
Inverse variance weighted	cognitive abilities	eqtl-a-ENSG00000175575	4	-0.005854743	0.002028559	0.003899758	1.10422304	3	0.776054724	cognitive abilities	eqtl-a-ENSG00000175575	-0.009830719	-0.001878767	0.994162363	0.990217445	0.998122997	rs11235933; rs11236088; rs682229; rs7130689	0.010522899
Inverse variance weighted	cognitive abilities	eqtl-a-ENSG00000172037	2	0.015915158	0.005519253	0.00393194	0.46034274	1	0.497463837	cognitive abilities	eqtl-a-ENSG00000172037	0.005097422	0.026732894	1.016042479	1.005110436	1.027093423	rs16978075; rs4917017	0.010566076
Inverse variance weighted	cognitive abilities	prot-a-2665	3	-0.007880617	0.002732875	0.003931125	1.45986257	2	0.481942106	cognitive abilities	prot-a-2665	-0.013237052	-0.002524182	0.992150354	0.986850173	0.997479001	rs12554449; rs3124758; rs7030248	0.010566076
Inverse variance weighted	cognitive abilities	ubm-b-1788	4	-0.024941369	0.008657222	0.003964286	2.395479359	3	0.494476693	cognitive abilities	ubm-b-1788	-0.041909525	-0.007973213	0.975367097	0.958956538	0.992058489	rs10883931; rs12919133; rs13164785; rs6484437	0.010609338
Inverse variance weighted	cognitive abilities	ukb-a-200	2	0.421319852	0.146449381	0.004016061	1.689434309	1	0.193675556	cognitive abilities	ukb-a-200	0.134279065	0.708360639	1.523971646	1.143711945	2.030659545	rs11039130; rs4526367	0.010725921
Inverse variance weighted	cognitive abilities	met-c-863	3	0.017744038	0.006176534	0.004068327	1.099857938	2	0.576990793	cognitive abilities	met-c-863	0.005638031	0.029850044	1.017902398	1.005653955	1.030300023	rs11648622; rs152828; rs9302635	0.010843336
Inverse variance weighted	cognitive abilities	ebi-a-GCST90001719	12	0.005305404	0.001852121	0.004176647	16.901524	11	0.110822422	cognitive abilities	ebi-a-GCST90001719	0.001675248	0.008935561	1.005319503	1.001676652	1.008975602	rs107402; rs11704158; rs138464; rs4507196; rs4821656; rs5758727; rs6001697; rs7292838; rs735537; rs737724; rs950553; rs9623081	0.01108679
Inverse variance weighted	cognitive abilities	eqtl-a-ENSG00000104320	3	0.019934926	0.006968948	0.004229256	3.260206683	2	0.195909328	cognitive abilities	eqtl-a-ENSG00000104320	0.006275788	0.033594063	1.020134953	1.006295522	1.034164716	rs12675931; rs16904279; rs2665636	0.011203668
Inverse variance weighted	cognitive abilities	finn-b-J10_LOWCHRON	11	-0.011704349	0.004096768	0.004277048	4.610500649	10	0.915634316	cognitive abilities	finn-b-J10_LOWCHRON	-0.019734014	-0.003674683	0.988363881	0.980459427	0.996332061	rs12098603; rs12441344; rs12935657; rs1438673; rs17293632; rs3939286; rs6894249; rs827631; rs847; rs9327537; rs962993	0.011307337
Inverse variance weighted	cognitive abilities	eqtl-a-ENSG00000188690	8	-0.004157274	0.001459447	0.00439223	3.136843544	7	0.872061017	cognitive abilities	eqtl-a-ENSG00000188690	-0.007017791	-0.001296757	0.995851356	0.993006776	0.998704084	rs11244859; rs1278282; rs1551679; rs1676726; rs2366341; rs2927510; rs3812684; rs4962328	0.011565026
Inverse variance weighted	cognitive abilities	eqtl-a-ENSG00000116698	3	-0.004092757	0.001437868	0.004421556	0.434873258	2	0.80457859	cognitive abilities	eqtl-a-ENSG00000116698	-0.006910978	-0.001274537	0.995915607	0.993112848	0.998726275	rs10911305; rs11586699; rs2767314	0.011595485
Inverse variance weighted	cognitive abilities	ubm-b-198	3	0.029975097	0.010529501	0.004416486	0.328026181	2	0.848730912	cognitive abilities	ubm-b-198	0.009337276	0.050612919	1.030428873	1.009381004	1.051915638	rs1316330; rs6060976; rs9914273	0.011595485
Inverse variance weighted	cognitive abilities	eqtl-a-ENSG00000183741	5	-0.009845007	0.003461354	0.004451409	7.598566245	4	0.107440662	cognitive abilities	eqtl-a-ENSG00000183741	-0.016629261	-0.003060752	0.990203297	0.983508242	0.996943927	rs1569646; rs5757275; rs760481; rs79502; rs9306330	0.01165038
Inverse variance weighted	cognitive abilities	eqtl-a-ENSG00000182240	4	0.012801658	0.004517113	0.004596426	2.397903266	3	0.494025048	cognitive abilities	eqtl-a-ENSG00000182240	0.003948116	0.021655199	1.01288395	1.00395592	1.021891374	rs2837919; rs3787938; rs746063; rs914165	0.011965815
Inverse variance weighted	cognitive abilities	eqtl-a-ENSG00000241043	2	-0.018534396	0.006544618	0.004625699	0.095784045	1	0.756948836	cognitive abilities	eqtl-a-ENSG00000241043	-0.031361847	-0.005706946	0.98163631	0.969124835	0.994309308	rs5005316; rs7874068	0.011974164
Inverse variance weighted	cognitive abilities	ukb-a-476	3	-0.212403851	0.075009316	0.004630132	0.660922981	2	0.718592033	cognitive abilities	ukb-a-476	-0.35942211	-0.065385592	0.808638063	0.698079623	0.936706208	rs143384; rs3892354; rs4775006	0.011974164
Inverse variance weighted	cognitive abilities	eqtl-a-ENSG00000136250	6	0.003123728	0.001103977	0.004661737	2.557602555	5	0.767796121	cognitive abilities	eqtl-a-ENSG00000136250	0.000959934	0.005287522	1.003128612	1.000960395	1.005301526	rs1017148; rs10229449; rs13307569; rs2392465; rs4077339; rs6945203	0.012032073
Inverse variance weighted	cognitive abilities	eqtl-a-ENSG00000128891	4	0.00509938	0.001803083	0.004681857	2.580122721	3	0.460984952	cognitive abilities	eqtl-a-ENSG00000128891	0.001565338	0.008633422	1.005112404	1.001566563	1.008670797	rs2412511; rs4575496; rs4923889; rs7172195	0.012043064
Inverse variance weighted	cognitive abilities	eqtl-a-ENSG00000131849	2	-0.006796839	0.0024052	0.00471489	0.008404247	1	0.926956517	cognitive abilities	eqtl-a-ENSG00000131849	-0.01151103	-0.002082647	0.993226207	0.988554968	0.99791952	rs2278497; rs2289143	0.012050189
Inverse variance weighted	cognitive abilities	eqtl-a-ENSG00000240890	2	0.01864301	0.00659601	0.00470734	0.158502002	1	0.690539448	cognitive abilities	eqtl-a-ENSG00000240890	0.00571483	0.03157119	1.018817876	1.005731191	1.032074847	rs12638395; rs6776932	0.012050189
Inverse variance weighted	cognitive abilities	eqtl-a-ENSG00000146776	2	0.026762869	0.009475672	0.004737263	0.028080319	1	0.866920133	cognitive abilities	eqtl-a-ENSG00000146776	0.008190552	0.045335185	1.027124211	1.008224187	1.046378531	rs12705317; rs2240474	0.012083721
Inverse variance weighted	cognitive abilities	eqtl-a-ENSG00000115137	2	-0.007538145	0.002671553	0.004777969	0.002970078	1	0.956538064	cognitive abilities	eqtl-a-ENSG00000115137	-0.012774389	-0.002301901	0.992490196	0.987306857	0.997700747	rs4146916; rs6756785	0.012163796
Inverse variance weighted	cognitive abilities	ubm-b-1487	5	-0.024799684	0.008796226	0.004812026	1.960990711	4	0.742933781	cognitive abilities	ubm-b-1487	-0.042040287	-0.007559081	0.975505302	0.958831151	0.992469417	rs10510025; rs11078050; rs3776089; rs4558964; rs6006108	0.012226665
Inverse variance weighted	cognitive abilities	eqtl-a-ENSG00000128203	3	-0.008843268	0.003139841	0.004855463	2.818647	2	0.244308502	cognitive abilities	eqtl-a-ENSG00000128203	-0.014997357	-0.002689179	0.991195719	0.985114544	0.997314434	rs1000815; rs12169970; rs5752349	0.012313077
Inverse variance weighted	cognitive abilities	eqtl-a-ENSG00000095321	6	-0.003304562	0.001176947	0.004989053	4.076665751	5	0.538431648	cognitive abilities	eqtl-a-ENSG00000095321	-0.005611379	-0.000997745	0.996700892	0.994404335	0.999002752	rs1129169; rs12551834; rs17455845; rs2541164; rs3896594; rs927927	0.012591397
Inverse variance weighted	cognitive abilities	eqtl-a-ENSG00000113068	3	0.015164854	0.005410041	0.005061489	3.514117427	2	0.172551642	cognitive abilities	eqtl-a-ENSG00000113068	0.004561174	0.025768535	1.015280424	1.004571592	1.026103413	rs12187444; rs17286571; rs2436389	0.012591397
Inverse variance weighted	cognitive abilities	eqtl-a-ENSG00000137815	2	0.010012985	0.003566419	0.004991626	0.16861436	1	0.681346217	cognitive abilities	eqtl-a-ENSG00000137815	0.003022803	0.017003168	1.010063283	1.003027377	1.017148544	rs1942; rs7166556	0.012591397
Inverse variance weighted	cognitive abilities	eqtl-a-ENSG00000163687	3	0.012473998	0.004450096	0.005061626	0.706121086	2	0.702534658	cognitive abilities	eqtl-a-ENSG00000163687	0.003751811	0.021196186	1.012552123	1.003758858	1.02142242	rs1982759; rs2176082; rs839223	0.012591397
Inverse variance weighted	cognitive abilities	eqtl-a-ENSG00000198156	2	-0.029417703	0.010493842	0.005057786	2.323832732	1	0.12740576	cognitive abilities	eqtl-a-ENSG00000198156	-0.049985633	-0.008849773	0.971010786	0.951243091	0.991189271	rs2726034; rs929843	0.012591397
Inverse variance weighted	cognitive abilities	eqtl-a-ENSG00000233327	4	-0.0110151	0.003927356	0.005036169	1.509554029	3	0.680067027	cognitive abilities	eqtl-a-ENSG00000233327	-0.018712718	-0.003317482	0.989045344	0.981461278	0.996688015	rs12150494; rs17792462; rs4449005; rs8071574	0.012591397
Inverse variance weighted	cognitive abilities	eqtl-a-ENSG00000250673	4	-0.01003966	0.003580368	0.005045942	0.012456025	3	0.999631646	cognitive abilities	eqtl-a-ENSG00000250673	-0.017057182	-0.003022139	0.990010569	0.983087468	0.996982423	rs11100918; rs12513139; rs6817463; rs7661610	0.012591397
Inverse variance weighted	cognitive abilities	ieu-a-1183	4	-0.019772402	0.007053644	0.00506066	3.972065221	3	0.264496424	cognitive abilities	ieu-a-1183	-0.033597545	-0.005947259	0.98042179	0.966960585	0.994070391	rs10262192; rs1427829; rs4916723; rs9677504	0.012591397
Inverse variance weighted	cognitive abilities	ubm-b-703	5	-0.020602449	0.007342302	0.005016178	4.626953701	4	0.327758309	cognitive abilities	ubm-b-703	-0.034993361	-0.006211536	0.979608332	0.965611827	0.993807715	rs10851385; rs17314727; rs2279829; rs4681364; rs6668533	0.012591397
Inverse variance weighted	cognitive abilities	eqtl-a-ENSG00000175782	3	0.008573472	0.003060341	0.005086937	0.554809398	2	0.757747775	cognitive abilities	eqtl-a-ENSG00000175782	0.002575204	0.01457174	1.00861033	1.002578523	1.014678426	rs11608404; rs3817605; rs6581830	0.012630303
Inverse variance weighted	cognitive abilities	eqtl-a-ENSG00000120314	2	-0.004796168	0.001717825	0.005238313	0.385438747	1	0.534706788	cognitive abilities	eqtl-a-ENSG00000120314	-0.008163105	-0.001429232	0.995215315	0.991870123	0.998571788	rs1465691; rs801171	0.01283534
Inverse variance weighted	cognitive abilities	eqtl-a-ENSG00000164823	2	-0.018044566	0.006459248	0.005212466	0.727620013	1	0.393655724	cognitive abilities	eqtl-a-ENSG00000164823	-0.030704692	-0.005384439	0.982117263	0.969761909	0.994630031	rs2665636; rs39517	0.01283534
Inverse variance weighted	cognitive abilities	eqtl-a-ENSG00000177614	2	0.01204283	0.004311342	0.005217482	0.874576515	1	0.349691444	cognitive abilities	eqtl-a-ENSG00000177614	0.0035926	0.02049306	1.012115637	1.003599061	1.020704485	rs3761949; rs853467	0.01283534
Inverse variance weighted	cognitive abilities	eqtl-a-ENSG00000091490	3	0.007980374	0.002865096	0.005346548	1.846682469	2	0.397189718	cognitive abilities	eqtl-a-ENSG00000091490	0.002364785	0.013595963	1.008012302	1.002367584	1.013688808	rs12642988; rs13136448; rs6448413	0.013065121
Inverse variance weighted	cognitive abilities	eqtl-a-ENSG00000111652	2	-0.017352781	0.00623071	0.005352098	0.599255729	1	0.43886214	cognitive abilities	eqtl-a-ENSG00000111652	-0.029564972	-0.00514059	0.982796911	0.970867796	0.9948726	rs10774442; rs7980991	0.013065121
Inverse variance weighted	cognitive abilities	eqtl-a-ENSG00000124562	2	0.017133832	0.006170864	0.005493591	0.147826216	1	0.70062142	cognitive abilities	eqtl-a-ENSG00000124562	0.005038938	0.029228726	1.017281458	1.005051655	1.029660077	rs3800397; rs9380506	0.013360578
Inverse variance weighted	cognitive abilities	met-c-941	2	-0.018624892	0.006739815	0.005720033	1.238998402	1	0.265664174	cognitive abilities	met-c-941	-0.031834929	-0.005414855	0.981547479	0.968666468	0.994599779	rs12679834; rs17145750	0.013810199
Inverse variance weighted	cognitive abilities	eqtl-a-ENSG00000115159	2	0.016448075	0.005972193	0.005885203	0.450238247	1	0.502221836	cognitive abilities	eqtl-a-ENSG00000115159	0.004742577	0.028153573	1.016584089	1.00475384	1.028553631	rs10171648; rs11685195	0.014169318
Inverse variance weighted	cognitive abilities	eqtl-a-ENSG00000079246	2	-0.010112126	0.003673835	0.00591473	0.270647961	1	0.602897445	cognitive abilities	eqtl-a-ENSG00000079246	-0.017312843	-0.002911409	0.989938829	0.982836163	0.997092825	rs6718568; rs828910	0.014197685
Inverse variance weighted	cognitive abilities	eqtl-a-ENSG00000162692	2	0.006624205	0.002408035	0.005943612	0.14530555	1	0.703062528	cognitive abilities	eqtl-a-ENSG00000162692	0.001904457	0.011343954	1.006646194	1.001906272	1.01140854	rs3917010; rs816179	0.014197685
Inverse variance weighted	cognitive abilities	eqtl-a-ENSG00000173559	2	-0.018696413	0.006796591	0.005944056	0.787602659	1	0.374826014	cognitive abilities	eqtl-a-ENSG00000173559	-0.032017732	-0.005375095	0.98147728	0.968489409	0.994639325	rs13416906; rs6757799	0.014197685
Inverse variance weighted	cognitive abilities	ebi-a-GCST90016666	3	0.036125078	0.013155806	0.006033746	4.545188745	2	0.103044497	cognitive abilities	ebi-a-GCST90016666	0.010339698	0.061910457	1.036785517	1.010393337	1.063867079	rs10881959; rs4240624; rs9375447	0.014311663
Inverse variance weighted	cognitive abilities	eqtl-a-ENSG00000103479	9	-0.003776413	0.001375461	0.006040742	15.03166292	8	0.05853271	cognitive abilities	eqtl-a-ENSG00000103479	-0.006472317	-0.001080509	0.996230708	0.993548583	0.998920074	rs12925035; rs13329946; rs16952517; rs17802341; rs1833205; rs3095633; rs3095634; rs4784339; rs9302588	0.014311663
Inverse variance weighted	cognitive abilities	eqtl-a-ENSG00000159202	3	0.006850211	0.002495422	0.006049034	3.037781638	2	0.218954613	cognitive abilities	eqtl-a-ENSG00000159202	0.001959185	0.011741238	1.006873728	1.001961105	1.011810437	rs1057897; rs17711010; rs9913716	0.014311663
Inverse variance weighted	cognitive abilities	ebi-a-GCST90060997	2	0.026710035	0.009726236	0.00602929	0.108680359	1	0.741651559	cognitive abilities	ebi-a-GCST90060997	0.007646613	0.045773457	1.027069945	1.007675923	1.046837231	rs174577; rs662799	0.014311663
Inverse variance weighted	cognitive abilities	ubm-b-276	6	-0.016627108	0.006058692	0.006063281	3.587860871	5	0.610136845	cognitive abilities	ubm-b-276	-0.028502145	-0.004752071	0.983510359	0.97190021	0.995259202	rs10878236; rs12540094; rs17178006; rs186347; rs7742724; rs9911432	0.01431943
Inverse variance weighted	cognitive abilities	ebi-a-GCST005349	4	0.020806488	0.007587435	0.006102371	3.291044897	3	0.348890974	cognitive abilities	ebi-a-GCST005349	0.005935115	0.035677861	1.021024452	1.005952762	1.036321953	rs1890010; rs1936792; rs2941741; rs6942191	0.014363582
Inverse variance weighted	cognitive abilities	eqtl-a-ENSG00000104419	6	-0.003928474	0.001433192	0.006124001	2.978825385	5	0.703250504	cognitive abilities	eqtl-a-ENSG00000104419	-0.00673753	-0.001119419	0.996079232	0.993285117	0.998881208	rs11778573; rs16904881; rs2233334; rs2977501; rs2977523; rs7844024	0.014384794
Inverse variance weighted	cognitive abilities	eqtl-a-ENSG00000197982	3	0.00699879	0.00255396	0.006137037	0.189591683	2	0.90955861	cognitive abilities	eqtl-a-ENSG00000197982	0.001993029	0.012004551	1.007023339	1.001995017	1.012076895	rs11582498; rs2306427; rs6686248	0.014389533
Inverse variance weighted	cognitive abilities	ukb-a-520	2	-1.104454773	0.40318404	0.006156425	0.000369467	1	0.984664378	cognitive abilities	ukb-a-520	-1.894695491	-0.314214055	0.331391517	0.150364115	0.730362673	rs10956359; rs17632542	0.014409123
Inverse variance weighted	cognitive abilities	eqtl-a-ENSG00000161326	5	0.003454772	0.001262651	0.006216721	3.903953665	4	0.419160334	cognitive abilities	eqtl-a-ENSG00000161326	0.000979976	0.005929569	1.003460747	1.000980457	1.005947183	rs1045056; rs11651239; rs2302803; rs8079983; rs9916113	0.014472438
Inverse variance weighted	cognitive abilities	eqtl-a-ENSG00000114480	2	0.016517997	0.006043313	0.006270922	1.849795215	1	0.173807214	cognitive abilities	eqtl-a-ENSG00000114480	0.004673103	0.028362891	1.016655173	1.004684039	1.028768947	rs13095389; rs276105	0.014497084
Inverse variance weighted	cognitive abilities	ukb-a-104	2	-1.794560409	0.656182261	0.006240861	0.059369293	1	0.80749559	cognitive abilities	ukb-a-104	-3.080677639	-0.508443178	0.166200497	0.045928123	0.601431172	rs12064796; rs3024493	0.014497084
Inverse variance weighted	cognitive abilities	ukb-a-65	3	-0.503800466	0.184324415	0.006271709	3.87621489	2	0.143976175	cognitive abilities	ukb-a-65	-0.865076318	-0.142524614	0.604229935	0.42101942	0.86716621	rs12644950; rs6032; rs687289	0.014497084
Inverse variance weighted	cognitive abilities	eqtl-a-ENSG00000159111	4	-0.006833182	0.00250268	0.006326801	1.983007209	3	0.575941103	cognitive abilities	eqtl-a-ENSG00000159111	-0.011738435	-0.001927928	0.993190112	0.988330192	0.998073929	rs17773387; rs17774171; rs3764400; rs663928	0.01459859
Inverse variance weighted	cognitive abilities	eqtl-a-ENSG00000054277	2	-0.018505813	0.006793589	0.006449434	0.599216826	1	0.438876999	cognitive abilities	eqtl-a-ENSG00000054277	-0.031821247	-0.005190378	0.981664369	0.968679721	0.994823069	rs12733206; rs16841877	0.014798484
Inverse variance weighted	cognitive abilities	eqtl-a-ENSG00000145780	6	0.005960816	0.002188412	0.006453375	1.84468587	5	0.87019114	cognitive abilities	eqtl-a-ENSG00000145780	0.001671529	0.010250103	1.005978617	1.001672927	1.010302815	rs13162494; rs2112363; rs26537; rs267297; rs6872914; rs888964	0.014798484
Inverse variance weighted	cognitive abilities	eqtl-a-ENSG00000197381	3	-0.00901283	0.003309241	0.006458756	0.476664293	2	0.787940936	cognitive abilities	eqtl-a-ENSG00000197381	-0.015498942	-0.002526718	0.991027664	0.984620548	0.997476471	rs10098310; rs2877001; rs427943	0.014798484
Inverse variance weighted	cognitive abilities	ubm-b-1521	11	-0.016781094	0.00616064	0.006451204	11.74457759	10	0.30251467	cognitive abilities	ubm-b-1521	-0.028855949	-0.004706239	0.983358924	0.971556408	0.995304818	rs10857614; rs1325994; rs2047540; rs2301597; rs3744028; rs3776089; rs4725392; rs7590302; rs911547; rs9400505; rs9608859	0.014798484
Inverse variance weighted	cognitive abilities	eqtl-a-ENSG00000140691	3	0.014667909	0.00538704	0.006472846	3.665413201	2	0.159979979	cognitive abilities	eqtl-a-ENSG00000140691	0.004109311	0.025226508	1.014776011	1.004117765	1.025547389	rs7188278; rs9927250; rs9929832	0.014804792
Inverse variance weighted	cognitive abilities	prot-b-79	2	0.010408721	0.003824402	0.006495499	0.538679827	1	0.462980364	cognitive abilities	prot-b-79	0.002912893	0.017904548	1.01046308	1.002917139	1.018065796	rs10751500; rs11244064	0.014830633
Inverse variance weighted	cognitive abilities	eqtl-a-ENSG00000197798	7	-0.004197458	0.001546297	0.006637156	2.50833926	6	0.867533204	cognitive abilities	eqtl-a-ENSG00000197798	-0.007228201	-0.001166715	0.995811339	0.99279786	0.998833965	rs12805623; rs17459831; rs17461553; rs2186716; rs595760; rs657225; rs678324	0.015075002
Inverse variance weighted	cognitive abilities	eqtl-a-ENSG00000197124	2	0.015570804	0.005740491	0.006678749	0.247778948	1	0.618643349	cognitive abilities	eqtl-a-ENSG00000197124	0.004319442	0.026822165	1.015692661	1.004328785	1.027185117	rs7248612; rs7255165	0.015143136
Inverse variance weighted	cognitive abilities	eqtl-a-ENSG00000101000	2	-0.022756623	0.008405942	0.0067852	0.665997655	1	0.414450497	cognitive abilities	eqtl-a-ENSG00000101000	-0.039232269	-0.006280976	0.977500356	0.96152735	0.993738708	rs1205350; rs143383	0.015323337
Inverse variance weighted	cognitive abilities	eqtl-a-ENSG00000074800	3	0.014216974	0.005261201	0.006887613	1.455327706	2	0.483036116	cognitive abilities	eqtl-a-ENSG00000074800	0.003905021	0.024528928	1.014318516	1.003912655	1.024832237	rs11121252; rs6701803; rs8627	0.015350208
Inverse variance weighted	cognitive abilities	eqtl-a-ENSG00000185305	2	-0.007853283	0.002903164	0.006828852	0.020882316	1	0.885100012	cognitive abilities	eqtl-a-ENSG00000185305	-0.013543485	-0.002163081	0.992177473	0.986547815	0.997839256	rs35941; rs7704345	0.015350208
Inverse variance weighted	cognitive abilities	eqtl-a-ENSG00000197128	4	0.00601449	0.00222549	0.006881071	5.286974557	3	0.151949829	cognitive abilities	eqtl-a-ENSG00000197128	0.001652528	0.010376451	1.006032613	1.001653895	1.010430473	rs10221506; rs11084495; rs2238695; rs2285668	0.015350208
Inverse variance weighted	cognitive abilities	eqtl-a-ENSG00000188372	2	-0.014547872	0.005380164	0.006851378	0.000420091	1	0.983647597	cognitive abilities	eqtl-a-ENSG00000188372	-0.025092993	-0.004002751	0.985557437	0.975219219	0.996005249	rs13340490; rs2868370	0.015350208
Inverse variance weighted	cognitive abilities	eqtl-a-ENSG00000260630	2	-0.012908147	0.004775705	0.006874198	0.002815765	1	0.957681091	cognitive abilities	eqtl-a-ENSG00000260630	-0.022268528	-0.003547766	0.987174806	0.977977585	0.99645852	rs7205989; rs747232	0.015350208
Inverse variance weighted	cognitive abilities	ubm-b-1560	2	-0.027792411	0.010280244	0.006861805	0.521995273	1	0.469991794	cognitive abilities	ubm-b-1560	-0.04794169	-0.007643132	0.972590245	0.953189366	0.992386002	rs13143980; rs980014	0.015350208
Inverse variance weighted	cognitive abilities	eqtl-a-ENSG00000188921	2	0.01077529	0.003989038	0.006908447	0.020433981	1	0.886331662	cognitive abilities	eqtl-a-ENSG00000188921	0.002956777	0.018593804	1.010833553	1.002961152	1.018767745	rs17752740; rs4977430	0.015370411
Inverse variance weighted	cognitive abilities	ukb-e-30610_CSA	2	0.01404823	0.005206834	0.006974971	0.346438811	1	0.556135989	cognitive abilities	ukb-e-30610_CSA	0.003842836	0.024253625	1.01414737	1.003850229	1.024550136	rs1780326; rs9987289	0.015492027
Inverse variance weighted	cognitive abilities	ubm-b-720	9	0.018548201	0.006877913	0.007001406	10.25984329	8	0.247259941	cognitive abilities	ubm-b-720	0.005067491	0.03202891	1.018721287	1.005080352	1.032547356	rs10765918; rs11727676; rs1934057; rs2279829; rs4901918; rs651858; rs951358; rs9545155; rs9881866	0.01552434
Inverse variance weighted	cognitive abilities	eqtl-a-ENSG00000160691	2	-0.01421145	0.005273256	0.007038759	0.003356756	1	0.953798398	cognitive abilities	eqtl-a-ENSG00000160691	-0.02454703	-0.003875869	0.985889056	0.975751798	0.996131633	rs11586348; rs11589479	0.015580712
Inverse variance weighted	cognitive abilities	ebi-a-GCST006950	7	-0.068189886	0.025331709	0.007105079	4.249776408	6	0.642915421	cognitive abilities	ebi-a-GCST006950	-0.117840035	-0.018539737	0.934083087	0.888838224	0.981631067	rs10750486; rs10765762; rs1542212; rs1697692; rs4396680; rs4659554; rs6791142	0.01568451
Inverse variance weighted	cognitive abilities	met-d-LA_pct	11	0.027260385	0.01012771	0.007109671	17.16542011	10	0.070782859	cognitive abilities	met-d-LA_pct	0.007410073	0.047110697	1.027635349	1.007437595	1.04823804	rs10733306; rs13389219; rs1441771; rs1800009; rs2180725; rs4810479; rs7279127; rs738408; rs740006; rs7819706; rs916924	0.01568451
Inverse variance weighted	cognitive abilities	ebi-a-GCST009982	3	-0.02183646	0.008130214	0.007234757	2.814326655	2	0.244836821	cognitive abilities	ebi-a-GCST009982	-0.037771679	-0.00590124	0.97840023	0.962932774	0.994116138	rs1476535; rs4705007; rs6227	0.015906722
Inverse variance weighted	cognitive abilities	ubm-b-1387	3	0.03777832	0.014075287	0.007274326	4.477312863	2	0.106601635	cognitive abilities	ubm-b-1387	0.010190757	0.065365884	1.038500993	1.01024286	1.067549552	rs4596938; rs6728904; rs84816	0.015966839
Inverse variance weighted	cognitive abilities	eqtl-a-ENSG00000099290	4	0.00686139	0.002557056	0.007289592	4.20649531	3	0.240012386	cognitive abilities	eqtl-a-ENSG00000099290	0.001849561	0.011873219	1.006884983	1.001851273	1.011943986	rs4042941; rs7070574; rs7072121; rs7894586	0.015973501
Inverse variance weighted	cognitive abilities	eqtl-a-ENSG00000138613	11	-0.007889022	0.002942793	0.00734477	12.67739962	10	0.242272151	cognitive abilities	eqtl-a-ENSG00000138613	-0.013656896	-0.002121148	0.992142015	0.986435936	0.9978811	rs10851733; rs12324711; rs12901035; rs12902152; rs13379607; rs1362821; rs17823147; rs4654899; rs4917017; rs7166997; rs881644	0.016008401
Inverse variance weighted	cognitive abilities	eqtl-a-ENSG00000197746	2	-0.011809602	0.004405338	0.007345777	0.540375862	1	0.462276999	cognitive abilities	eqtl-a-ENSG00000197746	-0.020444065	-0.003175139	0.988259858	0.979763498	0.996829896	rs4747202; rs7917781	0.016008401
Inverse variance weighted	cognitive abilities	eqtl-a-ENSG00000145604	3	-0.00513958	0.0019183	0.007379028	2.522303463	2	0.283327521	cognitive abilities	eqtl-a-ENSG00000145604	-0.008899448	-0.001379711	0.994873605	0.991140034	0.99862124	rs27127; rs3804439; rs6869232	0.01603496
Inverse variance weighted	cognitive abilities	eqtl-a-ENSG00000128923	5	-0.010113373	0.003776057	0.007399919	1.586579696	4	0.811202138	cognitive abilities	eqtl-a-ENSG00000128923	-0.017514444	-0.002712302	0.989937595	0.982638042	0.997291373	rs11071411; rs12592127; rs488490; rs650731; rs7174277	0.016053645
Inverse variance weighted	cognitive abilities	eqtl-a-ENSG00000178538	2	0.008268637	0.003088479	0.007422866	0.81197025	1	0.367538386	cognitive abilities	eqtl-a-ENSG00000178538	0.002215219	0.014322055	1.008302917	1.002217675	1.014425107	rs6471849; rs7824045	0.016064713
Inverse variance weighted	cognitive abilities	eqtl-a-ENSG00000213963	2	0.018153307	0.006784566	0.007457854	0.022081324	1	0.881870961	cognitive abilities	eqtl-a-ENSG00000213963	0.004855556	0.031451057	1.018319079	1.004867364	1.031950867	rs1534304; rs17400505	0.016072537
Inverse variance weighted	cognitive abilities	finn-b-J10_ASTHMA_INCLAVO	7	-0.012931023	0.004833852	0.007470767	4.11272536	6	0.661424679	cognitive abilities	finn-b-J10_ASTHMA_INCLAVO	-0.022405374	-0.003456672	0.987152223	0.977843762	0.996549295	rs17293632; rs4116669; rs6594499; rs6894249; rs7588111; rs827631; rs847	0.016073842
Inverse variance weighted	cognitive abilities	eqtl-a-ENSG00000138646	2	-0.026576869	0.00994056	0.007504665	0.006363535	1	0.936418779	cognitive abilities	eqtl-a-ENSG00000138646	-0.046060366	-0.007093372	0.973773188	0.954984312	0.992931726	rs3736485; rs4917017	0.016120219
Inverse variance weighted	cognitive abilities	eqtl-a-ENSG00000102763	4	-0.00908457	0.003399621	0.007534888	3.437057327	3	0.329017795	cognitive abilities	eqtl-a-ENSG00000102763	-0.015747827	-0.002421313	0.99095657	0.984375522	0.997581616	rs12866839; rs2274812; rs9533129; rs9562368	0.016136351
Inverse variance weighted	cognitive abilities	eqtl-a-ENSG00000112414	2	0.021312758	0.007975909	0.007536887	0.127840437	1	0.72068174	cognitive abilities	eqtl-a-ENSG00000112414	0.005679976	0.03694554	1.021541497	1.005696137	1.03763651	rs263152; rs9390019	0.016136351
Inverse variance weighted	cognitive abilities	eqtl-a-ENSG00000135643	3	0.006232043	0.002335046	0.007609628	1.310802182	2	0.519233761	cognitive abilities	eqtl-a-ENSG00000135643	0.001655353	0.010808733	1.006251503	1.001656724	1.010867358	rs10784847; rs10879099; rs1674563	0.016222561
Inverse variance weighted	cognitive abilities	ubm-b-1992	3	0.024460903	0.009165831	0.007614418	0.935586365	2	0.626383057	cognitive abilities	ubm-b-1992	0.006495875	0.042425932	1.024762526	1.006517019	1.043338775	rs10108049; rs2188540; rs470546	0.016222561
Inverse variance weighted	cognitive abilities	ebi-a-GCST90001829	9	0.005305296	0.001991503	0.00772255	11.60727419	8	0.169605122	cognitive abilities	ebi-a-GCST90001829	0.001401949	0.009208642	1.005319394	1.001402933	1.009251172	rs11704158; rs138464; rs2071771; rs5758727; rs6001697; rs735537; rs737724; rs950553; rs9623081	0.01637281
Inverse variance weighted	cognitive abilities	ubm-b-1421	6	-0.021539196	0.008084828	0.007718309	7.256651951	5	0.202241778	cognitive abilities	ubm-b-1421	-0.037385459	-0.005692933	0.978691116	0.96330475	0.994323241	rs10931430; rs13132853; rs1562330; rs1847035; rs3814883; rs3860069	0.01637281
Inverse variance weighted	cognitive abilities	eqtl-a-ENSG00000255284	2	-0.013952107	0.00524534	0.007816271	0.707606706	1	0.400239474	cognitive abilities	eqtl-a-ENSG00000255284	-0.024232974	-0.00367124	0.986144773	0.976058287	0.996335491	rs1803956; rs7946539	0.016544651
Inverse variance weighted	cognitive abilities	eqtl-a-ENSG00000173575	3	-0.014420903	0.00542709	0.007879103	4.884419256	2	0.086968471	cognitive abilities	eqtl-a-ENSG00000173575	-0.025058	-0.003783806	0.98568258	0.975253346	0.996223344	rs4078927; rs6497014; rs920389	0.016650662
Inverse variance weighted	cognitive abilities	prot-c-4437_56_3	2	0.002403537	0.000904963	0.007908491	0.891624077	1	0.345037578	cognitive abilities	prot-c-4437_56_3	0.00062981	0.004177264	1.002406428	1.000630009	1.004186001	rs17094448; rs7160336	0.016685767
Inverse variance weighted	cognitive abilities	ebi-a-GCST90012040	6	-0.005933308	0.00223587	0.007961662	7.972292651	5	0.157769259	cognitive abilities	ebi-a-GCST90012040	-0.010315613	-0.001551003	0.994084259	0.989737411	0.998450199	rs13016771; rs1558643; rs1558648; rs2460382; rs6543141; rs7600901	0.016766395
Inverse variance weighted	cognitive abilities	eqtl-a-ENSG00000129003	2	0.015211531	0.005733197	0.007972382	0.312952552	1	0.575874008	cognitive abilities	eqtl-a-ENSG00000129003	0.003974465	0.026448597	1.015327816	1.003982374	1.026801466	rs10851702; rs8037272	0.016766395
Inverse variance weighted	cognitive abilities	eqtl-a-ENSG00000141506	2	0.010588057	0.003993226	0.0080134	0.159778534	1	0.689360497	cognitive abilities	eqtl-a-ENSG00000141506	0.002761334	0.018414779	1.010644309	1.00276515	1.018585377	rs400439; rs4791764	0.01681263
Inverse variance weighted	cognitive abilities	ukb-b-5174	4	-0.100021991	0.037726752	0.008020114	1.610671333	3	0.656972594	cognitive abilities	ukb-b-5174	-0.173966426	-0.026077556	0.90481752	0.84032511	0.974259527	rs1387695; rs1421085; rs1520929; rs1789896	0.01681263
Inverse variance weighted	cognitive abilities	ubm-b-556	2	-0.033977136	0.012818826	0.008035717	0.006741492	1	0.934561953	cognitive abilities	ubm-b-556	-0.059102035	-0.008852238	0.966593604	0.942610585	0.991186828	rs2994651; rs6806363	0.016818343
Inverse variance weighted	cognitive abilities	eqtl-a-ENSG00000115170	3	0.011838841	0.00447864	0.008207777	3.276318139	2	0.194337475	cognitive abilities	eqtl-a-ENSG00000115170	0.003060707	0.020616975	1.011909197	1.003065396	1.020830972	rs10876550; rs16842215; rs6437120	0.017150971
Inverse variance weighted	cognitive abilities	ebi-a-GCST90060178	2	-0.028250319	0.01069396	0.008248916	1.445155598	1	0.229306871	cognitive abilities	ebi-a-GCST90060178	-0.049210482	-0.007290157	0.97214499	0.951980734	0.992736351	rs15285; rs17145750	0.017155523
Inverse variance weighted	cognitive abilities	ebi-a-GCST90092819	4	-0.040679079	0.015398195	0.008246471	1.849496795	3	0.604223562	cognitive abilities	ebi-a-GCST90092819	-0.070859541	-0.010498617	0.960137209	0.931592734	0.989556301	rs10198235; rs16856252; rs6717858; rs7558965	0.017155523
Inverse variance weighted	cognitive abilities	eqtl-a-ENSG00000179526	5	-0.005640021	0.002139045	0.008371669	5.135173629	4	0.273706912	cognitive abilities	eqtl-a-ENSG00000179526	-0.00983255	-0.001447493	0.994375854	0.990215632	0.998553554	rs225245; rs3896594; rs7822232; rs9399137; rs9915021	0.017299683
Inverse variance weighted	cognitive abilities	ubm-b-425	2	-0.028024185	0.010626587	0.00835993	0.975428078	1	0.323330153	cognitive abilities	ubm-b-425	-0.048852295	-0.007196076	0.972364849	0.952321782	0.992829754	rs17255311; rs2279829	0.017299683
Inverse variance weighted	cognitive abilities	eqtl-a-ENSG00000172460	3	-0.01128168	0.004287045	0.008499009	4.050838574	2	0.131938511	cognitive abilities	eqtl-a-ENSG00000172460	-0.019684288	-0.002879072	0.988781719	0.980508183	0.997125068	rs10744990; rs7127307; rs8054693	0.017507422
Inverse variance weighted	cognitive abilities	eqtl-a-ENSG00000196355	3	-0.004925163	0.001872707	0.008539252	0.143565934	2	0.930732874	cognitive abilities	eqtl-a-ENSG00000196355	-0.008595669	-0.001254657	0.995086946	0.991441168	0.99874613	rs11937257; rs12500996; rs6858394	0.017562619
Inverse variance weighted	cognitive abilities	ebi-a-GCST90060208	2	-0.029417284	0.011221244	0.008752564	1.464611574	1	0.226197794	cognitive abilities	ebi-a-GCST90060208	-0.051410923	-0.007423645	0.971011193	0.94988826	0.992603842	rs15285; rs17145750	0.01791669
Inverse variance weighted	cognitive abilities	ebi-a-GCST90010229	3	0.004169934	0.001591478	0.008788731	0.90677668	2	0.635471307	cognitive abilities	ebi-a-GCST90010229	0.001050637	0.007289231	1.00417864	1.00105119	1.007315862	rs10788825; rs11264245; rs884618	0.01796257
Inverse variance weighted	cognitive abilities	eqtl-a-ENSG00000184840	2	-0.004764064	0.001819313	0.008828981	0.006235693	1	0.937059347	cognitive abilities	eqtl-a-ENSG00000184840	-0.008329918	-0.001198211	0.995247266	0.991704679	0.998802507	rs6600989; rs6601066	0.01801664
Inverse variance weighted	cognitive abilities	eqtl-a-ENSG00000177707	2	-0.018554449	0.007091555	0.008885857	0.568569853	1	0.450827779	cognitive abilities	eqtl-a-ENSG00000177707	-0.032453897	-0.004655001	0.981616625	0.968067079	0.995355817	rs16858215; rs6773238	0.018042914
Inverse variance weighted	cognitive abilities	eqtl-a-ENSG00000182568	4	-0.011934205	0.004562036	0.008897119	6.800652996	3	0.078530492	cognitive abilities	eqtl-a-ENSG00000182568	-0.020875796	-0.002992615	0.988136725	0.979340595	0.997011859	rs2304763; rs6792126; rs9851736; rs9852969	0.018042914
Inverse variance weighted	cognitive abilities	eqtl-a-ENSG00000206077	3	0.016439993	0.006284009	0.008892404	1.931681446	2	0.380663033	cognitive abilities	eqtl-a-ENSG00000206077	0.004123335	0.02875665	1.016575873	1.004131848	1.029174114	rs1035908; rs451979; rs4956990	0.018042914
Inverse variance weighted	cognitive abilities	eqtl-a-ENSG00000166091	2	0.031170842	0.011941107	0.009044135	3.06719844	1	0.079887035	cognitive abilities	eqtl-a-ENSG00000166091	0.007766273	0.054575412	1.03166174	1.007796508	1.056092115	rs10761779; rs10876550	0.018284274
Inverse variance weighted	cognitive abilities	eqtl-a-ENSG00000103671	2	0.020610271	0.007922168	0.009279144	0.121112498	1	0.727831014	cognitive abilities	eqtl-a-ENSG00000103671	0.005082821	0.03613772	1.020824129	1.005095761	1.036798625	rs17184256; rs8039736	0.01863866
Inverse variance weighted	cognitive abilities	eqtl-a-ENSG00000167377	4	-0.009014849	0.003464962	0.009275849	7.440360395	3	0.059110813	cognitive abilities	eqtl-a-ENSG00000167377	-0.015806175	-0.002223523	0.991025663	0.984318087	0.997778947	rs11641967; rs12921986; rs12935091; rs16972805	0.01863866
Inverse variance weighted	cognitive abilities	finn-b-DM_RETINOPATHY_EXMORE	3	0.019436481	0.007468607	0.009256733	4.889210954	2	0.086760357	cognitive abilities	finn-b-DM_RETINOPATHY_EXMORE	0.004798012	0.03407495	1.019626599	1.004809541	1.034662152	rs10490924; rs11243147; rs763720	0.01863866
Inverse variance weighted	cognitive abilities	eqtl-a-ENSG00000197563	10	0.004816096	0.001852174	0.009315877	7.580983698	9	0.57686018	cognitive abilities	eqtl-a-ENSG00000197563	0.001185835	0.008446357	1.004827712	1.001186538	1.008482128	rs12326173; rs12607798; rs17669217; rs3017359; rs306219; rs3826619; rs4941149; rs550715; rs7245328; rs8087221	0.018660331
Inverse variance weighted	cognitive abilities	ubm-b-1720	5	-0.019697751	0.007587427	0.009428747	3.272490707	4	0.513302642	cognitive abilities	ubm-b-1720	-0.034569109	-0.004826394	0.980494982	0.966021577	0.995185234	rs11191835; rs13112198; rs2385888; rs2541312; rs3795736	0.018857493
Inverse variance weighted	cognitive abilities	eqtl-a-ENSG00000134072	3	-0.020117519	0.007755166	0.00948445	1.94747751	2	0.377668386	cognitive abilities	eqtl-a-ENSG00000134072	-0.035317645	-0.004917393	0.980083488	0.965298745	0.995094677	rs159153; rs2239630; rs9860117	0.018897458
Inverse variance weighted	cognitive abilities	eqtl-a-ENSG00000227354	4	-0.010117725	0.003900224	0.009482794	2.850864747	3	0.415194977	cognitive abilities	eqtl-a-ENSG00000227354	-0.017762163	-0.002473287	0.989933287	0.982394654	0.997529769	rs2876746; rs3842843; rs7321144; rs9545245	0.018897458
Inverse variance weighted	cognitive abilities	eqtl-a-ENSG00000137947	2	-0.022001396	0.008498031	0.009625531	3.537889268	1	0.059981745	cognitive abilities	eqtl-a-ENSG00000137947	-0.038657537	-0.005345255	0.97823887	0.96208013	0.994669005	rs12057453; rs12728445	0.019041553
Inverse variance weighted	cognitive abilities	eqtl-a-ENSG00000169994	4	-0.012436731	0.004804471	0.009637417	2.90978242	3	0.405745127	cognitive abilities	eqtl-a-ENSG00000169994	-0.021853494	-0.003019967	0.987640286	0.978383563	0.996984589	rs11894199; rs12477214; rs2594836; rs7587554	0.019041553
Inverse variance weighted	cognitive abilities	eqtl-a-ENSG00000203363	3	-0.003937902	0.001520321	0.009592635	1.0325089	2	0.59675153	cognitive abilities	eqtl-a-ENSG00000203363	-0.006917732	-0.000958073	0.996069841	0.99310614	0.999042386	rs1370542; rs2044476; rs751163	0.019041553
Inverse variance weighted	cognitive abilities	ukb-b-20332	4	0.601610735	0.232360102	0.009621849	2.581450526	3	0.460750793	cognitive abilities	ukb-b-20332	0.146184936	1.057036535	1.825056117	1.157410215	2.877829992	rs264746; rs3791675; rs6574250; rs6988186	0.019041553
Inverse variance weighted	cognitive abilities	eqtl-a-ENSG00000111885	2	0.005304467	0.002052833	0.009766921	0.625302617	1	0.429083599	cognitive abilities	eqtl-a-ENSG00000111885	0.001280914	0.009328019	1.00531856	1.001281735	1.009371661	rs10457371; rs10485001	0.019239213
Inverse variance weighted	cognitive abilities	eqtl-a-ENSG00000240291	4	0.00336708	0.001302887	0.009757038	2.372342293	3	0.49880386	cognitive abilities	eqtl-a-ENSG00000240291	0.000813422	0.005920739	1.003372755	1.000813753	1.005938301	rs10828975; rs11014494; rs2451504; rs7908876	0.019239213
Inverse variance weighted	cognitive abilities	eqtl-a-ENSG00000117601	2	0.014124755	0.005470894	0.009828653	0.74581968	1	0.387802981	cognitive abilities	eqtl-a-ENSG00000117601	0.003401802	0.024847708	1.014224981	1.003407595	1.025158985	rs12120199; rs4916358	0.019302588
Inverse variance weighted	cognitive abilities	eqtl-a-ENSG00000165118	4	0.02011122	0.007805714	0.00998137	5.589776854	3	0.133366492	cognitive abilities	eqtl-a-ENSG00000165118	0.00481202	0.03541042	1.020314813	1.004823617	1.036044835	rs12349329; rs2780984; rs2811916; rs7848656	0.019485304
Inverse variance weighted	cognitive abilities	eqtl-a-ENSG00000177054	3	-0.008696335	0.003374646	0.009967282	1.563692707	2	0.457560413	cognitive abilities	eqtl-a-ENSG00000177054	-0.015310641	-0.002082029	0.991341368	0.984805971	0.997920137	rs11024974; rs7102104; rs7350521	0.019485304
Inverse variance weighted	cognitive abilities	ubm-b-770	4	-0.021421784	0.008312969	0.009968753	4.258061537	3	0.234912733	cognitive abilities	ubm-b-770	-0.037715203	-0.005128365	0.978806033	0.962987158	0.994884763	rs10851385; rs17314727; rs2279829; rs4681364	0.019485304
Inverse variance weighted	cognitive abilities	eqtl-a-ENSG00000170037	3	-0.015085028	0.005858323	0.010024763	3.480415253	2	0.175483962	cognitive abilities	eqtl-a-ENSG00000170037	-0.02656734	-0.003602716	0.985028181	0.973782467	0.996403766	rs12103519; rs3027307; rs7221056	0.019540807
Inverse variance weighted	cognitive abilities	eqtl-a-ENSG00000174944	4	0.005287582	0.00206078	0.010293356	1.283635143	3	0.733022693	cognitive abilities	eqtl-a-ENSG00000174944	0.001248453	0.009326711	1.005301586	1.001249232	1.00937034	rs1549829; rs2116290; rs6440732; rs9653953	0.019974922
Inverse variance weighted	cognitive abilities	eqtl-a-ENSG00000137713	3	0.005952404	0.002321428	0.010343981	1.104561267	2	0.575635498	cognitive abilities	eqtl-a-ENSG00000137713	0.001402405	0.010502403	1.005970155	1.001403389	1.010557747	rs2187473; rs4529910; rs582465	0.020043382
Inverse variance weighted	cognitive abilities	eqtl-a-ENSG00000211455	2	-0.016855042	0.006576217	0.010376302	1.235016355	1	0.26643369	cognitive abilities	eqtl-a-ENSG00000211455	-0.029744426	-0.003965657	0.98328621	0.970693585	0.996042196	rs10734760; rs4964057	0.020076223
Inverse variance weighted	cognitive abilities	eqtl-a-ENSG00000165300	3	-0.012371797	0.004833202	0.010474701	0.40731451	2	0.815741915	cognitive abilities	eqtl-a-ENSG00000165300	-0.021844873	-0.002898721	0.987704419	0.978391998	0.997105477	rs4773059; rs7986381; rs9523421	0.020236626
Inverse variance weighted	cognitive abilities	eqtl-a-ENSG00000106069	5	0.009431361	0.003696938	0.010737496	2.685132101	4	0.6118188	cognitive abilities	eqtl-a-ENSG00000106069	0.002185363	0.016677359	1.009475976	1.002187752	1.016817203	rs10951234; rs16875105; rs2237362; rs2286991; rs4722900	0.020622309
Inverse variance weighted	cognitive abilities	eqtl-a-ENSG00000143569	3	-0.010668016	0.004189447	0.010883984	2.75788175	2	0.251845147	cognitive abilities	eqtl-a-ENSG00000143569	-0.018879333	-0.002456699	0.989388685	0.981297766	0.997546316	rs10908421; rs10908578; rs1889312	0.020781408
Inverse variance weighted	cognitive abilities	eqtl-a-ENSG00000105258	2	-0.009692141	0.00380941	0.010950871	0.041997001	1	0.83762549	cognitive abilities	eqtl-a-ENSG00000105258	-0.017158585	-0.002225696	0.990354677	0.982987785	0.997776779	rs757223; rs9989683	0.020878595
Inverse variance weighted	cognitive abilities	eqtl-a-ENSG00000218739	3	-0.007096595	0.002794477	0.011100879	2.447421085	2	0.294136733	cognitive abilities	eqtl-a-ENSG00000218739	-0.01257377	-0.001619419	0.992928526	0.987504949	0.998381891	rs10779921; rs13410628; rs17020628	0.02110298
Inverse variance weighted	cognitive abilities	eqtl-a-ENSG00000122733	2	0.018990073	0.007487823	0.011208599	0.217693889	1	0.640802705	cognitive abilities	eqtl-a-ENSG00000122733	0.004313939	0.033666207	1.019171531	1.004323258	1.034239327	rs10972282; rs7856842	0.0211538
Inverse variance weighted	cognitive abilities	eqtl-a-ENSG00000163281	2	-0.011751257	0.004632764	0.011194952	0.475048448	1	0.490673769	cognitive abilities	eqtl-a-ENSG00000163281	-0.020831475	-0.002671038	0.98831752	0.979384001	0.997332526	rs17654223; rs6835058	0.0211538
Inverse variance weighted	cognitive abilities	finn-b-ATOPIC_STRICT_REIMB	2	-0.015492116	0.006107134	0.011189495	1.533461888	1	0.21559362	cognitive abilities	finn-b-ATOPIC_STRICT_REIMB	-0.027462098	-0.003522134	0.984627269	0.972911557	0.996484061	rs10469840; rs1295685	0.0211538
Inverse variance weighted	cognitive abilities	ubm-b-485	2	0.033759589	0.013306739	0.011179756	0.082023275	1	0.774574027	cognitive abilities	ubm-b-485	0.00767838	0.059840798	1.034335911	1.007707934	1.061667513	rs2279829; rs4544423	0.0211538
Inverse variance weighted	cognitive abilities	ebi-a-GCST90013912	2	-0.046960573	0.018535012	0.011289291	0.278168372	1	0.597904251	cognitive abilities	ebi-a-GCST90013912	-0.083289197	-0.010631948	0.954125015	0.920085023	0.989424371	rs12453334; rs2380416	0.021246384
Inverse variance weighted	cognitive abilities	eqtl-a-ENSG00000267342	2	-0.012750636	0.005034329	0.01131756	0.173981332	1	0.676597442	cognitive abilities	eqtl-a-ENSG00000267342	-0.022617922	-0.00288335	0.987330309	0.977635946	0.997120802	rs2290768; rs3760128	0.021266945
Inverse variance weighted	cognitive abilities	ebi-a-GCST90013962	2	-0.046891043	0.018517625	0.011333686	0.285137847	1	0.593353294	cognitive abilities	ebi-a-GCST90013962	-0.083185587	-0.010596498	0.954191358	0.920180358	0.989459447	rs12453334; rs2380416	0.021266945
Inverse variance weighted	cognitive abilities	eqtl-a-ENSG00000126353	3	0.013431252	0.005308579	0.011402907	1.784532921	2	0.409726072	cognitive abilities	eqtl-a-ENSG00000126353	0.003026437	0.023836068	1.013521857	1.003031021	1.024122418	rs1386622; rs714027; rs9894823	0.021335844
Inverse variance weighted	cognitive abilities	eqtl-a-ENSG00000205583	2	0.013610327	0.00539034	0.011571547	0.444993027	1	0.504722327	cognitive abilities	eqtl-a-ENSG00000205583	0.003045261	0.024175393	1.013703369	1.003049902	1.024469987	rs2260429; rs6460090	0.021589201
Inverse variance weighted	cognitive abilities	eqtl-a-ENSG00000261372	3	-0.003948234	0.001564252	0.011601459	1.040313531	2	0.594427355	cognitive abilities	eqtl-a-ENSG00000261372	-0.007014167	-0.000882301	0.99605955	0.993010374	0.999118088	rs11628699; rs1241721; rs910369	0.021614131
Inverse variance weighted	cognitive abilities	eqtl-a-ENSG00000120451	4	-0.004171164	0.00165353	0.011649669	2.435867023	3	0.486992911	cognitive abilities	eqtl-a-ENSG00000120451	-0.007412082	-0.000930246	0.995837523	0.992615319	0.999070186	rs10894345; rs11222379; rs11222432; rs2186741	0.02167303
Inverse variance weighted	cognitive abilities	eqtl-a-ENSG00000172728	2	-0.016571373	0.006574699	0.011719617	0.595695672	1	0.440225051	cognitive abilities	eqtl-a-ENSG00000172728	-0.029457783	-0.003684962	0.983565177	0.970971868	0.996321819	rs4265176; rs4412334	0.021772147
Inverse variance weighted	cognitive abilities	eqtl-a-ENSG00000269899	2	-0.019867103	0.007891904	0.011822355	0.000883196	1	0.976291469	cognitive abilities	eqtl-a-ENSG00000269899	-0.035335235	-0.00439897	0.980328948	0.965281766	0.995610691	rs4613960; rs8191663	0.021907057
Inverse variance weighted	cognitive abilities	ukb-a-334	2	-0.153536957	0.060992696	0.011825785	2.607586361	1	0.106353522	cognitive abilities	ukb-a-334	-0.273082642	-0.033991273	0.857669066	0.761029892	0.96657994	rs17563576; rs784257	0.021907057
Inverse variance weighted	cognitive abilities	ubm-b-3494	2	0.034073242	0.01355226	0.011929898	1.497988466	1	0.220981129	cognitive abilities	ubm-b-3494	0.007510813	0.060635671	1.034660385	1.00753909	1.06251174	rs12521997; rs2279829	0.022060309
Inverse variance weighted	cognitive abilities	eqtl-a-ENSG00000212093	2	-0.01515279	0.006031538	0.011996075	0.178560525	1	0.672613232	cognitive abilities	eqtl-a-ENSG00000212093	-0.026974605	-0.003330976	0.984961436	0.97338596	0.996674566	rs3136541; rs7927235	0.022097143
Inverse variance weighted	cognitive abilities	eqtl-a-ENSG00000262468	2	-0.009568994	0.003808626	0.011989516	0.482648171	1	0.487225246	cognitive abilities	eqtl-a-ENSG00000262468	-0.017033901	-0.002104086	0.990476643	0.983110355	0.997898126	rs1981570; rs4785955	0.022097143
Inverse variance weighted	cognitive abilities	eqtl-a-ENSG00000183060	2	-0.008019286	0.003195669	0.01209285	1.176060407	1	0.27815948	cognitive abilities	eqtl-a-ENSG00000183060	-0.014282798	-0.001755775	0.992012782	0.985818717	0.998245766	rs7175018; rs897074	0.022212746
Inverse variance weighted	cognitive abilities	eqtl-a-ENSG00000198952	3	0.007172551	0.002857768	0.01207847	0.752403824	2	0.686463714	cognitive abilities	eqtl-a-ENSG00000198952	0.001571325	0.012773776	1.007198335	1.00157256	1.012855709	rs12747311; rs1778818; rs4641	0.022212746
Inverse variance weighted	cognitive abilities	eqtl-a-ENSG00000243244	2	0.008106265	0.003231988	0.012137015	0.251146941	1	0.616268637	cognitive abilities	eqtl-a-ENSG00000243244	0.001771567	0.014440962	1.008139209	1.001773137	1.014545736	rs10180731; rs17039250	0.022262559
Inverse variance weighted	cognitive abilities	eqtl-a-ENSG00000156113	6	-0.002943258	0.001175534	0.012288021	5.179492652	5	0.394369904	cognitive abilities	eqtl-a-ENSG00000156113	-0.005247304	-0.000639212	0.997061069	0.994766439	0.999360992	rs11002163; rs11002194; rs13164856; rs2619612; rs703262; rs7071840	0.022324194
Inverse variance weighted	cognitive abilities	eqtl-a-ENSG00000198015	3	-0.007473487	0.002982163	0.01220842	1.435637202	2	0.487815216	cognitive abilities	eqtl-a-ENSG00000198015	-0.013318527	-0.001628446	0.99255437	0.986769772	0.998372879	rs11831347; rs6538396; rs6538412	0.022324194
Inverse variance weighted	cognitive abilities	met-a-691	2	-0.182223305	0.072768632	0.012274725	0.001575452	1	0.968338706	cognitive abilities	met-a-691	-0.324849823	-0.039596786	0.833415214	0.722635868	0.961176921	rs10069896; rs795213	0.022324194
Inverse variance weighted	cognitive abilities	ubm-b-956	8	0.018827255	0.007513653	0.012219575	10.86788443	7	0.14448656	cognitive abilities	ubm-b-956	0.004100494	0.033554015	1.019005605	1.004108913	1.0341233	rs11727676; rs12929641; rs160459; rs17514006; rs17543864; rs6456182; rs7108464; rs951358	0.022324194
Inverse variance weighted	cognitive abilities	eqtl-a-ENSG00000154429	3	-0.010187196	0.004070486	0.012325072	1.517281197	2	0.468302606	cognitive abilities	eqtl-a-ENSG00000154429	-0.018165348	-0.002209044	0.989864518	0.981998648	0.997793394	rs12132466; rs422460; rs4925496	0.022331501
Inverse variance weighted	cognitive abilities	ubm-b-499	4	0.027597686	0.011027607	0.012328493	4.607134488	3	0.202930903	cognitive abilities	ubm-b-499	0.005983575	0.049211797	1.02798203	1.006001513	1.050442807	rs12676315; rs7568431; rs798498; rs949279	0.022331501
Inverse variance weighted	cognitive abilities	ubm-b-1771	2	0.030469693	0.012183619	0.012388737	0.262074078	1	0.608698803	cognitive abilities	ubm-b-1771	0.006589799	0.054349587	1.030938645	1.006611559	1.05585365	rs174538; rs6482355	0.022409544
Inverse variance weighted	cognitive abilities	met-c-851	2	-0.021929415	0.008785339	0.012555394	0.435795282	1	0.509158907	cognitive abilities	met-c-851	-0.03914868	-0.004710149	0.978309287	0.961607727	0.995300926	rs17762402; rs740006	0.022585874
Inverse variance weighted	cognitive abilities	eqtl-a-ENSG00000059691	6	-0.007807945	0.003129748	0.012604531	7.952508297	5	0.158872484	cognitive abilities	eqtl-a-ENSG00000059691	-0.013942252	-0.001673638	0.992222458	0.986154491	0.998327762	rs10006386; rs12501637; rs12509302; rs17028403; rs17275898; rs6846361	0.022643078
Inverse variance weighted	cognitive abilities	eqtl-a-ENSG00000163781	3	0.009234408	0.003704352	0.012672103	0.022014586	2	0.989053066	cognitive abilities	eqtl-a-ENSG00000163781	0.001973878	0.016494939	1.009277177	1.001975827	1.016631732	rs11709404; rs6769437; rs8177179	0.022733197
Inverse variance weighted	cognitive abilities	eqtl-a-ENSG00000188199	4	-0.009792403	0.003929401	0.012699553	4.777922662	3	0.188799951	cognitive abilities	eqtl-a-ENSG00000188199	-0.01749403	-0.002090777	0.990255386	0.982658102	0.997911407	rs1538822; rs1998374; rs7907770; rs878795	0.022751189
Inverse variance weighted	cognitive abilities	eqtl-a-ENSG00000214595	6	-0.005678045	0.002281391	0.012815632	5.800021078	5	0.326166659	cognitive abilities	eqtl-a-ENSG00000214595	-0.010149571	-0.001206518	0.994338045	0.989901762	0.998794209	rs10171331; rs13000120; rs164855; rs354195; rs354202; rs6755779	0.022868368
Inverse variance weighted	cognitive abilities	ukb-d-XIII_MUSCULOSKELET	2	-0.28780916	0.115604928	0.012788964	0.053906949	1	0.81639922	cognitive abilities	ukb-d-XIII_MUSCULOSKELET	-0.51439482	-0.061223501	0.74990469	0.597862299	0.940612989	rs7013132; rs7727738	0.022868368
Inverse variance weighted	cognitive abilities	ebi-a-GCST90018730	2	0.036611293	0.014710418	0.012817493	0.300440841	1	0.583606185	cognitive abilities	ebi-a-GCST90018730	0.007778874	0.065443713	1.037289741	1.007809208	1.067632641	rs1183910; rs6962836	0.022868368
Inverse variance weighted	cognitive abilities	eqtl-a-ENSG00000258512	3	-0.012442723	0.00500297	0.012880109	1.922353793	2	0.382442526	cognitive abilities	eqtl-a-ENSG00000258512	-0.022248545	-0.002636901	0.987634367	0.977997128	0.997366572	rs2991521; rs4906146; rs945006	0.02288629
Inverse variance weighted	cognitive abilities	ubm-b-1727	3	-0.029157369	0.011726732	0.012904218	2.796717427	2	0.247002033	cognitive abilities	ubm-b-1727	-0.052141764	-0.006172973	0.971263606	0.949194295	0.993846041	rs13112198; rs7216587; rs9400513	0.022897973
Inverse variance weighted	cognitive abilities	eqtl-a-ENSG00000176871	2	0.009770272	0.003931837	0.01295831	0.194897204	1	0.658871592	cognitive abilities	eqtl-a-ENSG00000176871	0.002063872	0.017476672	1.009818157	1.002066003	1.017630283	rs10850953; rs4766901	0.022931644
Inverse variance weighted	cognitive abilities	ieu-a-1232	2	-0.006514034	0.002622525	0.012995998	0.29919625	1	0.584386739	cognitive abilities	ieu-a-1232	-0.011654183	-0.001373886	0.993507136	0.988413464	0.998627058	rs16848785; rs2857540	0.022967216
Inverse variance weighted	cognitive abilities	eqtl-a-ENSG00000214425	3	0.011394103	0.004593622	0.013122849	1.112109969	2	0.573466943	cognitive abilities	eqtl-a-ENSG00000214425	0.002390603	0.020397603	1.011459263	1.002393463	1.020607056	rs7207047; rs7501463; rs8082105	0.023160055
Inverse variance weighted	cognitive abilities	ubm-b-753	10	0.016938965	0.00683067	0.013144149	13.69260769	9	0.133687597	cognitive abilities	ubm-b-753	0.003550853	0.030327078	1.017083243	1.003557164	1.030791628	rs11727676; rs17514006; rs2783130; rs4835637; rs4901918; rs509685; rs559637; rs7936421; rs9375460; rs951358	0.023166342
Inverse variance weighted	cognitive abilities	met-c-844	2	-0.015145721	0.006108776	0.013162656	0.519381223	1	0.471105754	cognitive abilities	met-c-844	-0.027118923	-0.003172519	0.984968399	0.973245494	0.996832508	rs17762402; rs740006	0.023167693
Inverse variance weighted	cognitive abilities	eqtl-a-ENSG00000237637	3	0.008879307	0.003584802	0.013251746	0.64171732	2	0.725525789	cognitive abilities	eqtl-a-ENSG00000237637	0.001853096	0.015905518	1.008918845	1.001854814	1.016032684	rs17507008; rs416443; rs7330056	0.02329311
Inverse variance weighted	cognitive abilities	eqtl-a-ENSG00000198162	4	-0.006711579	0.0027104	0.013277718	3.537792641	3	0.31589352	cognitive abilities	eqtl-a-ENSG00000198162	-0.012023962	-0.001399196	0.993310894	0.988048037	0.998601783	rs1289817; rs1418451; rs7536847; rs946520	0.023307392
Inverse variance weighted	cognitive abilities	ubm-b-797	4	-0.018093184	0.007309936	0.013318051	2.060372193	3	0.559971244	cognitive abilities	ubm-b-797	-0.032420659	-0.003765708	0.982069515	0.968099257	0.996241373	rs12402469; rs17255311; rs2279829; rs4681364	0.023315516
Inverse variance weighted	cognitive abilities	ebi-a-GCST90060188	2	-0.030765276	0.012434149	0.013351377	1.61898852	1	0.203232882	cognitive abilities	ebi-a-GCST90060188	-0.055136209	-0.006394343	0.969703159	0.946356237	0.993626057	rs15285; rs17145750	0.023342567
Inverse variance weighted	cognitive abilities	ukb-b-12417	2	-0.132042443	0.053409052	0.013425213	0.007266828	1	0.932066066	cognitive abilities	ukb-b-12417	-0.236724185	-0.027360701	0.876303802	0.789208934	0.973010213	rs6749467; rs7514956	0.023440278
Inverse variance weighted	cognitive abilities	eqtl-a-ENSG00000134627	4	-0.016307037	0.006612239	0.013655888	2.772911988	3	0.42797852	cognitive abilities	eqtl-a-ENSG00000134627	-0.029267026	-0.003347049	0.983825203	0.971157106	0.996658546	rs2230274; rs628715; rs7124359; rs7930551	0.023779454
Inverse variance weighted	cognitive abilities	eqtl-a-ENSG00000150782	4	0.0141783	0.005752614	0.013713918	5.431718235	3	0.142780144	cognitive abilities	eqtl-a-ENSG00000150782	0.002903176	0.025453424	1.014279289	1.002907395	1.025780129	rs10458936; rs12283162; rs6589298; rs7951272	0.023816991
Inverse variance weighted	cognitive abilities	eqtl-a-ENSG00000264247	2	-0.002710913	0.001102214	0.01391247	0.521629901	1	0.47014724	cognitive abilities	eqtl-a-ENSG00000264247	-0.004871252	-0.000550573	0.997292759	0.995140593	0.999449579	rs8090565; rs9966343	0.024097727
Inverse variance weighted	cognitive abilities	eqtl-a-ENSG00000184381	3	-0.007911637	0.003218247	0.013956977	0.234466625	2	0.889377666	cognitive abilities	eqtl-a-ENSG00000184381	-0.0142194	-0.001603874	0.992119578	0.985881218	0.998397412	rs132929; rs2235347; rs2267380	0.024110863
Inverse variance weighted	cognitive abilities	eqtl-a-ENSG00000141429	5	-0.004408078	0.001793996	0.014005266	1.945205743	4	0.745836444	cognitive abilities	eqtl-a-ENSG00000141429	-0.007924309	-0.000891846	0.995601624	0.992107005	0.999108552	rs10502650; rs12327035; rs17562912; rs4239394; rs522964	0.024162321
Inverse variance weighted	cognitive abilities	eqtl-a-ENSG00000073331	7	-0.00955148	0.003890981	0.014097318	7.438291994	6	0.282207226	cognitive abilities	eqtl-a-ENSG00000073331	-0.017177803	-0.001925156	0.990493991	0.982968894	0.998076696	rs11733852; rs12648416; rs17627287; rs4834302; rs6824030; rs757507; rs9992488	0.024252852
Inverse variance weighted	cognitive abilities	eqtl-a-ENSG00000213694	3	-0.009859619	0.004017181	0.014113451	0.353748582	2	0.837885108	cognitive abilities	eqtl-a-ENSG00000213694	-0.017733293	-0.001985945	0.990188828	0.982423016	0.998016026	rs10780218; rs1375493; rs9410230	0.024252852
Inverse variance weighted	cognitive abilities	eqtl-a-ENSG00000072818	2	-0.009448758	0.003854949	0.014243148	0.105491564	1	0.745336494	cognitive abilities	eqtl-a-ENSG00000072818	-0.017004458	-0.001893057	0.990595741	0.983139302	0.998108733	rs17732541; rs222849	0.024304516
Inverse variance weighted	cognitive abilities	eqtl-a-ENSG00000152268	4	0.004908314	0.002003371	0.014284536	3.062289676	3	0.382120687	cognitive abilities	eqtl-a-ENSG00000152268	0.000981707	0.008834921	1.00492038	1.000982189	1.008874065	rs10766122; rs2654510; rs4757209; rs966099	0.024304516
Inverse variance weighted	cognitive abilities	eqtl-a-ENSG00000215267	3	0.008121018	0.003312349	0.014216754	3.125870852	2	0.209520137	cognitive abilities	eqtl-a-ENSG00000215267	0.001628813	0.014613223	1.008154083	1.00163014	1.014720518	rs11594521; rs2050308; rs7894134	0.024304516
Inverse variance weighted	cognitive abilities	eqtl-a-ENSG00000235989	3	-0.017715161	0.007236943	0.014369991	4.245426064	2	0.11970642	cognitive abilities	eqtl-a-ENSG00000235989	-0.031899569	-0.003530752	0.98244083	0.968603855	0.996475473	rs5749334; rs5753298; rs9609160	0.024341386
Inverse variance weighted	cognitive abilities	eqtl-a-ENSG00000029639	2	-0.006656375	0.002722882	0.014501022	0.009774255	1	0.921245591	cognitive abilities	eqtl-a-ENSG00000029639	-0.011993223	-0.001319526	0.99336573	0.988078409	0.998681344	rs12717192; rs9371371	0.024475349
Inverse variance weighted	cognitive abilities	eqtl-a-ENSG00000181847	4	0.007586323	0.0031047	0.014545711	1.949664277	3	0.58291952	cognitive abilities	eqtl-a-ENSG00000181847	0.001501112	0.013671535	1.007615172	1.001502239	1.013765418	rs12639542; rs13319989; rs6590334; rs9837270	0.024511869
Inverse variance weighted	cognitive abilities	eqtl-a-ENSG00000188321	2	-0.009637626	0.003945761	0.014584847	0.304756168	1	0.58091598	cognitive abilities	eqtl-a-ENSG00000188321	-0.017371317	-0.001903935	0.990408667	0.982778694	0.998097876	rs2124928; rs7246906	0.024546148
Inverse variance weighted	cognitive abilities	eqtl-a-ENSG00000155130	2	0.020726594	0.008491817	0.014655879	1.800406989	1	0.1796633	cognitive abilities	eqtl-a-ENSG00000155130	0.004082633	0.037370556	1.020942882	1.004090978	1.038077615	rs17772683; rs8078723	0.024633948
Inverse variance weighted	cognitive abilities	eqtl-a-ENSG00000227039	2	-0.016487301	0.006756511	0.014678749	0.573591612	1	0.448835225	cognitive abilities	eqtl-a-ENSG00000227039	-0.029730062	-0.00324454	0.983647871	0.970707529	0.996760718	rs4818766; rs914211	0.024640676
Inverse variance weighted	cognitive abilities	ukb-d-30060_irnt	33	0.02085201	0.008553693	0.014777821	34.98285662	32	0.32827059	cognitive abilities	ukb-d-30060_irnt	0.004086772	0.037617248	1.021070932	1.004095134	1.038333733	rs10923397; rs11085824; rs11089823; rs11568972; rs11704654; rs11708390; rs1175550; rs12451471; rs12674456; rs12939970; rs13066322; rs13083375; rs2066981; rs218265; rs2238368; rs2911462; rs34651; rs3808580; rs3811444; rs4846914; rs4975528; rs565491; rs6730558; rs686952; rs718515; rs7287097; rs7289616; rs7750181; rs7759489; rs8012947; rs8045833; rs9386780; rs9835254	0.02477514
Inverse variance weighted	cognitive abilities	eqtl-a-ENSG00000143224	4	-0.012562334	0.005154317	0.014799649	1.368149934	3	0.713017248	cognitive abilities	eqtl-a-ENSG00000143224	-0.022664797	-0.002459872	0.987516242	0.97759012	0.997543151	rs12754024; rs1411614; rs4233366; rs4271232	0.024779925
Inverse variance weighted	cognitive abilities	eqtl-a-ENSG00000176014	4	-0.00500266	0.002054183	0.014877297	2.607499958	3	0.456176224	cognitive abilities	eqtl-a-ENSG00000176014	-0.009028858	-0.000976461	0.995009833	0.991011779	0.999024016	rs11080557; rs1375493; rs578667; rs9948472	0.024846228
Inverse variance weighted	cognitive abilities	eqtl-a-ENSG00000262222	2	-0.018228039	0.007491295	0.014964816	0.088823752	1	0.765677871	cognitive abilities	eqtl-a-ENSG00000262222	-0.032910976	-0.003545101	0.981937087	0.967624697	0.996461175	rs11074938; rs7204099	0.024928634
Inverse variance weighted	cognitive abilities	eqtl-a-ENSG00000116791	8	0.002364788	0.000972794	0.015060412	7.819744929	7	0.348756807	cognitive abilities	eqtl-a-ENSG00000116791	0.000458111	0.004271464	1.002367586	1.000458216	1.0042806	rs11162359; rs12410060; rs1483784; rs17095755; rs17622436; rs614501; rs643371; rs696691	0.025055922
Inverse variance weighted	cognitive abilities	ebi-a-GCST90060284	2	0.026257852	0.01082307	0.015262052	1.67447151	1	0.195660681	cognitive abilities	ebi-a-GCST90060284	0.005044636	0.047471069	1.026605627	1.005057382	1.048615863	rs15285; rs17145750	0.025262661
Inverse variance weighted	cognitive abilities	ubm-b-1407	2	-0.045625468	0.018803339	0.015247113	2.268208569	1	0.132052467	cognitive abilities	ubm-b-1407	-0.082480013	-0.008770924	0.955399723	0.920829842	0.991267428	rs11749904; rs6827414	0.025262661
Inverse variance weighted	cognitive abilities	eqtl-a-ENSG00000108523	3	0.015025118	0.006204143	0.015444363	0.20230902	2	0.903793377	cognitive abilities	eqtl-a-ENSG00000108523	0.002864998	0.027185238	1.015138563	1.002869106	1.027558128	rs2733370; rs8072788; rs871928	0.025467599
Inverse variance weighted	cognitive abilities	ukb-b-8476	3	-0.369510186	0.153069526	0.015778363	4.095135627	2	0.129048392	cognitive abilities	ukb-b-8476	-0.669526456	-0.069493916	0.691072745	0.511950952	0.932865809	rs12458015; rs13291079; rs773020	0.025887616
Inverse variance weighted	cognitive abilities	eqtl-a-ENSG00000144182	2	-0.014265888	0.0059182	0.015930182	0.66581175	1	0.414515644	cognitive abilities	eqtl-a-ENSG00000144182	-0.025865561	-0.002666216	0.985835387	0.974466087	0.997337336	rs1366762; rs6743554	0.026103912
Inverse variance weighted	cognitive abilities	ubm-b-760	4	0.023230551	0.009640538	0.015966793	1.601417374	3	0.659068482	cognitive abilities	ubm-b-760	0.004335096	0.042126006	1.023502482	1.004344507	1.043025898	rs12256551; rs2833978; rs7013036; rs7043157	0.026131118
Inverse variance weighted	cognitive abilities	eqtl-a-ENSG00000167491	2	-0.006836497	0.002839818	0.016067807	1.641265394	1	0.200151939	cognitive abilities	eqtl-a-ENSG00000167491	-0.01240254	-0.001270454	0.993186819	0.987674055	0.998730353	rs4284750; rs7252888	0.026263524
Inverse variance weighted	cognitive abilities	ubm-b-1894	2	-0.041724311	0.017348443	0.016169133	1.675793324	1	0.19548436	cognitive abilities	ubm-b-1894	-0.075727259	-0.007721364	0.959134167	0.927069022	0.992308369	rs11191822; rs7216587	0.026396109
Inverse variance weighted	cognitive abilities	eqtl-a-ENSG00000197724	2	0.020401433	0.008488932	0.016247947	0.426529947	1	0.513696581	cognitive abilities	eqtl-a-ENSG00000197724	0.003763126	0.037039741	1.020610965	1.003770215	1.03773426	rs1000852; rs10739945	0.026491659
Inverse variance weighted	cognitive abilities	eqtl-a-ENSG00000105447	5	0.007898108	0.003288916	0.016331052	8.80243046	4	0.066232019	cognitive abilities	eqtl-a-ENSG00000105447	0.001451832	0.014344384	1.007929381	1.001452887	1.014447759	rs157067; rs1799284; rs2665591; rs8108419; rs9989661	0.026538027
Inverse variance weighted	cognitive abilities	eqtl-a-ENSG00000145817	7	0.005366198	0.002234598	0.016331815	8.001030962	6	0.238027784	cognitive abilities	eqtl-a-ENSG00000145817	0.000986385	0.00974601	1.005380621	1.000986871	1.009793657	rs11167821; rs12521291; rs17387610; rs175253; rs2895621; rs316080; rs6860529	0.026538027
Inverse variance weighted	cognitive abilities	eqtl-a-ENSG00000163811	2	0.014750336	0.006142669	0.016337346	0.100690619	1	0.751002433	cognitive abilities	eqtl-a-ENSG00000163811	0.002710704	0.026789968	1.014859659	1.002714381	1.027152045	rs11896479; rs7592895	0.026538027
Inverse variance weighted	cognitive abilities	eqtl-a-ENSG00000128536	3	0.01791103	0.007464314	0.016415022	2.400463553	2	0.30112441	cognitive abilities	eqtl-a-ENSG00000128536	0.003280975	0.032541085	1.018072394	1.003286363	1.033076336	rs10279381; rs2240474; rs41266	0.026631079
Inverse variance weighted	cognitive abilities	ubm-b-704	2	-0.032942067	0.013735143	0.016467851	0.006527949	1	0.935604408	cognitive abilities	ubm-b-704	-0.059862947	-0.006021187	0.967594613	0.941893614	0.993996904	rs12370271; rs6698446	0.02668364
Inverse variance weighted	cognitive abilities	eqtl-a-ENSG00000147852	5	0.005742921	0.002396567	0.016561032	1.558339321	4	0.816259559	cognitive abilities	eqtl-a-ENSG00000147852	0.001045649	0.010440192	1.005759443	1.001046196	1.010494881	rs10118386; rs1545565; rs6475888; rs7040049; rs7860538	0.026711025
Inverse variance weighted	cognitive abilities	eqtl-a-ENSG00000155099	2	-0.013674353	0.005706381	0.016560331	0.061553789	1	0.804056757	cognitive abilities	eqtl-a-ENSG00000155099	-0.024858861	-0.002489846	0.986418716	0.975447576	0.997513252	rs12545269; rs6998736	0.026711025
Inverse variance weighted	cognitive abilities	eqtl-a-ENSG00000186047	3	-0.016134742	0.006733221	0.01656204	2.732053274	2	0.255118627	cognitive abilities	eqtl-a-ENSG00000186047	-0.029331855	-0.002937628	0.983994726	0.971094149	0.997066682	rs1239952; rs2706235; rs7993605	0.026711025
Inverse variance weighted	cognitive abilities	prot-a-2980	2	0.00525787	0.002195542	0.01662972	1.158178822	1	0.281843557	cognitive abilities	prot-a-2980	0.000954608	0.009561132	1.005271717	1.000955063	1.009606985	rs167467; rs454615	0.026776373
Inverse variance weighted	cognitive abilities	ubm-b-1527	4	0.022527283	0.009408365	0.016648097	1.380454492	3	0.710122635	cognitive abilities	ubm-b-1527	0.004086887	0.040967679	1.022782938	1.00409525	1.041818432	rs12642823; rs13238033; rs13435455; rs4633908	0.026776373
Inverse variance weighted	cognitive abilities	eqtl-a-ENSG00000182827	3	-0.013916211	0.005818005	0.016760437	0.174098936	2	0.916631751	cognitive abilities	eqtl-a-ENSG00000182827	-0.025319502	-0.00251292	0.986180172	0.974998349	0.997490234	rs10915935; rs8679; rs868966	0.026923901
Inverse variance weighted	cognitive abilities	eqtl-a-ENSG00000065833	2	-0.013639912	0.005707832	0.016862899	0.921867113	1	0.336985207	cognitive abilities	eqtl-a-ENSG00000065833	-0.024827263	-0.002452561	0.98645269	0.975478398	0.997550444	rs2022265; rs4706180	0.02695587
Inverse variance weighted	cognitive abilities	eqtl-a-ENSG00000090861	2	0.021634648	0.009053005	0.016858675	0.001728366	1	0.966838607	cognitive abilities	eqtl-a-ENSG00000090861	0.003890759	0.039378537	1.021870374	1.003898338	1.04016415	rs11866219; rs8063629	0.02695587
Inverse variance weighted	cognitive abilities	eqtl-a-ENSG00000189007	3	-0.011436045	0.004784812	0.01684507	2.571266443	2	0.276475458	cognitive abilities	eqtl-a-ENSG00000189007	-0.020814276	-0.002057814	0.988629098	0.979400846	0.997944302	rs1338531; rs161054; rs9390089	0.02695587
Inverse variance weighted	cognitive abilities	eqtl-a-ENSG00000224805	2	0.014092748	0.005894746	0.016814888	0.016282731	1	0.898462519	cognitive abilities	eqtl-a-ENSG00000224805	0.002539047	0.02564645	1.014192519	1.002542273	1.02597815	rs12090153; rs12184246	0.02695587
Inverse variance weighted	cognitive abilities	prot-a-1863	2	0.004679165	0.001959271	0.016930338	0.35710174	1	0.550120277	cognitive abilities	prot-a-1863	0.000838993	0.008519336	1.004690129	1.000839345	1.008555729	rs7917554; rs7918475	0.027030588
Inverse variance weighted	cognitive abilities	eqtl-a-ENSG00000225151	3	-0.014639618	0.006134156	0.017006173	0.870767957	2	0.647016179	cognitive abilities	eqtl-a-ENSG00000225151	-0.026662564	-0.002616673	0.98546702	0.973689744	0.997386748	rs12902433; rs6496458; rs7174762	0.027085442
Inverse variance weighted	cognitive abilities	eqtl-a-ENSG00000164125	4	-0.014333965	0.006007631	0.017034617	0.706090902	3	0.871770381	cognitive abilities	eqtl-a-ENSG00000164125	-0.026108922	-0.002559009	0.985768277	0.974228969	0.997444263	rs10980800; rs1375493; rs2239630; rs7212590	0.027097698
Inverse variance weighted	cognitive abilities	eqtl-a-ENSG00000100979	7	-0.004583545	0.001923571	0.017180069	9.689226405	6	0.13836427	cognitive abilities	eqtl-a-ENSG00000100979	-0.008353744	-0.000813346	0.995426944	0.991681052	0.999186985	rs1010310; rs17433698; rs2056160; rs2067064; rs3765459; rs3918249; rs745307	0.027295828
Inverse variance weighted	cognitive abilities	eqtl-a-ENSG00000124721	5	0.008011444	0.003363828	0.017235522	1.160055567	4	0.884630397	cognitive abilities	eqtl-a-ENSG00000124721	0.00141834	0.014604547	1.008043621	1.001419346	1.014711715	rs13209417; rs2300614; rs2894418; rs6458087; rs9380791	0.027350658
Inverse variance weighted	cognitive abilities	ukb-a-454	2	-0.291161087	0.122291566	0.017271512	0.596144047	1	0.44005304	cognitive abilities	ukb-a-454	-0.530852555	-0.051469618	0.747395273	0.588103365	0.949832507	rs1544861; rs6721498	0.027374508
Inverse variance weighted	cognitive abilities	eqtl-a-ENSG00000162433	4	0.005766026	0.002422401	0.017298824	1.530195609	3	0.675318938	cognitive abilities	eqtl-a-ENSG00000162433	0.001018121	0.010513932	1.005782682	1.001018639	1.010569398	rs10098310; rs13374371; rs17127378; rs529715	0.027384562
Inverse variance weighted	cognitive abilities	ebi-a-GCST90013936	7	-0.013064311	0.005492382	0.017377398	6.358972413	6	0.384201471	cognitive abilities	ebi-a-GCST90013936	-0.023829379	-0.002299242	0.987020657	0.976452299	0.997703399	rs11600200; rs1169288; rs13139571; rs1434536; rs2107595; rs629301; rs783144	0.027475644
Inverse variance weighted	cognitive abilities	eqtl-a-ENSG00000238005	2	-0.023421742	0.009850775	0.017423129	1.160413591	1	0.281379782	cognitive abilities	eqtl-a-ENSG00000238005	-0.042729261	-0.004114223	0.976850418	0.95817077	0.995894229	rs2673961; rs881070	0.027481409
Inverse variance weighted	cognitive abilities	ubm-b-2046	6	0.014303936	0.006015486	0.01741381	3.19812249	5	0.669471463	cognitive abilities	ubm-b-2046	0.002513583	0.026094289	1.014406727	1.002516745	1.026437726	rs10833110; rs10837376; rs2047540; rs4725392; rs7581524; rs7855317	0.027481409
Inverse variance weighted	cognitive abilities	eqtl-a-ENSG00000112701	2	-0.006154661	0.002591155	0.01753669	1.637484965	1	0.200670891	cognitive abilities	eqtl-a-ENSG00000112701	-0.011233324	-0.001075998	0.993864241	0.988829535	0.998924581	rs9294001; rs9360958	0.027627162
Inverse variance weighted	cognitive abilities	eqtl-a-ENSG00000196705	2	-0.009336034	0.003932124	0.017582368	1.935934573	1	0.164110633	cognitive abilities	eqtl-a-ENSG00000196705	-0.017042997	-0.00162907	0.990707412	0.983101413	0.998372256	rs10854040; rs7258575	0.027665751
Inverse variance weighted	cognitive abilities	eqtl-a-ENSG00000160392	3	-0.011543034	0.004884396	0.018115603	2.771868926	2	0.250089991	cognitive abilities	eqtl-a-ENSG00000160392	-0.02111645	-0.001969617	0.988523332	0.979104941	0.998032321	rs11670860; rs268687; rs7250897	0.02847049
Inverse variance weighted	cognitive abilities	ebi-a-GCST90007307	3	0.028216062	0.011952085	0.018237289	2.157221448	2	0.340067645	cognitive abilities	ebi-a-GCST90007307	0.004789976	0.051642149	1.028617906	1.004801466	1.052998858	rs1421085; rs791600; rs972283	0.028592916
Inverse variance weighted	cognitive abilities	eqtl-a-ENSG00000122299	2	-0.014646463	0.006206762	0.018286804	0.003188126	1	0.954972581	cognitive abilities	eqtl-a-ENSG00000122299	-0.026811716	-0.00248121	0.985460275	0.973544528	0.997521866	rs1802408; rs8057398	0.028615193
Inverse variance weighted	cognitive abilities	eqtl-a-ENSG00000254999	4	0.013473576	0.005710143	0.018295319	1.319738248	3	0.724451456	cognitive abilities	eqtl-a-ENSG00000254999	0.002281696	0.024665455	1.013564753	1.002284301	1.024972164	rs11708444; rs3774163; rs7627880; rs779902	0.028615193
Inverse variance weighted	cognitive abilities	ebi-a-GCST90002040	2	0.007891222	0.003354891	0.018665005	0.136553978	1	0.711731146	cognitive abilities	ebi-a-GCST90002040	0.001315637	0.014466808	1.00792244	1.001316502	1.014571959	rs1886654; rs2981398	0.028876696
Inverse variance weighted	cognitive abilities	ebi-a-GCST90012059	6	0.008515119	0.003618648	0.018616533	2.656640243	5	0.752741709	cognitive abilities	ebi-a-GCST90012059	0.001422569	0.015607668	1.008551475	1.001423582	1.015730104	rs11658971; rs12451720; rs13015813; rs2009581; rs3827543; rs8080014	0.028876696
Inverse variance weighted	cognitive abilities	eqtl-a-ENSG00000196421	3	-0.01788897	0.007604769	0.018655922	3.035349771	2	0.219221009	cognitive abilities	eqtl-a-ENSG00000196421	-0.032794316	-0.002983623	0.982270088	0.967737587	0.997020823	rs3827026; rs6122232; rs927078	0.028876696
Inverse variance weighted	cognitive abilities	eqtl-a-ENSG00000231793	2	0.011560687	0.004917548	0.018727842	0.164157085	1	0.685357675	cognitive abilities	eqtl-a-ENSG00000231793	0.001922292	0.021199082	1.01162777	1.00192414	1.021425379	rs16907751; rs2514025	0.028876696
Inverse variance weighted	cognitive abilities	ukb-b-20142	5	-1.033523815	0.438996727	0.01855833	8.859261556	4	0.06471517	cognitive abilities	ukb-b-20142	-1.893957401	-0.17309023	0.355751148	0.150475138	0.841061723	rs10941679; rs1696803; rs17136641; rs2393886; rs7826557	0.028876696
Inverse variance weighted	cognitive abilities	eqtl-a-ENSG00000103168	3	-0.004460524	0.001899171	0.018840622	0.227753449	2	0.892367956	cognitive abilities	eqtl-a-ENSG00000103168	-0.008182898	-0.00073815	0.99554941	0.991850491	0.999262123	rs11861340; rs2326205; rs3785027	0.028914045
Inverse variance weighted	cognitive abilities	eqtl-a-ENSG00000172500	2	-0.013979584	0.005950865	0.018815385	0.303926195	1	0.581431454	cognitive abilities	eqtl-a-ENSG00000172500	-0.025643279	-0.00231589	0.986117676	0.974682718	0.99768679	rs259964; rs557675	0.028914045
Inverse variance weighted	cognitive abilities	ubm-b-1686	2	0.028671602	0.012210366	0.018867617	0.589348799	1	0.442671045	cognitive abilities	ubm-b-1686	0.004739286	0.052603919	1.029086589	1.004750534	1.054012088	rs842370; rs962066	0.028921489
Inverse variance weighted	cognitive abilities	eqtl-a-ENSG00000113272	5	0.005327477	0.002271868	0.019028281	4.642462084	4	0.325987731	cognitive abilities	eqtl-a-ENSG00000113272	0.000874616	0.009780338	1.005341693	1.000874998	1.009828322	rs1211159; rs246852; rs3734024; rs6556177; rs6866959	0.028966724
Inverse variance weighted	cognitive abilities	eqtl-a-ENSG00000113441	2	-0.009888803	0.004218646	0.019074566	1.041664494	1	0.30743467	cognitive abilities	eqtl-a-ENSG00000113441	-0.018157348	-0.001620257	0.990159931	0.982006503	0.998381055	rs26650; rs7718593	0.028966724
Inverse variance weighted	cognitive abilities	eqtl-a-ENSG00000123338	2	-0.015220634	0.006492879	0.019067734	1.083698093	1	0.297871738	cognitive abilities	eqtl-a-ENSG00000123338	-0.027946678	-0.002494591	0.984894614	0.972440218	0.997508518	rs11170900; rs1249383	0.028966724
Inverse variance weighted	cognitive abilities	eqtl-a-ENSG00000153944	3	-0.015048869	0.006417401	0.019026567	1.035241795	2	0.595936657	cognitive abilities	eqtl-a-ENSG00000153944	-0.027626975	-0.002470764	0.985063799	0.97275116	0.997532286	rs11079317; rs12943166; rs7214420	0.028966724
Inverse variance weighted	cognitive abilities	eqtl-a-ENSG00000175470	3	0.013236681	0.00564598	0.019055502	3.926143581	2	0.140426397	cognitive abilities	eqtl-a-ENSG00000175470	0.00217056	0.024302801	1.013324673	1.002172917	1.024600521	rs9419235; rs9419313; rs9419338	0.028966724
Inverse variance weighted	cognitive abilities	eqtl-a-ENSG00000242349	3	-0.003788309	0.001614958	0.018988182	0.949806841	2	0.621945121	cognitive abilities	eqtl-a-ENSG00000242349	-0.006953626	-0.000622991	0.996218858	0.993070494	0.999377203	rs11121855; rs198413; rs6668699	0.028966724
Inverse variance weighted	cognitive abilities	ebi-a-GCST90013886	7	-0.012934256	0.005514504	0.0190017	6.445495316	6	0.375176519	cognitive abilities	ebi-a-GCST90013886	-0.023742684	-0.002125828	0.987149032	0.976536956	0.99787643	rs11600200; rs1169288; rs13139571; rs1434536; rs2107595; rs629301; rs783144	0.028966724
Inverse variance weighted	cognitive abilities	ebi-a-GCST001790	3	-0.006606551	0.002820893	0.019180366	4.337548181	2	0.114317674	cognitive abilities	ebi-a-GCST001790	-0.012135501	-0.0010776	0.993415225	0.987937837	0.99892298	rs10011796; rs12641877; rs4475146	0.029026139
Inverse variance weighted	cognitive abilities	eqtl-a-ENSG00000243927	4	-0.005741983	0.002450983	0.019143409	1.188416397	3	0.755783858	cognitive abilities	eqtl-a-ENSG00000243927	-0.01054591	-0.000938056	0.994274471	0.989509503	0.999062384	rs4816474; rs4817614; rs7279211; rs9636874	0.029026139
Inverse variance weighted	cognitive abilities	ieu-a-1054	3	-0.006606551	0.002820893	0.019180366	4.337548181	2	0.114317674	cognitive abilities	ieu-a-1054	-0.012135501	-0.0010776	0.993415225	0.987937837	0.99892298	rs10011796; rs12641877; rs4475146	0.029026139
Inverse variance weighted	cognitive abilities	eqtl-a-ENSG00000172171	2	-0.011245563	0.004807152	0.019317851	0.316881078	1	0.573488059	cognitive abilities	eqtl-a-ENSG00000172171	-0.020667581	-0.001823544	0.988817432	0.97954453	0.998178117	rs11080122; rs178862	0.029166605
Inverse variance weighted	cognitive abilities	ebi-a-GCST90019406	2	0.018990477	0.008117168	0.019307258	2.984109727	1	0.084085515	cognitive abilities	ebi-a-GCST90019406	0.003080828	0.034900125	1.019171943	1.003085579	1.035516282	rs2637678; rs385076	0.029166605
Inverse variance weighted	cognitive abilities	eqtl-a-ENSG00000185591	2	0.007088409	0.003033066	0.019436896	0.353186998	1	0.552314569	cognitive abilities	eqtl-a-ENSG00000185591	0.001143599	0.013033218	1.007113591	1.001144254	1.01311852	rs10876447; rs7399002	0.029278645
Inverse variance weighted	cognitive abilities	eqtl-a-ENSG00000073050	3	0.006811069	0.002916769	0.019536021	1.401453805	2	0.496224466	cognitive abilities	eqtl-a-ENSG00000073050	0.001094202	0.012527936	1.006834317	1.0010948	1.012606739	rs2854510; rs3213334; rs4760	0.029371139
Inverse variance weighted	cognitive abilities	ubm-b-119	3	0.027489415	0.011772755	0.019543277	0.181596105	2	0.913202111	cognitive abilities	ubm-b-119	0.004414815	0.050564015	1.027870736	1.004424575	1.051864197	rs10095799; rs2279829; rs7131706	0.029371139
Inverse variance weighted	cognitive abilities	ukb-a-97	2	-1.346301106	0.576691122	0.019568134	0.004311839	1	0.947644859	cognitive abilities	ukb-a-97	-2.476615705	-0.215986508	0.260200938	0.084027117	0.805746173	rs3939286; rs962993	0.029374693
Inverse variance weighted	cognitive abilities	eqtl-a-ENSG00000167210	7	0.004308013	0.001846166	0.019622354	7.83790781	6	0.250220796	cognitive abilities	eqtl-a-ENSG00000167210	0.000689528	0.007926498	1.004317306	1.000689765	1.007957996	rs11662868; rs12608365; rs12968635; rs1818567; rs4890672; rs685401; rs880876	0.029422267
Inverse variance weighted	cognitive abilities	eqtl-a-ENSG00000182117	2	-0.006071661	0.002603677	0.019703009	0.426233858	1	0.513842747	cognitive abilities	eqtl-a-ENSG00000182117	-0.011174869	-0.000968453	0.993946734	0.988887338	0.999032015	rs12264390; rs6495665	0.029441796
Inverse variance weighted	cognitive abilities	ubm-b-1471	4	-0.018747385	0.008038204	0.019685684	0.58445028	3	0.899982716	cognitive abilities	ubm-b-1471	-0.034502264	-0.002992506	0.981427254	0.966086152	0.997011967	rs10495713; rs208829; rs310241; rs3776089	0.029441796
Inverse variance weighted	cognitive abilities	eqtl-a-ENSG00000143376	3	0.013689645	0.005872721	0.019750381	1.017176204	2	0.601344016	cognitive abilities	eqtl-a-ENSG00000143376	0.002179111	0.025200179	1.013783778	1.002181487	1.025520388	rs12030974; rs4357530; rs969359	0.029445203
Inverse variance weighted	cognitive abilities	eqtl-a-ENSG00000167291	2	-0.015822209	0.006786507	0.019731152	0.977406634	1	0.322839906	cognitive abilities	eqtl-a-ENSG00000167291	-0.029123763	-0.002520654	0.984302305	0.971296246	0.99748252	rs2304854; rs3859208	0.029445203
Inverse variance weighted	cognitive abilities	eqtl-a-ENSG00000181007	3	-0.01040784	0.004467117	0.019812572	0.463401036	2	0.793183632	cognitive abilities	eqtl-a-ENSG00000181007	-0.019163389	-0.001652291	0.989646134	0.981019062	0.998349074	rs17720402; rs256744; rs4806380	0.029497672
Inverse variance weighted	cognitive abilities	eqtl-a-ENSG00000166164	6	0.002642836	0.001135363	0.019925682	4.534218584	5	0.475318205	cognitive abilities	eqtl-a-ENSG00000166164	0.000417523	0.004868148	1.002646331	1.000417611	1.004880016	rs11645133; rs17289613; rs3813755; rs7186882; rs9673419; rs9940257	0.029605166
Inverse variance weighted	cognitive abilities	eqtl-a-ENSG00000137094	2	0.00885583	0.003809878	0.020101971	2.012189004	1	0.156040031	cognitive abilities	eqtl-a-ENSG00000137094	0.001388469	0.016323191	1.008895159	1.001389433	1.016457142	rs10972320; rs3088305	0.029833153
Inverse variance weighted	cognitive abilities	eqtl-a-ENSG00000111231	5	-0.004604088	0.001983611	0.020283364	7.394324042	4	0.116460453	cognitive abilities	eqtl-a-ENSG00000111231	-0.008491965	-0.000716211	0.995406494	0.99154399	0.999284045	rs10850634; rs12369492; rs1468131; rs1971701; rs1973505	0.029882849
Inverse variance weighted	cognitive abilities	eqtl-a-ENSG00000159618	2	0.01984372	0.008545508	0.020226314	0.562392654	1	0.453297809	cognitive abilities	eqtl-a-ENSG00000159618	0.003094525	0.036592915	1.020041915	1.003099318	1.037270677	rs2167183; rs6785206	0.029882849
Inverse variance weighted	cognitive abilities	eqtl-a-ENSG00000197852	2	-0.0150345	0.006477579	0.020286523	0.307537149	1	0.579195436	cognitive abilities	eqtl-a-ENSG00000197852	-0.027730555	-0.002338445	0.985077954	0.972650407	0.997664287	rs517680; rs6537704	0.029882849
Inverse variance weighted	cognitive abilities	eqtl-a-ENSG00000225527	2	-0.007094455	0.003055788	0.020252056	0.281983927	1	0.595403819	cognitive abilities	eqtl-a-ENSG00000225527	-0.0130838	-0.001105111	0.992930651	0.987001421	0.9988955	rs2480316; rs7088091	0.029882849
Inverse variance weighted	cognitive abilities	ebi-a-GCST90060164	5	-0.005902489	0.002543258	0.020295626	1.306722676	4	0.860233902	cognitive abilities	ebi-a-GCST90060164	-0.010887275	-0.000917703	0.994114897	0.989171777	0.999082718	rs174583; rs17762402; rs1800009; rs472031; rs7394871	0.029882849
Inverse variance weighted	cognitive abilities	ukb-a-541	2	-1.334069204	0.57494209	0.020321733	0.013780508	1	0.906550686	cognitive abilities	ukb-a-541	-2.460955701	-0.207182707	0.263403236	0.08535334	0.81287112	rs1031163; rs1888909	0.029887594
Inverse variance weighted	cognitive abilities	eqtl-a-ENSG00000005884	2	-0.017428998	0.007519344	0.020455398	0.001812004	1	0.96604619	cognitive abilities	eqtl-a-ENSG00000005884	-0.032166912	-0.002691084	0.982722008	0.96834494	0.997312533	rs10896794; rs4793637	0.030016573
Inverse variance weighted	cognitive abilities	eqtl-a-ENSG00000100918	3	-0.008286742	0.003586089	0.020843797	0.164217744	2	0.921171663	cognitive abilities	eqtl-a-ENSG00000100918	-0.015315477	-0.001258007	0.991747498	0.984801208	0.998742784	rs11846223; rs12432304; rs4385425	0.030347824
Inverse variance weighted	cognitive abilities	eqtl-a-ENSG00000111229	3	-0.012454629	0.005384904	0.020729316	3.807184037	2	0.14903233	cognitive abilities	eqtl-a-ENSG00000111229	-0.023009041	-0.001900217	0.987622609	0.977253648	0.998101587	rs11069168; rs3759384; rs7137233	0.030347824
Inverse variance weighted	cognitive abilities	eqtl-a-ENSG00000163873	2	-0.016827442	0.007281062	0.020825978	0.014322206	1	0.904740274	cognitive abilities	eqtl-a-ENSG00000163873	-0.031098324	-0.00255656	0.983313349	0.969380255	0.997446706	rs10908329; rs11263973	0.030347824
Inverse variance weighted	cognitive abilities	eqtl-a-ENSG00000182150	2	-0.012563144	0.005433403	0.020766363	1.163977455	1	0.280642176	cognitive abilities	eqtl-a-ENSG00000182150	-0.023212613	-0.001913674	0.987515443	0.977054727	0.998088156	rs1556025; rs17393861	0.030347824
Inverse variance weighted	cognitive abilities	eqtl-a-ENSG00000188820	12	-0.002924113	0.001265221	0.020824702	9.429912689	11	0.582273728	cognitive abilities	eqtl-a-ENSG00000188820	-0.005403946	-0.000444279	0.997080158	0.994610629	0.999555819	rs10223402; rs11758947; rs12662901; rs13197910; rs17077968; rs1931892; rs2213561; rs3777960; rs482701; rs7751651; rs9488751; rs9968822	0.030347824
Inverse variance weighted	cognitive abilities	ieu-b-18	18	-0.0054476	0.0023559	0.020759921	25.79253721	17	0.078324135	cognitive abilities	ieu-b-18	-0.010065163	-0.000830036	0.994567212	0.989985321	0.999170308	rs1026916; rs10936602; rs12133753; rs1250551; rs12708713; rs12925972; rs13327021; rs17124032; rs17779870; rs2150879; rs438613; rs631204; rs6990534; rs7855251; rs802730; rs8052325; rs9591325; rs9843355	0.030347824
Inverse variance weighted	cognitive abilities	eqtl-a-ENSG00000163131	4	-0.011768666	0.005094367	0.020880787	2.351193489	3	0.502784593	cognitive abilities	eqtl-a-ENSG00000163131	-0.021753626	-0.001783706	0.988300314	0.978481278	0.998217883	rs10980800; rs11806879; rs1375493; rs7552906	0.030367826
Inverse variance weighted	cognitive abilities	eqtl-a-ENSG00000134046	2	0.020421482	0.008863328	0.021220273	0.133462179	1	0.714868999	cognitive abilities	eqtl-a-ENSG00000134046	0.003049359	0.037793605	1.020631427	1.003054013	1.038516866	rs7240534; rs9860547	0.030724696
Inverse variance weighted	cognitive abilities	eqtl-a-ENSG00000257742	2	-0.011816048	0.005132373	0.021320612	0.099906242	1	0.751942176	cognitive abilities	eqtl-a-ENSG00000257742	-0.021875499	-0.001756597	0.988253487	0.978362035	0.998244945	rs17121283; rs4644689	0.030835791
Inverse variance weighted	cognitive abilities	eqtl-a-ENSG00000116983	3	-0.005050101	0.002195379	0.021429435	1.918695924	2	0.383142628	cognitive abilities	eqtl-a-ENSG00000116983	-0.009353045	-0.000747157	0.994962629	0.990690559	0.999253122	rs1180350; rs16826012; rs785116	0.030882853
Inverse variance weighted	cognitive abilities	eqtl-a-ENSG00000187742	2	-0.006049046	0.002629417	0.021418353	0.992734444	1	0.31907497	cognitive abilities	eqtl-a-ENSG00000187742	-0.011202702	-0.000895389	0.993969213	0.988859814	0.999105012	rs3211661; rs7852045	0.030882853
Inverse variance weighted	cognitive abilities	ukb-b-18596	2	-0.274857098	0.119452544	0.021393148	0.099954369	1	0.751884399	cognitive abilities	ukb-b-18596	-0.508984084	-0.040730111	0.759680675	0.601105942	0.960088212	rs1476535; rs9889282	0.030882853
Inverse variance weighted	cognitive abilities	eqtl-a-ENSG00000175895	3	0.00976145	0.0042468	0.02153092	0.860155712	2	0.650458451	cognitive abilities	eqtl-a-ENSG00000175895	0.001437723	0.018085177	1.009809248	1.001438757	1.018249704	rs10100688; rs2439632; rs2439644	0.03090042
Inverse variance weighted	cognitive abilities	eqtl-a-ENSG00000131979	4	0.005183297	0.002258907	0.021755849	2.649449162	3	0.448886343	cognitive abilities	eqtl-a-ENSG00000131979	0.000755839	0.009610756	1.005196754	1.000756124	1.009657088	rs1952438; rs4144657; rs752688; rs8021103	0.031014784
Inverse variance weighted	cognitive abilities	eqtl-a-ENSG00000178982	2	-0.020213124	0.008808728	0.021752043	0.048666609	1	0.825399932	cognitive abilities	eqtl-a-ENSG00000178982	-0.037478231	-0.002948017	0.979989792	0.963215386	0.997056324	rs4802351; rs8104072	0.031014784
Inverse variance weighted	cognitive abilities	eqtl-a-ENSG00000232869	4	0.004362838	0.001900354	0.021687176	0.549125205	3	0.907973606	cognitive abilities	eqtl-a-ENSG00000232869	0.000638144	0.008087533	1.004372369	1.000638347	1.008120325	rs12673576; rs3114477; rs3134902; rs4987704	0.031014784
Inverse variance weighted	cognitive abilities	eqtl-a-ENSG00000259684	3	-0.008640834	0.003765777	0.021757837	0.857146909	2	0.651437738	cognitive abilities	eqtl-a-ENSG00000259684	-0.016021756	-0.001259912	0.991396391	0.984105909	0.998740881	rs2414093; rs3131587; rs7183678	0.031014784
Inverse variance weighted	cognitive abilities	ubm-b-1497	3	-0.02144142	0.009348893	0.021820878	2.742602326	2	0.25377654	cognitive abilities	ubm-b-1497	-0.039765251	-0.003117589	0.978786813	0.96101501	0.996887266	rs4954059; rs6830106; rs981544	0.031043645
Inverse variance weighted	cognitive abilities	eqtl-a-ENSG00000198042	2	-0.007263652	0.003175418	0.022168806	0.338482098	1	0.560706697	cognitive abilities	eqtl-a-ENSG00000198042	-0.013487471	-0.001039832	0.992762665	0.986603077	0.998960708	rs1474035; rs8685	0.031504309
Inverse variance weighted	cognitive abilities	eqtl-a-ENSG00000132514	3	0.010287457	0.004499274	0.022226741	0.810168898	2	0.666920488	cognitive abilities	eqtl-a-ENSG00000132514	0.001468881	0.019106033	1.010340555	1.00146996	1.019289722	rs17081935; rs17585295; rs4917017	0.031552308
Inverse variance weighted	cognitive abilities	eqtl-a-ENSG00000234327	2	-0.007774793	0.003402452	0.022309538	0.220570386	1	0.638605656	cognitive abilities	eqtl-a-ENSG00000234327	-0.014443598	-0.001105988	0.992255353	0.98566021	0.998894624	rs11656014; rs8079034	0.031635458
Inverse variance weighted	cognitive abilities	eqtl-a-ENSG00000205978	3	0.013277079	0.005816691	0.022454943	0.022366386	2	0.988879106	cognitive abilities	eqtl-a-ENSG00000205978	0.001876366	0.024677793	1.013365611	1.001878127	1.02498481	rs11158667; rs17200519; rs930988	0.03180711
Inverse variance weighted	cognitive abilities	eqtl-a-ENSG00000176681	4	-0.00985153	0.004324504	0.022722315	2.725432662	3	0.435922568	cognitive abilities	eqtl-a-ENSG00000176681	-0.018327557	-0.001375502	0.990196838	0.981839371	0.998625444	rs10432043; rs11654226; rs1880748; rs8082105	0.032150968
Inverse variance weighted	cognitive abilities	eqtl-a-ENSG00000151502	2	0.021247291	0.009338476	0.02289142	1.147043235	1	0.28416896	cognitive abilities	eqtl-a-ENSG00000151502	0.002943879	0.039550704	1.021474622	1.002948217	1.040343247	rs1144230; rs1267746	0.032320211
Inverse variance weighted	cognitive abilities	eqtl-a-ENSG00000138246	4	0.010512303	0.004622011	0.022941947	2.600665981	3	0.457372804	cognitive abilities	eqtl-a-ENSG00000138246	0.00145316	0.019571445	1.010567751	1.001454217	1.019764222	rs17241868; rs2310229; rs6777072; rs9865586	0.032356569
Inverse variance weighted	cognitive abilities	eqtl-a-ENSG00000100612	2	0.014414809	0.006343066	0.023054508	0.786028782	1	0.375303642	cognitive abilities	eqtl-a-ENSG00000100612	0.0019824	0.026847219	1.014519204	1.001984366	1.027210853	rs104495; rs2146010	0.032445245
Inverse variance weighted	cognitive abilities	eqtl-a-ENSG00000167325	5	0.00375552	0.001652313	0.023033035	1.592170487	4	0.810198652	cognitive abilities	eqtl-a-ENSG00000167325	0.000516986	0.006994054	1.003762581	1.00051712	1.007018569	rs11030780; rs2056853; rs2280134; rs276886; rs4486622	0.032445245
Inverse variance weighted	cognitive abilities	eqtl-a-ENSG00000135720	2	-0.017831533	0.007867064	0.02341431	3.548315439	1	0.059605935	cognitive abilities	eqtl-a-ENSG00000135720	-0.033250978	-0.002412088	0.982326508	0.967295759	0.997590818	rs12927959; rs2305311	0.032843181
Inverse variance weighted	cognitive abilities	eqtl-a-ENSG00000223907	2	-0.020289048	0.008952811	0.02343786	1.875103702	1	0.170891689	cognitive abilities	eqtl-a-ENSG00000223907	-0.037836558	-0.002741538	0.97991539	0.962870302	0.997262216	rs4385425; rs6425780	0.032843181
Inverse variance weighted	cognitive abilities	ebi-a-GCST90060297	2	0.026850662	0.011856038	0.023529584	2.018926865	1	0.155348897	cognitive abilities	ebi-a-GCST90060297	0.003612827	0.050088498	1.027214389	1.003619361	1.051364136	rs12655977; rs174547	0.032936373
Inverse variance weighted	cognitive abilities	eqtl-a-ENSG00000109063	2	-0.013580617	0.006005422	0.023734953	0.527047942	1	0.467850617	cognitive abilities	eqtl-a-ENSG00000109063	-0.025351244	-0.00180999	0.986511184	0.974967401	0.998191647	rs2277653; rs7214355	0.033050224
Inverse variance weighted	cognitive abilities	eqtl-a-ENSG00000114745	4	-0.012719609	0.00562478	0.023737451	3.860885485	3	0.276883115	cognitive abilities	eqtl-a-ENSG00000114745	-0.023744178	-0.00169504	0.987360943	0.976535497	0.998306395	rs11715522; rs13080680; rs4274691; rs6785071	0.033050224
Inverse variance weighted	cognitive abilities	eqtl-a-ENSG00000241560	3	-0.005365656	0.002372444	0.023718551	0.001282351	2	0.99935903	cognitive abilities	eqtl-a-ENSG00000241560	-0.010015646	-0.000715666	0.994648713	0.990034344	0.99928459	rs13087347; rs2733405; rs9878858	0.033050224
Inverse variance weighted	cognitive abilities	ukb-e-30510_AFR	3	-0.011723461	0.00518222	0.023682158	1.885673133	2	0.389521364	cognitive abilities	ukb-e-30510_AFR	-0.021880613	-0.00156631	0.988344991	0.978357031	0.998434916	rs11035648; rs7108641; rs7936823	0.033050224
Inverse variance weighted	cognitive abilities	eqtl-a-ENSG00000124205	2	0.012549821	0.005551009	0.023770527	0.573788704	1	0.448757302	cognitive abilities	eqtl-a-ENSG00000124205	0.001669844	0.023429799	1.012628901	1.001671239	1.023706433	rs6064760; rs7270917	0.033061031
Inverse variance weighted	cognitive abilities	eqtl-a-ENSG00000226824	2	0.005764693	0.002551538	0.023864645	1.217287352	1	0.269893668	cognitive abilities	eqtl-a-ENSG00000226824	0.000763679	0.010765707	1.005781341	1.00076397	1.010823866	rs12672895; rs868961	0.033156624
Inverse variance weighted	cognitive abilities	eqtl-a-ENSG00000204020	10	-0.003224589	0.00142786	0.02392466	16.26758973	9	0.061499566	cognitive abilities	eqtl-a-ENSG00000204020	-0.006023195	-0.000425983	0.996780604	0.993994908	0.999574107	rs1122783; rs12247690; rs1238449; rs17450261; rs2153856; rs2477953; rs2801536; rs303505; rs701893; rs7909525	0.033204682
Inverse variance weighted	cognitive abilities	eqtl-a-ENSG00000059377	3	0.005326094	0.002361379	0.024101845	0.484663173	2	0.784795907	cognitive abilities	eqtl-a-ENSG00000059377	0.000697792	0.009954397	1.005340303	1.000698035	1.010004107	rs2594836; rs6986779; rs740149	0.033389044
Inverse variance weighted	cognitive abilities	eqtl-a-ENSG00000171714	2	-0.005517859	0.002446517	0.024108629	0.007358765	1	0.931638727	cognitive abilities	eqtl-a-ENSG00000171714	-0.010313033	-0.000722686	0.994497336	0.989739964	0.999277575	rs2593696; rs4565894	0.033389044
Inverse variance weighted	cognitive abilities	eqtl-a-ENSG00000141753	3	-0.014241271	0.006330351	0.024469205	3.024041883	2	0.220463983	cognitive abilities	eqtl-a-ENSG00000141753	-0.02664876	-0.001833782	0.985859656	0.973703185	0.998167898	rs16965644; rs2715553; rs6590334	0.033543709
Inverse variance weighted	cognitive abilities	eqtl-a-ENSG00000161405	2	0.0046903	0.002082845	0.024330363	0.218180077	1	0.640430121	cognitive abilities	eqtl-a-ENSG00000161405	0.000607924	0.008772676	1.004701317	1.000608109	1.008811269	rs11078925; rs11654954	0.033543709
Inverse variance weighted	cognitive abilities	eqtl-a-ENSG00000181827	4	0.005969286	0.00265354	0.024477148	0.355289259	3	0.949315617	cognitive abilities	eqtl-a-ENSG00000181827	0.000768348	0.011170224	1.005987138	1.000768643	1.011232844	rs11071273; rs12902061; rs16976698; rs2414466	0.033543709
Inverse variance weighted	cognitive abilities	eqtl-a-ENSG00000228157	2	-0.004165758	0.001851489	0.024452134	1.03901933	1	0.30804966	cognitive abilities	eqtl-a-ENSG00000228157	-0.007794677	-0.000536839	0.995842907	0.992235623	0.999463305	rs2453569; rs4924986	0.033543709
Inverse variance weighted	cognitive abilities	eqtl-a-ENSG00000242265	2	0.008206916	0.003643588	0.024295297	0.314818267	1	0.574738446	cognitive abilities	eqtl-a-ENSG00000242265	0.001065484	0.015348349	1.008240685	1.001066052	1.015466739	rs10228210; rs6963838	0.033543709
Inverse variance weighted	cognitive abilities	ukb-b-10263	2	-1.515417766	0.672700353	0.024275662	2.045072408	1	0.152699719	cognitive abilities	ukb-b-10263	-2.833910457	-0.196925075	0.219716376	0.058782537	0.821252163	rs242567; rs6717916	0.033543709
Inverse variance weighted	cognitive abilities	ubm-b-144	12	-0.012150721	0.005397862	0.024383968	14.44784004	11	0.209195247	cognitive abilities	ubm-b-144	-0.022730531	-0.001570912	0.987922801	0.977525861	0.998430322	rs11663934; rs11764163; rs17749164; rs2356265; rs2873131; rs4865165; rs703548; rs713606; rs7167339; rs7691642; rs7705845; rs9514079	0.033543709
Inverse variance weighted	cognitive abilities	ebi-a-GCST90095138	3	0.033169406	0.014754478	0.024570403	5.197646591	2	0.074361028	cognitive abilities	ebi-a-GCST90095138	0.004250629	0.062088183	1.033725644	1.004259676	1.064056172	rs4523963; rs4792846; rs886348	0.033636212
Inverse variance weighted	cognitive abilities	eqtl-a-ENSG00000126226	3	-0.010334045	0.004605878	0.024853982	1.757485507	2	0.415304724	cognitive abilities	eqtl-a-ENSG00000126226	-0.019361565	-0.001306525	0.989719168	0.980824666	0.998694328	rs7335409; rs912007; rs9549759	0.033953243
Inverse variance weighted	cognitive abilities	met-a-427	3	0.090258368	0.040251499	0.024938088	4.56566061	2	0.101995121	cognitive abilities	met-a-427	0.01136543	0.169151306	1.094457019	1.011430262	1.184299316	rs11160112; rs11635023; rs493519	0.034032543
Inverse variance weighted	cognitive abilities	eqtl-a-ENSG00000106400	2	-0.007455215	0.003331361	0.025228306	0.532627621	1	0.465504243	cognitive abilities	eqtl-a-ENSG00000106400	-0.013984682	-0.000925748	0.992572506	0.98611265	0.99907468	rs11769624; rs11773600	0.034331131
Inverse variance weighted	cognitive abilities	eqtl-a-ENSG00000236296	2	-0.007200448	0.003217282	0.025217586	0.29648406	1	0.586095042	cognitive abilities	eqtl-a-ENSG00000236296	-0.013506321	-0.000894576	0.992825413	0.98658448	0.999105824	rs1532331; rs1822842	0.034331131
Inverse variance weighted	cognitive abilities	ebi-a-GCST90060255	2	0.026404331	0.011799369	0.025235747	1.919282151	1	0.165935817	cognitive abilities	ebi-a-GCST90060255	0.003277567	0.049531095	1.026756014	1.003282944	1.050778266	rs15285; rs17145750	0.034331131
Inverse variance weighted	cognitive abilities	eqtl-a-ENSG00000152219	6	0.009446341	0.004222853	0.025289144	4.596029827	5	0.467138679	cognitive abilities	eqtl-a-ENSG00000152219	0.001169549	0.017723134	1.009491099	1.001170233	1.01788112	rs10835544; rs10835564; rs12291179; rs549241; rs7117691; rs892952	0.034348931
Inverse variance weighted	cognitive abilities	eqtl-a-ENSG00000156414	5	-0.005895283	0.002635624	0.025301433	3.575850977	4	0.466439143	cognitive abilities	eqtl-a-ENSG00000156414	-0.011061106	-0.000729459	0.994122061	0.988999843	0.999270807	rs11160739; rs11160745; rs12887765; rs17679259; rs3783312	0.034348931
Inverse variance weighted	cognitive abilities	eqtl-a-ENSG00000111490	5	0.008558429	0.003831853	0.025516245	4.27064035	4	0.370615969	cognitive abilities	eqtl-a-ENSG00000111490	0.001047997	0.016068861	1.008595157	1.001048546	1.016198659	rs11175628; rs17176378; rs17764405; rs17823705; rs2594836	0.034532867
Inverse variance weighted	cognitive abilities	eqtl-a-ENSG00000157881	2	0.007233576	0.003238452	0.025505964	0.658647826	1	0.417037718	cognitive abilities	eqtl-a-ENSG00000157881	0.00088621	0.013580943	1.007259802	1.000886603	1.013673583	rs10910097; rs2985862	0.034532867
Inverse variance weighted	cognitive abilities	eqtl-a-ENSG00000183570	2	-0.005898402	0.002644383	0.025711618	0.108546146	1	0.741805438	cognitive abilities	eqtl-a-ENSG00000183570	-0.011081393	-0.000715411	0.994118959	0.988979779	0.999284845	rs3859734; rs4819162	0.034714283
Inverse variance weighted	cognitive abilities	eqtl-a-ENSG00000211445	3	-0.005529898	0.002479483	0.025730035	0.600639822	2	0.740581263	cognitive abilities	eqtl-a-ENSG00000211445	-0.010389685	-0.000670111	0.994485364	0.989664101	0.999330114	rs12518386; rs4958880; rs7706092	0.034714283
Inverse variance weighted	cognitive abilities	eqtl-a-ENSG00000211766	2	-0.004752276	0.002130238	0.025689971	0.812971874	1	0.367243072	cognitive abilities	eqtl-a-ENSG00000211766	-0.008927543	-0.00057701	0.995258998	0.99111219	0.999423156	rs17133581; rs2855990	0.034714283
Inverse variance weighted	cognitive abilities	ukb-b-1511	2	0.906383432	0.408866279	0.026635313	0.30682467	1	0.579635263	cognitive abilities	ukb-b-1511	0.105005526	1.707761338	2.475354038	1.110716748	5.516597843	rs16888589; rs17816465	0.03567766
Inverse variance weighted	cognitive abilities	ieu-a-1228	4	0.009445785	0.004263371	0.026721151	2.630404903	3	0.452184091	cognitive abilities	ieu-a-1228	0.001089578	0.017801992	1.009490538	1.001090172	1.017961392	rs6005807; rs6441109; rs7084454; rs7217120	0.035755966
Inverse variance weighted	cognitive abilities	eqtl-a-ENSG00000101337	2	-0.012747218	0.005754934	0.026759599	0.023066322	1	0.879284731	cognitive abilities	eqtl-a-ENSG00000101337	-0.024026889	-0.001467547	0.987333684	0.976259459	0.998533529	rs2281362; rs6893300	0.035770763
Inverse variance weighted	cognitive abilities	eqtl-a-ENSG00000240382	2	0.01548985	0.006996367	0.026829826	0.890023077	1	0.345471054	cognitive abilities	eqtl-a-ENSG00000240382	0.001776971	0.02920273	1.01561044	1.00177855	1.02963331	rs6707271; rs7559276	0.035791372
Inverse variance weighted	cognitive abilities	ebi-a-GCST90016614	2	0.139716442	0.06315648	0.026951015	0.903663185	1	0.341801372	cognitive abilities	ebi-a-GCST90016614	0.015929741	0.263503143	1.149947676	1.016057296	1.301481386	rs4916723; rs910805	0.035835638
Inverse variance weighted	cognitive abilities	eqtl-a-ENSG00000109452	3	-0.004929519	0.002228779	0.026983414	0.215957499	2	0.897646672	cognitive abilities	eqtl-a-ENSG00000109452	-0.009297925	-0.000561112	0.995082612	0.990745167	0.999439045	rs1907137; rs3828512; rs4690743	0.035835638
Inverse variance weighted	cognitive abilities	ubm-b-1492	2	-0.027590534	0.01247809	0.027027644	0.026996408	1	0.869490387	cognitive abilities	ubm-b-1492	-0.052047591	-0.003133477	0.972786608	0.949283688	0.996871427	rs3776089; rs9400505	0.035835638
Inverse variance weighted	cognitive abilities	ubm-b-1938	7	-0.014551167	0.006579604	0.026997322	4.880253685	6	0.559260841	cognitive abilities	ubm-b-1938	-0.027447192	-0.001655142	0.985554189	0.972926059	0.998346227	rs1053739; rs10857613; rs2237076; rs2780818; rs2978102; rs3795736; rs9400513	0.035835638
Inverse variance weighted	cognitive abilities	eqtl-a-ENSG00000250490	5	0.009594187	0.004345118	0.027241619	8.411810383	4	0.077605918	cognitive abilities	eqtl-a-ENSG00000250490	0.001077755	0.018110619	1.009640358	1.001078336	1.01827561	rs16877596; rs271418; rs274681; rs6555391; rs6887702	0.03600967
Inverse variance weighted	cognitive abilities	eqtl-a-ENSG00000108439	4	0.004818501	0.002183331	0.027317604	1.608949259	3	0.657362342	cognitive abilities	eqtl-a-ENSG00000108439	0.000539172	0.00909783	1.004830129	1.000539317	1.009139341	rs11079804; rs11650043; rs2158079; rs2597178	0.0360736
Inverse variance weighted	cognitive abilities	eqtl-a-ENSG00000107104	3	-0.00710854	0.003225784	0.027548043	0.510186306	2	0.774844315	cognitive abilities	eqtl-a-ENSG00000107104	-0.013431076	-0.000786005	0.992916665	0.986658718	0.999214304	rs2296053; rs6477056; rs7028714	0.036304485
Inverse variance weighted	cognitive abilities	ubm-b-338	2	0.060617167	0.027517394	0.027604102	3.840348108	1	0.050033132	cognitive abilities	ubm-b-338	0.006683075	0.114551258	1.062492079	1.006705457	1.121370119	rs6062261; rs7239092	0.036341691
Inverse variance weighted	cognitive abilities	eqtl-a-ENSG00000002549	2	0.013389057	0.00608974	0.027904582	0.631100505	1	0.426951929	cognitive abilities	eqtl-a-ENSG00000002549	0.001453166	0.025324948	1.013479092	1.001454222	1.025648349	rs13164856; rs7663121	0.036514852
Inverse variance weighted	cognitive abilities	eqtl-a-ENSG00000203880	3	-0.005172201	0.002351739	0.027855962	2.813713923	2	0.244911842	cognitive abilities	eqtl-a-ENSG00000203880	-0.00978161	-0.000562792	0.994841152	0.990266074	0.999437366	rs351880; rs6090104; rs816951	0.036514852
Inverse variance weighted	cognitive abilities	eqtl-a-ENSG00000103199	2	0.00882086	0.004016398	0.028076825	0.655983363	1	0.417981559	cognitive abilities	eqtl-a-ENSG00000103199	0.000948719	0.016693001	1.008859878	1.000949169	1.016833107	rs12443906; rs4786532	0.036608274
Inverse variance weighted	cognitive abilities	eqtl-a-ENSG00000260708	3	0.007187925	0.003273669	0.02811493	2.364500628	2	0.306588042	cognitive abilities	eqtl-a-ENSG00000260708	0.000771535	0.013604316	1.00721382	1.000771833	1.013697275	rs2097359; rs4823572; rs801630	0.036608274
Inverse variance weighted	cognitive abilities	eqtl-a-ENSG00000151503	2	0.010546264	0.004807426	0.028253798	0.294493816	1	0.587355075	cognitive abilities	eqtl-a-ENSG00000151503	0.001123708	0.019968819	1.010602071	1.00112434	1.020169529	rs1259158; rs7935549	0.03671588
Inverse variance weighted	cognitive abilities	eqtl-a-ENSG00000215533	3	0.00516261	0.002354278	0.028317223	2.585045514	2	0.274577217	cognitive abilities	eqtl-a-ENSG00000215533	0.000548225	0.009776995	1.005175959	1.000548375	1.009824946	rs11909745; rs12329829; rs2223081	0.036761722
Inverse variance weighted	cognitive abilities	eqtl-a-ENSG00000179639	6	0.006347163	0.002897728	0.028495787	4.307337961	5	0.506066925	cognitive abilities	eqtl-a-ENSG00000179639	0.000667615	0.01202671	1.006367348	1.000667838	1.012099322	rs1103577; rs12132709; rs17585295; rs4328821; rs4982731; rs9549260	0.0369568
Inverse variance weighted	cognitive abilities	eqtl-a-ENSG00000131873	5	-0.004981561	0.002277038	0.028688721	3.74906899	4	0.441029396	cognitive abilities	eqtl-a-ENSG00000131873	-0.009444555	-0.000518567	0.995030827	0.990599905	0.999481567	rs2005180; rs329292; rs329293; rs6598451; rs7170818	0.037096505
Inverse variance weighted	cognitive abilities	ubm-b-158	4	-0.036200401	0.016544496	0.028665013	7.28251551	3	0.063417923	cognitive abilities	ubm-b-158	-0.068627614	-0.003773188	0.964446998	0.933674303	0.996233922	rs11042154; rs12510400; rs4371620; rs6775104	0.037096505
Inverse variance weighted	cognitive abilities	eqtl-a-ENSG00000149548	2	0.008775438	0.004014265	0.02881096	0.236568486	1	0.626695595	cognitive abilities	eqtl-a-ENSG00000149548	0.000907479	0.016643398	1.008814055	1.000907891	1.016782671	rs10790715; rs1940173	0.037184368
Inverse variance weighted	cognitive abilities	eqtl-a-ENSG00000261188	2	-0.016392182	0.007498618	0.028813615	2.640030475	1	0.104201545	cognitive abilities	eqtl-a-ENSG00000261188	-0.031089473	-0.001694892	0.983741439	0.969388835	0.998306544	rs134144; rs5997096	0.037184368
Inverse variance weighted	cognitive abilities	met-a-476	4	-0.010689696	0.00489881	0.029102124	2.574390567	3	0.46199691	cognitive abilities	met-a-476	-0.020291364	-0.001088028	0.989367236	0.97991312	0.998912564	rs12368199; rs3213545; rs7965649; rs9204	0.037408832
Inverse variance weighted	cognitive abilities	ebi-a-GCST004734	2	-0.043262258	0.019900522	0.029710711	0.259565568	1	0.610418773	cognitive abilities	ebi-a-GCST004734	-0.082267282	-0.004257234	0.957660203	0.921025753	0.995751815	rs10842383; rs12980262	0.037966917
Inverse variance weighted	cognitive abilities	eqtl-a-ENSG00000137225	2	-0.007788186	0.00358175	0.029674482	0.517218786	1	0.472030486	cognitive abilities	eqtl-a-ENSG00000137225	-0.014808416	-0.000767957	0.992242063	0.98530069	0.999232338	rs7763358; rs826415	0.037966917
Inverse variance weighted	cognitive abilities	ukb-b-18162	2	-0.451144046	0.207497765	0.029689248	1.23688175	1	0.266072864	cognitive abilities	ukb-b-18162	-0.857839665	-0.044448426	0.636899093	0.424077242	0.95652493	rs2722566; rs8022067	0.037966917
Inverse variance weighted	cognitive abilities	eqtl-a-ENSG00000158716	3	0.008110212	0.003733221	0.029822199	0.002923763	2	0.998539187	cognitive abilities	eqtl-a-ENSG00000158716	0.0007931	0.015427325	1.008143189	1.000793414	1.015546941	rs12727188; rs1971863; rs2185215	0.038072133
Inverse variance weighted	cognitive abilities	eqtl-a-ENSG00000151148	3	-0.00710675	0.003272654	0.029889198	0.791004162	2	0.673341882	cognitive abilities	eqtl-a-ENSG00000151148	-0.013521153	-0.000692348	0.992918443	0.986569848	0.999307891	rs2284686; rs3742027; rs824997	0.038120403
Inverse variance weighted	cognitive abilities	eqtl-a-ENSG00000104884	3	0.010240752	0.004718261	0.029972723	3.983438529	2	0.136460612	cognitive abilities	eqtl-a-ENSG00000104884	0.000992961	0.019488544	1.010293368	1.000993454	1.019679685	rs11882479; rs171140; rs3916855	0.038189636
Inverse variance weighted	cognitive abilities	eqtl-a-ENSG00000226029	2	-0.008996884	0.004147009	0.030045695	0.382718417	1	0.536151964	cognitive abilities	eqtl-a-ENSG00000226029	-0.017125021	-0.000868746	0.991043467	0.983020778	0.999131631	rs149562; rs6700888	0.038245299
Inverse variance weighted	cognitive abilities	met-a-656	2	0.012869558	0.005934063	0.030100924	0.10338007	1	0.747810515	cognitive abilities	met-a-656	0.001238794	0.024500322	1.012952727	1.001239562	1.024802921	rs12511874; rs4253311	0.038278292
Inverse variance weighted	cognitive abilities	eqtl-a-ENSG00000116128	2	0.016124134	0.007445767	0.030346068	0.259068663	1	0.610760719	cognitive abilities	eqtl-a-ENSG00000116128	0.001530431	0.030717837	1.016254829	1.001531603	1.031194498	rs11579824; rs2353546	0.038477636
Inverse variance weighted	cognitive abilities	ieu-a-100	2	0.028681764	0.013244358	0.030343028	0.039613844	1	0.842237503	cognitive abilities	ieu-a-100	0.002722822	0.054640706	1.029097046	1.002726532	1.056161074	rs13131837; rs2871960	0.038477636
Inverse variance weighted	cognitive abilities	bbj-a-133	2	-0.017332968	0.008016943	0.030614929	0.057806124	1	0.809997667	cognitive abilities	bbj-a-133	-0.033046175	-0.00161976	0.982816384	0.967493884	0.998381551	rs11878604; rs7631358	0.038743312
Inverse variance weighted	cognitive abilities	ubm-b-1721	2	-0.026097836	0.012068866	0.030586588	0.934223959	1	0.333767732	cognitive abilities	ubm-b-1721	-0.049752812	-0.002442859	0.97423977	0.951464586	0.997560122	rs11191835; rs3795736	0.038743312
Inverse variance weighted	cognitive abilities	ubm-b-2069	2	0.029086832	0.01346261	0.030729028	0.306831725	1	0.579630904	cognitive abilities	ubm-b-2069	0.002700116	0.055473548	1.029513986	1.002703765	1.057041056	rs1325994; rs6121246	0.038774987
Inverse variance weighted	cognitive abilities	ebi-a-GCST90096914	4	-0.104052863	0.048241709	0.031012937	2.468497056	3	0.481011283	cognitive abilities	ebi-a-GCST90096914	-0.198606612	-0.009499114	0.901177657	0.819872358	0.99054586	rs12914489; rs17706320; rs2106727; rs953442	0.038945092
Inverse variance weighted	cognitive abilities	eqtl-a-ENSG00000130347	2	0.014322287	0.006641935	0.031056926	0.810269074	1	0.368040711	cognitive abilities	eqtl-a-ENSG00000130347	0.001304095	0.02734048	1.014425343	1.001304945	1.027717661	rs12197237; rs7752730	0.038962484
Inverse variance weighted	cognitive abilities	eqtl-a-ENSG00000167851	3	-0.012614031	0.005850761	0.031086454	1.14591425	2	0.56385558	cognitive abilities	eqtl-a-ENSG00000167851	-0.024081522	-0.00114654	0.987465192	0.976206124	0.998854117	rs1719476; rs2594836; rs6893300	0.038962484
Inverse variance weighted	cognitive abilities	ebi-a-GCST90092820	18	0.009166601	0.004254944	0.031213423	25.65836697	17	0.080913715	cognitive abilities	ebi-a-GCST90092820	0.000826911	0.017506291	1.009208743	1.000827253	1.017660424	rs10800; rs11172190; rs12312144; rs12538049; rs12999691; rs16844516; rs17776067; rs2465624; rs2657879; rs4240624; rs4261668; rs4684847; rs4742211; rs7585359; rs7601356; rs7800001; rs7828742; rs7832357	0.039084114
Inverse variance weighted	cognitive abilities	eqtl-a-ENSG00000259143	2	0.011028963	0.005120662	0.031254606	0.492164619	1	0.482963303	cognitive abilities	eqtl-a-ENSG00000259143	0.000992466	0.02106546	1.011090006	1.000992959	1.021288903	rs7149908; rs7161418	0.039098195
Inverse variance weighted	cognitive abilities	eqtl-a-ENSG00000083814	3	0.006207865	0.002889203	0.031662721	0.229919811	2	0.891401884	cognitive abilities	eqtl-a-ENSG00000083814	0.000545028	0.011870703	1.006227174	1.000545176	1.01194144	rs10408464; rs2074080; rs525221	0.039209696
Inverse variance weighted	cognitive abilities	eqtl-a-ENSG00000136144	6	0.007011741	0.003262323	0.031609918	8.995917634	5	0.109227101	cognitive abilities	eqtl-a-ENSG00000136144	0.000617587	0.013405894	1.007036381	1.000617778	1.013496156	rs1375663; rs4942794; rs6561522; rs6561557; rs7318395; rs806352	0.039209696
Inverse variance weighted	cognitive abilities	eqtl-a-ENSG00000137486	3	0.006870399	0.003193758	0.031460762	0.314846694	2	0.854342299	cognitive abilities	eqtl-a-ENSG00000137486	0.000610633	0.013130166	1.006894055	1.000610819	1.013216745	rs2279130; rs553664; rs7117473	0.039209696
Inverse variance weighted	cognitive abilities	ebi-a-GCST90018875	3	-0.011326177	0.005271249	0.031660542	1.364961518	2	0.505361755	cognitive abilities	ebi-a-GCST90018875	-0.021657826	-0.000994528	0.988737722	0.97857502	0.999005966	rs11878604; rs17486278; rs7631358	0.039209696
Inverse variance weighted	cognitive abilities	eqtl-a-ENSG00000228403	2	0.011619661	0.005411944	0.03179008	0.079284379	1	0.778269551	cognitive abilities	eqtl-a-ENSG00000228403	0.001012251	0.02222707	1.011687431	1.001012764	1.022475932	rs2943246; rs7098906	0.039241819
Inverse variance weighted	cognitive abilities	eqtl-a-ENSG00000104774	2	0.024430519	0.011387693	0.031925354	3.631775381	1	0.056686316	cognitive abilities	eqtl-a-ENSG00000104774	0.002110641	0.046750398	1.02473139	1.00211287	1.047860429	rs10411504; rs4926298	0.039371588
Inverse variance weighted	cognitive abilities	eqtl-a-ENSG00000228506	5	0.008023577	0.003742583	0.032044025	2.206949652	4	0.697757143	cognitive abilities	eqtl-a-ENSG00000228506	0.000688115	0.01535904	1.008055853	1.000688352	1.015477596	rs10457612; rs7453200; rs7760502; rs9403141; rs9496070	0.039406306
Inverse variance weighted	cognitive abilities	eqtl-a-ENSG00000269696	2	0.0106751	0.004981425	0.0321146	0.118189995	1	0.731005938	cognitive abilities	eqtl-a-ENSG00000269696	0.000911508	0.020438692	1.010732282	1.000911923	1.020648993	rs10412888; rs7252238	0.039436552
Inverse variance weighted	cognitive abilities	finn-b-DM_RETINOPATHY	2	0.021426602	0.00999934	0.032129029	3.752507746	1	0.052728347	cognitive abilities	finn-b-DM_RETINOPATHY	0.001827896	0.041025308	1.0216578	1.001829567	1.041878473	rs10490924; rs763720	0.039436552
Inverse variance weighted	cognitive abilities	eqtl-a-ENSG00000172367	2	-0.006548201	0.003060595	0.032393691	0.260571316	1	0.609727925	cognitive abilities	eqtl-a-ENSG00000172367	-0.012546968	-0.000549434	0.993473192	0.987531417	0.999450717	rs10790286; rs538478	0.03968683
Inverse variance weighted	cognitive abilities	eqtl-a-ENSG00000161040	4	-0.01317877	0.006161894	0.032455678	6.466365889	3	0.09099843	cognitive abilities	eqtl-a-ENSG00000161040	-0.025256082	-0.001101457	0.98690769	0.975060185	0.998899149	rs2594836; rs420709; rs4729915; rs724016	0.039699093
Inverse variance weighted	cognitive abilities	eqtl-a-ENSG00000203875	2	0.012057083	0.005637723	0.032464495	0.000726997	1	0.978489342	cognitive abilities	eqtl-a-ENSG00000203875	0.001007146	0.02310702	1.012130063	1.001007654	1.023376056	rs1591440; rs17432662	0.039699093
Inverse variance weighted	cognitive abilities	eqtl-a-ENSG00000122873	8	0.002779127	0.00129976	0.032501828	3.651538737	7	0.818923779	cognitive abilities	eqtl-a-ENSG00000122873	0.000231596	0.005326657	1.002782992	1.000231623	1.005340869	rs12220092; rs16912212; rs1698469; rs1904757; rs2393369; rs2658604; rs7096154; rs7905025	0.039707566
Inverse variance weighted	cognitive abilities	eqtl-a-ENSG00000137710	2	-0.019252601	0.00901056	0.032624764	0.011058828	1	0.916248086	cognitive abilities	eqtl-a-ENSG00000137710	-0.036913298	-0.001591904	0.980931547	0.963759691	0.998409362	rs1792796; rs668970	0.039820507
Inverse variance weighted	cognitive abilities	eqtl-a-ENSG00000164306	2	0.012026534	0.005630264	0.032675226	0.893615963	1	0.344499294	cognitive abilities	eqtl-a-ENSG00000164306	0.000991216	0.023061851	1.012099143	1.000991707	1.023329832	rs2705881; rs2705900	0.03984486
Inverse variance weighted	cognitive abilities	eqtl-a-ENSG00000260391	3	0.013205769	0.006184461	0.032735339	0.987975572	2	0.610188236	cognitive abilities	eqtl-a-ENSG00000260391	0.001084225	0.025327314	1.013293351	1.001084813	1.025650775	rs12485363; rs1513292; rs3772812	0.039880926
Inverse variance weighted	cognitive abilities	eqtl-a-ENSG00000187688	2	-0.007632097	0.00357727	0.03288394	1.073948571	1	0.300055257	cognitive abilities	eqtl-a-ENSG00000187688	-0.014643547	-0.000620647	0.992396954	0.985463149	0.999379545	rs4143830; rs7223205	0.039950164
Inverse variance weighted	cognitive abilities	finn-b-ASTHMA_EOSINOPHIL_SUGG	3	-0.004100122	0.001924603	0.033140829	1.307178192	2	0.520175463	cognitive abilities	finn-b-ASTHMA_EOSINOPHIL_SUGG	-0.007872344	-0.0003279	0.995908272	0.992158562	0.999672153	rs2095044; rs6866614; rs962993	0.040187486
Inverse variance weighted	cognitive abilities	ebi-a-GCST90001706	3	0.004278181	0.002009922	0.033293137	1.575521499	2	0.454862206	cognitive abilities	ebi-a-GCST90001706	0.000338733	0.008217629	1.004287345	1.00033879	1.008251486	rs5758727; rs7289804; rs735537	0.040334728
Inverse variance weighted	cognitive abilities	eqtl-a-ENSG00000095485	3	0.007906555	0.003726921	0.033882197	0.942834733	2	0.624117039	cognitive abilities	eqtl-a-ENSG00000095485	0.000601789	0.01521132	1.007937894	1.00060197	1.015327601	rs11190291; rs1532331; rs7899176	0.04070851
Inverse variance weighted	cognitive abilities	eqtl-a-ENSG00000108839	2	0.016757051	0.007889787	0.033679221	0.951531471	1	0.329329781	cognitive abilities	eqtl-a-ENSG00000108839	0.001293069	0.032221034	1.016898238	1.001293905	1.032745752	rs10876550; rs1434282	0.04070851
Inverse variance weighted	cognitive abilities	eqtl-a-ENSG00000112667	3	-0.007802808	0.003675401	0.033755423	0.815272897	2	0.665220677	cognitive abilities	eqtl-a-ENSG00000112667	-0.015006595	-0.000599022	0.992227555	0.985105443	0.999401158	rs17287964; rs6458334; rs9472007	0.04070851
Inverse variance weighted	cognitive abilities	eqtl-a-ENSG00000166965	2	0.008232686	0.003879814	0.033843766	0.87185193	1	0.350443126	cognitive abilities	eqtl-a-ENSG00000166965	0.000628251	0.015837121	1.008266668	1.000628449	1.015963193	rs6496749; rs7498001	0.04070851
Inverse variance weighted	cognitive abilities	eqtl-a-ENSG00000179051	2	-0.007340161	0.003459734	0.033871605	1.410297942	1	0.235006939	cognitive abilities	eqtl-a-ENSG00000179051	-0.01412124	-0.000559082	0.992686712	0.985977997	0.999441074	rs12035179; rs6666424	0.04070851
Inverse variance weighted	cognitive abilities	ieu-a-803	3	-0.022308815	0.01050546	0.033708231	5.128144355	2	0.076990582	cognitive abilities	ieu-a-803	-0.042899516	-0.001718113	0.977938187	0.958007649	0.998283362	rs1024582; rs11191454; rs2535629	0.04070851
Inverse variance weighted	cognitive abilities	ubm-b-860	3	-0.023653403	0.01114876	0.033869886	3.876270548	2	0.143972168	cognitive abilities	ubm-b-860	-0.045504972	-0.001801833	0.976624147	0.955514851	0.998199789	rs17314727; rs2279829; rs4681364	0.04070851
Inverse variance weighted	cognitive abilities	eqtl-a-ENSG00000136146	2	0.008641836	0.004077595	0.034061213	0.008584716	1	0.926178648	cognitive abilities	eqtl-a-ENSG00000136146	0.00064975	0.016633922	1.008679284	1.000649961	1.016773036	rs1749976; rs7336214	0.040848434
Inverse variance weighted	cognitive abilities	ieu-a-1051	4	0.011326233	0.005343397	0.034033981	3.220401851	3	0.358875754	cognitive abilities	ieu-a-1051	0.000853174	0.021799291	1.011390617	1.000853538	1.022038632	rs5756492; rs7286184; rs7759489; rs8177272	0.040848434
Inverse variance weighted	cognitive abilities	finn-b-G6_SLEEPAPNO_INCLAVO	2	0.016934259	0.007995652	0.034180704	1.142308746	1	0.285165006	cognitive abilities	finn-b-G6_SLEEPAPNO_INCLAVO	0.001262781	0.032605736	1.017078456	1.001263579	1.033143128	rs7977050; rs9937053	0.040879121
Inverse variance weighted	cognitive abilities	eqtl-a-ENSG00000114405	3	0.005926312	0.0028015	0.034395316	0.206344261	2	0.901971703	cognitive abilities	eqtl-a-ENSG00000114405	0.000435371	0.011417252	1.005943907	1.000435466	1.011482678	rs2227901; rs4330246; rs9824098	0.040938718
Inverse variance weighted	cognitive abilities	eqtl-a-ENSG00000205269	2	-0.011812422	0.005584994	0.034427519	0.022702748	1	0.880232637	cognitive abilities	eqtl-a-ENSG00000205269	-0.022759012	-0.000865833	0.98825707	0.977498021	0.999134541	rs10980800; rs4711288	0.040938718
Inverse variance weighted	cognitive abilities	eqtl-a-ENSG00000237945	7	0.003542736	0.001674836	0.034406662	2.680755363	6	0.84771511	cognitive abilities	eqtl-a-ENSG00000237945	0.000260057	0.006825416	1.003549019	1.000260091	1.006848762	rs10460709; rs1467849; rs17643419; rs2007477; rs2243600; rs4817614; rs743337	0.040938718
Inverse variance weighted	cognitive abilities	eqtl-a-ENSG00000106415	2	-0.007503553	0.003551041	0.034595886	0.587075132	1	0.443552381	cognitive abilities	eqtl-a-ENSG00000106415	-0.014463594	-0.000543512	0.992524528	0.985640501	0.999456636	rs13233967; rs17566854	0.041027524
Inverse variance weighted	cognitive abilities	met-d-bOHbutyrate	4	-0.029390455	0.013906377	0.034562132	2.671966834	3	0.445012277	cognitive abilities	met-d-bOHbutyrate	-0.056646953	-0.002133956	0.971037244	0.944927614	0.997868319	rs17706729; rs4788460; rs588136; rs9987289	0.041027524
Inverse variance weighted	cognitive abilities	eqtl-a-ENSG00000097046	4	-0.004095059	0.001939009	0.034692171	2.362489606	3	0.500655363	cognitive abilities	eqtl-a-ENSG00000097046	-0.007895517	-0.0002946	0.995913315	0.99213557	0.999705443	rs13447553; rs164896; rs2765890; rs282004	0.041061851
Inverse variance weighted	cognitive abilities	eqtl-a-ENSG00000128294	3	0.010584508	0.005012543	0.034720398	4.575393896	2	0.101499953	cognitive abilities	eqtl-a-ENSG00000128294	0.000759923	0.020409092	1.010640722	1.000760212	1.020618782	rs13055271; rs3747128; rs4275	0.041061851
Inverse variance weighted	cognitive abilities	eqtl-a-ENSG00000160199	2	-0.005447074	0.002579901	0.034742225	2.106497052	1	0.146674733	cognitive abilities	eqtl-a-ENSG00000160199	-0.01050368	-0.000390468	0.994567734	0.989551291	0.999609608	rs12613; rs706208	0.041061851
Inverse variance weighted	cognitive abilities	ubm-b-1428	7	-0.015014405	0.007119766	0.034958908	9.418833675	6	0.15135698	cognitive abilities	ubm-b-1428	-0.028969146	-0.001059664	0.985097749	0.971446437	0.998940898	rs10043829; rs13132853; rs1562330; rs1847035; rs3860069; rs4685022; rs7620874	0.0412433
Inverse variance weighted	cognitive abilities	finn-b-I9_HYPTENSPREG	2	-0.011113622	0.005281442	0.035354188	0.081796878	1	0.774876946	cognitive abilities	finn-b-I9_HYPTENSPREG	-0.021465248	-0.000761997	0.988947906	0.978763491	0.999238293	rs13306561; rs236721	0.041559469
Inverse variance weighted	cognitive abilities	finn-b-O15_HYPTENSPREG	2	-0.011113622	0.005281442	0.035354188	0.081796878	1	0.774876946	cognitive abilities	finn-b-O15_HYPTENSPREG	-0.021465248	-0.000761997	0.988947906	0.978763491	0.999238293	rs13306561; rs236721	0.041559469
Inverse variance weighted	cognitive abilities	ubm-a-514	3	0.011596789	0.005510065	0.035321305	0.725263093	2	0.695842772	cognitive abilities	ubm-a-514	0.000797061	0.022396516	1.011664292	1.000797379	1.022649201	rs2541312; rs7284531; rs9608859	0.041559469
Inverse variance weighted	cognitive abilities	eqtl-a-ENSG00000256379	3	-0.003694344	0.001756663	0.035461748	2.524401854	2	0.283030411	cognitive abilities	eqtl-a-ENSG00000256379	-0.007137404	-0.000251284	0.996312472	0.992888007	0.999748748	rs12431693; rs12717305; rs4145427	0.041611
Inverse variance weighted	cognitive abilities	prot-c-3376_49_2	2	0.00301394	0.001433064	0.035453245	0.263648751	1	0.607624423	cognitive abilities	prot-c-3376_49_2	0.000205134	0.005822746	1.003018486	1.000205155	1.005839731	rs1463657; rs4681947	0.041611
Inverse variance weighted	cognitive abilities	prot-a-661	2	0.004404668	0.002095357	0.035543757	0.132593114	1	0.715758416	cognitive abilities	prot-a-661	0.000297768	0.008511568	1.004414383	1.000297813	1.008547895	rs9381745; rs9395519	0.041669791
Inverse variance weighted	cognitive abilities	ebi-a-GCST010723	6	0.006620468	0.003155236	0.035883225	8.861247618	5	0.114728161	cognitive abilities	ebi-a-GCST010723	0.000436206	0.012804731	1.006642432	1.000436301	1.012887062	rs10082476; rs11200559; rs4658046; rs4844620; rs760336; rs763720	0.041892167
Inverse variance weighted	cognitive abilities	eqtl-a-ENSG00000017260	2	0.013420712	0.006396517	0.035893825	0.12692616	1	0.721640637	cognitive abilities	eqtl-a-ENSG00000017260	0.000883539	0.025957884	1.013511174	1.00088393	1.026297724	rs1001941; rs9683350	0.041892167
Inverse variance weighted	cognitive abilities	eqtl-a-ENSG00000137100	2	-0.013135253	0.006258105	0.035824082	0.127428038	1	0.721113785	cognitive abilities	eqtl-a-ENSG00000137100	-0.025401139	-0.000869367	0.986950638	0.974918756	0.999131011	rs12684304; rs1566591	0.041892167
Inverse variance weighted	cognitive abilities	eqtl-a-ENSG00000175800	3	0.010334913	0.004924617	0.035850198	0.042481085	2	0.978983449	cognitive abilities	eqtl-a-ENSG00000175800	0.000682662	0.019987163	1.010388502	1.000682895	1.020188244	rs13353061; rs1662162; rs973926	0.041892167
Inverse variance weighted	cognitive abilities	ukb-e-20411_AFR	8	0.003320148	0.001582733	0.03592892	8.58982906	7	0.283460574	cognitive abilities	ukb-e-20411_AFR	0.000217991	0.006422304	1.003325666	1.000218015	1.006442972	rs11213434; rs11775807; rs12101666; rs12430082; rs1668848; rs16867431; rs4554841; rs6844440	0.041895687
Inverse variance weighted	cognitive abilities	ieu-b-4815	4	-0.006574761	0.003135239	0.035988937	7.650171568	3	0.053822891	cognitive abilities	ieu-b-4815	-0.012719831	-0.000429692	0.993446805	0.987360725	0.9995704	rs1320336; rs543874; rs590215; rs9378638	0.041928235
Inverse variance weighted	cognitive abilities	eqtl-a-ENSG00000163485	2	0.017485865	0.008348562	0.03621758	0.729249623	1	0.393126523	cognitive abilities	eqtl-a-ENSG00000163485	0.001122683	0.033849047	1.017639637	1.001123313	1.034428444	rs10920581; rs782807	0.042044586
Inverse variance weighted	cognitive abilities	eqtl-a-ENSG00000148110	3	0.003121416	0.001490942	0.036296782	1.67555503	2	0.43267106	cognitive abilities	eqtl-a-ENSG00000148110	0.00019917	0.006043661	1.003126293	1.00019919	1.006061961	rs12236456; rs12684823; rs9409759	0.042061755
Inverse variance weighted	cognitive abilities	finn-b-G6_SLEEPAPNO	2	0.016863691	0.008054594	0.036289068	1.163988665	1	0.28063986	cognitive abilities	finn-b-G6_SLEEPAPNO	0.001076686	0.032650696	1.017006686	1.001077266	1.033189579	rs7977050; rs9937053	0.042061755
Inverse variance weighted	cognitive abilities	eqtl-a-ENSG00000008517	2	-0.005472358	0.002614467	0.036339661	0.119869059	1	0.729176549	cognitive abilities	eqtl-a-ENSG00000008517	-0.010596715	-0.000348002	0.994542588	0.989459233	0.999652058	rs4786365; rs7188573	0.042074111
Inverse variance weighted	cognitive abilities	eqtl-a-ENSG00000121064	2	-0.01433602	0.00685899	0.03660823	0.587123707	1	0.443533524	cognitive abilities	eqtl-a-ENSG00000121064	-0.02777964	-0.000892399	0.985766252	0.972602666	0.999107999	rs1375493; rs7213862	0.04223529
Inverse variance weighted	cognitive abilities	eqtl-a-ENSG00000139433	3	0.011384011	0.005445695	0.03657646	1.190835003	2	0.551332336	cognitive abilities	eqtl-a-ENSG00000139433	0.000710448	0.022057574	1.011449055	1.0007107	1.022302641	rs11065724; rs2241249; rs824997	0.04223529
Inverse variance weighted	cognitive abilities	prot-c-3518_54_2	2	0.002297719	0.001099099	0.036568518	0.223705043	1	0.636231247	cognitive abilities	prot-c-3518_54_2	0.000143486	0.004451953	1.002300361	1.000143496	1.004461877	rs3742264; rs7330090	0.04223529
Inverse variance weighted	cognitive abilities	ukb-b-8425	2	-1.384440684	0.662667505	0.036690303	0.061288473	1	0.804470926	cognitive abilities	ukb-b-8425	-2.683268994	-0.085612375	0.250463849	0.068339388	0.917949983	rs1888909; rs7898135	0.042255322
Inverse variance weighted	cognitive abilities	ebi-a-GCST90092811	4	-0.029261275	0.014004796	0.036673956	2.773155609	3	0.427938068	cognitive abilities	ebi-a-GCST90092811	-0.056710675	-0.001811874	0.971162691	0.944867403	0.998189766	rs17706729; rs4788460; rs588136; rs9987289	0.042255322
Inverse variance weighted	cognitive abilities	ebi-a-GCST90018733	21	-0.00833842	0.004002296	0.037213962	30.02724448	20	0.069413404	cognitive abilities	ebi-a-GCST90018733	-0.01618292	-0.000493919	0.991696249	0.98394732	0.999506203	rs10167348; rs10995254; rs1119376; rs11631974; rs1482577; rs1680791; rs17144879; rs17164871; rs1888909; rs2128490; rs2188864; rs2210366; rs25882; rs2797288; rs6461504; rs6479828; rs6692718; rs6709875; rs695137; rs9358773; rs9494145	0.042707763
Inverse variance weighted	cognitive abilities	eqtl-a-ENSG00000120539	2	0.005138163	0.002467081	0.037279527	0.064119276	1	0.800099878	cognitive abilities	eqtl-a-ENSG00000120539	0.000302685	0.009973642	1.005151386	1.000302731	1.010023544	rs12770357; rs4749165	0.042745446
Inverse variance weighted	cognitive abilities	eqtl-a-ENSG00000134014	7	0.002662696	0.001280135	0.037524448	4.693284383	6	0.583709252	cognitive abilities	eqtl-a-ENSG00000134014	0.000153631	0.005171761	1.002666244	1.000153643	1.005185157	rs13439880; rs17058502; rs1982229; rs2279591; rs2685413; rs3735731; rs4732806	0.042988534
Inverse variance weighted	cognitive abilities	eqtl-a-ENSG00000114744	5	-0.005078071	0.002442719	0.037630197	2.366296873	4	0.668726337	cognitive abilities	eqtl-a-ENSG00000114744	-0.0098658	-0.000290342	0.9949348	0.990182707	0.9997097	rs10935794; rs12630912; rs13083730; rs13319447; rs9878259	0.043034183
Inverse variance weighted	cognitive abilities	prot-c-3448_13_2	2	0.004950121	0.002380776	0.037598474	0.136306745	1	0.711980569	cognitive abilities	prot-c-3448_13_2	0.000283801	0.009616441	1.004962393	1.000283842	1.009662828	rs17150482; rs8176720	0.043034183
Inverse variance weighted	cognitive abilities	eqtl-a-ENSG00000124942	2	-0.010172304	0.004894069	0.037663667	0.06779971	1	0.794567758	cognitive abilities	eqtl-a-ENSG00000124942	-0.019764678	-0.000579929	0.989879259	0.980429362	0.999420239	rs1375493; rs2849031	0.043034777
Inverse variance weighted	cognitive abilities	eqtl-a-ENSG00000237082	2	-0.015794067	0.007603838	0.037790692	0.139082809	1	0.709194532	cognitive abilities	eqtl-a-ENSG00000237082	-0.030697589	-0.000890544	0.984330006	0.969768798	0.999109852	rs1283144; rs1283200	0.043104492
Inverse variance weighted	cognitive abilities	eqtl-a-ENSG00000170802	2	-0.014349189	0.006910446	0.037852427	0.15067804	1	0.69788824	cognitive abilities	eqtl-a-ENSG00000170802	-0.027893662	-0.000804716	0.98575327	0.972491774	0.999195608	rs3884614; rs6744967	0.043137234
Inverse variance weighted	cognitive abilities	eqtl-a-ENSG00000109861	7	0.002661711	0.001283684	0.03812641	5.646748675	6	0.463900508	cognitive abilities	eqtl-a-ENSG00000109861	0.000145689	0.005177732	1.002665256	1.0001457	1.00519116	rs10898807; rs11018825; rs12807746; rs1319608; rs217092; rs308774; rs9144	0.043362359
Inverse variance weighted	cognitive abilities	ubm-b-826	3	0.026225054	0.01265063	0.038170079	2.986667328	2	0.22462259	cognitive abilities	ubm-b-826	0.00142982	0.051020288	1.026571957	1.001430843	1.052344243	rs1125867; rs11790341; rs2279829	0.043362359
Inverse variance weighted	cognitive abilities	ebi-a-GCST90019452	4	0.008287607	0.004001396	0.038342086	0.175247884	3	0.981482607	cognitive abilities	ebi-a-GCST90019452	0.000444871	0.016130343	1.008322044	1.00044497	1.01626114	rs10739408; rs1687392; rs4381012; rs6041	0.043505443
Inverse variance weighted	cognitive abilities	eqtl-a-ENSG00000159720	2	0.006452164	0.003117173	0.038463868	0.322718046	1	0.569978759	cognitive abilities	eqtl-a-ENSG00000159720	0.000342505	0.012561823	1.006473024	1.000342564	1.012641054	rs6986779; rs8063817	0.043605739
Inverse variance weighted	cognitive abilities	eqtl-a-ENSG00000198919	6	-0.006203356	0.002998518	0.03856413	10.3349827	5	0.066281352	cognitive abilities	eqtl-a-ENSG00000198919	-0.012080451	-0.000326262	0.993815845	0.987992225	0.999673791	rs1177385; rs1348997; rs2290055; rs3957543; rs4855625; rs696369	0.043681486
Inverse variance weighted	cognitive abilities	eqtl-a-ENSG00000116857	8	0.002067339	0.001000072	0.0387163	6.034023354	7	0.535782286	cognitive abilities	eqtl-a-ENSG00000116857	0.000107197	0.00402748	1.002069477	1.000107203	1.004035601	rs10920128; rs10920133; rs11811602; rs12137704; rs4244148; rs4915485; rs6676912; rs6697303	0.043777911
Inverse variance weighted	cognitive abilities	finn-b-T1D_WIDE1	2	-0.012997549	0.006295251	0.038955222	1.680140875	1	0.194905735	cognitive abilities	finn-b-T1D_WIDE1	-0.02533624	-0.000658858	0.987086554	0.974982029	0.999341359	rs13218075; rs41176	0.043971928
Inverse variance weighted	cognitive abilities	eqtl-a-ENSG00000168300	4	-0.004322148	0.002095533	0.03915513	2.469205927	3	0.480881976	cognitive abilities	eqtl-a-ENSG00000168300	-0.008429394	-0.000214903	0.995687179	0.991606034	0.99978512	rs12114812; rs12675403; rs718250; rs7833668	0.044159413
Inverse variance weighted	cognitive abilities	eqtl-a-ENSG00000138166	2	0.021108969	0.010241731	0.039295952	1.997291601	1	0.157580562	cognitive abilities	eqtl-a-ENSG00000138166	0.001035176	0.041182762	1.021333339	1.001035712	1.042042534	rs11195140; rs4918537	0.044264941
Inverse variance weighted	cognitive abilities	ebi-a-GCST90060485	2	-0.009455991	0.004588374	0.039316487	0.327929912	1	0.566880581	cognitive abilities	ebi-a-GCST90060485	-0.018449203	-0.000462779	0.990588576	0.981719941	0.999537328	rs174547; rs7394871	0.044264941
Inverse variance weighted	cognitive abilities	eqtl-a-ENSG00000163320	2	0.008380999	0.004070686	0.039507051	0.000375572	1	0.984538212	cognitive abilities	eqtl-a-ENSG00000163320	0.000402454	0.016359544	1.008416218	1.000402535	1.016494094	rs10865624; rs2175182	0.044288591
Inverse variance weighted	cognitive abilities	eqtl-a-ENSG00000163472	4	0.003480304	0.001689981	0.039458383	5.668089703	3	0.128923599	cognitive abilities	eqtl-a-ENSG00000163472	0.000167941	0.006792668	1.003486368	1.000167955	1.00681579	rs11264482; rs16837272; rs4641; rs759330	0.044288591
Inverse variance weighted	cognitive abilities	met-d-XS_VLDL_PL_pct	21	-0.012098462	0.005873273	0.039406347	25.34722095	20	0.188468695	cognitive abilities	met-d-XS_VLDL_PL_pct	-0.023610077	-0.000586848	0.98797443	0.97666646	0.999413324	rs10184004; rs10207315; rs11039002; rs11789603; rs12448528; rs12985368; rs15285; rs2070895; rs2642438; rs2943650; rs4239651; rs4420065; rs4788460; rs4918727; rs645040; rs7229377; rs7241918; rs738408; rs7837390; rs9306897; rs9687846	0.044288591
Inverse variance weighted	cognitive abilities	eqtl-a-ENSG00000134955	4	0.008078831	0.003926304	0.039626877	2.17468499	3	0.536951836	cognitive abilities	eqtl-a-ENSG00000134955	0.000383275	0.015774387	1.008111553	1.000383349	1.015899459	rs10893317; rs10893325; rs11820425; rs12279183	0.044384822
Inverse variance weighted	cognitive abilities	eqtl-a-ENSG00000074201	3	-0.009510792	0.00462545	0.03976446	2.508081637	2	0.285349419	cognitive abilities	eqtl-a-ENSG00000074201	-0.018576674	-0.00044491	0.990534293	0.981594809	0.999555189	rs2156568; rs3133293; rs7936118	0.044447564
Inverse variance weighted	cognitive abilities	eqtl-a-ENSG00000096872	2	-0.008018714	0.003903779	0.039966942	0.313994539	1	0.575239259	cognitive abilities	eqtl-a-ENSG00000096872	-0.01567012	-0.000367308	0.99201335	0.984452017	0.999632759	rs10429615; rs10967625	0.044612673
Inverse variance weighted	cognitive abilities	eqtl-a-ENSG00000166387	7	0.002550069	0.00124217	0.040080899	5.149040514	6	0.524844766	cognitive abilities	eqtl-a-ENSG00000166387	0.000115415	0.004984723	1.002553323	1.000115422	1.004997167	rs10098310; rs11601436; rs11822975; rs12790440; rs12807437; rs4758172; rs7947110	0.044669603
Inverse variance weighted	cognitive abilities	met-d-Tyr	9	0.017274251	0.008414733	0.040086352	10.28445448	8	0.245625848	cognitive abilities	met-d-Tyr	0.000781375	0.033767127	1.017424314	1.000781681	1.034343708	rs1433210; rs174547; rs1883137; rs194749; rs2237252; rs4149056; rs4575545; rs715; rs740122	0.044669603
Inverse variance weighted	cognitive abilities	eqtl-a-ENSG00000148120	3	-0.009081176	0.004426395	0.040208899	1.714599892	2	0.424306187	cognitive abilities	eqtl-a-ENSG00000148120	-0.01775691	-0.000405442	0.990959933	0.982399815	0.99959464	rs3858085; rs4744370; rs7046682	0.044703995
Inverse variance weighted	cognitive abilities	eqtl-a-ENSG00000157107	3	-0.00798924	0.00389504	0.040254133	1.307155816	2	0.520181282	cognitive abilities	eqtl-a-ENSG00000157107	-0.015623519	-0.000354961	0.992042589	0.984497895	0.999645102	rs10942276; rs2017888; rs3112483	0.044703995
Inverse variance weighted	cognitive abilities	eqtl-a-ENSG00000268240	2	0.008132168	0.0039636	0.04019759	0.7235162	1	0.394992948	cognitive abilities	eqtl-a-ENSG00000268240	0.000363513	0.015900824	1.008165324	1.000363579	1.016027914	rs11669298; rs8107999	0.044703995
Inverse variance weighted	cognitive abilities	ubm-b-871	3	0.024500505	0.011943676	0.040234135	3.218509506	2	0.200036635	cognitive abilities	ubm-b-871	0.0010909	0.04791011	1.024803108	1.001091495	1.049076349	rs12676315; rs167684; rs798518	0.044703995
Inverse variance weighted	cognitive abilities	eqtl-a-ENSG00000188428	2	0.009136339	0.004456398	0.040348604	0.128661094	1	0.719824322	cognitive abilities	eqtl-a-ENSG00000188428	0.000401799	0.01787088	1.009178203	1.000401879	1.01803152	rs13202814; rs9328449	0.044715928
Inverse variance weighted	cognitive abilities	eqtl-a-ENSG00000255310	12	-0.004263522	0.0020798	0.040367595	6.031081627	11	0.871282358	cognitive abilities	eqtl-a-ENSG00000255310	-0.008339929	-0.000187115	0.995745554	0.991694752	0.999812903	rs11777330; rs1692799; rs2645399; rs2952194; rs6601515; rs6980978; rs6984231; rs7009857; rs7818169; rs904006; rs922484; rs9987390	0.044715928
Inverse variance weighted	cognitive abilities	ukb-e-104190_AFR	2	0.005388124	0.002627513	0.040300482	0.396038905	1	0.529142054	cognitive abilities	ukb-e-104190_AFR	0.000238199	0.010538049	1.005402666	1.000238228	1.01059377	rs11062538; rs12204073	0.044715928
Inverse variance weighted	cognitive abilities	eqtl-a-ENSG00000145545	4	0.006538975	0.003190563	0.04041583	3.816033187	3	0.282026702	cognitive abilities	eqtl-a-ENSG00000145545	0.000285471	0.01279248	1.006560401	1.000285512	1.012874653	rs1375493; rs248803; rs274645; rs275502	0.044731419
Inverse variance weighted	cognitive abilities	ebi-a-GCST90012026	2	0.018769294	0.009164586	0.040557632	0.16515867	1	0.684450789	cognitive abilities	ebi-a-GCST90012026	0.000806705	0.036731883	1.018946544	1.000807031	1.037414835	rs17037696; rs4976646	0.044848602
Inverse variance weighted	cognitive abilities	eqtl-a-ENSG00000130529	3	0.013281173	0.006489256	0.04069341	0.677073064	2	0.712812738	cognitive abilities	eqtl-a-ENSG00000130529	0.000562231	0.026000115	1.01336976	1.00056239	1.026341067	rs17081935; rs2239630; rs7212590	0.044848602
Inverse variance weighted	cognitive abilities	eqtl-a-ENSG00000151655	2	0.00502174	0.002453587	0.040688237	0.198998278	1	0.655530625	cognitive abilities	eqtl-a-ENSG00000151655	0.000212709	0.009830772	1.00503437	1.000212731	1.009879252	rs10905230; rs1244434	0.044848602
Inverse variance weighted	cognitive abilities	eqtl-a-ENSG00000167323	4	0.007275337	0.003553649	0.040629985	0.849613634	3	0.837566938	cognitive abilities	eqtl-a-ENSG00000167323	0.000310185	0.014240489	1.007301866	1.000310233	1.014342367	rs1451722; rs17196385; rs2672215; rs4414209	0.044848602
Inverse variance weighted	cognitive abilities	eqtl-a-ENSG00000253269	2	-0.016616262	0.008123594	0.040812239	0.479300522	1	0.488739322	cognitive abilities	eqtl-a-ENSG00000253269	-0.032538506	-0.000694019	0.983521026	0.967985176	0.999306222	rs262843; rs264834	0.044903778
Inverse variance weighted	cognitive abilities	eqtl-a-ENSG00000183597	3	0.007430678	0.003633964	0.040875984	0.65241043	2	0.721657077	cognitive abilities	eqtl-a-ENSG00000183597	0.000308108	0.014553247	1.007458354	1.000308156	1.014659661	rs2531708; rs3896594; rs9915021	0.044936056
Inverse variance weighted	cognitive abilities	prot-a-3039	2	0.008147212	0.003986453	0.04098076	0.627695549	1	0.428201864	cognitive abilities	prot-a-3039	0.000333764	0.015960659	1.00818049	1.00033382	1.016088711	rs2465404; rs704	0.04493776
Inverse variance weighted	cognitive abilities	ubm-b-1751	2	0.038115867	0.0186442	0.040915827	1.979668595	1	0.159425324	cognitive abilities	ubm-b-1751	0.001573234	0.0746585	1.038851595	1.001574473	1.077516116	rs2346965; rs3120122	0.04493776
Inverse variance weighted	cognitive abilities	ubm-b-973	3	-0.025993378	0.012717794	0.040967485	4.039802336	2	0.132668576	cognitive abilities	ubm-b-973	-0.050920254	-0.001066501	0.974341542	0.950354454	0.998934068	rs17314727; rs2279829; rs6668533	0.04493776
Inverse variance weighted	cognitive abilities	met-a-430	2	-0.063093601	0.030879943	0.041033602	0.828220579	1	0.362787572	cognitive abilities	met-a-430	-0.123618289	-0.002568912	0.938855592	0.883717101	0.997434384	rs1657179; rs4784054	0.044957956
Inverse variance weighted	cognitive abilities	eqtl-a-ENSG00000080200	2	-0.016345537	0.008008488	0.041248178	0.72053749	1	0.395967659	cognitive abilities	eqtl-a-ENSG00000080200	-0.032042173	-0.000648901	0.983787326	0.968465738	0.99935131	rs1688377; rs832077	0.045120726
Inverse variance weighted	cognitive abilities	prot-a-1228	2	-0.00278904	0.001367106	0.041339883	0.165389083	1	0.684242615	cognitive abilities	prot-a-1228	-0.005468568	-0.000109512	0.997214846	0.994546357	0.999890494	rs10779966; rs12151621	0.045142047
Inverse variance weighted	cognitive abilities	eqtl-a-ENSG00000123836	2	-0.020456789	0.010033755	0.041470298	1.920275015	1	0.165826346	cognitive abilities	eqtl-a-ENSG00000123836	-0.040122948	-0.000790629	0.979751032	0.960671319	0.999209683	rs1564879; rs3935632	0.045176126
Inverse variance weighted	cognitive abilities	eqtl-a-ENSG00000134255	2	-0.008604108	0.004219559	0.041439935	0.04170976	1	0.838174023	cognitive abilities	eqtl-a-ENSG00000134255	-0.016874445	-0.000333772	0.991432801	0.983267131	0.999666284	rs11102218; rs4838885	0.045176126
Inverse variance weighted	cognitive abilities	eqtl-a-ENSG00000197969	2	0.010637181	0.005217498	0.041474866	0.037438035	1	0.846575935	cognitive abilities	eqtl-a-ENSG00000197969	0.000410884	0.020863477	1.010693957	1.000410969	1.021082641	rs10747012; rs7019154	0.045176126
Inverse variance weighted	cognitive abilities	eqtl-a-ENSG00000136824	2	0.010572569	0.005191961	0.04171678	0.0135772	1	0.907239453	cognitive abilities	eqtl-a-ENSG00000136824	0.000396326	0.020748812	1.010628656	1.000396404	1.020965565	rs10125915; rs10991046	0.045363959
Inverse variance weighted	cognitive abilities	ubm-b-334	2	0.024039584	0.011807978	0.041762762	0.849316851	1	0.356745669	cognitive abilities	ubm-b-334	0.000895948	0.04718322	1.024330864	1.000896349	1.048314063	rs10133725; rs6869935	0.045376179
Inverse variance weighted	cognitive abilities	eqtl-a-ENSG00000145214	2	-0.003429573	0.001686405	0.041985952	0.246194742	1	0.619767314	cognitive abilities	eqtl-a-ENSG00000145214	-0.006734926	-0.000124219	0.996576302	0.993287703	0.999875788	rs4583705; rs4690308	0.04558076
Inverse variance weighted	cognitive abilities	eqtl-a-ENSG00000155970	2	0.012328559	0.006070903	0.042279147	0.506561622	1	0.476631104	cognitive abilities	eqtl-a-ENSG00000155970	0.000429589	0.024227529	1.012404869	1.000429681	1.0245234	rs1858706; rs2904658	0.045843817
Inverse variance weighted	cognitive abilities	eqtl-a-ENSG00000233184	3	-0.003866789	0.001905125	0.042389375	0.565882151	2	0.75356419	cognitive abilities	eqtl-a-ENSG00000233184	-0.007600835	-0.000132744	0.996140677	0.992427979	0.999867265	rs17450029; rs6681915; rs950038	0.045904249
Inverse variance weighted	cognitive abilities	eqtl-a-ENSG00000186197	4	-0.006333575	0.003121857	0.042480256	1.179353413	3	0.757960355	cognitive abilities	eqtl-a-ENSG00000186197	-0.012452416	-0.000214735	0.993686439	0.987624795	0.999785288	rs10754470; rs1975519; rs4659450; rs660004	0.045964552
Inverse variance weighted	cognitive abilities	eqtl-a-ENSG00000137509	5	0.005711366	0.002816758	0.04259718	6.339624508	4	0.175180004	cognitive abilities	eqtl-a-ENSG00000137509	0.000190521	0.011232212	1.005727707	1.000190539	1.01129553	rs10898007; rs10898045; rs10898048; rs493251; rs957033	0.046052912
Inverse variance weighted	cognitive abilities	eqtl-a-ENSG00000214900	2	-0.008563779	0.004225109	0.042674912	0.095111852	1	0.757776388	cognitive abilities	eqtl-a-ENSG00000214900	-0.016844992	-0.000282566	0.991472786	0.983296091	0.999717474	rs17121908; rs7359055	0.046098788
Inverse variance weighted	cognitive abilities	eqtl-a-ENSG00000227986	6	0.004073578	0.002010873	0.042787704	1.924146325	5	0.859538162	cognitive abilities	eqtl-a-ENSG00000227986	0.000132268	0.008014888	1.004081887	1.000132277	1.008047094	rs10279473; rs2529; rs4718067; rs4718148; rs633702; rs7792478	0.046182431
Inverse variance weighted	cognitive abilities	ukb-e-103170_AFR	4	0.007677719	0.003791114	0.042848075	6.690700489	3	0.082437642	cognitive abilities	ukb-e-103170_AFR	0.000247135	0.015108303	1.007707268	1.000247165	1.01522301	rs12522460; rs12588037; rs17139532; rs2432797	0.046209402
Inverse variance weighted	cognitive abilities	eqtl-a-ENSG00000156171	4	-0.0037244	0.001842375	0.043225866	2.413133168	3	0.49119457	cognitive abilities	eqtl-a-ENSG00000156171	-0.007335456	-0.000113345	0.996282527	0.992691383	0.999886662	rs1493381; rs1659668; rs17687296; rs2297702	0.046501632
Inverse variance weighted	cognitive abilities	ukb-b-11895	3	-0.495388068	0.245051704	0.043221261	3.311938811	2	0.1909069	cognitive abilities	ukb-b-11895	-0.975689408	-0.015086727	0.609334398	0.376932404	0.985026508	rs11072508; rs12189723; rs1275988	0.046501632
Inverse variance weighted	cognitive abilities	prot-a-3048	2	0.007665268	0.003792845	0.043281696	0.007308157	1	0.931873628	cognitive abilities	prot-a-3048	0.000231293	0.015099244	1.007694722	1.00023132	1.015213813	rs2277545; rs945439	0.04652337
Inverse variance weighted	cognitive abilities	eqtl-a-ENSG00000214113	4	0.004996598	0.002472969	0.043333016	2.220291128	3	0.527962718	cognitive abilities	eqtl-a-ENSG00000214113	0.00014958	0.009843617	1.005009102	1.000149591	1.009892224	rs12197914; rs12201544; rs12203914; rs9392669	0.046540229
Inverse variance weighted	cognitive abilities	eqtl-a-ENSG00000166796	4	-0.008367772	0.0041422	0.043370155	3.120479371	3	0.373420054	cognitive abilities	eqtl-a-ENSG00000166796	-0.016486484	-0.00024906	0.99166714	0.983648674	0.999750971	rs10430893; rs12789252; rs2468826; rs4237737	0.046541843
Inverse variance weighted	cognitive abilities	eqtl-a-ENSG00000101294	2	-0.011626578	0.005761582	0.043596604	0.001492833	1	0.969179646	cognitive abilities	eqtl-a-ENSG00000101294	-0.022919279	-0.000333876	0.98844075	0.977341372	0.99966618	rs4911538; rs6088630	0.046599575
Inverse variance weighted	cognitive abilities	eqtl-a-ENSG00000112902	5	0.009143065	0.004531926	0.043645558	2.122142134	4	0.713305639	cognitive abilities	eqtl-a-ENSG00000112902	0.00026049	0.01802564	1.009184991	1.000260524	1.018189082	rs1651282; rs16882572; rs388; rs397; rs7728549	0.046599575
Inverse variance weighted	cognitive abilities	eqtl-a-ENSG00000121716	4	-0.003944178	0.001954983	0.043643419	0.958217406	3	0.811360619	cognitive abilities	eqtl-a-ENSG00000121716	-0.007775946	-0.00011241	0.99606359	0.992254209	0.999887596	rs10231649; rs12535629; rs2572002; rs4131224	0.046599575
Inverse variance weighted	cognitive abilities	eqtl-a-ENSG00000148296	4	-0.006676451	0.003308029	0.043564536	6.873006765	3	0.076057537	cognitive abilities	eqtl-a-ENSG00000148296	-0.013160188	-0.000192715	0.993345787	0.986926029	0.999807304	rs12342395; rs12554449; rs3094379; rs484248	0.046599575
Inverse variance weighted	cognitive abilities	eqtl-a-ENSG00000175582	3	-0.007791911	0.003859861	0.043518163	0.215102466	2	0.898030513	cognitive abilities	eqtl-a-ENSG00000175582	-0.015357239	-0.000226583	0.992238367	0.984760082	0.999773443	rs2131670; rs591804; rs634608	0.046599575
Inverse variance weighted	cognitive abilities	eqtl-a-ENSG00000253967	2	0.009024179	0.004472001	0.043598672	0.235337693	1	0.627593946	cognitive abilities	eqtl-a-ENSG00000253967	0.000259058	0.017789301	1.00906502	1.000259091	1.017948473	rs17748913; rs6989313	0.046599575
Inverse variance weighted	cognitive abilities	ubm-b-258	2	-0.020051109	0.009940026	0.043673721	0.723891332	1	0.39487044	cognitive abilities	ubm-b-258	-0.039533561	-0.000568658	0.980148577	0.961237693	0.999431504	rs17178006; rs6699195	0.046599575
Inverse variance weighted	cognitive abilities	eqtl-a-ENSG00000228839	2	-0.019387479	0.009622611	0.043927326	0.052511556	1	0.818749223	cognitive abilities	eqtl-a-ENSG00000228839	-0.038247797	-0.000527162	0.980799249	0.962474413	0.999472977	rs4820932; rs9621258	0.046762429
Inverse variance weighted	cognitive abilities	ukb-b-698	2	0.253540755	0.12592924	0.044076888	0.153767163	1	0.694961007	cognitive abilities	ukb-b-698	0.006719444	0.500362066	1.288579894	1.00674207	1.649318325	rs17476313; rs2488401	0.04687656
Inverse variance weighted	cognitive abilities	eqtl-a-ENSG00000186446	2	0.011817212	0.005873047	0.044208414	0.118741753	1	0.730403187	cognitive abilities	eqtl-a-ENSG00000186446	0.00030604	0.023328383	1.011887311	1.000306087	1.023602618	rs1873048; rs4682940	0.046978184
Inverse variance weighted	cognitive abilities	eqtl-a-ENSG00000180917	4	0.008002072	0.003982339	0.044495799	7.735524488	3	0.051805848	cognitive abilities	eqtl-a-ENSG00000180917	0.000196687	0.015807456	1.008034174	1.000196707	1.015933055	rs6499496; rs7185601; rs8044004; rs8058294	0.04702798
Inverse variance weighted	cognitive abilities	eqtl-a-ENSG00000226659	2	0.00931455	0.004634529	0.044450696	0.048249885	1	0.826137077	cognitive abilities	eqtl-a-ENSG00000226659	0.000230872	0.018398227	1.009358065	1.000230899	1.018568517	rs17617406; rs878652	0.04702798
Inverse variance weighted	cognitive abilities	eqtl-a-ENSG00000260787	6	0.006079435	0.003024429	0.044419566	5.706355122	5	0.335848243	cognitive abilities	eqtl-a-ENSG00000260787	0.000151554	0.012007315	1.006097952	1.000151565	1.012079693	rs12905758; rs2201830; rs2469196; rs4886891; rs8024724; rs8030999	0.04702798
Inverse variance weighted	cognitive abilities	ubm-b-686	10	0.014352443	0.007146951	0.044622995	14.55316913	9	0.103963767	cognitive abilities	ubm-b-686	0.000344419	0.028360466	1.014455933	1.000344478	1.028766453	rs1032296; rs11727676; rs12929641; rs160459; rs4901918; rs6456182; rs7108464; rs716614; rs951358; rs9846552	0.047112071
Inverse variance weighted	cognitive abilities	finn-b-SLEEP	2	0.018418273	0.009177112	0.044751863	1.240960573	1	0.265286008	cognitive abilities	finn-b-SLEEP	0.000431135	0.036405412	1.018588936	1.000431228	1.037076205	rs11109244; rs9937053	0.047120152
Inverse variance weighted	cognitive abilities	ukb-d-C3_MELANOMA_SKIN	3	-0.736491366	0.366925206	0.044728635	0.620791803	2	0.733156641	cognitive abilities	ukb-d-C3_MELANOMA_SKIN	-1.455664769	-0.017317962	0.478790874	0.233245258	0.982831132	rs10431948; rs11076650; rs31490	0.047120152
Inverse variance weighted	cognitive abilities	eqtl-a-ENSG00000124203	3	-0.006054571	0.003019894	0.044974256	3.206708831	2	0.201220408	cognitive abilities	eqtl-a-ENSG00000124203	-0.011973563	-0.000135579	0.993963721	0.988097835	0.999864431	rs11086667; rs12481177; rs260019	0.047137716
Inverse variance weighted	cognitive abilities	eqtl-a-ENSG00000135828	3	0.005119603	0.002552622	0.044896286	1.024036601	2	0.59928482	cognitive abilities	eqtl-a-ENSG00000135828	0.000116463	0.010122742	1.00513273	1.00011647	1.010174151	rs11072; rs266508; rs474403	0.047137716
Inverse variance weighted	cognitive abilities	eqtl-a-ENSG00000146833	2	0.005298174	0.002643927	0.045080404	0.208327088	1	0.648081787	cognitive abilities	eqtl-a-ENSG00000146833	0.000116078	0.01048027	1.005312234	1.000116084	1.01053538	rs12535629; rs4729561	0.047137716
Inverse variance weighted	cognitive abilities	prot-a-134	3	-0.007211659	0.003596999	0.044972702	1.161933643	2	0.559357306	cognitive abilities	prot-a-134	-0.014261778	-0.00016154	0.992814283	0.985839439	0.999838473	rs1076158; rs11642782; rs9925967	0.047137716
Inverse variance weighted	cognitive abilities	ukb-e-30850_CSA	2	0.043856801	0.021881758	0.045041881	3.271792987	1	0.070480553	cognitive abilities	ukb-e-30850_CSA	0.000968555	0.086745046	1.044832725	1.000969024	1.090618587	rs10733793; rs727428	0.047137716
Inverse variance weighted	cognitive abilities	ubm-b-844	2	-0.026679647	0.013312075	0.045051971	0.091313616	1	0.762513761	cognitive abilities	ubm-b-844	-0.052771315	-0.00058798	0.97367311	0.948596917	0.999412193	rs17178006; rs6117251	0.047137716
Inverse variance weighted	cognitive abilities	eqtl-a-ENSG00000171298	2	0.010486894	0.005235578	0.045176635	0.032309375	1	0.85735034	cognitive abilities	eqtl-a-ENSG00000171298	0.000225162	0.020748627	1.010542074	1.000225187	1.020965376	rs3764440; rs7224212	0.047200548
Inverse variance weighted	cognitive abilities	eqtl-a-ENSG00000229153	3	-0.00376095	0.001881765	0.045648534	0.142922983	2	0.931032129	cognitive abilities	eqtl-a-ENSG00000229153	-0.007449209	-7.27E-05	0.996246114	0.992578467	0.999927312	rs10226151; rs2367950; rs2966700	0.047655464
Inverse variance weighted	cognitive abilities	eqtl-a-ENSG00000132155	3	-0.007278972	0.003643327	0.045728425	0.517468935	2	0.772027994	cognitive abilities	eqtl-a-ENSG00000132155	-0.014419893	-0.000138051	0.992747455	0.985683575	0.999861958	rs1797912; rs4684871; rs9835677	0.047700737
Inverse variance weighted	cognitive abilities	ubm-b-1970	10	0.011725632	0.005873227	0.045884434	14.24392147	9	0.113909183	cognitive abilities	ubm-b-1970	0.000214108	0.023237156	1.011794646	1.000214131	1.023509242	rs1053739; rs13112198; rs2541312; rs7216587; rs7284531; rs7289095; rs7446263; rs8062923; rs911547; rs9608859	0.047787138
Inverse variance weighted	cognitive abilities	eqtl-a-ENSG00000106829	2	-0.008184529	0.004101083	0.045966638	1.009436547	1	0.315037863	cognitive abilities	eqtl-a-ENSG00000106829	-0.016222652	-0.000146407	0.991848873	0.983908227	0.999853604	rs4355856; rs9314677	0.047834605
Inverse variance weighted	cognitive abilities	eqtl-a-ENSG00000100731	2	0.003756266	0.00188326	0.046091405	0.115126696	1	0.734381294	cognitive abilities	eqtl-a-ENSG00000100731	6.51E-05	0.007447455	1.003763329	1.000065079	1.007475256	rs221924; rs718853	0.047926254
Inverse variance weighted	cognitive abilities	eqtl-a-ENSG00000179914	3	-0.011319104	0.005677313	0.046180125	2.182809342	2	0.335744552	cognitive abilities	eqtl-a-ENSG00000179914	-0.022446637	-0.000191571	0.988744716	0.977803414	0.999808448	rs3896594; rs4078017; rs592423	0.047980305
Inverse variance weighted	cognitive abilities	eqtl-a-ENSG00000197721	2	0.007666551	0.003849934	0.046442871	1.263681592	1	0.260955364	cognitive abilities	eqtl-a-ENSG00000197721	0.00012068	0.015212423	1.007696014	1.000120687	1.015328721	rs3085; rs4844614	0.048152531
Inverse variance weighted	cognitive abilities	ukb-b-13092	2	0.093200349	0.046792673	0.046396051	0.014060013	1	0.90561213	cognitive abilities	ukb-b-13092	0.001486709	0.184913989	1.097681633	1.001487815	1.203114955	rs2273621; rs9646720	0.048152531
Inverse variance weighted	cognitive abilities	eqtl-a-ENSG00000055483	5	-0.002123049	0.001067323	0.046686322	3.687675296	4	0.44992102	cognitive abilities	eqtl-a-ENSG00000055483	-0.004215003	-3.11E-05	0.997879203	0.995793868	0.999968904	rs3744800; rs4796821; rs6501257; rs7211674; rs7406652	0.048314054
Inverse variance weighted	cognitive abilities	eqtl-a-ENSG00000027075	2	-0.0142186	0.007147997	0.04668217	1.43556082	1	0.230859049	cognitive abilities	eqtl-a-ENSG00000027075	-0.028228675	-0.000208525	0.985882007	0.972166032	0.999791497	rs2296273; rs8008798	0.048314054
Inverse variance weighted	cognitive abilities	eqtl-a-ENSG00000261589	2	-0.016980473	0.008539377	0.046757437	0.040518305	1	0.840470576	cognitive abilities	eqtl-a-ENSG00000261589	-0.033717653	-0.000243294	0.983162882	0.966844452	0.999756736	rs16955299; rs7211981	0.048349337
Inverse variance weighted	cognitive abilities	eqtl-a-ENSG00000179152	2	0.019580838	0.009869885	0.047267283	2.076446077	1	0.149588106	cognitive abilities	eqtl-a-ENSG00000179152	0.000235864	0.038925812	1.0197738	1.000235892	1.039693348	rs13323323; rs6441831	0.048799266
Inverse variance weighted	cognitive abilities	eqtl-a-ENSG00000132329	3	-0.005654049	0.002852766	0.047484423	0.97111181	2	0.615355023	cognitive abilities	eqtl-a-ENSG00000132329	-0.01124547	-6.26E-05	0.994361905	0.988817524	0.999937373	rs1198825; rs13386048; rs6740741	0.048868918
Inverse variance weighted	cognitive abilities	eqtl-a-ENSG00000204514	4	0.00639202	0.003225003	0.047477035	1.381740849	3	0.709820304	cognitive abilities	eqtl-a-ENSG00000204514	7.10E-05	0.012713027	1.006412493	1.000071016	1.012794181	rs10419004; rs2011501; rs260418; rs525221	0.048868918
Inverse variance weighted	cognitive abilities	ukb-d-C43	3	-1.024912399	0.516965937	0.047417375	0.719117085	2	0.697984388	cognitive abilities	ukb-d-C43	-2.038165635	-0.011659163	0.358827898	0.13026745	0.988408542	rs10431948; rs11076650; rs31490	0.048868918
Inverse variance weighted	cognitive abilities	ubm-b-218	4	-0.01955918	0.009874054	0.047606282	3.529827902	3	0.316914098	cognitive abilities	ubm-b-218	-0.038912326	-0.000206034	0.98063086	0.961835033	0.999793987	rs12357321; rs12700239; rs1285850; rs7141210	0.048917234
Inverse variance weighted	cognitive abilities	eqtl-a-ENSG00000226380	2	0.009907223	0.005002372	0.047646792	0.692480875	1	0.405321823	cognitive abilities	eqtl-a-ENSG00000226380	0.000102575	0.019711872	1.009956462	1.00010258	1.019907433	rs207217; rs24168	0.04892037
Inverse variance weighted	cognitive abilities	ebi-a-GCST90018814	4	0.025638015	0.012949304	0.047717479	5.843251968	3	0.119490445	cognitive abilities	ebi-a-GCST90018814	0.000257379	0.051018652	1.025969496	1.000257412	1.052342521	rs10850379; rs17608150; rs832187; rs9823623	0.048938519
Inverse variance weighted	cognitive abilities	ebi-a-GCST90060319	2	0.008218656	0.004151506	0.047739412	0.771341246	1	0.379802447	cognitive abilities	ebi-a-GCST90060319	8.17E-05	0.016355607	1.008252522	1.000081708	1.016490092	rs174550; rs1800009	0.048938519
Inverse variance weighted	cognitive abilities	eqtl-a-ENSG00000121552	5	0.003939726	0.001991964	0.047950111	0.590538992	4	0.964109195	cognitive abilities	eqtl-a-ENSG00000121552	3.55E-05	0.007843975	1.003947497	1.000035478	1.00787482	rs13091691; rs16833000; rs17282015; rs6765945; rs6808422	0.049115957
Inverse variance weighted	cognitive abilities	ebi-a-GCST90060212	2	-0.02026279	0.010247073	0.047993915	0.480541082	1	0.488177331	cognitive abilities	ebi-a-GCST90060212	-0.040347053	-0.000178528	0.97994112	0.960456052	0.999821488	rs1367117; rs6711016	0.049117672
Inverse variance weighted	cognitive abilities	ubm-b-1764	2	0.023095842	0.011681502	0.048027004	0.103302139	1	0.747902357	cognitive abilities	ubm-b-1764	0.000200097	0.045991586	1.023364616	1.000200117	1.047065601	rs208829; rs3776089	0.049117672
Inverse variance weighted	cognitive abilities	eqtl-a-ENSG00000153885	3	0.007990471	0.00404287	0.048105498	3.324510818	2	0.189710622	cognitive abilities	eqtl-a-ENSG00000153885	6.64E-05	0.015914496	1.00802248	1.000066448	1.016041806	rs452100; rs4805059; rs4805959	0.049159453
Inverse variance weighted	cognitive abilities	eqtl-a-ENSG00000005249	2	0.010044452	0.005086951	0.048318963	0.161317487	1	0.687946424	cognitive abilities	eqtl-a-ENSG00000005249	7.40E-05	0.020014876	1.010095066	1.00007403	1.020216516	rs6466152; rs6466154	0.049201431
Inverse variance weighted	cognitive abilities	eqtl-a-ENSG00000089876	3	-0.004178407	0.00211628	0.048334943	3.40560176	2	0.182172565	cognitive abilities	eqtl-a-ENSG00000089876	-0.008326315	-3.05E-05	0.99583031	0.991708252	0.999969501	rs12770970; rs1551679; rs3817307	0.049201431
Inverse variance weighted	cognitive abilities	ieu-b-8	2	-0.049367909	0.024999437	0.048295297	2.697821847	1	0.100485443	cognitive abilities	ieu-b-8	-0.098366805	-0.000369012	0.951830878	0.906316401	0.999631056	rs4638568; rs4671319	0.049201431
Inverse variance weighted	cognitive abilities	ukb-b-15869	3	-0.357545919	0.180981801	0.04820118	0.596823619	2	0.741995716	cognitive abilities	ukb-b-15869	-0.712270248	-0.002821589	0.699390583	0.490529309	0.997182388	rs2246873; rs6461009; rs6835232	0.049201431
Inverse variance weighted	cognitive abilities	eqtl-a-ENSG00000038427	2	-0.014057085	0.007121413	0.048391081	0.542578576	1	0.461366041	cognitive abilities	eqtl-a-ENSG00000038427	-0.028015055	-9.91E-05	0.986041255	0.972373728	0.99990089	rs1375493; rs178023	0.049205457
Inverse variance weighted	cognitive abilities	eqtl-a-ENSG00000066468	3	0.002802471	0.001421142	0.048611362	0.320056007	2	0.852119926	cognitive abilities	eqtl-a-ENSG00000066468	1.70E-05	0.00558791	1.002806401	1.000017032	1.005603551	rs1073109; rs11199964; rs4752545	0.049261164
Inverse variance weighted	cognitive abilities	eqtl-a-ENSG00000255518	7	0.005119505	0.002596652	0.048657658	2.248355916	6	0.895499462	cognitive abilities	eqtl-a-ENSG00000255518	3.01E-05	0.010208942	1.005132632	1.000030068	1.010261231	rs11777330; rs1430865; rs2250415; rs2618446; rs2618476; rs2618481; rs6601501	0.049261164
Inverse variance weighted	cognitive abilities	eqtl-a-ENSG00000228998	2	-0.008795219	0.00446207	0.048711611	0.057826156	1	0.809965378	cognitive abilities	eqtl-a-ENSG00000228998	-0.017540876	-4.96E-05	0.991243346	0.98261207	0.99995044	rs12441032; rs16944179	0.049274454
Inverse variance weighted	cognitive abilities	eqtl-a-ENSG00000267767	2	0.008133961	0.004128252	0.048802181	0.480319438	1	0.48827766	cognitive abilities	eqtl-a-ENSG00000267767	4.26E-05	0.016225335	1.008167131	1.000042587	1.01635768	rs12982419; rs749981	0.049292845
Inverse variance weighted	cognitive abilities	eqtl-a-ENSG00000164691	2	-0.016130509	0.008192942	0.048972636	0.208409859	1	0.648016605	cognitive abilities	eqtl-a-ENSG00000164691	-0.032188676	-7.23E-05	0.983998891	0.968323866	0.99992766	rs11753677; rs3127209	0.049412333
Inverse variance weighted	cognitive abilities	eqtl-a-ENSG00000112053	5	0.004337406	0.002203772	0.049048035	2.232561522	4	0.693072567	cognitive abilities	eqtl-a-ENSG00000112053	1.80E-05	0.008656798	1.004346826	1.000018014	1.008694376	rs12199654; rs13196184; rs17656051; rs17715809; rs2594836	0.049426492
Inverse variance weighted	cognitive abilities	eqtl-a-ENSG00000111726	2	0.01776258	0.009030071	0.049177714	0.196587895	1	0.657489211	cognitive abilities	eqtl-a-ENSG00000111726	6.36E-05	0.035461519	1.017921273	1.000063643	1.036097778	rs2227901; rs4762870	0.049469352
Inverse variance weighted	cognitive abilities	eqtl-a-ENSG00000113734	2	-0.014063195	0.007149732	0.049188498	0.043440319	1	0.834898376	cognitive abilities	eqtl-a-ENSG00000113734	-0.02807667	-4.97E-05	0.98603523	0.972313816	0.999950281	rs513537; rs6882862	0.049469352
Inverse variance weighted	cognitive abilities	eqtl-a-ENSG00000188641	3	-0.00466999	0.002374388	0.049204203	1.542061979	2	0.462535953	cognitive abilities	eqtl-a-ENSG00000188641	-0.009323791	-1.62E-05	0.995340898	0.99071954	0.999983812	rs11165882; rs12026223; rs2039676	0.049469352
Inverse variance weighted	cognitive abilities	eqtl-a-ENSG00000230069	2	-0.006481422	0.003299548	0.049491101	0.475545979	1	0.490446762	cognitive abilities	eqtl-a-ENSG00000230069	-0.012948535	-1.43E-05	0.993539538	0.987134936	0.999985692	rs11936824; rs223366	0.049628187
Inverse variance weighted	cognitive abilities	ubm-b-566	2	-0.020839491	0.010607228	0.049454757	0.019783016	1	0.888144779	cognitive abilities	ubm-b-566	-0.041629658	-4.93E-05	0.979376151	0.959224956	0.999950677	rs2279829; rs716980	0.049628187
Inverse variance weighted	cognitive abilities	ebi-a-GCST90060349	2	0.00525492	0.0026808	0.049971674	0.686483014	1	0.40736322	cognitive abilities	ebi-a-GCST90060349	5.53E-07	0.010509288	1.005268752	1.000000553	1.010564704	rs174549; rs1800009	0.049971674
