# Supplementary material for: Multivariate genome-wide analysis reveals shared genetic architecture and brain structural correlates of human cognitive abilities
Source: Sci Rep. 2025 Nov 24;15:41596. doi: 10.1038/s41598-025-25509-z (PMC12644536; doi:10.1038/s41598-025-25509-z)
Supplement: Supplementary file 14 — Supplementary Information 14. [file 41598_2025_25509_MOESM14_ESM.csv]

id.exposure	id.outcome	outcome	exposure	method	nsnp	b	se	pval	lo_ci	up_ci	or	or_lci95	or_uci95	id
enigma3-global-nogc-full-sa	79ZKtv	cognitive abilities	full_SurfArea_nogc || id:enigma3-global-nogc-full-sa	MR Egger	14	0.141660049	0.098929068	0.177690999	-0.052240925	0.335561022	1.152184895	0.949100178	1.39872488	full_SurfArea_nogc__id_enigma3-global-nogc-full-sa
enigma3-global-nogc-full-sa	79ZKtv	cognitive abilities	full_SurfArea_nogc || id:enigma3-global-nogc-full-sa	Weighted median	14	0.022725303	0.010081042	0.024179731	0.002966461	0.042484145	1.02298549	1.002970865	1.043399514	full_SurfArea_nogc__id_enigma3-global-nogc-full-sa
enigma3-global-nogc-full-sa	79ZKtv	cognitive abilities	full_SurfArea_nogc || id:enigma3-global-nogc-full-sa	Inverse variance weighted	14	0.029024659	0.0136263	0.033167736	0.002317111	0.055732206	1.029449979	1.002319798	1.057314504	full_SurfArea_nogc__id_enigma3-global-nogc-full-sa
enigma3-global-nogc-full-sa	79ZKtv	cognitive abilities	full_SurfArea_nogc || id:enigma3-global-nogc-full-sa	Simple mode	14	0.033074375	0.019164795	0.108058822	-0.004488623	0.070637372	1.033627412	0.995521436	1.073191986	full_SurfArea_nogc__id_enigma3-global-nogc-full-sa
enigma3-global-nogc-full-sa	79ZKtv	cognitive abilities	full_SurfArea_nogc || id:enigma3-global-nogc-full-sa	Weighted mode	14	0.024889376	0.014592335	0.111836021	-0.003711601	0.053490354	1.025201703	0.996295278	1.054946815	full_SurfArea_nogc__id_enigma3-global-nogc-full-sa
enigma3-global-full-th	79ZKtv	cognitive abilities	full_Thickness || id:enigma3-global-full-th	MR Egger	8	1.13956742	1.174757586	0.369487026	-1.162957449	3.442092288	3.125416079	0.312560431	31.25227858	full_Thickness__id_enigma3-global-full-th
enigma3-global-full-th	79ZKtv	cognitive abilities	full_Thickness || id:enigma3-global-full-th	Weighted median	8	-0.102572418	0.125109106	0.412293797	-0.347786265	0.14264143	0.90251279	0.706249811	1.153316182	full_Thickness__id_enigma3-global-full-th
enigma3-global-full-th	79ZKtv	cognitive abilities	full_Thickness || id:enigma3-global-full-th	Inverse variance weighted	8	-0.180013743	0.146552679	0.219326465	-0.467256993	0.107229507	0.835258732	0.626719007	1.11318971	full_Thickness__id_enigma3-global-full-th
enigma3-global-full-th	79ZKtv	cognitive abilities	full_Thickness || id:enigma3-global-full-th	Simple mode	8	-0.100435392	0.183164822	0.600505032	-0.459438444	0.258567659	0.904443544	0.631638246	1.29507377	full_Thickness__id_enigma3-global-full-th
enigma3-global-full-th	79ZKtv	cognitive abilities	full_Thickness || id:enigma3-global-full-th	Weighted mode	8	-0.096224617	0.177128352	0.603819497	-0.443396186	0.250946952	0.908259982	0.641852864	1.285241903	full_Thickness__id_enigma3-global-full-th
enigma3-global-nogc-full-th	79ZKtv	cognitive abilities	full_Thickness_nogc || id:enigma3-global-nogc-full-th	MR Egger	10	1.752728823	1.092929371	0.147448183	-0.389412743	3.89487039	5.770327415	0.677454598	49.14968264	full_Thickness_nogc__id_enigma3-global-nogc-full-th
enigma3-global-nogc-full-th	79ZKtv	cognitive abilities	full_Thickness_nogc || id:enigma3-global-nogc-full-th	Weighted median	10	-0.074971964	0.116892499	0.521278865	-0.304081262	0.154137334	0.927769497	0.737800909	1.166651097	full_Thickness_nogc__id_enigma3-global-nogc-full-th
enigma3-global-nogc-full-th	79ZKtv	cognitive abilities	full_Thickness_nogc || id:enigma3-global-nogc-full-th	Inverse variance weighted	10	-0.231090129	0.150949033	0.125790418	-0.526950233	0.064769976	0.793667931	0.590402818	1.066913581	full_Thickness_nogc__id_enigma3-global-nogc-full-th
enigma3-global-nogc-full-th	79ZKtv	cognitive abilities	full_Thickness_nogc || id:enigma3-global-nogc-full-th	Simple mode	10	-0.038491927	0.176647767	0.832365658	-0.384721551	0.307737696	0.962239473	0.680640134	1.360344118	full_Thickness_nogc__id_enigma3-global-nogc-full-th
enigma3-global-nogc-full-th	79ZKtv	cognitive abilities	full_Thickness_nogc || id:enigma3-global-nogc-full-th	Weighted mode	10	-0.009780524	0.164719989	0.953949624	-0.332631702	0.313070654	0.99026715	0.717034228	1.367618155	full_Thickness_nogc__id_enigma3-global-nogc-full-th
enigma3-withglobal-bankssts-surfavg	79ZKtv	cognitive abilities	wSA_Mean_bankssts_surfavg || id:enigma3-withglobal-bankssts-surfavg	MR Egger	3	0.031427511	0.083882476	0.771788597	-0.132982141	0.195837163	1.03192657	0.875480728	1.216328826	wSA_Mean_bankssts_surfavg__id_enigma3-withglobal-bankssts-surfavg
enigma3-withglobal-bankssts-surfavg	79ZKtv	cognitive abilities	wSA_Mean_bankssts_surfavg || id:enigma3-withglobal-bankssts-surfavg	Weighted median	3	0.018502202	0.017214716	0.28246883	-0.015238642	0.052243046	1.018674428	0.984876879	1.053631792	wSA_Mean_bankssts_surfavg__id_enigma3-withglobal-bankssts-surfavg
enigma3-withglobal-bankssts-surfavg	79ZKtv	cognitive abilities	wSA_Mean_bankssts_surfavg || id:enigma3-withglobal-bankssts-surfavg	Inverse variance weighted	3	0.019609325	0.014640171	0.180434246	-0.009085409	0.04830406	1.019802851	0.990955739	1.049489714	wSA_Mean_bankssts_surfavg__id_enigma3-withglobal-bankssts-surfavg
enigma3-withglobal-bankssts-surfavg	79ZKtv	cognitive abilities	wSA_Mean_bankssts_surfavg || id:enigma3-withglobal-bankssts-surfavg	Simple mode	3	0.020124859	0.022175208	0.459915737	-0.023338549	0.063588268	1.02032873	0.976931688	1.065653545	wSA_Mean_bankssts_surfavg__id_enigma3-withglobal-bankssts-surfavg
enigma3-withglobal-bankssts-surfavg	79ZKtv	cognitive abilities	wSA_Mean_bankssts_surfavg || id:enigma3-withglobal-bankssts-surfavg	Weighted mode	3	0.018530708	0.022887241	0.503153304	-0.026328284	0.0633897	1.018703467	0.974015284	1.065441961	wSA_Mean_bankssts_surfavg__id_enigma3-withglobal-bankssts-surfavg
enigma3-withglobal-nogc-bankssts-surfavg	79ZKtv	cognitive abilities	wSA_Mean_bankssts_surfavg || id:enigma3-withglobal-nogc-bankssts-surfavg	MR Egger	5	0.019931911	0.079955406	0.819231637	-0.136780684	0.176644506	1.020131878	0.872161484	1.19320684	wSA_Mean_bankssts_surfavg__id_enigma3-withglobal-nogc-bankssts-surfavg
enigma3-withglobal-nogc-bankssts-surfavg	79ZKtv	cognitive abilities	wSA_Mean_bankssts_surfavg || id:enigma3-withglobal-nogc-bankssts-surfavg	Weighted median	5	0.016262503	0.015016555	0.278820999	-0.013169944	0.04569495	1.016395457	0.9869164	1.04675505	wSA_Mean_bankssts_surfavg__id_enigma3-withglobal-nogc-bankssts-surfavg
enigma3-withglobal-nogc-bankssts-surfavg	79ZKtv	cognitive abilities	wSA_Mean_bankssts_surfavg || id:enigma3-withglobal-nogc-bankssts-surfavg	Inverse variance weighted	5	0.027960966	0.015383857	0.06913258	-0.002191394	0.058113327	1.028355543	0.997811005	1.059835097	wSA_Mean_bankssts_surfavg__id_enigma3-withglobal-nogc-bankssts-surfavg
enigma3-withglobal-nogc-bankssts-surfavg	79ZKtv	cognitive abilities	wSA_Mean_bankssts_surfavg || id:enigma3-withglobal-nogc-bankssts-surfavg	Simple mode	5	0.011734194	0.020230219	0.592996517	-0.027917036	0.051385424	1.01180331	0.972469043	1.052728562	wSA_Mean_bankssts_surfavg__id_enigma3-withglobal-nogc-bankssts-surfavg
enigma3-withglobal-nogc-bankssts-surfavg	79ZKtv	cognitive abilities	wSA_Mean_bankssts_surfavg || id:enigma3-withglobal-nogc-bankssts-surfavg	Weighted mode	5	0.011734194	0.017328582	0.535446951	-0.022229827	0.045698215	1.01180331	0.978015435	1.046758467	wSA_Mean_bankssts_surfavg__id_enigma3-withglobal-nogc-bankssts-surfavg
enigma3-withglobal-caudalmiddlefrontal-surfavg	79ZKtv	cognitive abilities	wSA_Mean_caudalmiddlefrontal_surfavg || id:enigma3-withglobal-caudalmiddlefrontal-surfavg	MR Egger	5	-0.0472977	0.082825585	0.607939799	-0.209635848	0.115040447	0.953803408	0.810879476	1.121918815	wSA_Mean_caudalmiddlefrontal_surfavg__id_enigma3-withglobal-caudalmiddlefrontal-surfavg
enigma3-withglobal-caudalmiddlefrontal-surfavg	79ZKtv	cognitive abilities	wSA_Mean_caudalmiddlefrontal_surfavg || id:enigma3-withglobal-caudalmiddlefrontal-surfavg	Weighted median	5	0.019044024	0.01256926	0.12974028	-0.005591726	0.043679775	1.019226518	0.994423878	1.044647779	wSA_Mean_caudalmiddlefrontal_surfavg__id_enigma3-withglobal-caudalmiddlefrontal-surfavg
enigma3-withglobal-caudalmiddlefrontal-surfavg	79ZKtv	cognitive abilities	wSA_Mean_caudalmiddlefrontal_surfavg || id:enigma3-withglobal-caudalmiddlefrontal-surfavg	Inverse variance weighted	5	0.033197281	0.015415578	0.031280245	0.002982749	0.063411813	1.033754459	1.002987202	1.065465521	wSA_Mean_caudalmiddlefrontal_surfavg__id_enigma3-withglobal-caudalmiddlefrontal-surfavg
enigma3-withglobal-caudalmiddlefrontal-surfavg	79ZKtv	cognitive abilities	wSA_Mean_caudalmiddlefrontal_surfavg || id:enigma3-withglobal-caudalmiddlefrontal-surfavg	Simple mode	5	0.013628786	0.015410151	0.426436489	-0.01657511	0.043832682	1.013722081	0.983561502	1.044807525	wSA_Mean_caudalmiddlefrontal_surfavg__id_enigma3-withglobal-caudalmiddlefrontal-surfavg
enigma3-withglobal-caudalmiddlefrontal-surfavg	79ZKtv	cognitive abilities	wSA_Mean_caudalmiddlefrontal_surfavg || id:enigma3-withglobal-caudalmiddlefrontal-surfavg	Weighted mode	5	0.014898823	0.013311707	0.325711095	-0.011192122	0.040989768	1.015010364	0.988870277	1.041841446	wSA_Mean_caudalmiddlefrontal_surfavg__id_enigma3-withglobal-caudalmiddlefrontal-surfavg
enigma3-withglobal-nogc-caudalmiddlefrontal-surfavg	79ZKtv	cognitive abilities	wSA_Mean_caudalmiddlefrontal_surfavg || id:enigma3-withglobal-nogc-caudalmiddlefrontal-surfavg	MR Egger	5	-0.044051447	0.080904219	0.623969103	-0.202623717	0.114520822	0.956904726	0.816585451	1.121335989	wSA_Mean_caudalmiddlefrontal_surfavg__id_enigma3-withglobal-nogc-caudalmiddlefrontal-surfavg
enigma3-withglobal-nogc-caudalmiddlefrontal-surfavg	79ZKtv	cognitive abilities	wSA_Mean_caudalmiddlefrontal_surfavg || id:enigma3-withglobal-nogc-caudalmiddlefrontal-surfavg	Weighted median	5	0.018685002	0.012084911	0.122069998	-0.005001423	0.042371426	1.018860659	0.995011063	1.043281909	wSA_Mean_caudalmiddlefrontal_surfavg__id_enigma3-withglobal-nogc-caudalmiddlefrontal-surfavg
enigma3-withglobal-nogc-caudalmiddlefrontal-surfavg	79ZKtv	cognitive abilities	wSA_Mean_caudalmiddlefrontal_surfavg || id:enigma3-withglobal-nogc-caudalmiddlefrontal-surfavg	Inverse variance weighted	5	0.032412147	0.014988747	0.030584884	0.003034204	0.061790091	1.032943142	1.003038812	1.063739033	wSA_Mean_caudalmiddlefrontal_surfavg__id_enigma3-withglobal-nogc-caudalmiddlefrontal-surfavg
enigma3-withglobal-nogc-caudalmiddlefrontal-surfavg	79ZKtv	cognitive abilities	wSA_Mean_caudalmiddlefrontal_surfavg || id:enigma3-withglobal-nogc-caudalmiddlefrontal-surfavg	Simple mode	5	0.013255119	0.014856876	0.422714237	-0.015864358	0.042374597	1.013343358	0.984260818	1.043285217	wSA_Mean_caudalmiddlefrontal_surfavg__id_enigma3-withglobal-nogc-caudalmiddlefrontal-surfavg
enigma3-withglobal-nogc-caudalmiddlefrontal-surfavg	79ZKtv	cognitive abilities	wSA_Mean_caudalmiddlefrontal_surfavg || id:enigma3-withglobal-nogc-caudalmiddlefrontal-surfavg	Weighted mode	5	0.014900037	0.014318036	0.3568024	-0.013163314	0.042963389	1.015011596	0.986922943	1.043899676	wSA_Mean_caudalmiddlefrontal_surfavg__id_enigma3-withglobal-nogc-caudalmiddlefrontal-surfavg
enigma3-withglobal-cuneus-surfavg	79ZKtv	cognitive abilities	wSA_Mean_cuneus_surfavg || id:enigma3-withglobal-cuneus-surfavg	MR Egger	5	0.056585169	0.046381511	0.309624174	-0.034322593	0.147492932	1.058216739	0.966259746	1.158925093	wSA_Mean_cuneus_surfavg__id_enigma3-withglobal-cuneus-surfavg
enigma3-withglobal-cuneus-surfavg	79ZKtv	cognitive abilities	wSA_Mean_cuneus_surfavg || id:enigma3-withglobal-cuneus-surfavg	Weighted median	5	-0.002655615	0.0107249	0.804434516	-0.02367642	0.018365189	0.997347908	0.976601668	1.018534866	wSA_Mean_cuneus_surfavg__id_enigma3-withglobal-cuneus-surfavg
enigma3-withglobal-cuneus-surfavg	79ZKtv	cognitive abilities	wSA_Mean_cuneus_surfavg || id:enigma3-withglobal-cuneus-surfavg	Inverse variance weighted	5	-0.010136674	0.008670946	0.24238788	-0.027131728	0.006858379	0.989914528	0.973233031	1.006881952	wSA_Mean_cuneus_surfavg__id_enigma3-withglobal-cuneus-surfavg
enigma3-withglobal-cuneus-surfavg	79ZKtv	cognitive abilities	wSA_Mean_cuneus_surfavg || id:enigma3-withglobal-cuneus-surfavg	Simple mode	5	-0.00030761	0.014590089	0.984188866	-0.028904184	0.028288965	0.999692438	0.971509546	1.028692898	wSA_Mean_cuneus_surfavg__id_enigma3-withglobal-cuneus-surfavg
enigma3-withglobal-cuneus-surfavg	79ZKtv	cognitive abilities	wSA_Mean_cuneus_surfavg || id:enigma3-withglobal-cuneus-surfavg	Weighted mode	5	-0.00030761	0.014276988	0.983842186	-0.028290505	0.027675286	0.999692438	0.972105924	1.028061804	wSA_Mean_cuneus_surfavg__id_enigma3-withglobal-cuneus-surfavg
enigma3-withglobal-nogc-cuneus-surfavg	79ZKtv	cognitive abilities	wSA_Mean_cuneus_surfavg || id:enigma3-withglobal-nogc-cuneus-surfavg	MR Egger	6	-0.029614685	0.062119252	0.658423691	-0.151368419	0.092139049	0.970819533	0.859530973	1.096517282	wSA_Mean_cuneus_surfavg__id_enigma3-withglobal-nogc-cuneus-surfavg
enigma3-withglobal-nogc-cuneus-surfavg	79ZKtv	cognitive abilities	wSA_Mean_cuneus_surfavg || id:enigma3-withglobal-nogc-cuneus-surfavg	Weighted median	6	-0.002355569	0.010509665	0.822653363	-0.022954513	0.018243375	0.997647203	0.977306937	1.018410802	wSA_Mean_cuneus_surfavg__id_enigma3-withglobal-nogc-cuneus-surfavg
enigma3-withglobal-nogc-cuneus-surfavg	79ZKtv	cognitive abilities	wSA_Mean_cuneus_surfavg || id:enigma3-withglobal-nogc-cuneus-surfavg	Inverse variance weighted	6	-0.001855543	0.012378666	0.880844728	-0.026117728	0.022406642	0.998146177	0.974220389	1.022659557	wSA_Mean_cuneus_surfavg__id_enigma3-withglobal-nogc-cuneus-surfavg
enigma3-withglobal-nogc-cuneus-surfavg	79ZKtv	cognitive abilities	wSA_Mean_cuneus_surfavg || id:enigma3-withglobal-nogc-cuneus-surfavg	Simple mode	6	-0.002364392	0.013263503	0.865513988	-0.028360857	0.023632074	0.997638401	0.972037537	1.023913524	wSA_Mean_cuneus_surfavg__id_enigma3-withglobal-nogc-cuneus-surfavg
enigma3-withglobal-nogc-cuneus-surfavg	79ZKtv	cognitive abilities	wSA_Mean_cuneus_surfavg || id:enigma3-withglobal-nogc-cuneus-surfavg	Weighted mode	6	-0.001999477	0.012709769	0.881149652	-0.026910625	0.02291167	0.99800252	0.97344824	1.023176158	wSA_Mean_cuneus_surfavg__id_enigma3-withglobal-nogc-cuneus-surfavg
enigma3-withglobal-entorhinal-surfavg	79ZKtv	cognitive abilities	wSA_Mean_entorhinal_surfavg || id:enigma3-withglobal-entorhinal-surfavg	MR Egger	5	0.356447259	0.184941143	0.149553808	-0.006037381	0.718931899	1.428246201	0.993980807	2.05224004	wSA_Mean_entorhinal_surfavg__id_enigma3-withglobal-entorhinal-surfavg
enigma3-withglobal-entorhinal-surfavg	79ZKtv	cognitive abilities	wSA_Mean_entorhinal_surfavg || id:enigma3-withglobal-entorhinal-surfavg	Weighted median	5	0.018988662	0.015406048	0.217745228	-0.011207193	0.049184517	1.019170093	0.988855374	1.050414152	wSA_Mean_entorhinal_surfavg__id_enigma3-withglobal-entorhinal-surfavg
enigma3-withglobal-entorhinal-surfavg	79ZKtv	cognitive abilities	wSA_Mean_entorhinal_surfavg || id:enigma3-withglobal-entorhinal-surfavg	Inverse variance weighted	5	0.038759322	0.025812541	0.133208338	-0.011833257	0.089351902	1.039520264	0.98823648	1.093465381	wSA_Mean_entorhinal_surfavg__id_enigma3-withglobal-entorhinal-surfavg
enigma3-withglobal-entorhinal-surfavg	79ZKtv	cognitive abilities	wSA_Mean_entorhinal_surfavg || id:enigma3-withglobal-entorhinal-surfavg	Simple mode	5	0.009122743	0.015625171	0.590660622	-0.021502593	0.039748078	1.009164482	0.97872694	1.040548604	wSA_Mean_entorhinal_surfavg__id_enigma3-withglobal-entorhinal-surfavg
enigma3-withglobal-entorhinal-surfavg	79ZKtv	cognitive abilities	wSA_Mean_entorhinal_surfavg || id:enigma3-withglobal-entorhinal-surfavg	Weighted mode	5	0.010668029	0.015725651	0.534746517	-0.020154247	0.041490305	1.010725135	0.980047492	1.042363056	wSA_Mean_entorhinal_surfavg__id_enigma3-withglobal-entorhinal-surfavg
enigma3-withglobal-nogc-entorhinal-surfavg	79ZKtv	cognitive abilities	wSA_Mean_entorhinal_surfavg || id:enigma3-withglobal-nogc-entorhinal-surfavg	MR Egger	6	0.063943518	0.114006316	0.604811728	-0.159508862	0.287395898	1.066032185	0.852562412	1.332951822	wSA_Mean_entorhinal_surfavg__id_enigma3-withglobal-nogc-entorhinal-surfavg
enigma3-withglobal-nogc-entorhinal-surfavg	79ZKtv	cognitive abilities	wSA_Mean_entorhinal_surfavg || id:enigma3-withglobal-nogc-entorhinal-surfavg	Weighted median	6	0.013671351	0.01178795	0.246141093	-0.009433032	0.036775734	1.013765231	0.99061132	1.037460327	wSA_Mean_entorhinal_surfavg__id_enigma3-withglobal-nogc-entorhinal-surfavg
enigma3-withglobal-nogc-entorhinal-surfavg	79ZKtv	cognitive abilities	wSA_Mean_entorhinal_surfavg || id:enigma3-withglobal-nogc-entorhinal-surfavg	Inverse variance weighted	6	0.030751	0.020083142	0.125723745	-0.008611958	0.070113959	1.031228696	0.991425019	1.07263041	wSA_Mean_entorhinal_surfavg__id_enigma3-withglobal-nogc-entorhinal-surfavg
enigma3-withglobal-nogc-entorhinal-surfavg	79ZKtv	cognitive abilities	wSA_Mean_entorhinal_surfavg || id:enigma3-withglobal-nogc-entorhinal-surfavg	Simple mode	6	0.012159651	0.013801717	0.418634259	-0.014891715	0.039211016	1.01223388	0.985218619	1.039989915	wSA_Mean_entorhinal_surfavg__id_enigma3-withglobal-nogc-entorhinal-surfavg
enigma3-withglobal-nogc-entorhinal-surfavg	79ZKtv	cognitive abilities	wSA_Mean_entorhinal_surfavg || id:enigma3-withglobal-nogc-entorhinal-surfavg	Weighted mode	6	0.012159651	0.013642077	0.413581325	-0.014578819	0.038898121	1.01223388	0.985526937	1.039664558	wSA_Mean_entorhinal_surfavg__id_enigma3-withglobal-nogc-entorhinal-surfavg
enigma3-withglobal-frontalpole-surfavg	79ZKtv	cognitive abilities	wSA_Mean_frontalpole_surfavg || id:enigma3-withglobal-frontalpole-surfavg	MR Egger	5	0.07830314	0.146356069	0.629753189	-0.208554756	0.365161035	1.08145044	0.811756585	1.440746	wSA_Mean_frontalpole_surfavg__id_enigma3-withglobal-frontalpole-surfavg
enigma3-withglobal-frontalpole-surfavg	79ZKtv	cognitive abilities	wSA_Mean_frontalpole_surfavg || id:enigma3-withglobal-frontalpole-surfavg	Weighted median	5	0.002228034	0.01365431	0.870381102	-0.024534414	0.028990482	1.002230518	0.975764109	1.029414797	wSA_Mean_frontalpole_surfavg__id_enigma3-withglobal-frontalpole-surfavg
enigma3-withglobal-frontalpole-surfavg	79ZKtv	cognitive abilities	wSA_Mean_frontalpole_surfavg || id:enigma3-withglobal-frontalpole-surfavg	Inverse variance weighted	5	-0.016905275	0.025235828	0.502926761	-0.066367498	0.032556949	0.983236818	0.935786901	1.033092725	wSA_Mean_frontalpole_surfavg__id_enigma3-withglobal-frontalpole-surfavg
enigma3-withglobal-frontalpole-surfavg	79ZKtv	cognitive abilities	wSA_Mean_frontalpole_surfavg || id:enigma3-withglobal-frontalpole-surfavg	Simple mode	5	0.011491937	0.015835392	0.508199775	-0.019545432	0.042529305	1.011558223	0.980644342	1.043446635	wSA_Mean_frontalpole_surfavg__id_enigma3-withglobal-frontalpole-surfavg
enigma3-withglobal-frontalpole-surfavg	79ZKtv	cognitive abilities	wSA_Mean_frontalpole_surfavg || id:enigma3-withglobal-frontalpole-surfavg	Weighted mode	5	0.010961287	0.015634424	0.521882715	-0.019682184	0.041604757	1.011021582	0.980510246	1.042482364	wSA_Mean_frontalpole_surfavg__id_enigma3-withglobal-frontalpole-surfavg
enigma3-withglobal-nogc-frontalpole-surfavg	79ZKtv	cognitive abilities	wSA_Mean_frontalpole_surfavg || id:enigma3-withglobal-nogc-frontalpole-surfavg	MR Egger	6	0.044709493	0.085500552	0.628661328	-0.122871589	0.212290574	1.045724026	0.884377219	1.23650713	wSA_Mean_frontalpole_surfavg__id_enigma3-withglobal-nogc-frontalpole-surfavg
enigma3-withglobal-nogc-frontalpole-surfavg	79ZKtv	cognitive abilities	wSA_Mean_frontalpole_surfavg || id:enigma3-withglobal-nogc-frontalpole-surfavg	Weighted median	6	-0.003486829	0.011249463	0.756595045	-0.025535776	0.018562117	0.996519243	0.974787505	1.018735464	wSA_Mean_frontalpole_surfavg__id_enigma3-withglobal-nogc-frontalpole-surfavg
enigma3-withglobal-nogc-frontalpole-surfavg	79ZKtv	cognitive abilities	wSA_Mean_frontalpole_surfavg || id:enigma3-withglobal-nogc-frontalpole-surfavg	Inverse variance weighted	6	-0.014079568	0.019677409	0.474288145	-0.052647289	0.024488153	0.986019086	0.948714576	1.02479045	wSA_Mean_frontalpole_surfavg__id_enigma3-withglobal-nogc-frontalpole-surfavg
enigma3-withglobal-nogc-frontalpole-surfavg	79ZKtv	cognitive abilities	wSA_Mean_frontalpole_surfavg || id:enigma3-withglobal-nogc-frontalpole-surfavg	Simple mode	6	0.003606692	0.014901379	0.818365032	-0.02560001	0.032813395	1.003613204	0.974724892	1.033357691	wSA_Mean_frontalpole_surfavg__id_enigma3-withglobal-nogc-frontalpole-surfavg
enigma3-withglobal-nogc-frontalpole-surfavg	79ZKtv	cognitive abilities	wSA_Mean_frontalpole_surfavg || id:enigma3-withglobal-nogc-frontalpole-surfavg	Weighted mode	6	-0.001047318	0.014135408	0.943810197	-0.028752718	0.026658082	0.998953231	0.971656708	1.027016588	wSA_Mean_frontalpole_surfavg__id_enigma3-withglobal-nogc-frontalpole-surfavg
enigma3-withglobal-inferiorparietal-surfavg	79ZKtv	cognitive abilities	wSA_Mean_inferiorparietal_surfavg || id:enigma3-withglobal-inferiorparietal-surfavg	MR Egger	6	-0.01752257	0.225072718	0.941683916	-0.458665097	0.423619957	0.982630057	0.63212691	1.527480975	wSA_Mean_inferiorparietal_surfavg__id_enigma3-withglobal-inferiorparietal-surfavg
enigma3-withglobal-inferiorparietal-surfavg	79ZKtv	cognitive abilities	wSA_Mean_inferiorparietal_surfavg || id:enigma3-withglobal-inferiorparietal-surfavg	Weighted median	6	-0.019955188	0.012494779	0.110247421	-0.044444956	0.00453458	0.980242599	0.95652825	1.004544877	wSA_Mean_inferiorparietal_surfavg__id_enigma3-withglobal-inferiorparietal-surfavg
enigma3-withglobal-inferiorparietal-surfavg	79ZKtv	cognitive abilities	wSA_Mean_inferiorparietal_surfavg || id:enigma3-withglobal-inferiorparietal-surfavg	Inverse variance weighted	6	-0.036120695	0.024706571	0.143744662	-0.084545573	0.012304183	0.964523873	0.918929776	1.012380191	wSA_Mean_inferiorparietal_surfavg__id_enigma3-withglobal-inferiorparietal-surfavg
enigma3-withglobal-inferiorparietal-surfavg	79ZKtv	cognitive abilities	wSA_Mean_inferiorparietal_surfavg || id:enigma3-withglobal-inferiorparietal-surfavg	Simple mode	6	-0.025791241	0.016970615	0.189043015	-0.059053646	0.007471164	0.974538512	0.942656198	1.007499143	wSA_Mean_inferiorparietal_surfavg__id_enigma3-withglobal-inferiorparietal-surfavg
enigma3-withglobal-inferiorparietal-surfavg	79ZKtv	cognitive abilities	wSA_Mean_inferiorparietal_surfavg || id:enigma3-withglobal-inferiorparietal-surfavg	Weighted mode	6	-0.022780785	0.01350773	0.152508102	-0.049255936	0.003694366	0.977476738	0.951937463	1.003701198	wSA_Mean_inferiorparietal_surfavg__id_enigma3-withglobal-inferiorparietal-surfavg
enigma3-withglobal-nogc-inferiorparietal-surfavg	79ZKtv	cognitive abilities	wSA_Mean_inferiorparietal_surfavg || id:enigma3-withglobal-nogc-inferiorparietal-surfavg	MR Egger	8	0.027091529	0.152808284	0.865113475	-0.272412708	0.326595767	1.027461842	0.761539903	1.386240999	wSA_Mean_inferiorparietal_surfavg__id_enigma3-withglobal-nogc-inferiorparietal-surfavg
enigma3-withglobal-nogc-inferiorparietal-surfavg	79ZKtv	cognitive abilities	wSA_Mean_inferiorparietal_surfavg || id:enigma3-withglobal-nogc-inferiorparietal-surfavg	Weighted median	8	-0.01626504	0.010946096	0.137299863	-0.037719388	0.005189308	0.983866522	0.962983128	1.005202795	wSA_Mean_inferiorparietal_surfavg__id_enigma3-withglobal-nogc-inferiorparietal-surfavg
enigma3-withglobal-nogc-inferiorparietal-surfavg	79ZKtv	cognitive abilities	wSA_Mean_inferiorparietal_surfavg || id:enigma3-withglobal-nogc-inferiorparietal-surfavg	Inverse variance weighted	8	-0.025795416	0.020181857	0.20119698	-0.065351856	0.013761024	0.974534444	0.936737809	1.013856143	wSA_Mean_inferiorparietal_surfavg__id_enigma3-withglobal-nogc-inferiorparietal-surfavg
enigma3-withglobal-nogc-inferiorparietal-surfavg	79ZKtv	cognitive abilities	wSA_Mean_inferiorparietal_surfavg || id:enigma3-withglobal-nogc-inferiorparietal-surfavg	Simple mode	8	-0.018403392	0.017265724	0.321850223	-0.052244211	0.015437426	0.981764916	0.949097059	1.015557198	wSA_Mean_inferiorparietal_surfavg__id_enigma3-withglobal-nogc-inferiorparietal-surfavg
enigma3-withglobal-nogc-inferiorparietal-surfavg	79ZKtv	cognitive abilities	wSA_Mean_inferiorparietal_surfavg || id:enigma3-withglobal-nogc-inferiorparietal-surfavg	Weighted mode	8	-0.019948	0.012627699	0.158185797	-0.04469829	0.004802291	0.980249645	0.956285959	1.00481384	wSA_Mean_inferiorparietal_surfavg__id_enigma3-withglobal-nogc-inferiorparietal-surfavg
enigma3-withglobal-inferiortemporal-surfavg	79ZKtv	cognitive abilities	wSA_Mean_inferiortemporal_surfavg || id:enigma3-withglobal-inferiortemporal-surfavg	MR Egger	6	-0.210116718	0.18830455	0.327001068	-0.579193637	0.158960201	0.810489642	0.56035003	1.172291289	wSA_Mean_inferiortemporal_surfavg__id_enigma3-withglobal-inferiortemporal-surfavg
enigma3-withglobal-inferiortemporal-surfavg	79ZKtv	cognitive abilities	wSA_Mean_inferiortemporal_surfavg || id:enigma3-withglobal-inferiortemporal-surfavg	Weighted median	6	-0.01385859	0.013871891	0.317774753	-0.041047497	0.013330316	0.986236998	0.959783542	1.013419561	wSA_Mean_inferiortemporal_surfavg__id_enigma3-withglobal-inferiortemporal-surfavg
enigma3-withglobal-inferiortemporal-surfavg	79ZKtv	cognitive abilities	wSA_Mean_inferiortemporal_surfavg || id:enigma3-withglobal-inferiortemporal-surfavg	Inverse variance weighted	6	0.000321291	0.018651113	0.986256026	-0.036234891	0.036877473	1.000321343	0.964413735	1.037565883	wSA_Mean_inferiortemporal_surfavg__id_enigma3-withglobal-inferiortemporal-surfavg
enigma3-withglobal-inferiortemporal-surfavg	79ZKtv	cognitive abilities	wSA_Mean_inferiortemporal_surfavg || id:enigma3-withglobal-inferiortemporal-surfavg	Simple mode	6	-0.025164037	0.020638562	0.277116567	-0.065615617	0.015287544	0.975149939	0.936490766	1.015404997	wSA_Mean_inferiortemporal_surfavg__id_enigma3-withglobal-inferiortemporal-surfavg
enigma3-withglobal-inferiortemporal-surfavg	79ZKtv	cognitive abilities	wSA_Mean_inferiortemporal_surfavg || id:enigma3-withglobal-inferiortemporal-surfavg	Weighted mode	6	-0.02304079	0.018308753	0.263789942	-0.058925946	0.012844366	0.977222622	0.942776583	1.012927209	wSA_Mean_inferiortemporal_surfavg__id_enigma3-withglobal-inferiortemporal-surfavg
enigma3-withglobal-nogc-inferiortemporal-surfavg	79ZKtv	cognitive abilities	wSA_Mean_inferiortemporal_surfavg || id:enigma3-withglobal-nogc-inferiortemporal-surfavg	MR Egger	8	-0.204089271	0.123559229	0.149674052	-0.44626536	0.038086818	0.815389577	0.640013916	1.038821417	wSA_Mean_inferiortemporal_surfavg__id_enigma3-withglobal-nogc-inferiortemporal-surfavg
enigma3-withglobal-nogc-inferiortemporal-surfavg	79ZKtv	cognitive abilities	wSA_Mean_inferiortemporal_surfavg || id:enigma3-withglobal-nogc-inferiortemporal-surfavg	Weighted median	8	0.00872319	0.013282179	0.511335921	-0.017309881	0.034756261	1.008761348	0.982839074	1.035367319	wSA_Mean_inferiortemporal_surfavg__id_enigma3-withglobal-nogc-inferiortemporal-surfavg
enigma3-withglobal-nogc-inferiortemporal-surfavg	79ZKtv	cognitive abilities	wSA_Mean_inferiortemporal_surfavg || id:enigma3-withglobal-nogc-inferiortemporal-surfavg	Inverse variance weighted	8	0.00679289	0.014204357	0.632489518	-0.02104765	0.03463343	1.006816014	0.979172305	1.035240151	wSA_Mean_inferiortemporal_surfavg__id_enigma3-withglobal-nogc-inferiortemporal-surfavg
enigma3-withglobal-nogc-inferiortemporal-surfavg	79ZKtv	cognitive abilities	wSA_Mean_inferiortemporal_surfavg || id:enigma3-withglobal-nogc-inferiortemporal-surfavg	Simple mode	8	0.017655925	0.025699676	0.514185272	-0.03271544	0.068027291	1.017812713	0.967813922	1.07039452	wSA_Mean_inferiortemporal_surfavg__id_enigma3-withglobal-nogc-inferiortemporal-surfavg
enigma3-withglobal-nogc-inferiortemporal-surfavg	79ZKtv	cognitive abilities	wSA_Mean_inferiortemporal_surfavg || id:enigma3-withglobal-nogc-inferiortemporal-surfavg	Weighted mode	8	0.014017522	0.024282169	0.581835482	-0.03357553	0.061610574	1.014116228	0.966981873	1.063548091	wSA_Mean_inferiortemporal_surfavg__id_enigma3-withglobal-nogc-inferiortemporal-surfavg
enigma3-withglobal-insula-surfavg	79ZKtv	cognitive abilities	wSA_Mean_insula_surfavg || id:enigma3-withglobal-insula-surfavg	MR Egger	7	-0.007861004	0.09971169	0.94021993	-0.203295916	0.187573907	0.992169813	0.816036728	1.206319402	wSA_Mean_insula_surfavg__id_enigma3-withglobal-insula-surfavg
enigma3-withglobal-insula-surfavg	79ZKtv	cognitive abilities	wSA_Mean_insula_surfavg || id:enigma3-withglobal-insula-surfavg	Weighted median	7	-0.007957513	0.013685833	0.560942853	-0.034781745	0.018866719	0.992074065	0.965816188	1.01904582	wSA_Mean_insula_surfavg__id_enigma3-withglobal-insula-surfavg
enigma3-withglobal-insula-surfavg	79ZKtv	cognitive abilities	wSA_Mean_insula_surfavg || id:enigma3-withglobal-insula-surfavg	Inverse variance weighted	7	-0.006762852	0.014282321	0.635847856	-0.0347562	0.021230496	0.993259965	0.965840859	1.021457467	wSA_Mean_insula_surfavg__id_enigma3-withglobal-insula-surfavg
enigma3-withglobal-insula-surfavg	79ZKtv	cognitive abilities	wSA_Mean_insula_surfavg || id:enigma3-withglobal-insula-surfavg	Simple mode	7	0.007359416	0.026460233	0.790247702	-0.04450264	0.059221473	1.007386563	0.956473075	1.0610102	wSA_Mean_insula_surfavg__id_enigma3-withglobal-insula-surfavg
enigma3-withglobal-insula-surfavg	79ZKtv	cognitive abilities	wSA_Mean_insula_surfavg || id:enigma3-withglobal-insula-surfavg	Weighted mode	7	-0.011802426	0.027092494	0.678337454	-0.064903713	0.041298862	0.98826695	0.937157695	1.042163522	wSA_Mean_insula_surfavg__id_enigma3-withglobal-insula-surfavg
enigma3-withglobal-nogc-insula-surfavg	79ZKtv	cognitive abilities	wSA_Mean_insula_surfavg || id:enigma3-withglobal-nogc-insula-surfavg	MR Egger	10	-0.014153922	0.077091144	0.858895519	-0.165252565	0.136944722	0.985945774	0.847679583	1.146764756	wSA_Mean_insula_surfavg__id_enigma3-withglobal-nogc-insula-surfavg
enigma3-withglobal-nogc-insula-surfavg	79ZKtv	cognitive abilities	wSA_Mean_insula_surfavg || id:enigma3-withglobal-nogc-insula-surfavg	Weighted median	10	0.003136791	0.010803971	0.771558537	-0.018038992	0.024312574	1.003141716	0.982122737	1.024610535	wSA_Mean_insula_surfavg__id_enigma3-withglobal-nogc-insula-surfavg
enigma3-withglobal-nogc-insula-surfavg	79ZKtv	cognitive abilities	wSA_Mean_insula_surfavg || id:enigma3-withglobal-nogc-insula-surfavg	Inverse variance weighted	10	-0.002363049	0.010653537	0.82446271	-0.023243982	0.018517885	0.997639741	0.977024078	1.018690404	wSA_Mean_insula_surfavg__id_enigma3-withglobal-nogc-insula-surfavg
enigma3-withglobal-nogc-insula-surfavg	79ZKtv	cognitive abilities	wSA_Mean_insula_surfavg || id:enigma3-withglobal-nogc-insula-surfavg	Simple mode	10	0.019325993	0.019791682	0.354346106	-0.019465703	0.058117689	1.019513949	0.980722531	1.05983972	wSA_Mean_insula_surfavg__id_enigma3-withglobal-nogc-insula-surfavg
enigma3-withglobal-nogc-insula-surfavg	79ZKtv	cognitive abilities	wSA_Mean_insula_surfavg || id:enigma3-withglobal-nogc-insula-surfavg	Weighted mode	10	0.018461746	0.021829545	0.419623369	-0.024324162	0.061247655	1.018633218	0.975969286	1.063162179	wSA_Mean_insula_surfavg__id_enigma3-withglobal-nogc-insula-surfavg
enigma3-withglobal-nogc-isthmuscingulate-surfavg	79ZKtv	cognitive abilities	wSA_Mean_isthmuscingulate_surfavg || id:enigma3-withglobal-nogc-isthmuscingulate-surfavg	MR Egger	3	0.07710994	0.092420788	0.557339554	-0.104034804	0.258254685	1.080160823	0.901193932	1.294668509	wSA_Mean_isthmuscingulate_surfavg__id_enigma3-withglobal-nogc-isthmuscingulate-surfavg
enigma3-withglobal-nogc-isthmuscingulate-surfavg	79ZKtv	cognitive abilities	wSA_Mean_isthmuscingulate_surfavg || id:enigma3-withglobal-nogc-isthmuscingulate-surfavg	Weighted median	3	-0.032447399	0.015424587	0.03541201	-0.06267959	-0.002215208	0.96807337	0.939244369	0.997787244	wSA_Mean_isthmuscingulate_surfavg__id_enigma3-withglobal-nogc-isthmuscingulate-surfavg
enigma3-withglobal-nogc-isthmuscingulate-surfavg	79ZKtv	cognitive abilities	wSA_Mean_isthmuscingulate_surfavg || id:enigma3-withglobal-nogc-isthmuscingulate-surfavg	Inverse variance weighted	3	-0.029547832	0.013117467	0.024287144	-0.055258067	-0.003837597	0.970884437	0.946240923	0.996169758	wSA_Mean_isthmuscingulate_surfavg__id_enigma3-withglobal-nogc-isthmuscingulate-surfavg
enigma3-withglobal-nogc-isthmuscingulate-surfavg	79ZKtv	cognitive abilities	wSA_Mean_isthmuscingulate_surfavg || id:enigma3-withglobal-nogc-isthmuscingulate-surfavg	Simple mode	3	-0.04427787	0.021626178	0.177200594	-0.086665179	-0.00189056	0.956688086	0.91698407	0.998111226	wSA_Mean_isthmuscingulate_surfavg__id_enigma3-withglobal-nogc-isthmuscingulate-surfavg
enigma3-withglobal-nogc-isthmuscingulate-surfavg	79ZKtv	cognitive abilities	wSA_Mean_isthmuscingulate_surfavg || id:enigma3-withglobal-nogc-isthmuscingulate-surfavg	Weighted mode	3	-0.011428818	0.018271723	0.595507763	-0.047241394	0.024383759	0.988636243	0.953857114	1.024683474	wSA_Mean_isthmuscingulate_surfavg__id_enigma3-withglobal-nogc-isthmuscingulate-surfavg
enigma3-withglobal-lateraloccipital-surfavg	79ZKtv	cognitive abilities	wSA_Mean_lateraloccipital_surfavg || id:enigma3-withglobal-lateraloccipital-surfavg	MR Egger	4	0.058224261	0.048095163	0.349697324	-0.036042259	0.152490781	1.059952675	0.96459953	1.164731725	wSA_Mean_lateraloccipital_surfavg__id_enigma3-withglobal-lateraloccipital-surfavg
enigma3-withglobal-lateraloccipital-surfavg	79ZKtv	cognitive abilities	wSA_Mean_lateraloccipital_surfavg || id:enigma3-withglobal-lateraloccipital-surfavg	Weighted median	4	-0.0131344	0.013030606	0.313471092	-0.038674388	0.012405588	0.98695148	0.962063918	1.012482857	wSA_Mean_lateraloccipital_surfavg__id_enigma3-withglobal-lateraloccipital-surfavg
enigma3-withglobal-lateraloccipital-surfavg	79ZKtv	cognitive abilities	wSA_Mean_lateraloccipital_surfavg || id:enigma3-withglobal-lateraloccipital-surfavg	Inverse variance weighted	4	-0.021752808	0.012619784	0.084760788	-0.046487585	0.002981969	0.978482078	0.954576412	1.00298642	wSA_Mean_lateraloccipital_surfavg__id_enigma3-withglobal-lateraloccipital-surfavg
enigma3-withglobal-lateraloccipital-surfavg	79ZKtv	cognitive abilities	wSA_Mean_lateraloccipital_surfavg || id:enigma3-withglobal-lateraloccipital-surfavg	Simple mode	4	-0.013128404	0.01552862	0.459965304	-0.0435645	0.017307691	0.986957397	0.957370801	1.017458337	wSA_Mean_lateraloccipital_surfavg__id_enigma3-withglobal-lateraloccipital-surfavg
enigma3-withglobal-lateraloccipital-surfavg	79ZKtv	cognitive abilities	wSA_Mean_lateraloccipital_surfavg || id:enigma3-withglobal-lateraloccipital-surfavg	Weighted mode	4	-0.012682285	0.013952502	0.430384029	-0.04002919	0.014664619	0.987397796	0.960761394	1.014772672	wSA_Mean_lateraloccipital_surfavg__id_enigma3-withglobal-lateraloccipital-surfavg
enigma3-withglobal-nogc-lateraloccipital-surfavg	79ZKtv	cognitive abilities	wSA_Mean_lateraloccipital_surfavg || id:enigma3-withglobal-nogc-lateraloccipital-surfavg	MR Egger	5	-0.043885302	0.034452699	0.292468151	-0.111412592	0.023641988	0.957063724	0.894569581	1.023923675	wSA_Mean_lateraloccipital_surfavg__id_enigma3-withglobal-nogc-lateraloccipital-surfavg
enigma3-withglobal-nogc-lateraloccipital-surfavg	79ZKtv	cognitive abilities	wSA_Mean_lateraloccipital_surfavg || id:enigma3-withglobal-nogc-lateraloccipital-surfavg	Weighted median	5	-0.009866657	0.011805338	0.403279089	-0.03300512	0.013271806	0.990181859	0.967533606	1.013360267	wSA_Mean_lateraloccipital_surfavg__id_enigma3-withglobal-nogc-lateraloccipital-surfavg
enigma3-withglobal-nogc-lateraloccipital-surfavg	79ZKtv	cognitive abilities	wSA_Mean_lateraloccipital_surfavg || id:enigma3-withglobal-nogc-lateraloccipital-surfavg	Inverse variance weighted	5	-0.004040668	0.009309449	0.664259781	-0.022287188	0.014205851	0.995967484	0.977959337	1.014307234	wSA_Mean_lateraloccipital_surfavg__id_enigma3-withglobal-nogc-lateraloccipital-surfavg
enigma3-withglobal-nogc-lateraloccipital-surfavg	79ZKtv	cognitive abilities	wSA_Mean_lateraloccipital_surfavg || id:enigma3-withglobal-nogc-lateraloccipital-surfavg	Simple mode	5	-0.011961163	0.015329402	0.478821252	-0.042006792	0.018084466	0.988110087	0.958863268	1.01824898	wSA_Mean_lateraloccipital_surfavg__id_enigma3-withglobal-nogc-lateraloccipital-surfavg
enigma3-withglobal-nogc-lateraloccipital-surfavg	79ZKtv	cognitive abilities	wSA_Mean_lateraloccipital_surfavg || id:enigma3-withglobal-nogc-lateraloccipital-surfavg	Weighted mode	5	-0.01159272	0.01371607	0.445595364	-0.038476217	0.015290778	0.988474217	0.962254589	1.01540828	wSA_Mean_lateraloccipital_surfavg__id_enigma3-withglobal-nogc-lateraloccipital-surfavg
enigma3-withglobal-lateralorbitofrontal-surfavg	79ZKtv	cognitive abilities	wSA_Mean_lateralorbitofrontal_surfavg || id:enigma3-withglobal-lateralorbitofrontal-surfavg	MR Egger	7	-0.000973219	0.079583287	0.99071591	-0.156956461	0.155010024	0.999027255	0.854741273	1.167669665	wSA_Mean_lateralorbitofrontal_surfavg__id_enigma3-withglobal-lateralorbitofrontal-surfavg
enigma3-withglobal-lateralorbitofrontal-surfavg	79ZKtv	cognitive abilities	wSA_Mean_lateralorbitofrontal_surfavg || id:enigma3-withglobal-lateralorbitofrontal-surfavg	Weighted median	7	0.023234877	0.011614014	0.045436613	0.000471411	0.045998344	1.02350691	1.000471522	1.047072677	wSA_Mean_lateralorbitofrontal_surfavg__id_enigma3-withglobal-lateralorbitofrontal-surfavg
enigma3-withglobal-lateralorbitofrontal-surfavg	79ZKtv	cognitive abilities	wSA_Mean_lateralorbitofrontal_surfavg || id:enigma3-withglobal-lateralorbitofrontal-surfavg	Inverse variance weighted	7	0.044462343	0.016418802	0.006768721	0.012281491	0.076643195	1.045465607	1.012357218	1.079656781	wSA_Mean_lateralorbitofrontal_surfavg__id_enigma3-withglobal-lateralorbitofrontal-surfavg
enigma3-withglobal-lateralorbitofrontal-surfavg	79ZKtv	cognitive abilities	wSA_Mean_lateralorbitofrontal_surfavg || id:enigma3-withglobal-lateralorbitofrontal-surfavg	Simple mode	7	0.018504984	0.013429367	0.217403208	-0.007816577	0.044826544	1.018677262	0.992213893	1.045846436	wSA_Mean_lateralorbitofrontal_surfavg__id_enigma3-withglobal-lateralorbitofrontal-surfavg
enigma3-withglobal-lateralorbitofrontal-surfavg	79ZKtv	cognitive abilities	wSA_Mean_lateralorbitofrontal_surfavg || id:enigma3-withglobal-lateralorbitofrontal-surfavg	Weighted mode	7	0.022342281	0.012415612	0.122031639	-0.00199232	0.046676881	1.022593739	0.998009664	1.047783395	wSA_Mean_lateralorbitofrontal_surfavg__id_enigma3-withglobal-lateralorbitofrontal-surfavg
enigma3-withglobal-nogc-lateralorbitofrontal-surfavg	79ZKtv	cognitive abilities	wSA_Mean_lateralorbitofrontal_surfavg || id:enigma3-withglobal-nogc-lateralorbitofrontal-surfavg	MR Egger	8	0.016945135	0.083901093	0.846617311	-0.147501007	0.181391277	1.017089518	0.86286157	1.198884183	wSA_Mean_lateralorbitofrontal_surfavg__id_enigma3-withglobal-nogc-lateralorbitofrontal-surfavg
enigma3-withglobal-nogc-lateralorbitofrontal-surfavg	79ZKtv	cognitive abilities	wSA_Mean_lateralorbitofrontal_surfavg || id:enigma3-withglobal-nogc-lateralorbitofrontal-surfavg	Weighted median	8	0.019985684	0.011674822	0.086922104	-0.002896967	0.042868336	1.020186735	0.997107225	1.043800455	wSA_Mean_lateralorbitofrontal_surfavg__id_enigma3-withglobal-nogc-lateralorbitofrontal-surfavg
enigma3-withglobal-nogc-lateralorbitofrontal-surfavg	79ZKtv	cognitive abilities	wSA_Mean_lateralorbitofrontal_surfavg || id:enigma3-withglobal-nogc-lateralorbitofrontal-surfavg	Inverse variance weighted	8	0.035994825	0.016670612	0.030836329	0.003320426	0.068669224	1.036650482	1.003325944	1.071081862	wSA_Mean_lateralorbitofrontal_surfavg__id_enigma3-withglobal-nogc-lateralorbitofrontal-surfavg
enigma3-withglobal-nogc-lateralorbitofrontal-surfavg	79ZKtv	cognitive abilities	wSA_Mean_lateralorbitofrontal_surfavg || id:enigma3-withglobal-nogc-lateralorbitofrontal-surfavg	Simple mode	8	0.018916263	0.016321605	0.284471984	-0.013074083	0.050906609	1.019096309	0.987011011	1.05222462	wSA_Mean_lateralorbitofrontal_surfavg__id_enigma3-withglobal-nogc-lateralorbitofrontal-surfavg
enigma3-withglobal-nogc-lateralorbitofrontal-surfavg	79ZKtv	cognitive abilities	wSA_Mean_lateralorbitofrontal_surfavg || id:enigma3-withglobal-nogc-lateralorbitofrontal-surfavg	Weighted mode	8	0.023675965	0.012215298	0.093780155	-0.00026602	0.04761795	1.023958466	0.999734016	1.048769896	wSA_Mean_lateralorbitofrontal_surfavg__id_enigma3-withglobal-nogc-lateralorbitofrontal-surfavg
enigma3-withglobal-lingual-surfavg	79ZKtv	cognitive abilities	wSA_Mean_lingual_surfavg || id:enigma3-withglobal-lingual-surfavg	MR Egger	10	-0.019666412	0.106580677	0.858196239	-0.228564538	0.189231715	0.980525711	0.795674945	1.208320906	wSA_Mean_lingual_surfavg__id_enigma3-withglobal-lingual-surfavg
enigma3-withglobal-lingual-surfavg	79ZKtv	cognitive abilities	wSA_Mean_lingual_surfavg || id:enigma3-withglobal-lingual-surfavg	Weighted median	10	-0.010607492	0.010132979	0.295178615	-0.030468131	0.009253146	0.989448569	0.969991344	1.009296089	wSA_Mean_lingual_surfavg__id_enigma3-withglobal-lingual-surfavg
enigma3-withglobal-lingual-surfavg	79ZKtv	cognitive abilities	wSA_Mean_lingual_surfavg || id:enigma3-withglobal-lingual-surfavg	Inverse variance weighted	10	-0.02961329	0.016690062	0.076012423	-0.062325811	0.003099232	0.970820887	0.939576712	1.003104039	wSA_Mean_lingual_surfavg__id_enigma3-withglobal-lingual-surfavg
enigma3-withglobal-lingual-surfavg	79ZKtv	cognitive abilities	wSA_Mean_lingual_surfavg || id:enigma3-withglobal-lingual-surfavg	Simple mode	10	-0.002317667	0.01312761	0.863771587	-0.028047781	0.023412448	0.997685017	0.972341906	1.023688671	wSA_Mean_lingual_surfavg__id_enigma3-withglobal-lingual-surfavg
enigma3-withglobal-lingual-surfavg	79ZKtv	cognitive abilities	wSA_Mean_lingual_surfavg || id:enigma3-withglobal-lingual-surfavg	Weighted mode	10	-0.005780596	0.011942096	0.639909673	-0.029187103	0.017625912	0.99423608	0.971234726	1.017782165	wSA_Mean_lingual_surfavg__id_enigma3-withglobal-lingual-surfavg
enigma3-withglobal-nogc-lingual-surfavg	79ZKtv	cognitive abilities	wSA_Mean_lingual_surfavg || id:enigma3-withglobal-nogc-lingual-surfavg	MR Egger	12	-0.031116516	0.085114019	0.722288464	-0.197939992	0.135706961	0.969362621	0.820419083	1.145346214	wSA_Mean_lingual_surfavg__id_enigma3-withglobal-nogc-lingual-surfavg
enigma3-withglobal-nogc-lingual-surfavg	79ZKtv	cognitive abilities	wSA_Mean_lingual_surfavg || id:enigma3-withglobal-nogc-lingual-surfavg	Weighted median	12	-0.003267245	0.008911672	0.713898469	-0.020734121	0.014199631	0.996738087	0.979479352	1.014300925	wSA_Mean_lingual_surfavg__id_enigma3-withglobal-nogc-lingual-surfavg
enigma3-withglobal-nogc-lingual-surfavg	79ZKtv	cognitive abilities	wSA_Mean_lingual_surfavg || id:enigma3-withglobal-nogc-lingual-surfavg	Inverse variance weighted	12	-0.016765081	0.014009323	0.231420071	-0.044223355	0.010693193	0.983374671	0.956740241	1.01075057	wSA_Mean_lingual_surfavg__id_enigma3-withglobal-nogc-lingual-surfavg
enigma3-withglobal-nogc-lingual-surfavg	79ZKtv	cognitive abilities	wSA_Mean_lingual_surfavg || id:enigma3-withglobal-nogc-lingual-surfavg	Simple mode	12	0.005913227	0.013866862	0.678020953	-0.021265822	0.033092276	1.005930745	0.978958701	1.033645915	wSA_Mean_lingual_surfavg__id_enigma3-withglobal-nogc-lingual-surfavg
enigma3-withglobal-nogc-lingual-surfavg	79ZKtv	cognitive abilities	wSA_Mean_lingual_surfavg || id:enigma3-withglobal-nogc-lingual-surfavg	Weighted mode	12	-0.002852016	0.011335944	0.805996004	-0.025070466	0.019366435	0.997152048	0.975241188	1.019555181	wSA_Mean_lingual_surfavg__id_enigma3-withglobal-nogc-lingual-surfavg
enigma3-withglobal-medialorbitofrontal-surfavg	79ZKtv	cognitive abilities	wSA_Mean_medialorbitofrontal_surfavg || id:enigma3-withglobal-medialorbitofrontal-surfavg	MR Egger	4	-0.138253469	0.321884836	0.709396119	-0.769147748	0.492640809	0.870877923	0.46340784	1.636632553	wSA_Mean_medialorbitofrontal_surfavg__id_enigma3-withglobal-medialorbitofrontal-surfavg
enigma3-withglobal-medialorbitofrontal-surfavg	79ZKtv	cognitive abilities	wSA_Mean_medialorbitofrontal_surfavg || id:enigma3-withglobal-medialorbitofrontal-surfavg	Weighted median	4	0.024932873	0.017272324	0.148875211	-0.008920881	0.058786628	1.025246297	0.991118792	1.060548925	wSA_Mean_medialorbitofrontal_surfavg__id_enigma3-withglobal-medialorbitofrontal-surfavg
enigma3-withglobal-medialorbitofrontal-surfavg	79ZKtv	cognitive abilities	wSA_Mean_medialorbitofrontal_surfavg || id:enigma3-withglobal-medialorbitofrontal-surfavg	Inverse variance weighted	4	0.037183173	0.023519264	0.113885656	-0.008914585	0.083280932	1.037883116	0.991125032	1.086847095	wSA_Mean_medialorbitofrontal_surfavg__id_enigma3-withglobal-medialorbitofrontal-surfavg
enigma3-withglobal-medialorbitofrontal-surfavg	79ZKtv	cognitive abilities	wSA_Mean_medialorbitofrontal_surfavg || id:enigma3-withglobal-medialorbitofrontal-surfavg	Simple mode	4	0.023967669	0.024769854	0.404611519	-0.024581245	0.072516583	1.024257202	0.975718413	1.075210637	wSA_Mean_medialorbitofrontal_surfavg__id_enigma3-withglobal-medialorbitofrontal-surfavg
enigma3-withglobal-medialorbitofrontal-surfavg	79ZKtv	cognitive abilities	wSA_Mean_medialorbitofrontal_surfavg || id:enigma3-withglobal-medialorbitofrontal-surfavg	Weighted mode	4	0.016634327	0.020133454	0.469265374	-0.022827243	0.056095897	1.016773448	0.977431328	1.057699109	wSA_Mean_medialorbitofrontal_surfavg__id_enigma3-withglobal-medialorbitofrontal-surfavg
enigma3-withglobal-nogc-medialorbitofrontal-surfavg	79ZKtv	cognitive abilities	wSA_Mean_medialorbitofrontal_surfavg || id:enigma3-withglobal-nogc-medialorbitofrontal-surfavg	MR Egger	4	-0.12781023	0.300978645	0.712413063	-0.717728375	0.462107914	0.880020364	0.487859231	1.587416598	wSA_Mean_medialorbitofrontal_surfavg__id_enigma3-withglobal-nogc-medialorbitofrontal-surfavg
enigma3-withglobal-nogc-medialorbitofrontal-surfavg	79ZKtv	cognitive abilities	wSA_Mean_medialorbitofrontal_surfavg || id:enigma3-withglobal-nogc-medialorbitofrontal-surfavg	Weighted median	4	0.024654758	0.016844806	0.143291915	-0.008361062	0.057670579	1.0249612	0.991673794	1.059365961	wSA_Mean_medialorbitofrontal_surfavg__id_enigma3-withglobal-nogc-medialorbitofrontal-surfavg
enigma3-withglobal-nogc-medialorbitofrontal-surfavg	79ZKtv	cognitive abilities	wSA_Mean_medialorbitofrontal_surfavg || id:enigma3-withglobal-nogc-medialorbitofrontal-surfavg	Inverse variance weighted	4	0.036560651	0.023189988	0.114894382	-0.008891725	0.082013028	1.037237212	0.991147689	1.085469951	wSA_Mean_medialorbitofrontal_surfavg__id_enigma3-withglobal-nogc-medialorbitofrontal-surfavg
enigma3-withglobal-nogc-medialorbitofrontal-surfavg	79ZKtv	cognitive abilities	wSA_Mean_medialorbitofrontal_surfavg || id:enigma3-withglobal-nogc-medialorbitofrontal-surfavg	Simple mode	4	0.023899123	0.023436209	0.382915175	-0.022035845	0.069834092	1.024186996	0.97820517	1.072330258	wSA_Mean_medialorbitofrontal_surfavg__id_enigma3-withglobal-nogc-medialorbitofrontal-surfavg
enigma3-withglobal-nogc-medialorbitofrontal-surfavg	79ZKtv	cognitive abilities	wSA_Mean_medialorbitofrontal_surfavg || id:enigma3-withglobal-nogc-medialorbitofrontal-surfavg	Weighted mode	4	0.016686379	0.020826594	0.48159739	-0.024133745	0.057506504	1.016826374	0.976155145	1.059192159	wSA_Mean_medialorbitofrontal_surfavg__id_enigma3-withglobal-nogc-medialorbitofrontal-surfavg
enigma3-withglobal-middletemporal-surfavg	79ZKtv	cognitive abilities	wSA_Mean_middletemporal_surfavg || id:enigma3-withglobal-middletemporal-surfavg	MR Egger	5	-0.164088321	0.176898648	0.422042616	-0.51080967	0.182633028	0.848667063	0.600009572	1.200373824	wSA_Mean_middletemporal_surfavg__id_enigma3-withglobal-middletemporal-surfavg
enigma3-withglobal-middletemporal-surfavg	79ZKtv	cognitive abilities	wSA_Mean_middletemporal_surfavg || id:enigma3-withglobal-middletemporal-surfavg	Weighted median	5	-0.043571866	0.016114645	0.006853758	-0.07515657	-0.011987163	0.957363749	0.927598241	0.988084397	wSA_Mean_middletemporal_surfavg__id_enigma3-withglobal-middletemporal-surfavg
enigma3-withglobal-middletemporal-surfavg	79ZKtv	cognitive abilities	wSA_Mean_middletemporal_surfavg || id:enigma3-withglobal-middletemporal-surfavg	Inverse variance weighted	5	-0.05338752	0.034067349	0.117087358	-0.120159525	0.013384484	0.948012567	0.886778962	1.013474457	wSA_Mean_middletemporal_surfavg__id_enigma3-withglobal-middletemporal-surfavg
enigma3-withglobal-middletemporal-surfavg	79ZKtv	cognitive abilities	wSA_Mean_middletemporal_surfavg || id:enigma3-withglobal-middletemporal-surfavg	Simple mode	5	-0.092946156	0.029225329	0.03352466	-0.150227801	-0.035664511	0.911242564	0.860511928	0.964963974	wSA_Mean_middletemporal_surfavg__id_enigma3-withglobal-middletemporal-surfavg
enigma3-withglobal-middletemporal-surfavg	79ZKtv	cognitive abilities	wSA_Mean_middletemporal_surfavg || id:enigma3-withglobal-middletemporal-surfavg	Weighted mode	5	-0.0564166	0.041809503	0.248535109	-0.138363227	0.025530027	0.945145306	0.870782343	1.025858709	wSA_Mean_middletemporal_surfavg__id_enigma3-withglobal-middletemporal-surfavg
enigma3-withglobal-nogc-middletemporal-surfavg	79ZKtv	cognitive abilities	wSA_Mean_middletemporal_surfavg || id:enigma3-withglobal-nogc-middletemporal-surfavg	MR Egger	7	-0.134015126	0.132679091	0.35881551	-0.394066143	0.126035892	0.874576836	0.674309454	1.134322881	wSA_Mean_middletemporal_surfavg__id_enigma3-withglobal-nogc-middletemporal-surfavg
enigma3-withglobal-nogc-middletemporal-surfavg	79ZKtv	cognitive abilities	wSA_Mean_middletemporal_surfavg || id:enigma3-withglobal-nogc-middletemporal-surfavg	Weighted median	7	-0.019546727	0.014875066	0.188826047	-0.048701856	0.009608401	0.980643071	0.952465059	1.00965471	wSA_Mean_middletemporal_surfavg__id_enigma3-withglobal-nogc-middletemporal-surfavg
enigma3-withglobal-nogc-middletemporal-surfavg	79ZKtv	cognitive abilities	wSA_Mean_middletemporal_surfavg || id:enigma3-withglobal-nogc-middletemporal-surfavg	Inverse variance weighted	7	-0.044333952	0.024354928	0.068709103	-0.092069612	0.003401707	0.956634434	0.912041658	1.003407499	wSA_Mean_middletemporal_surfavg__id_enigma3-withglobal-nogc-middletemporal-surfavg
enigma3-withglobal-nogc-middletemporal-surfavg	79ZKtv	cognitive abilities	wSA_Mean_middletemporal_surfavg || id:enigma3-withglobal-nogc-middletemporal-surfavg	Simple mode	7	-0.025800339	0.027305525	0.381199896	-0.079319168	0.02771849	0.974529646	0.923745047	1.028106221	wSA_Mean_middletemporal_surfavg__id_enigma3-withglobal-nogc-middletemporal-surfavg
enigma3-withglobal-nogc-middletemporal-surfavg	79ZKtv	cognitive abilities	wSA_Mean_middletemporal_surfavg || id:enigma3-withglobal-nogc-middletemporal-surfavg	Weighted mode	7	-0.02073647	0.019799699	0.335299976	-0.05954388	0.01807094	0.979477052	0.942194189	1.018235208	wSA_Mean_middletemporal_surfavg__id_enigma3-withglobal-nogc-middletemporal-surfavg
enigma3-withglobal-paracentral-surfavg	79ZKtv	cognitive abilities	wSA_Mean_paracentral_surfavg || id:enigma3-withglobal-paracentral-surfavg	MR Egger	5	0.082433994	0.04327977	0.1529252	-0.002394354	0.167262343	1.085926994	0.99760851	1.182064331	wSA_Mean_paracentral_surfavg__id_enigma3-withglobal-paracentral-surfavg
enigma3-withglobal-paracentral-surfavg	79ZKtv	cognitive abilities	wSA_Mean_paracentral_surfavg || id:enigma3-withglobal-paracentral-surfavg	Weighted median	5	-0.029975947	0.016348428	0.066718208	-0.062018865	0.002066971	0.970468876	0.939865156	1.002069109	wSA_Mean_paracentral_surfavg__id_enigma3-withglobal-paracentral-surfavg
enigma3-withglobal-paracentral-surfavg	79ZKtv	cognitive abilities	wSA_Mean_paracentral_surfavg || id:enigma3-withglobal-paracentral-surfavg	Inverse variance weighted	5	-0.036731588	0.01607543	0.022315633	-0.06823943	-0.005223746	0.963934832	0.93403681	0.994789874	wSA_Mean_paracentral_surfavg__id_enigma3-withglobal-paracentral-surfavg
enigma3-withglobal-paracentral-surfavg	79ZKtv	cognitive abilities	wSA_Mean_paracentral_surfavg || id:enigma3-withglobal-paracentral-surfavg	Simple mode	5	-0.049398914	0.025378729	0.123456595	-0.099141224	0.000343395	0.951801367	0.905614805	1.000343454	wSA_Mean_paracentral_surfavg__id_enigma3-withglobal-paracentral-surfavg
enigma3-withglobal-paracentral-surfavg	79ZKtv	cognitive abilities	wSA_Mean_paracentral_surfavg || id:enigma3-withglobal-paracentral-surfavg	Weighted mode	5	-0.026126249	0.023991142	0.337371124	-0.073148887	0.020896389	0.974212088	0.929462435	1.021116247	wSA_Mean_paracentral_surfavg__id_enigma3-withglobal-paracentral-surfavg
enigma3-withglobal-nogc-parahippocampal-surfavg	79ZKtv	cognitive abilities	wSA_Mean_parahippocampal_surfavg || id:enigma3-withglobal-nogc-parahippocampal-surfavg	MR Egger	5	-0.045205945	0.143830886	0.77388308	-0.327114482	0.236702591	0.955800619	0.721001197	1.267064225	wSA_Mean_parahippocampal_surfavg__id_enigma3-withglobal-nogc-parahippocampal-surfavg
enigma3-withglobal-nogc-parahippocampal-surfavg	79ZKtv	cognitive abilities	wSA_Mean_parahippocampal_surfavg || id:enigma3-withglobal-nogc-parahippocampal-surfavg	Weighted median	5	0.033665618	0.015186987	0.026640796	0.003899122	0.063432113	1.034238718	1.003906734	1.06548715	wSA_Mean_parahippocampal_surfavg__id_enigma3-withglobal-nogc-parahippocampal-surfavg
enigma3-withglobal-nogc-parahippocampal-surfavg	79ZKtv	cognitive abilities	wSA_Mean_parahippocampal_surfavg || id:enigma3-withglobal-nogc-parahippocampal-surfavg	Inverse variance weighted	5	0.020742945	0.021108489	0.325763683	-0.020629694	0.062115584	1.020959575	0.979581642	1.064085329	wSA_Mean_parahippocampal_surfavg__id_enigma3-withglobal-nogc-parahippocampal-surfavg
enigma3-withglobal-nogc-parahippocampal-surfavg	79ZKtv	cognitive abilities	wSA_Mean_parahippocampal_surfavg || id:enigma3-withglobal-nogc-parahippocampal-surfavg	Simple mode	5	0.030730522	0.018062917	0.164103903	-0.004672796	0.06613384	1.031207578	0.995338104	1.068369698	wSA_Mean_parahippocampal_surfavg__id_enigma3-withglobal-nogc-parahippocampal-surfavg
enigma3-withglobal-nogc-parahippocampal-surfavg	79ZKtv	cognitive abilities	wSA_Mean_parahippocampal_surfavg || id:enigma3-withglobal-nogc-parahippocampal-surfavg	Weighted mode	5	0.029697753	0.016373566	0.143916505	-0.002394436	0.061789943	1.03014313	0.997608429	1.063738875	wSA_Mean_parahippocampal_surfavg__id_enigma3-withglobal-nogc-parahippocampal-surfavg
enigma3-withglobal-nogc-parsopercularis-surfavg	79ZKtv	cognitive abilities	wSA_Mean_parsopercularis_surfavg || id:enigma3-withglobal-nogc-parsopercularis-surfavg	MR Egger	7	-0.019472797	0.022018121	0.416975276	-0.062628313	0.02368272	0.980715574	0.939292531	1.023965383	wSA_Mean_parsopercularis_surfavg__id_enigma3-withglobal-nogc-parsopercularis-surfavg
enigma3-withglobal-nogc-parsopercularis-surfavg	79ZKtv	cognitive abilities	wSA_Mean_parsopercularis_surfavg || id:enigma3-withglobal-nogc-parsopercularis-surfavg	Weighted median	7	-0.006602608	0.009691391	0.495690625	-0.025597734	0.012392518	0.993419142	0.974727111	1.012469624	wSA_Mean_parsopercularis_surfavg__id_enigma3-withglobal-nogc-parsopercularis-surfavg
enigma3-withglobal-nogc-parsopercularis-surfavg	79ZKtv	cognitive abilities	wSA_Mean_parsopercularis_surfavg || id:enigma3-withglobal-nogc-parsopercularis-surfavg	Inverse variance weighted	7	0.004626348	0.009349781	0.620735556	-0.013699222	0.022951918	1.004637066	0.986394185	1.02321734	wSA_Mean_parsopercularis_surfavg__id_enigma3-withglobal-nogc-parsopercularis-surfavg
enigma3-withglobal-nogc-parsopercularis-surfavg	79ZKtv	cognitive abilities	wSA_Mean_parsopercularis_surfavg || id:enigma3-withglobal-nogc-parsopercularis-surfavg	Simple mode	7	0.027666672	0.020091565	0.217672326	-0.011712796	0.067046139	1.028052948	0.988355532	1.069344815	wSA_Mean_parsopercularis_surfavg__id_enigma3-withglobal-nogc-parsopercularis-surfavg
enigma3-withglobal-nogc-parsopercularis-surfavg	79ZKtv	cognitive abilities	wSA_Mean_parsopercularis_surfavg || id:enigma3-withglobal-nogc-parsopercularis-surfavg	Weighted mode	7	-0.010254639	0.010355318	0.360277741	-0.030551062	0.010041783	0.98979776	0.969910905	1.010092371	wSA_Mean_parsopercularis_surfavg__id_enigma3-withglobal-nogc-parsopercularis-surfavg
enigma3-withglobal-parsopercularis-surfavg	79ZKtv	cognitive abilities	wSA_Mean_parsopercularis_surfavg || id:enigma3-withglobal-parsopercularis-surfavg	MR Egger	6	-0.018205831	0.021155385	0.437996874	-0.059670384	0.023258723	0.981958894	0.942075005	1.023531316	wSA_Mean_parsopercularis_surfavg__id_enigma3-withglobal-parsopercularis-surfavg
enigma3-withglobal-parsopercularis-surfavg	79ZKtv	cognitive abilities	wSA_Mean_parsopercularis_surfavg || id:enigma3-withglobal-parsopercularis-surfavg	Weighted median	6	-0.007754368	0.010074249	0.441464969	-0.027499896	0.011991159	0.992275619	0.972874784	1.012063342	wSA_Mean_parsopercularis_surfavg__id_enigma3-withglobal-parsopercularis-surfavg
enigma3-withglobal-parsopercularis-surfavg	79ZKtv	cognitive abilities	wSA_Mean_parsopercularis_surfavg || id:enigma3-withglobal-parsopercularis-surfavg	Inverse variance weighted	6	0.000733372	0.009048279	0.935401393	-0.017001254	0.018467998	1.000733641	0.983142452	1.018639586	wSA_Mean_parsopercularis_surfavg__id_enigma3-withglobal-parsopercularis-surfavg
enigma3-withglobal-parsopercularis-surfavg	79ZKtv	cognitive abilities	wSA_Mean_parsopercularis_surfavg || id:enigma3-withglobal-parsopercularis-surfavg	Simple mode	6	-0.007154758	0.0180097	0.707558359	-0.04245377	0.028144254	0.992870776	0.958434773	1.028544045	wSA_Mean_parsopercularis_surfavg__id_enigma3-withglobal-parsopercularis-surfavg
enigma3-withglobal-parsopercularis-surfavg	79ZKtv	cognitive abilities	wSA_Mean_parsopercularis_surfavg || id:enigma3-withglobal-parsopercularis-surfavg	Weighted mode	6	-0.010713268	0.011011958	0.375296822	-0.032296706	0.01087017	0.989343915	0.968219263	1.010929465	wSA_Mean_parsopercularis_surfavg__id_enigma3-withglobal-parsopercularis-surfavg
enigma3-withglobal-nogc-parsorbitalis-surfavg	79ZKtv	cognitive abilities	wSA_Mean_parsorbitalis_surfavg || id:enigma3-withglobal-nogc-parsorbitalis-surfavg	MR Egger	6	0.063333341	0.087910676	0.511114751	-0.108971584	0.235638266	1.065381916	0.8967559	1.265716375	wSA_Mean_parsorbitalis_surfavg__id_enigma3-withglobal-nogc-parsorbitalis-surfavg
enigma3-withglobal-nogc-parsorbitalis-surfavg	79ZKtv	cognitive abilities	wSA_Mean_parsorbitalis_surfavg || id:enigma3-withglobal-nogc-parsorbitalis-surfavg	Weighted median	6	0.01366202	0.011864807	0.249537188	-0.009593002	0.036917041	1.013755771	0.990452864	1.037606939	wSA_Mean_parsorbitalis_surfavg__id_enigma3-withglobal-nogc-parsorbitalis-surfavg
enigma3-withglobal-nogc-parsorbitalis-surfavg	79ZKtv	cognitive abilities	wSA_Mean_parsorbitalis_surfavg || id:enigma3-withglobal-nogc-parsorbitalis-surfavg	Inverse variance weighted	6	0.0066899	0.011106438	0.546944959	-0.015078719	0.02845852	1.006712328	0.985034395	1.028867332	wSA_Mean_parsorbitalis_surfavg__id_enigma3-withglobal-nogc-parsorbitalis-surfavg
enigma3-withglobal-nogc-parsorbitalis-surfavg	79ZKtv	cognitive abilities	wSA_Mean_parsorbitalis_surfavg || id:enigma3-withglobal-nogc-parsorbitalis-surfavg	Simple mode	6	-0.015932475	0.019966438	0.461092625	-0.055066693	0.023201743	0.984193776	0.946422026	1.023472997	wSA_Mean_parsorbitalis_surfavg__id_enigma3-withglobal-nogc-parsorbitalis-surfavg
enigma3-withglobal-nogc-parsorbitalis-surfavg	79ZKtv	cognitive abilities	wSA_Mean_parsorbitalis_surfavg || id:enigma3-withglobal-nogc-parsorbitalis-surfavg	Weighted mode	6	0.018854176	0.01553873	0.279177053	-0.011601735	0.049310087	1.019033039	0.988465306	1.050546061	wSA_Mean_parsorbitalis_surfavg__id_enigma3-withglobal-nogc-parsorbitalis-surfavg
enigma3-withglobal-parsorbitalis-surfavg	79ZKtv	cognitive abilities	wSA_Mean_parsorbitalis_surfavg || id:enigma3-withglobal-parsorbitalis-surfavg	MR Egger	6	0.067802717	0.090620767	0.495930184	-0.109813987	0.245419421	1.070154164	0.896000788	1.278157286	wSA_Mean_parsorbitalis_surfavg__id_enigma3-withglobal-parsorbitalis-surfavg
enigma3-withglobal-parsorbitalis-surfavg	79ZKtv	cognitive abilities	wSA_Mean_parsorbitalis_surfavg || id:enigma3-withglobal-parsorbitalis-surfavg	Weighted median	6	0.013905696	0.012185094	0.25378443	-0.009977088	0.03778848	1.01400283	0.990072518	1.038511544	wSA_Mean_parsorbitalis_surfavg__id_enigma3-withglobal-parsorbitalis-surfavg
enigma3-withglobal-parsorbitalis-surfavg	79ZKtv	cognitive abilities	wSA_Mean_parsorbitalis_surfavg || id:enigma3-withglobal-parsorbitalis-surfavg	Inverse variance weighted	6	0.006847592	0.011326977	0.545485799	-0.015353284	0.029048468	1.00687109	0.984763977	1.029474489	wSA_Mean_parsorbitalis_surfavg__id_enigma3-withglobal-parsorbitalis-surfavg
enigma3-withglobal-parsorbitalis-surfavg	79ZKtv	cognitive abilities	wSA_Mean_parsorbitalis_surfavg || id:enigma3-withglobal-parsorbitalis-surfavg	Simple mode	6	-0.01644092	0.020645287	0.461946645	-0.056905682	0.024023842	0.983693494	0.944683165	1.024314739	wSA_Mean_parsorbitalis_surfavg__id_enigma3-withglobal-parsorbitalis-surfavg
enigma3-withglobal-parsorbitalis-surfavg	79ZKtv	cognitive abilities	wSA_Mean_parsorbitalis_surfavg || id:enigma3-withglobal-parsorbitalis-surfavg	Weighted mode	6	0.019771468	0.01656987	0.28630996	-0.012705478	0.052248414	1.019968218	0.987374896	1.053637448	wSA_Mean_parsorbitalis_surfavg__id_enigma3-withglobal-parsorbitalis-surfavg
enigma3-withglobal-nogc-parstriangularis-surfavg	79ZKtv	cognitive abilities	wSA_Mean_parstriangularis_surfavg || id:enigma3-withglobal-nogc-parstriangularis-surfavg	MR Egger	8	0.01408508	0.023066569	0.563845494	-0.031125395	0.059295554	1.014184742	0.969354014	1.061088803	wSA_Mean_parstriangularis_surfavg__id_enigma3-withglobal-nogc-parstriangularis-surfavg
enigma3-withglobal-nogc-parstriangularis-surfavg	79ZKtv	cognitive abilities	wSA_Mean_parstriangularis_surfavg || id:enigma3-withglobal-nogc-parstriangularis-surfavg	Weighted median	8	0.014194674	0.007903149	0.072482082	-0.001295498	0.029684845	1.014295896	0.99870534	1.030129833	wSA_Mean_parstriangularis_surfavg__id_enigma3-withglobal-nogc-parstriangularis-surfavg
enigma3-withglobal-nogc-parstriangularis-surfavg	79ZKtv	cognitive abilities	wSA_Mean_parstriangularis_surfavg || id:enigma3-withglobal-nogc-parstriangularis-surfavg	Inverse variance weighted	8	0.010498116	0.008938881	0.240221711	-0.007022092	0.028018323	1.010553414	0.993002505	1.028414528	wSA_Mean_parstriangularis_surfavg__id_enigma3-withglobal-nogc-parstriangularis-surfavg
enigma3-withglobal-nogc-parstriangularis-surfavg	79ZKtv	cognitive abilities	wSA_Mean_parstriangularis_surfavg || id:enigma3-withglobal-nogc-parstriangularis-surfavg	Simple mode	8	0.014964322	0.013272789	0.296712675	-0.011050344	0.040978988	1.015076848	0.989010486	1.041830214	wSA_Mean_parstriangularis_surfavg__id_enigma3-withglobal-nogc-parstriangularis-surfavg
enigma3-withglobal-nogc-parstriangularis-surfavg	79ZKtv	cognitive abilities	wSA_Mean_parstriangularis_surfavg || id:enigma3-withglobal-nogc-parstriangularis-surfavg	Weighted mode	8	0.015569351	0.008148913	0.097670644	-0.000402518	0.03154122	1.015691185	0.999597563	1.032043915	wSA_Mean_parstriangularis_surfavg__id_enigma3-withglobal-nogc-parstriangularis-surfavg
enigma3-withglobal-parstriangularis-surfavg	79ZKtv	cognitive abilities	wSA_Mean_parstriangularis_surfavg || id:enigma3-withglobal-parstriangularis-surfavg	MR Egger	7	0.014122984	0.026163759	0.612503314	-0.037157983	0.065403952	1.014223185	0.963523903	1.067590192	wSA_Mean_parstriangularis_surfavg__id_enigma3-withglobal-parstriangularis-surfavg
enigma3-withglobal-parstriangularis-surfavg	79ZKtv	cognitive abilities	wSA_Mean_parstriangularis_surfavg || id:enigma3-withglobal-parstriangularis-surfavg	Weighted median	7	0.015360385	0.007967304	0.05386415	-0.000255532	0.030976301	1.015478962	0.999744501	1.031461059	wSA_Mean_parstriangularis_surfavg__id_enigma3-withglobal-parstriangularis-surfavg
enigma3-withglobal-parstriangularis-surfavg	79ZKtv	cognitive abilities	wSA_Mean_parstriangularis_surfavg || id:enigma3-withglobal-parstriangularis-surfavg	Inverse variance weighted	7	0.01092428	0.010140307	0.281340642	-0.008950721	0.030799282	1.010984168	0.991089217	1.031278487	wSA_Mean_parstriangularis_surfavg__id_enigma3-withglobal-parstriangularis-surfavg
enigma3-withglobal-parstriangularis-surfavg	79ZKtv	cognitive abilities	wSA_Mean_parstriangularis_surfavg || id:enigma3-withglobal-parstriangularis-surfavg	Simple mode	7	0.016428363	0.014840478	0.310690963	-0.012658975	0.045515701	1.016564051	0.987420813	1.046567437	wSA_Mean_parstriangularis_surfavg__id_enigma3-withglobal-parstriangularis-surfavg
enigma3-withglobal-parstriangularis-surfavg	79ZKtv	cognitive abilities	wSA_Mean_parstriangularis_surfavg || id:enigma3-withglobal-parstriangularis-surfavg	Weighted mode	7	0.015728388	0.00867252	0.119678493	-0.00126975	0.032726527	1.015852731	0.998731055	1.03326793	wSA_Mean_parstriangularis_surfavg__id_enigma3-withglobal-parstriangularis-surfavg
enigma3-withglobal-nogc-pericalcarine-surfavg	79ZKtv	cognitive abilities	wSA_Mean_pericalcarine_surfavg || id:enigma3-withglobal-nogc-pericalcarine-surfavg	MR Egger	15	0.013025265	0.065667489	0.845838061	-0.115683014	0.141733544	1.013110463	0.890757536	1.152269579	wSA_Mean_pericalcarine_surfavg__id_enigma3-withglobal-nogc-pericalcarine-surfavg
enigma3-withglobal-nogc-pericalcarine-surfavg	79ZKtv	cognitive abilities	wSA_Mean_pericalcarine_surfavg || id:enigma3-withglobal-nogc-pericalcarine-surfavg	Weighted median	15	-0.011976763	0.008490659	0.158368175	-0.028618455	0.004664929	0.988094673	0.971787175	1.004675826	wSA_Mean_pericalcarine_surfavg__id_enigma3-withglobal-nogc-pericalcarine-surfavg
enigma3-withglobal-nogc-pericalcarine-surfavg	79ZKtv	cognitive abilities	wSA_Mean_pericalcarine_surfavg || id:enigma3-withglobal-nogc-pericalcarine-surfavg	Inverse variance weighted	15	-0.012720051	0.011661018	0.275352906	-0.035575647	0.010135545	0.987360507	0.965049729	1.010187084	wSA_Mean_pericalcarine_surfavg__id_enigma3-withglobal-nogc-pericalcarine-surfavg
enigma3-withglobal-nogc-pericalcarine-surfavg	79ZKtv	cognitive abilities	wSA_Mean_pericalcarine_surfavg || id:enigma3-withglobal-nogc-pericalcarine-surfavg	Simple mode	15	-0.011596597	0.013385488	0.400899328	-0.037832154	0.01463896	0.988470384	0.962874542	1.014746634	wSA_Mean_pericalcarine_surfavg__id_enigma3-withglobal-nogc-pericalcarine-surfavg
enigma3-withglobal-nogc-pericalcarine-surfavg	79ZKtv	cognitive abilities	wSA_Mean_pericalcarine_surfavg || id:enigma3-withglobal-nogc-pericalcarine-surfavg	Weighted mode	15	-0.011596597	0.011925223	0.34733319	-0.034970033	0.01177684	0.988470384	0.965634353	1.01184646	wSA_Mean_pericalcarine_surfavg__id_enigma3-withglobal-nogc-pericalcarine-surfavg
enigma3-withglobal-pericalcarine-surfavg	79ZKtv	cognitive abilities	wSA_Mean_pericalcarine_surfavg || id:enigma3-withglobal-pericalcarine-surfavg	MR Egger	10	0.074212654	0.102048408	0.48781816	-0.125802225	0.274227534	1.077035818	0.881789225	1.315514093	wSA_Mean_pericalcarine_surfavg__id_enigma3-withglobal-pericalcarine-surfavg
enigma3-withglobal-pericalcarine-surfavg	79ZKtv	cognitive abilities	wSA_Mean_pericalcarine_surfavg || id:enigma3-withglobal-pericalcarine-surfavg	Weighted median	10	-0.013016227	0.009234208	0.158667841	-0.031115274	0.005082821	0.987068118	0.969363824	1.00509576	wSA_Mean_pericalcarine_surfavg__id_enigma3-withglobal-pericalcarine-surfavg
enigma3-withglobal-pericalcarine-surfavg	79ZKtv	cognitive abilities	wSA_Mean_pericalcarine_surfavg || id:enigma3-withglobal-pericalcarine-surfavg	Inverse variance weighted	10	-0.013496503	0.015521931	0.384567217	-0.043919488	0.016926482	0.986594166	0.957031007	1.017070546	wSA_Mean_pericalcarine_surfavg__id_enigma3-withglobal-pericalcarine-surfavg
enigma3-withglobal-pericalcarine-surfavg	79ZKtv	cognitive abilities	wSA_Mean_pericalcarine_surfavg || id:enigma3-withglobal-pericalcarine-surfavg	Simple mode	10	-0.017139487	0.013933351	0.249840805	-0.044448854	0.01016988	0.983006558	0.956524521	1.010221769	wSA_Mean_pericalcarine_surfavg__id_enigma3-withglobal-pericalcarine-surfavg
enigma3-withglobal-pericalcarine-surfavg	79ZKtv	cognitive abilities	wSA_Mean_pericalcarine_surfavg || id:enigma3-withglobal-pericalcarine-surfavg	Weighted mode	10	-0.015375301	0.01198933	0.231740775	-0.038874389	0.008123786	0.984742295	0.961871524	1.008156874	wSA_Mean_pericalcarine_surfavg__id_enigma3-withglobal-pericalcarine-surfavg
enigma3-withglobal-nogc-postcentral-surfavg	79ZKtv	cognitive abilities	wSA_Mean_postcentral_surfavg || id:enigma3-withglobal-nogc-postcentral-surfavg	MR Egger	3	-0.035072137	0.019950552	0.329256614	-0.074175219	0.004030944	0.965535763	0.928508988	1.004039079	wSA_Mean_postcentral_surfavg__id_enigma3-withglobal-nogc-postcentral-surfavg
enigma3-withglobal-nogc-postcentral-surfavg	79ZKtv	cognitive abilities	wSA_Mean_postcentral_surfavg || id:enigma3-withglobal-nogc-postcentral-surfavg	Weighted median	3	-0.010615112	0.008780207	0.226669782	-0.027824319	0.006594094	0.989441029	0.972559212	1.006615883	wSA_Mean_postcentral_surfavg__id_enigma3-withglobal-nogc-postcentral-surfavg
enigma3-withglobal-nogc-postcentral-surfavg	79ZKtv	cognitive abilities	wSA_Mean_postcentral_surfavg || id:enigma3-withglobal-nogc-postcentral-surfavg	Inverse variance weighted	3	-0.008346153	0.009165735	0.36251567	-0.026310995	0.009618688	0.991688579	0.974032124	1.009665096	wSA_Mean_postcentral_surfavg__id_enigma3-withglobal-nogc-postcentral-surfavg
enigma3-withglobal-nogc-postcentral-surfavg	79ZKtv	cognitive abilities	wSA_Mean_postcentral_surfavg || id:enigma3-withglobal-nogc-postcentral-surfavg	Simple mode	3	-0.005326039	0.016318884	0.775130161	-0.037311051	0.026658973	0.994688119	0.963376429	1.027017502	wSA_Mean_postcentral_surfavg__id_enigma3-withglobal-nogc-postcentral-surfavg
enigma3-withglobal-nogc-postcentral-surfavg	79ZKtv	cognitive abilities	wSA_Mean_postcentral_surfavg || id:enigma3-withglobal-nogc-postcentral-surfavg	Weighted mode	3	-0.014816459	0.009666966	0.265058695	-0.033763713	0.004130794	0.985292764	0.96679992	1.004139338	wSA_Mean_postcentral_surfavg__id_enigma3-withglobal-nogc-postcentral-surfavg
enigma3-withglobal-postcentral-surfavg	79ZKtv	cognitive abilities	wSA_Mean_postcentral_surfavg || id:enigma3-withglobal-postcentral-surfavg	MR Egger	3	-0.036003875	0.020463655	0.329030675	-0.076112639	0.00410489	0.964636556	0.926711817	1.004113326	wSA_Mean_postcentral_surfavg__id_enigma3-withglobal-postcentral-surfavg
enigma3-withglobal-postcentral-surfavg	79ZKtv	cognitive abilities	wSA_Mean_postcentral_surfavg || id:enigma3-withglobal-postcentral-surfavg	Weighted median	3	-0.010894033	0.009027935	0.227546677	-0.028588786	0.00680072	0.989165092	0.971816007	1.006823897	wSA_Mean_postcentral_surfavg__id_enigma3-withglobal-postcentral-surfavg
enigma3-withglobal-postcentral-surfavg	79ZKtv	cognitive abilities	wSA_Mean_postcentral_surfavg || id:enigma3-withglobal-postcentral-surfavg	Inverse variance weighted	3	-0.008569448	0.009401343	0.362025043	-0.026996082	0.009857185	0.991467165	0.973365056	1.009905927	wSA_Mean_postcentral_surfavg__id_enigma3-withglobal-postcentral-surfavg
enigma3-withglobal-postcentral-surfavg	79ZKtv	cognitive abilities	wSA_Mean_postcentral_surfavg || id:enigma3-withglobal-postcentral-surfavg	Simple mode	3	-0.005455038	0.015704883	0.76147789	-0.036236609	0.025326532	0.994559813	0.964412078	1.025649974	wSA_Mean_postcentral_surfavg__id_enigma3-withglobal-postcentral-surfavg
enigma3-withglobal-postcentral-surfavg	79ZKtv	cognitive abilities	wSA_Mean_postcentral_surfavg || id:enigma3-withglobal-postcentral-surfavg	Weighted mode	3	-0.014987001	0.009694567	0.262162132	-0.033988353	0.00401435	0.985124745	0.966582762	1.004022418	wSA_Mean_postcentral_surfavg__id_enigma3-withglobal-postcentral-surfavg
enigma3-withglobal-nogc-precentral-surfavg	79ZKtv	cognitive abilities	wSA_Mean_precentral_surfavg || id:enigma3-withglobal-nogc-precentral-surfavg	MR Egger	8	-0.04745457	0.082305004	0.585194942	-0.208772378	0.113863237	0.953653796	0.811579948	1.120598858	wSA_Mean_precentral_surfavg__id_enigma3-withglobal-nogc-precentral-surfavg
enigma3-withglobal-nogc-precentral-surfavg	79ZKtv	cognitive abilities	wSA_Mean_precentral_surfavg || id:enigma3-withglobal-nogc-precentral-surfavg	Weighted median	8	-0.031610598	0.011099825	0.004401616	-0.053366256	-0.00985494	0.968883794	0.948032727	0.990193461	wSA_Mean_precentral_surfavg__id_enigma3-withglobal-nogc-precentral-surfavg
enigma3-withglobal-nogc-precentral-surfavg	79ZKtv	cognitive abilities	wSA_Mean_precentral_surfavg || id:enigma3-withglobal-nogc-precentral-surfavg	Inverse variance weighted	8	-0.027125454	0.010504442	0.009814875	-0.04771416	-0.006536747	0.973239137	0.953406269	0.993484571	wSA_Mean_precentral_surfavg__id_enigma3-withglobal-nogc-precentral-surfavg
enigma3-withglobal-nogc-precentral-surfavg	79ZKtv	cognitive abilities	wSA_Mean_precentral_surfavg || id:enigma3-withglobal-nogc-precentral-surfavg	Simple mode	8	-0.042799339	0.021894379	0.091516879	-0.085712323	0.000113645	0.958103625	0.91785824	1.000113651	wSA_Mean_precentral_surfavg__id_enigma3-withglobal-nogc-precentral-surfavg
enigma3-withglobal-nogc-precentral-surfavg	79ZKtv	cognitive abilities	wSA_Mean_precentral_surfavg || id:enigma3-withglobal-nogc-precentral-surfavg	Weighted mode	8	-0.043534213	0.022632683	0.095833318	-0.087894272	0.000825847	0.957399798	0.915857704	1.000826188	wSA_Mean_precentral_surfavg__id_enigma3-withglobal-nogc-precentral-surfavg
enigma3-withglobal-precentral-surfavg	79ZKtv	cognitive abilities	wSA_Mean_precentral_surfavg || id:enigma3-withglobal-precentral-surfavg	MR Egger	6	-0.007619294	0.074465941	0.923427531	-0.153572538	0.13833395	0.992409659	0.857638551	1.14835898	wSA_Mean_precentral_surfavg__id_enigma3-withglobal-precentral-surfavg
enigma3-withglobal-precentral-surfavg	79ZKtv	cognitive abilities	wSA_Mean_precentral_surfavg || id:enigma3-withglobal-precentral-surfavg	Weighted median	6	-0.03961494	0.012539952	0.001582582	-0.064193246	-0.015036634	0.961159472	0.937823751	0.985075852	wSA_Mean_precentral_surfavg__id_enigma3-withglobal-precentral-surfavg
enigma3-withglobal-precentral-surfavg	79ZKtv	cognitive abilities	wSA_Mean_precentral_surfavg || id:enigma3-withglobal-precentral-surfavg	Inverse variance weighted	6	-0.042037501	0.010130316	3.33E-05	-0.06189292	-0.022182082	0.958833822	0.939983534	0.978062131	wSA_Mean_precentral_surfavg__id_enigma3-withglobal-precentral-surfavg
enigma3-withglobal-precentral-surfavg	79ZKtv	cognitive abilities	wSA_Mean_precentral_surfavg || id:enigma3-withglobal-precentral-surfavg	Simple mode	6	-0.039666231	0.01947439	0.097259495	-0.077836036	-0.001496426	0.961110175	0.9251161	0.998504694	wSA_Mean_precentral_surfavg__id_enigma3-withglobal-precentral-surfavg
enigma3-withglobal-precentral-surfavg	79ZKtv	cognitive abilities	wSA_Mean_precentral_surfavg || id:enigma3-withglobal-precentral-surfavg	Weighted mode	6	-0.041023231	0.019299273	0.086882987	-0.078849807	-0.003196655	0.959806832	0.924178719	0.996808449	wSA_Mean_precentral_surfavg__id_enigma3-withglobal-precentral-surfavg
enigma3-withglobal-nogc-precuneus-surfavg	79ZKtv	cognitive abilities	wSA_Mean_precuneus_surfavg || id:enigma3-withglobal-nogc-precuneus-surfavg	MR Egger	9	-0.205136426	0.120344831	0.1320482	-0.441012295	0.030739443	0.814536185	0.643384796	1.031216778	wSA_Mean_precuneus_surfavg__id_enigma3-withglobal-nogc-precuneus-surfavg
enigma3-withglobal-nogc-precuneus-surfavg	79ZKtv	cognitive abilities	wSA_Mean_precuneus_surfavg || id:enigma3-withglobal-nogc-precuneus-surfavg	Weighted median	9	-0.012893435	0.01251085	0.302737701	-0.0374147	0.011627831	0.98718933	0.963276582	1.011695697	wSA_Mean_precuneus_surfavg__id_enigma3-withglobal-nogc-precuneus-surfavg
enigma3-withglobal-nogc-precuneus-surfavg	79ZKtv	cognitive abilities	wSA_Mean_precuneus_surfavg || id:enigma3-withglobal-nogc-precuneus-surfavg	Inverse variance weighted	9	-0.010017176	0.019439526	0.606343823	-0.048118648	0.028084296	0.990032829	0.953020707	1.028482377	wSA_Mean_precuneus_surfavg__id_enigma3-withglobal-nogc-precuneus-surfavg
enigma3-withglobal-nogc-precuneus-surfavg	79ZKtv	cognitive abilities	wSA_Mean_precuneus_surfavg || id:enigma3-withglobal-nogc-precuneus-surfavg	Simple mode	9	-0.016084229	0.016873336	0.368381685	-0.049155967	0.01698751	0.984044432	0.952032633	1.017132618	wSA_Mean_precuneus_surfavg__id_enigma3-withglobal-nogc-precuneus-surfavg
enigma3-withglobal-nogc-precuneus-surfavg	79ZKtv	cognitive abilities	wSA_Mean_precuneus_surfavg || id:enigma3-withglobal-nogc-precuneus-surfavg	Weighted mode	9	-0.021801638	0.015550046	0.198494354	-0.052279729	0.008676453	0.9784343	0.94906335	1.008714202	wSA_Mean_precuneus_surfavg__id_enigma3-withglobal-nogc-precuneus-surfavg
enigma3-withglobal-precuneus-surfavg	79ZKtv	cognitive abilities	wSA_Mean_precuneus_surfavg || id:enigma3-withglobal-precuneus-surfavg	MR Egger	6	-0.543252118	0.267807307	0.112402048	-1.068154439	-0.018349796	0.580856165	0.343642145	0.981817536	wSA_Mean_precuneus_surfavg__id_enigma3-withglobal-precuneus-surfavg
enigma3-withglobal-precuneus-surfavg	79ZKtv	cognitive abilities	wSA_Mean_precuneus_surfavg || id:enigma3-withglobal-precuneus-surfavg	Weighted median	6	-0.015821376	0.01516868	0.296934777	-0.045551988	0.013909237	0.984303125	0.955469928	1.01400642	wSA_Mean_precuneus_surfavg__id_enigma3-withglobal-precuneus-surfavg
enigma3-withglobal-precuneus-surfavg	79ZKtv	cognitive abilities	wSA_Mean_precuneus_surfavg || id:enigma3-withglobal-precuneus-surfavg	Inverse variance weighted	6	-0.008685898	0.030764402	0.777685883	-0.068984127	0.05161233	0.991351715	0.933341495	1.05296746	wSA_Mean_precuneus_surfavg__id_enigma3-withglobal-precuneus-surfavg
enigma3-withglobal-precuneus-surfavg	79ZKtv	cognitive abilities	wSA_Mean_precuneus_surfavg || id:enigma3-withglobal-precuneus-surfavg	Simple mode	6	-0.020130269	0.023440514	0.429699187	-0.066073677	0.025813138	0.980070992	0.936061896	1.026149182	wSA_Mean_precuneus_surfavg__id_enigma3-withglobal-precuneus-surfavg
enigma3-withglobal-precuneus-surfavg	79ZKtv	cognitive abilities	wSA_Mean_precuneus_surfavg || id:enigma3-withglobal-precuneus-surfavg	Weighted mode	6	-0.017483121	0.019537644	0.411872654	-0.055776903	0.02081066	0.982668822	0.945750106	1.021028712	wSA_Mean_precuneus_surfavg__id_enigma3-withglobal-precuneus-surfavg
enigma3-withglobal-nogc-rostralanteriorcingulate-surfavg	79ZKtv	cognitive abilities	wSA_Mean_rostralanteriorcingulate_surfavg || id:enigma3-withglobal-nogc-rostralanteriorcingulate-surfavg	MR Egger	5	-0.019096503	0.053271475	0.743729406	-0.123508593	0.085315587	0.98108468	0.883814046	1.089060706	wSA_Mean_rostralanteriorcingulate_surfavg__id_enigma3-withglobal-nogc-rostralanteriorcingulate-surfavg
enigma3-withglobal-nogc-rostralanteriorcingulate-surfavg	79ZKtv	cognitive abilities	wSA_Mean_rostralanteriorcingulate_surfavg || id:enigma3-withglobal-nogc-rostralanteriorcingulate-surfavg	Weighted median	5	0.022038103	0.013148308	0.093715268	-0.00373258	0.047808786	1.022282736	0.996274377	1.048970059	wSA_Mean_rostralanteriorcingulate_surfavg__id_enigma3-withglobal-nogc-rostralanteriorcingulate-surfavg
enigma3-withglobal-nogc-rostralanteriorcingulate-surfavg	79ZKtv	cognitive abilities	wSA_Mean_rostralanteriorcingulate_surfavg || id:enigma3-withglobal-nogc-rostralanteriorcingulate-surfavg	Inverse variance weighted	5	0.020464518	0.009614236	0.033290346	0.001620615	0.039308421	1.020675352	1.001621928	1.04009122	wSA_Mean_rostralanteriorcingulate_surfavg__id_enigma3-withglobal-nogc-rostralanteriorcingulate-surfavg
enigma3-withglobal-nogc-rostralanteriorcingulate-surfavg	79ZKtv	cognitive abilities	wSA_Mean_rostralanteriorcingulate_surfavg || id:enigma3-withglobal-nogc-rostralanteriorcingulate-surfavg	Simple mode	5	0.027231212	0.01700907	0.184635484	-0.006106565	0.060568989	1.02760537	0.993912042	1.062440891	wSA_Mean_rostralanteriorcingulate_surfavg__id_enigma3-withglobal-nogc-rostralanteriorcingulate-surfavg
enigma3-withglobal-nogc-rostralanteriorcingulate-surfavg	79ZKtv	cognitive abilities	wSA_Mean_rostralanteriorcingulate_surfavg || id:enigma3-withglobal-nogc-rostralanteriorcingulate-surfavg	Weighted mode	5	0.026817111	0.018604898	0.222917806	-0.00964849	0.063282711	1.027179925	0.990397907	1.065327977	wSA_Mean_rostralanteriorcingulate_surfavg__id_enigma3-withglobal-nogc-rostralanteriorcingulate-surfavg
enigma3-withglobal-rostralanteriorcingulate-surfavg	79ZKtv	cognitive abilities	wSA_Mean_rostralanteriorcingulate_surfavg || id:enigma3-withglobal-rostralanteriorcingulate-surfavg	MR Egger	5	-0.018238868	0.054119789	0.758309767	-0.124313654	0.087835919	0.981926454	0.883102808	1.091808962	wSA_Mean_rostralanteriorcingulate_surfavg__id_enigma3-withglobal-rostralanteriorcingulate-surfavg
enigma3-withglobal-rostralanteriorcingulate-surfavg	79ZKtv	cognitive abilities	wSA_Mean_rostralanteriorcingulate_surfavg || id:enigma3-withglobal-rostralanteriorcingulate-surfavg	Weighted median	5	0.022779996	0.012667266	0.072123829	-0.002047845	0.047607838	1.023041442	0.99795425	1.048759291	wSA_Mean_rostralanteriorcingulate_surfavg__id_enigma3-withglobal-rostralanteriorcingulate-surfavg
enigma3-withglobal-rostralanteriorcingulate-surfavg	79ZKtv	cognitive abilities	wSA_Mean_rostralanteriorcingulate_surfavg || id:enigma3-withglobal-rostralanteriorcingulate-surfavg	Inverse variance weighted	5	0.021106169	0.009906628	0.033129537	0.001689178	0.040523161	1.02133048	1.001690606	1.041355428	wSA_Mean_rostralanteriorcingulate_surfavg__id_enigma3-withglobal-rostralanteriorcingulate-surfavg
enigma3-withglobal-rostralanteriorcingulate-surfavg	79ZKtv	cognitive abilities	wSA_Mean_rostralanteriorcingulate_surfavg || id:enigma3-withglobal-rostralanteriorcingulate-surfavg	Simple mode	5	0.027535043	0.018343209	0.207729137	-0.008417646	0.063487732	1.027917636	0.991617683	1.065546414	wSA_Mean_rostralanteriorcingulate_surfavg__id_enigma3-withglobal-rostralanteriorcingulate-surfavg
enigma3-withglobal-rostralanteriorcingulate-surfavg	79ZKtv	cognitive abilities	wSA_Mean_rostralanteriorcingulate_surfavg || id:enigma3-withglobal-rostralanteriorcingulate-surfavg	Weighted mode	5	0.027322602	0.017924144	0.202103344	-0.00780872	0.062453924	1.027699287	0.992221689	1.064445413	wSA_Mean_rostralanteriorcingulate_surfavg__id_enigma3-withglobal-rostralanteriorcingulate-surfavg
enigma3-withglobal-nogc-rostralmiddlefrontal-surfavg	79ZKtv	cognitive abilities	wSA_Mean_rostralmiddlefrontal_surfavg || id:enigma3-withglobal-nogc-rostralmiddlefrontal-surfavg	MR Egger	11	0.033099164	0.229100206	0.888309201	-0.415937239	0.482135568	1.033653036	0.659721674	1.619529327	wSA_Mean_rostralmiddlefrontal_surfavg__id_enigma3-withglobal-nogc-rostralmiddlefrontal-surfavg
enigma3-withglobal-nogc-rostralmiddlefrontal-surfavg	79ZKtv	cognitive abilities	wSA_Mean_rostralmiddlefrontal_surfavg || id:enigma3-withglobal-nogc-rostralmiddlefrontal-surfavg	Weighted median	11	0.005629713	0.012414294	0.650198581	-0.018702304	0.029961729	1.005645589	0.981471499	1.030415098	wSA_Mean_rostralmiddlefrontal_surfavg__id_enigma3-withglobal-nogc-rostralmiddlefrontal-surfavg
enigma3-withglobal-nogc-rostralmiddlefrontal-surfavg	79ZKtv	cognitive abilities	wSA_Mean_rostralmiddlefrontal_surfavg || id:enigma3-withglobal-nogc-rostralmiddlefrontal-surfavg	Inverse variance weighted	11	-0.012507467	0.022188169	0.572958423	-0.055996278	0.030981343	0.987570426	0.945542655	1.03146626	wSA_Mean_rostralmiddlefrontal_surfavg__id_enigma3-withglobal-nogc-rostralmiddlefrontal-surfavg
enigma3-withglobal-nogc-rostralmiddlefrontal-surfavg	79ZKtv	cognitive abilities	wSA_Mean_rostralmiddlefrontal_surfavg || id:enigma3-withglobal-nogc-rostralmiddlefrontal-surfavg	Simple mode	11	0.023913832	0.018113605	0.216183309	-0.011588834	0.059416498	1.024202061	0.988478058	1.061217144	wSA_Mean_rostralmiddlefrontal_surfavg__id_enigma3-withglobal-nogc-rostralmiddlefrontal-surfavg
enigma3-withglobal-nogc-rostralmiddlefrontal-surfavg	79ZKtv	cognitive abilities	wSA_Mean_rostralmiddlefrontal_surfavg || id:enigma3-withglobal-nogc-rostralmiddlefrontal-surfavg	Weighted mode	11	0.020479105	0.019110347	0.309069949	-0.016977175	0.057935385	1.020690241	0.983166125	1.059646525	wSA_Mean_rostralmiddlefrontal_surfavg__id_enigma3-withglobal-nogc-rostralmiddlefrontal-surfavg
enigma3-withglobal-rostralmiddlefrontal-surfavg	79ZKtv	cognitive abilities	wSA_Mean_rostralmiddlefrontal_surfavg || id:enigma3-withglobal-rostralmiddlefrontal-surfavg	MR Egger	9	0.006001192	0.313578847	0.985265291	-0.608613348	0.620615733	1.006019235	0.54410483	1.860072997	wSA_Mean_rostralmiddlefrontal_surfavg__id_enigma3-withglobal-rostralmiddlefrontal-surfavg
enigma3-withglobal-rostralmiddlefrontal-surfavg	79ZKtv	cognitive abilities	wSA_Mean_rostralmiddlefrontal_surfavg || id:enigma3-withglobal-rostralmiddlefrontal-surfavg	Weighted median	9	0.009048853	0.013984854	0.517601729	-0.01836146	0.036459166	1.009089918	0.981806085	1.037131953	wSA_Mean_rostralmiddlefrontal_surfavg__id_enigma3-withglobal-rostralmiddlefrontal-surfavg
enigma3-withglobal-rostralmiddlefrontal-surfavg	79ZKtv	cognitive abilities	wSA_Mean_rostralmiddlefrontal_surfavg || id:enigma3-withglobal-rostralmiddlefrontal-surfavg	Inverse variance weighted	9	-0.01680294	0.027406676	0.539812453	-0.070520024	0.036914144	0.983337442	0.931909078	1.037603932	wSA_Mean_rostralmiddlefrontal_surfavg__id_enigma3-withglobal-rostralmiddlefrontal-surfavg
enigma3-withglobal-rostralmiddlefrontal-surfavg	79ZKtv	cognitive abilities	wSA_Mean_rostralmiddlefrontal_surfavg || id:enigma3-withglobal-rostralmiddlefrontal-surfavg	Simple mode	9	0.033131896	0.018741886	0.11507141	-0.0036022	0.069865992	1.033686869	0.99640428	1.072364466	wSA_Mean_rostralmiddlefrontal_surfavg__id_enigma3-withglobal-rostralmiddlefrontal-surfavg
enigma3-withglobal-rostralmiddlefrontal-surfavg	79ZKtv	cognitive abilities	wSA_Mean_rostralmiddlefrontal_surfavg || id:enigma3-withglobal-rostralmiddlefrontal-surfavg	Weighted mode	9	0.028418021	0.01890211	0.171135311	-0.008630114	0.065466157	1.028825665	0.991407018	1.067656604	wSA_Mean_rostralmiddlefrontal_surfavg__id_enigma3-withglobal-rostralmiddlefrontal-surfavg
enigma3-withglobal-nogc-superiorfrontal-surfavg	79ZKtv	cognitive abilities	wSA_Mean_superiorfrontal_surfavg || id:enigma3-withglobal-nogc-superiorfrontal-surfavg	MR Egger	5	-0.068539227	0.073689363	0.420922419	-0.212970378	0.075891925	0.933756831	0.808180077	1.078845971	wSA_Mean_superiorfrontal_surfavg__id_enigma3-withglobal-nogc-superiorfrontal-surfavg
enigma3-withglobal-nogc-superiorfrontal-surfavg	79ZKtv	cognitive abilities	wSA_Mean_superiorfrontal_surfavg || id:enigma3-withglobal-nogc-superiorfrontal-surfavg	Weighted median	5	0.004313501	0.011706994	0.712533999	-0.018632209	0.02725921	1.004322817	0.981540298	1.027634141	wSA_Mean_superiorfrontal_surfavg__id_enigma3-withglobal-nogc-superiorfrontal-surfavg
enigma3-withglobal-nogc-superiorfrontal-surfavg	79ZKtv	cognitive abilities	wSA_Mean_superiorfrontal_surfavg || id:enigma3-withglobal-nogc-superiorfrontal-surfavg	Inverse variance weighted	5	0.012427804	0.013998372	0.37464645	-0.015009005	0.039864613	1.01250535	0.985103068	1.040669872	wSA_Mean_superiorfrontal_surfavg__id_enigma3-withglobal-nogc-superiorfrontal-surfavg
enigma3-withglobal-nogc-superiorfrontal-surfavg	79ZKtv	cognitive abilities	wSA_Mean_superiorfrontal_surfavg || id:enigma3-withglobal-nogc-superiorfrontal-surfavg	Simple mode	5	0.002014689	0.013849682	0.891377122	-0.025130688	0.029160066	1.00201672	0.975182459	1.029589384	wSA_Mean_superiorfrontal_surfavg__id_enigma3-withglobal-nogc-superiorfrontal-surfavg
enigma3-withglobal-nogc-superiorfrontal-surfavg	79ZKtv	cognitive abilities	wSA_Mean_superiorfrontal_surfavg || id:enigma3-withglobal-nogc-superiorfrontal-surfavg	Weighted mode	5	0.004638906	0.012878105	0.736900364	-0.020602179	0.029879992	1.004649683	0.979608596	1.030330879	wSA_Mean_superiorfrontal_surfavg__id_enigma3-withglobal-nogc-superiorfrontal-surfavg
enigma3-withglobal-superiorfrontal-surfavg	79ZKtv	cognitive abilities	wSA_Mean_superiorfrontal_surfavg || id:enigma3-withglobal-superiorfrontal-surfavg	MR Egger	4	-0.081393761	0.073189747	0.381860741	-0.224845664	0.062058142	0.921830639	0.798639468	1.064024208	wSA_Mean_superiorfrontal_surfavg__id_enigma3-withglobal-superiorfrontal-surfavg
enigma3-withglobal-superiorfrontal-surfavg	79ZKtv	cognitive abilities	wSA_Mean_superiorfrontal_surfavg || id:enigma3-withglobal-superiorfrontal-surfavg	Weighted median	4	0.006929407	0.012622649	0.583028709	-0.017810986	0.031669799	1.00695347	0.982346692	1.032176623	wSA_Mean_superiorfrontal_surfavg__id_enigma3-withglobal-superiorfrontal-surfavg
enigma3-withglobal-superiorfrontal-surfavg	79ZKtv	cognitive abilities	wSA_Mean_superiorfrontal_surfavg || id:enigma3-withglobal-superiorfrontal-surfavg	Inverse variance weighted	4	0.017226813	0.016179812	0.287007022	-0.014485618	0.048939244	1.01737605	0.985618794	1.050156546	wSA_Mean_superiorfrontal_surfavg__id_enigma3-withglobal-superiorfrontal-surfavg
enigma3-withglobal-superiorfrontal-surfavg	79ZKtv	cognitive abilities	wSA_Mean_superiorfrontal_surfavg || id:enigma3-withglobal-superiorfrontal-surfavg	Simple mode	4	0.003259819	0.014347367	0.834865962	-0.024861021	0.031380658	1.003265138	0.975445469	1.031878222	wSA_Mean_superiorfrontal_surfavg__id_enigma3-withglobal-superiorfrontal-surfavg
enigma3-withglobal-superiorfrontal-surfavg	79ZKtv	cognitive abilities	wSA_Mean_superiorfrontal_surfavg || id:enigma3-withglobal-superiorfrontal-surfavg	Weighted mode	4	0.005646969	0.013816274	0.710171421	-0.021432928	0.032726866	1.005662943	0.978795125	1.03326828	wSA_Mean_superiorfrontal_surfavg__id_enigma3-withglobal-superiorfrontal-surfavg
enigma3-withglobal-nogc-superiorparietal-surfavg	79ZKtv	cognitive abilities	wSA_Mean_superiorparietal_surfavg || id:enigma3-withglobal-nogc-superiorparietal-surfavg	MR Egger	5	0.111828229	0.292199514	0.727438991	-0.460882819	0.684539277	1.118320749	0.630726582	1.982858077	wSA_Mean_superiorparietal_surfavg__id_enigma3-withglobal-nogc-superiorparietal-surfavg
enigma3-withglobal-nogc-superiorparietal-surfavg	79ZKtv	cognitive abilities	wSA_Mean_superiorparietal_surfavg || id:enigma3-withglobal-nogc-superiorparietal-surfavg	Weighted median	5	0.019176051	0.014721969	0.192729587	-0.009679008	0.048031109	1.019361092	0.990367683	1.049203294	wSA_Mean_superiorparietal_surfavg__id_enigma3-withglobal-nogc-superiorparietal-surfavg
enigma3-withglobal-nogc-superiorparietal-surfavg	79ZKtv	cognitive abilities	wSA_Mean_superiorparietal_surfavg || id:enigma3-withglobal-nogc-superiorparietal-surfavg	Inverse variance weighted	5	-0.0019282	0.026303402	0.941562521	-0.053482869	0.049626468	0.998073657	0.94792218	1.050878486	wSA_Mean_superiorparietal_surfavg__id_enigma3-withglobal-nogc-superiorparietal-surfavg
enigma3-withglobal-nogc-superiorparietal-surfavg	79ZKtv	cognitive abilities	wSA_Mean_superiorparietal_surfavg || id:enigma3-withglobal-nogc-superiorparietal-surfavg	Simple mode	5	0.030024269	0.015466521	0.124199923	-0.000290112	0.06033865	1.030479542	0.99970993	1.062196198	wSA_Mean_superiorparietal_surfavg__id_enigma3-withglobal-nogc-superiorparietal-surfavg
enigma3-withglobal-nogc-superiorparietal-surfavg	79ZKtv	cognitive abilities	wSA_Mean_superiorparietal_surfavg || id:enigma3-withglobal-nogc-superiorparietal-surfavg	Weighted mode	5	0.028025379	0.016906593	0.172726236	-0.005111544	0.061162301	1.028421784	0.994901498	1.063071438	wSA_Mean_superiorparietal_surfavg__id_enigma3-withglobal-nogc-superiorparietal-surfavg
enigma3-withglobal-superiorparietal-surfavg	79ZKtv	cognitive abilities	wSA_Mean_superiorparietal_surfavg || id:enigma3-withglobal-superiorparietal-surfavg	MR Egger	4	0.447154813	0.465055	0.437752237	-0.464352987	1.358662612	1.563856385	0.628541648	3.890986064	wSA_Mean_superiorparietal_surfavg__id_enigma3-withglobal-superiorparietal-surfavg
enigma3-withglobal-superiorparietal-surfavg	79ZKtv	cognitive abilities	wSA_Mean_superiorparietal_surfavg || id:enigma3-withglobal-superiorparietal-surfavg	Weighted median	4	0.032628767	0.012739746	0.010431765	0.007658865	0.057598669	1.033166922	1.007688269	1.059289784	wSA_Mean_superiorparietal_surfavg__id_enigma3-withglobal-superiorparietal-surfavg
enigma3-withglobal-superiorparietal-surfavg	79ZKtv	cognitive abilities	wSA_Mean_superiorparietal_surfavg || id:enigma3-withglobal-superiorparietal-surfavg	Inverse variance weighted	4	0.004720899	0.034268934	0.890429864	-0.062446213	0.07188801	1.00473206	0.939463593	1.074535	wSA_Mean_superiorparietal_surfavg__id_enigma3-withglobal-superiorparietal-surfavg
enigma3-withglobal-superiorparietal-surfavg	79ZKtv	cognitive abilities	wSA_Mean_superiorparietal_surfavg || id:enigma3-withglobal-superiorparietal-surfavg	Simple mode	4	0.039211762	0.014011103	0.067930625	0.011749999	0.066673524	1.03999069	1.011819301	1.068946436	wSA_Mean_superiorparietal_surfavg__id_enigma3-withglobal-superiorparietal-surfavg
enigma3-withglobal-superiorparietal-surfavg	79ZKtv	cognitive abilities	wSA_Mean_superiorparietal_surfavg || id:enigma3-withglobal-superiorparietal-surfavg	Weighted mode	4	0.038216954	0.01483017	0.081994899	0.00914982	0.067284087	1.038956614	1.009191808	1.069599294	wSA_Mean_superiorparietal_surfavg__id_enigma3-withglobal-superiorparietal-surfavg
enigma3-withglobal-nogc-superiortemporal-surfavg	79ZKtv	cognitive abilities	wSA_Mean_superiortemporal_surfavg || id:enigma3-withglobal-nogc-superiortemporal-surfavg	MR Egger	10	0.016825054	0.05742708	0.776992316	-0.095732023	0.129382131	1.016967392	0.908707496	1.138124954	wSA_Mean_superiortemporal_surfavg__id_enigma3-withglobal-nogc-superiortemporal-surfavg
enigma3-withglobal-nogc-superiortemporal-surfavg	79ZKtv	cognitive abilities	wSA_Mean_superiortemporal_surfavg || id:enigma3-withglobal-nogc-superiortemporal-surfavg	Weighted median	10	-0.005784181	0.010540756	0.583180864	-0.026444063	0.014875701	0.994232515	0.97390252	1.014986895	wSA_Mean_superiortemporal_surfavg__id_enigma3-withglobal-nogc-superiortemporal-surfavg
enigma3-withglobal-nogc-superiortemporal-surfavg	79ZKtv	cognitive abilities	wSA_Mean_superiortemporal_surfavg || id:enigma3-withglobal-nogc-superiortemporal-surfavg	Inverse variance weighted	10	0.001761655	0.008689003	0.839334072	-0.015268791	0.018792101	1.001763208	0.984847186	1.018969783	wSA_Mean_superiortemporal_surfavg__id_enigma3-withglobal-nogc-superiortemporal-surfavg
enigma3-withglobal-nogc-superiortemporal-surfavg	79ZKtv	cognitive abilities	wSA_Mean_superiortemporal_surfavg || id:enigma3-withglobal-nogc-superiortemporal-surfavg	Simple mode	10	-0.010328564	0.016638836	0.550158533	-0.042940682	0.022283554	0.989724593	0.957968214	1.022533687	wSA_Mean_superiortemporal_surfavg__id_enigma3-withglobal-nogc-superiortemporal-surfavg
enigma3-withglobal-nogc-superiortemporal-surfavg	79ZKtv	cognitive abilities	wSA_Mean_superiortemporal_surfavg || id:enigma3-withglobal-nogc-superiortemporal-surfavg	Weighted mode	10	-0.009701145	0.016564874	0.572504328	-0.042168298	0.022766009	0.990345759	0.958708418	1.023027132	wSA_Mean_superiortemporal_surfavg__id_enigma3-withglobal-nogc-superiortemporal-surfavg
enigma3-withglobal-superiortemporal-surfavg	79ZKtv	cognitive abilities	wSA_Mean_superiortemporal_surfavg || id:enigma3-withglobal-superiortemporal-surfavg	MR Egger	7	0.014026111	0.061614136	0.828938628	-0.106737595	0.134789817	1.014124938	0.898761481	1.144296248	wSA_Mean_superiortemporal_surfavg__id_enigma3-withglobal-superiortemporal-surfavg
enigma3-withglobal-superiortemporal-surfavg	79ZKtv	cognitive abilities	wSA_Mean_superiortemporal_surfavg || id:enigma3-withglobal-superiortemporal-surfavg	Weighted median	7	0.001194482	0.01257877	0.924346451	-0.023459906	0.025848871	1.001195196	0.976813138	1.02618585	wSA_Mean_superiortemporal_surfavg__id_enigma3-withglobal-superiortemporal-surfavg
enigma3-withglobal-superiortemporal-surfavg	79ZKtv	cognitive abilities	wSA_Mean_superiortemporal_surfavg || id:enigma3-withglobal-superiortemporal-surfavg	Inverse variance weighted	7	0.011501501	0.01000313	0.250230287	-0.008104634	0.031107636	1.011567898	0.99192812	1.031596535	wSA_Mean_superiortemporal_surfavg__id_enigma3-withglobal-superiortemporal-surfavg
enigma3-withglobal-superiortemporal-surfavg	79ZKtv	cognitive abilities	wSA_Mean_superiortemporal_surfavg || id:enigma3-withglobal-superiortemporal-surfavg	Simple mode	7	-0.005978835	0.020146367	0.776647527	-0.045465713	0.033508044	0.994039003	0.955552365	1.034075762	wSA_Mean_superiortemporal_surfavg__id_enigma3-withglobal-superiortemporal-surfavg
enigma3-withglobal-superiortemporal-surfavg	79ZKtv	cognitive abilities	wSA_Mean_superiortemporal_surfavg || id:enigma3-withglobal-superiortemporal-surfavg	Weighted mode	7	-0.005978835	0.017483821	0.744037741	-0.040247125	0.028289455	0.994039003	0.960552034	1.028693402	wSA_Mean_superiortemporal_surfavg__id_enigma3-withglobal-superiortemporal-surfavg
enigma3-withglobal-nogc-supramarginal-surfavg	79ZKtv	cognitive abilities	wSA_Mean_supramarginal_surfavg || id:enigma3-withglobal-nogc-supramarginal-surfavg	MR Egger	7	-0.050297885	0.039581071	0.25972883	-0.127876784	0.027281014	0.95094611	0.879961798	1.027656548	wSA_Mean_supramarginal_surfavg__id_enigma3-withglobal-nogc-supramarginal-surfavg
enigma3-withglobal-nogc-supramarginal-surfavg	79ZKtv	cognitive abilities	wSA_Mean_supramarginal_surfavg || id:enigma3-withglobal-nogc-supramarginal-surfavg	Weighted median	7	0.006990007	0.012677157	0.581369092	-0.017857221	0.031837235	1.007014494	0.982301274	1.032349461	wSA_Mean_supramarginal_surfavg__id_enigma3-withglobal-nogc-supramarginal-surfavg
enigma3-withglobal-nogc-supramarginal-surfavg	79ZKtv	cognitive abilities	wSA_Mean_supramarginal_surfavg || id:enigma3-withglobal-nogc-supramarginal-surfavg	Inverse variance weighted	7	0.004397318	0.012624198	0.727596484	-0.02034611	0.029140745	1.004407	0.979859475	1.029569491	wSA_Mean_supramarginal_surfavg__id_enigma3-withglobal-nogc-supramarginal-surfavg
enigma3-withglobal-nogc-supramarginal-surfavg	79ZKtv	cognitive abilities	wSA_Mean_supramarginal_surfavg || id:enigma3-withglobal-nogc-supramarginal-surfavg	Simple mode	7	0.019591266	0.022737999	0.421996013	-0.024975212	0.064157745	1.019784435	0.975334088	1.066260583	wSA_Mean_supramarginal_surfavg__id_enigma3-withglobal-nogc-supramarginal-surfavg
enigma3-withglobal-nogc-supramarginal-surfavg	79ZKtv	cognitive abilities	wSA_Mean_supramarginal_surfavg || id:enigma3-withglobal-nogc-supramarginal-surfavg	Weighted mode	7	-0.011985141	0.014251425	0.43259126	-0.039917934	0.015947651	0.988086394	0.96086829	1.016075494	wSA_Mean_supramarginal_surfavg__id_enigma3-withglobal-nogc-supramarginal-surfavg
enigma3-withglobal-supramarginal-surfavg	79ZKtv	cognitive abilities	wSA_Mean_supramarginal_surfavg || id:enigma3-withglobal-supramarginal-surfavg	MR Egger	5	-0.072176954	0.028450997	0.084910484	-0.127940908	-0.016413001	0.930366249	0.879905373	0.983720958	wSA_Mean_supramarginal_surfavg__id_enigma3-withglobal-supramarginal-surfavg
enigma3-withglobal-supramarginal-surfavg	79ZKtv	cognitive abilities	wSA_Mean_supramarginal_surfavg || id:enigma3-withglobal-supramarginal-surfavg	Weighted median	5	0.008192425	0.012748319	0.520465586	-0.016794279	0.033179129	1.008226075	0.983345958	1.033735695	wSA_Mean_supramarginal_surfavg__id_enigma3-withglobal-supramarginal-surfavg
enigma3-withglobal-supramarginal-surfavg	79ZKtv	cognitive abilities	wSA_Mean_supramarginal_surfavg || id:enigma3-withglobal-supramarginal-surfavg	Inverse variance weighted	5	0.004273956	0.01357355	0.752857402	-0.022330201	0.030878114	1.004283103	0.977917273	1.031359788	wSA_Mean_supramarginal_surfavg__id_enigma3-withglobal-supramarginal-surfavg
enigma3-withglobal-supramarginal-surfavg	79ZKtv	cognitive abilities	wSA_Mean_supramarginal_surfavg || id:enigma3-withglobal-supramarginal-surfavg	Simple mode	5	0.015803311	0.021255304	0.498477451	-0.025857085	0.057463708	1.015928844	0.974474347	1.059146831	wSA_Mean_supramarginal_surfavg__id_enigma3-withglobal-supramarginal-surfavg
enigma3-withglobal-supramarginal-surfavg	79ZKtv	cognitive abilities	wSA_Mean_supramarginal_surfavg || id:enigma3-withglobal-supramarginal-surfavg	Weighted mode	5	-0.023023757	0.013826301	0.171200406	-0.050123307	0.004075793	0.977239267	0.951112138	1.004084111	wSA_Mean_supramarginal_surfavg__id_enigma3-withglobal-supramarginal-surfavg
enigma3-withglobal-nogc-temporalpole-surfavg	79ZKtv	cognitive abilities	wSA_Mean_temporalpole_surfavg || id:enigma3-withglobal-nogc-temporalpole-surfavg	MR Egger	3	-0.033711092	0.358205939	0.94026307	-0.735794733	0.668372548	0.966850795	0.479124531	1.95105948	wSA_Mean_temporalpole_surfavg__id_enigma3-withglobal-nogc-temporalpole-surfavg
enigma3-withglobal-nogc-temporalpole-surfavg	79ZKtv	cognitive abilities	wSA_Mean_temporalpole_surfavg || id:enigma3-withglobal-nogc-temporalpole-surfavg	Weighted median	3	-0.026230073	0.017662435	0.137523487	-0.060848446	0.008388301	0.974110948	0.940965836	1.008423581	wSA_Mean_temporalpole_surfavg__id_enigma3-withglobal-nogc-temporalpole-surfavg
enigma3-withglobal-nogc-temporalpole-surfavg	79ZKtv	cognitive abilities	wSA_Mean_temporalpole_surfavg || id:enigma3-withglobal-nogc-temporalpole-surfavg	Inverse variance weighted	3	-0.018917896	0.014058949	0.178427546	-0.046473435	0.008637644	0.981259924	0.954589919	1.008675056	wSA_Mean_temporalpole_surfavg__id_enigma3-withglobal-nogc-temporalpole-surfavg
enigma3-withglobal-nogc-temporalpole-surfavg	79ZKtv	cognitive abilities	wSA_Mean_temporalpole_surfavg || id:enigma3-withglobal-nogc-temporalpole-surfavg	Simple mode	3	-0.028324204	0.019829226	0.289371448	-0.067189486	0.010541079	0.972073166	0.935018012	1.010596832	wSA_Mean_temporalpole_surfavg__id_enigma3-withglobal-nogc-temporalpole-surfavg
enigma3-withglobal-nogc-temporalpole-surfavg	79ZKtv	cognitive abilities	wSA_Mean_temporalpole_surfavg || id:enigma3-withglobal-nogc-temporalpole-surfavg	Weighted mode	3	-0.02838635	0.019957376	0.29086815	-0.067502807	0.010730106	0.972012757	0.934725097	1.01078788	wSA_Mean_temporalpole_surfavg__id_enigma3-withglobal-nogc-temporalpole-surfavg
enigma3-withglobal-nogc-transversetemporal-surfavg	79ZKtv	cognitive abilities	wSA_Mean_transversetemporal_surfavg || id:enigma3-withglobal-nogc-transversetemporal-surfavg	MR Egger	5	-0.078599985	0.107809758	0.518725651	-0.28990711	0.13270714	0.924409628	0.748333077	1.141915528	wSA_Mean_transversetemporal_surfavg__id_enigma3-withglobal-nogc-transversetemporal-surfavg
enigma3-withglobal-nogc-transversetemporal-surfavg	79ZKtv	cognitive abilities	wSA_Mean_transversetemporal_surfavg || id:enigma3-withglobal-nogc-transversetemporal-surfavg	Weighted median	5	-0.019237965	0.016647226	0.24783423	-0.051866527	0.013390598	0.980945904	0.949455585	1.013480654	wSA_Mean_transversetemporal_surfavg__id_enigma3-withglobal-nogc-transversetemporal-surfavg
enigma3-withglobal-nogc-transversetemporal-surfavg	79ZKtv	cognitive abilities	wSA_Mean_transversetemporal_surfavg || id:enigma3-withglobal-nogc-transversetemporal-surfavg	Inverse variance weighted	5	0.0088814	0.025733045	0.729992125	-0.041555368	0.059318168	1.008920957	0.95929622	1.0611128	wSA_Mean_transversetemporal_surfavg__id_enigma3-withglobal-nogc-transversetemporal-surfavg
enigma3-withglobal-nogc-transversetemporal-surfavg	79ZKtv	cognitive abilities	wSA_Mean_transversetemporal_surfavg || id:enigma3-withglobal-nogc-transversetemporal-surfavg	Simple mode	5	-0.029863545	0.020117843	0.211862221	-0.069294517	0.009567427	0.970577965	0.93305184	1.009613341	wSA_Mean_transversetemporal_surfavg__id_enigma3-withglobal-nogc-transversetemporal-surfavg
enigma3-withglobal-nogc-transversetemporal-surfavg	79ZKtv	cognitive abilities	wSA_Mean_transversetemporal_surfavg || id:enigma3-withglobal-nogc-transversetemporal-surfavg	Weighted mode	5	-0.026616259	0.019601255	0.246048063	-0.06503472	0.011802201	0.973734831	0.937034929	1.011872122	wSA_Mean_transversetemporal_surfavg__id_enigma3-withglobal-nogc-transversetemporal-surfavg
enigma3-withglobal-transversetemporal-surfavg	79ZKtv	cognitive abilities	wSA_Mean_transversetemporal_surfavg || id:enigma3-withglobal-transversetemporal-surfavg	MR Egger	5	-0.081871198	0.110059364	0.510911983	-0.297587552	0.133845156	0.921390628	0.742607564	1.143215786	wSA_Mean_transversetemporal_surfavg__id_enigma3-withglobal-transversetemporal-surfavg
enigma3-withglobal-transversetemporal-surfavg	79ZKtv	cognitive abilities	wSA_Mean_transversetemporal_surfavg || id:enigma3-withglobal-transversetemporal-surfavg	Weighted median	5	-0.019886028	0.016510792	0.228424944	-0.05224718	0.012475124	0.980310395	0.94909424	1.012553263	wSA_Mean_transversetemporal_surfavg__id_enigma3-withglobal-transversetemporal-surfavg
enigma3-withglobal-transversetemporal-surfavg	79ZKtv	cognitive abilities	wSA_Mean_transversetemporal_surfavg || id:enigma3-withglobal-transversetemporal-surfavg	Inverse variance weighted	5	0.009030498	0.026546062	0.733719324	-0.042999784	0.061060779	1.009071396	0.957911597	1.062963518	wSA_Mean_transversetemporal_surfavg__id_enigma3-withglobal-transversetemporal-surfavg
enigma3-withglobal-transversetemporal-surfavg	79ZKtv	cognitive abilities	wSA_Mean_transversetemporal_surfavg || id:enigma3-withglobal-transversetemporal-surfavg	Simple mode	5	-0.031193975	0.020530703	0.203291774	-0.071434152	0.009046202	0.969287538	0.931057584	1.009087243	wSA_Mean_transversetemporal_surfavg__id_enigma3-withglobal-transversetemporal-surfavg
enigma3-withglobal-transversetemporal-surfavg	79ZKtv	cognitive abilities	wSA_Mean_transversetemporal_surfavg || id:enigma3-withglobal-transversetemporal-surfavg	Weighted mode	5	-0.02784823	0.01854365	0.207566358	-0.064193785	0.008497324	0.972535957	0.937823246	1.008533529	wSA_Mean_transversetemporal_surfavg__id_enigma3-withglobal-transversetemporal-surfavg
enigma3-withglobal-bankssts-thickavg	79ZKtv	cognitive abilities	wTHICK_Mean_bankssts_thickavg || id:enigma3-withglobal-bankssts-thickavg	MR Egger	4	0.126666453	0.193613992	0.580144349	-0.252816971	0.506149877	1.135038366	0.776610011	1.658891946	wTHICK_Mean_bankssts_thickavg__id_enigma3-withglobal-bankssts-thickavg
enigma3-withglobal-bankssts-thickavg	79ZKtv	cognitive abilities	wTHICK_Mean_bankssts_thickavg || id:enigma3-withglobal-bankssts-thickavg	Weighted median	4	-0.005837429	0.011102155	0.59903244	-0.027597653	0.015922795	0.994179576	0.972779683	1.016050238	wTHICK_Mean_bankssts_thickavg__id_enigma3-withglobal-bankssts-thickavg
enigma3-withglobal-bankssts-thickavg	79ZKtv	cognitive abilities	wTHICK_Mean_bankssts_thickavg || id:enigma3-withglobal-bankssts-thickavg	Inverse variance weighted	4	-0.028579919	0.034121253	0.402256102	-0.095457576	0.038297738	0.971824624	0.908956923	1.039040549	wTHICK_Mean_bankssts_thickavg__id_enigma3-withglobal-bankssts-thickavg
enigma3-withglobal-bankssts-thickavg	79ZKtv	cognitive abilities	wTHICK_Mean_bankssts_thickavg || id:enigma3-withglobal-bankssts-thickavg	Simple mode	4	0.007461244	0.014724138	0.647237826	-0.021398066	0.036320554	1.007489149	0.978829249	1.036988204	wTHICK_Mean_bankssts_thickavg__id_enigma3-withglobal-bankssts-thickavg
enigma3-withglobal-bankssts-thickavg	79ZKtv	cognitive abilities	wTHICK_Mean_bankssts_thickavg || id:enigma3-withglobal-bankssts-thickavg	Weighted mode	4	-0.008809103	0.011537693	0.500713787	-0.031422982	0.013804775	0.991229583	0.969065589	1.013900501	wTHICK_Mean_bankssts_thickavg__id_enigma3-withglobal-bankssts-thickavg
enigma3-withglobal-nogc-bankssts-thickavg	79ZKtv	cognitive abilities	wTHICK_Mean_bankssts_thickavg || id:enigma3-withglobal-nogc-bankssts-thickavg	MR Egger	5	0.06010316	0.130198353	0.675762654	-0.195085611	0.315291931	1.061946091	0.822764217	1.370659391	wTHICK_Mean_bankssts_thickavg__id_enigma3-withglobal-nogc-bankssts-thickavg
enigma3-withglobal-nogc-bankssts-thickavg	79ZKtv	cognitive abilities	wTHICK_Mean_bankssts_thickavg || id:enigma3-withglobal-nogc-bankssts-thickavg	Weighted median	5	-0.000384845	0.010514111	0.970801764	-0.020992502	0.020222812	0.999615229	0.979226307	1.020428678	wTHICK_Mean_bankssts_thickavg__id_enigma3-withglobal-nogc-bankssts-thickavg
enigma3-withglobal-nogc-bankssts-thickavg	79ZKtv	cognitive abilities	wTHICK_Mean_bankssts_thickavg || id:enigma3-withglobal-nogc-bankssts-thickavg	Inverse variance weighted	5	-0.0218653	0.026797111	0.414524526	-0.074387639	0.030657038	0.978372013	0.928311775	1.031131804	wTHICK_Mean_bankssts_thickavg__id_enigma3-withglobal-nogc-bankssts-thickavg
enigma3-withglobal-nogc-bankssts-thickavg	79ZKtv	cognitive abilities	wTHICK_Mean_bankssts_thickavg || id:enigma3-withglobal-nogc-bankssts-thickavg	Simple mode	5	0.010248839	0.01411412	0.507963818	-0.017414836	0.037912515	1.010301539	0.982735926	1.038640363	wTHICK_Mean_bankssts_thickavg__id_enigma3-withglobal-nogc-bankssts-thickavg
enigma3-withglobal-nogc-bankssts-thickavg	79ZKtv	cognitive abilities	wTHICK_Mean_bankssts_thickavg || id:enigma3-withglobal-nogc-bankssts-thickavg	Weighted mode	5	-0.015727774	0.010178593	0.197192624	-0.035677816	0.004222268	0.984395262	0.964951135	1.004231195	wTHICK_Mean_bankssts_thickavg__id_enigma3-withglobal-nogc-bankssts-thickavg
enigma3-withglobal-entorhinal-thickavg	79ZKtv	cognitive abilities	wTHICK_Mean_entorhinal_thickavg || id:enigma3-withglobal-entorhinal-thickavg	MR Egger	3	-0.193771763	0.186414149	0.487681242	-0.559143494	0.171599968	0.823845915	0.571698517	1.187202819	wTHICK_Mean_entorhinal_thickavg__id_enigma3-withglobal-entorhinal-thickavg
enigma3-withglobal-entorhinal-thickavg	79ZKtv	cognitive abilities	wTHICK_Mean_entorhinal_thickavg || id:enigma3-withglobal-entorhinal-thickavg	Weighted median	3	-0.002669276	0.013619179	0.84461495	-0.029362868	0.024024316	0.997334283	0.971064033	1.024315225	wTHICK_Mean_entorhinal_thickavg__id_enigma3-withglobal-entorhinal-thickavg
enigma3-withglobal-entorhinal-thickavg	79ZKtv	cognitive abilities	wTHICK_Mean_entorhinal_thickavg || id:enigma3-withglobal-entorhinal-thickavg	Inverse variance weighted	3	-0.001444531	0.01168324	0.901599317	-0.02434368	0.021454619	0.998556512	0.975950237	1.021686424	wTHICK_Mean_entorhinal_thickavg__id_enigma3-withglobal-entorhinal-thickavg
enigma3-withglobal-entorhinal-thickavg	79ZKtv	cognitive abilities	wTHICK_Mean_entorhinal_thickavg || id:enigma3-withglobal-entorhinal-thickavg	Simple mode	3	-6.10E-05	0.017785066	0.997573979	-0.034919749	0.034797711	0.999938983	0.96568291	1.035410235	wTHICK_Mean_entorhinal_thickavg__id_enigma3-withglobal-entorhinal-thickavg
enigma3-withglobal-entorhinal-thickavg	79ZKtv	cognitive abilities	wTHICK_Mean_entorhinal_thickavg || id:enigma3-withglobal-entorhinal-thickavg	Weighted mode	3	-0.008474938	0.017572072	0.677219562	-0.0429162	0.025966323	0.991560873	0.957991666	1.026306385	wTHICK_Mean_entorhinal_thickavg__id_enigma3-withglobal-entorhinal-thickavg
enigma3-withglobal-nogc-entorhinal-thickavg	79ZKtv	cognitive abilities	wTHICK_Mean_entorhinal_thickavg || id:enigma3-withglobal-nogc-entorhinal-thickavg	MR Egger	3	-0.157348377	0.148700886	0.482016949	-0.448802114	0.13410536	0.854406351	0.638392415	1.143513294	wTHICK_Mean_entorhinal_thickavg__id_enigma3-withglobal-nogc-entorhinal-thickavg
enigma3-withglobal-nogc-entorhinal-thickavg	79ZKtv	cognitive abilities	wTHICK_Mean_entorhinal_thickavg || id:enigma3-withglobal-nogc-entorhinal-thickavg	Weighted median	3	-0.003033813	0.013050167	0.816170551	-0.02861214	0.022544513	0.996970784	0.971793311	1.022800561	wTHICK_Mean_entorhinal_thickavg__id_enigma3-withglobal-nogc-entorhinal-thickavg
enigma3-withglobal-nogc-entorhinal-thickavg	79ZKtv	cognitive abilities	wTHICK_Mean_entorhinal_thickavg || id:enigma3-withglobal-nogc-entorhinal-thickavg	Inverse variance weighted	3	-0.001611109	0.011491123	0.888498283	-0.02413371	0.020911492	0.998390188	0.97615518	1.021131669	wTHICK_Mean_entorhinal_thickavg__id_enigma3-withglobal-nogc-entorhinal-thickavg
enigma3-withglobal-nogc-entorhinal-thickavg	79ZKtv	cognitive abilities	wTHICK_Mean_entorhinal_thickavg || id:enigma3-withglobal-nogc-entorhinal-thickavg	Simple mode	3	-0.000517786	0.017521447	0.979108447	-0.034859821	0.033824249	0.999482348	0.965740783	1.034402793	wTHICK_Mean_entorhinal_thickavg__id_enigma3-withglobal-nogc-entorhinal-thickavg
enigma3-withglobal-nogc-entorhinal-thickavg	79ZKtv	cognitive abilities	wTHICK_Mean_entorhinal_thickavg || id:enigma3-withglobal-nogc-entorhinal-thickavg	Weighted mode	3	-0.008622788	0.015658889	0.637157611	-0.03931421	0.022068634	0.991414282	0.961448565	1.022313948	wTHICK_Mean_entorhinal_thickavg__id_enigma3-withglobal-nogc-entorhinal-thickavg
enigma3-withglobal-nogc-inferiorparietal-thickavg	79ZKtv	cognitive abilities	wTHICK_Mean_inferiorparietal_thickavg || id:enigma3-withglobal-nogc-inferiorparietal-thickavg	MR Egger	6	-0.222649092	0.128438061	0.158031917	-0.474387692	0.029089508	0.800395665	0.622265958	1.02951674	wTHICK_Mean_inferiorparietal_thickavg__id_enigma3-withglobal-nogc-inferiorparietal-thickavg
enigma3-withglobal-nogc-inferiorparietal-thickavg	79ZKtv	cognitive abilities	wTHICK_Mean_inferiorparietal_thickavg || id:enigma3-withglobal-nogc-inferiorparietal-thickavg	Weighted median	6	-0.036800699	0.015597117	0.018301786	-0.067371048	-0.006230351	0.963868216	0.934848263	0.993789018	wTHICK_Mean_inferiorparietal_thickavg__id_enigma3-withglobal-nogc-inferiorparietal-thickavg
enigma3-withglobal-nogc-inferiorparietal-thickavg	79ZKtv	cognitive abilities	wTHICK_Mean_inferiorparietal_thickavg || id:enigma3-withglobal-nogc-inferiorparietal-thickavg	Inverse variance weighted	6	-0.033633603	0.01996124	0.091999077	-0.072757634	0.005490428	0.966925718	0.929826161	1.005505528	wTHICK_Mean_inferiorparietal_thickavg__id_enigma3-withglobal-nogc-inferiorparietal-thickavg
enigma3-withglobal-nogc-inferiorparietal-thickavg	79ZKtv	cognitive abilities	wTHICK_Mean_inferiorparietal_thickavg || id:enigma3-withglobal-nogc-inferiorparietal-thickavg	Simple mode	6	-0.050506293	0.028341381	0.134835169	-0.1060554	0.005042815	0.950747946	0.899374822	1.005055551	wTHICK_Mean_inferiorparietal_thickavg__id_enigma3-withglobal-nogc-inferiorparietal-thickavg
enigma3-withglobal-nogc-inferiorparietal-thickavg	79ZKtv	cognitive abilities	wTHICK_Mean_inferiorparietal_thickavg || id:enigma3-withglobal-nogc-inferiorparietal-thickavg	Weighted mode	6	-0.043206371	0.023913497	0.130613015	-0.090076824	0.003664083	0.957713725	0.913860976	1.003670804	wTHICK_Mean_inferiorparietal_thickavg__id_enigma3-withglobal-nogc-inferiorparietal-thickavg
enigma3-withglobal-nogc-insula-thickavg	79ZKtv	cognitive abilities	wTHICK_Mean_insula_thickavg || id:enigma3-withglobal-nogc-insula-thickavg	MR Egger	3	0.043202094	0.182587162	0.852089095	-0.314668744	0.401072931	1.044148889	0.730030662	1.493426181	wTHICK_Mean_insula_thickavg__id_enigma3-withglobal-nogc-insula-thickavg
enigma3-withglobal-nogc-insula-thickavg	79ZKtv	cognitive abilities	wTHICK_Mean_insula_thickavg || id:enigma3-withglobal-nogc-insula-thickavg	Weighted median	3	0.005718412	0.02078076	0.783179356	-0.035011878	0.046448702	1.005734793	0.965593947	1.04754434	wTHICK_Mean_insula_thickavg__id_enigma3-withglobal-nogc-insula-thickavg
enigma3-withglobal-nogc-insula-thickavg	79ZKtv	cognitive abilities	wTHICK_Mean_insula_thickavg || id:enigma3-withglobal-nogc-insula-thickavg	Inverse variance weighted	3	-0.017255175	0.022449639	0.442120691	-0.061256468	0.026746118	0.982892843	0.940581979	1.027107006	wTHICK_Mean_insula_thickavg__id_enigma3-withglobal-nogc-insula-thickavg
enigma3-withglobal-nogc-insula-thickavg	79ZKtv	cognitive abilities	wTHICK_Mean_insula_thickavg || id:enigma3-withglobal-nogc-insula-thickavg	Simple mode	3	0.006794916	0.025147751	0.81233449	-0.042494675	0.056084507	1.006818054	0.958395569	1.057687062	wTHICK_Mean_insula_thickavg__id_enigma3-withglobal-nogc-insula-thickavg
enigma3-withglobal-nogc-insula-thickavg	79ZKtv	cognitive abilities	wTHICK_Mean_insula_thickavg || id:enigma3-withglobal-nogc-insula-thickavg	Weighted mode	3	0.006957491	0.024918234	0.806305713	-0.041882247	0.055797229	1.00698175	0.958982697	1.057383255	wTHICK_Mean_insula_thickavg__id_enigma3-withglobal-nogc-insula-thickavg
enigma3-withglobal-isthmuscingulate-thickavg	79ZKtv	cognitive abilities	wTHICK_Mean_isthmuscingulate_thickavg || id:enigma3-withglobal-isthmuscingulate-thickavg	MR Egger	4	0.131389921	0.093820579	0.296362349	-0.052498415	0.315278256	1.140412365	0.948855825	1.370640647	wTHICK_Mean_isthmuscingulate_thickavg__id_enigma3-withglobal-isthmuscingulate-thickavg
enigma3-withglobal-isthmuscingulate-thickavg	79ZKtv	cognitive abilities	wTHICK_Mean_isthmuscingulate_thickavg || id:enigma3-withglobal-isthmuscingulate-thickavg	Weighted median	4	0.040750306	0.014127867	0.003921703	0.013059687	0.068440925	1.041591994	1.013145337	1.070837363	wTHICK_Mean_isthmuscingulate_thickavg__id_enigma3-withglobal-isthmuscingulate-thickavg
enigma3-withglobal-isthmuscingulate-thickavg	79ZKtv	cognitive abilities	wTHICK_Mean_isthmuscingulate_thickavg || id:enigma3-withglobal-isthmuscingulate-thickavg	Inverse variance weighted	4	0.041774819	0.014954446	0.005214563	0.012464104	0.071085534	1.042659665	1.012542105	1.073673057	wTHICK_Mean_isthmuscingulate_thickavg__id_enigma3-withglobal-isthmuscingulate-thickavg
enigma3-withglobal-isthmuscingulate-thickavg	79ZKtv	cognitive abilities	wTHICK_Mean_isthmuscingulate_thickavg || id:enigma3-withglobal-isthmuscingulate-thickavg	Simple mode	4	0.037463799	0.021669213	0.182271096	-0.005007859	0.079935456	1.038174413	0.995004659	1.08321715	wTHICK_Mean_isthmuscingulate_thickavg__id_enigma3-withglobal-isthmuscingulate-thickavg
enigma3-withglobal-isthmuscingulate-thickavg	79ZKtv	cognitive abilities	wTHICK_Mean_isthmuscingulate_thickavg || id:enigma3-withglobal-isthmuscingulate-thickavg	Weighted mode	4	0.045732073	0.017318168	0.077609425	0.011788464	0.079675681	1.046793909	1.011858222	1.082935794	wTHICK_Mean_isthmuscingulate_thickavg__id_enigma3-withglobal-isthmuscingulate-thickavg
enigma3-withglobal-nogc-isthmuscingulate-thickavg	79ZKtv	cognitive abilities	wTHICK_Mean_isthmuscingulate_thickavg || id:enigma3-withglobal-nogc-isthmuscingulate-thickavg	MR Egger	5	0.16918034	0.07111204	0.097700063	0.029800742	0.308559938	1.184333702	1.030249228	1.36146311	wTHICK_Mean_isthmuscingulate_thickavg__id_enigma3-withglobal-nogc-isthmuscingulate-thickavg
enigma3-withglobal-nogc-isthmuscingulate-thickavg	79ZKtv	cognitive abilities	wTHICK_Mean_isthmuscingulate_thickavg || id:enigma3-withglobal-nogc-isthmuscingulate-thickavg	Weighted median	5	0.035250055	0.014235978	0.013281724	0.007347538	0.063152572	1.035878703	1.007374597	1.065189345	wTHICK_Mean_isthmuscingulate_thickavg__id_enigma3-withglobal-nogc-isthmuscingulate-thickavg
enigma3-withglobal-nogc-isthmuscingulate-thickavg	79ZKtv	cognitive abilities	wTHICK_Mean_isthmuscingulate_thickavg || id:enigma3-withglobal-nogc-isthmuscingulate-thickavg	Inverse variance weighted	5	0.035173074	0.015667553	0.02477052	0.00446467	0.065881478	1.035798963	1.004474651	1.068100116	wTHICK_Mean_isthmuscingulate_thickavg__id_enigma3-withglobal-nogc-isthmuscingulate-thickavg
enigma3-withglobal-nogc-isthmuscingulate-thickavg	79ZKtv	cognitive abilities	wTHICK_Mean_isthmuscingulate_thickavg || id:enigma3-withglobal-nogc-isthmuscingulate-thickavg	Simple mode	5	0.006540974	0.028332039	0.828744838	-0.048989823	0.062071772	1.006562413	0.95219082	1.06403871	wTHICK_Mean_isthmuscingulate_thickavg__id_enigma3-withglobal-nogc-isthmuscingulate-thickavg
enigma3-withglobal-nogc-isthmuscingulate-thickavg	79ZKtv	cognitive abilities	wTHICK_Mean_isthmuscingulate_thickavg || id:enigma3-withglobal-nogc-isthmuscingulate-thickavg	Weighted mode	5	0.04713944	0.01960044	0.073952769	0.008722578	0.085556303	1.04826817	1.00876073	1.089322892	wTHICK_Mean_isthmuscingulate_thickavg__id_enigma3-withglobal-nogc-isthmuscingulate-thickavg
enigma3-withglobal-lateraloccipital-thickavg	79ZKtv	cognitive abilities	wTHICK_Mean_lateraloccipital_thickavg || id:enigma3-withglobal-lateraloccipital-thickavg	MR Egger	4	0.047023184	0.211427539	0.844643228	-0.367374792	0.46142116	1.048146309	0.692550034	1.586326807	wTHICK_Mean_lateraloccipital_thickavg__id_enigma3-withglobal-lateraloccipital-thickavg
enigma3-withglobal-lateraloccipital-thickavg	79ZKtv	cognitive abilities	wTHICK_Mean_lateraloccipital_thickavg || id:enigma3-withglobal-lateraloccipital-thickavg	Weighted median	4	-0.006095841	0.021402563	0.775783378	-0.048044863	0.035853182	0.993922701	0.953091027	1.036503658	wTHICK_Mean_lateraloccipital_thickavg__id_enigma3-withglobal-lateraloccipital-thickavg
enigma3-withglobal-lateraloccipital-thickavg	79ZKtv	cognitive abilities	wTHICK_Mean_lateraloccipital_thickavg || id:enigma3-withglobal-lateraloccipital-thickavg	Inverse variance weighted	4	-0.031597785	0.048640664	0.515939883	-0.126933486	0.063737916	0.968896209	0.880792256	1.06581303	wTHICK_Mean_lateraloccipital_thickavg__id_enigma3-withglobal-lateraloccipital-thickavg
enigma3-withglobal-lateraloccipital-thickavg	79ZKtv	cognitive abilities	wTHICK_Mean_lateraloccipital_thickavg || id:enigma3-withglobal-lateraloccipital-thickavg	Simple mode	4	-0.002840407	0.027110092	0.92316805	-0.055976187	0.050295373	0.997163623	0.945561652	1.051581659	wTHICK_Mean_lateraloccipital_thickavg__id_enigma3-withglobal-lateraloccipital-thickavg
enigma3-withglobal-lateraloccipital-thickavg	79ZKtv	cognitive abilities	wTHICK_Mean_lateraloccipital_thickavg || id:enigma3-withglobal-lateraloccipital-thickavg	Weighted mode	4	0.003531776	0.024318838	0.893739372	-0.044133147	0.051196699	1.00353802	0.95682655	1.052529905	wTHICK_Mean_lateraloccipital_thickavg__id_enigma3-withglobal-lateraloccipital-thickavg
enigma3-withglobal-nogc-lateraloccipital-thickavg	79ZKtv	cognitive abilities	wTHICK_Mean_lateraloccipital_thickavg || id:enigma3-withglobal-nogc-lateraloccipital-thickavg	MR Egger	3	0.080774432	0.176092767	0.726209927	-0.264367391	0.425916256	1.084126325	0.767691445	1.530992558	wTHICK_Mean_lateraloccipital_thickavg__id_enigma3-withglobal-nogc-lateraloccipital-thickavg
enigma3-withglobal-nogc-lateraloccipital-thickavg	79ZKtv	cognitive abilities	wTHICK_Mean_lateraloccipital_thickavg || id:enigma3-withglobal-nogc-lateraloccipital-thickavg	Weighted median	3	-0.026347894	0.021186955	0.21365034	-0.067874326	0.015178537	0.973996183	0.934377894	1.015294316	wTHICK_Mean_lateraloccipital_thickavg__id_enigma3-withglobal-nogc-lateraloccipital-thickavg
enigma3-withglobal-nogc-lateraloccipital-thickavg	79ZKtv	cognitive abilities	wTHICK_Mean_lateraloccipital_thickavg || id:enigma3-withglobal-nogc-lateraloccipital-thickavg	Inverse variance weighted	3	-0.066691916	0.047973293	0.164471676	-0.160719571	0.027335739	0.935483365	0.851530832	1.027712788	wTHICK_Mean_lateraloccipital_thickavg__id_enigma3-withglobal-nogc-lateraloccipital-thickavg
enigma3-withglobal-nogc-lateraloccipital-thickavg	79ZKtv	cognitive abilities	wTHICK_Mean_lateraloccipital_thickavg || id:enigma3-withglobal-nogc-lateraloccipital-thickavg	Simple mode	3	-0.019266133	0.021310336	0.461378369	-0.061034391	0.022502125	0.980918273	0.940790885	1.022757208	wTHICK_Mean_lateraloccipital_thickavg__id_enigma3-withglobal-nogc-lateraloccipital-thickavg
enigma3-withglobal-nogc-lateraloccipital-thickavg	79ZKtv	cognitive abilities	wTHICK_Mean_lateraloccipital_thickavg || id:enigma3-withglobal-nogc-lateraloccipital-thickavg	Weighted mode	3	-0.020034245	0.018422072	0.390410206	-0.056141505	0.016073016	0.980165107	0.945405347	1.016202882	wTHICK_Mean_lateraloccipital_thickavg__id_enigma3-withglobal-nogc-lateraloccipital-thickavg
enigma3-withglobal-lingual-thickavg	79ZKtv	cognitive abilities	wTHICK_Mean_lingual_thickavg || id:enigma3-withglobal-lingual-thickavg	MR Egger	6	0.160337559	0.091439954	0.154388616	-0.01888475	0.339559869	1.173907068	0.981292449	1.404329366	wTHICK_Mean_lingual_thickavg__id_enigma3-withglobal-lingual-thickavg
enigma3-withglobal-lingual-thickavg	79ZKtv	cognitive abilities	wTHICK_Mean_lingual_thickavg || id:enigma3-withglobal-lingual-thickavg	Weighted median	6	0.018752665	0.013247826	0.156913824	-0.007213074	0.044718404	1.018929601	0.992812878	1.045733344	wTHICK_Mean_lingual_thickavg__id_enigma3-withglobal-lingual-thickavg
enigma3-withglobal-lingual-thickavg	79ZKtv	cognitive abilities	wTHICK_Mean_lingual_thickavg || id:enigma3-withglobal-lingual-thickavg	Inverse variance weighted	6	0.006478306	0.014607413	0.657408147	-0.022152223	0.035108835	1.006499336	0.978091336	1.035732427	wTHICK_Mean_lingual_thickavg__id_enigma3-withglobal-lingual-thickavg
enigma3-withglobal-lingual-thickavg	79ZKtv	cognitive abilities	wTHICK_Mean_lingual_thickavg || id:enigma3-withglobal-lingual-thickavg	Simple mode	6	0.026626606	0.018315606	0.205752992	-0.009271982	0.062525193	1.026984261	0.990770871	1.064521277	wTHICK_Mean_lingual_thickavg__id_enigma3-withglobal-lingual-thickavg
enigma3-withglobal-lingual-thickavg	79ZKtv	cognitive abilities	wTHICK_Mean_lingual_thickavg || id:enigma3-withglobal-lingual-thickavg	Weighted mode	6	0.024080468	0.016335051	0.200442998	-0.007936232	0.056097168	1.024372744	0.992095177	1.057700453	wTHICK_Mean_lingual_thickavg__id_enigma3-withglobal-lingual-thickavg
enigma3-withglobal-nogc-lingual-thickavg	79ZKtv	cognitive abilities	wTHICK_Mean_lingual_thickavg || id:enigma3-withglobal-nogc-lingual-thickavg	MR Egger	8	0.109427154	0.103579153	0.331427929	-0.093587986	0.312442294	1.115638798	0.910657889	1.366759069	wTHICK_Mean_lingual_thickavg__id_enigma3-withglobal-nogc-lingual-thickavg
enigma3-withglobal-nogc-lingual-thickavg	79ZKtv	cognitive abilities	wTHICK_Mean_lingual_thickavg || id:enigma3-withglobal-nogc-lingual-thickavg	Weighted median	8	0.017065881	0.012257801	0.163847753	-0.006959409	0.041091172	1.017212336	0.993064752	1.041947098	wTHICK_Mean_lingual_thickavg__id_enigma3-withglobal-nogc-lingual-thickavg
enigma3-withglobal-nogc-lingual-thickavg	79ZKtv	cognitive abilities	wTHICK_Mean_lingual_thickavg || id:enigma3-withglobal-nogc-lingual-thickavg	Inverse variance weighted	8	0.013211536	0.013096599	0.313082037	-0.012457798	0.03888087	1.013299194	0.987619479	1.039646623	wTHICK_Mean_lingual_thickavg__id_enigma3-withglobal-nogc-lingual-thickavg
enigma3-withglobal-nogc-lingual-thickavg	79ZKtv	cognitive abilities	wTHICK_Mean_lingual_thickavg || id:enigma3-withglobal-nogc-lingual-thickavg	Simple mode	8	0.03065719	0.020142607	0.171819895	-0.008822319	0.0701367	1.031131961	0.991216484	1.072654803	wTHICK_Mean_lingual_thickavg__id_enigma3-withglobal-nogc-lingual-thickavg
enigma3-withglobal-nogc-lingual-thickavg	79ZKtv	cognitive abilities	wTHICK_Mean_lingual_thickavg || id:enigma3-withglobal-nogc-lingual-thickavg	Weighted mode	8	0.02465829	0.016727404	0.183943087	-0.008127422	0.057444001	1.024964819	0.991905516	1.059125959	wTHICK_Mean_lingual_thickavg__id_enigma3-withglobal-nogc-lingual-thickavg
enigma3-withglobal-nogc-medialorbitofrontal-thickavg	79ZKtv	cognitive abilities	wTHICK_Mean_medialorbitofrontal_thickavg || id:enigma3-withglobal-nogc-medialorbitofrontal-thickavg	MR Egger	4	-0.367289223	0.189363202	0.191976709	-0.7384411	0.003862653	0.692609297	0.477858269	1.003870123	wTHICK_Mean_medialorbitofrontal_thickavg__id_enigma3-withglobal-nogc-medialorbitofrontal-thickavg
enigma3-withglobal-nogc-medialorbitofrontal-thickavg	79ZKtv	cognitive abilities	wTHICK_Mean_medialorbitofrontal_thickavg || id:enigma3-withglobal-nogc-medialorbitofrontal-thickavg	Weighted median	4	-0.001246696	0.015041374	0.933943402	-0.030727789	0.028234397	0.99875408	0.969739511	1.028636765	wTHICK_Mean_medialorbitofrontal_thickavg__id_enigma3-withglobal-nogc-medialorbitofrontal-thickavg
enigma3-withglobal-nogc-medialorbitofrontal-thickavg	79ZKtv	cognitive abilities	wTHICK_Mean_medialorbitofrontal_thickavg || id:enigma3-withglobal-nogc-medialorbitofrontal-thickavg	Inverse variance weighted	4	-0.001128054	0.015466436	0.941857331	-0.031442268	0.02918616	0.998872582	0.969046899	1.02961625	wTHICK_Mean_medialorbitofrontal_thickavg__id_enigma3-withglobal-nogc-medialorbitofrontal-thickavg
enigma3-withglobal-nogc-medialorbitofrontal-thickavg	79ZKtv	cognitive abilities	wTHICK_Mean_medialorbitofrontal_thickavg || id:enigma3-withglobal-nogc-medialorbitofrontal-thickavg	Simple mode	4	0.010729106	0.027244541	0.720044374	-0.042670196	0.064128407	1.010786869	0.958227366	1.066229301	wTHICK_Mean_medialorbitofrontal_thickavg__id_enigma3-withglobal-nogc-medialorbitofrontal-thickavg
enigma3-withglobal-nogc-medialorbitofrontal-thickavg	79ZKtv	cognitive abilities	wTHICK_Mean_medialorbitofrontal_thickavg || id:enigma3-withglobal-nogc-medialorbitofrontal-thickavg	Weighted mode	4	-0.006384122	0.025552819	0.818841926	-0.056467648	0.043699403	0.993636213	0.94509706	1.044668284	wTHICK_Mean_medialorbitofrontal_thickavg__id_enigma3-withglobal-nogc-medialorbitofrontal-thickavg
enigma3-withglobal-middletemporal-thickavg	79ZKtv	cognitive abilities	wTHICK_Mean_middletemporal_thickavg || id:enigma3-withglobal-middletemporal-thickavg	MR Egger	3	0.121841285	0.086854928	0.394258732	-0.048394374	0.292076944	1.129574807	0.95275797	1.339206057	wTHICK_Mean_middletemporal_thickavg__id_enigma3-withglobal-middletemporal-thickavg
enigma3-withglobal-middletemporal-thickavg	79ZKtv	cognitive abilities	wTHICK_Mean_middletemporal_thickavg || id:enigma3-withglobal-middletemporal-thickavg	Weighted median	3	0.037071705	0.015794346	0.018917619	0.006114787	0.068028623	1.037767431	1.00613352	1.070395946	wTHICK_Mean_middletemporal_thickavg__id_enigma3-withglobal-middletemporal-thickavg
enigma3-withglobal-middletemporal-thickavg	79ZKtv	cognitive abilities	wTHICK_Mean_middletemporal_thickavg || id:enigma3-withglobal-middletemporal-thickavg	Inverse variance weighted	3	0.028677762	0.012152634	0.01828489	0.004858598	0.052496925	1.029092928	1.004870421	1.053899321	wTHICK_Mean_middletemporal_thickavg__id_enigma3-withglobal-middletemporal-thickavg
enigma3-withglobal-middletemporal-thickavg	79ZKtv	cognitive abilities	wTHICK_Mean_middletemporal_thickavg || id:enigma3-withglobal-middletemporal-thickavg	Simple mode	3	0.037699455	0.020189742	0.202830642	-0.001872439	0.077271349	1.038419094	0.998129313	1.080335184	wTHICK_Mean_middletemporal_thickavg__id_enigma3-withglobal-middletemporal-thickavg
enigma3-withglobal-middletemporal-thickavg	79ZKtv	cognitive abilities	wTHICK_Mean_middletemporal_thickavg || id:enigma3-withglobal-middletemporal-thickavg	Weighted mode	3	0.037877749	0.019111629	0.185985977	0.000418957	0.075336542	1.038604255	1.000419045	1.078246965	wTHICK_Mean_middletemporal_thickavg__id_enigma3-withglobal-middletemporal-thickavg
enigma3-withglobal-nogc-middletemporal-thickavg	79ZKtv	cognitive abilities	wTHICK_Mean_middletemporal_thickavg || id:enigma3-withglobal-nogc-middletemporal-thickavg	MR Egger	7	0.047064572	0.076061865	0.563167762	-0.102016684	0.196145827	1.04818969	0.903014486	1.216704321	wTHICK_Mean_middletemporal_thickavg__id_enigma3-withglobal-nogc-middletemporal-thickavg
enigma3-withglobal-nogc-middletemporal-thickavg	79ZKtv	cognitive abilities	wTHICK_Mean_middletemporal_thickavg || id:enigma3-withglobal-nogc-middletemporal-thickavg	Weighted median	7	0.007709169	0.012809819	0.547295835	-0.017398077	0.032816415	1.007738962	0.982752396	1.033360813	wTHICK_Mean_middletemporal_thickavg__id_enigma3-withglobal-nogc-middletemporal-thickavg
enigma3-withglobal-nogc-middletemporal-thickavg	79ZKtv	cognitive abilities	wTHICK_Mean_middletemporal_thickavg || id:enigma3-withglobal-nogc-middletemporal-thickavg	Inverse variance weighted	7	0.005141896	0.013930974	0.712054626	-0.022162814	0.032446605	1.005155138	0.978080977	1.032978736	wTHICK_Mean_middletemporal_thickavg__id_enigma3-withglobal-nogc-middletemporal-thickavg
enigma3-withglobal-nogc-middletemporal-thickavg	79ZKtv	cognitive abilities	wTHICK_Mean_middletemporal_thickavg || id:enigma3-withglobal-nogc-middletemporal-thickavg	Simple mode	7	0.022273039	0.020894963	0.327447961	-0.018681088	0.063227166	1.022522935	0.981492322	1.065268805	wTHICK_Mean_middletemporal_thickavg__id_enigma3-withglobal-nogc-middletemporal-thickavg
enigma3-withglobal-nogc-middletemporal-thickavg	79ZKtv	cognitive abilities	wTHICK_Mean_middletemporal_thickavg || id:enigma3-withglobal-nogc-middletemporal-thickavg	Weighted mode	7	0.021797965	0.01928407	0.301475264	-0.015998813	0.059594742	1.022037276	0.984128489	1.061406316	wTHICK_Mean_middletemporal_thickavg__id_enigma3-withglobal-nogc-middletemporal-thickavg
enigma3-withglobal-nogc-paracentral-thickavg	79ZKtv	cognitive abilities	wTHICK_Mean_paracentral_thickavg || id:enigma3-withglobal-nogc-paracentral-thickavg	MR Egger	6	0.104035479	0.200339488	0.630964391	-0.288629918	0.496700876	1.109639823	0.749289453	1.643290897	wTHICK_Mean_paracentral_thickavg__id_enigma3-withglobal-nogc-paracentral-thickavg
enigma3-withglobal-nogc-paracentral-thickavg	79ZKtv	cognitive abilities	wTHICK_Mean_paracentral_thickavg || id:enigma3-withglobal-nogc-paracentral-thickavg	Weighted median	6	-0.001668087	0.014751962	0.90997064	-0.030581932	0.027245759	0.998333304	0.969880965	1.027620318	wTHICK_Mean_paracentral_thickavg__id_enigma3-withglobal-nogc-paracentral-thickavg
enigma3-withglobal-nogc-paracentral-thickavg	79ZKtv	cognitive abilities	wTHICK_Mean_paracentral_thickavg || id:enigma3-withglobal-nogc-paracentral-thickavg	Inverse variance weighted	6	0.031481713	0.025435361	0.215821977	-0.018371595	0.08133502	1.031982503	0.981796134	1.084734244	wTHICK_Mean_paracentral_thickavg__id_enigma3-withglobal-nogc-paracentral-thickavg
enigma3-withglobal-nogc-paracentral-thickavg	79ZKtv	cognitive abilities	wTHICK_Mean_paracentral_thickavg || id:enigma3-withglobal-nogc-paracentral-thickavg	Simple mode	6	-0.011139008	0.017753964	0.557924771	-0.045936779	0.023658762	0.988922801	0.955102343	1.023940851	wTHICK_Mean_paracentral_thickavg__id_enigma3-withglobal-nogc-paracentral-thickavg
enigma3-withglobal-nogc-paracentral-thickavg	79ZKtv	cognitive abilities	wTHICK_Mean_paracentral_thickavg || id:enigma3-withglobal-nogc-paracentral-thickavg	Weighted mode	6	-0.007669229	0.015559583	0.642968496	-0.038166011	0.022827552	0.992360104	0.962553133	1.023090095	wTHICK_Mean_paracentral_thickavg__id_enigma3-withglobal-nogc-paracentral-thickavg
enigma3-withglobal-paracentral-thickavg	79ZKtv	cognitive abilities	wTHICK_Mean_paracentral_thickavg || id:enigma3-withglobal-paracentral-thickavg	MR Egger	5	-0.04581954	0.185557366	0.820896439	-0.409511977	0.317872898	0.955214325	0.663974206	1.374201586	wTHICK_Mean_paracentral_thickavg__id_enigma3-withglobal-paracentral-thickavg
enigma3-withglobal-paracentral-thickavg	79ZKtv	cognitive abilities	wTHICK_Mean_paracentral_thickavg || id:enigma3-withglobal-paracentral-thickavg	Weighted median	5	0.005171185	0.014568757	0.722626814	-0.023383579	0.033725949	1.005184579	0.976887698	1.034301116	wTHICK_Mean_paracentral_thickavg__id_enigma3-withglobal-paracentral-thickavg
enigma3-withglobal-paracentral-thickavg	79ZKtv	cognitive abilities	wTHICK_Mean_paracentral_thickavg || id:enigma3-withglobal-paracentral-thickavg	Inverse variance weighted	5	0.042560807	0.028121663	0.130164706	-0.012557652	0.097679265	1.043479505	0.987520866	1.102609084	wTHICK_Mean_paracentral_thickavg__id_enigma3-withglobal-paracentral-thickavg
enigma3-withglobal-paracentral-thickavg	79ZKtv	cognitive abilities	wTHICK_Mean_paracentral_thickavg || id:enigma3-withglobal-paracentral-thickavg	Simple mode	5	0.003924024	0.02461531	0.881068324	-0.044321983	0.052170031	1.003931733	0.956645884	1.053554865	wTHICK_Mean_paracentral_thickavg__id_enigma3-withglobal-paracentral-thickavg
enigma3-withglobal-paracentral-thickavg	79ZKtv	cognitive abilities	wTHICK_Mean_paracentral_thickavg || id:enigma3-withglobal-paracentral-thickavg	Weighted mode	5	-0.001271206	0.015453608	0.938392202	-0.031560277	0.029017865	0.998729602	0.968932551	1.029442985	wTHICK_Mean_paracentral_thickavg__id_enigma3-withglobal-paracentral-thickavg
enigma3-withglobal-nogc-parahippocampal-thickavg	79ZKtv	cognitive abilities	wTHICK_Mean_parahippocampal_thickavg || id:enigma3-withglobal-nogc-parahippocampal-thickavg	MR Egger	7	0.138388442	0.301027866	0.665014997	-0.451626175	0.72840306	1.148421559	0.636592099	2.071769473	wTHICK_Mean_parahippocampal_thickavg__id_enigma3-withglobal-nogc-parahippocampal-thickavg
enigma3-withglobal-nogc-parahippocampal-thickavg	79ZKtv	cognitive abilities	wTHICK_Mean_parahippocampal_thickavg || id:enigma3-withglobal-nogc-parahippocampal-thickavg	Weighted median	7	-0.028610598	0.013132585	0.029361693	-0.054350466	-0.002870731	0.971794809	0.947100122	0.997133386	wTHICK_Mean_parahippocampal_thickavg__id_enigma3-withglobal-nogc-parahippocampal-thickavg
enigma3-withglobal-nogc-parahippocampal-thickavg	79ZKtv	cognitive abilities	wTHICK_Mean_parahippocampal_thickavg || id:enigma3-withglobal-nogc-parahippocampal-thickavg	Inverse variance weighted	7	-0.0171708	0.022462599	0.444618579	-0.061197494	0.026855894	0.982975778	0.940637452	1.027219763	wTHICK_Mean_parahippocampal_thickavg__id_enigma3-withglobal-nogc-parahippocampal-thickavg
enigma3-withglobal-nogc-parahippocampal-thickavg	79ZKtv	cognitive abilities	wTHICK_Mean_parahippocampal_thickavg || id:enigma3-withglobal-nogc-parahippocampal-thickavg	Simple mode	7	-0.03005543	0.016917422	0.125968731	-0.063213578	0.003102718	0.970391743	0.938742958	1.003107536	wTHICK_Mean_parahippocampal_thickavg__id_enigma3-withglobal-nogc-parahippocampal-thickavg
enigma3-withglobal-nogc-parahippocampal-thickavg	79ZKtv	cognitive abilities	wTHICK_Mean_parahippocampal_thickavg || id:enigma3-withglobal-nogc-parahippocampal-thickavg	Weighted mode	7	-0.024933697	0.015806144	0.165762488	-0.055913739	0.006046344	0.97537458	0.945620702	1.00606466	wTHICK_Mean_parahippocampal_thickavg__id_enigma3-withglobal-nogc-parahippocampal-thickavg
enigma3-withglobal-parahippocampal-thickavg	79ZKtv	cognitive abilities	wTHICK_Mean_parahippocampal_thickavg || id:enigma3-withglobal-parahippocampal-thickavg	MR Egger	3	0.584600867	0.573747504	0.494035246	-0.53994424	1.709145975	1.794274689	0.582780747	5.524241621	wTHICK_Mean_parahippocampal_thickavg__id_enigma3-withglobal-parahippocampal-thickavg
enigma3-withglobal-parahippocampal-thickavg	79ZKtv	cognitive abilities	wTHICK_Mean_parahippocampal_thickavg || id:enigma3-withglobal-parahippocampal-thickavg	Weighted median	3	-0.032273459	0.01890031	0.087717572	-0.069318067	0.004771149	0.968241771	0.933029867	1.004782549	wTHICK_Mean_parahippocampal_thickavg__id_enigma3-withglobal-parahippocampal-thickavg
enigma3-withglobal-parahippocampal-thickavg	79ZKtv	cognitive abilities	wTHICK_Mean_parahippocampal_thickavg || id:enigma3-withglobal-parahippocampal-thickavg	Inverse variance weighted	3	-0.047907765	0.02449324	0.050470023	-0.095914515	9.90E-05	0.953221703	0.908541679	1.00009899	wTHICK_Mean_parahippocampal_thickavg__id_enigma3-withglobal-parahippocampal-thickavg
enigma3-withglobal-parahippocampal-thickavg	79ZKtv	cognitive abilities	wTHICK_Mean_parahippocampal_thickavg || id:enigma3-withglobal-parahippocampal-thickavg	Simple mode	3	-0.028205759	0.026667145	0.4010744	-0.080473363	0.024061845	0.972188309	0.92267948	1.024353667	wTHICK_Mean_parahippocampal_thickavg__id_enigma3-withglobal-parahippocampal-thickavg
enigma3-withglobal-parahippocampal-thickavg	79ZKtv	cognitive abilities	wTHICK_Mean_parahippocampal_thickavg || id:enigma3-withglobal-parahippocampal-thickavg	Weighted mode	3	-0.024782747	0.022974705	0.39352964	-0.06981317	0.020247675	0.975521824	0.932568035	1.02045405	wTHICK_Mean_parahippocampal_thickavg__id_enigma3-withglobal-parahippocampal-thickavg
enigma3-withglobal-nogc-parsopercularis-thickavg	79ZKtv	cognitive abilities	wTHICK_Mean_parsopercularis_thickavg || id:enigma3-withglobal-nogc-parsopercularis-thickavg	MR Egger	4	-0.006092781	0.029279154	0.854423685	-0.063479922	0.05129436	0.993925742	0.938492962	1.0526327	wTHICK_Mean_parsopercularis_thickavg__id_enigma3-withglobal-nogc-parsopercularis-thickavg
enigma3-withglobal-nogc-parsopercularis-thickavg	79ZKtv	cognitive abilities	wTHICK_Mean_parsopercularis_thickavg || id:enigma3-withglobal-nogc-parsopercularis-thickavg	Weighted median	4	-0.008197245	0.011359924	0.470544558	-0.030462697	0.014068206	0.99183626	0.969996615	1.014167629	wTHICK_Mean_parsopercularis_thickavg__id_enigma3-withglobal-nogc-parsopercularis-thickavg
enigma3-withglobal-nogc-parsopercularis-thickavg	79ZKtv	cognitive abilities	wTHICK_Mean_parsopercularis_thickavg || id:enigma3-withglobal-nogc-parsopercularis-thickavg	Inverse variance weighted	4	-0.009552919	0.009707936	0.325099798	-0.028580474	0.009474635	0.990492565	0.971824085	1.009519662	wTHICK_Mean_parsopercularis_thickavg__id_enigma3-withglobal-nogc-parsopercularis-thickavg
enigma3-withglobal-nogc-parsopercularis-thickavg	79ZKtv	cognitive abilities	wTHICK_Mean_parsopercularis_thickavg || id:enigma3-withglobal-nogc-parsopercularis-thickavg	Simple mode	4	-0.007012479	0.014476178	0.661256317	-0.035385787	0.02136083	0.993012052	0.96523297	1.021590605	wTHICK_Mean_parsopercularis_thickavg__id_enigma3-withglobal-nogc-parsopercularis-thickavg
enigma3-withglobal-nogc-parsopercularis-thickavg	79ZKtv	cognitive abilities	wTHICK_Mean_parsopercularis_thickavg || id:enigma3-withglobal-nogc-parsopercularis-thickavg	Weighted mode	4	-0.006917638	0.013269471	0.638182314	-0.0329258	0.019090525	0.993106234	0.967610353	1.019273914	wTHICK_Mean_parsopercularis_thickavg__id_enigma3-withglobal-nogc-parsopercularis-thickavg
enigma3-withglobal-parsopercularis-thickavg	79ZKtv	cognitive abilities	wTHICK_Mean_parsopercularis_thickavg || id:enigma3-withglobal-parsopercularis-thickavg	MR Egger	6	-0.03113815	0.047006014	0.543915855	-0.123269937	0.060993638	0.969341649	0.884024999	1.062892152	wTHICK_Mean_parsopercularis_thickavg__id_enigma3-withglobal-parsopercularis-thickavg
enigma3-withglobal-parsopercularis-thickavg	79ZKtv	cognitive abilities	wTHICK_Mean_parsopercularis_thickavg || id:enigma3-withglobal-parsopercularis-thickavg	Weighted median	6	-0.006490796	0.011782236	0.581704427	-0.029583979	0.016602387	0.993530224	0.970849343	1.016740972	wTHICK_Mean_parsopercularis_thickavg__id_enigma3-withglobal-parsopercularis-thickavg
enigma3-withglobal-parsopercularis-thickavg	79ZKtv	cognitive abilities	wTHICK_Mean_parsopercularis_thickavg || id:enigma3-withglobal-parsopercularis-thickavg	Inverse variance weighted	6	0.004772738	0.013280875	0.719318858	-0.021257777	0.030803254	1.004784146	0.978966577	1.031282583	wTHICK_Mean_parsopercularis_thickavg__id_enigma3-withglobal-parsopercularis-thickavg
enigma3-withglobal-parsopercularis-thickavg	79ZKtv	cognitive abilities	wTHICK_Mean_parsopercularis_thickavg || id:enigma3-withglobal-parsopercularis-thickavg	Simple mode	6	-0.009634672	0.013860033	0.517941115	-0.036800336	0.017530992	0.990411593	0.963868566	1.017685562	wTHICK_Mean_parsopercularis_thickavg__id_enigma3-withglobal-parsopercularis-thickavg
enigma3-withglobal-parsopercularis-thickavg	79ZKtv	cognitive abilities	wTHICK_Mean_parsopercularis_thickavg || id:enigma3-withglobal-parsopercularis-thickavg	Weighted mode	6	-0.00834521	0.01155762	0.502608077	-0.030998145	0.014307725	0.991689515	0.969477372	1.01441057	wTHICK_Mean_parsopercularis_thickavg__id_enigma3-withglobal-parsopercularis-thickavg
enigma3-withglobal-nogc-parsorbitalis-thickavg	79ZKtv	cognitive abilities	wTHICK_Mean_parsorbitalis_thickavg || id:enigma3-withglobal-nogc-parsorbitalis-thickavg	MR Egger	4	-0.035093932	0.127506645	0.808965678	-0.285006956	0.214819092	0.965514719	0.752009023	1.239637616	wTHICK_Mean_parsorbitalis_thickavg__id_enigma3-withglobal-nogc-parsorbitalis-thickavg
enigma3-withglobal-nogc-parsorbitalis-thickavg	79ZKtv	cognitive abilities	wTHICK_Mean_parsorbitalis_thickavg || id:enigma3-withglobal-nogc-parsorbitalis-thickavg	Weighted median	4	0.02254572	0.015343106	0.141714412	-0.007526766	0.052618207	1.022801796	0.992501489	1.054027148	wTHICK_Mean_parsorbitalis_thickavg__id_enigma3-withglobal-nogc-parsorbitalis-thickavg
enigma3-withglobal-nogc-parsorbitalis-thickavg	79ZKtv	cognitive abilities	wTHICK_Mean_parsorbitalis_thickavg || id:enigma3-withglobal-nogc-parsorbitalis-thickavg	Inverse variance weighted	4	0.029196511	0.01153563	0.011374259	0.006586676	0.051806345	1.029626907	1.006608416	1.053171771	wTHICK_Mean_parsorbitalis_thickavg__id_enigma3-withglobal-nogc-parsorbitalis-thickavg
enigma3-withglobal-nogc-parsorbitalis-thickavg	79ZKtv	cognitive abilities	wTHICK_Mean_parsorbitalis_thickavg || id:enigma3-withglobal-nogc-parsorbitalis-thickavg	Simple mode	4	0.014738565	0.021534563	0.542845596	-0.027469178	0.056946308	1.014847713	0.972904669	1.058598971	wTHICK_Mean_parsorbitalis_thickavg__id_enigma3-withglobal-nogc-parsorbitalis-thickavg
enigma3-withglobal-nogc-parsorbitalis-thickavg	79ZKtv	cognitive abilities	wTHICK_Mean_parsorbitalis_thickavg || id:enigma3-withglobal-nogc-parsorbitalis-thickavg	Weighted mode	4	0.014520804	0.021511558	0.54802938	-0.02764185	0.056683458	1.014626743	0.97273669	1.058320755	wTHICK_Mean_parsorbitalis_thickavg__id_enigma3-withglobal-nogc-parsorbitalis-thickavg
enigma3-withglobal-parsorbitalis-thickavg	79ZKtv	cognitive abilities	wTHICK_Mean_parsorbitalis_thickavg || id:enigma3-withglobal-parsorbitalis-thickavg	MR Egger	4	-0.029814878	0.160925495	0.870103348	-0.345228848	0.285599093	0.970625201	0.708058297	1.330558918	wTHICK_Mean_parsorbitalis_thickavg__id_enigma3-withglobal-parsorbitalis-thickavg
enigma3-withglobal-parsorbitalis-thickavg	79ZKtv	cognitive abilities	wTHICK_Mean_parsorbitalis_thickavg || id:enigma3-withglobal-parsorbitalis-thickavg	Weighted median	4	0.023490574	0.015098468	0.119749723	-0.006102424	0.053083572	1.02376865	0.993916158	1.054517769	wTHICK_Mean_parsorbitalis_thickavg__id_enigma3-withglobal-parsorbitalis-thickavg
enigma3-withglobal-parsorbitalis-thickavg	79ZKtv	cognitive abilities	wTHICK_Mean_parsorbitalis_thickavg || id:enigma3-withglobal-parsorbitalis-thickavg	Inverse variance weighted	4	0.02982936	0.011701875	0.010799844	0.006893684	0.052765036	1.030278712	1.0069175	1.054181921	wTHICK_Mean_parsorbitalis_thickavg__id_enigma3-withglobal-parsorbitalis-thickavg
enigma3-withglobal-parsorbitalis-thickavg	79ZKtv	cognitive abilities	wTHICK_Mean_parsorbitalis_thickavg || id:enigma3-withglobal-parsorbitalis-thickavg	Simple mode	4	0.015610514	0.021215139	0.515150885	-0.025971159	0.057192186	1.015732994	0.974363191	1.058859289	wTHICK_Mean_parsorbitalis_thickavg__id_enigma3-withglobal-parsorbitalis-thickavg
enigma3-withglobal-parsorbitalis-thickavg	79ZKtv	cognitive abilities	wTHICK_Mean_parsorbitalis_thickavg || id:enigma3-withglobal-parsorbitalis-thickavg	Weighted mode	4	0.015392765	0.022923265	0.549989118	-0.029536833	0.060322364	1.015511844	0.970895116	1.062178899	wTHICK_Mean_parsorbitalis_thickavg__id_enigma3-withglobal-parsorbitalis-thickavg
enigma3-withglobal-nogc-parstriangularis-thickavg	79ZKtv	cognitive abilities	wTHICK_Mean_parstriangularis_thickavg || id:enigma3-withglobal-nogc-parstriangularis-thickavg	MR Egger	4	-0.098897917	0.083853012	0.35952443	-0.263249821	0.065453986	0.905835173	0.768549874	1.067643609	wTHICK_Mean_parstriangularis_thickavg__id_enigma3-withglobal-nogc-parstriangularis-thickavg
enigma3-withglobal-nogc-parstriangularis-thickavg	79ZKtv	cognitive abilities	wTHICK_Mean_parstriangularis_thickavg || id:enigma3-withglobal-nogc-parstriangularis-thickavg	Weighted median	4	-0.023667058	0.013840275	0.087263364	-0.050793998	0.003459881	0.97661081	0.95047445	1.003465873	wTHICK_Mean_parstriangularis_thickavg__id_enigma3-withglobal-nogc-parstriangularis-thickavg
enigma3-withglobal-nogc-parstriangularis-thickavg	79ZKtv	cognitive abilities	wTHICK_Mean_parstriangularis_thickavg || id:enigma3-withglobal-nogc-parstriangularis-thickavg	Inverse variance weighted	4	-0.017759761	0.011536298	0.123690091	-0.040370905	0.004851383	0.982397014	0.960433143	1.00486317	wTHICK_Mean_parstriangularis_thickavg__id_enigma3-withglobal-nogc-parstriangularis-thickavg
enigma3-withglobal-nogc-parstriangularis-thickavg	79ZKtv	cognitive abilities	wTHICK_Mean_parstriangularis_thickavg || id:enigma3-withglobal-nogc-parstriangularis-thickavg	Simple mode	4	-0.029365986	0.019657706	0.232061322	-0.067895089	0.009163118	0.971061005	0.934358493	1.009205228	wTHICK_Mean_parstriangularis_thickavg__id_enigma3-withglobal-nogc-parstriangularis-thickavg
enigma3-withglobal-nogc-parstriangularis-thickavg	79ZKtv	cognitive abilities	wTHICK_Mean_parstriangularis_thickavg || id:enigma3-withglobal-nogc-parstriangularis-thickavg	Weighted mode	4	-0.029569043	0.02049155	0.244723681	-0.069732482	0.010594395	0.970863844	0.932643286	1.010650714	wTHICK_Mean_parstriangularis_thickavg__id_enigma3-withglobal-nogc-parstriangularis-thickavg
enigma3-withglobal-parstriangularis-thickavg	79ZKtv	cognitive abilities	wTHICK_Mean_parstriangularis_thickavg || id:enigma3-withglobal-parstriangularis-thickavg	MR Egger	3	-0.05859653	0.086727482	0.621727531	-0.228582394	0.111389334	0.9430872	0.795660737	1.117830032	wTHICK_Mean_parstriangularis_thickavg__id_enigma3-withglobal-parstriangularis-thickavg
enigma3-withglobal-parstriangularis-thickavg	79ZKtv	cognitive abilities	wTHICK_Mean_parstriangularis_thickavg || id:enigma3-withglobal-parstriangularis-thickavg	Weighted median	3	-0.032652508	0.018792333	0.082291172	-0.069485482	0.004180465	0.96787483	0.932873677	1.004189215	wTHICK_Mean_parstriangularis_thickavg__id_enigma3-withglobal-parstriangularis-thickavg
enigma3-withglobal-parstriangularis-thickavg	79ZKtv	cognitive abilities	wTHICK_Mean_parstriangularis_thickavg || id:enigma3-withglobal-parstriangularis-thickavg	Inverse variance weighted	3	-0.030504718	0.014869213	0.040214829	-0.059648375	-0.00136106	0.969955856	0.94209574	0.998639865	wTHICK_Mean_parstriangularis_thickavg__id_enigma3-withglobal-parstriangularis-thickavg
enigma3-withglobal-parstriangularis-thickavg	79ZKtv	cognitive abilities	wTHICK_Mean_parstriangularis_thickavg || id:enigma3-withglobal-parstriangularis-thickavg	Simple mode	3	-0.035268368	0.021932121	0.249081022	-0.078255324	0.007718589	0.965346314	0.924728291	1.007748454	wTHICK_Mean_parstriangularis_thickavg__id_enigma3-withglobal-parstriangularis-thickavg
enigma3-withglobal-parstriangularis-thickavg	79ZKtv	cognitive abilities	wTHICK_Mean_parstriangularis_thickavg || id:enigma3-withglobal-parstriangularis-thickavg	Weighted mode	3	-0.035421117	0.023275034	0.267462633	-0.081040184	0.010197951	0.965198869	0.922156635	1.010250127	wTHICK_Mean_parstriangularis_thickavg__id_enigma3-withglobal-parstriangularis-thickavg
enigma3-withglobal-nogc-postcentral-thickavg	79ZKtv	cognitive abilities	wTHICK_Mean_postcentral_thickavg || id:enigma3-withglobal-nogc-postcentral-thickavg	MR Egger	7	0.034356605	0.037877505	0.405973321	-0.039883305	0.108596515	1.03495361	0.960901565	1.11471249	wTHICK_Mean_postcentral_thickavg__id_enigma3-withglobal-nogc-postcentral-thickavg
enigma3-withglobal-nogc-postcentral-thickavg	79ZKtv	cognitive abilities	wTHICK_Mean_postcentral_thickavg || id:enigma3-withglobal-nogc-postcentral-thickavg	Weighted median	7	0.008834758	0.011325839	0.435359473	-0.013363885	0.031033402	1.0088739	0.986725015	1.031519958	wTHICK_Mean_postcentral_thickavg__id_enigma3-withglobal-nogc-postcentral-thickavg
enigma3-withglobal-nogc-postcentral-thickavg	79ZKtv	cognitive abilities	wTHICK_Mean_postcentral_thickavg || id:enigma3-withglobal-nogc-postcentral-thickavg	Inverse variance weighted	7	-0.002493658	0.011181121	0.823516826	-0.024408655	0.019421338	0.997509448	0.975886827	1.019611159	wTHICK_Mean_postcentral_thickavg__id_enigma3-withglobal-nogc-postcentral-thickavg
enigma3-withglobal-nogc-postcentral-thickavg	79ZKtv	cognitive abilities	wTHICK_Mean_postcentral_thickavg || id:enigma3-withglobal-nogc-postcentral-thickavg	Simple mode	7	0.010193881	0.015395991	0.532490538	-0.019982261	0.040370023	1.010246015	0.980216061	1.041195969	wTHICK_Mean_postcentral_thickavg__id_enigma3-withglobal-nogc-postcentral-thickavg
enigma3-withglobal-nogc-postcentral-thickavg	79ZKtv	cognitive abilities	wTHICK_Mean_postcentral_thickavg || id:enigma3-withglobal-nogc-postcentral-thickavg	Weighted mode	7	0.008789459	0.015280644	0.58606209	-0.021160603	0.038739522	1.0088282	0.979061711	1.039499681	wTHICK_Mean_postcentral_thickavg__id_enigma3-withglobal-nogc-postcentral-thickavg
enigma3-withglobal-postcentral-thickavg	79ZKtv	cognitive abilities	wTHICK_Mean_postcentral_thickavg || id:enigma3-withglobal-postcentral-thickavg	MR Egger	5	0.008581665	0.009271995	0.422947805	-0.009591445	0.026754775	1.008618593	0.990454407	1.027115898	wTHICK_Mean_postcentral_thickavg__id_enigma3-withglobal-postcentral-thickavg
enigma3-withglobal-postcentral-thickavg	79ZKtv	cognitive abilities	wTHICK_Mean_postcentral_thickavg || id:enigma3-withglobal-postcentral-thickavg	Weighted median	5	0.003337442	0.005315964	0.53012514	-0.007081848	0.013756732	1.003343018	0.992943169	1.013851791	wTHICK_Mean_postcentral_thickavg__id_enigma3-withglobal-postcentral-thickavg
enigma3-withglobal-postcentral-thickavg	79ZKtv	cognitive abilities	wTHICK_Mean_postcentral_thickavg || id:enigma3-withglobal-postcentral-thickavg	Inverse variance weighted	5	-0.000669103	0.007511552	0.929021118	-0.015391744	0.014053539	0.999331121	0.984726103	1.014152754	wTHICK_Mean_postcentral_thickavg__id_enigma3-withglobal-postcentral-thickavg
enigma3-withglobal-postcentral-thickavg	79ZKtv	cognitive abilities	wTHICK_Mean_postcentral_thickavg || id:enigma3-withglobal-postcentral-thickavg	Simple mode	5	0.008660692	0.01136955	0.488650785	-0.013623626	0.03094501	1.008698305	0.986468756	1.031428785	wTHICK_Mean_postcentral_thickavg__id_enigma3-withglobal-postcentral-thickavg
enigma3-withglobal-postcentral-thickavg	79ZKtv	cognitive abilities	wTHICK_Mean_postcentral_thickavg || id:enigma3-withglobal-postcentral-thickavg	Weighted mode	5	0.003899267	0.005700257	0.531516213	-0.007273238	0.015071771	1.003906879	0.992753148	1.015185923	wTHICK_Mean_postcentral_thickavg__id_enigma3-withglobal-postcentral-thickavg
enigma3-withglobal-nogc-posteriorcingulate-thickavg	79ZKtv	cognitive abilities	wTHICK_Mean_posteriorcingulate_thickavg || id:enigma3-withglobal-nogc-posteriorcingulate-thickavg	MR Egger	7	0.04746504	0.069954718	0.527574602	-0.089646208	0.184576288	1.048609541	0.914254584	1.20270873	wTHICK_Mean_posteriorcingulate_thickavg__id_enigma3-withglobal-nogc-posteriorcingulate-thickavg
enigma3-withglobal-nogc-posteriorcingulate-thickavg	79ZKtv	cognitive abilities	wTHICK_Mean_posteriorcingulate_thickavg || id:enigma3-withglobal-nogc-posteriorcingulate-thickavg	Weighted median	7	0.046050728	0.011508509	6.30E-05	0.023494049	0.068607406	1.047127528	1.023772208	1.071015652	wTHICK_Mean_posteriorcingulate_thickavg__id_enigma3-withglobal-nogc-posteriorcingulate-thickavg
enigma3-withglobal-nogc-posteriorcingulate-thickavg	79ZKtv	cognitive abilities	wTHICK_Mean_posteriorcingulate_thickavg || id:enigma3-withglobal-nogc-posteriorcingulate-thickavg	Inverse variance weighted	7	0.041395346	0.012688315	0.001104428	0.016526248	0.066264443	1.042264079	1.016663562	1.068509239	wTHICK_Mean_posteriorcingulate_thickavg__id_enigma3-withglobal-nogc-posteriorcingulate-thickavg
enigma3-withglobal-nogc-posteriorcingulate-thickavg	79ZKtv	cognitive abilities	wTHICK_Mean_posteriorcingulate_thickavg || id:enigma3-withglobal-nogc-posteriorcingulate-thickavg	Simple mode	7	0.044703002	0.015452515	0.02758792	0.014416073	0.074989931	1.045717238	1.014520485	1.077873298	wTHICK_Mean_posteriorcingulate_thickavg__id_enigma3-withglobal-nogc-posteriorcingulate-thickavg
enigma3-withglobal-nogc-posteriorcingulate-thickavg	79ZKtv	cognitive abilities	wTHICK_Mean_posteriorcingulate_thickavg || id:enigma3-withglobal-nogc-posteriorcingulate-thickavg	Weighted mode	7	0.044326062	0.013818836	0.018421381	0.017241143	0.071410981	1.045323139	1.01739063	1.074022538	wTHICK_Mean_posteriorcingulate_thickavg__id_enigma3-withglobal-nogc-posteriorcingulate-thickavg
enigma3-withglobal-posteriorcingulate-thickavg	79ZKtv	cognitive abilities	wTHICK_Mean_posteriorcingulate_thickavg || id:enigma3-withglobal-posteriorcingulate-thickavg	MR Egger	9	0.080261588	0.072611781	0.305544638	-0.062057501	0.222580678	1.08357048	0.939828844	1.249296607	wTHICK_Mean_posteriorcingulate_thickavg__id_enigma3-withglobal-posteriorcingulate-thickavg
enigma3-withglobal-posteriorcingulate-thickavg	79ZKtv	cognitive abilities	wTHICK_Mean_posteriorcingulate_thickavg || id:enigma3-withglobal-posteriorcingulate-thickavg	Weighted median	9	0.035309375	0.011740267	0.002633677	0.012298451	0.058320299	1.035940153	1.012374388	1.060054476	wTHICK_Mean_posteriorcingulate_thickavg__id_enigma3-withglobal-posteriorcingulate-thickavg
enigma3-withglobal-posteriorcingulate-thickavg	79ZKtv	cognitive abilities	wTHICK_Mean_posteriorcingulate_thickavg || id:enigma3-withglobal-posteriorcingulate-thickavg	Inverse variance weighted	9	0.030096156	0.012994706	0.020556513	0.004626533	0.055565779	1.030553623	1.004637252	1.057138552	wTHICK_Mean_posteriorcingulate_thickavg__id_enigma3-withglobal-posteriorcingulate-thickavg
enigma3-withglobal-posteriorcingulate-thickavg	79ZKtv	cognitive abilities	wTHICK_Mean_posteriorcingulate_thickavg || id:enigma3-withglobal-posteriorcingulate-thickavg	Simple mode	9	0.046910889	0.019191581	0.040290379	0.00929539	0.084526387	1.048028614	1.009338727	1.088201559	wTHICK_Mean_posteriorcingulate_thickavg__id_enigma3-withglobal-posteriorcingulate-thickavg
enigma3-withglobal-posteriorcingulate-thickavg	79ZKtv	cognitive abilities	wTHICK_Mean_posteriorcingulate_thickavg || id:enigma3-withglobal-posteriorcingulate-thickavg	Weighted mode	9	0.044899228	0.015384964	0.019339094	0.014744698	0.075053758	1.045922455	1.014853938	1.077942097	wTHICK_Mean_posteriorcingulate_thickavg__id_enigma3-withglobal-posteriorcingulate-thickavg
enigma3-withglobal-nogc-precentral-thickavg	79ZKtv	cognitive abilities	wTHICK_Mean_precentral_thickavg || id:enigma3-withglobal-nogc-precentral-thickavg	MR Egger	3	-0.074101181	0.110724768	0.624534143	-0.291121727	0.142919364	0.928577734	0.747424691	1.153636773	wTHICK_Mean_precentral_thickavg__id_enigma3-withglobal-nogc-precentral-thickavg
enigma3-withglobal-nogc-precentral-thickavg	79ZKtv	cognitive abilities	wTHICK_Mean_precentral_thickavg || id:enigma3-withglobal-nogc-precentral-thickavg	Weighted median	3	-0.007350836	0.017651234	0.67708161	-0.041947255	0.027245583	0.992676116	0.958920358	1.027620138	wTHICK_Mean_precentral_thickavg__id_enigma3-withglobal-nogc-precentral-thickavg
enigma3-withglobal-nogc-precentral-thickavg	79ZKtv	cognitive abilities	wTHICK_Mean_precentral_thickavg || id:enigma3-withglobal-nogc-precentral-thickavg	Inverse variance weighted	3	-0.00132828	0.019050786	0.944414057	-0.038667821	0.036011261	0.998672602	0.962070236	1.03666752	wTHICK_Mean_precentral_thickavg__id_enigma3-withglobal-nogc-precentral-thickavg
enigma3-withglobal-nogc-precentral-thickavg	79ZKtv	cognitive abilities	wTHICK_Mean_precentral_thickavg || id:enigma3-withglobal-nogc-precentral-thickavg	Simple mode	3	-0.013200534	0.023044798	0.62458156	-0.058368337	0.031967269	0.986886211	0.94330243	1.032483711	wTHICK_Mean_precentral_thickavg__id_enigma3-withglobal-nogc-precentral-thickavg
enigma3-withglobal-nogc-precentral-thickavg	79ZKtv	cognitive abilities	wTHICK_Mean_precentral_thickavg || id:enigma3-withglobal-nogc-precentral-thickavg	Weighted mode	3	-0.012348761	0.020384461	0.60624472	-0.052302304	0.027604783	0.987727172	0.949041925	1.027989325	wTHICK_Mean_precentral_thickavg__id_enigma3-withglobal-nogc-precentral-thickavg
enigma3-withglobal-precentral-thickavg	79ZKtv	cognitive abilities	wTHICK_Mean_precentral_thickavg || id:enigma3-withglobal-precentral-thickavg	MR Egger	3	-0.078799849	0.113681503	0.614130213	-0.301615595	0.144015896	0.92422489	0.739622325	1.154902467	wTHICK_Mean_precentral_thickavg__id_enigma3-withglobal-precentral-thickavg
enigma3-withglobal-precentral-thickavg	79ZKtv	cognitive abilities	wTHICK_Mean_precentral_thickavg || id:enigma3-withglobal-precentral-thickavg	Weighted median	3	-0.007458367	0.017344259	0.667181581	-0.041453115	0.026536381	0.992569378	0.959394316	1.026891606	wTHICK_Mean_precentral_thickavg__id_enigma3-withglobal-precentral-thickavg
enigma3-withglobal-precentral-thickavg	79ZKtv	cognitive abilities	wTHICK_Mean_precentral_thickavg || id:enigma3-withglobal-precentral-thickavg	Inverse variance weighted	3	-0.001309814	0.019159643	0.945496525	-0.038862714	0.036243085	0.998691043	0.961882753	1.036907873	wTHICK_Mean_precentral_thickavg__id_enigma3-withglobal-precentral-thickavg
enigma3-withglobal-precentral-thickavg	79ZKtv	cognitive abilities	wTHICK_Mean_precentral_thickavg || id:enigma3-withglobal-precentral-thickavg	Simple mode	3	-0.013203249	0.022478351	0.616430597	-0.057260817	0.030854318	0.986883531	0.944347736	1.031335246	wTHICK_Mean_precentral_thickavg__id_enigma3-withglobal-precentral-thickavg
enigma3-withglobal-precentral-thickavg	79ZKtv	cognitive abilities	wTHICK_Mean_precentral_thickavg || id:enigma3-withglobal-precentral-thickavg	Weighted mode	3	-0.012777294	0.022414945	0.626151723	-0.056710587	0.031155999	0.987303989	0.944867487	1.031646427	wTHICK_Mean_precentral_thickavg__id_enigma3-withglobal-precentral-thickavg
enigma3-withglobal-nogc-precuneus-thickavg	79ZKtv	cognitive abilities	wTHICK_Mean_precuneus_thickavg || id:enigma3-withglobal-nogc-precuneus-thickavg	MR Egger	4	-0.051664174	0.081639104	0.591547013	-0.211676818	0.108348469	0.94964773	0.809226183	1.114436024	wTHICK_Mean_precuneus_thickavg__id_enigma3-withglobal-nogc-precuneus-thickavg
enigma3-withglobal-nogc-precuneus-thickavg	79ZKtv	cognitive abilities	wTHICK_Mean_precuneus_thickavg || id:enigma3-withglobal-nogc-precuneus-thickavg	Weighted median	4	0.012909909	0.01442822	0.370911111	-0.015369401	0.04118922	1.012993602	0.984748106	1.042049263	wTHICK_Mean_precuneus_thickavg__id_enigma3-withglobal-nogc-precuneus-thickavg
enigma3-withglobal-nogc-precuneus-thickavg	79ZKtv	cognitive abilities	wTHICK_Mean_precuneus_thickavg || id:enigma3-withglobal-nogc-precuneus-thickavg	Inverse variance weighted	4	0.013119698	0.012499025	0.293875519	-0.011378392	0.037617788	1.013206139	0.988686098	1.038334293	wTHICK_Mean_precuneus_thickavg__id_enigma3-withglobal-nogc-precuneus-thickavg
enigma3-withglobal-nogc-precuneus-thickavg	79ZKtv	cognitive abilities	wTHICK_Mean_precuneus_thickavg || id:enigma3-withglobal-nogc-precuneus-thickavg	Simple mode	4	0.00419689	0.018638016	0.836306978	-0.032333621	0.040727402	1.00420571	0.968183522	1.041568137	wTHICK_Mean_precuneus_thickavg__id_enigma3-withglobal-nogc-precuneus-thickavg
enigma3-withglobal-nogc-precuneus-thickavg	79ZKtv	cognitive abilities	wTHICK_Mean_precuneus_thickavg || id:enigma3-withglobal-nogc-precuneus-thickavg	Weighted mode	4	0.018868209	0.018534928	0.38363368	-0.01746025	0.055196667	1.019047338	0.982691297	1.056748422	wTHICK_Mean_precuneus_thickavg__id_enigma3-withglobal-nogc-precuneus-thickavg
enigma3-withglobal-precuneus-thickavg	79ZKtv	cognitive abilities	wTHICK_Mean_precuneus_thickavg || id:enigma3-withglobal-precuneus-thickavg	MR Egger	4	-0.051650039	0.081614352	0.591536944	-0.211614168	0.108314091	0.949661153	0.809276882	1.114397713	wTHICK_Mean_precuneus_thickavg__id_enigma3-withglobal-precuneus-thickavg
enigma3-withglobal-precuneus-thickavg	79ZKtv	cognitive abilities	wTHICK_Mean_precuneus_thickavg || id:enigma3-withglobal-precuneus-thickavg	Weighted median	4	0.012907495	0.014605777	0.376844517	-0.015719828	0.041534817	1.012991156	0.984403084	1.042409455	wTHICK_Mean_precuneus_thickavg__id_enigma3-withglobal-precuneus-thickavg
enigma3-withglobal-precuneus-thickavg	79ZKtv	cognitive abilities	wTHICK_Mean_precuneus_thickavg || id:enigma3-withglobal-precuneus-thickavg	Inverse variance weighted	4	0.013119726	0.012499604	0.293896841	-0.011379497	0.037618949	1.013206167	0.988685004	1.038335499	wTHICK_Mean_precuneus_thickavg__id_enigma3-withglobal-precuneus-thickavg
enigma3-withglobal-precuneus-thickavg	79ZKtv	cognitive abilities	wTHICK_Mean_precuneus_thickavg || id:enigma3-withglobal-precuneus-thickavg	Simple mode	4	0.0041976	0.019893408	0.846403884	-0.03479348	0.04318868	1.004206423	0.965804854	1.044134884	wTHICK_Mean_precuneus_thickavg__id_enigma3-withglobal-precuneus-thickavg
enigma3-withglobal-precuneus-thickavg	79ZKtv	cognitive abilities	wTHICK_Mean_precuneus_thickavg || id:enigma3-withglobal-precuneus-thickavg	Weighted mode	4	0.018870971	0.01999483	0.414902842	-0.020318896	0.058060838	1.019050154	0.979886142	1.059779469	wTHICK_Mean_precuneus_thickavg__id_enigma3-withglobal-precuneus-thickavg
enigma3-withglobal-nogc-superiorfrontal-thickavg	79ZKtv	cognitive abilities	wTHICK_Mean_superiorfrontal_thickavg || id:enigma3-withglobal-nogc-superiorfrontal-thickavg	MR Egger	3	0.150392728	0.200063582	0.589632363	-0.241731893	0.542517349	1.162290617	0.785266685	1.720332092	wTHICK_Mean_superiorfrontal_thickavg__id_enigma3-withglobal-nogc-superiorfrontal-thickavg
enigma3-withglobal-nogc-superiorfrontal-thickavg	79ZKtv	cognitive abilities	wTHICK_Mean_superiorfrontal_thickavg || id:enigma3-withglobal-nogc-superiorfrontal-thickavg	Weighted median	3	5.97E-05	0.019744946	0.997587111	-0.038640383	0.038759805	1.000059713	0.962096633	1.039520766	wTHICK_Mean_superiorfrontal_thickavg__id_enigma3-withglobal-nogc-superiorfrontal-thickavg
enigma3-withglobal-nogc-superiorfrontal-thickavg	79ZKtv	cognitive abilities	wTHICK_Mean_superiorfrontal_thickavg || id:enigma3-withglobal-nogc-superiorfrontal-thickavg	Inverse variance weighted	3	0.002587391	0.02088142	0.901387514	-0.038340193	0.043514975	1.002590741	0.962385489	1.044475635	wTHICK_Mean_superiorfrontal_thickavg__id_enigma3-withglobal-nogc-superiorfrontal-thickavg
enigma3-withglobal-nogc-superiorfrontal-thickavg	79ZKtv	cognitive abilities	wTHICK_Mean_superiorfrontal_thickavg || id:enigma3-withglobal-nogc-superiorfrontal-thickavg	Simple mode	3	-0.010705501	0.026658398	0.726838982	-0.062955962	0.041544959	0.989351599	0.938984824	1.042420027	wTHICK_Mean_superiorfrontal_thickavg__id_enigma3-withglobal-nogc-superiorfrontal-thickavg
enigma3-withglobal-nogc-superiorfrontal-thickavg	79ZKtv	cognitive abilities	wTHICK_Mean_superiorfrontal_thickavg || id:enigma3-withglobal-nogc-superiorfrontal-thickavg	Weighted mode	3	-0.005810876	0.026101167	0.844492628	-0.056969164	0.045347412	0.994205974	0.944623197	1.046391325	wTHICK_Mean_superiorfrontal_thickavg__id_enigma3-withglobal-nogc-superiorfrontal-thickavg
enigma3-withglobal-superiorfrontal-thickavg	79ZKtv	cognitive abilities	wTHICK_Mean_superiorfrontal_thickavg || id:enigma3-withglobal-superiorfrontal-thickavg	MR Egger	3	0.150414766	0.200133934	0.589695064	-0.241847745	0.542677277	1.162316232	0.785175715	1.720607244	wTHICK_Mean_superiorfrontal_thickavg__id_enigma3-withglobal-superiorfrontal-thickavg
enigma3-withglobal-superiorfrontal-thickavg	79ZKtv	cognitive abilities	wTHICK_Mean_superiorfrontal_thickavg || id:enigma3-withglobal-superiorfrontal-thickavg	Weighted median	3	5.69E-05	0.019600318	0.997684228	-0.038359735	0.03847351	1.000056889	0.962366682	1.039223199	wTHICK_Mean_superiorfrontal_thickavg__id_enigma3-withglobal-superiorfrontal-thickavg
enigma3-withglobal-superiorfrontal-thickavg	79ZKtv	cognitive abilities	wTHICK_Mean_superiorfrontal_thickavg || id:enigma3-withglobal-superiorfrontal-thickavg	Inverse variance weighted	3	0.002586415	0.02088096	0.901422349	-0.038340267	0.043513098	1.002589763	0.962385417	1.044473674	wTHICK_Mean_superiorfrontal_thickavg__id_enigma3-withglobal-superiorfrontal-thickavg
enigma3-withglobal-superiorfrontal-thickavg	79ZKtv	cognitive abilities	wTHICK_Mean_superiorfrontal_thickavg || id:enigma3-withglobal-superiorfrontal-thickavg	Simple mode	3	-0.010703616	0.026626317	0.726579007	-0.062891197	0.041483965	0.989353464	0.939045639	1.042356447	wTHICK_Mean_superiorfrontal_thickavg__id_enigma3-withglobal-superiorfrontal-thickavg
enigma3-withglobal-superiorfrontal-thickavg	79ZKtv	cognitive abilities	wTHICK_Mean_superiorfrontal_thickavg || id:enigma3-withglobal-superiorfrontal-thickavg	Weighted mode	3	-0.005809178	0.025958965	0.843706109	-0.056688749	0.045070394	0.994207663	0.944888121	1.046101496	wTHICK_Mean_superiorfrontal_thickavg__id_enigma3-withglobal-superiorfrontal-thickavg
enigma3-withglobal-nogc-superiorparietal-thickavg	79ZKtv	cognitive abilities	wTHICK_Mean_superiorparietal_thickavg || id:enigma3-withglobal-nogc-superiorparietal-thickavg	MR Egger	5	0.445631933	0.448756866	0.393891653	-0.433931525	1.325195391	1.561476633	0.647956623	3.762920526	wTHICK_Mean_superiorparietal_thickavg__id_enigma3-withglobal-nogc-superiorparietal-thickavg
enigma3-withglobal-nogc-superiorparietal-thickavg	79ZKtv	cognitive abilities	wTHICK_Mean_superiorparietal_thickavg || id:enigma3-withglobal-nogc-superiorparietal-thickavg	Weighted median	5	-0.014032614	0.018965664	0.459363265	-0.051205316	0.023140088	0.986065384	0.950083584	1.023409897	wTHICK_Mean_superiorparietal_thickavg__id_enigma3-withglobal-nogc-superiorparietal-thickavg
enigma3-withglobal-nogc-superiorparietal-thickavg	79ZKtv	cognitive abilities	wTHICK_Mean_superiorparietal_thickavg || id:enigma3-withglobal-nogc-superiorparietal-thickavg	Inverse variance weighted	5	-0.00959172	0.030212371	0.750882022	-0.068807967	0.049624528	0.990454134	0.933505926	1.050876448	wTHICK_Mean_superiorparietal_thickavg__id_enigma3-withglobal-nogc-superiorparietal-thickavg
enigma3-withglobal-nogc-superiorparietal-thickavg	79ZKtv	cognitive abilities	wTHICK_Mean_superiorparietal_thickavg || id:enigma3-withglobal-nogc-superiorparietal-thickavg	Simple mode	5	-0.015853668	0.034731674	0.671744613	-0.083927748	0.052220413	0.98427134	0.919497689	1.053607945	wTHICK_Mean_superiorparietal_thickavg__id_enigma3-withglobal-nogc-superiorparietal-thickavg
enigma3-withglobal-nogc-superiorparietal-thickavg	79ZKtv	cognitive abilities	wTHICK_Mean_superiorparietal_thickavg || id:enigma3-withglobal-nogc-superiorparietal-thickavg	Weighted mode	5	-0.014062583	0.021562986	0.549873892	-0.056326036	0.02820087	0.986035833	0.945230906	1.028602279	wTHICK_Mean_superiorparietal_thickavg__id_enigma3-withglobal-nogc-superiorparietal-thickavg
enigma3-withglobal-superiorparietal-thickavg	79ZKtv	cognitive abilities	wTHICK_Mean_superiorparietal_thickavg || id:enigma3-withglobal-superiorparietal-thickavg	MR Egger	3	0.10903019	0.247384659	0.735726727	-0.375843742	0.593904121	1.115196017	0.686709628	1.811045171	wTHICK_Mean_superiorparietal_thickavg__id_enigma3-withglobal-superiorparietal-thickavg
enigma3-withglobal-superiorparietal-thickavg	79ZKtv	cognitive abilities	wTHICK_Mean_superiorparietal_thickavg || id:enigma3-withglobal-superiorparietal-thickavg	Weighted median	3	-0.041675739	0.019906805	0.036300765	-0.080693077	-0.002658402	0.959180755	0.922476778	0.997345128	wTHICK_Mean_superiorparietal_thickavg__id_enigma3-withglobal-superiorparietal-thickavg
enigma3-withglobal-superiorparietal-thickavg	79ZKtv	cognitive abilities	wTHICK_Mean_superiorparietal_thickavg || id:enigma3-withglobal-superiorparietal-thickavg	Inverse variance weighted	3	-0.058552621	0.019208306	0.002301424	-0.096200901	-0.02090434	0.943128611	0.908281523	0.979312641	wTHICK_Mean_superiorparietal_thickavg__id_enigma3-withglobal-superiorparietal-thickavg
enigma3-withglobal-superiorparietal-thickavg	79ZKtv	cognitive abilities	wTHICK_Mean_superiorparietal_thickavg || id:enigma3-withglobal-superiorparietal-thickavg	Simple mode	3	-0.040216511	0.022189481	0.211609758	-0.083707893	0.003274872	0.96058144	0.919699868	1.00328024	wTHICK_Mean_superiorparietal_thickavg__id_enigma3-withglobal-superiorparietal-thickavg
enigma3-withglobal-superiorparietal-thickavg	79ZKtv	cognitive abilities	wTHICK_Mean_superiorparietal_thickavg || id:enigma3-withglobal-superiorparietal-thickavg	Weighted mode	3	-0.040392511	0.021923539	0.206744388	-0.083362647	0.002577626	0.960412393	0.920017445	1.002580951	wTHICK_Mean_superiorparietal_thickavg__id_enigma3-withglobal-superiorparietal-thickavg
enigma3-withglobal-nogc-superiortemporal-thickavg	79ZKtv	cognitive abilities	wTHICK_Mean_superiortemporal_thickavg || id:enigma3-withglobal-nogc-superiortemporal-thickavg	MR Egger	4	-0.19635682	0.071504655	0.110968936	-0.336505944	-0.056207696	0.821718977	0.714261638	0.945342772	wTHICK_Mean_superiortemporal_thickavg__id_enigma3-withglobal-nogc-superiortemporal-thickavg
enigma3-withglobal-nogc-superiortemporal-thickavg	79ZKtv	cognitive abilities	wTHICK_Mean_superiortemporal_thickavg || id:enigma3-withglobal-nogc-superiortemporal-thickavg	Weighted median	4	-0.048805033	0.015961345	0.002230414	-0.080089269	-0.017520797	0.952366792	0.923033944	0.9826318	wTHICK_Mean_superiortemporal_thickavg__id_enigma3-withglobal-nogc-superiortemporal-thickavg
enigma3-withglobal-nogc-superiortemporal-thickavg	79ZKtv	cognitive abilities	wTHICK_Mean_superiortemporal_thickavg || id:enigma3-withglobal-nogc-superiortemporal-thickavg	Inverse variance weighted	4	-0.065298854	0.024009995	0.006535046	-0.112358444	-0.018239264	0.936787459	0.89372385	0.981926065	wTHICK_Mean_superiortemporal_thickavg__id_enigma3-withglobal-nogc-superiortemporal-thickavg
enigma3-withglobal-nogc-superiortemporal-thickavg	79ZKtv	cognitive abilities	wTHICK_Mean_superiortemporal_thickavg || id:enigma3-withglobal-nogc-superiortemporal-thickavg	Simple mode	4	-0.046650788	0.02624989	0.173608755	-0.098100571	0.004798996	0.954420635	0.906557725	1.004810529	wTHICK_Mean_superiortemporal_thickavg__id_enigma3-withglobal-nogc-superiortemporal-thickavg
enigma3-withglobal-nogc-superiortemporal-thickavg	79ZKtv	cognitive abilities	wTHICK_Mean_superiortemporal_thickavg || id:enigma3-withglobal-nogc-superiortemporal-thickavg	Weighted mode	4	-0.045485515	0.022075153	0.131434832	-0.088752815	-0.002218215	0.955533443	0.915071737	0.997784244	wTHICK_Mean_superiortemporal_thickavg__id_enigma3-withglobal-nogc-superiortemporal-thickavg
enigma3-withglobal-nogc-supramarginal-thickavg	79ZKtv	cognitive abilities	wTHICK_Mean_supramarginal_thickavg || id:enigma3-withglobal-nogc-supramarginal-thickavg	MR Egger	6	-0.02487025	0.139243939	0.866925989	-0.297788372	0.248047871	0.975436466	0.742458448	1.281521278	wTHICK_Mean_supramarginal_thickavg__id_enigma3-withglobal-nogc-supramarginal-thickavg
enigma3-withglobal-nogc-supramarginal-thickavg	79ZKtv	cognitive abilities	wTHICK_Mean_supramarginal_thickavg || id:enigma3-withglobal-nogc-supramarginal-thickavg	Weighted median	6	-0.018387321	0.013518158	0.173768463	-0.044882911	0.008108269	0.981780694	0.956109425	1.00814123	wTHICK_Mean_supramarginal_thickavg__id_enigma3-withglobal-nogc-supramarginal-thickavg
enigma3-withglobal-nogc-supramarginal-thickavg	79ZKtv	cognitive abilities	wTHICK_Mean_supramarginal_thickavg || id:enigma3-withglobal-nogc-supramarginal-thickavg	Inverse variance weighted	6	-0.020180723	0.014689735	0.169504522	-0.048972603	0.008611158	0.980021545	0.952207217	1.00864834	wTHICK_Mean_supramarginal_thickavg__id_enigma3-withglobal-nogc-supramarginal-thickavg
enigma3-withglobal-nogc-supramarginal-thickavg	79ZKtv	cognitive abilities	wTHICK_Mean_supramarginal_thickavg || id:enigma3-withglobal-nogc-supramarginal-thickavg	Simple mode	6	-0.022492566	0.02275923	0.368395538	-0.067100657	0.022115526	0.977758506	0.935101072	1.022361887	wTHICK_Mean_supramarginal_thickavg__id_enigma3-withglobal-nogc-supramarginal-thickavg
enigma3-withglobal-nogc-supramarginal-thickavg	79ZKtv	cognitive abilities	wTHICK_Mean_supramarginal_thickavg || id:enigma3-withglobal-nogc-supramarginal-thickavg	Weighted mode	6	-0.01940402	0.020421132	0.385648374	-0.059429439	0.0206214	0.980783027	0.942302021	1.02083549	wTHICK_Mean_supramarginal_thickavg__id_enigma3-withglobal-nogc-supramarginal-thickavg
enigma3-withglobal-supramarginal-thickavg	79ZKtv	cognitive abilities	wTHICK_Mean_supramarginal_thickavg || id:enigma3-withglobal-supramarginal-thickavg	MR Egger	4	-0.080028495	0.253571529	0.782191315	-0.577028692	0.416971702	0.923090042	0.561564471	1.517359573	wTHICK_Mean_supramarginal_thickavg__id_enigma3-withglobal-supramarginal-thickavg
enigma3-withglobal-supramarginal-thickavg	79ZKtv	cognitive abilities	wTHICK_Mean_supramarginal_thickavg || id:enigma3-withglobal-supramarginal-thickavg	Weighted median	4	-0.004326394	0.014789862	0.769885789	-0.033314523	0.024661735	0.995682952	0.967234295	1.024968351	wTHICK_Mean_supramarginal_thickavg__id_enigma3-withglobal-supramarginal-thickavg
enigma3-withglobal-supramarginal-thickavg	79ZKtv	cognitive abilities	wTHICK_Mean_supramarginal_thickavg || id:enigma3-withglobal-supramarginal-thickavg	Inverse variance weighted	4	-0.004452268	0.012509679	0.721911043	-0.028971238	0.020066702	0.995557628	0.971444405	1.020269391	wTHICK_Mean_supramarginal_thickavg__id_enigma3-withglobal-supramarginal-thickavg
enigma3-withglobal-supramarginal-thickavg	79ZKtv	cognitive abilities	wTHICK_Mean_supramarginal_thickavg || id:enigma3-withglobal-supramarginal-thickavg	Simple mode	4	-0.015949893	0.020443621	0.492177279	-0.05601939	0.024119605	0.984176633	0.945520802	1.024412835	wTHICK_Mean_supramarginal_thickavg__id_enigma3-withglobal-supramarginal-thickavg
enigma3-withglobal-supramarginal-thickavg	79ZKtv	cognitive abilities	wTHICK_Mean_supramarginal_thickavg || id:enigma3-withglobal-supramarginal-thickavg	Weighted mode	4	0.003485923	0.019790677	0.871403305	-0.035303804	0.042275649	1.003492006	0.965312106	1.043181992	wTHICK_Mean_supramarginal_thickavg__id_enigma3-withglobal-supramarginal-thickavg
