# Supplementary material for: Multivariate genome-wide analysis reveals shared genetic architecture and brain structural correlates of human cognitive abilities
Source: Sci Rep. 2025 Nov 24;15:41596. doi: 10.1038/s41598-025-25509-z (PMC12644536; doi:10.1038/s41598-025-25509-z)
Supplement: Supplementary file 15 — Supplementary Information 15. [file 41598_2025_25509_MOESM15_ESM.csv]

id.exposure	id.outcome	outcome	exposure	method	nsnp	b	se	pval	lo_ci	up_ci	or	or_lci95	or_uci95	id
enigma3-withglobal-precentral-surfavg	79ZKtv	cognitive abilities	wSA_Mean_precentral_surfavg || id:enigma3-withglobal-precentral-surfavg	MR Egger	6	-0.007619294	0.0744659406256878	0.923427531491985	-0.153572538	0.138333949639011	0.992409659252016	0.857638550888567	1.14835898031438	wSA_Mean_precentral_surfavg__id_enigma3-withglobal-precentral-surfavg
enigma3-withglobal-precentral-surfavg	79ZKtv	cognitive abilities	wSA_Mean_precentral_surfavg || id:enigma3-withglobal-precentral-surfavg	Weighted median	6	-0.03961494	0.0125399520645937	0.00158258165189467	-0.064193246	-0.015036634	0.961159472189414	0.937823751498709	0.985075851942426	wSA_Mean_precentral_surfavg__id_enigma3-withglobal-precentral-surfavg
enigma3-withglobal-precentral-surfavg	79ZKtv	cognitive abilities	wSA_Mean_precentral_surfavg || id:enigma3-withglobal-precentral-surfavg	Inverse variance weighted	6	-0.042037501	0.0101303158495319	3.32950114732203e-05	-0.06189292	-0.022182082	0.95883382234766	0.939983534460973	0.978062131061718	wSA_Mean_precentral_surfavg__id_enigma3-withglobal-precentral-surfavg
enigma3-withglobal-precentral-surfavg	79ZKtv	cognitive abilities	wSA_Mean_precentral_surfavg || id:enigma3-withglobal-precentral-surfavg	Simple mode	6	-0.039666231	0.0194743903201708	0.0972594948458899	-0.077836036	-0.001496426	0.961110174851447	0.92511610024878	0.998504693577998	wSA_Mean_precentral_surfavg__id_enigma3-withglobal-precentral-surfavg
enigma3-withglobal-precentral-surfavg	79ZKtv	cognitive abilities	wSA_Mean_precentral_surfavg || id:enigma3-withglobal-precentral-surfavg	Weighted mode	6	-0.041023231	0.0192992734596769	0.0868829872621327	-0.078849807	-0.003196655	0.959806832089293	0.92417871889894	0.996808448503154	wSA_Mean_precentral_surfavg__id_enigma3-withglobal-precentral-surfavg
