# Supplementary material for: Multivariate genome-wide analysis reveals shared genetic architecture and brain structural correlates of human cognitive abilities
Source: Sci Rep. 2025 Nov 24;15:41596. doi: 10.1038/s41598-025-25509-z (PMC12644536; doi:10.1038/s41598-025-25509-z)
Supplement: Supplementary file 16 — Supplementary Information 16. [file 41598_2025_25509_MOESM16_ESM.csv]

id.exposure	id.outcome	outcome	exposure	method	Q	Q_df	Q_pval	id
enigma3-global-full-sa	79ZKtv	Neuroimmune syndrome	full_SurfArea || id:enigma3-global-full-sa	MR Egger	48.6316526690406	9	1.94568427167851e-07	full_SurfArea__id_enigma3-global-full-sa
enigma3-global-full-sa	79ZKtv	Neuroimmune syndrome	full_SurfArea || id:enigma3-global-full-sa	Inverse variance weighted	82.2622597163046	10	1.8058909515652e-13	full_SurfArea__id_enigma3-global-full-sa
enigma3-global-nogc-full-sa	79ZKtv	Neuroimmune syndrome	full_SurfArea_nogc || id:enigma3-global-nogc-full-sa	MR Egger	64.4297268006016	12	3.47467158453322e-09	full_SurfArea_nogc__id_enigma3-global-nogc-full-sa
enigma3-global-nogc-full-sa	79ZKtv	Neuroimmune syndrome	full_SurfArea_nogc || id:enigma3-global-nogc-full-sa	Inverse variance weighted	71.5209843916778	13	4.20748274870331e-10	full_SurfArea_nogc__id_enigma3-global-nogc-full-sa
enigma3-global-full-th	79ZKtv	Neuroimmune syndrome	full_Thickness || id:enigma3-global-full-th	MR Egger	17.9357626662465	6	0.00639474856964695	full_Thickness__id_enigma3-global-full-th
enigma3-global-full-th	79ZKtv	Neuroimmune syndrome	full_Thickness || id:enigma3-global-full-th	Inverse variance weighted	21.764816820935	7	0.00278867122552736	full_Thickness__id_enigma3-global-full-th
enigma3-global-nogc-full-th	79ZKtv	Neuroimmune syndrome	full_Thickness_nogc || id:enigma3-global-nogc-full-th	MR Egger	24.1174482663351	8	0.00219013323317583	full_Thickness_nogc__id_enigma3-global-nogc-full-th
enigma3-global-nogc-full-th	79ZKtv	Neuroimmune syndrome	full_Thickness_nogc || id:enigma3-global-nogc-full-th	Inverse variance weighted	34.2026197929105	9	8.23042596190402e-05	full_Thickness_nogc__id_enigma3-global-nogc-full-th
enigma3-withglobal-bankssts-surfavg	79ZKtv	Neuroimmune syndrome	wSA_Mean_bankssts_surfavg || id:enigma3-withglobal-bankssts-surfavg	MR Egger	2.53318816113662	1	0.111474779530293	wSA_Mean_bankssts_surfavg__id_enigma3-withglobal-bankssts-surfavg
enigma3-withglobal-bankssts-surfavg	79ZKtv	Neuroimmune syndrome	wSA_Mean_bankssts_surfavg || id:enigma3-withglobal-bankssts-surfavg	Inverse variance weighted	2.58666223167155	2	0.274355349778771	wSA_Mean_bankssts_surfavg__id_enigma3-withglobal-bankssts-surfavg
enigma3-withglobal-nogc-bankssts-surfavg	79ZKtv	Neuroimmune syndrome	wSA_Mean_bankssts_surfavg || id:enigma3-withglobal-nogc-bankssts-surfavg	MR Egger	9.02676170815932	3	0.0289371829558602	wSA_Mean_bankssts_surfavg__id_enigma3-withglobal-nogc-bankssts-surfavg
enigma3-withglobal-nogc-bankssts-surfavg	79ZKtv	Neuroimmune syndrome	wSA_Mean_bankssts_surfavg || id:enigma3-withglobal-nogc-bankssts-surfavg	Inverse variance weighted	9.05867329110835	4	0.0596495429412043	wSA_Mean_bankssts_surfavg__id_enigma3-withglobal-nogc-bankssts-surfavg
enigma3-withglobal-caudalmiddlefrontal-surfavg	79ZKtv	Neuroimmune syndrome	wSA_Mean_caudalmiddlefrontal_surfavg || id:enigma3-withglobal-caudalmiddlefrontal-surfavg	MR Egger	8.76541711409456	3	0.0325779883723281	wSA_Mean_caudalmiddlefrontal_surfavg__id_enigma3-withglobal-caudalmiddlefrontal-surfavg
enigma3-withglobal-caudalmiddlefrontal-surfavg	79ZKtv	Neuroimmune syndrome	wSA_Mean_caudalmiddlefrontal_surfavg || id:enigma3-withglobal-caudalmiddlefrontal-surfavg	Inverse variance weighted	11.624685458881	4	0.0203717395386261	wSA_Mean_caudalmiddlefrontal_surfavg__id_enigma3-withglobal-caudalmiddlefrontal-surfavg
enigma3-withglobal-nogc-caudalmiddlefrontal-surfavg	79ZKtv	Neuroimmune syndrome	wSA_Mean_caudalmiddlefrontal_surfavg || id:enigma3-withglobal-nogc-caudalmiddlefrontal-surfavg	MR Egger	8.84420966398155	3	0.0314355423023803	wSA_Mean_caudalmiddlefrontal_surfavg__id_enigma3-withglobal-nogc-caudalmiddlefrontal-surfavg
enigma3-withglobal-nogc-caudalmiddlefrontal-surfavg	79ZKtv	Neuroimmune syndrome	wSA_Mean_caudalmiddlefrontal_surfavg || id:enigma3-withglobal-nogc-caudalmiddlefrontal-surfavg	Inverse variance weighted	11.5729718621804	4	0.0208260086108239	wSA_Mean_caudalmiddlefrontal_surfavg__id_enigma3-withglobal-nogc-caudalmiddlefrontal-surfavg
enigma3-withglobal-cuneus-surfavg	79ZKtv	Neuroimmune syndrome	wSA_Mean_cuneus_surfavg || id:enigma3-withglobal-cuneus-surfavg	MR Egger	0.965959513296068	3	0.809487949014081	wSA_Mean_cuneus_surfavg__id_enigma3-withglobal-cuneus-surfavg
enigma3-withglobal-cuneus-surfavg	79ZKtv	Neuroimmune syndrome	wSA_Mean_cuneus_surfavg || id:enigma3-withglobal-cuneus-surfavg	Inverse variance weighted	3.11031274776264	4	0.539537520977923	wSA_Mean_cuneus_surfavg__id_enigma3-withglobal-cuneus-surfavg
enigma3-withglobal-nogc-cuneus-surfavg	79ZKtv	Neuroimmune syndrome	wSA_Mean_cuneus_surfavg || id:enigma3-withglobal-nogc-cuneus-surfavg	MR Egger	11.4150430122511	4	0.0222749623350688	wSA_Mean_cuneus_surfavg__id_enigma3-withglobal-nogc-cuneus-surfavg
enigma3-withglobal-nogc-cuneus-surfavg	79ZKtv	Neuroimmune syndrome	wSA_Mean_cuneus_surfavg || id:enigma3-withglobal-nogc-cuneus-surfavg	Inverse variance weighted	12.0131237845594	5	0.034608396170326	wSA_Mean_cuneus_surfavg__id_enigma3-withglobal-nogc-cuneus-surfavg
enigma3-withglobal-entorhinal-surfavg	79ZKtv	Neuroimmune syndrome	wSA_Mean_entorhinal_surfavg || id:enigma3-withglobal-entorhinal-surfavg	MR Egger	12.3642098303219	3	0.00623418750713567	wSA_Mean_entorhinal_surfavg__id_enigma3-withglobal-entorhinal-surfavg
enigma3-withglobal-entorhinal-surfavg	79ZKtv	Neuroimmune syndrome	wSA_Mean_entorhinal_surfavg || id:enigma3-withglobal-entorhinal-surfavg	Inverse variance weighted	24.6857899783615	4	5.8183371532117e-05	wSA_Mean_entorhinal_surfavg__id_enigma3-withglobal-entorhinal-surfavg
enigma3-withglobal-nogc-entorhinal-surfavg	79ZKtv	Neuroimmune syndrome	wSA_Mean_entorhinal_surfavg || id:enigma3-withglobal-nogc-entorhinal-surfavg	MR Egger	25.9894977537779	4	3.17992867442408e-05	wSA_Mean_entorhinal_surfavg__id_enigma3-withglobal-nogc-entorhinal-surfavg
enigma3-withglobal-nogc-entorhinal-surfavg	79ZKtv	Neuroimmune syndrome	wSA_Mean_entorhinal_surfavg || id:enigma3-withglobal-nogc-entorhinal-surfavg	Inverse variance weighted	26.5619831769877	5	6.94098464013586e-05	wSA_Mean_entorhinal_surfavg__id_enigma3-withglobal-nogc-entorhinal-surfavg
enigma3-withglobal-frontalpole-surfavg	79ZKtv	Neuroimmune syndrome	wSA_Mean_frontalpole_surfavg || id:enigma3-withglobal-frontalpole-surfavg	MR Egger	24.1097717292927	3	2.36958742838456e-05	wSA_Mean_frontalpole_surfavg__id_enigma3-withglobal-frontalpole-surfavg
enigma3-withglobal-frontalpole-surfavg	79ZKtv	Neuroimmune syndrome	wSA_Mean_frontalpole_surfavg || id:enigma3-withglobal-frontalpole-surfavg	Inverse variance weighted	27.6325742325726	4	1.48047858714966e-05	wSA_Mean_frontalpole_surfavg__id_enigma3-withglobal-frontalpole-surfavg
enigma3-withglobal-nogc-frontalpole-surfavg	79ZKtv	Neuroimmune syndrome	wSA_Mean_frontalpole_surfavg || id:enigma3-withglobal-nogc-frontalpole-surfavg	MR Egger	24.8508813629144	4	5.39048977857923e-05	wSA_Mean_frontalpole_surfavg__id_enigma3-withglobal-nogc-frontalpole-surfavg
enigma3-withglobal-nogc-frontalpole-surfavg	79ZKtv	Neuroimmune syndrome	wSA_Mean_frontalpole_surfavg || id:enigma3-withglobal-nogc-frontalpole-surfavg	Inverse variance weighted	27.9716726154182	5	3.68658116078644e-05	wSA_Mean_frontalpole_surfavg__id_enigma3-withglobal-nogc-frontalpole-surfavg
enigma3-withglobal-inferiorparietal-surfavg	79ZKtv	Neuroimmune syndrome	wSA_Mean_inferiorparietal_surfavg || id:enigma3-withglobal-inferiorparietal-surfavg	MR Egger	45.8108085201331	4	2.6965309940971e-09	wSA_Mean_inferiorparietal_surfavg__id_enigma3-withglobal-inferiorparietal-surfavg
enigma3-withglobal-inferiorparietal-surfavg	79ZKtv	Neuroimmune syndrome	wSA_Mean_inferiorparietal_surfavg || id:enigma3-withglobal-inferiorparietal-surfavg	Inverse variance weighted	45.8902011670868	5	9.56177411140808e-09	wSA_Mean_inferiorparietal_surfavg__id_enigma3-withglobal-inferiorparietal-surfavg
enigma3-withglobal-nogc-inferiorparietal-surfavg	79ZKtv	Neuroimmune syndrome	wSA_Mean_inferiorparietal_surfavg || id:enigma3-withglobal-nogc-inferiorparietal-surfavg	MR Egger	54.8626503993404	6	4.94114933248926e-10	wSA_Mean_inferiorparietal_surfavg__id_enigma3-withglobal-nogc-inferiorparietal-surfavg
enigma3-withglobal-nogc-inferiorparietal-surfavg	79ZKtv	Neuroimmune syndrome	wSA_Mean_inferiorparietal_surfavg || id:enigma3-withglobal-nogc-inferiorparietal-surfavg	Inverse variance weighted	55.9802285709381	7	9.52961102676105e-10	wSA_Mean_inferiorparietal_surfavg__id_enigma3-withglobal-nogc-inferiorparietal-surfavg
enigma3-withglobal-inferiortemporal-surfavg	79ZKtv	Neuroimmune syndrome	wSA_Mean_inferiortemporal_surfavg || id:enigma3-withglobal-inferiortemporal-surfavg	MR Egger	13.6345966541302	4	0.00855739622285767	wSA_Mean_inferiortemporal_surfavg__id_enigma3-withglobal-inferiortemporal-surfavg
enigma3-withglobal-inferiortemporal-surfavg	79ZKtv	Neuroimmune syndrome	wSA_Mean_inferiortemporal_surfavg || id:enigma3-withglobal-inferiortemporal-surfavg	Inverse variance weighted	17.9317173457839	5	0.00303321039432745	wSA_Mean_inferiortemporal_surfavg__id_enigma3-withglobal-inferiortemporal-surfavg
enigma3-withglobal-nogc-inferiortemporal-surfavg	79ZKtv	Neuroimmune syndrome	wSA_Mean_inferiortemporal_surfavg || id:enigma3-withglobal-nogc-inferiortemporal-surfavg	MR Egger	13.4086206148065	6	0.0369869347888477	wSA_Mean_inferiortemporal_surfavg__id_enigma3-withglobal-nogc-inferiortemporal-surfavg
enigma3-withglobal-nogc-inferiortemporal-surfavg	79ZKtv	Neuroimmune syndrome	wSA_Mean_inferiortemporal_surfavg || id:enigma3-withglobal-nogc-inferiortemporal-surfavg	Inverse variance weighted	19.9863788774235	7	0.00559917963750903	wSA_Mean_inferiortemporal_surfavg__id_enigma3-withglobal-nogc-inferiortemporal-surfavg
enigma3-withglobal-insula-surfavg	79ZKtv	Neuroimmune syndrome	wSA_Mean_insula_surfavg || id:enigma3-withglobal-insula-surfavg	MR Egger	16.5126222889127	5	0.00552317567165037	wSA_Mean_insula_surfavg__id_enigma3-withglobal-insula-surfavg
enigma3-withglobal-insula-surfavg	79ZKtv	Neuroimmune syndrome	wSA_Mean_insula_surfavg || id:enigma3-withglobal-insula-surfavg	Inverse variance weighted	16.5130329701707	6	0.0112498019443162	wSA_Mean_insula_surfavg__id_enigma3-withglobal-insula-surfavg
enigma3-withglobal-nogc-insula-surfavg	79ZKtv	Neuroimmune syndrome	wSA_Mean_insula_surfavg || id:enigma3-withglobal-nogc-insula-surfavg	MR Egger	19.8814391309938	8	0.0107940338711918	wSA_Mean_insula_surfavg__id_enigma3-withglobal-nogc-insula-surfavg
enigma3-withglobal-nogc-insula-surfavg	79ZKtv	Neuroimmune syndrome	wSA_Mean_insula_surfavg || id:enigma3-withglobal-nogc-insula-surfavg	Inverse variance weighted	19.9408471096091	9	0.0182809880802298	wSA_Mean_insula_surfavg__id_enigma3-withglobal-nogc-insula-surfavg
enigma3-withglobal-nogc-isthmuscingulate-surfavg	79ZKtv	Neuroimmune syndrome	wSA_Mean_isthmuscingulate_surfavg || id:enigma3-withglobal-nogc-isthmuscingulate-surfavg	MR Egger	0.198553827998751	1	0.655890695286099	wSA_Mean_isthmuscingulate_surfavg__id_enigma3-withglobal-nogc-isthmuscingulate-surfavg
enigma3-withglobal-nogc-isthmuscingulate-surfavg	79ZKtv	Neuroimmune syndrome	wSA_Mean_isthmuscingulate_surfavg || id:enigma3-withglobal-nogc-isthmuscingulate-surfavg	Inverse variance weighted	1.55775498144128	2	0.458920865216713	wSA_Mean_isthmuscingulate_surfavg__id_enigma3-withglobal-nogc-isthmuscingulate-surfavg
enigma3-withglobal-lateraloccipital-surfavg	79ZKtv	Neuroimmune syndrome	wSA_Mean_lateraloccipital_surfavg || id:enigma3-withglobal-lateraloccipital-surfavg	MR Egger	1.75183842576082	2	0.416479010800981	wSA_Mean_lateraloccipital_surfavg__id_enigma3-withglobal-lateraloccipital-surfavg
enigma3-withglobal-lateraloccipital-surfavg	79ZKtv	Neuroimmune syndrome	wSA_Mean_lateraloccipital_surfavg || id:enigma3-withglobal-lateraloccipital-surfavg	Inverse variance weighted	4.64571045678873	3	0.199655700125967	wSA_Mean_lateraloccipital_surfavg__id_enigma3-withglobal-lateraloccipital-surfavg
enigma3-withglobal-nogc-lateraloccipital-surfavg	79ZKtv	Neuroimmune syndrome	wSA_Mean_lateraloccipital_surfavg || id:enigma3-withglobal-nogc-lateraloccipital-surfavg	MR Egger	0.334698996803465	3	0.953375728636136	wSA_Mean_lateraloccipital_surfavg__id_enigma3-withglobal-nogc-lateraloccipital-surfavg
enigma3-withglobal-nogc-lateraloccipital-surfavg	79ZKtv	Neuroimmune syndrome	wSA_Mean_lateraloccipital_surfavg || id:enigma3-withglobal-nogc-lateraloccipital-surfavg	Inverse variance weighted	1.77754387308029	4	0.776588175577034	wSA_Mean_lateraloccipital_surfavg__id_enigma3-withglobal-nogc-lateraloccipital-surfavg
enigma3-withglobal-lateralorbitofrontal-surfavg	79ZKtv	Neuroimmune syndrome	wSA_Mean_lateralorbitofrontal_surfavg || id:enigma3-withglobal-lateralorbitofrontal-surfavg	MR Egger	22.6960105065199	5	0.000385855160829365	wSA_Mean_lateralorbitofrontal_surfavg__id_enigma3-withglobal-lateralorbitofrontal-surfavg
enigma3-withglobal-lateralorbitofrontal-surfavg	79ZKtv	Neuroimmune syndrome	wSA_Mean_lateralorbitofrontal_surfavg || id:enigma3-withglobal-lateralorbitofrontal-surfavg	Inverse variance weighted	24.249831816277	6	0.000469778144732145	wSA_Mean_lateralorbitofrontal_surfavg__id_enigma3-withglobal-lateralorbitofrontal-surfavg
enigma3-withglobal-nogc-lateralorbitofrontal-surfavg	79ZKtv	Neuroimmune syndrome	wSA_Mean_lateralorbitofrontal_surfavg || id:enigma3-withglobal-nogc-lateralorbitofrontal-surfavg	MR Egger	33.3108206120895	6	9.1361635007649e-06	wSA_Mean_lateralorbitofrontal_surfavg__id_enigma3-withglobal-nogc-lateralorbitofrontal-surfavg
enigma3-withglobal-nogc-lateralorbitofrontal-surfavg	79ZKtv	Neuroimmune syndrome	wSA_Mean_lateralorbitofrontal_surfavg || id:enigma3-withglobal-nogc-lateralorbitofrontal-surfavg	Inverse variance weighted	33.6107134540939	7	2.03673327095119e-05	wSA_Mean_lateralorbitofrontal_surfavg__id_enigma3-withglobal-nogc-lateralorbitofrontal-surfavg
enigma3-withglobal-lingual-surfavg	79ZKtv	Neuroimmune syndrome	wSA_Mean_lingual_surfavg || id:enigma3-withglobal-lingual-surfavg	MR Egger	55.0304325671171	8	4.35520762317892e-09	wSA_Mean_lingual_surfavg__id_enigma3-withglobal-lingual-surfavg
enigma3-withglobal-lingual-surfavg	79ZKtv	Neuroimmune syndrome	wSA_Mean_lingual_surfavg || id:enigma3-withglobal-lingual-surfavg	Inverse variance weighted	55.0920445612593	9	1.16973676860461e-08	wSA_Mean_lingual_surfavg__id_enigma3-withglobal-lingual-surfavg
enigma3-withglobal-nogc-lingual-surfavg	79ZKtv	Neuroimmune syndrome	wSA_Mean_lingual_surfavg || id:enigma3-withglobal-nogc-lingual-surfavg	MR Egger	55.7203248437203	10	2.31598321378318e-08	wSA_Mean_lingual_surfavg__id_enigma3-withglobal-nogc-lingual-surfavg
enigma3-withglobal-nogc-lingual-surfavg	79ZKtv	Neuroimmune syndrome	wSA_Mean_lingual_surfavg || id:enigma3-withglobal-nogc-lingual-surfavg	Inverse variance weighted	55.8835932331116	11	5.33765483975222e-08	wSA_Mean_lingual_surfavg__id_enigma3-withglobal-nogc-lingual-surfavg
enigma3-withglobal-medialorbitofrontal-surfavg	79ZKtv	Neuroimmune syndrome	wSA_Mean_medialorbitofrontal_surfavg || id:enigma3-withglobal-medialorbitofrontal-surfavg	MR Egger	11.5636364061144	2	0.00308310459877987	wSA_Mean_medialorbitofrontal_surfavg__id_enigma3-withglobal-medialorbitofrontal-surfavg
enigma3-withglobal-medialorbitofrontal-surfavg	79ZKtv	Neuroimmune syndrome	wSA_Mean_medialorbitofrontal_surfavg || id:enigma3-withglobal-medialorbitofrontal-surfavg	Inverse variance weighted	13.2932138995968	3	0.00404357156972891	wSA_Mean_medialorbitofrontal_surfavg__id_enigma3-withglobal-medialorbitofrontal-surfavg
enigma3-withglobal-nogc-medialorbitofrontal-surfavg	79ZKtv	Neuroimmune syndrome	wSA_Mean_medialorbitofrontal_surfavg || id:enigma3-withglobal-nogc-medialorbitofrontal-surfavg	MR Egger	11.5856682645441	2	0.00304932772017951	wSA_Mean_medialorbitofrontal_surfavg__id_enigma3-withglobal-nogc-medialorbitofrontal-surfavg
enigma3-withglobal-nogc-medialorbitofrontal-surfavg	79ZKtv	Neuroimmune syndrome	wSA_Mean_medialorbitofrontal_surfavg || id:enigma3-withglobal-nogc-medialorbitofrontal-surfavg	Inverse variance weighted	13.3268519420933	3	0.00398053424979523	wSA_Mean_medialorbitofrontal_surfavg__id_enigma3-withglobal-nogc-medialorbitofrontal-surfavg
enigma3-withglobal-middletemporal-surfavg	79ZKtv	Neuroimmune syndrome	wSA_Mean_middletemporal_surfavg || id:enigma3-withglobal-middletemporal-surfavg	MR Egger	43.6662598623924	3	1.77676447511527e-09	wSA_Mean_middletemporal_surfavg__id_enigma3-withglobal-middletemporal-surfavg
enigma3-withglobal-middletemporal-surfavg	79ZKtv	Neuroimmune syndrome	wSA_Mean_middletemporal_surfavg || id:enigma3-withglobal-middletemporal-surfavg	Inverse variance weighted	49.6255922375351	4	4.32289429554005e-10	wSA_Mean_middletemporal_surfavg__id_enigma3-withglobal-middletemporal-surfavg
enigma3-withglobal-nogc-middletemporal-surfavg	79ZKtv	Neuroimmune syndrome	wSA_Mean_middletemporal_surfavg || id:enigma3-withglobal-nogc-middletemporal-surfavg	MR Egger	47.9384227240533	5	3.6562230299893e-09	wSA_Mean_middletemporal_surfavg__id_enigma3-withglobal-nogc-middletemporal-surfavg
enigma3-withglobal-nogc-middletemporal-surfavg	79ZKtv	Neuroimmune syndrome	wSA_Mean_middletemporal_surfavg || id:enigma3-withglobal-nogc-middletemporal-surfavg	Inverse variance weighted	52.4867703122922	6	1.48839956552201e-09	wSA_Mean_middletemporal_surfavg__id_enigma3-withglobal-nogc-middletemporal-surfavg
enigma3-withglobal-nogc-paracentral-surfavg	79ZKtv	Neuroimmune syndrome	wSA_Mean_paracentral_surfavg || id:enigma3-withglobal-nogc-paracentral-surfavg	MR Egger	1.32680857940991	4	0.856810923815824	wSA_Mean_paracentral_surfavg__id_enigma3-withglobal-nogc-paracentral-surfavg
enigma3-withglobal-nogc-paracentral-surfavg	79ZKtv	Neuroimmune syndrome	wSA_Mean_paracentral_surfavg || id:enigma3-withglobal-nogc-paracentral-surfavg	Inverse variance weighted	9.30924276924588	5	0.0973472587041162	wSA_Mean_paracentral_surfavg__id_enigma3-withglobal-nogc-paracentral-surfavg
enigma3-withglobal-paracentral-surfavg	79ZKtv	Neuroimmune syndrome	wSA_Mean_paracentral_surfavg || id:enigma3-withglobal-paracentral-surfavg	MR Egger	1.25312334025185	3	0.7402933293774	wSA_Mean_paracentral_surfavg__id_enigma3-withglobal-paracentral-surfavg
enigma3-withglobal-paracentral-surfavg	79ZKtv	Neuroimmune syndrome	wSA_Mean_paracentral_surfavg || id:enigma3-withglobal-paracentral-surfavg	Inverse variance weighted	9.31179502964307	4	0.0537614449080331	wSA_Mean_paracentral_surfavg__id_enigma3-withglobal-paracentral-surfavg
enigma3-withglobal-nogc-parahippocampal-surfavg	79ZKtv	Neuroimmune syndrome	wSA_Mean_parahippocampal_surfavg || id:enigma3-withglobal-nogc-parahippocampal-surfavg	MR Egger	15.6764447373244	3	0.00132100826557711	wSA_Mean_parahippocampal_surfavg__id_enigma3-withglobal-nogc-parahippocampal-surfavg
enigma3-withglobal-nogc-parahippocampal-surfavg	79ZKtv	Neuroimmune syndrome	wSA_Mean_parahippocampal_surfavg || id:enigma3-withglobal-nogc-parahippocampal-surfavg	Inverse variance weighted	16.8052780647168	4	0.00210877380737892	wSA_Mean_parahippocampal_surfavg__id_enigma3-withglobal-nogc-parahippocampal-surfavg
enigma3-withglobal-nogc-parsopercularis-surfavg	79ZKtv	Neuroimmune syndrome	wSA_Mean_parsopercularis_surfavg || id:enigma3-withglobal-nogc-parsopercularis-surfavg	MR Egger	7.64177477743224	5	0.17711456809761	wSA_Mean_parsopercularis_surfavg__id_enigma3-withglobal-nogc-parsopercularis-surfavg
enigma3-withglobal-nogc-parsopercularis-surfavg	79ZKtv	Neuroimmune syndrome	wSA_Mean_parsopercularis_surfavg || id:enigma3-withglobal-nogc-parsopercularis-surfavg	Inverse variance weighted	9.8423955522286	6	0.131447917737453	wSA_Mean_parsopercularis_surfavg__id_enigma3-withglobal-nogc-parsopercularis-surfavg
enigma3-withglobal-parsopercularis-surfavg	79ZKtv	Neuroimmune syndrome	wSA_Mean_parsopercularis_surfavg || id:enigma3-withglobal-parsopercularis-surfavg	MR Egger	5.39541811813393	4	0.249076399467283	wSA_Mean_parsopercularis_surfavg__id_enigma3-withglobal-parsopercularis-surfavg
enigma3-withglobal-parsopercularis-surfavg	79ZKtv	Neuroimmune syndrome	wSA_Mean_parsopercularis_surfavg || id:enigma3-withglobal-parsopercularis-surfavg	Inverse variance weighted	6.71959433875542	5	0.242343504230382	wSA_Mean_parsopercularis_surfavg__id_enigma3-withglobal-parsopercularis-surfavg
enigma3-withglobal-nogc-parsorbitalis-surfavg	79ZKtv	Neuroimmune syndrome	wSA_Mean_parsorbitalis_surfavg || id:enigma3-withglobal-nogc-parsorbitalis-surfavg	MR Egger	7.47835323018941	4	0.112667620708894	wSA_Mean_parsorbitalis_surfavg__id_enigma3-withglobal-nogc-parsorbitalis-surfavg
enigma3-withglobal-nogc-parsorbitalis-surfavg	79ZKtv	Neuroimmune syndrome	wSA_Mean_parsorbitalis_surfavg || id:enigma3-withglobal-nogc-parsorbitalis-surfavg	Inverse variance weighted	8.26879541033401	5	0.142030756275671	wSA_Mean_parsorbitalis_surfavg__id_enigma3-withglobal-nogc-parsorbitalis-surfavg
enigma3-withglobal-parsorbitalis-surfavg	79ZKtv	Neuroimmune syndrome	wSA_Mean_parsorbitalis_surfavg || id:enigma3-withglobal-parsorbitalis-surfavg	MR Egger	7.41145434226059	4	0.115677763161485	wSA_Mean_parsorbitalis_surfavg__id_enigma3-withglobal-parsorbitalis-surfavg
enigma3-withglobal-parsorbitalis-surfavg	79ZKtv	Neuroimmune syndrome	wSA_Mean_parsorbitalis_surfavg || id:enigma3-withglobal-parsorbitalis-surfavg	Inverse variance weighted	8.26471470746788	5	0.14223749572739	wSA_Mean_parsorbitalis_surfavg__id_enigma3-withglobal-parsorbitalis-surfavg
enigma3-withglobal-nogc-parstriangularis-surfavg	79ZKtv	Neuroimmune syndrome	wSA_Mean_parstriangularis_surfavg || id:enigma3-withglobal-nogc-parstriangularis-surfavg	MR Egger	15.765525725991	6	0.0150693758135053	wSA_Mean_parstriangularis_surfavg__id_enigma3-withglobal-nogc-parstriangularis-surfavg
enigma3-withglobal-nogc-parstriangularis-surfavg	79ZKtv	Neuroimmune syndrome	wSA_Mean_parstriangularis_surfavg || id:enigma3-withglobal-nogc-parstriangularis-surfavg	Inverse variance weighted	15.8424833156231	7	0.0265950686376257	wSA_Mean_parstriangularis_surfavg__id_enigma3-withglobal-nogc-parstriangularis-surfavg
enigma3-withglobal-parstriangularis-surfavg	79ZKtv	Neuroimmune syndrome	wSA_Mean_parstriangularis_surfavg || id:enigma3-withglobal-parstriangularis-surfavg	MR Egger	15.7765854773318	5	0.00751174157196917	wSA_Mean_parstriangularis_surfavg__id_enigma3-withglobal-parstriangularis-surfavg
enigma3-withglobal-parstriangularis-surfavg	79ZKtv	Neuroimmune syndrome	wSA_Mean_parstriangularis_surfavg || id:enigma3-withglobal-parstriangularis-surfavg	Inverse variance weighted	15.8340718004603	6	0.0146728292577117	wSA_Mean_parstriangularis_surfavg__id_enigma3-withglobal-parstriangularis-surfavg
enigma3-withglobal-nogc-pericalcarine-surfavg	79ZKtv	Neuroimmune syndrome	wSA_Mean_pericalcarine_surfavg || id:enigma3-withglobal-nogc-pericalcarine-surfavg	MR Egger	69.8202679055761	13	8.66230507760535e-10	wSA_Mean_pericalcarine_surfavg__id_enigma3-withglobal-nogc-pericalcarine-surfavg
enigma3-withglobal-nogc-pericalcarine-surfavg	79ZKtv	Neuroimmune syndrome	wSA_Mean_pericalcarine_surfavg || id:enigma3-withglobal-nogc-pericalcarine-surfavg	Inverse variance weighted	70.6744565856623	14	1.45651118691609e-09	wSA_Mean_pericalcarine_surfavg__id_enigma3-withglobal-nogc-pericalcarine-surfavg
enigma3-withglobal-pericalcarine-surfavg	79ZKtv	Neuroimmune syndrome	wSA_Mean_pericalcarine_surfavg || id:enigma3-withglobal-pericalcarine-surfavg	MR Egger	53.7725110192933	8	7.64150760886596e-09	wSA_Mean_pericalcarine_surfavg__id_enigma3-withglobal-pericalcarine-surfavg
enigma3-withglobal-pericalcarine-surfavg	79ZKtv	Neuroimmune syndrome	wSA_Mean_pericalcarine_surfavg || id:enigma3-withglobal-pericalcarine-surfavg	Inverse variance weighted	58.8587795215454	9	2.22318709642849e-09	wSA_Mean_pericalcarine_surfavg__id_enigma3-withglobal-pericalcarine-surfavg
enigma3-withglobal-nogc-postcentral-surfavg	79ZKtv	Neuroimmune syndrome	wSA_Mean_postcentral_surfavg || id:enigma3-withglobal-nogc-postcentral-surfavg	MR Egger	0.534119070045411	1	0.46488024632471	wSA_Mean_postcentral_surfavg__id_enigma3-withglobal-nogc-postcentral-surfavg
enigma3-withglobal-nogc-postcentral-surfavg	79ZKtv	Neuroimmune syndrome	wSA_Mean_postcentral_surfavg || id:enigma3-withglobal-nogc-postcentral-surfavg	Inverse variance weighted	2.66625048880951	2	0.263651995469179	wSA_Mean_postcentral_surfavg__id_enigma3-withglobal-nogc-postcentral-surfavg
enigma3-withglobal-postcentral-surfavg	79ZKtv	Neuroimmune syndrome	wSA_Mean_postcentral_surfavg || id:enigma3-withglobal-postcentral-surfavg	MR Egger	0.529009747276558	1	0.467023480022868	wSA_Mean_postcentral_surfavg__id_enigma3-withglobal-postcentral-surfavg
enigma3-withglobal-postcentral-surfavg	79ZKtv	Neuroimmune syndrome	wSA_Mean_postcentral_surfavg || id:enigma3-withglobal-postcentral-surfavg	Inverse variance weighted	2.66465240442043	2	0.263862748727394	wSA_Mean_postcentral_surfavg__id_enigma3-withglobal-postcentral-surfavg
enigma3-withglobal-nogc-precentral-surfavg	79ZKtv	Neuroimmune syndrome	wSA_Mean_precentral_surfavg || id:enigma3-withglobal-nogc-precentral-surfavg	MR Egger	12.3729964261348	6	0.0541466184494943	wSA_Mean_precentral_surfavg__id_enigma3-withglobal-nogc-precentral-surfavg
enigma3-withglobal-nogc-precentral-surfavg	79ZKtv	Neuroimmune syndrome	wSA_Mean_precentral_surfavg || id:enigma3-withglobal-nogc-precentral-surfavg	Inverse variance weighted	12.5012160670663	7	0.0852347900466999	wSA_Mean_precentral_surfavg__id_enigma3-withglobal-nogc-precentral-surfavg
enigma3-withglobal-precentral-surfavg	79ZKtv	Neuroimmune syndrome	wSA_Mean_precentral_surfavg || id:enigma3-withglobal-precentral-surfavg	MR Egger	5.74224274136848	4	0.219242436439961	wSA_Mean_precentral_surfavg__id_enigma3-withglobal-precentral-surfavg
enigma3-withglobal-precentral-surfavg	79ZKtv	Neuroimmune syndrome	wSA_Mean_precentral_surfavg || id:enigma3-withglobal-precentral-surfavg	Inverse variance weighted	6.05579884970669	5	0.300827257730097	wSA_Mean_precentral_surfavg__id_enigma3-withglobal-precentral-surfavg
enigma3-withglobal-nogc-precuneus-surfavg	79ZKtv	Neuroimmune syndrome	wSA_Mean_precuneus_surfavg || id:enigma3-withglobal-nogc-precuneus-surfavg	MR Egger	35.7537126265475	7	8.06763352138664e-06	wSA_Mean_precuneus_surfavg__id_enigma3-withglobal-nogc-precuneus-surfavg
enigma3-withglobal-nogc-precuneus-surfavg	79ZKtv	Neuroimmune syndrome	wSA_Mean_precuneus_surfavg || id:enigma3-withglobal-nogc-precuneus-surfavg	Inverse variance weighted	49.4760954149658	8	5.15217950966071e-08	wSA_Mean_precuneus_surfavg__id_enigma3-withglobal-nogc-precuneus-surfavg
enigma3-withglobal-precuneus-surfavg	79ZKtv	Neuroimmune syndrome	wSA_Mean_precuneus_surfavg || id:enigma3-withglobal-precuneus-surfavg	MR Egger	23.2416335678169	4	0.000113300247269357	wSA_Mean_precuneus_surfavg__id_enigma3-withglobal-precuneus-surfavg
enigma3-withglobal-precuneus-surfavg	79ZKtv	Neuroimmune syndrome	wSA_Mean_precuneus_surfavg || id:enigma3-withglobal-precuneus-surfavg	Inverse variance weighted	46.5844775604108	5	6.90472980011558e-09	wSA_Mean_precuneus_surfavg__id_enigma3-withglobal-precuneus-surfavg
enigma3-withglobal-nogc-rostralanteriorcingulate-surfavg	79ZKtv	Neuroimmune syndrome	wSA_Mean_rostralanteriorcingulate_surfavg || id:enigma3-withglobal-nogc-rostralanteriorcingulate-surfavg	MR Egger	2.178925194292	3	0.536111371136095	wSA_Mean_rostralanteriorcingulate_surfavg__id_enigma3-withglobal-nogc-rostralanteriorcingulate-surfavg
enigma3-withglobal-nogc-rostralanteriorcingulate-surfavg	79ZKtv	Neuroimmune syndrome	wSA_Mean_rostralanteriorcingulate_surfavg || id:enigma3-withglobal-nogc-rostralanteriorcingulate-surfavg	Inverse variance weighted	2.74899330006718	4	0.600669043896941	wSA_Mean_rostralanteriorcingulate_surfavg__id_enigma3-withglobal-nogc-rostralanteriorcingulate-surfavg
enigma3-withglobal-rostralanteriorcingulate-surfavg	79ZKtv	Neuroimmune syndrome	wSA_Mean_rostralanteriorcingulate_surfavg || id:enigma3-withglobal-rostralanteriorcingulate-surfavg	MR Egger	2.19385445949514	3	0.533159865246508	wSA_Mean_rostralanteriorcingulate_surfavg__id_enigma3-withglobal-rostralanteriorcingulate-surfavg
enigma3-withglobal-rostralanteriorcingulate-surfavg	79ZKtv	Neuroimmune syndrome	wSA_Mean_rostralanteriorcingulate_surfavg || id:enigma3-withglobal-rostralanteriorcingulate-surfavg	Inverse variance weighted	2.74070563463777	4	0.602110674922524	wSA_Mean_rostralanteriorcingulate_surfavg__id_enigma3-withglobal-rostralanteriorcingulate-surfavg
enigma3-withglobal-nogc-rostralmiddlefrontal-surfavg	79ZKtv	Neuroimmune syndrome	wSA_Mean_rostralmiddlefrontal_surfavg || id:enigma3-withglobal-nogc-rostralmiddlefrontal-surfavg	MR Egger	103.320102606205	9	3.3462837503693e-18	wSA_Mean_rostralmiddlefrontal_surfavg__id_enigma3-withglobal-nogc-rostralmiddlefrontal-surfavg
enigma3-withglobal-nogc-rostralmiddlefrontal-surfavg	79ZKtv	Neuroimmune syndrome	wSA_Mean_rostralmiddlefrontal_surfavg || id:enigma3-withglobal-nogc-rostralmiddlefrontal-surfavg	Inverse variance weighted	103.779805299023	10	9.52216911058567e-18	wSA_Mean_rostralmiddlefrontal_surfavg__id_enigma3-withglobal-nogc-rostralmiddlefrontal-surfavg
enigma3-withglobal-rostralmiddlefrontal-surfavg	79ZKtv	Neuroimmune syndrome	wSA_Mean_rostralmiddlefrontal_surfavg || id:enigma3-withglobal-rostralmiddlefrontal-surfavg	MR Egger	101.531355734412	7	5.20691508950626e-19	wSA_Mean_rostralmiddlefrontal_surfavg__id_enigma3-withglobal-rostralmiddlefrontal-surfavg
enigma3-withglobal-rostralmiddlefrontal-surfavg	79ZKtv	Neuroimmune syndrome	wSA_Mean_rostralmiddlefrontal_surfavg || id:enigma3-withglobal-rostralmiddlefrontal-surfavg	Inverse variance weighted	101.608737891928	8	2.00162296003732e-18	wSA_Mean_rostralmiddlefrontal_surfavg__id_enigma3-withglobal-rostralmiddlefrontal-surfavg
enigma3-withglobal-nogc-superiorfrontal-surfavg	79ZKtv	Neuroimmune syndrome	wSA_Mean_superiorfrontal_surfavg || id:enigma3-withglobal-nogc-superiorfrontal-surfavg	MR Egger	7.00773129075841	3	0.0716517577940351	wSA_Mean_superiorfrontal_surfavg__id_enigma3-withglobal-nogc-superiorfrontal-surfavg
enigma3-withglobal-nogc-superiorfrontal-surfavg	79ZKtv	Neuroimmune syndrome	wSA_Mean_superiorfrontal_surfavg || id:enigma3-withglobal-nogc-superiorfrontal-surfavg	Inverse variance weighted	9.92697668461229	4	0.0416758797782417	wSA_Mean_superiorfrontal_surfavg__id_enigma3-withglobal-nogc-superiorfrontal-surfavg
enigma3-withglobal-superiorfrontal-surfavg	79ZKtv	Neuroimmune syndrome	wSA_Mean_superiorfrontal_surfavg || id:enigma3-withglobal-superiorfrontal-surfavg	MR Egger	4.24351482285257	2	0.119820868805997	wSA_Mean_superiorfrontal_surfavg__id_enigma3-withglobal-superiorfrontal-surfavg
enigma3-withglobal-superiorfrontal-surfavg	79ZKtv	Neuroimmune syndrome	wSA_Mean_superiorfrontal_surfavg || id:enigma3-withglobal-superiorfrontal-surfavg	Inverse variance weighted	8.24691353598474	3	0.0411750756076092	wSA_Mean_superiorfrontal_surfavg__id_enigma3-withglobal-superiorfrontal-surfavg
enigma3-withglobal-nogc-superiorparietal-surfavg	79ZKtv	Neuroimmune syndrome	wSA_Mean_superiorparietal_surfavg || id:enigma3-withglobal-nogc-superiorparietal-surfavg	MR Egger	36.1423683437439	3	6.98692177857276e-08	wSA_Mean_superiorparietal_surfavg__id_enigma3-withglobal-nogc-superiorparietal-surfavg
enigma3-withglobal-nogc-superiorparietal-surfavg	79ZKtv	Neuroimmune syndrome	wSA_Mean_superiorparietal_surfavg || id:enigma3-withglobal-nogc-superiorparietal-surfavg	Inverse variance weighted	37.9872810238317	4	1.12734959615771e-07	wSA_Mean_superiorparietal_surfavg__id_enigma3-withglobal-nogc-superiorparietal-surfavg
enigma3-withglobal-superiorparietal-surfavg	79ZKtv	Neuroimmune syndrome	wSA_Mean_superiorparietal_surfavg || id:enigma3-withglobal-superiorparietal-surfavg	MR Egger	24.6698932754558	2	4.39542365050844e-06	wSA_Mean_superiorparietal_surfavg__id_enigma3-withglobal-superiorparietal-surfavg
enigma3-withglobal-superiorparietal-surfavg	79ZKtv	Neuroimmune syndrome	wSA_Mean_superiorparietal_surfavg || id:enigma3-withglobal-superiorparietal-surfavg	Inverse variance weighted	35.8968811343387	3	7.87388098133347e-08	wSA_Mean_superiorparietal_surfavg__id_enigma3-withglobal-superiorparietal-surfavg
enigma3-withglobal-nogc-superiortemporal-surfavg	79ZKtv	Neuroimmune syndrome	wSA_Mean_superiortemporal_surfavg || id:enigma3-withglobal-nogc-superiortemporal-surfavg	MR Egger	12.355542471919	8	0.136031453375956	wSA_Mean_superiortemporal_surfavg__id_enigma3-withglobal-nogc-superiortemporal-surfavg
enigma3-withglobal-nogc-superiortemporal-surfavg	79ZKtv	Neuroimmune syndrome	wSA_Mean_superiortemporal_surfavg || id:enigma3-withglobal-nogc-superiortemporal-surfavg	Inverse variance weighted	12.4645899494789	9	0.188366430922804	wSA_Mean_superiortemporal_surfavg__id_enigma3-withglobal-nogc-superiortemporal-surfavg
enigma3-withglobal-superiortemporal-surfavg	79ZKtv	Neuroimmune syndrome	wSA_Mean_superiortemporal_surfavg || id:enigma3-withglobal-superiortemporal-surfavg	MR Egger	7.50056108478495	5	0.185993794967345	wSA_Mean_superiortemporal_surfavg__id_enigma3-withglobal-superiortemporal-surfavg
enigma3-withglobal-superiortemporal-surfavg	79ZKtv	Neuroimmune syndrome	wSA_Mean_superiortemporal_surfavg || id:enigma3-withglobal-superiortemporal-surfavg	Inverse variance weighted	7.50316187391636	6	0.27680711740027	wSA_Mean_superiortemporal_surfavg__id_enigma3-withglobal-superiortemporal-surfavg
enigma3-withglobal-nogc-supramarginal-surfavg	79ZKtv	Neuroimmune syndrome	wSA_Mean_supramarginal_surfavg || id:enigma3-withglobal-nogc-supramarginal-surfavg	MR Egger	11.2687004974168	5	0.0463051749717543	wSA_Mean_supramarginal_surfavg__id_enigma3-withglobal-nogc-supramarginal-surfavg
enigma3-withglobal-nogc-supramarginal-surfavg	79ZKtv	Neuroimmune syndrome	wSA_Mean_supramarginal_surfavg || id:enigma3-withglobal-nogc-supramarginal-surfavg	Inverse variance weighted	15.9776692828993	6	0.0138743288523742	wSA_Mean_supramarginal_surfavg__id_enigma3-withglobal-nogc-supramarginal-surfavg
enigma3-withglobal-supramarginal-surfavg	79ZKtv	Neuroimmune syndrome	wSA_Mean_supramarginal_surfavg || id:enigma3-withglobal-supramarginal-surfavg	MR Egger	1.58202987976624	3	0.663471253170615	wSA_Mean_supramarginal_surfavg__id_enigma3-withglobal-supramarginal-surfavg
enigma3-withglobal-supramarginal-surfavg	79ZKtv	Neuroimmune syndrome	wSA_Mean_supramarginal_surfavg || id:enigma3-withglobal-supramarginal-surfavg	Inverse variance weighted	9.56239649631678	4	0.0484808076656542	wSA_Mean_supramarginal_surfavg__id_enigma3-withglobal-supramarginal-surfavg
enigma3-withglobal-nogc-temporalpole-surfavg	79ZKtv	Neuroimmune syndrome	wSA_Mean_temporalpole_surfavg || id:enigma3-withglobal-nogc-temporalpole-surfavg	MR Egger	0.829790707808003	1	0.362333055000008	wSA_Mean_temporalpole_surfavg__id_enigma3-withglobal-nogc-temporalpole-surfavg
enigma3-withglobal-nogc-temporalpole-surfavg	79ZKtv	Neuroimmune syndrome	wSA_Mean_temporalpole_surfavg || id:enigma3-withglobal-nogc-temporalpole-surfavg	Inverse variance weighted	0.831498865682174	2	0.659845585405936	wSA_Mean_temporalpole_surfavg__id_enigma3-withglobal-nogc-temporalpole-surfavg
enigma3-withglobal-nogc-transversetemporal-surfavg	79ZKtv	Neuroimmune syndrome	wSA_Mean_transversetemporal_surfavg || id:enigma3-withglobal-nogc-transversetemporal-surfavg	MR Egger	20.3419608161404	3	0.00014417705141262	wSA_Mean_transversetemporal_surfavg__id_enigma3-withglobal-nogc-transversetemporal-surfavg
enigma3-withglobal-nogc-transversetemporal-surfavg	79ZKtv	Neuroimmune syndrome	wSA_Mean_transversetemporal_surfavg || id:enigma3-withglobal-nogc-transversetemporal-surfavg	Inverse variance weighted	25.0995008102847	4	4.8044529543937e-05	wSA_Mean_transversetemporal_surfavg__id_enigma3-withglobal-nogc-transversetemporal-surfavg
enigma3-withglobal-transversetemporal-surfavg	79ZKtv	Neuroimmune syndrome	wSA_Mean_transversetemporal_surfavg || id:enigma3-withglobal-transversetemporal-surfavg	MR Egger	20.2169936067729	3	0.000153041781122887	wSA_Mean_transversetemporal_surfavg__id_enigma3-withglobal-transversetemporal-surfavg
enigma3-withglobal-transversetemporal-surfavg	79ZKtv	Neuroimmune syndrome	wSA_Mean_transversetemporal_surfavg || id:enigma3-withglobal-transversetemporal-surfavg	Inverse variance weighted	25.1202046273606	4	4.7586070032139e-05	wSA_Mean_transversetemporal_surfavg__id_enigma3-withglobal-transversetemporal-surfavg
enigma3-withglobal-bankssts-thickavg	79ZKtv	Neuroimmune syndrome	wTHICK_Mean_bankssts_thickavg || id:enigma3-withglobal-bankssts-thickavg	MR Egger	29.0930815629153	2	4.81412771778701e-07	wTHICK_Mean_bankssts_thickavg__id_enigma3-withglobal-bankssts-thickavg
enigma3-withglobal-bankssts-thickavg	79ZKtv	Neuroimmune syndrome	wTHICK_Mean_bankssts_thickavg || id:enigma3-withglobal-bankssts-thickavg	Inverse variance weighted	38.7842849041619	3	1.92824007118546e-08	wTHICK_Mean_bankssts_thickavg__id_enigma3-withglobal-bankssts-thickavg
enigma3-withglobal-nogc-bankssts-thickavg	79ZKtv	Neuroimmune syndrome	wTHICK_Mean_bankssts_thickavg || id:enigma3-withglobal-nogc-bankssts-thickavg	MR Egger	36.1066815766934	3	7.1093785644648e-08	wTHICK_Mean_bankssts_thickavg__id_enigma3-withglobal-nogc-bankssts-thickavg
enigma3-withglobal-nogc-bankssts-thickavg	79ZKtv	Neuroimmune syndrome	wTHICK_Mean_bankssts_thickavg || id:enigma3-withglobal-nogc-bankssts-thickavg	Inverse variance weighted	41.1259097705692	4	2.53122316254713e-08	wTHICK_Mean_bankssts_thickavg__id_enigma3-withglobal-nogc-bankssts-thickavg
enigma3-withglobal-entorhinal-thickavg	79ZKtv	Neuroimmune syndrome	wTHICK_Mean_entorhinal_thickavg || id:enigma3-withglobal-entorhinal-thickavg	MR Egger	0.0431589659445625	1	0.835426235717435	wTHICK_Mean_entorhinal_thickavg__id_enigma3-withglobal-entorhinal-thickavg
enigma3-withglobal-entorhinal-thickavg	79ZKtv	Neuroimmune syndrome	wTHICK_Mean_entorhinal_thickavg || id:enigma3-withglobal-entorhinal-thickavg	Inverse variance weighted	1.11180303095894	2	0.573554959379467	wTHICK_Mean_entorhinal_thickavg__id_enigma3-withglobal-entorhinal-thickavg
enigma3-withglobal-nogc-entorhinal-thickavg	79ZKtv	Neuroimmune syndrome	wTHICK_Mean_entorhinal_thickavg || id:enigma3-withglobal-nogc-entorhinal-thickavg	MR Egger	0.00396612175108517	1	0.94978469777335	wTHICK_Mean_entorhinal_thickavg__id_enigma3-withglobal-nogc-entorhinal-thickavg
enigma3-withglobal-nogc-entorhinal-thickavg	79ZKtv	Neuroimmune syndrome	wTHICK_Mean_entorhinal_thickavg || id:enigma3-withglobal-nogc-entorhinal-thickavg	Inverse variance weighted	1.10743284476192	2	0.574809600617573	wTHICK_Mean_entorhinal_thickavg__id_enigma3-withglobal-nogc-entorhinal-thickavg
enigma3-withglobal-nogc-inferiorparietal-thickavg	79ZKtv	Neuroimmune syndrome	wTHICK_Mean_inferiorparietal_thickavg || id:enigma3-withglobal-nogc-inferiorparietal-thickavg	MR Egger	13.0243637285498	4	0.0111573599590027	wTHICK_Mean_inferiorparietal_thickavg__id_enigma3-withglobal-nogc-inferiorparietal-thickavg
enigma3-withglobal-nogc-inferiorparietal-thickavg	79ZKtv	Neuroimmune syndrome	wTHICK_Mean_inferiorparietal_thickavg || id:enigma3-withglobal-nogc-inferiorparietal-thickavg	Inverse variance weighted	20.2161175783858	5	0.00113823067264408	wTHICK_Mean_inferiorparietal_thickavg__id_enigma3-withglobal-nogc-inferiorparietal-thickavg
enigma3-withglobal-nogc-insula-thickavg	79ZKtv	Neuroimmune syndrome	wTHICK_Mean_insula_thickavg || id:enigma3-withglobal-nogc-insula-thickavg	MR Egger	4.43202227807662	1	0.0352706943275611	wTHICK_Mean_insula_thickavg__id_enigma3-withglobal-nogc-insula-thickavg
enigma3-withglobal-nogc-insula-thickavg	79ZKtv	Neuroimmune syndrome	wTHICK_Mean_insula_thickavg || id:enigma3-withglobal-nogc-insula-thickavg	Inverse variance weighted	4.93150755481212	2	0.0849447887711158	wTHICK_Mean_insula_thickavg__id_enigma3-withglobal-nogc-insula-thickavg
enigma3-withglobal-isthmuscingulate-thickavg	79ZKtv	Neuroimmune syndrome	wTHICK_Mean_isthmuscingulate_thickavg || id:enigma3-withglobal-isthmuscingulate-thickavg	MR Egger	4.44764555592243	2	0.108194712893824	wTHICK_Mean_isthmuscingulate_thickavg__id_enigma3-withglobal-isthmuscingulate-thickavg
enigma3-withglobal-isthmuscingulate-thickavg	79ZKtv	Neuroimmune syndrome	wTHICK_Mean_isthmuscingulate_thickavg || id:enigma3-withglobal-isthmuscingulate-thickavg	Inverse variance weighted	6.53063492610222	3	0.0884621362207066	wTHICK_Mean_isthmuscingulate_thickavg__id_enigma3-withglobal-isthmuscingulate-thickavg
enigma3-withglobal-nogc-isthmuscingulate-thickavg	79ZKtv	Neuroimmune syndrome	wTHICK_Mean_isthmuscingulate_thickavg || id:enigma3-withglobal-nogc-isthmuscingulate-thickavg	MR Egger	4.91077214977846	3	0.1784486634025	wTHICK_Mean_isthmuscingulate_thickavg__id_enigma3-withglobal-nogc-isthmuscingulate-thickavg
enigma3-withglobal-nogc-isthmuscingulate-thickavg	79ZKtv	Neuroimmune syndrome	wTHICK_Mean_isthmuscingulate_thickavg || id:enigma3-withglobal-nogc-isthmuscingulate-thickavg	Inverse variance weighted	10.8983745384126	4	0.0277302015490927	wTHICK_Mean_isthmuscingulate_thickavg__id_enigma3-withglobal-nogc-isthmuscingulate-thickavg
enigma3-withglobal-lateraloccipital-thickavg	79ZKtv	Neuroimmune syndrome	wTHICK_Mean_lateraloccipital_thickavg || id:enigma3-withglobal-lateraloccipital-thickavg	MR Egger	43.5032503534727	2	3.5759316843654e-10	wTHICK_Mean_lateraloccipital_thickavg__id_enigma3-withglobal-lateraloccipital-thickavg
enigma3-withglobal-lateraloccipital-thickavg	79ZKtv	Neuroimmune syndrome	wTHICK_Mean_lateraloccipital_thickavg || id:enigma3-withglobal-lateraloccipital-thickavg	Inverse variance weighted	46.7509499183139	3	3.92648377945983e-10	wTHICK_Mean_lateraloccipital_thickavg__id_enigma3-withglobal-lateraloccipital-thickavg
enigma3-withglobal-nogc-lateraloccipital-thickavg	79ZKtv	Neuroimmune syndrome	wTHICK_Mean_lateraloccipital_thickavg || id:enigma3-withglobal-nogc-lateraloccipital-thickavg	MR Egger	13.1994285742918	1	0.00028003448802891	wTHICK_Mean_lateraloccipital_thickavg__id_enigma3-withglobal-nogc-lateraloccipital-thickavg
enigma3-withglobal-nogc-lateraloccipital-thickavg	79ZKtv	Neuroimmune syndrome	wTHICK_Mean_lateraloccipital_thickavg || id:enigma3-withglobal-nogc-lateraloccipital-thickavg	Inverse variance weighted	23.3058010493962	2	8.69379917700159e-06	wTHICK_Mean_lateraloccipital_thickavg__id_enigma3-withglobal-nogc-lateraloccipital-thickavg
enigma3-withglobal-lingual-thickavg	79ZKtv	Neuroimmune syndrome	wTHICK_Mean_lingual_thickavg || id:enigma3-withglobal-lingual-thickavg	MR Egger	6.92236848057184	4	0.140048010254377	wTHICK_Mean_lingual_thickavg__id_enigma3-withglobal-lingual-thickavg
enigma3-withglobal-lingual-thickavg	79ZKtv	Neuroimmune syndrome	wTHICK_Mean_lingual_thickavg || id:enigma3-withglobal-lingual-thickavg	Inverse variance weighted	11.914597851598	5	0.0359769120418839	wTHICK_Mean_lingual_thickavg__id_enigma3-withglobal-lingual-thickavg
enigma3-withglobal-nogc-lingual-thickavg	79ZKtv	Neuroimmune syndrome	wTHICK_Mean_lingual_thickavg || id:enigma3-withglobal-nogc-lingual-thickavg	MR Egger	16.6795938211749	6	0.0105357970511814	wTHICK_Mean_lingual_thickavg__id_enigma3-withglobal-nogc-lingual-thickavg
enigma3-withglobal-nogc-lingual-thickavg	79ZKtv	Neuroimmune syndrome	wTHICK_Mean_lingual_thickavg || id:enigma3-withglobal-nogc-lingual-thickavg	Inverse variance weighted	19.1179995927302	7	0.00782562065486554	wTHICK_Mean_lingual_thickavg__id_enigma3-withglobal-nogc-lingual-thickavg
enigma3-withglobal-nogc-medialorbitofrontal-thickavg	79ZKtv	Neuroimmune syndrome	wTHICK_Mean_medialorbitofrontal_thickavg || id:enigma3-withglobal-nogc-medialorbitofrontal-thickavg	MR Egger	1.32446138609569	2	0.515699682781361	wTHICK_Mean_medialorbitofrontal_thickavg__id_enigma3-withglobal-nogc-medialorbitofrontal-thickavg
enigma3-withglobal-nogc-medialorbitofrontal-thickavg	79ZKtv	Neuroimmune syndrome	wTHICK_Mean_medialorbitofrontal_thickavg || id:enigma3-withglobal-nogc-medialorbitofrontal-thickavg	Inverse variance weighted	5.07823687077368	3	0.166157083765864	wTHICK_Mean_medialorbitofrontal_thickavg__id_enigma3-withglobal-nogc-medialorbitofrontal-thickavg
enigma3-withglobal-middletemporal-thickavg	79ZKtv	Neuroimmune syndrome	wTHICK_Mean_middletemporal_thickavg || id:enigma3-withglobal-middletemporal-thickavg	MR Egger	0.334089876255402	1	0.563260687330153	wTHICK_Mean_middletemporal_thickavg__id_enigma3-withglobal-middletemporal-thickavg
enigma3-withglobal-middletemporal-thickavg	79ZKtv	Neuroimmune syndrome	wTHICK_Mean_middletemporal_thickavg || id:enigma3-withglobal-middletemporal-thickavg	Inverse variance weighted	1.50760719469947	2	0.470573273191577	wTHICK_Mean_middletemporal_thickavg__id_enigma3-withglobal-middletemporal-thickavg
enigma3-withglobal-nogc-middletemporal-thickavg	79ZKtv	Neuroimmune syndrome	wTHICK_Mean_middletemporal_thickavg || id:enigma3-withglobal-nogc-middletemporal-thickavg	MR Egger	15.6547173964665	5	0.00790223107825782	wTHICK_Mean_middletemporal_thickavg__id_enigma3-withglobal-nogc-middletemporal-thickavg
enigma3-withglobal-nogc-middletemporal-thickavg	79ZKtv	Neuroimmune syndrome	wTHICK_Mean_middletemporal_thickavg || id:enigma3-withglobal-nogc-middletemporal-thickavg	Inverse variance weighted	16.643276016026	6	0.010687656935492	wTHICK_Mean_middletemporal_thickavg__id_enigma3-withglobal-nogc-middletemporal-thickavg
enigma3-withglobal-nogc-paracentral-thickavg	79ZKtv	Neuroimmune syndrome	wTHICK_Mean_paracentral_thickavg || id:enigma3-withglobal-nogc-paracentral-thickavg	MR Egger	35.8989858018737	4	3.03551143098132e-07	wTHICK_Mean_paracentral_thickavg__id_enigma3-withglobal-nogc-paracentral-thickavg
enigma3-withglobal-nogc-paracentral-thickavg	79ZKtv	Neuroimmune syndrome	wTHICK_Mean_paracentral_thickavg || id:enigma3-withglobal-nogc-paracentral-thickavg	Inverse variance weighted	37.0994799556083	5	5.72064211764824e-07	wTHICK_Mean_paracentral_thickavg__id_enigma3-withglobal-nogc-paracentral-thickavg
enigma3-withglobal-paracentral-thickavg	79ZKtv	Neuroimmune syndrome	wTHICK_Mean_paracentral_thickavg || id:enigma3-withglobal-paracentral-thickavg	MR Egger	27.0119000509511	3	5.85363293540928e-06	wTHICK_Mean_paracentral_thickavg__id_enigma3-withglobal-paracentral-thickavg
enigma3-withglobal-paracentral-thickavg	79ZKtv	Neuroimmune syndrome	wTHICK_Mean_paracentral_thickavg || id:enigma3-withglobal-paracentral-thickavg	Inverse variance weighted	29.1142600461895	4	7.41051243020663e-06	wTHICK_Mean_paracentral_thickavg__id_enigma3-withglobal-paracentral-thickavg
enigma3-withglobal-nogc-parahippocampal-thickavg	79ZKtv	Neuroimmune syndrome	wTHICK_Mean_parahippocampal_thickavg || id:enigma3-withglobal-nogc-parahippocampal-thickavg	MR Egger	37.6768648938759	5	4.38131789510747e-07	wTHICK_Mean_parahippocampal_thickavg__id_enigma3-withglobal-nogc-parahippocampal-thickavg
enigma3-withglobal-nogc-parahippocampal-thickavg	79ZKtv	Neuroimmune syndrome	wTHICK_Mean_parahippocampal_thickavg || id:enigma3-withglobal-nogc-parahippocampal-thickavg	Inverse variance weighted	39.7019607102029	6	5.21254129275313e-07	wTHICK_Mean_parahippocampal_thickavg__id_enigma3-withglobal-nogc-parahippocampal-thickavg
enigma3-withglobal-parahippocampal-thickavg	79ZKtv	Neuroimmune syndrome	wTHICK_Mean_parahippocampal_thickavg || id:enigma3-withglobal-parahippocampal-thickavg	MR Egger	3.13513431008608	1	0.0766220753319274	wTHICK_Mean_parahippocampal_thickavg__id_enigma3-withglobal-parahippocampal-thickavg
enigma3-withglobal-parahippocampal-thickavg	79ZKtv	Neuroimmune syndrome	wTHICK_Mean_parahippocampal_thickavg || id:enigma3-withglobal-parahippocampal-thickavg	Inverse variance weighted	6.95160500832093	2	0.0309369967899623	wTHICK_Mean_parahippocampal_thickavg__id_enigma3-withglobal-parahippocampal-thickavg
enigma3-withglobal-nogc-parsopercularis-thickavg	79ZKtv	Neuroimmune syndrome	wTHICK_Mean_parsopercularis_thickavg || id:enigma3-withglobal-nogc-parsopercularis-thickavg	MR Egger	0.35900156133855	2	0.835687298547506	wTHICK_Mean_parsopercularis_thickavg__id_enigma3-withglobal-nogc-parsopercularis-thickavg
enigma3-withglobal-nogc-parsopercularis-thickavg	79ZKtv	Neuroimmune syndrome	wTHICK_Mean_parsopercularis_thickavg || id:enigma3-withglobal-nogc-parsopercularis-thickavg	Inverse variance weighted	0.37469247387478	3	0.945419360351446	wTHICK_Mean_parsopercularis_thickavg__id_enigma3-withglobal-nogc-parsopercularis-thickavg
enigma3-withglobal-parsopercularis-thickavg	79ZKtv	Neuroimmune syndrome	wTHICK_Mean_parsopercularis_thickavg || id:enigma3-withglobal-parsopercularis-thickavg	MR Egger	10.1866140492694	4	0.0373988222796549	wTHICK_Mean_parsopercularis_thickavg__id_enigma3-withglobal-parsopercularis-thickavg
enigma3-withglobal-parsopercularis-thickavg	79ZKtv	Neuroimmune syndrome	wTHICK_Mean_parsopercularis_thickavg || id:enigma3-withglobal-parsopercularis-thickavg	Inverse variance weighted	11.8128777457452	5	0.0374437229351561	wTHICK_Mean_parsopercularis_thickavg__id_enigma3-withglobal-parsopercularis-thickavg
enigma3-withglobal-nogc-parsorbitalis-thickavg	79ZKtv	Neuroimmune syndrome	wTHICK_Mean_parsorbitalis_thickavg || id:enigma3-withglobal-nogc-parsorbitalis-thickavg	MR Egger	2.45581596429442	2	0.292904699032756	wTHICK_Mean_parsorbitalis_thickavg__id_enigma3-withglobal-nogc-parsorbitalis-thickavg
enigma3-withglobal-nogc-parsorbitalis-thickavg	79ZKtv	Neuroimmune syndrome	wTHICK_Mean_parsorbitalis_thickavg || id:enigma3-withglobal-nogc-parsorbitalis-thickavg	Inverse variance weighted	2.77115659202098	3	0.428270091469617	wTHICK_Mean_parsorbitalis_thickavg__id_enigma3-withglobal-nogc-parsorbitalis-thickavg
enigma3-withglobal-parsorbitalis-thickavg	79ZKtv	Neuroimmune syndrome	wTHICK_Mean_parsorbitalis_thickavg || id:enigma3-withglobal-parsorbitalis-thickavg	MR Egger	2.50582655257133	2	0.285671343858672	wTHICK_Mean_parsorbitalis_thickavg__id_enigma3-withglobal-parsorbitalis-thickavg
enigma3-withglobal-parsorbitalis-thickavg	79ZKtv	Neuroimmune syndrome	wTHICK_Mean_parsorbitalis_thickavg || id:enigma3-withglobal-parsorbitalis-thickavg	Inverse variance weighted	2.67908524485019	3	0.443793246745483	wTHICK_Mean_parsorbitalis_thickavg__id_enigma3-withglobal-parsorbitalis-thickavg
enigma3-withglobal-nogc-parstriangularis-thickavg	79ZKtv	Neuroimmune syndrome	wTHICK_Mean_parstriangularis_thickavg || id:enigma3-withglobal-nogc-parstriangularis-thickavg	MR Egger	1.42763940897408	2	0.489769843931115	wTHICK_Mean_parstriangularis_thickavg__id_enigma3-withglobal-nogc-parstriangularis-thickavg
enigma3-withglobal-nogc-parstriangularis-thickavg	79ZKtv	Neuroimmune syndrome	wTHICK_Mean_parstriangularis_thickavg || id:enigma3-withglobal-nogc-parstriangularis-thickavg	Inverse variance weighted	2.38199864243894	3	0.496994366256591	wTHICK_Mean_parstriangularis_thickavg__id_enigma3-withglobal-nogc-parstriangularis-thickavg
enigma3-withglobal-parstriangularis-thickavg	79ZKtv	Neuroimmune syndrome	wTHICK_Mean_parstriangularis_thickavg || id:enigma3-withglobal-parstriangularis-thickavg	MR Egger	0.351007277460399	1	0.55354348786152	wTHICK_Mean_parstriangularis_thickavg__id_enigma3-withglobal-parstriangularis-thickavg
enigma3-withglobal-parstriangularis-thickavg	79ZKtv	Neuroimmune syndrome	wTHICK_Mean_parstriangularis_thickavg || id:enigma3-withglobal-parstriangularis-thickavg	Inverse variance weighted	0.459101673642148	2	0.794890557901607	wTHICK_Mean_parstriangularis_thickavg__id_enigma3-withglobal-parstriangularis-thickavg
enigma3-withglobal-nogc-postcentral-thickavg	79ZKtv	Neuroimmune syndrome	wTHICK_Mean_postcentral_thickavg || id:enigma3-withglobal-nogc-postcentral-thickavg	MR Egger	9.39665288605822	5	0.0942511226250547	wTHICK_Mean_postcentral_thickavg__id_enigma3-withglobal-nogc-postcentral-thickavg
enigma3-withglobal-nogc-postcentral-thickavg	79ZKtv	Neuroimmune syndrome	wTHICK_Mean_postcentral_thickavg || id:enigma3-withglobal-nogc-postcentral-thickavg	Inverse variance weighted	11.3441088849927	6	0.0783060126386909	wTHICK_Mean_postcentral_thickavg__id_enigma3-withglobal-nogc-postcentral-thickavg
enigma3-withglobal-postcentral-thickavg	79ZKtv	Neuroimmune syndrome	wTHICK_Mean_postcentral_thickavg || id:enigma3-withglobal-postcentral-thickavg	MR Egger	5.62328917099627	3	0.13144772733093	wTHICK_Mean_postcentral_thickavg__id_enigma3-withglobal-postcentral-thickavg
enigma3-withglobal-postcentral-thickavg	79ZKtv	Neuroimmune syndrome	wTHICK_Mean_postcentral_thickavg || id:enigma3-withglobal-postcentral-thickavg	Inverse variance weighted	9.49600510174074	4	0.0498293984468581	wTHICK_Mean_postcentral_thickavg__id_enigma3-withglobal-postcentral-thickavg
enigma3-withglobal-nogc-posteriorcingulate-thickavg	79ZKtv	Neuroimmune syndrome	wTHICK_Mean_posteriorcingulate_thickavg || id:enigma3-withglobal-nogc-posteriorcingulate-thickavg	MR Egger	14.987571036411	5	0.0104155771671373	wTHICK_Mean_posteriorcingulate_thickavg__id_enigma3-withglobal-nogc-posteriorcingulate-thickavg
enigma3-withglobal-nogc-posteriorcingulate-thickavg	79ZKtv	Neuroimmune syndrome	wTHICK_Mean_posteriorcingulate_thickavg || id:enigma3-withglobal-nogc-posteriorcingulate-thickavg	Inverse variance weighted	15.0110633397351	6	0.0201708414864936	wTHICK_Mean_posteriorcingulate_thickavg__id_enigma3-withglobal-nogc-posteriorcingulate-thickavg
enigma3-withglobal-posteriorcingulate-thickavg	79ZKtv	Neuroimmune syndrome	wTHICK_Mean_posteriorcingulate_thickavg || id:enigma3-withglobal-posteriorcingulate-thickavg	MR Egger	24.2468781757323	7	0.00103090110805421	wTHICK_Mean_posteriorcingulate_thickavg__id_enigma3-withglobal-posteriorcingulate-thickavg
enigma3-withglobal-posteriorcingulate-thickavg	79ZKtv	Neuroimmune syndrome	wTHICK_Mean_posteriorcingulate_thickavg || id:enigma3-withglobal-posteriorcingulate-thickavg	Inverse variance weighted	25.958707591623	8	0.00106752410484344	wTHICK_Mean_posteriorcingulate_thickavg__id_enigma3-withglobal-posteriorcingulate-thickavg
enigma3-withglobal-nogc-precentral-thickavg	79ZKtv	Neuroimmune syndrome	wTHICK_Mean_precentral_thickavg || id:enigma3-withglobal-nogc-precentral-thickavg	MR Egger	3.17828381479833	1	0.0746230687028649	wTHICK_Mean_precentral_thickavg__id_enigma3-withglobal-nogc-precentral-thickavg
enigma3-withglobal-nogc-precentral-thickavg	79ZKtv	Neuroimmune syndrome	wTHICK_Mean_precentral_thickavg || id:enigma3-withglobal-nogc-precentral-thickavg	Inverse variance weighted	4.60962526234913	2	0.099777494094153	wTHICK_Mean_precentral_thickavg__id_enigma3-withglobal-nogc-precentral-thickavg
enigma3-withglobal-precentral-thickavg	79ZKtv	Neuroimmune syndrome	wTHICK_Mean_precentral_thickavg || id:enigma3-withglobal-precentral-thickavg	MR Egger	3.10830588031231	1	0.0778939425673386	wTHICK_Mean_precentral_thickavg__id_enigma3-withglobal-precentral-thickavg
enigma3-withglobal-precentral-thickavg	79ZKtv	Neuroimmune syndrome	wTHICK_Mean_precentral_thickavg || id:enigma3-withglobal-precentral-thickavg	Inverse variance weighted	4.61005706240691	2	0.0997559544555835	wTHICK_Mean_precentral_thickavg__id_enigma3-withglobal-precentral-thickavg
enigma3-withglobal-nogc-precuneus-thickavg	79ZKtv	Neuroimmune syndrome	wTHICK_Mean_precuneus_thickavg || id:enigma3-withglobal-nogc-precuneus-thickavg	MR Egger	0.0298775209324029	2	0.985172269246244	wTHICK_Mean_precuneus_thickavg__id_enigma3-withglobal-nogc-precuneus-thickavg
enigma3-withglobal-nogc-precuneus-thickavg	79ZKtv	Neuroimmune syndrome	wTHICK_Mean_precuneus_thickavg || id:enigma3-withglobal-nogc-precuneus-thickavg	Inverse variance weighted	0.674697341598133	3	0.879138628110481	wTHICK_Mean_precuneus_thickavg__id_enigma3-withglobal-nogc-precuneus-thickavg
enigma3-withglobal-precuneus-thickavg	79ZKtv	Neuroimmune syndrome	wTHICK_Mean_precuneus_thickavg || id:enigma3-withglobal-precuneus-thickavg	MR Egger	0.0298538212688851	2	0.985183943441057	wTHICK_Mean_precuneus_thickavg__id_enigma3-withglobal-precuneus-thickavg
enigma3-withglobal-precuneus-thickavg	79ZKtv	Neuroimmune syndrome	wTHICK_Mean_precuneus_thickavg || id:enigma3-withglobal-precuneus-thickavg	Inverse variance weighted	0.674794658303066	3	0.879115869361365	wTHICK_Mean_precuneus_thickavg__id_enigma3-withglobal-precuneus-thickavg
enigma3-withglobal-nogc-superiorfrontal-thickavg	79ZKtv	Neuroimmune syndrome	wTHICK_Mean_superiorfrontal_thickavg || id:enigma3-withglobal-nogc-superiorfrontal-thickavg	MR Egger	3.15276715388693	1	0.075798322232957	wTHICK_Mean_superiorfrontal_thickavg__id_enigma3-withglobal-nogc-superiorfrontal-thickavg
enigma3-withglobal-nogc-superiorfrontal-thickavg	79ZKtv	Neuroimmune syndrome	wTHICK_Mean_superiorfrontal_thickavg || id:enigma3-withglobal-nogc-superiorfrontal-thickavg	Inverse variance weighted	4.89806614206919	2	0.0863770666208552	wTHICK_Mean_superiorfrontal_thickavg__id_enigma3-withglobal-nogc-superiorfrontal-thickavg
enigma3-withglobal-superiorfrontal-thickavg	79ZKtv	Neuroimmune syndrome	wTHICK_Mean_superiorfrontal_thickavg || id:enigma3-withglobal-superiorfrontal-thickavg	MR Egger	3.15323398474947	1	0.0757766430840374	wTHICK_Mean_superiorfrontal_thickavg__id_enigma3-withglobal-superiorfrontal-thickavg
enigma3-withglobal-superiorfrontal-thickavg	79ZKtv	Neuroimmune syndrome	wTHICK_Mean_superiorfrontal_thickavg || id:enigma3-withglobal-superiorfrontal-thickavg	Inverse variance weighted	4.89809263535924	2	0.0863759224220936	wTHICK_Mean_superiorfrontal_thickavg__id_enigma3-withglobal-superiorfrontal-thickavg
enigma3-withglobal-nogc-superiorparietal-thickavg	79ZKtv	Neuroimmune syndrome	wTHICK_Mean_superiorparietal_thickavg || id:enigma3-withglobal-nogc-superiorparietal-thickavg	MR Egger	23.860228925445	3	2.67158679650995e-05	wTHICK_Mean_superiorparietal_thickavg__id_enigma3-withglobal-nogc-superiorparietal-thickavg
enigma3-withglobal-nogc-superiorparietal-thickavg	79ZKtv	Neuroimmune syndrome	wTHICK_Mean_superiorparietal_thickavg || id:enigma3-withglobal-nogc-superiorparietal-thickavg	Inverse variance weighted	32.0814670428889	4	1.84113753110772e-06	wTHICK_Mean_superiorparietal_thickavg__id_enigma3-withglobal-nogc-superiorparietal-thickavg
enigma3-withglobal-superiorparietal-thickavg	79ZKtv	Neuroimmune syndrome	wTHICK_Mean_superiorparietal_thickavg || id:enigma3-withglobal-superiorparietal-thickavg	MR Egger	2.63932628214127	1	0.104247743512856	wTHICK_Mean_superiorparietal_thickavg__id_enigma3-withglobal-superiorparietal-thickavg
enigma3-withglobal-superiorparietal-thickavg	79ZKtv	Neuroimmune syndrome	wTHICK_Mean_superiorparietal_thickavg || id:enigma3-withglobal-superiorparietal-thickavg	Inverse variance weighted	3.86056728591413	2	0.145107034057669	wTHICK_Mean_superiorparietal_thickavg__id_enigma3-withglobal-superiorparietal-thickavg
enigma3-withglobal-nogc-superiortemporal-thickavg	79ZKtv	Neuroimmune syndrome	wTHICK_Mean_superiortemporal_thickavg || id:enigma3-withglobal-nogc-superiortemporal-thickavg	MR Egger	6.57020224442436	2	0.037436799210039	wTHICK_Mean_superiortemporal_thickavg__id_enigma3-withglobal-nogc-superiortemporal-thickavg
enigma3-withglobal-nogc-superiortemporal-thickavg	79ZKtv	Neuroimmune syndrome	wTHICK_Mean_superiortemporal_thickavg || id:enigma3-withglobal-nogc-superiortemporal-thickavg	Inverse variance weighted	18.3187274005946	3	0.000378043524968597	wTHICK_Mean_superiortemporal_thickavg__id_enigma3-withglobal-nogc-superiortemporal-thickavg
enigma3-withglobal-nogc-supramarginal-thickavg	79ZKtv	Neuroimmune syndrome	wTHICK_Mean_supramarginal_thickavg || id:enigma3-withglobal-nogc-supramarginal-thickavg	MR Egger	12.1771448240282	4	0.016081456450239	wTHICK_Mean_supramarginal_thickavg__id_enigma3-withglobal-nogc-supramarginal-thickavg
enigma3-withglobal-nogc-supramarginal-thickavg	79ZKtv	Neuroimmune syndrome	wTHICK_Mean_supramarginal_thickavg || id:enigma3-withglobal-nogc-supramarginal-thickavg	Inverse variance weighted	12.1806464810938	5	0.0323946177113891	wTHICK_Mean_supramarginal_thickavg__id_enigma3-withglobal-nogc-supramarginal-thickavg
enigma3-withglobal-supramarginal-thickavg	79ZKtv	Neuroimmune syndrome	wTHICK_Mean_supramarginal_thickavg || id:enigma3-withglobal-supramarginal-thickavg	MR Egger	1.10610413620948	2	0.575191604712734	wTHICK_Mean_supramarginal_thickavg__id_enigma3-withglobal-supramarginal-thickavg
enigma3-withglobal-supramarginal-thickavg	79ZKtv	Neuroimmune syndrome	wTHICK_Mean_supramarginal_thickavg || id:enigma3-withglobal-supramarginal-thickavg	Inverse variance weighted	1.19515286535287	3	0.75416708805145	wTHICK_Mean_supramarginal_thickavg__id_enigma3-withglobal-supramarginal-thickavg
