# Supplementary material for: Multivariate genome-wide analysis reveals shared genetic architecture and brain structural correlates of human cognitive abilities
Source: Sci Rep. 2025 Nov 24;15:41596. doi: 10.1038/s41598-025-25509-z (PMC12644536; doi:10.1038/s41598-025-25509-z)
Supplement: Supplementary file 17 — Supplementary Information 17. [file 41598_2025_25509_MOESM17_ESM.csv]

id.exposure	id.outcome	outcome	exposure	egger_intercept	se	pval	id
enigma3-global-full-sa	79ZKtv	Neuroimmune syndrome	full_SurfArea || id:enigma3-global-full-sa	-0.0141974835342672	0.00569091737147488	0.0341541137081389	full_SurfArea__id_enigma3-global-full-sa
enigma3-global-nogc-full-sa	79ZKtv	Neuroimmune syndrome	full_SurfArea_nogc || id:enigma3-global-nogc-full-sa	-0.0051236100175981	0.00445827606429598	0.272849682009069	full_SurfArea_nogc__id_enigma3-global-nogc-full-sa
enigma3-global-full-th	79ZKtv	Neuroimmune syndrome	full_Thickness || id:enigma3-global-full-th	-0.00567031191857274	0.00501008961845875	0.300923684111846	full_Thickness__id_enigma3-global-full-th
enigma3-global-nogc-full-th	79ZKtv	Neuroimmune syndrome	full_Thickness_nogc || id:enigma3-global-nogc-full-th	-0.00821632874425076	0.00449217686978141	0.104792639452359	full_Thickness_nogc__id_enigma3-global-nogc-full-th
enigma3-withglobal-bankssts-surfavg	79ZKtv	Neuroimmune syndrome	wSA_Mean_bankssts_surfavg || id:enigma3-withglobal-bankssts-surfavg	-0.000588686285211358	0.00405178153207724	0.908147766833241	wSA_Mean_bankssts_surfavg__id_enigma3-withglobal-bankssts-surfavg
enigma3-withglobal-nogc-bankssts-surfavg	79ZKtv	Neuroimmune syndrome	wSA_Mean_bankssts_surfavg || id:enigma3-withglobal-nogc-bankssts-surfavg	0.000366917818633045	0.00356287011810789	0.924473945454608	wSA_Mean_bankssts_surfavg__id_enigma3-withglobal-nogc-bankssts-surfavg
enigma3-withglobal-caudalmiddlefrontal-surfavg	79ZKtv	Neuroimmune syndrome	wSA_Mean_caudalmiddlefrontal_surfavg || id:enigma3-withglobal-caudalmiddlefrontal-surfavg	0.00415080041249254	0.00419594763373401	0.395475305474048	wSA_Mean_caudalmiddlefrontal_surfavg__id_enigma3-withglobal-caudalmiddlefrontal-surfavg
enigma3-withglobal-nogc-caudalmiddlefrontal-surfavg	79ZKtv	Neuroimmune syndrome	wSA_Mean_caudalmiddlefrontal_surfavg || id:enigma3-withglobal-nogc-caudalmiddlefrontal-surfavg	0.00404647626558135	0.00420593967864068	0.406978489918478	wSA_Mean_caudalmiddlefrontal_surfavg__id_enigma3-withglobal-nogc-caudalmiddlefrontal-surfavg
enigma3-withglobal-cuneus-surfavg	79ZKtv	Neuroimmune syndrome	wSA_Mean_cuneus_surfavg || id:enigma3-withglobal-cuneus-surfavg	-0.00352449229715681	0.00240684654818288	0.2393148334404	wSA_Mean_cuneus_surfavg__id_enigma3-withglobal-cuneus-surfavg
enigma3-withglobal-nogc-cuneus-surfavg	79ZKtv	Neuroimmune syndrome	wSA_Mean_cuneus_surfavg || id:enigma3-withglobal-nogc-cuneus-surfavg	0.00143745533983524	0.00313995352990779	0.670863895603818	wSA_Mean_cuneus_surfavg__id_enigma3-withglobal-nogc-cuneus-surfavg
enigma3-withglobal-entorhinal-surfavg	79ZKtv	Neuroimmune syndrome	wSA_Mean_entorhinal_surfavg || id:enigma3-withglobal-entorhinal-surfavg	-0.015511666520848	0.00897114368006787	0.182240275369235	wSA_Mean_entorhinal_surfavg__id_enigma3-withglobal-entorhinal-surfavg
enigma3-withglobal-nogc-entorhinal-surfavg	79ZKtv	Neuroimmune syndrome	wSA_Mean_entorhinal_surfavg || id:enigma3-withglobal-nogc-entorhinal-surfavg	-0.00182379771539188	0.00614417247767051	0.781368932099508	wSA_Mean_entorhinal_surfavg__id_enigma3-withglobal-nogc-entorhinal-surfavg
enigma3-withglobal-frontalpole-surfavg	79ZKtv	Neuroimmune syndrome	wSA_Mean_frontalpole_surfavg || id:enigma3-withglobal-frontalpole-surfavg	-0.00444953591139264	0.00672057589612429	0.555238473040727	wSA_Mean_frontalpole_surfavg__id_enigma3-withglobal-frontalpole-surfavg
enigma3-withglobal-nogc-frontalpole-surfavg	79ZKtv	Neuroimmune syndrome	wSA_Mean_frontalpole_surfavg || id:enigma3-withglobal-nogc-frontalpole-surfavg	-0.00303632867192416	0.00428407754210795	0.517602512133909	wSA_Mean_frontalpole_surfavg__id_enigma3-withglobal-nogc-frontalpole-surfavg
enigma3-withglobal-inferiorparietal-surfavg	79ZKtv	Neuroimmune syndrome	wSA_Mean_inferiorparietal_surfavg || id:enigma3-withglobal-inferiorparietal-surfavg	-0.000900334814017949	0.0108135398646536	0.937645055716614	wSA_Mean_inferiorparietal_surfavg__id_enigma3-withglobal-inferiorparietal-surfavg
enigma3-withglobal-nogc-inferiorparietal-surfavg	79ZKtv	Neuroimmune syndrome	wSA_Mean_inferiorparietal_surfavg || id:enigma3-withglobal-nogc-inferiorparietal-surfavg	-0.00263148294131599	0.00752704254417493	0.738579852423708	wSA_Mean_inferiorparietal_surfavg__id_enigma3-withglobal-nogc-inferiorparietal-surfavg
enigma3-withglobal-inferiortemporal-surfavg	79ZKtv	Neuroimmune syndrome	wSA_Mean_inferiortemporal_surfavg || id:enigma3-withglobal-inferiortemporal-surfavg	0.00864850459433032	0.00770270732230679	0.324362292377813	wSA_Mean_inferiortemporal_surfavg__id_enigma3-withglobal-inferiortemporal-surfavg
enigma3-withglobal-nogc-inferiortemporal-surfavg	79ZKtv	Neuroimmune syndrome	wSA_Mean_inferiortemporal_surfavg || id:enigma3-withglobal-nogc-inferiortemporal-surfavg	0.00862953157550132	0.00502996188382565	0.137050159274943	wSA_Mean_inferiortemporal_surfavg__id_enigma3-withglobal-nogc-inferiortemporal-surfavg
enigma3-withglobal-insula-surfavg	79ZKtv	Neuroimmune syndrome	wSA_Mean_insula_surfavg || id:enigma3-withglobal-insula-surfavg	4.755144961091e-05	0.00426416833118025	0.991533917961738	wSA_Mean_insula_surfavg__id_enigma3-withglobal-insula-surfavg
enigma3-withglobal-nogc-insula-surfavg	79ZKtv	Neuroimmune syndrome	wSA_Mean_insula_surfavg || id:enigma3-withglobal-nogc-insula-surfavg	0.000506034946099222	0.0032729324149035	0.880956639027102	wSA_Mean_insula_surfavg__id_enigma3-withglobal-nogc-insula-surfavg
enigma3-withglobal-nogc-isthmuscingulate-surfavg	79ZKtv	Neuroimmune syndrome	wSA_Mean_isthmuscingulate_surfavg || id:enigma3-withglobal-nogc-isthmuscingulate-surfavg	-0.00472616558709668	0.00405384431964749	0.451346367120101	wSA_Mean_isthmuscingulate_surfavg__id_enigma3-withglobal-nogc-isthmuscingulate-surfavg
enigma3-withglobal-lateraloccipital-surfavg	79ZKtv	Neuroimmune syndrome	wSA_Mean_lateraloccipital_surfavg || id:enigma3-withglobal-lateraloccipital-surfavg	-0.00440853354107395	0.00259151954227846	0.231022988556832	wSA_Mean_lateraloccipital_surfavg__id_enigma3-withglobal-lateraloccipital-surfavg
enigma3-withglobal-nogc-lateraloccipital-surfavg	79ZKtv	Neuroimmune syndrome	wSA_Mean_lateraloccipital_surfavg || id:enigma3-withglobal-nogc-lateraloccipital-surfavg	0.00204679573010978	0.00170398073950224	0.315864753251346	wSA_Mean_lateraloccipital_surfavg__id_enigma3-withglobal-nogc-lateraloccipital-surfavg
enigma3-withglobal-lateralorbitofrontal-surfavg	79ZKtv	Neuroimmune syndrome	wSA_Mean_lateralorbitofrontal_surfavg || id:enigma3-withglobal-lateralorbitofrontal-surfavg	0.0020818456331934	0.00355826056065505	0.583904859244733	wSA_Mean_lateralorbitofrontal_surfavg__id_enigma3-withglobal-lateralorbitofrontal-surfavg
enigma3-withglobal-nogc-lateralorbitofrontal-surfavg	79ZKtv	Neuroimmune syndrome	wSA_Mean_lateralorbitofrontal_surfavg || id:enigma3-withglobal-nogc-lateralorbitofrontal-surfavg	0.000885180116210506	0.00380860243287709	0.823939731587296	wSA_Mean_lateralorbitofrontal_surfavg__id_enigma3-withglobal-nogc-lateralorbitofrontal-surfavg
enigma3-withglobal-lingual-surfavg	79ZKtv	Neuroimmune syndrome	wSA_Mean_lingual_surfavg || id:enigma3-withglobal-lingual-surfavg	-0.00045585594845891	0.00481672068995463	0.92692806430694	wSA_Mean_lingual_surfavg__id_enigma3-withglobal-lingual-surfavg
enigma3-withglobal-nogc-lingual-surfavg	79ZKtv	Neuroimmune syndrome	wSA_Mean_lingual_surfavg || id:enigma3-withglobal-nogc-lingual-surfavg	0.000660824007002934	0.00386048240665005	0.867499088844543	wSA_Mean_lingual_surfavg__id_enigma3-withglobal-nogc-lingual-surfavg
enigma3-withglobal-medialorbitofrontal-surfavg	79ZKtv	Neuroimmune syndrome	wSA_Mean_medialorbitofrontal_surfavg || id:enigma3-withglobal-medialorbitofrontal-surfavg	0.00795416739186919	0.0145430979669303	0.639292629830779	wSA_Mean_medialorbitofrontal_surfavg__id_enigma3-withglobal-medialorbitofrontal-surfavg
enigma3-withglobal-nogc-medialorbitofrontal-surfavg	79ZKtv	Neuroimmune syndrome	wSA_Mean_medialorbitofrontal_surfavg || id:enigma3-withglobal-nogc-medialorbitofrontal-surfavg	0.0075707837325169	0.0138090592600164	0.638541445722943	wSA_Mean_medialorbitofrontal_surfavg__id_enigma3-withglobal-nogc-medialorbitofrontal-surfavg
enigma3-withglobal-middletemporal-surfavg	79ZKtv	Neuroimmune syndrome	wSA_Mean_middletemporal_surfavg || id:enigma3-withglobal-middletemporal-surfavg	0.00579499263965746	0.00905662643833918	0.567776154073705	wSA_Mean_middletemporal_surfavg__id_enigma3-withglobal-middletemporal-surfavg
enigma3-withglobal-nogc-middletemporal-surfavg	79ZKtv	Neuroimmune syndrome	wSA_Mean_middletemporal_surfavg || id:enigma3-withglobal-nogc-middletemporal-surfavg	0.00486624423974774	0.0070651916604659	0.521621239548128	wSA_Mean_middletemporal_surfavg__id_enigma3-withglobal-nogc-middletemporal-surfavg
enigma3-withglobal-nogc-paracentral-surfavg	79ZKtv	Neuroimmune syndrome	wSA_Mean_paracentral_surfavg || id:enigma3-withglobal-nogc-paracentral-surfavg	-0.0060207092815505	0.00213098299359154	0.0475704119710853	wSA_Mean_paracentral_surfavg__id_enigma3-withglobal-nogc-paracentral-surfavg
enigma3-withglobal-paracentral-surfavg	79ZKtv	Neuroimmune syndrome	wSA_Mean_paracentral_surfavg || id:enigma3-withglobal-paracentral-surfavg	-0.00603797028382132	0.00212695959474673	0.0657125393808341	wSA_Mean_paracentral_surfavg__id_enigma3-withglobal-paracentral-surfavg
enigma3-withglobal-nogc-parahippocampal-surfavg	79ZKtv	Neuroimmune syndrome	wSA_Mean_parahippocampal_surfavg || id:enigma3-withglobal-nogc-parahippocampal-surfavg	0.00317177580684843	0.00682418404809624	0.673741407440942	wSA_Mean_parahippocampal_surfavg__id_enigma3-withglobal-nogc-parahippocampal-surfavg
enigma3-withglobal-nogc-parsopercularis-surfavg	79ZKtv	Neuroimmune syndrome	wSA_Mean_parsopercularis_surfavg || id:enigma3-withglobal-nogc-parsopercularis-surfavg	0.00143697718198882	0.00119753821825081	0.283911435127369	wSA_Mean_parsopercularis_surfavg__id_enigma3-withglobal-nogc-parsopercularis-surfavg
enigma3-withglobal-parsopercularis-surfavg	79ZKtv	Neuroimmune syndrome	wSA_Mean_parsopercularis_surfavg || id:enigma3-withglobal-parsopercularis-surfavg	0.00113515041485053	0.0011456793286036	0.377864660739476	wSA_Mean_parsopercularis_surfavg__id_enigma3-withglobal-parsopercularis-surfavg
enigma3-withglobal-nogc-parsorbitalis-surfavg	79ZKtv	Neuroimmune syndrome	wSA_Mean_parsorbitalis_surfavg || id:enigma3-withglobal-nogc-parsorbitalis-surfavg	-0.00260336760590149	0.00400380976584484	0.55100515866455	wSA_Mean_parsorbitalis_surfavg__id_enigma3-withglobal-nogc-parsorbitalis-surfavg
enigma3-withglobal-parsorbitalis-surfavg	79ZKtv	Neuroimmune syndrome	wSA_Mean_parsorbitalis_surfavg || id:enigma3-withglobal-parsorbitalis-surfavg	-0.00274556799128977	0.00404588132532828	0.534618442485662	wSA_Mean_parsorbitalis_surfavg__id_enigma3-withglobal-parsorbitalis-surfavg
enigma3-withglobal-nogc-parstriangularis-surfavg	79ZKtv	Neuroimmune syndrome	wSA_Mean_parstriangularis_surfavg || id:enigma3-withglobal-nogc-parstriangularis-surfavg	-0.000238083327086447	0.00139117529951506	0.869740710458528	wSA_Mean_parstriangularis_surfavg__id_enigma3-withglobal-nogc-parstriangularis-surfavg
enigma3-withglobal-parstriangularis-surfavg	79ZKtv	Neuroimmune syndrome	wSA_Mean_parstriangularis_surfavg || id:enigma3-withglobal-parstriangularis-surfavg	-0.000213655071584344	0.00158289623318422	0.897895198113723	wSA_Mean_parstriangularis_surfavg__id_enigma3-withglobal-parstriangularis-surfavg
enigma3-withglobal-nogc-pericalcarine-surfavg	79ZKtv	Neuroimmune syndrome	wSA_Mean_pericalcarine_surfavg || id:enigma3-withglobal-nogc-pericalcarine-surfavg	-0.00130860511050677	0.00328133662097312	0.696512128268484	wSA_Mean_pericalcarine_surfavg__id_enigma3-withglobal-nogc-pericalcarine-surfavg
enigma3-withglobal-pericalcarine-surfavg	79ZKtv	Neuroimmune syndrome	wSA_Mean_pericalcarine_surfavg || id:enigma3-withglobal-pericalcarine-surfavg	-0.00453754151769529	0.00521622282953018	0.409700737153889	wSA_Mean_pericalcarine_surfavg__id_enigma3-withglobal-pericalcarine-surfavg
enigma3-withglobal-nogc-postcentral-surfavg	79ZKtv	Neuroimmune syndrome	wSA_Mean_postcentral_surfavg || id:enigma3-withglobal-nogc-postcentral-surfavg	0.00208915492913148	0.00143074969816336	0.382279366683908	wSA_Mean_postcentral_surfavg__id_enigma3-withglobal-nogc-postcentral-surfavg
enigma3-withglobal-postcentral-surfavg	79ZKtv	Neuroimmune syndrome	wSA_Mean_postcentral_surfavg || id:enigma3-withglobal-postcentral-surfavg	0.00209027516056457	0.00143033961231472	0.382035225240997	wSA_Mean_postcentral_surfavg__id_enigma3-withglobal-postcentral-surfavg
enigma3-withglobal-nogc-precentral-surfavg	79ZKtv	Neuroimmune syndrome	wSA_Mean_precentral_surfavg || id:enigma3-withglobal-nogc-precentral-surfavg	0.00094207068880541	0.00377805287685208	0.811404277499034	wSA_Mean_precentral_surfavg__id_enigma3-withglobal-nogc-precentral-surfavg
enigma3-withglobal-precentral-surfavg	79ZKtv	Neuroimmune syndrome	wSA_Mean_precentral_surfavg || id:enigma3-withglobal-precentral-surfavg	-0.00157144667988076	0.00336242646287612	0.664569828215638	wSA_Mean_precentral_surfavg__id_enigma3-withglobal-precentral-surfavg
enigma3-withglobal-nogc-precuneus-surfavg	79ZKtv	Neuroimmune syndrome	wSA_Mean_precuneus_surfavg || id:enigma3-withglobal-nogc-precuneus-surfavg	0.00815253003659784	0.00497381004610285	0.145202887443946	wSA_Mean_precuneus_surfavg__id_enigma3-withglobal-nogc-precuneus-surfavg
enigma3-withglobal-precuneus-surfavg	79ZKtv	Neuroimmune syndrome	wSA_Mean_precuneus_surfavg || id:enigma3-withglobal-precuneus-surfavg	0.0211993035432028	0.0105766477055826	0.115541358264362	wSA_Mean_precuneus_surfavg__id_enigma3-withglobal-precuneus-surfavg
enigma3-withglobal-nogc-rostralanteriorcingulate-surfavg	79ZKtv	Neuroimmune syndrome	wSA_Mean_rostralanteriorcingulate_surfavg || id:enigma3-withglobal-nogc-rostralanteriorcingulate-surfavg	0.0019011078250478	0.00251792840719109	0.505098781993342	wSA_Mean_rostralanteriorcingulate_surfavg__id_enigma3-withglobal-nogc-rostralanteriorcingulate-surfavg
enigma3-withglobal-rostralanteriorcingulate-surfavg	79ZKtv	Neuroimmune syndrome	wSA_Mean_rostralanteriorcingulate_surfavg || id:enigma3-withglobal-rostralanteriorcingulate-surfavg	0.00183581226000011	0.00248252534463515	0.513215579720469	wSA_Mean_rostralanteriorcingulate_surfavg__id_enigma3-withglobal-rostralanteriorcingulate-surfavg
enigma3-withglobal-nogc-rostralmiddlefrontal-surfavg	79ZKtv	Neuroimmune syndrome	wSA_Mean_rostralmiddlefrontal_surfavg || id:enigma3-withglobal-nogc-rostralmiddlefrontal-surfavg	-0.00195105309330997	0.00974993507342763	0.845843644024581	wSA_Mean_rostralmiddlefrontal_surfavg__id_enigma3-withglobal-nogc-rostralmiddlefrontal-surfavg
enigma3-withglobal-rostralmiddlefrontal-surfavg	79ZKtv	Neuroimmune syndrome	wSA_Mean_rostralmiddlefrontal_surfavg || id:enigma3-withglobal-rostralmiddlefrontal-surfavg	-0.000945072268725213	0.0129388499175742	0.943816424298273	wSA_Mean_rostralmiddlefrontal_surfavg__id_enigma3-withglobal-rostralmiddlefrontal-surfavg
enigma3-withglobal-nogc-superiorfrontal-surfavg	79ZKtv	Neuroimmune syndrome	wSA_Mean_superiorfrontal_surfavg || id:enigma3-withglobal-nogc-superiorfrontal-surfavg	0.00452459935711643	0.00404737011476221	0.345059831095012	wSA_Mean_superiorfrontal_surfavg__id_enigma3-withglobal-nogc-superiorfrontal-surfavg
enigma3-withglobal-superiorfrontal-surfavg	79ZKtv	Neuroimmune syndrome	wSA_Mean_superiorfrontal_surfavg || id:enigma3-withglobal-superiorfrontal-surfavg	0.0054322661252263	0.00395470851582731	0.303263276314552	wSA_Mean_superiorfrontal_surfavg__id_enigma3-withglobal-superiorfrontal-surfavg
enigma3-withglobal-nogc-superiorparietal-surfavg	79ZKtv	Neuroimmune syndrome	wSA_Mean_superiorparietal_surfavg || id:enigma3-withglobal-nogc-superiorparietal-surfavg	-0.00592616533631702	0.0151437535208326	0.721693741892847	wSA_Mean_superiorparietal_surfavg__id_enigma3-withglobal-nogc-superiorparietal-surfavg
enigma3-withglobal-superiorparietal-surfavg	79ZKtv	Neuroimmune syndrome	wSA_Mean_superiorparietal_surfavg || id:enigma3-withglobal-superiorparietal-surfavg	-0.0217204622298827	0.0227670139781935	0.440753508712558	wSA_Mean_superiorparietal_surfavg__id_enigma3-withglobal-superiorparietal-surfavg
enigma3-withglobal-nogc-superiortemporal-surfavg	79ZKtv	Neuroimmune syndrome	wSA_Mean_superiortemporal_surfavg || id:enigma3-withglobal-nogc-superiortemporal-surfavg	-0.000705940923928658	0.00265672414288779	0.797175331295319	wSA_Mean_superiortemporal_surfavg__id_enigma3-withglobal-nogc-superiortemporal-surfavg
enigma3-withglobal-superiortemporal-surfavg	79ZKtv	Neuroimmune syndrome	wSA_Mean_superiortemporal_surfavg || id:enigma3-withglobal-superiortemporal-surfavg	-0.000115659926042074	0.00277774396977144	0.968398769288127	wSA_Mean_superiortemporal_surfavg__id_enigma3-withglobal-superiortemporal-surfavg
enigma3-withglobal-nogc-supramarginal-surfavg	79ZKtv	Neuroimmune syndrome	wSA_Mean_supramarginal_surfavg || id:enigma3-withglobal-nogc-supramarginal-surfavg	0.00279958709908567	0.00193679204962477	0.207949745477171	wSA_Mean_supramarginal_surfavg__id_enigma3-withglobal-nogc-supramarginal-surfavg
enigma3-withglobal-supramarginal-surfavg	79ZKtv	Neuroimmune syndrome	wSA_Mean_supramarginal_surfavg || id:enigma3-withglobal-supramarginal-surfavg	0.00406245756294673	0.00143806135515139	0.0664658285756694	wSA_Mean_supramarginal_surfavg__id_enigma3-withglobal-supramarginal-surfavg
enigma3-withglobal-nogc-temporalpole-surfavg	79ZKtv	Neuroimmune syndrome	wSA_Mean_temporalpole_surfavg || id:enigma3-withglobal-nogc-temporalpole-surfavg	0.000570829763774796	0.0138115559174927	0.973703555737409	wSA_Mean_temporalpole_surfavg__id_enigma3-withglobal-nogc-temporalpole-surfavg
enigma3-withglobal-nogc-transversetemporal-surfavg	79ZKtv	Neuroimmune syndrome	wSA_Mean_transversetemporal_surfavg || id:enigma3-withglobal-nogc-transversetemporal-surfavg	0.00424191785466406	0.00506415289782477	0.463716530144199	wSA_Mean_transversetemporal_surfavg__id_enigma3-withglobal-nogc-transversetemporal-surfavg
enigma3-withglobal-transversetemporal-surfavg	79ZKtv	Neuroimmune syndrome	wSA_Mean_transversetemporal_surfavg || id:enigma3-withglobal-transversetemporal-surfavg	0.00427650015721922	0.00501355587716262	0.456355769396881	wSA_Mean_transversetemporal_surfavg__id_enigma3-withglobal-transversetemporal-surfavg
enigma3-withglobal-bankssts-thickavg	79ZKtv	Neuroimmune syndrome	wTHICK_Mean_bankssts_thickavg || id:enigma3-withglobal-bankssts-thickavg	-0.0085675927124692	0.0104966284363663	0.500125527541278	wTHICK_Mean_bankssts_thickavg__id_enigma3-withglobal-bankssts-thickavg
enigma3-withglobal-nogc-bankssts-thickavg	79ZKtv	Neuroimmune syndrome	wTHICK_Mean_bankssts_thickavg || id:enigma3-withglobal-nogc-bankssts-thickavg	-0.00467323713368648	0.00723656569607999	0.564414876859087	wTHICK_Mean_bankssts_thickavg__id_enigma3-withglobal-nogc-bankssts-thickavg
enigma3-withglobal-entorhinal-thickavg	79ZKtv	Neuroimmune syndrome	wTHICK_Mean_entorhinal_thickavg || id:enigma3-withglobal-entorhinal-thickavg	0.0108275231677136	0.0104740003142886	0.489435545338433	wTHICK_Mean_entorhinal_thickavg__id_enigma3-withglobal-entorhinal-thickavg
enigma3-withglobal-nogc-entorhinal-thickavg	79ZKtv	Neuroimmune syndrome	wTHICK_Mean_entorhinal_thickavg || id:enigma3-withglobal-nogc-entorhinal-thickavg	0.00892334541925685	0.00849470075153481	0.484336440452299	wTHICK_Mean_entorhinal_thickavg__id_enigma3-withglobal-nogc-entorhinal-thickavg
enigma3-withglobal-nogc-inferiorparietal-thickavg	79ZKtv	Neuroimmune syndrome	wTHICK_Mean_inferiorparietal_thickavg || id:enigma3-withglobal-nogc-inferiorparietal-thickavg	0.00786217998899395	0.00529022126704749	0.21142663678855	wTHICK_Mean_inferiorparietal_thickavg__id_enigma3-withglobal-nogc-inferiorparietal-thickavg
enigma3-withglobal-nogc-insula-thickavg	79ZKtv	Neuroimmune syndrome	wTHICK_Mean_insula_thickavg || id:enigma3-withglobal-nogc-insula-thickavg	-0.00264404533563067	0.00787605099235672	0.793808202664027	wTHICK_Mean_insula_thickavg__id_enigma3-withglobal-nogc-insula-thickavg
enigma3-withglobal-isthmuscingulate-thickavg	79ZKtv	Neuroimmune syndrome	wTHICK_Mean_isthmuscingulate_thickavg || id:enigma3-withglobal-isthmuscingulate-thickavg	-0.00441363647726842	0.0045604019275071	0.435237537053475	wTHICK_Mean_isthmuscingulate_thickavg__id_enigma3-withglobal-isthmuscingulate-thickavg
enigma3-withglobal-nogc-isthmuscingulate-thickavg	79ZKtv	Neuroimmune syndrome	wTHICK_Mean_isthmuscingulate_thickavg || id:enigma3-withglobal-nogc-isthmuscingulate-thickavg	-0.0063337496320291	0.00331168240239194	0.151745224101401	wTHICK_Mean_isthmuscingulate_thickavg__id_enigma3-withglobal-nogc-isthmuscingulate-thickavg
enigma3-withglobal-lateraloccipital-thickavg	79ZKtv	Neuroimmune syndrome	wTHICK_Mean_lateraloccipital_thickavg || id:enigma3-withglobal-lateraloccipital-thickavg	-0.00349198219791066	0.00903711799761431	0.736431986237779	wTHICK_Mean_lateraloccipital_thickavg__id_enigma3-withglobal-lateraloccipital-thickavg
enigma3-withglobal-nogc-lateraloccipital-thickavg	79ZKtv	Neuroimmune syndrome	wTHICK_Mean_lateraloccipital_thickavg || id:enigma3-withglobal-nogc-lateraloccipital-thickavg	-0.00700107058064273	0.00800100185215306	0.542369868609227	wTHICK_Mean_lateraloccipital_thickavg__id_enigma3-withglobal-nogc-lateraloccipital-thickavg
enigma3-withglobal-lingual-thickavg	79ZKtv	Neuroimmune syndrome	wTHICK_Mean_lingual_thickavg || id:enigma3-withglobal-lingual-thickavg	-0.00696226889472799	0.00409921679946701	0.164655921360648	wTHICK_Mean_lingual_thickavg__id_enigma3-withglobal-lingual-thickavg
enigma3-withglobal-nogc-lingual-thickavg	79ZKtv	Neuroimmune syndrome	wTHICK_Mean_lingual_thickavg || id:enigma3-withglobal-nogc-lingual-thickavg	-0.00439624389322251	0.00469403041553658	0.385132619272712	wTHICK_Mean_lingual_thickavg__id_enigma3-withglobal-nogc-lingual-thickavg
enigma3-withglobal-nogc-medialorbitofrontal-thickavg	79ZKtv	Neuroimmune syndrome	wTHICK_Mean_medialorbitofrontal_thickavg || id:enigma3-withglobal-nogc-medialorbitofrontal-thickavg	0.0148727063031778	0.00767636921359557	0.192285850136621	wTHICK_Mean_medialorbitofrontal_thickavg__id_enigma3-withglobal-nogc-medialorbitofrontal-thickavg
enigma3-withglobal-middletemporal-thickavg	79ZKtv	Neuroimmune syndrome	wTHICK_Mean_middletemporal_thickavg || id:enigma3-withglobal-middletemporal-thickavg	-0.00435541329662521	0.00402054216465589	0.474561456540689	wTHICK_Mean_middletemporal_thickavg__id_enigma3-withglobal-middletemporal-thickavg
enigma3-withglobal-nogc-middletemporal-thickavg	79ZKtv	Neuroimmune syndrome	wTHICK_Mean_middletemporal_thickavg || id:enigma3-withglobal-nogc-middletemporal-thickavg	-0.00193401695371228	0.00344188754739736	0.598434255415556	wTHICK_Mean_middletemporal_thickavg__id_enigma3-withglobal-nogc-middletemporal-thickavg
enigma3-withglobal-nogc-paracentral-thickavg	79ZKtv	Neuroimmune syndrome	wTHICK_Mean_paracentral_thickavg || id:enigma3-withglobal-nogc-paracentral-thickavg	-0.00311251560429269	0.00851025565174263	0.733082215225793	wTHICK_Mean_paracentral_thickavg__id_enigma3-withglobal-nogc-paracentral-thickavg
enigma3-withglobal-paracentral-thickavg	79ZKtv	Neuroimmune syndrome	wTHICK_Mean_paracentral_thickavg || id:enigma3-withglobal-paracentral-thickavg	0.00376037324759836	0.00778205600593429	0.662018092186547	wTHICK_Mean_paracentral_thickavg__id_enigma3-withglobal-paracentral-thickavg
enigma3-withglobal-nogc-parahippocampal-thickavg	79ZKtv	Neuroimmune syndrome	wTHICK_Mean_parahippocampal_thickavg || id:enigma3-withglobal-nogc-parahippocampal-thickavg	-0.0064160663286479	0.0123765167379187	0.626291187727006	wTHICK_Mean_parahippocampal_thickavg__id_enigma3-withglobal-nogc-parahippocampal-thickavg
enigma3-withglobal-parahippocampal-thickavg	79ZKtv	Neuroimmune syndrome	wTHICK_Mean_parahippocampal_thickavg || id:enigma3-withglobal-parahippocampal-thickavg	-0.0268226807475951	0.024310802199408	0.46875184299017	wTHICK_Mean_parahippocampal_thickavg__id_enigma3-withglobal-parahippocampal-thickavg
enigma3-withglobal-nogc-parsopercularis-thickavg	79ZKtv	Neuroimmune syndrome	wTHICK_Mean_parsopercularis_thickavg || id:enigma3-withglobal-nogc-parsopercularis-thickavg	-0.000225177851493605	0.00179763522782699	0.911770842562529	wTHICK_Mean_parsopercularis_thickavg__id_enigma3-withglobal-nogc-parsopercularis-thickavg
enigma3-withglobal-parsopercularis-thickavg	79ZKtv	Neuroimmune syndrome	wTHICK_Mean_parsopercularis_thickavg || id:enigma3-withglobal-parsopercularis-thickavg	0.00198238890374696	0.00248072318027083	0.468984093256076	wTHICK_Mean_parsopercularis_thickavg__id_enigma3-withglobal-parsopercularis-thickavg
enigma3-withglobal-nogc-parsorbitalis-thickavg	79ZKtv	Neuroimmune syndrome	wTHICK_Mean_parsorbitalis_thickavg || id:enigma3-withglobal-nogc-parsorbitalis-thickavg	0.00290098727609433	0.00572451597070888	0.662666532784708	wTHICK_Mean_parsorbitalis_thickavg__id_enigma3-withglobal-nogc-parsorbitalis-thickavg
enigma3-withglobal-parsorbitalis-thickavg	79ZKtv	Neuroimmune syndrome	wTHICK_Mean_parsorbitalis_thickavg || id:enigma3-withglobal-parsorbitalis-thickavg	0.00264852245249628	0.00712224072782528	0.745695380202841	wTHICK_Mean_parsorbitalis_thickavg__id_enigma3-withglobal-parsorbitalis-thickavg
enigma3-withglobal-nogc-parstriangularis-thickavg	79ZKtv	Neuroimmune syndrome	wTHICK_Mean_parstriangularis_thickavg || id:enigma3-withglobal-nogc-parstriangularis-thickavg	0.00366215178942113	0.00374869753994939	0.431638974925227	wTHICK_Mean_parstriangularis_thickavg__id_enigma3-withglobal-nogc-parstriangularis-thickavg
enigma3-withglobal-parstriangularis-thickavg	79ZKtv	Neuroimmune syndrome	wTHICK_Mean_parstriangularis_thickavg || id:enigma3-withglobal-parstriangularis-thickavg	0.00115229656472587	0.00350479545682578	0.797781310310598	wTHICK_Mean_parstriangularis_thickavg__id_enigma3-withglobal-parstriangularis-thickavg
enigma3-withglobal-nogc-postcentral-thickavg	79ZKtv	Neuroimmune syndrome	wTHICK_Mean_postcentral_thickavg || id:enigma3-withglobal-nogc-postcentral-thickavg	-0.0020423788868799	0.00200633789148953	0.355395743499036	wTHICK_Mean_postcentral_thickavg__id_enigma3-withglobal-nogc-postcentral-thickavg
enigma3-withglobal-postcentral-thickavg	79ZKtv	Neuroimmune syndrome	wTHICK_Mean_postcentral_thickavg || id:enigma3-withglobal-postcentral-thickavg	-0.00136384896738265	0.000948840119242169	0.246163107914866	wTHICK_Mean_postcentral_thickavg__id_enigma3-withglobal-postcentral-thickavg
enigma3-withglobal-nogc-posteriorcingulate-thickavg	79ZKtv	Neuroimmune syndrome	wTHICK_Mean_posteriorcingulate_thickavg || id:enigma3-withglobal-nogc-posteriorcingulate-thickavg	-0.000279944726952752	0.00316220569726672	0.93289327602632	wTHICK_Mean_posteriorcingulate_thickavg__id_enigma3-withglobal-nogc-posteriorcingulate-thickavg
enigma3-withglobal-posteriorcingulate-thickavg	79ZKtv	Neuroimmune syndrome	wTHICK_Mean_posteriorcingulate_thickavg || id:enigma3-withglobal-posteriorcingulate-thickavg	-0.00223530440516835	0.00317969399517478	0.504761054494145	wTHICK_Mean_posteriorcingulate_thickavg__id_enigma3-withglobal-posteriorcingulate-thickavg
enigma3-withglobal-nogc-precentral-thickavg	79ZKtv	Neuroimmune syndrome	wTHICK_Mean_precentral_thickavg || id:enigma3-withglobal-nogc-precentral-thickavg	0.0037574448051605	0.00559908839859522	0.62372408686761	wTHICK_Mean_precentral_thickavg__id_enigma3-withglobal-nogc-precentral-thickavg
enigma3-withglobal-precentral-thickavg	79ZKtv	Neuroimmune syndrome	wTHICK_Mean_precentral_thickavg || id:enigma3-withglobal-precentral-thickavg	0.00397324460577857	0.00571621014300708	0.613305168633799	wTHICK_Mean_precentral_thickavg__id_enigma3-withglobal-precentral-thickavg
enigma3-withglobal-nogc-precuneus-thickavg	79ZKtv	Neuroimmune syndrome	wTHICK_Mean_precuneus_thickavg || id:enigma3-withglobal-nogc-precuneus-thickavg	0.00344795928392429	0.0042938111504974	0.506234043159554	wTHICK_Mean_precuneus_thickavg__id_enigma3-withglobal-nogc-precuneus-thickavg
enigma3-withglobal-precuneus-thickavg	79ZKtv	Neuroimmune syndrome	wTHICK_Mean_precuneus_thickavg || id:enigma3-withglobal-precuneus-thickavg	0.00344707785721311	0.00429231073239491	0.506199008692745	wTHICK_Mean_precuneus_thickavg__id_enigma3-withglobal-precuneus-thickavg
enigma3-withglobal-nogc-superiorfrontal-thickavg	79ZKtv	Neuroimmune syndrome	wTHICK_Mean_superiorfrontal_thickavg || id:enigma3-withglobal-nogc-superiorfrontal-thickavg	-0.00690039738243181	0.00927438524589154	0.592774882879049	wTHICK_Mean_superiorfrontal_thickavg__id_enigma3-withglobal-nogc-superiorfrontal-thickavg
enigma3-withglobal-superiorfrontal-thickavg	79ZKtv	Neuroimmune syndrome	wTHICK_Mean_superiorfrontal_thickavg || id:enigma3-withglobal-superiorfrontal-thickavg	-0.00690161281359166	0.00927787602944362	0.592835917660286	wTHICK_Mean_superiorfrontal_thickavg__id_enigma3-withglobal-superiorfrontal-thickavg
enigma3-withglobal-nogc-superiorparietal-thickavg	79ZKtv	Neuroimmune syndrome	wTHICK_Mean_superiorparietal_thickavg || id:enigma3-withglobal-nogc-superiorparietal-thickavg	-0.0192034939082193	0.0188881017722314	0.384155165223429	wTHICK_Mean_superiorparietal_thickavg__id_enigma3-withglobal-nogc-superiorparietal-thickavg
enigma3-withglobal-superiorparietal-thickavg	79ZKtv	Neuroimmune syndrome	wTHICK_Mean_superiorparietal_thickavg || id:enigma3-withglobal-superiorparietal-thickavg	-0.00727007644250447	0.0106877141503739	0.619726531671493	wTHICK_Mean_superiorparietal_thickavg__id_enigma3-withglobal-superiorparietal-thickavg
enigma3-withglobal-nogc-superiortemporal-thickavg	79ZKtv	Neuroimmune syndrome	wTHICK_Mean_superiortemporal_thickavg || id:enigma3-withglobal-nogc-superiortemporal-thickavg	0.00790475783679036	0.0041799517198969	0.199163192684292	wTHICK_Mean_superiortemporal_thickavg__id_enigma3-withglobal-nogc-superiortemporal-thickavg
enigma3-withglobal-nogc-supramarginal-thickavg	79ZKtv	Neuroimmune syndrome	wTHICK_Mean_supramarginal_thickavg || id:enigma3-withglobal-nogc-supramarginal-thickavg	0.000199363648233328	0.00587830216681922	0.97456971211347	wTHICK_Mean_supramarginal_thickavg__id_enigma3-withglobal-nogc-supramarginal-thickavg
enigma3-withglobal-supramarginal-thickavg	79ZKtv	Neuroimmune syndrome	wTHICK_Mean_supramarginal_thickavg || id:enigma3-withglobal-supramarginal-thickavg	0.00299151251575833	0.010024828721624	0.793538262587615	wTHICK_Mean_supramarginal_thickavg__id_enigma3-withglobal-supramarginal-thickavg
