# Supplementary material for: Multivariate genome-wide analysis reveals shared genetic architecture and brain structural correlates of human cognitive abilities
Source: Sci Rep. 2025 Nov 24;15:41596. doi: 10.1038/s41598-025-25509-z (PMC12644536; doi:10.1038/s41598-025-25509-z)
Supplement: Supplementary file 18 — Supplementary Information 18. [file 41598_2025_25509_MOESM18_ESM.csv]

id.exposure	id.outcome	outcome	exposure	method	nsnp	b	se	pval	lo_ci	up_ci	or	or_lci95	or_uci95	id
exp_79	guUJ2I	cognitive abilities	GCST90002504	MR Egger	4	0.0575102742180783	0.106923530190937	0.644515182948619	-0.152059845	0.267080393392315	1.05919615301109	0.85893687616329	1.30614544757328	GCST90002504
exp_79	guUJ2I	cognitive abilities	GCST90002504	Weighted median	4	0.0355761248479436	0.00989513141783705	0.000323997991484957	0.016181667268983	0.0549705824269042	1.03621652695126	1.01631329949797	1.05650953427189	GCST90002504
exp_79	guUJ2I	cognitive abilities	GCST90002504	Inverse variance weighted	4	0.0352784647821202	0.0117791476191835	0.00274451131176634	0.0121913354485205	0.0583655941157198	1.03590813257226	1.01226595269819	1.06010249210594	GCST90002504
exp_79	guUJ2I	cognitive abilities	GCST90002504	Simple mode	4	0.0452419916545417	0.0211579245269527	0.122049010302307	0.00377245958171443	0.0867115237273689	1.04628102055138	1.00377958426374	1.09058202729735	GCST90002504
exp_79	guUJ2I	cognitive abilities	GCST90002504	Weighted mode	4	0.0483059116499325	0.0210588574442755	0.105582198648559	0.00703055105915248	0.0895812722407126	1.04949165794742	1.00705532340363	1.09371621846813	GCST90002504
exp_79	aXbHcM	cognitive abilities	GCST90002504	MR Egger	4	0.0575102742180783	0.106923530190937	0.644515182948619	-0.152059845	0.267080393392315	1.05919615301109	0.85893687616329	1.30614544757328	GCST90002575
exp_79	aXbHcM	cognitive abilities	GCST90002504	Weighted median	4	0.0355761248479436	0.0101007267957875	0.000428085850002852	0.0157787003282002	0.055373549367687	1.03621652695126	1.01590384134138	1.0569353584776	GCST90002575
exp_79	aXbHcM	cognitive abilities	GCST90002504	Inverse variance weighted	4	0.0352784647821202	0.0117791476191835	0.00274451131176634	0.0121913354485205	0.0583655941157198	1.03590813257226	1.01226595269819	1.06010249210594	GCST90002575
exp_79	aXbHcM	cognitive abilities	GCST90002504	Simple mode	4	0.0452419916545417	0.0185287555398345	0.0923586093645148	0.00892563079646605	0.0815583525126173	1.04628102055138	1.00896558301681	1.08497652684333	GCST90002575
exp_79	aXbHcM	cognitive abilities	GCST90002504	Weighted mode	4	0.0483059116499325	0.0212433900580379	0.107535097413415	0.00666886713617817	0.0899429561636869	1.04949165794742	1.00669115354477	1.09411186958666	GCST90002575
exp_343	guUJ2I	cognitive abilities	GCST90002768	MR Egger	4	0.193215575690991	0.0538012623046619	0.0695443979805588	0.0877651015738534	0.298666049808128	1.21314428975053	1.09173164586107	1.34805936361178	GCST90002768
exp_343	guUJ2I	cognitive abilities	GCST90002768	Weighted median	4	0.0257714459246309	0.0119595743527326	0.0311712366749835	0.00233068019327508	0.0492122116559868	1.02610640087138	1.00233339833966	1.05044324338918	GCST90002768
exp_343	guUJ2I	cognitive abilities	GCST90002768	Inverse variance weighted	4	0.0453888454214004	0.0199380853028144	0.0228167176109873	0.00631019822788422	0.0844674926149165	1.04643468214306	1.00633014947208	1.08813747115327	GCST90002768
exp_343	guUJ2I	cognitive abilities	GCST90002768	Simple mode	4	0.0159204365771559	0.0132482956611165	0.315693132807251	-0.010046223	0.0418870960729443	1.01604784194597	0.990004071813894	1.0427767385154	GCST90002768
exp_343	guUJ2I	cognitive abilities	GCST90002768	Weighted mode	4	0.0149179656551285	0.0134838608452239	0.34931811327244	-0.011510402	0.0413463329117672	1.01502979389607	0.988555589633121	1.04221299570929	GCST90002768
exp_343	aXbHcM	cognitive abilities	GCST90002768	MR Egger	4	0.193215575690991	0.0538012623046619	0.0695443979805588	0.0877651015738534	0.298666049808128	1.21314428975053	1.09173164586107	1.34805936361178	GCST90003126
exp_343	aXbHcM	cognitive abilities	GCST90002768	Weighted median	4	0.0257714459246309	0.0120181315510593	0.032002418205428	0.00221590808455473	0.0493269837647071	1.02610640087138	1.00221836502332	1.05056381189414	GCST90003126
exp_343	aXbHcM	cognitive abilities	GCST90002768	Inverse variance weighted	4	0.0453888454214004	0.0199380853028144	0.0228167176109873	0.00631019822788422	0.0844674926149165	1.04643468214306	1.00633014947208	1.08813747115327	GCST90003126
exp_343	aXbHcM	cognitive abilities	GCST90002768	Simple mode	4	0.0159204365771559	0.0131876824313582	0.313848432819325	-0.009927421	0.0417682941426178	1.01604784194597	0.990121693195341	1.0426528619845	GCST90003126
exp_343	aXbHcM	cognitive abilities	GCST90002768	Weighted mode	4	0.0149179656551285	0.0140446927077541	0.366082426334408	-0.012609632	0.0424455633623264	1.01502979389607	0.987469536247759	1.04335925785785	GCST90003126
exp_915	guUJ2I	cognitive abilities	GCST90003340	MR Egger	6	-0.008763033	0.0305730979504099	0.78863245061918	-0.068686305	0.0511602390106229	0.991275250493218	0.933619505959737	1.05249152997321	GCST90003340
exp_915	guUJ2I	cognitive abilities	GCST90003340	Weighted median	6	-0.012322894	0.00707483122453402	0.0815446027829676	-0.026189564	0.00154377489850801	0.987752721639292	0.974150408742297	1.00154496713241	GCST90003340
exp_915	guUJ2I	cognitive abilities	GCST90003340	Inverse variance weighted	6	-0.01284267	0.00602330208558583	0.0329933429025141	-0.024648342	-0.001036998	0.987239445559103	0.975652948158181	0.998963539963422	GCST90003340
exp_915	guUJ2I	cognitive abilities	GCST90003340	Simple mode	6	-0.012440338	0.0103649641607238	0.28380942851972	-0.032755668	0.00787499127924031	0.987636722648422	0.967774988879486	1.0079060805788	GCST90003340
exp_915	guUJ2I	cognitive abilities	GCST90003340	Weighted mode	6	-0.012228821	0.00989520486903189	0.271411960484945	-0.031623423	0.00716578020784778	0.987845646838419	0.968871368180521	1.00719151584609	GCST90003340
exp_1384	guUJ2I	cognitive abilities	GCST90003809	MR Egger	4	-0.050856311	0.0458329232133442	0.382717112985915	-0.140688841	0.0389762183196115	0.950415224765075	0.868759592292174	1.03974575645487	GCST90003809
exp_1384	guUJ2I	cognitive abilities	GCST90003809	Weighted median	4	-0.015926599	0.00817447504006608	0.0513751448290775	-0.03194857	9.53725466892839e-05	0.984199559096627	0.968556394030986	1.0000953770948	GCST90003809
exp_1384	guUJ2I	cognitive abilities	GCST90003809	Inverse variance weighted	4	-0.013709518	0.00686302053469623	0.0457608630799553	-0.027161038	-0.000257998	0.986384029492259	0.973204505790585	0.999742035562202	GCST90003809
exp_1384	guUJ2I	cognitive abilities	GCST90003809	Simple mode	4	-0.016660881	0.0123287995791667	0.269447237603263	-0.040825328	0.00750356599075542	0.983477143694722	0.959996799519585	1.00753178828717	GCST90003809
exp_1384	guUJ2I	cognitive abilities	GCST90003809	Weighted mode	4	-0.017071243	0.0124231300822936	0.263061335077394	-0.041420578	0.00727809231287508	0.983073645369959	0.95942553218463	1.007304642	GCST90003809
exp_1386	guUJ2I	cognitive abilities	GCST90003811	MR Egger	4	0.0289815624075938	0.048796905709546	0.61279387382806	-0.066660373	0.124623497598304	1.02940561453902	0.935512873022171	1.13272190025689	GCST90003811
exp_1386	guUJ2I	cognitive abilities	GCST90003811	Weighted median	4	-0.016601561	0.00901854765258655	0.0656473290630144	-0.034277914	0.00107479286600439	0.983535485929902	0.966302918273638	1.00107537066284	GCST90003811
exp_1386	guUJ2I	cognitive abilities	GCST90003811	Inverse variance weighted	4	-0.026584604	0.012214026635944	0.0295131567939587	-0.050524096	-0.002645111	0.973765656255559	0.95073101975123	0.997358383815996	GCST90003811
exp_1386	guUJ2I	cognitive abilities	GCST90003811	Simple mode	4	-0.016641841	0.00999635385985557	0.194543460368595	-0.036234694	0.00295101280142049	0.983495869691379	0.964413924441316	1.002955371	GCST90003811
exp_1386	guUJ2I	cognitive abilities	GCST90003811	Weighted mode	4	-0.01594098	0.00977163371661778	0.201314552448361	-0.035093382	0.00321142185682852	0.984185404739643	0.965515250001047	1.00321658399646	GCST90003811
exp_1419	guUJ2I	cognitive abilities	GCST90003844	MR Egger	5	-0.04436172	0.0992136808827691	0.685089658002658	-0.238820534	0.150097094930692	0.956607871067667	0.787556209151078	1.16194705642029	GCST90003844
exp_1419	guUJ2I	cognitive abilities	GCST90003844	Weighted median	5	-0.015007278	0.00880785439256524	0.0884087827314901	-0.032270673	0.00225611628345748	0.985104769663341	0.968244469034727	1.00225866322884	GCST90003844
exp_1419	guUJ2I	cognitive abilities	GCST90003844	Inverse variance weighted	5	-0.020019645	0.0092866154575889	0.0311029928323583	-0.038221411	-0.001817879	0.980179417588341	0.962499809059879	0.9981837727347	GCST90003844
exp_1419	guUJ2I	cognitive abilities	GCST90003844	Simple mode	5	-0.009141849	0.0132692613079849	0.528735329708805	-0.035149601	0.0168659033919711	0.990899810882397	0.965460971588933	1.01700893573234	GCST90003844
exp_1419	guUJ2I	cognitive abilities	GCST90003844	Weighted mode	5	-0.009599237	0.012449653455368	0.483698701804575	-0.034000558	0.0148020835259324	0.990446688363518	0.966570965272286	1.01491217689734	GCST90003844
exp_1432	guUJ2I	cognitive abilities	GCST90003857	MR Egger	4	0.0399035092735924	0.197505844771378	0.858574118240454	-0.347207946	0.427014965025493	1.04071035044979	0.706658365859575	1.53267559808179	GCST90003857
exp_1432	guUJ2I	cognitive abilities	GCST90003857	Weighted median	4	-0.021856142	0.00977167091235449	0.0253069900280635	-0.041008617	-0.002703667	0.978380973306443	0.959820859587235	0.997299985061498	GCST90003857
exp_1432	guUJ2I	cognitive abilities	GCST90003857	Inverse variance weighted	4	-0.026406678	0.0126056464834146	0.0361861642755394	-0.051113745	-0.001699611	0.973938929192446	0.950170586807086	0.998301832288896	GCST90003857
exp_1432	guUJ2I	cognitive abilities	GCST90003857	Simple mode	4	-0.042335057	0.0207997910435797	0.134646822531774	-0.083102647	-0.001567466	0.958548558517687	0.920256680528433	0.998433761446567	GCST90003857
exp_1432	guUJ2I	cognitive abilities	GCST90003857	Weighted mode	4	-0.011245707	0.0138337351691881	0.47578466096287	-0.038359828	0.0158684135555302	0.988817289222872	0.962366591839724	1.015994985	GCST90003857
exp_915	aXbHcM	cognitive abilities	GCST90003340	MR Egger	6	-0.008763033	0.0305730979504099	0.78863245061918	-0.068686305	0.0511602390106229	0.991275250493218	0.933619505959737	1.05249152997321	GCST90004220
exp_915	aXbHcM	cognitive abilities	GCST90003340	Weighted median	6	-0.012322894	0.00719794514641381	0.0868963558289723	-0.026430867	0.0017850781853924	0.987752721639292	0.973915371405529	1.00178667238591	GCST90004220
exp_915	aXbHcM	cognitive abilities	GCST90003340	Inverse variance weighted	6	-0.01284267	0.00602330208558583	0.0329933429025141	-0.024648342	-0.001036998	0.987239445559103	0.975652948158181	0.998963539963422	GCST90004220
exp_915	aXbHcM	cognitive abilities	GCST90003340	Simple mode	6	-0.012440338	0.0100879044453462	0.272314060662754	-0.032212631	0.00733195423710018	0.987636722648422	0.968300669265947	1.00735889882548	GCST90004220
exp_915	aXbHcM	cognitive abilities	GCST90003340	Weighted mode	6	-0.012228821	0.00973015300385734	0.26434291566233	-0.031299921	0.00684227855210565	0.987845646838419	0.969184850375599	1.00686574042035	GCST90004220
exp_1905	guUJ2I	cognitive abilities	GCST90004330	MR Egger	7	-0.014193614	0.016901785623731	0.439333076728914	-0.047321113	0.0189338862486879	0.985906640874517	0.953781076530258	1.01911426892274	GCST90004330
exp_1905	guUJ2I	cognitive abilities	GCST90004330	Weighted median	7	-0.010458409	0.00585896463523215	0.0742569552880039	-0.02194198	0.00102516126190363	0.989596089584234	0.978296994090357	1.00102568691932	GCST90004330
exp_1905	guUJ2I	cognitive abilities	GCST90004330	Inverse variance weighted	7	-0.010322861	0.00470365761396617	0.0281890368926003	-0.01954203	-0.001103692	0.989730236842474	0.980647677753164	0.998896916744469	GCST90004330
exp_1905	guUJ2I	cognitive abilities	GCST90004330	Simple mode	7	-0.01156098	0.00826342710513548	0.21131082176345	-0.027757298	0.00463533669471996	0.988505590912619	0.972624396474345	1.00464609648652	GCST90004330
exp_1905	guUJ2I	cognitive abilities	GCST90004330	Weighted mode	7	-0.010283325	0.00676863175767066	0.17950276458731	-0.023549843	0.00298319360502198	0.989769367969736	0.976725290649194	1.00298764775516	GCST90004330
exp_1924	guUJ2I	cognitive abilities	GCST90004349	MR Egger	4	0.00579709422739656	0.0408969635776194	0.900268203135954	-0.074360954	0.0859551428395306	1.00581392989507	0.928336546211556	1.0897574437842	GCST90004349
exp_1924	guUJ2I	cognitive abilities	GCST90004349	Weighted median	4	-0.016667249	0.00816342240981791	0.041181431256378	-0.032667557	-0.000666941	0.983470881469418	0.967860264906189	0.99933328164059	GCST90004349
exp_1924	guUJ2I	cognitive abilities	GCST90004349	Inverse variance weighted	4	-0.015226418	0.00689387664327079	0.0271963964104822	-0.028738416	-0.00171442	0.984888917791034	0.971670604508444	0.998287049013186	GCST90004349
exp_1924	guUJ2I	cognitive abilities	GCST90004349	Simple mode	4	-0.019765452	0.0114519735630225	0.182816578580514	-0.04221132	0.00268041624463545	0.980428603968925	0.958667173501305	1.00268401177204	GCST90004349
exp_1924	guUJ2I	cognitive abilities	GCST90004349	Weighted mode	4	-0.019765452	0.010839046550185	0.165733773629125	-0.041009983	0.00147907929947392	0.980428603968925	0.959819547851294	1.00148017367675	GCST90004349
exp_1943	guUJ2I	cognitive abilities	GCST90004368	MR Egger	4	0.02295510097744	0.0544595190264033	0.714366260158269	-0.083785556	0.12969575826919	1.02322059691117	0.919628443464457	1.13848195690754	GCST90004368
exp_1943	guUJ2I	cognitive abilities	GCST90004368	Weighted median	4	-0.017105809	0.00739830677573611	0.0207708035359256	-0.03160649	-0.002605128	0.983039664669455	0.968887773810831	0.997398262662061	GCST90004368
exp_1943	guUJ2I	cognitive abilities	GCST90004368	Inverse variance weighted	4	-0.015377294	0.00627778019611723	0.014306286410526	-0.027681743	-0.003072845	0.984740333156758	0.972697885544594	0.996931871814197	GCST90004368
exp_1943	guUJ2I	cognitive abilities	GCST90004368	Simple mode	4	-0.019191811	0.0104713292771827	0.16421159891039	-0.039715616	0.00133199482864684	0.980991179733414	0.96106271121111	1.00133288232776	GCST90004368
exp_1943	guUJ2I	cognitive abilities	GCST90004368	Weighted mode	4	-0.018830324	0.00987494673719383	0.152594094029018	-0.038185219	0.000524571970528069	0.98134585931593	0.962534644445126	1.00052470958247	GCST90004368
exp_1963	guUJ2I	cognitive abilities	GCST90004388	MR Egger	4	0.0300258673687228	0.0370827163632421	0.503131380308766	-0.042656257	0.102707991440677	1.03048118944565	0.958240722285893	1.108167767	GCST90004388
exp_1963	guUJ2I	cognitive abilities	GCST90004388	Weighted median	4	-0.020468233	0.00893915100962808	0.0220370321546736	-0.037988969	-0.002947497	0.979739819221597	0.96272356050581	0.99705684242738	GCST90004388
exp_1963	guUJ2I	cognitive abilities	GCST90004388	Inverse variance weighted	4	-0.025434058	0.00697840410759595	0.000267723541515169	-0.03911173	-0.011756386	0.974886663124443	0.961643258991334	0.98831245064286	GCST90004388
exp_1963	guUJ2I	cognitive abilities	GCST90004388	Simple mode	4	-0.020595334	0.0107954580683996	0.152459086681143	-0.041754431	0.000563764294467105	0.979615301848194	0.959105277859888	1.00056392323942	GCST90004388
exp_1963	guUJ2I	cognitive abilities	GCST90004388	Weighted mode	4	-0.020025425	0.0091536260748328	0.11650461970609	-0.037966532	-0.002084318	0.980173751775497	0.96274516111286	0.997917852486645	GCST90004388
exp_1971	guUJ2I	cognitive abilities	GCST90004396	MR Egger	5	0.00438235121018011	0.044974470782015	0.928521420256826	-0.083767612	0.0925323139429295	1.0043919677538	0.919644946153423	1.09694858772166	GCST90004396
exp_1971	guUJ2I	cognitive abilities	GCST90004396	Weighted median	5	-0.014361505	0.00684347009867001	0.0358547726701851	-0.027774706	-0.000948304	0.985741129529513	0.972607464395353	0.99905214592425	GCST90004396
exp_1971	guUJ2I	cognitive abilities	GCST90004396	Inverse variance weighted	5	-0.013374153	0.00559807361784089	0.0168913879652764	-0.024346377	-0.002401928	0.986714883914532	0.975947605416567	0.997600953918935	GCST90004396
exp_1971	guUJ2I	cognitive abilities	GCST90004396	Simple mode	5	-0.020625956	0.00955977956355349	0.0971526190651098	-0.039363123	-0.001888788	0.979585304527363	0.961401538296761	0.998112995061348	GCST90004396
exp_1971	guUJ2I	cognitive abilities	GCST90004396	Weighted mode	5	-0.020625956	0.00930907049614546	0.0910483227239741	-0.038871734	-0.002380177	0.979585304527363	0.961874077270481	0.997622653028551	GCST90004396
exp_3916	guUJ2I	cognitive abilities	GCST90006341	MR Egger	4	-0.100343598	0.0483281565140264	0.173505331148865	-0.195066784	-0.005620411	0.90452657152908	0.822779707446277	0.994395354184855	GCST90006341
exp_3916	guUJ2I	cognitive abilities	GCST90006341	Weighted median	4	-0.040881941	0.0100141568596824	4.45701787357255e-05	-0.060509688	-0.021254193	0.959942453216801	0.94128464949998	0.978970085167536	GCST90006341
exp_3916	guUJ2I	cognitive abilities	GCST90006341	Inverse variance weighted	4	-0.047794123	0.0132934670870129	0.000324006646127129	-0.073849319	-0.021738928	0.953330035412681	0.928811637851694	0.978495659811124	GCST90006341
exp_3916	guUJ2I	cognitive abilities	GCST90006341	Simple mode	4	-0.029104523	0.0159013963938663	0.164618510999106	-0.06027126	0.00206221390037201	0.971314934378996	0.941509105216475	1.00206434172588	GCST90006341
exp_3916	guUJ2I	cognitive abilities	GCST90006341	Weighted mode	4	-0.037351964	0.0146467351392227	0.0839289431679778	-0.066059565	-0.008644363	0.963337015777163	0.936075105487805	0.991392892008216	GCST90006341
