# Supplementary material for: Multivariate genome-wide analysis reveals shared genetic architecture and brain structural correlates of human cognitive abilities
Source: Sci Rep. 2025 Nov 24;15:41596. doi: 10.1038/s41598-025-25509-z (PMC12644536; doi:10.1038/s41598-025-25509-z)
Supplement: Supplementary file 19 — Supplementary Information 19. [file 41598_2025_25509_MOESM19_ESM.csv]

id.exposure	id.outcome	outcome	exposure	method	Q	Q_df	Q_pval	id
exp_79	guUJ2I	PSYCH_factor	GCST90002504	MR Egger	7.48119364045005	2	0.0237399304318265	GCST90002504
exp_79	guUJ2I	PSYCH_factor	GCST90002504	Inverse variance weighted	7.64583897166485	3	0.0539272878137976	GCST90002504
exp_93	guUJ2I	PSYCH_factor	GCST90002518	MR Egger	0.0357604022896757	1	0.850011141814374	GCST90002518
exp_93	guUJ2I	PSYCH_factor	GCST90002518	Inverse variance weighted	0.0659083935172398	2	0.967582877006154	GCST90002518
exp_147	guUJ2I	PSYCH_factor	GCST90002572	MR Egger	0.0528172570777792	1	0.818231601179875	GCST90002572
exp_147	guUJ2I	PSYCH_factor	GCST90002572	Inverse variance weighted	0.13336107697994	2	0.93549400793403	GCST90002572
exp_79	aXbHcM	PSYCH_factor	GCST90002504	MR Egger	7.48119364045005	2	0.0237399304318265	GCST90002575
exp_79	aXbHcM	PSYCH_factor	GCST90002504	Inverse variance weighted	7.64583897166485	3	0.0539272878137976	GCST90002575
exp_93	aXbHcM	PSYCH_factor	GCST90002518	MR Egger	0.0357604022896757	1	0.850011141814374	GCST90002589
exp_93	aXbHcM	PSYCH_factor	GCST90002518	Inverse variance weighted	0.0659083935172398	2	0.967582877006154	GCST90002589
exp_147	aXbHcM	PSYCH_factor	GCST90002572	MR Egger	0.0528172570777792	1	0.818231601179875	GCST90002657
exp_147	aXbHcM	PSYCH_factor	GCST90002572	Inverse variance weighted	0.13336107697994	2	0.93549400793403	GCST90002657
exp_266	guUJ2I	PSYCH_factor	GCST90002691	MR Egger	7.76068284389524	1	0.00533957696656764	GCST90002691
exp_266	guUJ2I	PSYCH_factor	GCST90002691	Inverse variance weighted	11.4840162619269	2	0.00320831907717742	GCST90002691
exp_280	guUJ2I	PSYCH_factor	GCST90002705	MR Egger	0.633943061144383	1	0.425912651317177	GCST90002705
exp_280	guUJ2I	PSYCH_factor	GCST90002705	Inverse variance weighted	2.13842636121972	2	0.343278509374719	GCST90002705
exp_343	guUJ2I	PSYCH_factor	GCST90002768	MR Egger	4.70105784486649	2	0.09531873266405	GCST90002768
exp_343	guUJ2I	PSYCH_factor	GCST90002768	Inverse variance weighted	23.2188468582221	3	3.63558960453833e-05	GCST90002768
exp_433	guUJ2I	PSYCH_factor	GCST90002858	MR Egger	1.61342060935807	1	0.204011635678284	GCST90002858
exp_433	guUJ2I	PSYCH_factor	GCST90002858	Inverse variance weighted	2.03392865628103	2	0.361691251264095	GCST90002858
exp_266	aXbHcM	PSYCH_factor	GCST90002691	MR Egger	7.76068284389524	1	0.00533957696656764	GCST90002860
exp_266	aXbHcM	PSYCH_factor	GCST90002691	Inverse variance weighted	11.4840162619269	2	0.00320831907717742	GCST90002860
exp_280	aXbHcM	PSYCH_factor	GCST90002705	MR Egger	0.633943061144383	1	0.425912651317177	GCST90002899
exp_280	aXbHcM	PSYCH_factor	GCST90002705	Inverse variance weighted	2.13842636121972	2	0.343278509374719	GCST90002899
exp_343	aXbHcM	PSYCH_factor	GCST90002768	MR Egger	4.70105784486649	2	0.09531873266405	GCST90003126
exp_343	aXbHcM	PSYCH_factor	GCST90002768	Inverse variance weighted	23.2188468582221	3	3.63558960453833e-05	GCST90003126
exp_433	aXbHcM	PSYCH_factor	GCST90002858	MR Egger	1.61342060935807	1	0.204011635678284	GCST90003277
exp_433	aXbHcM	PSYCH_factor	GCST90002858	Inverse variance weighted	2.03392865628103	2	0.361691251264095	GCST90003277
exp_915	guUJ2I	PSYCH_factor	GCST90003340	MR Egger	2.57265393516315	4	0.631674921425893	GCST90003340
exp_915	guUJ2I	PSYCH_factor	GCST90003340	Inverse variance weighted	2.59117887121655	5	0.762705072804048	GCST90003340
exp_1376	guUJ2I	PSYCH_factor	GCST90003801	MR Egger	3.44289386165095	1	0.0635243359322684	GCST90003801
exp_1376	guUJ2I	PSYCH_factor	GCST90003801	Inverse variance weighted	4.1699875992157	2	0.124307890921061	GCST90003801
exp_1380	guUJ2I	PSYCH_factor	GCST90003805	MR Egger	1.16925912865155	1	0.27955352191454	GCST90003805
exp_1380	guUJ2I	PSYCH_factor	GCST90003805	Inverse variance weighted	4.6394414705321	2	0.0983010337835756	GCST90003805
exp_1384	guUJ2I	PSYCH_factor	GCST90003809	MR Egger	1.55323681207046	2	0.459958778240436	GCST90003809
exp_1384	guUJ2I	PSYCH_factor	GCST90003809	Inverse variance weighted	2.22518555896462	3	0.527004653351774	GCST90003809
exp_1386	guUJ2I	PSYCH_factor	GCST90003811	MR Egger	5.19484899771528	2	0.0744651164474652	GCST90003811
exp_1386	guUJ2I	PSYCH_factor	GCST90003811	Inverse variance weighted	8.76164661760852	3	0.0326336648143925	GCST90003811
exp_1403	guUJ2I	PSYCH_factor	GCST90003828	MR Egger	1.294773897769	1	0.25517004249716	GCST90003828
exp_1403	guUJ2I	PSYCH_factor	GCST90003828	Inverse variance weighted	4.41922721030782	2	0.109743044470972	GCST90003828
exp_1419	guUJ2I	PSYCH_factor	GCST90003844	MR Egger	8.02145424721237	3	0.0455703857470774	GCST90003844
exp_1419	guUJ2I	PSYCH_factor	GCST90003844	Inverse variance weighted	8.18427322273502	4	0.0850565370015515	GCST90003844
exp_1432	guUJ2I	PSYCH_factor	GCST90003857	MR Egger	8.20156023892503	2	0.0165597517767755	GCST90003857
exp_1432	guUJ2I	PSYCH_factor	GCST90003857	Inverse variance weighted	8.66648822063507	3	0.0340700237019811	GCST90003857
exp_1471	guUJ2I	PSYCH_factor	GCST90003896	MR Egger	0.000481301512722296	1	0.982496945778248	GCST90003896
exp_1471	guUJ2I	PSYCH_factor	GCST90003896	Inverse variance weighted	0.0529561553812713	2	0.973869393067637	GCST90003896
exp_1523	guUJ2I	PSYCH_factor	GCST90003948	MR Egger	0.00110563671422829	1	0.973474335974387	GCST90003948
exp_1523	guUJ2I	PSYCH_factor	GCST90003948	Inverse variance weighted	0.0640882676216483	2	0.968463839136134	GCST90003948
exp_1524	guUJ2I	PSYCH_factor	GCST90003949	MR Egger	0.0415306617535751	1	0.838517036990009	GCST90003949
exp_1524	guUJ2I	PSYCH_factor	GCST90003949	Inverse variance weighted	0.0798323723559367	2	0.960869969962137	GCST90003949
exp_1541	guUJ2I	PSYCH_factor	GCST90003966	MR Egger	1.13922749559871	1	0.285815620763384	GCST90003966
exp_1541	guUJ2I	PSYCH_factor	GCST90003966	Inverse variance weighted	3.24035966211435	2	0.197863113951097	GCST90003966
exp_915	aXbHcM	PSYCH_factor	GCST90003340	MR Egger	2.57265393516315	4	0.631674921425893	GCST90004220
exp_915	aXbHcM	PSYCH_factor	GCST90003340	Inverse variance weighted	2.59117887121655	5	0.762705072804048	GCST90004220
exp_1805	guUJ2I	PSYCH_factor	GCST90004230	MR Egger	0.088401962359346	1	0.76621864504545	GCST90004230
exp_1805	guUJ2I	PSYCH_factor	GCST90004230	Inverse variance weighted	0.374865299349112	2	0.82908495544162	GCST90004230
exp_1886	guUJ2I	PSYCH_factor	GCST90004311	MR Egger	0.0585361522393546	1	0.80882475170542	GCST90004311
exp_1886	guUJ2I	PSYCH_factor	GCST90004311	Inverse variance weighted	0.510874932621644	2	0.77457757223922	GCST90004311
exp_1905	guUJ2I	PSYCH_factor	GCST90004330	MR Egger	6.23474425616068	5	0.284042806483341	GCST90004330
exp_1905	guUJ2I	PSYCH_factor	GCST90004330	Inverse variance weighted	6.30676023934765	6	0.389718270570024	GCST90004330
exp_1924	guUJ2I	PSYCH_factor	GCST90004349	MR Egger	0.651443776289775	2	0.722005957928456	GCST90004349
exp_1924	guUJ2I	PSYCH_factor	GCST90004349	Inverse variance weighted	0.92343039075133	3	0.819770149598122	GCST90004349
exp_1938	guUJ2I	PSYCH_factor	GCST90004363	MR Egger	0.00298124967767172	1	0.95645648449917	GCST90004363
exp_1938	guUJ2I	PSYCH_factor	GCST90004363	Inverse variance weighted	0.800228791435599	2	0.670243368678682	GCST90004363
exp_1943	guUJ2I	PSYCH_factor	GCST90004368	MR Egger	0.157210869496622	2	0.924404590427978	GCST90004368
exp_1943	guUJ2I	PSYCH_factor	GCST90004368	Inverse variance weighted	0.659315188470662	3	0.882729079385233	GCST90004368
exp_1963	guUJ2I	PSYCH_factor	GCST90004388	MR Egger	0.912744605732379	2	0.633577910311201	GCST90004388
exp_1963	guUJ2I	PSYCH_factor	GCST90004388	Inverse variance weighted	3.22566284737306	3	0.358123718832707	GCST90004388
exp_1971	guUJ2I	PSYCH_factor	GCST90004396	MR Egger	1.67336680838214	3	0.642871105225699	GCST90004396
exp_1971	guUJ2I	PSYCH_factor	GCST90004396	Inverse variance weighted	1.83169714721729	4	0.766678347678601	GCST90004396
exp_1976	guUJ2I	PSYCH_factor	GCST90004401	MR Egger	0.274846421629055	1	0.60009912412624	GCST90004401
exp_1976	guUJ2I	PSYCH_factor	GCST90004401	Inverse variance weighted	0.332630315826794	2	0.846779322927489	GCST90004401
exp_2020	guUJ2I	PSYCH_factor	GCST90004445	MR Egger	1.09814641791735	1	0.294673248217037	GCST90004445
exp_2020	guUJ2I	PSYCH_factor	GCST90004445	Inverse variance weighted	1.3445720780287	2	0.510540128083405	GCST90004445
exp_2115	guUJ2I	PSYCH_factor	GCST90004540	MR Egger	1.03366872962445	1	0.309298543516658	GCST90004540
exp_2115	guUJ2I	PSYCH_factor	GCST90004540	Inverse variance weighted	1.40715718304214	2	0.494811403758676	GCST90004540
exp_3916	guUJ2I	PSYCH_factor	GCST90006341	MR Egger	8.32613041515312	2	0.0155597907607238	GCST90006341
exp_3916	guUJ2I	PSYCH_factor	GCST90006341	Inverse variance weighted	13.6153088304761	3	0.0034784198624874	GCST90006341
