# Supplementary material for: Multivariate genome-wide analysis reveals shared genetic architecture and brain structural correlates of human cognitive abilities
Source: Sci Rep. 2025 Nov 24;15:41596. doi: 10.1038/s41598-025-25509-z (PMC12644536; doi:10.1038/s41598-025-25509-z)
Supplement: Supplementary file 20 — Supplementary Information 20. [file 41598_2025_25509_MOESM20_ESM.csv]

id.exposure	id.outcome	outcome	exposure	egger_intercept	se	pval	id
exp_79	guUJ2I	PSYCH_factor	GCST90002504	-0.00143988277727503	0.00686314030184414	0.853255397396219	GCST90002504
exp_79	aXbHcM	PSYCH_factor	GCST90002504	-0.00143988277727503	0.00686314030184414	0.853255397396219	GCST90002575
exp_343	guUJ2I	PSYCH_factor	GCST90002768	-0.0109725717748095	0.00390927897967156	0.106953151494156	GCST90002768
exp_343	aXbHcM	PSYCH_factor	GCST90002768	-0.0109725717748095	0.00390927897967156	0.106953151494156	GCST90003126
exp_915	guUJ2I	PSYCH_factor	GCST90003340	-0.000294482220881603	0.00216361867326441	0.898312300665754	GCST90003340
exp_1384	guUJ2I	PSYCH_factor	GCST90003809	0.00263104240914652	0.00320966550090076	0.498519543487658	GCST90003809
exp_1386	guUJ2I	PSYCH_factor	GCST90003811	-0.00394827729209417	0.00336930152262155	0.361962260568954	GCST90003811
exp_1419	guUJ2I	PSYCH_factor	GCST90003844	0.00158271800153078	0.00641382285807481	0.821011203473822	GCST90003844
exp_1432	guUJ2I	PSYCH_factor	GCST90003857	-0.00426486573453656	0.0126661831216668	0.768382554777141	GCST90003857
exp_915	aXbHcM	PSYCH_factor	GCST90003340	-0.000294482220881603	0.00216361867326441	0.898312300665754	GCST90004220
exp_1905	guUJ2I	PSYCH_factor	GCST90004330	0.000327639357531908	0.00136334552912388	0.819624419968384	GCST90004330
exp_1924	guUJ2I	PSYCH_factor	GCST90004349	-0.00155305055455876	0.00297791177785282	0.654004156629769	GCST90004349
exp_1943	guUJ2I	PSYCH_factor	GCST90004368	-0.00328263467176707	0.00463260822317988	0.552034805209023	GCST90004368
exp_1963	guUJ2I	PSYCH_factor	GCST90004388	-0.00417932823487609	0.00274806082009912	0.267690736380262	GCST90004388
exp_1971	guUJ2I	PSYCH_factor	GCST90004396	-0.00145016377839315	0.00364447506090727	0.717322303866295	GCST90004396
exp_3916	guUJ2I	PSYCH_factor	GCST90006341	0.00431813948324659	0.00383097365064215	0.376724063229687	GCST90006341
