# Supplementary material for: Multivariate genome-wide analysis reveals shared genetic architecture and brain structural correlates of human cognitive abilities
Source: Sci Rep. 2025 Nov 24;15:41596. doi: 10.1038/s41598-025-25509-z (PMC12644536; doi:10.1038/s41598-025-25509-z)
Supplement: Supplementary file 21 — Supplementary Information 21. [file 41598_2025_25509_MOESM21_ESM.csv]

id.exposure	id.outcome	outcome	exposure	method	nsnp	b	se	pval	lo_ci	up_ci	or	or_lci95	or_uci95	id	fdr
exp_79	guUJ2I	cognitive abilities	IDP T1 FAST ROIs R subcallosal cortex	Inverse variance weighted	4	0.0352784647821202	0.0117791476191835	0.00274451131176634	0.0121913354485205	0.0583655941157198	1.03590813257226	1.01226595269819	1.06010249210594	GCST90002504	0.0138511092274276
exp_93	guUJ2I	cognitive abilities	IDP T1 FAST ROIs R parahipp gyrus ant	Inverse variance weighted	3	0.0208154337215314	0.00908512735944673	0.0219544585437212	0.00300858409701579	0.038622283346047	1.02103358587671	1.00301311442831	1.03937781918482	GCST90002518	0.0386892168186306
exp_147	guUJ2I	cognitive abilities	IDP T1 FAST ROIs L cerebellum crus II	Inverse variance weighted	3	0.0187765556787372	0.00887222094032729	0.0343166711095674	0.00138700263569573	0.0361661087217787	1.01895394370632	1.00138796496872	1.03682805837106	GCST90002572	0.0393632403903861
exp_266	guUJ2I	cognitive abilities	HippSubfield rh volume subiculum-body	Inverse variance weighted	3	-0.036140404	0.0174196709721404	0.0380153425851256	-0.07028296	-0.001997849	0.964504863217885	0.932130027504587	0.998004145045498	GCST90002691	0.0400702259681054
exp_280	guUJ2I	cognitive abilities	HippSubfield rh volume CA4-body	Inverse variance weighted	3	-0.026226261	0.00844404129347732	0.00189707489951612	-0.042776581	-0.00967594	0.974114660958464	0.958125429121146	0.990370721675359	GCST90002705	0.0138511092274276
exp_343	guUJ2I	cognitive abilities	Brainstem global volume Whole-brainstem	Inverse variance weighted	4	0.0453888454214004	0.0199380853028144	0.0228167176109873	0.00631019822788422	0.0844674926149165	1.04643468214306	1.00633014947208	1.08813747115327	GCST90002768	0.0386892168186306
exp_433	guUJ2I	cognitive abilities	BA-exvivo rh volume V1	Inverse variance weighted	3	-0.024732149	0.00942252980130395	0.00867027663372104	-0.043200308	-0.006263991	0.975571184448421	0.957719532233728	0.993755586989352	GCST90002858	0.0307400717013746
exp_915	guUJ2I	cognitive abilities	aparc-a2009s lh area S-calcarine	Inverse variance weighted	6	-0.01284267	0.00602330208558583	0.0329933429025141	-0.024648342	-0.001036998	0.987239445559103	0.975652948158181	0.998963539963422	GCST90003340	0.0393632403903861
exp_1376	guUJ2I	cognitive abilities	wg lh intensity-contrast isthmuscingulate	Inverse variance weighted	3	-0.034093592	0.0137087578270455	0.0128827729505033	-0.060962758	-0.007224427	0.966481045036074	0.940858278725789	0.992801606294052	GCST90003801	0.0375939607838026
exp_1380	guUJ2I	cognitive abilities	wg lh intensity-contrast medialorbitofrontal	Inverse variance weighted	3	-0.02837653	0.0123697296428409	0.02178878	-0.0526212	-0.00413186	0.972022302379123	0.948739326833055	0.995876664537875	GCST90003805	0.0386892168186306
exp_1384	guUJ2I	cognitive abilities	wg lh intensity-contrast parsopercularis	Inverse variance weighted	4	-0.013709518	0.00686302053469623	0.0457608630799553	-0.027161038	-0.000257998	0.986384029492259	0.973204505790585	0.999742035562202	GCST90003809	0.0469650963189015
exp_1386	guUJ2I	cognitive abilities	wg lh intensity-contrast parstriangularis	Inverse variance weighted	4	-0.026584604	0.012214026635944	0.0295131567939587	-0.050524096	-0.002645111	0.973765656255559	0.95073101975123	0.997358383815996	GCST90003811	0.0393632403903861
exp_1403	guUJ2I	cognitive abilities	wg rh intensity-contrast bankssts	Inverse variance weighted	3	-0.036314249	0.013239289665514	0.00608964017730996	-0.062263257	-0.010365242	0.964337203471862	0.939635488469195	0.989688292334457	GCST90003828	0.0263884407683432
exp_1419	guUJ2I	cognitive abilities	wg rh intensity-contrast parsopercularis	Inverse variance weighted	5	-0.020019645	0.0092866154575889	0.0311029928323583	-0.038221411	-0.001817879	0.980179417588341	0.962499809059879	0.9981837727347	GCST90003844	0.0393632403903861
exp_1432	guUJ2I	cognitive abilities	wg rh intensity-contrast supramarginal	Inverse variance weighted	4	-0.026406678	0.0126056464834146	0.0361861642755394	-0.051113745	-0.001699611	0.973938929192446	0.950170586807086	0.998301832288896	GCST90003857	0.0400702259681054
exp_1471	guUJ2I	cognitive abilities	IDP dMRI TBSS FA Posterior limb of internal capsule L	Inverse variance weighted	3	-0.020122319	0.0083071570903314	0.0154231633984831	-0.036404347	-0.003840291	0.980078783895548	0.964250323195575	0.996167073565346	GCST90003896	0.0375939607838026
exp_1523	guUJ2I	cognitive abilities	IDP dMRI ProbtrackX FA str l	Inverse variance weighted	3	-0.017261459	0.00812079939593956	0.0335377313551095	-0.033178226	-0.001344692	0.982886666506288	0.967366134639597	0.998656211544724	GCST90003948	0.0393632403903861
exp_1524	guUJ2I	cognitive abilities	IDP dMRI ProbtrackX FA str r	Inverse variance weighted	3	-0.016909902	0.00796930356670007	0.0338478605225922	-0.032529737	-0.001290067	0.983232268237865	0.967993664512261	0.998710765107421	GCST90003949	0.0393632403903861
exp_1541	guUJ2I	cognitive abilities	IDP dMRI TBSS MO Cerebral peduncle R	Inverse variance weighted	3	0.0284971832084684	0.01121424035735	0.0110485228372451	0.00651727210806248	0.0504770943088743	1.0289071126136	1.00653855573787	1.05177277149685	GCST90003966	0.0359076992210466
exp_1805	guUJ2I	cognitive abilities	IDP dMRI ProbtrackX MD fmi	Inverse variance weighted	3	0.024314541674752	0.00808568189281614	0.00263743577104136	0.00846660516483236	0.0401624781846716	1.02461255055779	1.00850254823332	1.04097989697658	GCST90004230	0.0138511092274276
exp_1886	guUJ2I	cognitive abilities	IDP dMRI ProbtrackX L3 fmi	Inverse variance weighted	3	0.0236719059133345	0.00793185320497074	0.00284125317485694	0.00812547363159183	0.0392183381950771	1.0239543094185	1.00815857488618	1.0399975300464	GCST90004311	0.0138511092274276
exp_1905	guUJ2I	cognitive abilities	IDP dMRI TBSS ICVF Body of corpus callosum	Inverse variance weighted	7	-0.010322861	0.00470365761396617	0.0281890368926003	-0.01954203	-0.001103692	0.989730236842474	0.980647677753164	0.998896916744469	GCST90004330	0.0393632403903861
exp_1924	guUJ2I	cognitive abilities	IDP dMRI TBSS ICVF Anterior corona radiata R	Inverse variance weighted	4	-0.015226418	0.00689387664327079	0.0271963964104822	-0.028738416	-0.00171442	0.984888917791034	0.971670604508444	0.998287049013186	GCST90004349	0.0393632403903861
exp_1938	guUJ2I	cognitive abilities	IDP dMRI TBSS ICVF Cingulum hippocampus R	Inverse variance weighted	3	-0.017826828	0.00770777386081063	0.0207315793658716	-0.032934065	-0.002719591	0.98233113003602	0.967602356729813	0.997284103667492	GCST90004363	0.0386892168186306
exp_1943	guUJ2I	cognitive abilities	IDP dMRI TBSS ICVF Superior longitudinal fasciculus L	Inverse variance weighted	4	-0.015377294	0.00627778019611723	0.014306286410526	-0.027681743	-0.003072845	0.984740333156758	0.972697885544594	0.996931871814197	GCST90004368	0.0375939607838026
exp_1963	guUJ2I	cognitive abilities	IDP dMRI ProbtrackX ICVF ifo r	Inverse variance weighted	4	-0.025434058	0.00697840410759595	0.000267723541515169	-0.03911173	-0.011756386	0.974886663124443	0.961643258991334	0.98831245064286	GCST90004388	0.00631812959947902
exp_1971	guUJ2I	cognitive abilities	IDP dMRI ProbtrackX ICVF slf l	Inverse variance weighted	5	-0.013374153	0.00559807361784089	0.0168913879652764	-0.024346377	-0.002401928	0.986714883914532	0.975947605416567	0.997600953918935	GCST90004396	0.0386892168186306
exp_1976	guUJ2I	cognitive abilities	IDP dMRI ProbtrackX ICVF unc r	Inverse variance weighted	3	-0.020657771	0.00926049317439846	0.0256982270809255	-0.038808337	-0.002507204	0.979554139427146	0.961935058614197	0.997495936421311	GCST90004401	0.0393632403903861
exp_2020	guUJ2I	cognitive abilities	IDP dMRI TBSS OD Superior fronto-occipital fasciculus L	Inverse variance weighted	3	-0.022423252	0.00925159905900617	0.0153626011792905	-0.040556386	-0.004290117	0.97782628098445	0.960255018347192	0.995719072033191	GCST90004445	0.0375939607838026
exp_2115	guUJ2I	cognitive abilities	IDP dMRI ProbtrackX ISOVF ilf r	Inverse variance weighted	3	-0.013412485	0.00676156857870641	0.0472965273173565	-0.02666516	-0.000159811	0.986677061455748	0.973687216819383	0.999840202054884	GCST90004540	0.0472965273173565
exp_3916	guUJ2I	cognitive abilities	rfMRI connectivity ICA-features 3	Inverse variance weighted	4	-0.047794123	0.0132934670870129	0.000324006646127129	-0.073849319	-0.021738928	0.953330035412681	0.928811637851694	0.978495659811124	GCST90006341	0.00631812959947902
