# Supplementary material for: Multivariate genome-wide analysis reveals shared genetic architecture and brain structural correlates of human cognitive abilities
Source: Sci Rep. 2025 Nov 24;15:41596. doi: 10.1038/s41598-025-25509-z (PMC12644536; doi:10.1038/s41598-025-25509-z)
Supplement: Supplementary file 22 — Supplementary Information 22. [file 41598_2025_25509_MOESM22_ESM.txt]

	Processing_Speed	Executive_Function	Educational_Attainment	Memory_Performance	Reaction_Time	Intelligence
Processing_Speed	0.1171 (0.0067)	0.8396 (0.0505)	0.274 (0.024)	0.6238 (0.0549)	0.4904 (0.0301)	0.7188 (0.0381)
Executive_Function	0.8396 (0.0505)	0.1214 (0.0061)	0.4583 (0.0239)	0.5056 (0.0525)	0.2417 (0.0271)	0.8397 (0.0405)
Educational_Attainment	0.274 (0.024)	0.4583 (0.0239)	0.1085 (0.0032)	0.458 (0.0321)	0.0727 (0.0183)	0.6897 (0.0289)
Memory_Performance	0.6238 (0.0549)	0.5056 (0.0525)	0.458 (0.0321)	0.0364 (0.0035)	0.1516 (0.0397)	0.5623 (0.0464)
Reaction_Time	0.4904 (0.0301)	0.2417 (0.0271)	0.0727 (0.0183)	0.1516 (0.0397)	0.0832 (0.0026)	0.2211 (0.0232)
Intelligence	0.7188 (0.0381)	0.8397 (0.0405)	0.6897 (0.0289)	0.5623 (0.0464)	0.2211 (0.0232)	0.2335 (0.0103)
