# Supplementary material for: Multivariate genome-wide analysis reveals shared genetic architecture and brain structural correlates of human cognitive abilities
Source: Sci Rep. 2025 Nov 24;15:41596. doi: 10.1038/s41598-025-25509-z (PMC12644536; doi:10.1038/s41598-025-25509-z)
Supplement: Supplementary file 24 — Supplementary Information 24. [file 41598_2025_25509_MOESM24_ESM.txt]

chisq	df	p_chisq	AIC	CFI	SRMR
710.861196261845	9	3.19694897648449e-147	734.861196261845	0.898218945853787	0.0971478135495878
