# Supplementary material for: Multivariate genome-wide analysis reveals shared genetic architecture and brain structural correlates of human cognitive abilities
Source: Sci Rep. 2025 Nov 24;15:41596. doi: 10.1038/s41598-025-25509-z (PMC12644536; doi:10.1038/s41598-025-25509-z)
Supplement: Supplementary file 25 — Supplementary Information 25. [file 41598_2025_25509_MOESM25_ESM.txt]

lhs	op	rhs	Unstandardized_Estimate	Unstandardized_SE	Standardized_Est	Standardized_SE	p_value
F1	=~	Processing_Speed	0.26543488732289	0.00940307410302644	0.775814581605528	0.027483328766905	2.6124263421711e-175
F1	=~	Executive_Function	0.306281945889174	0.0151991947680567	0.878917102935483	0.0436161362504896	2.62692725125396e-90
F1	=~	Educational_Attainment	0.17482812787631	0.00580223401851538	0.530715937509622	0.017613533539161	1.89294477532765e-199
F1	=~	Memory_Performance	0.127815185449353	0.00683827798746418	0.669826791204028	0.0358365848975934	5.84547288217347e-78
F1	=~	Reaction_Time	0.0801167846392671	0.00596673955121742	0.277672828223537	0.020679825495713	4.18785016139647e-41
F1	=~	Intelligence	0.479275308180177	0.0123053939139289	0.991898108158825	0.0254670170498869	< 5e-300
Processing_Speed	~~	Processing_Speed	0.0466024361486054	0.00465114917914338	0.398112223897779	0.0397336942093149	1.2506717965381e-23
Executive_Function	~~	Executive_Function	0.0276273211835887	0.00637734701922265	0.227505428054131	0.0525161982579345	1.47692127588856e-05
Educational_Attainment	~~	Educational_Attainment	0.0779519979026832	0.00284310533521718	0.718340685337835	0.0261996444315263	1.67768093850006e-165
Memory_Performance	~~	Memory_Performance	0.020074886546662	0.00300148877617002	0.551330617636618	0.082432067679391	2.25762946202754e-11
Reaction_Time	~~	Reaction_Time	0.0768306696412917	0.0025962533977454	0.922898160906943	0.0311864760352761	1.84407911073718e-192
Intelligence	~~	Intelligence	0.0037668687782318	0.00847943498933767	0.0161394940518885	0.0363188046697351	0.656872095318402
