# Supplementary material for: Multivariate genome-wide analysis reveals shared genetic architecture and brain structural correlates of human cognitive abilities
Source: Sci Rep. 2025 Nov 24;15:41596. doi: 10.1038/s41598-025-25509-z (PMC12644536; doi:10.1038/s41598-025-25509-z)
Supplement: Supplementary file 26 — Supplementary Information 26. [file 41598_2025_25509_MOESM26_ESM.txt]

Novel	rsID	GenomicLocus	CHR	BP	nIndSigSNPs	IndSigSNPs	non_effect_allele	effect_allele	MAF	p	beta	se	nearestGene	dist	func	CADD	RDB	minChrState	commonChrState	Q	Q_df	Q_pval
1	rs12735232	1	1	6867842	1	rs12735232	C	T	0.167992	1.53064558692e-09	-0.00675664024604	0.00111844486688	CAMTA1	0	intronic	5.502	4	5	5	23.2821335933867	5	0.000298114097865507
2	rs17404136	2	1	20861033	1	rs17404136	G	A	0.114314	9.74628237156e-10	-0.00738820034644	0.00120850370448	RPS4XP4	7788	intergenic	2.284	5	5	14	12.4462878906391	5	0.0291587581129203
3	rs7546297	3	1	32106494	2	rs7546297;rs10914462	G	A	0.348907	6.2209731618e-12	-0.00670401127399	0.000975200510196	PEF1	0	intronic	3.495	5	4	5	41.6959938862966	5	6.78652452729346e-08
4	rs10799051	4	1	34858718	1	rs10799051	A	G	0.120278	1.56310193765e-88	-0.146214701488	0.00732982843437	RP4-657M3.2	115824	intergenic	1.606	7	9	15	6977.68671371598	5	0
5	rs12030372	5	1	41762029	1	rs12030372	G	A	0.213718	1.76824987109e-08	0.00581810966224	0.00103281226768	RP11-399E6.1	11495	intergenic	5.28	5	5	14	54.9327681173125	5	1.3476028830592e-10
6	rs11210887	6	1	44076019	5	rs11210887;rs4660257;rs4660261;rs12410334;rs11580074	A	G	0.335984	7.96748461845e-11	-0.00653493514261	0.00100518703129	PTPRF	0	intronic	12.97	6	4	4	63.1264572272216	5	2.74076018060453e-12
7	rs2485991	6	1	44391722	4	rs2485991;rs12410334;rs11580074;rs4660261	C	T	0.112326	1.9124916414e-12	0.00882884515128	0.0012539690993	ST3GAL3	0	intronic	0.186		4	4	28.1789994360825	5	3.3580295394485e-05
8	rs7542974	7	1	72544704	3	rs7542974;rs12141628;rs7531118	A	G	0.264414	1.47212421137e-11	-0.00726853176089	0.00107672026261	NEGR1	0	intronic	0.891	7	15	15	66.2509204070395	5	6.1647507536335e-13
9	rs3128341	7	1	72749848	3	rs3128341;rs7531118;rs12141628	C	T	0.183897	2.30265612516e-10	-0.00662505779135	0.00104501704989	NEGR1	1430	intergenic	7.445	4	1	1	38.2076067465755	5	3.42768852999516e-07
10	rs1526480	8	1	91209986	1	rs1526480	C	T	0.408549	1.21035383732e-11	0.00634951975187	0.000936649586726	BARHL2	27191	intergenic	0.712		13	14	44.4855639741596	5	1.84576246738964e-08
11	rs1931245	9	1	96178537	3	rs1931245;rs7548350;rs11583527	G	A	0.474155	6.20613910522e-15	0.00735416438949	0.000942879542272	RP11-286B14.1	0	ncRNA_intronic	2.476	6	15	15	63.7742023726938	5	2.01214467271149e-12
12	rs652056	10	1	96704420	3	rs652056;rs1536023;rs1041048	T	C	0.345924	1.93208281037e-13	0.00717858697701	0.000976225140701	RNU1-130P	12803	intergenic	0.107		5	15	19.0674626260369	5	0.00186730533888766
13	rs17381509	11	1	98622667	3	rs17381509;rs1628294;rs1473474	G	A	0.238569	5.64399679166e-14	0.00760224211327	0.00101146275068	RP5-1070A16.1	53635	intergenic	1.156	6	5	15	29.3662909457232	5	1.96495858523592e-05
14	rs3738772	12	1	110048436	1	rs3738772	A	C	0.280318	1.62974458506e-09	-0.00625949858415	0.00103789182885	AMIGO1	0	UTR3	9.636	5	3	5	49.9236554811275	5	1.43655181122481e-09
15	rs4845578	13	1	153829993	1	rs4845578	A	G	0.28827	7.15314737173e-11	0.0097316017404	0.00149316998503	GATAD2B	0	intronic	3.842	6	4	5	12.85280986839	5	0.0247978427708967
16	rs3118146	14	1	182267259	1	rs3118146	T	G	0.23161	2.80651632518e-53	0.0212688448187	0.00138423177281	GS1-122H1.2	0	ncRNA_intronic	2.46	5	5	15	894.807987888872	5	3.53820560722469e-191
17	rs2644107	15	1	201818629	1	rs2644107	C	T	0.303181	2.52164999736e-11	0.0064478821078	0.000966394398004	IPO9	0	intronic	5.073	5	2	4	23.167262166186	5	0.000313594829256569
18	rs11584700	16	1	204576983	1	rs11584700	G	A	0.228628	1.58107490882e-09	-0.00624702719048	0.0010349835433	RP11-430C7.4	0	ncRNA_intronic	11.67	6	5	15	65.7520700886258	5	7.82460846956505e-13
19	rs1305557	17	1	235627837	1	rs1305557	T	C	0.477137	1.46184636005e-09	0.00560779652437	0.000927135684506	B3GALNT2	0	UTR3	1.023		4	5	32.4172095952754	5	4.91150456651856e-06
20	rs10803131	18	1	243435622	1	rs10803131	G	A	0.343936	6.41217165968e-09	0.00559732625865	0.000964119213326	SDCCAG8	0	intronic	2.648	5	3	5	49.1333854466598	5	2.08421525873911e-09
21	rs2315622	19	2	4983646	1	rs2315622	T	C	0.16998	1.4784499729e-08	-0.0069166403946	0.00122114840732	RNU6-649P	9220	intergenic	5.081	5	5	15	14.1419879467577	5	0.0147322059849785
22	rs10184911	20	2	10988517	3	rs10184911;rs17364812;rs1734367	G	A	0.162028	3.68654492165e-10	-0.00716820068699	0.00114384607541	AC092687.4	0	intronic	2.506	5	5	15	19.774909736803	5	0.0013772775360554
23	rs4669647	20	2	11064348	1	rs4669647	C	T	0.206759	1.40423432087e-08	0.00611730408069	0.00107834346467	KCNF1	9997	intergenic	2.587	5	5	14	8.82207921865404	5	0.116374750387269
24	rs6706856	21	2	16615530	1	rs6706856	C	T	0.207753	2.20539505832e-08	0.00590474637542	0.00105534907781	AC010880.1	1559	intergenic	3.697	5	2	15	13.4509890704143	5	0.0194998434808041
25	rs12712404	22	2	35019687	1	rs12712404	C	A	0.424453	1.93385710221e-08	0.0052573686939	0.000935838450313	AC012593.1	5229	intergenic	1.244	7	5	15	14.4596163408937	5	0.0129389571280086
26	rs4953102	23	2	44790522	2	rs4953102;rs3106840	A	C	0.356859	6.93577722663e-10	0.00607377304002	0.000984795681193	CAMKMT	0	intronic	2.561	6	5	15	32.1597782785195	5	5.52372726124257e-06
27	rs6729156	24	2	57383028	3	rs6729156;rs918331;rs12465938	A	G	0.402584	7.38599075837e-12	0.00653544425697	0.000954082129581	RP11-443I9.1	106556	intergenic	1.531	7	7	15	19.4748720711952	5	0.00156737241711553
28	rs17049167	25	2	58068825	1	rs17049167	G	A	0.0934394	7.40479126415e-09	0.00741578726342	0.00128268056011	VRK2	65960	intergenic	9.755	6	13	15	8.55173291463931	5	0.128336222698916
29	rs17049820	26	2	59139507	1	rs17049820	C	T	0.100398	2.4087311976e-08	-0.00680416465014	0.00121944033694	LINC01122	0	ncRNA_intronic	13.59	5	5	15	11.285913761079	5	0.0459967676534758
30	rs10189857	27	2	60713235	4	rs10189857;rs243074;rs10445937;rs13019832	G	A	0.420477	8.95213732726e-17	0.00795083384287	0.000955868182682	BCL11A	0	intronic	14.94	4	2	15	33.6788267129168	5	2.75850037354906e-06
31	rs2455775	28	2	68062792	1	rs2455775	C	T	0.119284	3.88050436758e-08	0.00636682745209	0.00115840419963	AC010987.6	10097	intergenic	20.4		5	15	7.71285565977256	5	0.172786899270085
32	rs6731420	29	2	71533300	1	rs6731420	C	T	0.445328	1.48223555786e-10	-0.00613352941775	0.000957288133051	ZNF638	0	intergenic	4.549	7	5	15	36.0998086390079	5	9.07131969295293e-07
33	rs6706409	30	2	73606508	3	rs6706409;rs13538;rs12998980	C	A	0.287276	4.98824151283e-13	0.00722848273974	0.00100039632037	ALMS1	6377	intergenic	0.161	1f	13	14	14.9788538622004	5	0.010453075236616
34	rs10496345	31	2	100817619	6	rs10496345;rs7582180;rs2309794;rs13033732;rs11678979;rs6712515	G	T	0.38668	3.79574840807e-13	-0.00669385404133	0.000921681838976	LINC01104	7096	intergenic	18.83	4	5	15	108.840735680914	5	7.20203390717431e-22
35	rs584226	32	2	136641382	1	rs584226	C	T	0.157058	7.20284379814e-20	0.014166764271	0.00155259702593	MCM6	7385	intergenic	3.128	5	5	15	156.602158728814	5	5.24302034699449e-32
36	rs10189912	33	2	144162609	5	rs10189912;rs11897813;rs16822524;rs12465778;rs1320138	G	A	0.364811	1.02238507847e-15	-0.00782786625288	0.000975539424085	ARHGAP15:AC096558.1:RP11-570L15.2	0:0:0	ncRNA_intronic	4.718	7	5	15	45.3973215528083	5	1.20457114730822e-08
37	rs1526903	34	2	156910857	1	rs1526903	G	A	0.11829	7.55432691475e-09	0.00684331840383	0.0011843518696	AC073551.1	20264	intergenic	8.362		5	15	32.9115046763777	5	3.91880864219748e-06
38	rs11903290	35	2	157493924	3	rs11903290;rs10497163;rs6436555	C	T	0.291252	1.95401083716e-11	0.00658582623664	0.000981579241094	GPD2	23676	intergenic	6.042	7	5	15	9.50484302925703	5	0.0905443747519382
39	rs7309	36	2	162092640	4	rs7309;rs4664396;rs17755617;rs7591506	A	G	0.460239	1.63668989328e-18	0.00836648390743	0.000952916997595	TANK:AC009299.2	0:0	ncRNA_intronic	0.064	6	4	5	41.5829447151653	5	7.15335692355069e-08
40	rs6707646	37	2	162808640	2	rs6707646;rs2302873	T	C	0.442346	4.79801607203e-13	0.00682608846119	0.000944016365491	SLC4A10	0	intronic	0.743	6	2	15	35.0991441111349	5	1.43763151310421e-06
41	rs1420384	38	2	171583876	1	rs1420384	T	G	0.341948	1.13246342039e-95	0.0184238980572	0.000887735609485	AC007405.4	0	ncRNA_intronic	2.127		5	14	1078.63171530332	5	5.66806663668175e-231
42	rs2303890	39	2	183387612	1	rs2303890	C	T	0.411531	2.82530273089e-10	0.0059877168557	0.000949214839216	PDE1A	0	upstream	14.84	3a	1	15	8.76837339137315	5	0.118667339770735
43	rs6747787	40	2	186084222	1	rs6747787	G	A	0.246521	9.74701531363e-11	0.00694725417709	0.00107362749743	ZNF804A	280002	intergenic	5.962	5	7	15	48.2320144475011	5	3.18489941263077e-09
44	rs7602269	41	2	199507941	1	rs7602269	G	A	0.45825	4.73924645028e-11	0.00615506732162	0.000935576222619	AC019330.1	0	ncRNA_intronic	1.216	6	5	15	48.9538550574415	5	2.26797141051447e-09
45	rs12637372	42	3	8254279	1	rs12637372	T	C	0.347913	8.03948797596e-11	-0.00637810608202	0.000981268248979	LMCD1-AS1	0	ncRNA_intronic	1.455	7	9	15	12.7096957962913	5	0.0262565507568066
46	rs9872237	43	3	16957332	4	rs9872237;rs9882532;rs2347654;rs9877897	T	G	0.352883	4.89434523908e-11	0.0064744178482	0.000984834920384	PLCL2	0	intronic	0.037	7	5	15	10.9414675417881	5	0.0525529400421864
47	rs17014043	44	3	24064668	3	rs17014043;rs9836970;rs11922609	G	A	0.301193	3.54858228456e-12	0.0068221880033	0.00098103319742	NR1D2	42558	intergenic	3.898	6	5	15	39.4851543924369	5	1.8964363060498e-07
48	rs7612999	45	3	35678337	1	rs7612999	A	G	0.238569	3.111004706e-08	0.00595295125384	0.00107549661829	ARPP21	2099	intergenic	0.033	5	2	15	16.7749012663976	5	0.00494709282910292
49	rs3811699	46	3	49396360	12	rs3811699;rs6784820;rs13316065;rs2352974;rs11712056;rs2252833;rs11710277;rs2188151;rs11710798;rs740787;rs11713297;rs9864406	C	T	0.335984	4.6419713115e-27	-0.0106070254126	0.000984638717271	RHOA	217	upstream	4.861		1	2	138.205766490051	5	4.30526340864982e-28
50	rs17598137	46	3	49891362	5	rs17598137;rs1986599;rs2189691;rs2188151;rs9883000	A	C	0.0934394	1.26957359388e-09	0.00914012822879	0.0015054893756	TRAIP	0	intronic	2.394	7	5	5	49.5812478336136	5	1.68797964908698e-09
51	rs11711407	46	3	50225029	9	rs11711407;rs9864406;rs9883000;rs2352974;rs11712056;rs2252833;rs1986599;rs2189691;rs2188151	G	A	0.452286	8.22926241464e-14	-0.00695681536838	0.000931724500259	SEMA3F	0	intronic	3.876	1f	4	15	81.7658067945711	5	3.58337072878239e-16
52	rs12489828	47	3	52567014	1	rs12489828	T	G	0.447316	1.42454250883e-08	-0.00534306615108	0.000942271185688	NT5DC2	0	intronic	6.779	1f	1	1	38.2046091035871	5	3.43244644881167e-07
53	rs6809499	48	3	56687093	1	rs6809499	G	A	0.459245	1.5926791496e-08	0.00522476604473	0.000924529754551	FAM208A	0	intronic	1.408	6	4	5	5.67625704901138	5	0.339005385612928
54	rs11719972	49	3	71594837	2	rs11719972;rs830651	C	T	0.412525	5.46138539288e-13	-0.00682845807259	0.000946648919462	FOXP1	0	intronic	0.506	3a	2	5	28.7932468389559	5	2.54566327457236e-05
55	rs6419884	50	3	89279467	1	rs6419884	T	C	0.313121	3.38762576054e-09	-0.00577037401258	0.000976107319331	EPHA3	0	intronic	1.09	7	5	15	4.94425751102916	5	0.422720933167884
56	rs9853815	51	3	94092681	1	rs9853815	C	T	0.241551	4.4082420947e-08	0.00541425910765	0.000989147119433	ARMC10P1	132928	intergenic	6.698	6	5	15	4.49245081470851	5	0.48089412823129
57	rs4485668	52	3	123738355	2	rs4485668;rs13062100	C	T	0.314115	3.17326351566e-08	0.00544723655131	0.000984749158521	ROPN1	27329	intergenic	15.16	6	7	14	24.4519046562439	5	0.000177725505483401
58	rs9942	53	3	141663752	1	rs9942	G	A	0.170974	2.36156625152e-08	0.00632010115352	0.00113198898461	RP11-271K21.11:TFDP2	0:0	ncRNA_exonic	2.199		4	5	14.8264282156067	5	0.0111303089038335
59	rs7683755	54	4	10301757	1	rs7683755	G	A	0.249503	6.46771942638e-15	0.00925590931037	0.0011874962952	AC006499.1	4553	intergenic	2.808	6	5	15	140.046179723959	5	1.74925751303358e-28
60	rs11732002	55	4	39810454	1	rs11732002	C	T	0.427435	3.59323062267e-09	0.00556476274954	0.00094287532303	PDS5A	14028	intergenic	5.624	5	15	15	10.2709297094086	5	0.0679126027537412
61	rs1566854	56	4	45995759	2	rs1566854;rs2350133	T	C	0.436382	1.45014744279e-38	-0.0147055693876	0.00113233064268	RN7SKP199	1376	intergenic	3.677	7	9	15	287.655839700434	5	4.5079392202784e-60
62	rs6814349	57	4	66474805	1	rs6814349	A	G	0.299205	3.64298614811e-08	0.0054072539206	0.000981826987543	EPHA5	0	intronic	3.712	7	5	15	3.75320064394437	5	0.585467202444115
63	rs1346081	58	4	68034719	2	rs1346081;rs4860796	A	G	0.474155	2.07209537622e-13	-0.00690399842285	0.000940079199295	RP11-584P21.2	248303	intergenic	1.568		5	15	12.8824134512447	5	0.0245059550512854
64	rs13129951	59	4	103374760	2	rs13129951;rs233806	A	G	0.0924453	2.02999023638e-11	0.0113601499914	0.00169457109727	RP11-499E18.1	3592	intergenic	0.695	6	5	15	13.3601720043779	5	0.0202274911209465
65	rs2101975	60	4	106216667	2	rs2101975;rs2726458	G	A	0.429423	7.03089872796e-13	0.00670394269985	0.000933848543824	RN7SL89P	1566	intergenic	1.462		5	15	98.1842960566137	5	1.27536287752626e-19
66	rs4572926	61	4	137449726	1	rs4572926	G	T	0.327038	4.72701015783e-10	-0.00605184006857	0.000971729021636	RP11-775H9.2	133099	intergenic	3.504	6	14	15	5.46035667474046	5	0.362312500394375
67	rs1876765	62	4	147772419	3	rs1876765;rs10013636;rs6824183	G	A	0.27833	2.12033184319e-11	-0.00660555603491	0.000986273720614	TTC29	0	intronic	0.884	5	5	15	25.0049810625612	5	0.000139025568950985
68	rs6823423	63	4	152604723	5	rs6823423;rs4696295;rs12500453;rs361197;rs9968292	C	T	0.486083	1.14903784917e-13	0.00697417393502	0.000939595226235	PET112	0	intronic	5.394	6	4	5	20.9746046429586	5	0.000819057605394449
69	rs4331733	64	4	159698086	1	rs4331733	G	A	0.38171	1.39136438859e-08	0.00535128609031	0.000943049603372	FNIP2	0	intronic	3.291	7	5	5	21.2387690034519	5	0.000730083757394586
70	rs6536442	65	4	160480766	3	rs6536442;rs12186282;rs7691443	A	G	0.494036	1.12468415617e-10	-0.00595992933885	0.000924139756727	U3	52585	intergenic	1.683	6	5	15	20.5453799299181	5	0.000986913829584996
71	rs2905184	66	5	9781148	1	rs2905184	T	C	0.422465	4.65526304625e-11	-0.00526341412417	0.000799720924571	CTD-2143L24.1	0	ncRNA_intronic	0.666		9	15	44.9948952114538	5	1.45434834772601e-08
72	rs930380	67	5	12985775	2	rs930380;rs4380658	A	G	0.308151	8.53060382259e-09	0.00608344024202	0.00105658863915	RP11-419C19.2	0	ncRNA_intronic	1.654	6	9	15	8.58531425929081	5	0.126792332643718
73	rs7735958	68	5	59603211	3	rs7735958;rs7737905;rs37760	C	A	0.145129	7.21552890472e-12	0.00760454243838	0.0011096143375	PDE4D	0	intronic	4.714	7	9	15	16.4976567956293	5	0.00555795040359543
74	rs4352559	69	5	60586625	3	rs4352559;rs7719676;rs7444594	C	T	0.492048	2.77667736739e-08	0.00512329395967	0.000922290988309	CTC-436P18.3	25868	intergenic	6.143	3a	2	15	62.2867099227446	5	4.09043451358944e-12
75	rs10940165	70	5	67776334	1	rs10940165	C	T	0.175944	9.41861295093e-11	0.00720355182664	0.00111234588846	CTC-537E7.1	43370	intergenic	21.2	4	5	15	13.4101646156171	5	0.0198237672330755
76	rs1858246	71	5	84251124	1	rs1858246	T	C	0.161034	1.34894579216e-11	0.00605074359218	0.0008946452478	RP11-509M23.1	44613	intergenic	1.776		14	15	54.3920280301061	5	1.74088096676122e-10
77	rs42850	72	5	88019474	5	rs42850;rs17487515;rs3850651;rs214136;rs6893807	A	G	0.440358	1.3631499207e-16	0.00785907478791	0.000950550282515	MEF2C	0	intronic	3.296		1	5	55.6030810283735	5	9.80902585354516e-11
78	rs10068046	73	5	89252602	1	rs10068046	G	A	0.183897	7.16015446342e-09	-0.00646198636847	0.00111661438354	AC113167.2	9211	intergenic	3.994	6	1	15	9.6574478844345	5	0.0855439507637887
79	rs1896596	74	5	91112153	1	rs1896596	T	C	0.38668	3.84788471875e-08	-0.00520150756496	0.000946125220838	PCBP2P3	27350	intergenic	0.162		14	15	2.78072928045028	5	0.733746249433511
80	rs7714485	75	5	92515301	2	rs7714485;rs6881337	C	A	0.405567	1.81606094842e-09	0.00569228742328	0.000946591239152	POLD2P1	87833	intergenic	9.324	6	5	15	40.4474150341452	5	1.21312970205391e-07
81	rs1368357	76	5	109189130	1	rs1368357	T	C	0.359841	1.89116022523e-08	0.00545727926478	0.0009707569996	MAN2A1	0	intronic	0.234		4	5	17.7309052670428	5	0.00330326791113572
82	rs1994871	77	5	111296973	1	rs1994871	C	A	0.447316	9.44379483092e-09	-0.00394254266378	0.00068680299345	NREP:NREP-AS1	0:0	ncRNA_intronic	7.619		7	15	70.7857286322695	5	7.03208898145626e-14
83	rs394059	78	5	113944968	2	rs394059;rs11241282	C	T	0.348907	7.75803248309e-10	0.00604935963113	0.000983667574819	RP11-492A10.1	0	ncRNA_intronic	4.717	7	9	15	36.6827939764969	5	6.93355999610012e-07
84	rs335434	79	5	176867276	1	rs335434	C	T	0.5	5.99879314824e-09	0.00540859448216	0.000929824387416	GRK6:PRR7-AS1	0:0	ncRNA_intronic	5.187		3	4	33.6671296726857	5	2.77331849975964e-06
85	rs1328688	80	6	3468508	1	rs1328688	A	G	0.436382	8.69740235613e-10	-0.00576465871587	0.000940148527294	SLC22A23	11251	intergenic	0.428	6	5	15	22.6693780659726	5	0.000390397291599128
86	rs17607537	81	6	11481132	2	rs17607537;rs6936326	A	G	0.287276	6.79740082276e-11	0.00696213188297	0.00106698346899	RP11-716O23.1	0	ncRNA_intronic	5.022	7	5	15	35.0139327273658	5	1.49504800916951e-06
87	rs13205749	82	6	16985575	2	rs13205749;rs10807603	C	T	0.217694	7.95881647011e-10	-0.00646265937525	0.00105156616477	STMND1	116913	intergenic	2.139	5	5	15	20.2167801661253	5	0.00113790435284779
88	rs12215134	83	6	40301965	1	rs12215134	G	A	0.110338	4.0137667547e-08	0.00639827666422	0.00116539001599	TDRG1	727	upstream	6.495	7	5	14	8.31659133142225	5	0.13962921043996
89	rs12192646	84	6	73909316	1	rs12192646	G	A	0.135189	1.09324060203e-78	0.0404942208838	0.00215619978008	KCNQ5	741	downstream	4.731	6	5	15	3243.25096551858	5	0
90	rs4840138	85	6	96359062	1	rs4840138	C	A	0.130219	1.96464206239e-35	-0.015295292314	0.00123122359801	KRT18P50	79920	intergenic	1.144	6	5	15	884.58394743737	5	5.77345591917642e-189
91	rs17057975	86	6	98179726	4	rs17057975;rs11153822;rs9320747;rs6905544	G	T	0.363817	1.85012041006e-09	-0.00589406168824	0.000980636099857	RP1-104O17.2	0	ncRNA_intronic	17.95	7	7	15	23.5105272797124	5	0.000269543280505182
92	rs6928545	86	6	98337903	6	rs6928545;rs6905544;rs7773141;rs9375216;rs11153822;rs9320747	G	A	0.307157	1.49102475475e-08	0.00547278640653	0.000966480613743	RP11-436D23.1	0	ncRNA_intronic	1.63	6	5	15	76.268898730537	5	5.05506995698848e-15
93	rs1487441	86	6	98553894	10	rs1487441;rs13213457;rs9375216;rs17814604;rs1487439;rs11153822;rs9320747;rs6905544;rs2503775;rs7773141	A	G	0.491054	8.60624360446e-27	-0.0101799146235	0.000950014992212	RP11-436D23.1	0	ncRNA_intronic	0.359	7	5	15	131.994919804101	5	8.97748640992054e-27
94	rs1575676	87	6	108861264	4	rs1575676;rs3813498;rs12209092;rs4946935	T	C	0.4334	2.44935829345e-15	0.00783041603677	0.00098916706113	RP11-697G4.4	10956	intergenic	1.774		5	15	58.3804150891657	5	2.6253890070083e-11
95	rs9385388	88	6	126215296	1	rs9385388	T	C	0.403579	1.45116628601e-55	-0.010600695562	0.000675090768973	NCOA7	0	intronic	3.282	5	4	5	438.683106559613	5	1.35576843394979e-92
96	rs12055782	89	6	128312033	1	rs12055782	G	A	0.290258	2.44858835118e-12	-0.00709549833031	0.00101274404776	PTPRK	0	intronic	10.72	7	4	15	12.7115640437559	5	0.0262369895513549
97	rs12663818	90	6	155897444	1	rs12663818	C	T	0.131213	5.98757106529e-09	0.00664273647574	0.00114193177519	RNU7-152P	78652	intergenic	5.039	6	9	15	2.72752009981012	5	0.74190624970419
98	rs287879	91	6	157143339	1	rs287879	G	A	0.28827	6.02684310576e-09	-0.00575281706038	0.000989134454075	ARID1B	0	intronic	7.565		1	5	18.6318702060219	5	0.00225036266354153
99	rs13244625	92	7	2206690	1	rs13244625	G	A	0.185885	9.39038215089e-09	0.00620575154516	0.00108088007047	MAD1L1	0	intronic	8.373	5	4	5	21.0937152278311	5	0.000777689708867946
100	rs4722850	93	7	3516257	2	rs4722850;rs6462030	A	G	0.412525	7.81828921954e-09	-0.0054413865306	0.000942667294185	SDK1	0	intronic	0.423	5	5	15	8.65319335505804	5	0.123722679139345
101	rs13234629	94	7	9864109	1	rs13234629	G	A	0.341948	1.57640468229e-23	-0.00941600323094	0.000941915907038	GS1-69O6.1	26443	intergenic	0.512	6	9	15	143.156619140257	5	3.81539916737708e-29
102	rs12699254	95	7	11759464	1	rs12699254	T	C	0.27336	1.58459197217e-08	-0.00603908575057	0.00106845937923	THSD7A	0	intronic	2.334	7	5	15	9.88793550538546	5	0.0784735343921046
103	rs7806224	96	7	32273107	4	rs7806224;rs9639646;rs17161076;rs17161105	C	T	0.343936	1.59452549087e-10	0.00610775671641	0.00095492703336	PDE1C	0	intronic	1.042	7	9	15	28.1840329681176	5	3.35042505489463e-05
104	rs4255041	96	7	32496383	1	rs4255041	G	A	0.333002	1.11393653422e-11	0.00660883315623	0.000973181700455	AC018641.7	191	downstream	4.116	7	5	15	14.7489385753146	5	0.0114907169991773
105	rs4291171	97	7	39269010	2	rs4291171;rs10234944	G	T	0.351889	5.91744191075e-10	0.00594568028929	0.000960124436717	POU6F2	0	intronic	4.545	5	5	15	19.050942684133	5	0.00188058851722676
106	rs17672458	98	7	54741870	1	rs17672458	C	T	0.33996	4.28409517879e-08	-0.00536780487521	0.000979754977521	RPL31P35	17442	intergenic	0.82	7	5	15	13.0999900704712	5	0.0224595553955229
107	rs12699131	99	7	71751316	1	rs12699131	G	A	0.428429	1.23826193306e-10	0.00597726032391	0.000928929757157	CALN1	0	intronic	0.842	7	5	15	49.1889302421322	5	2.03042943547494e-09
108	rs1548868	100	7	78118982	1	rs1548868	A	G	0.297217	4.42890239243e-08	0.00556043096886	0.00101600542886	MAGI2	0	intronic	0.14	3a	1	15	9.07329368466827	5	0.106176189386121
109	rs802459	101	7	86308038	1	rs802459	G	A	0.356859	5.78101143109e-09	-0.005562403109	0.000955251502473	GRM3	0	intronic	2.585	5	5	15	18.1877730853881	5	0.00272004938791192
110	rs10258340	102	7	104478986	3	rs10258340;rs4730058;rs2299297	A	G	0.208748	3.13639544418e-09	-0.00665891375889	0.0011240009986	LHFPL3	0	intronic	11.31	6	5	14	31.9129012907438	5	6.18192415607199e-06
111	rs17707878	102	7	104913228	2	rs17707878;rs6945887	A	G	0.483101	3.25175803614e-08	-0.00514227820904	0.000930339905611	SRPK2	0	intronic	4.509	5	5	15	33.2412192315804	5	3.37032124363174e-06
112	rs4551267	103	7	127175236	3	rs4551267;rs11768389;rs4141409	T	C	0.454274	1.29998556529e-11	0.00635900556812	0.000939480540473	GCC1	45435	intergenic	0.106	4	5	14	13.0217891762968	5	0.0231754333121198
113	rs2402935	104	7	128401466	1	rs2402935	G	A	0.411531	4.96583399733e-11	-0.00612918209694	0.000932626685302	CALU:RN7SL81P	0:0	ncRNA_exonic	1.96	5	4	4	17.8303635262228	5	0.0031666948905655
114	rs7806694	105	7	132883293	6	rs7806694;rs4272312;rs10215367;rs12707087;rs11763756;rs9649046	T	C	0.487078	4.08378836076e-08	-0.00538748317287	0.000981829243446	AC083873.4	28020	intergenic	6.774	5	5	15	19.4419404326226	5	0.00158974557318807
115	rs6974618	105	7	133084031	9	rs6974618;rs1362735;rs9649046;rs4728302;rs6467513;rs4272312;rs10215367;rs1882538;rs13221518	A	C	0.342942	1.30889709681e-13	-0.00749070684541	0.00101153810802	EXOC4	0	intronic	1.221	6	5	15	23.3161406947105	5	0.000293677717759366
116	rs4731992	105	7	133702097	9	rs4731992;rs2346453;rs10215367;rs12707087;rs11763756;rs1362735;rs9649046;rs4728302;rs6467513	G	A	0.206759	4.32174102483e-21	-0.0104303636045	0.00110672900423	EXOC4	0	intronic	4.855	5	5	15	32.477158040191	5	4.77890896986538e-06
117	rs3812281	106	7	135082751	1	rs3812281	C	T	0.39662	1.76441402797e-10	0.00599916578723	0.000940225566905	CNOT4	0	intronic	4.904	5	4	5	13.1356708933882	5	0.0221400198152961
118	rs10105802	107	8	14009278	1	rs10105802	A	C	0.486083	8.04624389725e-10	0.00571532546885	0.00093022684207	SGCZ	0	intronic	0.75	6	9	15	19.7504587032498	5	0.00139188061663796
119	rs17492491	108	8	20444498	1	rs17492491	G	A	0.0516899	1.38408533606e-44	-0.0509746106222	0.00363884944697	U3	27841	intergenic	3.822	6	5	15	2730.03788318494	5	0
120	rs1801196	109	8	31024638	1	rs1801196	T	C	0.294235	2.5099473613e-15	0.00553210781294	0.000699104781742	WRN:RP11-363L24.3	0:0	exonic	7.564	6	4	5	81.2563585255259	5	4.58082929699183e-16
121	rs13282115	110	8	69884030	1	rs13282115	C	A	0.256461	3.30355694419e-39	-0.0127834262313	0.000975852887265	RP11-600K15.1	0	ncRNA_intronic	5.971	6	5	15	191.833010416289	5	1.58477920011115e-39
122	rs13259607	111	8	71352047	2	rs13259607;rs13263973	T	C	0.105368	2.42638854538e-08	-0.00888122059086	0.00159205221194	RP11-333A23.1	15235	intergenic	0.646	7	5	15	25.4184480029557	5	0.000115660249324235
123	rs10956960	112	8	87764872	1	rs10956960	T	C	0.491054	1.12737848784e-09	0.00566000345671	0.000929355588618	RP11-386D6.1	0	ncRNA_intronic	1.355	6	5	15	14.7596415643798	5	0.0114402719786883
124	rs4463453	113	8	118871476	5	rs4463453;rs17450709;rs10110572;rs17429936;rs4546690	T	C	0.363817	3.17544231056e-09	-0.00569128541822	0.000960998676128	EXT1	0	intronic	0.852	3a	4	15	9.21751388628776	5	0.100696502123881
125	rs2447535	113	8	118946183	5	rs2447535;rs4546690;rs17450709;rs10110572;rs11777874	G	A	0.289264	3.07006476528e-12	-0.00702456179406	0.00100718087053	EXT1	0	intronic	0.375		2	15	30.1641257604378	5	1.36910625156253e-05
126	rs4909674	114	8	138595880	1	rs4909674	C	A	0.352883	3.98180497825e-10	-0.00893366034912	0.0014283025922	CTD-3145H4.1	113086	intergenic	0.076	7	9	15	176.342151304909	5	3.23227717398241e-36
127	rs7357604	115	8	142629949	1	rs7357604	G	A	0.367793	2.49075469287e-10	0.00586419636791	0.000926771232332	AC138647.1	101111	intergenic	0.689	5	5	14	44.0779094151549	5	2.23338767552224e-08
128	rs13262595	116	8	143316970	3	rs13262595;rs7461496;rs4976976	G	A	0.444334	2.27985817762e-19	-0.00879885158411	0.000977769438137	TSNARE1	0	intronic	14.3	2b	5	15	18.5345707381465	5	0.00234593122830946
129	rs12682623	116	8	143535189	1	rs12682623	C	T	0.10835	6.31609878813e-10	-0.0106712689032	0.00172609083967	BAI1	0	intronic	7.958	5	2	13	13.1480594125179	5	0.0220301004157547
130	rs2721173	117	8	145744429	1	rs2721173	T	C	0.461233	1.2001949223e-09	0.00571663392743	0.000940202180395	LRRC14	0	intronic	3.86		1	7	37.4493755096895	5	4.86701076102806e-07
131	rs7029562	118	9	14136167	1	rs7029562	G	A	0.175944	7.37164897811e-09	0.00628751902329	0.00108738638735	NFIB	0	intronic	13.37	6	4	15	16.7214833713193	5	0.00505945294021668
132	rs17836155	119	9	23388570	1	rs17836155	G	A	0.295229	2.55242568944e-09	-0.00580954024098	0.000975071704374	SUMO2P2	243533	intergenic	3.957	6	9	15	70.2525316711514	5	9.07984963485136e-14
133	rs11138947	120	9	72110562	1	rs11138947	T	C	0.267396	4.63251775682e-08	-0.00562884550848	0.00103000578591	APBA1	0	intronic	3.633	5	5	15	27.9259969472543	5	3.76314335426757e-05
134	rs11137818	121	9	81356759	1	rs11137818	A	G	0.468191	7.32753283791e-19	0.00854387660689	0.000963254367502	MTND2P8	0	ncRNA_exonic	9.266	7	9	15	224.973869274108	5	1.27743910862068e-46
135	rs951577	122	9	85040109	1	rs951577	G	A	0.415507	4.26532423255e-10	0.00602439107555	0.00096482951186	RP11-15B24.5	0	ncRNA_intronic	0.725		7	15	26.9029388465166	5	5.95793605680398e-05
136	rs10797115	123	9	92191256	1	rs10797115	T	C	0.451292	2.23878854929e-08	0.00524389359631	0.000937672614022	GADD45G	28671	intergenic	4.32	4	5	14	25.839055801329	5	9.58832235682483e-05
137	rs10465137	124	9	122659596	1	rs10465137	T	C	0.388668	9.96610467789e-09	0.00543960077763	0.000949103398304	RP11-360A18.2	37734	intergenic	3.808	7	9	15	11.2575942473411	5	0.0465052002148179
138	rs7020815	125	9	126338776	1	rs7020815	T	C	0.204771	5.7611875815e-10	0.00757069758987	0.00122170501472	DENND1A	0	intronic	0.258	7	4	15	10.2512214777644	5	0.0684220067237833
139	rs9411424	126	9	134864382	1	rs9411424	C	T	0.312127	7.01544610429e-10	-0.0059629075961	0.000967103381056	MED27	0	intronic	0.085	7	5	5	20.8334919436098	5	0.00087087898164194
140	rs4880678	127	10	490472	1	rs4880678	A	G	0.499006	1.81106756853e-29	-0.0254396938832	0.00225695918853	DIP2C	0	intronic	0.064	6	4	5	1446.19795756215	5	1.11925330002602e-308
141	rs10763931	128	10	33677323	1	rs10763931	G	A	0.261431	4.17269122388e-10	0.00642003440278	0.00102762855422	RP11-90B22.1	46489	intergenic	1.866	4	5	15	19.0671989246651	5	0.0018675166477837
142	rs12413029	129	10	65189126	1	rs12413029	C	T	0.152087	2.40289099528e-09	0.00682814294235	0.00114414011965	JMJD1C	0	intronic	4.025	5	2	7	20.0122482760651	5	0.00124313375208753
143	rs11202702	130	10	90054268	1	rs11202702	A	G	0.449304	7.94120466306e-09	-0.00539124565828	0.000934406330859	RNLS	0	intronic	0.092	7	5	15	11.0825972680407	5	0.0497666949576451
144	rs1408579	131	10	101912194	1	rs1408579	T	C	0.481113	2.09057241738e-08	-0.00522777126122	0.000932808655753	ERLIN1	0	intronic	1.606	1f	4	4	31.0638098693076	5	9.09938634089951e-06
145	rs2305192	132	10	103560321	5	rs2305192;rs17697908;rs4919624;rs3802681;rs10883688	C	T	0.345924	1.37127041862e-19	0.00884987408814	0.00097739481204	MGEA5	0	intronic	10.04		4	4	68.5165276862443	5	2.0854992738715e-13
146	rs10736180	133	10	107363588	1	rs10736180	A	G	0.445328	4.50712623916e-09	0.0055341615499	0.000943684811806	RNU6-463P	69064	intergenic	6.858	6	5	15	12.1737802504603	5	0.0324826376171755
147	rs11193768	134	10	109651419	1	rs11193768	T	C	0.250497	2.49306955701e-08	-0.00614338180627	0.00110219812725	RP11-215N21.1	0	ncRNA_intronic	1.693	7	5	15	15.3885588330095	5	0.00882491988628552
148	rs10510110	135	10	124192430	1	rs10510110	C	T	0.468191	2.61350664181e-09	-0.00558429406487	0.000937875144913	PLEKHA1	562	downstream	5.06	6	4	5	19.3950732874611	5	0.00162212825539207
149	rs2918134	136	10	132999774	1	rs2918134	A	C	0.449304	6.79322068241e-15	-0.00647261855102	0.000831072560101	TCERG1L	0	intronic	1.353		4	15	66.2728325589091	5	6.10051338321413e-13
150	rs4757791	137	11	19352881	1	rs4757791	G	A	0.225646	1.86958287148e-39	-0.0129532926236	0.000985574463484	NAV2	19389	intergenic	0.537	5	5	14	314.748242661575	5	6.74814054242346e-66
151	rs10767733	138	11	28642320	1	rs10767733	A	G	0.399602	1.40666537411e-08	-0.00538947682077	0.0009500934581	RP11-960D24.1	58409	intergenic	2.793	5	2	15	6.46446216991142	5	0.2636096421639
152	rs7102360	139	11	38487147	1	rs7102360	C	A	0.498012	1.37881867938e-19	-0.00734683240045	0.000811450082735	RP11-63D14.1	33397	intergenic	0.385	7	9	15	48.5042723121849	5	2.80216843977653e-09
153	rs11607122	140	11	57389737	3	rs11607122;rs1783981;rs7117205	A	G	0.270378	6.13961472368e-10	0.00650017754766	0.00105065189429	SERPING1	7410	intergenic	0.306	6	4	15	13.948050371398	5	0.0159427962067115
154	rs1193789	141	11	63042316	1	rs1193789	A	G	0.446322	1.16857216622e-10	-0.00457099119877	0.000709411136327	SLC22A10	0	intronic	0.202	4	5	15	56.6214528494793	5	6.05199964171393e-11
155	rs2070765	142	11	64010085	1	rs2070765	G	A	0.178926	2.7653400556e-08	0.00608792890404	0.00109580277235	FKBP2	0	intronic	7.522	4	1	2	16.5527100963999	5	0.00543106767786939
156	rs737185	143	11	76485358	1	rs737185	G	A	0.251491	1.42444699506e-08	-0.0059598389274	0.00105103941402	RP11-21L23.4	6090	intergenic	2.104	4	5	15	15.5866677661541	5	0.0081287934975644
157	rs1783806	144	11	90430132	1	rs1783806	G	A	0.374751	1.7802080638e-11	0.0063089731897	0.000938416385622	DISC1FP1	0	ncRNA_intronic	12.83		15	15	12.3026080915924	5	0.0308685607070384
158	rs16916559	145	11	91531064	1	rs16916559	C	T	0.0656064	9.24845937986e-12	0.00511018645084	0.000749542714997	RP11-201M22.1	0	ncRNA_intronic	1.103	7	5	15	42.4002705332094	5	4.88788720678077e-08
159	rs4430471	146	11	95646774	1	rs4430471	A	G	0.377734	4.55644639306e-08	-0.00524313934312	0.000958911309222	MTMR2	0	intronic	0.341	5	2	15	30.8270212412388	5	1.01334273600217e-05
160	rs589104	147	11	105807772	2	rs589104;rs505829	G	T	0.479125	1.18154981161e-09	0.0056257838163	0.00092487847061	GRIA4	0	intronic	5.409	6	5	15	16.4424137666372	5	0.00568817538313398
161	rs7106434	148	11	112860579	1	rs7106434	C	T	0.44831	4.92134468019e-08	-0.00513622609327	0.000941713337668	NCAM1	0	intronic	2.542	5	5	15	8.99581492015213	5	0.109231203185226
162	rs1550973	149	11	131291728	1	rs1550973	G	A	0.318091	2.32988218842e-08	-0.00530063833522	0.000948994650867	NTM	0	intronic	17.37		5	15	27.2772076696099	5	5.03717089740929e-05
163	rs1461032	150	12	15544888	1	rs1461032	C	T	0.293241	8.50969681469e-11	0.00649512562438	0.00100058883887	PTPRO	0	intronic	1.482		5	15	9.25353160973038	5	0.0993690120796898
164	rs11171739	151	12	56470625	2	rs11171739;rs773108	T	C	0.414513	1.95103444623e-10	0.00603033952531	0.000947399960166	ERBB3	3015	intergenic	2.614	1f	5	15	52.1729897223565	5	4.97154746607167e-10
165	rs951901	152	12	58398365	1	rs951901	A	C	0.33499	6.68873540984e-09	-0.00567562754421	0.000978799731755	RP11-58A17.2	19820	intergenic	2.39		5	15	12.3804094878877	5	0.0299311743797785
166	rs6539344	153	12	79659040	1	rs6539344	T	G	0.420477	4.0794430297e-12	0.00659684997011	0.000951322171964	SYT1	0	intronic	3.231	6	5	15	27.0070572598791	5	5.68622320548961e-05
167	rs10778831	154	12	82182597	2	rs10778831;rs10862345	G	A	0.152087	6.55713865718e-09	-0.00653994033325	0.00112720851145	PPFIA2	29264	intergenic	4.275	6	14	15	3.79930600287537	5	0.578657544945417
168	rs1511583	155	12	84009915	1	rs1511583	G	A	0.346918	1.80025422674e-09	-0.00568503591135	0.000945162749746	RP11-384P14.1	44872	intergenic	1.029	6	9	15	19.5987192480051	5	0.00148596906839319
169	rs1720035	156	12	122347612	1	rs1720035	G	T	0.200795	1.7932611838e-08	-0.00609323956436	0.00108211764579	PSMD9:RP11-87C12.2	0:0	intronic	1.966	3a	4	4	40.2191072984466	5	1.34888263074603e-07
170	rs1568427	157	12	123738678	2	rs1568427;rs7132277	G	A	0.281312	2.84751723327e-12	0.00707490340259	0.00101286347138	C12orf65:RP11-282O18.3	0:0	ncRNA_intronic	3.982	4	2	4	51.1399204117657	5	8.09627859283953e-10
171	rs7998050	158	13	58473866	5	rs7998050;rs2321388;rs7338138;rs17178205;rs1595217	G	A	0.257455	3.22527238545e-13	-0.0071388348887	0.000979984405267	RNA5SP30	91617	intergenic	6.452	7	5	15	48.4286344401473	5	2.90364273766895e-09
172	rs1578364	159	13	62285325	1	rs1578364	G	A	0.360835	4.13067095776e-08	0.00521905014711	0.000951483391776	AL596329.1	49091	intergenic	3.582		9	15	8.5268111805012	5	0.129492920554989
173	rs1936544	160	13	81137320	1	rs1936544	G	T	0.163022	5.50293206e-09	-0.00654293311534	0.00112205552872	HNRNPA1P31	55912	intergenic	3.207	6	5	15	11.5026915682164	5	0.0422754270828631
174	rs2251829	161	13	106637090	1	rs2251829	C	T	0.257455	8.79916646062e-09	0.00582834895379	0.00101320515116	SNORA25	87097	intergenic	2.595	5	5	15	23.560843996119	5	0.00026362233886554
175	rs4983183	162	14	27170907	1	rs4983183	G	A	0.306163	1.53552686167e-08	0.005555903253	0.000982034131299	NOVA1-AS1	0	ncRNA_intronic	5.264	6	9	15	19.9459454888727	5	0.00127925748938477
176	rs17559907	163	14	29623779	2	rs17559907;rs17641673	C	T	0.132207	6.81657046107e-13	0.0082914991697	0.0011543121559	RP11-562L8.1	110251	intergenic	3.797	7	9	15	22.4338230818108	5	0.000432939008642084
177	rs12896446	164	14	33305499	2	rs12896446;rs11623036	G	T	0.484095	1.21829910529e-12	0.00706626248405	0.000994788623656	AKAP6	4931	intergenic	2.528	6	5	15	32.6222934386975	5	4.47244599205699e-06
178	rs1043254	165	14	69708241	1	rs1043254	A	G	0.244533	2.56911517068e-09	0.00660641290309	0.00110901692166	EXD2:RP11-363J20.2	0:0	ncRNA_intronic	8.438	5	4	5	13.3332243286523	5	0.0204483801078442
179	rs214261	166	14	73662469	1	rs214261	C	T	0.342942	7.22988004051e-09	0.00545357896817	0.000942629504757	PSEN1	0	intronic	10.16		4	4	44.8681436953972	5	1.54324312211799e-08
180	rs1810704	167	14	97248283	1	rs1810704	C	A	0.324056	1e-200	0.0666338393797	0.00182696135664	RP11-433J8.2	0	ncRNA_intronic	8.77		7	15	8808.89679778234	5	0
181	rs12914084	168	15	47502351	1	rs12914084	C	T	0.38171	1.36512305563e-09	0.00563429888956	0.000929823040287	SEMA6D	0	intronic	3.96	7	5	15	29.8196295868036	5	1.6004492656103e-05
182	rs281303	168	15	47689133	2	rs281303;rs281243	G	A	0.327038	3.40814227656e-09	0.00571030346598	0.000966108398728	SEMA6D	0	intronic	0.126	7	5	15	8.42555438969925	5	0.134289694156675
183	rs1378893	169	15	51964788	1	rs1378893	G	A	0.217694	1.91481777939e-08	0.00575598482935	0.00102428293167	SCG3	8761	intergenic	8.409		2	14	19.5806374377009	5	0.00149758965660604
184	rs439471	170	15	58634184	1	rs439471	A	G	0.0884692	8.45827816687e-12	0.0152982157711	0.00223967170049	ALDH1A2	0	intronic	3.863	7	5	15	73.4287467215187	5	1.97873621413026e-14
185	rs4778665	171	15	82436504	7	rs4778665;rs4778983;rs8043108;rs1972460;rs11854289;rs8028130;rs2665103	A	G	0.23161	2.25685040717e-13	-0.00827294240122	0.00112823723487	EFTUD1	0	intronic	5.396	5	4	5	15.324012743757	5	0.00906398965263116
186	rs11635618	171	15	83508931	3	rs11635618;rs1972460;rs11854289	G	T	0.459245	1.25177498194e-08	-0.00529281810517	0.000929784622198	HOMER2	906	downstream	7.28	7	5	5	3.03657456641258	5	0.694346965430358
187	rs17560772	172	16	7235901	4	rs17560772;rs12920146;rs9923047;rs12148922	G	A	0.345924	2.53765854513e-10	0.00607490199419	0.000960508143623	RBFOX1	0	intronic	2.189	3a	5	15	6.30691475506083	5	0.277489726061563
188	rs9929993	173	16	7664875	2	rs9929993;rs12923795	T	C	0.350895	8.03172702381e-10	0.00597864388511	0.000973039168534	RBFOX1:RP11-26O3.1	0:0	ncRNA_exonic	0.026	7	5	15	21.5210417327034	5	0.000645528509598987
189	rs12935101	174	16	10121193	1	rs12935101	A	C	0.260437	8.34786760973e-09	0.00615601640315	0.00106851549541	GRIN2A	0	intronic	1.742	7	5	15	19.4326852513034	5	0.00159608966552451
190	rs1868291	174	16	10269198	1	rs1868291	T	C	0.090457	3.93507302286e-08	-0.00892854285432	0.00162522090605	GRIN2A	0	intronic	0.837		5	14	17.1562769142821	5	0.00421275422328645
191	rs724877	175	16	13921340	1	rs724877	G	A	0.185885	2.503788031e-08	-0.0062832247031	0.00112743876901	U95743.1	47722	intergenic	2.866	6	9	15	17.1435463625836	5	0.00423545147925514
192	rs12325113	176	16	28848668	3	rs12325113;rs6565300;rs151226	C	T	0.328032	1.65068406846e-14	0.0071792696628	0.000935376616012	ATXN2L	109	upstream	2.955	6	4	4	71.5151928961135	5	4.95652281750151e-14
193	rs7501078	177	16	51187993	1	rs7501078	C	A	0.441352	6.4787361863e-09	-0.00547545279443	0.000943408145449	SALL1	2714	intergenic	6.108	5	1	13	18.7584136921478	5	0.00213176583485311
194	rs3809634	178	16	53538157	1	rs3809634	G	A	0.308151	1.01888842512e-09	-0.00602336310103	0.00098639796732	AKTIP	0	intronic	3.115	1f	1	2	35.8489974080019	5	1.01820831243815e-06
195	rs11640373	179	16	56170609	1	rs11640373	T	C	0.340954	1.44558314676e-08	-0.00554803761634	0.00097885242282	RP11-461O7.1:RP11-355E10.1	0:0	ncRNA_exonic	8.576	5	5	15	32.5396269923314	5	4.64452329472174e-06
196	rs12149852	180	16	81365197	1	rs12149852	G	A	0.038767	1.24064971896e-76	-1.52349560471	0.0822291768711	GAN	0	intronic	5.271	6	5	5	21593.5464438037	5	0
197	rs1050847	181	16	87443734	3	rs1050847;rs2042395;rs10779243	T	C	0.449304	3.55960933903e-13	-0.00694008792346	0.000954445252259	ZCCHC14	0	UTR3	11.68		4	4	12.9231549928694	5	0.0241096299500347
198	rs7222389	182	17	43501442	9	rs7222389;rs1724409;rs1623865;rs1526123;rs12944235;rs12944712;rs17689966;rs7210728;rs8067056	C	T	0.195825	2.93615701842e-17	0.00924682333517	0.00109441821098	ARHGAP27	0	intronic	0.31	1f	1	15	29.8932015987127	5	1.54798793250439e-05
199	rs7211983	182	17	44172679	6	rs7211983;rs3809857;rs1526123;rs12944712;rs17689966;rs2435206	A	G	0.192843	1.94447337168e-08	-0.00714046267017	0.00127125291602	KANSL1	0	intronic	1.358	7	4	5	102.039223503596	5	1.9639861174187e-20
200	rs199439	182	17	44793503	8	rs199439;rs3809857;rs12944235;rs12944712;rs17689966;rs7210728;rs2435206;rs8067056	G	A	0.224652	3.48174827173e-16	0.00855671417655	0.00104921504237	NSF	0	intronic	17.18	6	4	5	28.1369332052755	5	3.42225481432211e-05
201	rs9913278	183	17	55494322	1	rs9913278	T	C	0.0874751	1e-200	0.132321629009	0.00395056926185	MSI2	0	intronic	5.705	5	4	5	2544.16836308293	5	0
202	rs4932693	184	17	57110327	1	rs4932693	C	T	0.364811	9.20892884681e-09	0.00543871584713	0.000946737841263	TRIM37	0	intronic	2.116	5	4	5	21.3537991769162	5	0.000694383578648912
203	rs1788785	185	18	21142340	2	rs1788785;rs2960578	C	T	0.347913	2.38552100469e-11	-0.00639401120525	0.000957152991959	NPC1	0	intronic	0.105		4	4	10.5300278002091	5	0.06153680323128
204	rs1820530	186	18	35208827	2	rs1820530;rs1941954	C	T	0.184891	1.59053494424e-08	-0.0061653995422	0.00109093148979	MIR4318	28270	intergenic	1.467		5	15	25.2117310084343	5	0.000126810400206514
205	rs8091177	187	18	37406823	2	rs8091177;rs12959563	A	C	0.172962	1.75925288553e-08	0.00648942230125	0.00115180176654	RP11-636O21.1	14314	intergenic	0.858	7	5	15	13.0813323989883	5	0.0226284005261792
206	rs1941473	188	18	37702402	1	rs1941473	C	A	0.255467	7.86064700658e-32	0.00944310264836	0.000804288366369	RPL17P45	21487	intergenic	16.98		9	15	210.984587678356	5	1.26658485773417e-43
207	rs17504520	189	18	50905357	4	rs17504520;rs10502978;rs4380114;rs11660938	T	G	0.486083	1.22912140059e-11	0.0063465153358	0.00093651358982	DCC	0	intronic	5.543	7	7	15	42.7884343751925	5	4.07847010912473e-08
208	rs2271254	190	18	61154388	1	rs2271254	T	C	0.455268	2.72959309498e-08	0.0045886700675	0.00082560456385	SERPINB5	0	intronic	0.576	5	4	15	40.2022953109019	5	1.35945758718937e-07
209	rs17723514	191	18	63554245	1	rs17723514	G	A	0.329026	1.57799849688e-08	-0.00545208714401	0.000964482962776	CDH7	5606	intergenic	3.337	6	15	15	20.2476750657846	5	0.00112279061734659
210	rs11664298	192	18	77578986	1	rs11664298	A	G	0.162028	8.85056053197e-09	0.00655186534293	0.00113917678794	RP11-154H12.3	2620	intergenic	4.359	5	5	15	8.47249236008345	5	0.132046617692989
211	rs4804378	193	19	9046876	1	rs4804378	T	G	0.166998	1.48449443704e-200	-0.047258093377	0.00156403738767	MUC16	0	exonic	8.007	5	4	15	2499.35065542407	5	0
212	rs4926172	194	19	13108622	1	rs4926172	C	T	0.49006	1.70751654127e-08	0.00530403425341	0.000940549822898	NFIX	0	intronic	4.746	5	1	13	28.8801760510062	5	2.44769442256851e-05
213	rs9636202	195	19	18449238	1	rs9636202	A	G	0.243539	8.95797957958e-09	-0.00609675202944	0.00106042199977	PGPEP1	2158	intergenic	0.397	6	2	15	9.17402667710576	5	0.102320927071451
214	rs2242523	196	19	36231646	3	rs2242523;rs2619197;rs756783	T	C	0.455268	7.37287777889e-11	-0.00614263971451	0.000943154185563	IGFLR1:AD000671.6	0:0	intronic	1.382	4	1	1	6.68387208808904	5	0.24523249690535
215	rs708973	197	20	3090848	1	rs708973	G	T	0.311133	5.84615446081e-09	-0.00563553629014	0.000968122211083	UBOX5-AS1:UBOX5	0:0	exonic	15.03	5	4	4	7.96204748794382	5	0.158339705796624
216	rs6110408	198	20	14709546	1	rs6110408	C	T	0.293241	9.19126935675e-09	-0.00558955465358	0.000972939913054	MACROD2	0	intronic	1.577	6	5	15	25.5086292488657	5	0.000111105396887684
217	rs6065926	199	20	44735854	1	rs6065926	G	A	0.255467	3.00883311521e-09	-0.00611366034001	0.00103077747484	RPL13P2	7038	intergenic	18.98	1f	5	14	15.2077561169582	5	0.00951055261234325
218	rs13039736	200	20	47492666	1	rs13039736	C	A	0.284294	4.75002551398e-08	-0.00527304032585	0.000965683558798	ARFGEF2	45760	intergenic	13.31	4	2	15	53.5328966871915	5	2.61416067762809e-10
219	rs1964927	201	21	42653237	2	rs1964927;rs2838001	G	A	0.366799	2.81999688571e-08	0.00522926229258	0.000941825898531	BACE2	0	UTR3	4.273	6	5	14	16.3965707567223	5	0.00579849689808209
220	rs2009111	202	22	26392981	1	rs2009111	C	T	0.235586	1e-200	-0.0770348720616	0.00197590542858	MYO18B	0	intronic	3.238	5	5	15	12744.9277069733	5	0
221	rs7284214	203	22	34326399	1	rs7284214	C	T	0.0874751	2.967581775e-08	0.00729410475149	0.00131583243437	LARGE	7569	intergenic	9.758	6	11	15	10.9374250034154	5	0.052634874282475
222	rs4820249	204	22	37197332	1	rs4820249	A	G	0.131213	6.73531508657e-22	0.010346464825	0.00107577903577	PVALB	0	intronic	1.256	7	5	14	247.232191906866	5	2.15748172047731e-51
223	rs4821897	205	22	39835587	1	rs4821897	G	A	0.291252	7.32320790917e-09	-0.0059327893674	0.00102584145699	TAB1	2521	intergenic	2.691	1d	2	15	29.1687570997767	5	2.14852285731213e-05
224	rs5750853	205	22	39976186	4	rs5750853;rs5995759;rs1033415;rs5757727	T	C	0.432406	2.06430314349e-09	0.00584333960257	0.00097508203566	CACNA1I	0	intronic	1.621	4	5	14	25.9544032351225	5	9.10714267802241e-05
225	rs17548707	206	22	45571446	1	rs17548707	T	C	0.290258	1.20045197604e-17	-0.00849839499415	0.000993628570319	NUP50	0	intronic	1.807	6	4	4	124.334902384887	5	3.78585021796787e-25
