# Supplementary material for: Multivariate genome-wide analysis reveals shared genetic architecture and brain structural correlates of human cognitive abilities
Source: Sci Rep. 2025 Nov 24;15:41596. doi: 10.1038/s41598-025-25509-z (PMC12644536; doi:10.1038/s41598-025-25509-z)
Supplement: Supplementary file 27 — Supplementary Information 27. [file 41598_2025_25509_MOESM27_ESM.txt]

Novel	GenomicLocus	rsID	CHR	BP	nearestGene	non_effect_allele	effect_allele	MAF	beta	se	p	SNP_Processing_Speed	CHR_Processing_Speed	BP_Processing_Speed	effect_allele_Processing_Speed	other_allele_Processing_Speed	eaf_Processing_Speed	beta_Processing_Speed	se_Processing_Speed	pval_Processing_Speed	N_Processing_Speed	SNP_Executive_Function	CHR_Executive_Function	BP_Executive_Function	effect_allele_Executive_Function	other_allele_Executive_Function	eaf_Executive_Function	beta_Executive_Function	se_Executive_Function	pval_Executive_Function	N_Executive_Function	SNP_Educational_Attainment	CHR_Educational_Attainment	BP_Educational_Attainment	effect_allele_Educational_Attainment	other_allele_Educational_Attainment	eaf_Educational_Attainment	beta_Educational_Attainment	se_Educational_Attainment	pval_Educational_Attainment	N_Educational_Attainment	SNP_Memory_Performance	CHR_Memory_Performance	BP_Memory_Performance	effect_allele_Memory_Performance	other_allele_Memory_Performance	eaf_Memory_Performance	beta_Memory_Performance	se_Memory_Performance
No_Educational_Attainment,No_Reaction_Time	1	rs12735232	1	6867842	CAMTA1	C	T	0.167992	-0.00675664024604	0.00111844486688	1.53064558692e-09	rs12735232	1	6867842	C	T	0.15768	0.0072612	0.00625402403883867	0.245613594313009	119671	rs12735232	1	6867842	T	C	0.167992	-0.00744261385958076	0.00375407373570245	0.0474184623860593	266413	rs12735232	1	6867842	T	C	0.5479	-0.0104523092269766	0.00160826350804058	8.07872946761632e-11	848919	rs12735232	1	6867842	T	C	0.843349	-0.00289644	0.00154125
YES	2	rs17404136	1	20861033	RPS4XP4	G	A	0.114314	-0.00738820034644	0.00120850370448	9.74628237156e-10	rs17404136	1	20861033	G	A	0.114311	0.018536	0.00721521933260993	0.0102002939161282	119671	rs17404136	1	20861033	A	G	0.114314	-0.0154274700633631	0.00434164531601243	0.000380329840360593	266413	rs17404136	1	20861033	A	G	0.5521	-0.00853421595935416	0.00161008209800902	1.15495474579843e-07	848919	rs17404136	1	20861033	A	G	0.885853	-0.00294391	0.00177066
No_Executive_Function	3	rs7546297	1	32106494	PEF1	G	A	0.348907	-0.00670401127399	0.000975200510196	6.2209731618e-12	rs7546297	1	32106494	G	A	0.631572	0.021148	0.00474090814764693	8.16939062006221e-06	119671	rs7546297	1	32106494	A	G	0.348907	-0.0206853014183033	0.00287341416621685	6.07188100723278e-13	266413	rs7546297	1	32106494	A	G	0.5185	-0.00548980073552588	0.0016019633848069	0.00061046836794884	848919	rs7546297	1	32106494	A	G	0.36816	-0.0022219	0.00116363
YES	4	rs10799051	1	34858718	RP4-657M3.2	A	G	0.120278	-0.146214701488	0.00732982843437	1.56310193765e-88	rs10799051	1	34858718	A	G	0.108995	-0.0055951	0.00730903877249314	0.443970892320764	119671	rs10799051	1	34858718	G	A	0.120278	0.0102187374891284	0.00432524247651265	0.0181481547340572	266413	rs10799051	1	34858718	A	G	0.1095	0.00304304938099702	0.00256330975351914	0.23516596552782	848919	rs10799051	1	34858718	G	A	0.890843	-0.000974761	0.00179547
No_Educational_Attainment	5	rs12030372	1	41762029	RP11-399E6.1	G	A	0.213718	0.00581810966224	0.00103281226768	1.76824987109e-08	rs12030372	1	41762029	G	A	0.222882	-0.0079331	0.00549116102335818	0.148550391328159	119671	rs12030372	1	41762029	A	G	0.213718	0.0120115816124646	0.00325057371117119	0.000219697372065546	266413	rs12030372	1	41762029	A	G	0.5366	0.0116454161458101	0.00160517265023935	4.01867891673406e-13	848919	rs12030372	1	41762029	A	G	0.77719	-0.00177268	0.00135176
No_Educational_Attainment	6	rs11210887	1	44076019	PTPRF	A	G	0.335984	-0.00653493514261	0.00100518703129	7.96748461845e-11	rs11210887	1	44076019	A	G	0.700405	0.0079947	0.00497596115294573	0.108132578559638	119671	rs11210887	1	44076019	G	A	0.335984	-0.00416193657852168	0.00297814158705836	0.162264910316548	266413	rs11210887	1	44076019	A	G	0.7051	0.0178104759298766	0.00175534452960423	3.43716152729153e-24	848919	rs11210887	1	44076019	G	A	0.300269	-0.00104975	0.00122177
No_Educational_Attainment	6	rs2485991	1	44391722	ST3GAL3	C	T	0.112326	0.00882884515128	0.0012539690993	1.9124916414e-12	rs2485991	1	44391722	C	T	0.0933252	-0.022427	0.00777874125861813	0.0039378676894189	119671	rs2485991	1	44391722	T	C	0.112326	0.0186592111576146	0.00460579970444693	5.09463891214697e-05	266413	rs2485991	1	44391722	T	C	0.5579	0.0114523892966563	0.00161216308353277	1.21424153631494e-12	848919	rs2485991	1	44391722	T	C	0.906023	0.000818443	0.00191969
No_Educational_Attainment,No_Intelligence	7	rs7542974	1	72544704	NEGR1	A	G	0.264414	-0.00726853176089	0.00107672026261	1.47212421137e-11	rs7542974	1	72544704	A	G	0.248109	0.00095511	0.00528606971015111	0.856612536542403	119671	rs7542974	1	72544704	G	A	0.264414	-0.0111206374064597	0.00320070445551997	0.000511931675897846	266413	rs7542974	1	72544704	A	G	0.2481	0.0197612452890042	0.00192238750929045	8.71490982824539e-25	848919	rs7542974	1	72544704	G	A	0.750949	-0.00176917	0.00130018
No_Educational_Attainment	7	rs3128341	1	72749848	NEGR1	C	T	0.183897	-0.00662505779135	0.00104501704989	2.30265612516e-10	rs3128341	1	72749848	C	T	0.793643	-0.00069113	0.00563128489647407	0.902322002960682	119671	rs3128341	1	72749848	T	C	0.183897	-0.0112685353968644	0.00340499054099236	0.000934903026391053	266413	rs3128341	1	72749848	T	C	0.5438	-0.0143734942285902	0.00160704433493653	3.75142943725546e-19	848919	rs3128341	1	72749848	T	C	0.206458	-0.00115442	0.00138274
No_Educational_Attainment,No_Intelligence	8	rs1526480	1	91209986	BARHL2	C	T	0.408549	0.00634951975187	0.000936649586726	1.21035383732e-11	rs1526480	1	91209986	C	T	0.372802	-0.0027651	0.0047087270709558	0.557038722725418	119671	rs1526480	1	91209986	T	C	0.408549	0.00909481694479592	0.00279002188813201	0.00111504384900354	266413	rs1526480	1	91209986	T	C	0.5255	0.0164971393454164	0.00160295246230065	7.6791488144091e-25	848919	rs1526480	1	91209986	T	C	0.627163	0.00130171	0.00115812
No_Educational_Attainment	9	rs1931245	1	96178537	RP11-286B14.1	G	A	0.474155	0.00735416438949	0.000942879542272	6.20613910522e-15	rs1931245	1	96178537	G	A	0.488915	-0.019331	0.00456628293212236	2.30084350775126e-05	119671	rs1931245	1	96178537	A	G	0.474155	0.0139225529375699	0.002696280838869	2.42227208512092e-07	266413	rs1931245	1	96178537	A	G	0.5023	0.0138807860251036	0.00160133432181128	4.38764794266582e-18	848919	rs1931245	1	96178537	A	G	0.509466	0.000556608	0.00112239
No_Executive_Function	10	rs652056	1	96704420	RNU1-130P	T	C	0.345924	0.00717858697701	0.000976225140701	1.93208281037e-13	rs652056	1	96704420	T	C	0.61822	-0.024053	0.00469208168646039	2.9559857447801e-07	119671	rs652056	1	96704420	C	T	0.345924	0.0188943758866484	0.00277060847475218	9.13094091412928e-12	266413	rs652056	1	96704420	T	C	0.612	-0.00543037873387416	0.00164260650227998	0.000946542019250581	848919	rs652056	1	96704420	C	T	0.3811	0.00439388	0.0011535
No_Executive_Function,No_Educational_Attainment,No_Intelligence	11	rs17381509	1	98622667	RP5-1070A16.1	G	A	0.238569	0.00760224211327	0.00101146275068	5.64399679166e-14	rs17381509	1	98622667	G	A	0.276141	-0.019076	0.00511013304009054	0.0001891322621337	119671	rs17381509	1	98622667	A	G	0.238569	0.0184687878795949	0.00301322668764957	8.83001499902916e-10	266413	rs17381509	1	98622667	A	G	0.5261	0.0123984436413469	0.00160305197692298	1.03994628832979e-14	848919	rs17381509	1	98622667	A	G	0.724957	0.00160439	0.0012549
No_Educational_Attainment	12	rs3738772	1	110048436	AMIGO1	A	C	0.280318	-0.00625949858415	0.00103789182885	1.62974458506e-09	rs3738772	1	110048436	A	C	0.287795	0.01334	0.00503205105463935	0.00802676078996306	119671	rs3738772	1	110048436	C	A	0.280318	-0.0123671293114438	0.00304687101638566	4.92916354533221e-05	266413	rs3738772	1	110048436	A	C	0.2944	0.0122802388472406	0.00180361545916099	9.84989242816403e-12	848919	rs3738772	1	110048436	C	A	0.710691	0.00111961	0.00123696
YES	13	rs4845578	1	153829993	GATAD2B	A	G	0.28827	0.0097316017404	0.00149316998503	7.15314737173e-11	rs4845578	1	153829993	A	G	0.300067	-0.013425	0.00498120697108974	0.00703564176128102	119671	rs4845578	1	153829993	G	A	0.28827	0.0128874814462651	0.00295157772787879	1.26367397117709e-05	266413	rs4845578	1	153829993	A	G	0.3041	-0.0076333775316574	0.00173997689337763	1.1489477219568e-05	848919	rs4845578	1	153829993	G	A	0.699142	0.00293551	0.00122329
No_Intelligence	14	rs3118146	1	182267259	GS1-122H1.2	T	G	0.23161	0.0212688448187	0.00138423177281	2.80651632518e-53	rs3118146	1	182267259	T	G	0.790163	-0.0063313	0.00559456416946602	0.257748747996492	119671	rs3118146	1	182267259	G	T	0.23161	-0.00387537276492001	0.00336052846840595	0.24882691938664	266413	rs3118146	1	182267259	T	G	0.7947	0.000807439909039731	0.001981659495283	0.683672786378427	848919	rs3118146	1	182267259	G	T	0.209929	-0.000127007	0.0013762
No_Educational_Attainment	15	rs2644107	1	201818629	IPO9	C	T	0.303181	0.0064478821078	0.000966394398004	2.52164999736e-11	rs2644107	1	201818629	C	T	0.34185	-0.017899	0.0048146522450175	0.000201011162913802	119671	rs2644107	1	201818629	T	C	0.303181	0.0120230813111204	0.00285891739172228	2.60544183459839e-05	266413	rs2644107	1	201818629	T	C	0.5187	0.0107165968774462	0.00160243848520892	2.26735213823034e-11	848919	rs2644107	1	201818629	T	C	0.660917	0.00243945	0.00118359
No_Educational_Attainment	16	rs11584700	1	204576983	RP11-430C7.4	G	A	0.228628	-0.00624702719048	0.0010349835433	1.58107490882e-09	rs11584700	1	204576983	G	A	0.208933	0.0044931	0.00560626637917188	0.42287790314192	119671	rs11584700	1	204576983	A	G	0.228628	-0.005342328744045	0.00336548810774219	0.112425245527412	266413	rs11584700	1	204576983	A	G	0.5424	-0.0176281333735598	0.00160665363504137	5.21321049482606e-28	848919	rs11584700	1	204576983	A	G	0.791374	0.000231432	0.00137846
No_Educational_Attainment	17	rs1305557	1	235627837	B3GALNT2	T	C	0.477137	0.00560779652437	0.000927135684506	1.46184636005e-09	rs1305557	1	235627837	T	C	0.495228	-0.015456	0.00454388732389218	0.000670344439576758	119671	rs1305557	1	235627837	C	T	0.477137	0.0124624222299048	0.00269515882998753	3.76404609527063e-06	266413	rs1305557	1	235627837	T	C	0.4878	-0.0111010435969601	0.00160134323243123	4.1395781143673e-12	848919	rs1305557	1	235627837	C	T	0.50464	0.000403657	0.00111802
No_Educational_Attainment	18	rs10803131	1	243435622	SDCCAG8	G	A	0.343936	0.00559732625865	0.000964119213326	6.41217165968e-09	rs10803131	1	243435622	G	A	0.321099	-0.010593	0.00488022497181759	0.0299558391160788	119671	rs10803131	1	243435622	A	G	0.343936	0.00948961522913985	0.0028967025476161	0.00105286285094909	266413	rs10803131	1	243435622	A	G	0.526	0.0137472352832213	0.00160303524433823	9.84400831539009e-18	848919	rs10803131	1	243435622	A	G	0.678511	-0.000935371	0.00120031
YES	19	rs2315622	2	4983646	RNU6-649P	T	C	0.16998	-0.0069166403946	0.00122114840732	1.4784499729e-08	rs4880678	10	490472	A	G	0.493545	0.0022525	0.00456255033075067	0.621525123181594	119671	rs2315622	2	4983646	C	T	0.16998	-0.0141708318430284	0.00360914192937312	8.6236945935646e-05	266413	rs2315622	2	4983646	T	C	0.1794	0.0100824178539321	0.00208616249601284	1.34492565531843e-06	848919	rs2315622	2	4983646	C	T	0.818101	-0.00281763	0.00147314
No_Educational_Attainment	20	rs10184911	2	10988517	AC092687.4	G	A	0.162028	-0.00716820068699	0.00114384607541	3.68654492165e-10	rs10763931	10	33677323	G	A	0.253484	-0.025371	0.00524006792027289	1.28772267114784e-06	119671	rs10184911	2	10988517	A	G	0.162028	-0.0130084782433851	0.0039121354538841	0.000883676518661489	266413	rs10184911	2	10988517	A	G	0.563	-0.01208965354825	0.00161723095774558	7.68951192710477e-14	848919	rs10184911	2	10988517	A	G	0.852736	-0.000647748	0.00159413
YES	20	rs4669647	2	11064348	KCNF1	C	T	0.206759	0.00611730408069	0.00107834346467	1.40423432087e-08	rs12413029	10	65189126	C	T	0.142663	-0.017431	0.00652478895996399	0.00755217871780353	119671	rs4669647	2	11064348	T	C	0.206759	0.0174937632553973	0.00341218331181674	2.9462491388858e-07	266413	rs4669647	2	11064348	T	C	0.5495	0.00494842173688357	0.00161223135932475	0.0021456100233838	848919	rs4669647	2	11064348	T	C	0.195396	0.00462769	0.00142197
YES	21	rs6706856	2	16615530	AC010880.1	C	T	0.207753	0.00590474637542	0.00105534907781	2.20539505832e-08	rs11202702	10	90054268	A	G	0.440313	0.0095699	0.00462449133729722	0.0385024196219853	119671	rs6706856	2	16615530	T	C	0.207753	0.00981451600849481	0.00332704184015965	0.00317853517867514	266413	rs6706856	2	16615530	T	C	0.5373	0.00825918097019004	0.00160676460463403	2.74364790483706e-07	848919	rs6706856	2	16615530	T	C	0.209787	0.00204917	0.00137824
No_Educational_Attainment	22	rs12712404	2	35019687	AC012593.1	C	A	0.424453	0.0052573686939	0.000935838450313	1.93385710221e-08	rs1408579	10	101912194	T	C	0.500867	0.018344	0.0045495366665088	5.52870831596751e-05	119671	rs12712404	2	35019687	A	C	0.424453	0.0105895301875775	0.00272848917541736	0.000103986504246678	266413	rs12712404	2	35019687	A	C	0.5086	0.00996940308077111	0.00164461532956713	1.34568934836834e-09	848919	rs12712404	2	35019687	A	C	0.552832	0.00148336	0.00113054
No_Educational_Attainment,No_Intelligence	23	rs4953102	2	44790522	CAMKMT	A	C	0.356859	0.00607377304002	0.000984795681193	6.93577722663e-10	rs2305192	10	103560321	C	T	0.353926	-0.020067	0.00478337909838976	2.72588792012041e-05	119671	rs4953102	2	44790522	C	A	0.356859	0.00247523702014435	0.00292632868965137	0.397636066534255	266413	rs4953102	2	44790522	A	C	0.6699	-0.0122368891313665	0.00170214818074346	6.52266290226686e-13	848919	rs4953102	2	44790522	C	A	0.324209	0.00468156	0.00120634
No_Educational_Attainment	24	rs6729156	2	57383028	RP11-443I9.1	A	G	0.402584	0.00653544425697	0.000954082129581	7.38599075837e-12	rs10736180	10	107363588	A	G	0.571798	-0.014323	0.00463952262390216	0.00201985498457381	119671	rs6729156	2	57383028	G	A	0.402584	0.0091892289817962	0.00276384037570857	0.000884805474355736	266413	rs6729156	2	57383028	A	G	0.4128	-0.00961091151282039	0.00162578174862599	3.38876247951095e-09	848919	rs6729156	2	57383028	G	A	0.591361	0.00390892	0.0011425
YES	25	rs17049167	2	58068825	VRK2	G	A	0.0934394	0.00741578726342	0.00128268056011	7.40479126415e-09	rs11193768	10	109651419	T	C	0.239376	0.02088	0.00535709001733152	9.7167591464747e-05	119671	rs17049167	2	58068825	A	G	0.0934394	0.0170887649962424	0.00508487861837098	0.000777444772643297	266413	rs17049167	2	58068825	A	G	0.5659	0.00822283759398952	0.00161495478331372	3.5489936231429e-07	848919	rs17049167	2	58068825	A	G	0.923511	0.00612761	0.00211192
YES	26	rs17049820	2	59139507	LINC01122	C	T	0.100398	-0.00680416465014	0.00121944033694	2.4087311976e-08	rs10510110	10	124192430	C	T	0.470692	0.016891	0.00456759438665837	0.000217375952484598	119671	rs17049820	2	59139507	T	C	0.100398	-0.0144267946742194	0.00436491149193003	0.000949172438521104	266413	rs17049820	2	59139507	T	C	0.5586	-0.00891629378839652	0.00165708840564112	7.41972015057232e-08	848919	rs17049820	2	59139507	T	C	0.885953	-0.00232026	0.00177832
No_Educational_Attainment	27	rs10189857	2	60713235	BCL11A	G	A	0.420477	0.00795083384287	0.000955868182682	8.95213732726e-17	rs2918134	10	132999774	A	C	0.602608	0.0040404	0.0046782609732733	0.387785513885261	119671	rs10189857	2	60713235	A	G	0.420477	0.0146936422649838	0.00272945285418595	7.3105888513464e-08	266413	rs10189857	2	60713235	A	G	0.5168	0.0144395098479971	0.00164500575885913	1.66722927204273e-18	848919	rs10189857	2	60713235	A	G	0.568506	0.00412044	0.00113367
No_Educational_Attainment	28	rs2455775	2	68062792	AC010987.6	C	T	0.119284	0.00636682745209	0.00115840419963	3.88050436758e-08	rs4757791	11	19352881	G	A	0.228168	-0.0039473	0.0054514138628055	0.469010537266999	119671	rs2455775	2	68062792	T	C	0.119284	0.0178778119229994	0.00401563147537012	8.505239880742e-06	266413	rs2455775	2	68062792	T	C	0.5509	0.00928532293901105	0.00160922662348844	7.92465950017584e-09	848919	rs2455775	2	68062792	T	C	0.870524	0.00286789	0.00168012
YES	29	rs6731420	2	71533300	ZNF638	C	T	0.445328	-0.00613352941775	0.000957288133051	1.48223555786e-10	rs10767733	11	28642320	A	G	0.39279	0.010193	0.00467442749078344	0.0292066800784794	119671	rs6731420	2	71533300	T	C	0.445328	-0.0123101590847633	0.0027772245074931	9.3129361011053e-06	266413	rs6731420	2	71533300	T	C	0.5133	-0.00334335959955308	0.00160143312058351	0.0368222178849173	848919	rs6731420	2	71533300	T	C	0.426919	-0.00316553	0.0011336
No_Executive_Function	30	rs6706409	2	73606508	ALMS1	C	A	0.287276	0.00722848273974	0.00100039632037	4.98824151283e-13	rs7102360	11	38487147	C	A	0.516556	0.0087477	0.00455942301608789	0.0550356200281529	119671	rs6706409	2	73606508	A	C	0.287276	0.0167087826169666	0.00293512468816236	1.25046412036266e-08	266413	rs6706409	2	73606508	A	C	0.5282	0.00727927686088206	0.00160341869365617	5.62948440997841e-06	848919	rs6706409	2	73606508	A	C	0.694049	0.0043402	0.00121885
No_Educational_Attainment	31	rs10496345	2	100817619	LINC01104	G	T	0.38668	-0.00669385404133	0.000921681838976	3.79574840807e-13	rs11607122	11	57389737	A	G	0.273307	-0.023566	0.00513141895602104	4.3768739654344e-06	119671	rs10496345	2	100817619	T	G	0.38668	-0.00640238963979647	0.00279271086355517	0.021874744060264	266413	rs10496345	2	100817619	T	G	0.5083	-0.0209047354583801	0.00160108708658431	5.82814433433296e-39	848919	rs10496345	2	100817619	T	G	0.598859	-0.00125807	0.00114498
YES	32	rs584226	2	136641382	MCM6	C	T	0.157058	0.014166764271	0.00155259702593	7.20284379814e-20	rs1193789	11	63042316	A	G	0.574684	0.0025081	0.00461248648423689	0.58660743471099	119671	rs584226	2	136641382	T	C	0.157058	0.00147107987109639	0.00497420518484629	0.767427352930733	266413	rs584226	2	136641382	T	C	0.919	0.00306900474876981	0.00355663929272246	0.388195434023228	848919	rs584226	2	136641382	T	C	0.918368	-0.00131812	0.00205529
No_Educational_Attainment	33	rs10189912	2	144162609	ARHGAP15:AC096558.1:RP11-570L15.2	G	A	0.364811	-0.00782786625288	0.000975539424085	1.02238507847e-15	rs2070765	11	64010085	G	A	0.181512	-0.024672	0.00591970401327634	3.07584676067119e-05	119671	rs10189912	2	144162609	A	G	0.364811	-0.0112972624657694	0.00284270731400375	7.06396853486658e-05	266413	rs10189912	2	144162609	A	G	0.5137	-0.0141078245912793	0.0016014677371538	1.25919332134153e-18	848919	rs10189912	2	144162609	A	G	0.629452	-0.00199226	0.00116183
YES	34	rs1526903	2	156910857	AC073551.1	G	A	0.11829	0.00684331840383	0.0011843518696	7.55432691475e-09	rs737185	11	76485358	G	A	0.213087	0.0052609	0.00559698531630172	0.347244261022102	119671	rs1526903	2	156910857	A	G	0.11829	0.0155030170829301	0.00408070381420153	0.000145220306317559	266413	rs1526903	2	156910857	A	G	0.5546	0.00584503582686862	0.00161049757345705	0.000284151867873531	848919	rs1526903	2	156910857	A	G	0.875465	0.00281437	0.00169764
No_Educational_Attainment	35	rs11903290	2	157493924	GPD2	C	T	0.291252	0.00658582623664	0.000981579241094	1.95401083716e-11	rs1783806	11	90430132	G	A	0.396837	-0.01039	0.00464819840006341	0.0253973761437865	119671	rs11903290	2	157493924	T	C	0.291252	0.0128483900298309	0.00293444168880183	1.19510693724603e-05	266413	rs11903290	2	157493924	T	C	0.5252	0.0089912438834597	0.00160290357556303	2.03090339604408e-08	848919	rs11903290	2	157493924	T	C	0.690533	0.00374653	0.0012161
No_Educational_Attainment	36	rs7309	2	162092640	TANK:AC009299.2	A	G	0.460239	0.00836648390743	0.000952916997595	1.63668989328e-18	rs16916559	11	91531064	C	T	0.0592867	-0.011214	0.00969649131472555	0.247472700599594	119671	rs7309	2	162092640	G	A	0.460239	0.0104086644875204	0.00273170812391374	0.000138790650689491	266413	rs7309	2	162092640	A	G	0.4918	-0.01561175711416	0.00160108178499308	1.83100385213404e-22	848919	rs7309	2	162092640	G	A	0.506129	0.0036071	0.00112989
No_Educational_Attainment	37	rs6707646	2	162808640	SLC4A10	T	C	0.442346	0.00682608846119	0.000944016365491	4.79801607203e-13	rs4430471	11	95646774	A	G	0.372935	0.011678	0.00471447729469058	0.0132501210786543	119671	rs6707646	2	162808640	C	T	0.442346	0.0138665743800237	0.00271058091252413	3.12545563691058e-07	266413	rs6707646	2	162808640	T	C	0.4698	-0.0106580449725149	0.00160379458795781	3.02153593257742e-11	848919	rs6707646	2	162808640	C	T	0.521047	0.000972739	0.00112504
YES	38	rs1420384	2	171583876	AC007405.4	T	G	0.341948	0.0184238980572	0.000887735609485	1.13246342039e-95	rs589104	11	105807772	G	T	0.529735	-0.0087184	0.00457758161735561	0.0568297366651595	119671	rs1420384	2	171583876	G	T	0.341948	0.00601167020894491	0.00288628775997461	0.0372659804255897	266413	rs1420384	2	171583876	T	G	0.6694	0.000928384066942095	0.0017014956011116	0.585321501532623	848919	rs1420384	2	171583876	G	T	0.33421	0.000194195	0.00118993
No_Educational_Attainment	39	rs2303890	2	183387612	PDE1A	C	T	0.411531	0.0059877168557	0.000949214839216	2.82530273089e-10	rs7106434	11	112860579	C	T	0.594333	0.015665	0.00464174200850155	0.000738523211373235	119671	rs2303890	2	183387612	T	C	0.411531	0.0110384360563297	0.00279538921484529	7.85435718372432e-05	266413	rs2303890	2	183387612	T	C	0.5244	0.00952298315496629	0.00160277606870118	2.82329913375766e-09	848919	rs2303890	2	183387612	T	C	0.619653	0.00290634	0.00115741
YES	40	rs6747787	2	186084222	ZNF804A	G	A	0.246521	0.00694725417709	0.00107362749743	9.74701531363e-11	rs1550973	11	131291728	G	A	0.639872	0.0090689	0.0047782341613639	0.0576991667409694	119671	rs6747787	2	186084222	A	G	0.246521	0.00119141841917374	0.00314569263520437	0.704876510403819	266413	rs6747787	2	186084222	A	G	0.534	0.00295586847665912	0.00160458055402295	0.0654540858742362	848919	rs6747787	2	186084222	A	G	0.744827	0.00156323	0.00129212
No_Educational_Attainment	41	rs7602269	2	199507941	AC019330.1	G	A	0.45825	0.00615506732162	0.000935576222619	4.73924645028e-11	rs1461032	12	15544888	C	T	0.265836	-0.0065281	0.00515976655022231	0.205816661976563	119671	rs7602269	2	199507941	A	G	0.45825	0.0072165867262567	0.00275262541298633	0.0087489734988562	266413	rs7602269	2	199507941	A	G	0.5195	0.0147932832407886	0.0016050284271453	3.05997017790403e-20	848919	rs7602269	2	199507941	A	G	0.561659	0.00210288	0.00113562
No_Educational_Attainment	42	rs12637372	3	8254279	LMCD1-AS1	T	C	0.347913	-0.00637810608202	0.000981268248979	8.03948797596e-11	rs11171739	12	56470625	T	C	0.566772	-0.013616	0.0045949331696781	0.00304467790519516	119671	rs12637372	3	8254279	C	T	0.347913	-0.011918135231308	0.00287735869831964	3.44230075058697e-05	266413	rs12637372	3	8254279	T	C	0.3495	0.0100685413363035	0.00167871847012904	2.00064613135739e-09	848919	rs12637372	3	8254279	C	T	0.651786	-0.00312266	0.00117693
YES	43	rs9872237	3	16957332	PLCL2	T	G	0.352883	0.0064744178482	0.000984834920384	4.89434523908e-11	rs951901	12	58398365	A	C	0.656381	0.016578	0.00482484123795105	0.000590749573353387	119671	rs9872237	3	16957332	G	T	0.352883	0.0106519331083705	0.00286787808598803	0.000203830581695491	266413	rs9872237	3	16957332	T	G	0.3464	-0.00904214116324027	0.00168220975889077	7.65160808184962e-08	848919	rs9872237	3	16957332	G	T	0.663868	0.00412857	0.00118839
No_Intelligence	44	rs17014043	3	24064668	NR1D2	G	A	0.301193	0.0068221880033	0.00098103319742	3.54858228456e-12	rs6539344	12	79659040	T	G	0.567057	-0.020067	0.00461803494573536	1.39014629235671e-05	119671	rs17014043	3	24064668	A	G	0.301193	0.0142423261142337	0.00288241919665283	7.76824117815311e-07	266413	rs17014043	3	24064668	A	G	0.5257	0.00726343656510126	0.00160298538568707	5.86514535746128e-06	848919	rs17014043	3	24064668	A	G	0.676424	0.00269818	0.00119813
YES	45	rs7612999	3	35678337	ARPP21	A	G	0.238569	0.00595295125384	0.00107549661829	3.111004706e-08	rs10778831	12	82182597	G	A	0.152797	0.011285	0.00634532145076804	0.0753332704839717	119671	rs7612999	3	35678337	G	A	0.238569	0.00677539316275046	0.00316113489844733	0.0320856474916343	266413	rs7612999	3	35678337	A	G	0.2516	-0.00782286695294827	0.00184460300888366	2.22576890054624e-05	848919	rs7612999	3	35678337	G	A	0.754538	0.00469973	0.00130312
No_Executive_Function,No_Educational_Attainment	46	rs3811699	3	49396360	RHOA	C	T	0.335984	-0.0106070254126	0.000984638717271	4.6419713115e-27	rs1511583	12	84009915	G	A	0.359027	0.0086546	0.00475160154617125	0.0685383490899556	119671	rs3811699	3	49396360	T	C	0.335984	-0.0190553843169138	0.00300194723716875	2.18593785186362e-10	266413	rs3811699	3	49396360	T	C	0.531	-0.0274735384734181	0.00160395223808297	9.07338951208284e-66	848919	rs3811699	3	49396360	T	C	0.695287	-0.00191311	0.00121947
No_Educational_Attainment	46	rs17598137	3	49891362	TRAIP	A	C	0.0934394	0.00914012822879	0.0015054893756	1.26957359388e-09	rs1720035	12	122347612	G	T	0.80468	0.025441	0.00574800435017824	9.59957694041582e-06	119671	rs17598137	3	49891362	C	A	0.0934394	0.018134213649922	0.00440171269358051	3.79187312687819e-05	266413	rs17598137	3	49891362	A	C	0.1051	-0.0224902735685259	0.00263174836915626	1.27700016787077e-17	848919	rs17598137	3	49891362	C	A	0.89364	-0.00139993	0.00182902
No_Educational_Attainment	46	rs11711407	3	50225029	SEMA3F	G	A	0.452286	-0.00695681536838	0.000931724500259	8.22926241464e-14	rs1568427	12	123738678	G	A	0.754283	-0.0076902	0.00529535077302127	0.146444789715702	119671	rs11711407	3	50225029	A	G	0.452286	-0.0117696387259293	0.00277519288423414	2.2250980788818e-05	266413	rs11711407	3	50225029	A	G	0.5008	-0.0194949909050134	0.00164748321389557	2.62937707040127e-32	848919	rs11711407	3	50225029	A	G	0.451609	-0.0017941	0.00112916
No_Executive_Function	47	rs12489828	3	52567014	NT5DC2	T	G	0.447316	-0.00534306615108	0.000942271185688	1.42454250883e-08	rs7998050	13	58473866	G	A	0.703132	0.0049042	0.00499169860737775	0.32586675516869	119671	rs12489828	3	52567014	G	T	0.447316	-0.0187770704115709	0.00276449661742433	1.1042065480203e-11	266413	rs12489828	3	52567014	T	G	0.538	0.00314385993716129	0.00160550989271027	0.0502101681438362	848919	rs12489828	3	52567014	G	T	0.467915	-0.00151065	0.00112125
YES	48	rs6809499	3	56687093	FAM208A	G	A	0.459245	0.00522476604473	0.000924529754551	1.5926791496e-08	rs1578364	13	62285325	G	A	0.372899	-0.010251	0.00472809624564137	0.0301588857678272	119671	rs6809499	3	56687093	A	G	0.459245	0.00901308141555339	0.00271703438723769	0.000909083407973398	266413	rs6809499	3	56687093	A	G	0.5009	0.00749677055711488	0.00160086905044497	2.8279202799464e-06	848919	rs6809499	3	56687093	A	G	0.534737	0.00318968	0.00112416
No_Educational_Attainment	49	rs11719972	3	71594837	FOXP1	C	T	0.412525	-0.00682845807259	0.000946648919462	5.46138539288e-13	rs1936544	13	81137320	G	T	0.17785	0.023024	0.00600141771898108	0.000124852619597025	119671	rs11719972	3	71594837	T	C	0.412525	-0.00889241682487019	0.00280729389027253	0.00153696681553836	266413	rs11719972	3	71594837	T	C	0.5093	-0.0133051670359921	0.00160159443908456	9.77798868568359e-17	848919	rs11719972	3	71594837	T	C	0.596105	-0.00253882	0.00114485
YES	50	rs6419884	3	89279467	EPHA3	T	C	0.313121	-0.00577037401258	0.000976107319331	3.38762576054e-09	rs2251829	13	106637090	C	T	0.743533	-0.016523	0.00520687803240022	0.00150747850933776	119671	rs6419884	3	89279467	C	T	0.313121	-0.0139295266076306	0.00288391966899028	1.36486787171017e-06	266413	rs6419884	3	89279467	T	C	0.6443	0.00596306360263072	0.00167560875590218	0.000372631671549722	848919	rs6419884	3	89279467	C	T	0.358406	-0.00352809	0.00117129
YES	51	rs9853815	3	94092681	ARMC10P1	C	T	0.241551	0.00541425910765	0.000989147119433	4.4082420947e-08	rs4983183	14	27170907	G	A	0.709351	-0.011419	0.00502458585189596	0.0230517480500388	119671	rs9853815	3	94092681	T	C	0.241551	0.0126998880912992	0.00298097493249483	2.04140257783444e-05	266413	rs9853815	3	94092681	T	C	0.5276	0.00518909600544603	0.00160622135274516	0.00123520647883117	848919	rs9853815	3	94092681	T	C	0.708201	0.00364982	0.00123625
No_Educational_Attainment	52	rs4485668	3	123738355	ROPN1	C	T	0.314115	0.00544723655131	0.000984749158521	3.17326351566e-08	rs17559907	14	29623779	C	T	0.134202	-0.01057	0.00669507628740793	0.114384461724775	119671	rs4485668	3	123738355	T	C	0.314115	0.00603796969642165	0.00302947287641351	0.0462531250907254	266413	rs4485668	3	123738355	T	C	0.5299	0.010874579856369	0.00160418826921636	1.21121473216604e-11	848919	rs4485668	3	123738355	T	C	0.720315	0.00155599	0.00124812
No_Intelligence	53	rs9942	3	141663752	RP11-271K21.11:TFDP2	G	A	0.170974	0.00632010115352	0.00113198898461	2.36156625152e-08	rs12896446	14	33305499	G	T	0.476126	-0.016589	0.00456567764541344	0.000279726522051967	119671	rs9942	3	141663752	A	G	0.170974	0.0109759985898467	0.00379752863387279	0.00384873833932195	266413	rs9942	3	141663752	A	G	0.5499	0.00864450332194275	0.00160889888963286	7.74668176820298e-08	848919	rs9942	3	141663752	A	G	0.15034	0.00163213	0.00157569
YES	54	rs7683755	4	10301757	AC006499.1	G	A	0.249503	0.00925590931037	0.0011874962952	6.46771942638e-15	rs1043254	14	69708241	A	G	0.229681	-0.02174	0.00545988787673044	6.8419395595041e-05	119671	rs7683755	4	10301757	A	G	0.249503	0.00126304900163329	0.00313176502831217	0.686725623840803	266413	rs7683755	4	10301757	A	G	0.5318	-0.00206709887392391	0.00160411399978076	0.197529036152112	848919	rs7683755	4	10301757	A	G	0.747529	0.000806272	0.00129126
No_Executive_Function	55	rs11732002	4	39810454	PDS5A	C	T	0.427435	0.00556476274954	0.00094287532303	3.59323062267e-09	rs214261	14	73662469	C	T	0.644554	-0.0042164	0.00478206764385376	0.377943789586567	119671	rs11732002	4	39810454	T	C	0.427435	0.0159171376486689	0.00276425872894388	8.50186832679174e-09	266413	rs11732002	4	39810454	T	C	0.5192	0.0075627830733	0.00161735834473684	2.9251098375225e-06	848919	rs11732002	4	39810454	T	C	0.608432	0.0023495	0.00115098
No_Educational_Attainment	56	rs1566854	4	45995759	RN7SKP199	T	C	0.436382	-0.0147055693876	0.00113233064268	1.45014744279e-38	rs1810704	14	97248283	C	A	0.328185	-0.00054429	0.00486781659428465	0.910970268526386	119671	rs1566854	4	45995759	C	T	0.436382	0.000687729154646973	0.00274887904492867	0.80244404539987	266413	rs1566854	4	45995759	T	C	0.4481	0.0105824757257688	0.00160956102436612	4.87320555192426e-11	848919	rs1566854	4	45995759	C	T	0.545724	-0.00134899	0.00113043
YES	57	rs6814349	4	66474805	EPHA5	A	G	0.299205	0.0054072539206	0.000981826987543	3.64298614811e-08	rs12914084	15	47502351	C	T	0.393898	-0.0030838	0.00465586536504311	0.507744453891269	119671	rs6814349	4	66474805	G	A	0.299205	0.0126900639376651	0.00287976544526777	1.04990778595041e-05	266413	rs6814349	4	66474805	A	G	0.3198	-0.0082751716401626	0.00171853624432444	1.47020004884533e-06	848919	rs6814349	4	66474805	G	A	0.671631	0.00327801	0.00119527
No_Educational_Attainment	58	rs1346081	4	68034719	RP11-584P21.2	A	G	0.474155	-0.00690399842285	0.000940079199295	2.07209537622e-13	rs281303	15	47689133	G	A	0.674201	-0.012649	0.00488153642635359	0.00956230285404467	119671	rs1346081	4	68034719	G	A	0.474155	-0.0125175893068707	0.0027783513269023	6.62474434242707e-06	266413	rs1346081	4	68034719	A	G	0.5452	0.0121653315990804	0.00160744809266701	3.78715726481332e-14	848919	rs1346081	4	68034719	G	A	0.4428	-0.00401331	0.00113226
YES	59	rs13129951	4	103374760	RP11-499E18.1	A	G	0.0924453	0.0113601499914	0.00169457109727	2.02999023638e-11	rs1378893	15	51964788	G	A	0.759935	-0.015115	0.00533348383568348	0.00459794412459247	119671	rs13129951	4	103374760	G	A	0.0924453	0.0220255348541049	0.00486170085655807	5.88672269933197e-06	266413	rs13129951	4	103374760	A	G	0.0801	-0.0159089313700618	0.00297068508935248	8.54111583499465e-08	848919	rs13129951	4	103374760	G	A	0.915034	0.00656815	0.002025
No_Educational_Attainment	60	rs2101975	4	106216667	RN7SL89P	G	A	0.429423	0.00670394269985	0.000933848543824	7.03089872796e-13	rs439471	15	58634184	A	G	0.0688079	0.0058994	0.00895905034101986	0.510224641905807	119671	rs2101975	4	106216667	A	G	0.429423	0.0136174886389717	0.0027313595862554	6.17672135649964e-07	266413	rs2101975	4	106216667	A	G	0.5058	0.0136168257416619	0.00160097418248745	1.81068081975228e-17	848919	rs2101975	4	106216667	A	G	0.568521	0.00193114	0.00113403
YES	61	rs4572926	4	137449726	RP11-775H9.2	G	T	0.327038	-0.00605184006857	0.000971729021636	4.72701015783e-10	rs4778665	15	82436504	A	G	0.232469	0.028625	0.0054323473314744	1.36818418522693e-07	119671	rs4572926	4	137449726	T	G	0.327038	-0.0138588211237941	0.00292792610460009	2.20873150427902e-06	266413	rs4572926	4	137449726	T	G	0.5248	-0.00696345598471149	0.00160283929171038	1.39624712667323e-05	848919	rs4572926	4	137449726	T	G	0.344996	-0.00366247	0.00119043
No_Educational_Attainment	62	rs1876765	4	147772419	TTC29	G	A	0.27833	-0.00660555603491	0.000986273720614	2.12033184319e-11	rs11635618	15	83508931	G	T	0.530136	0.011144	0.00462307900164306	0.0159237181516301	119671	rs1876765	4	147772419	A	G	0.27833	-0.010589978778476	0.0030047136997435	0.000424354589729591	266413	rs1876765	4	147772419	A	G	0.5343	-0.0125576966686722	0.00160464661097558	5.0430575163882e-15	848919	rs1876765	4	147772419	A	G	0.704288	-0.00227453	0.0012284
No_Educational_Attainment	63	rs6823423	4	152604723	PET112	C	T	0.486083	0.00697417393502	0.000939595226235	1.14903784917e-13	rs17560772	16	7235901	G	A	0.35743	-0.017276	0.00475957115450541	0.00028373113515988	119671	rs6823423	4	152604723	T	C	0.486083	0.0145597988211986	0.00269712849701733	6.72905909819106e-08	266413	rs6823423	4	152604723	T	C	0.5019	0.0106660613886256	0.00160087802370178	2.68966279130248e-11	848919	rs6823423	4	152604723	T	C	0.513499	0.00223612	0.00112453
No_Educational_Attainment	64	rs4331733	4	159698086	FNIP2	G	A	0.38171	0.00535128609031	0.000943049603372	1.39136438859e-08	rs9929993	16	7664875	T	C	0.359025	-0.020663	0.00478408526621683	1.56706456228118e-05	119671	rs4331733	4	159698086	A	G	0.38171	0.010994703736797	0.00278316580821232	7.80106737484389e-05	266413	rs4331733	4	159698086	A	G	0.5151	0.0090644792147915	0.00160159699218653	1.5168158152922e-08	848919	rs4331733	4	159698086	A	G	0.612983	0.00185005	0.00115273
No_Educational_Attainment	65	rs6536442	4	160480766	U3	A	G	0.494036	-0.00595992933885	0.000924139756727	1.12468415617e-10	rs12935101	16	10121193	A	C	0.743031	-0.022412	0.00520062340307467	1.63603369480368e-05	119671	rs6536442	4	160480766	G	A	0.494036	-0.0105145971590488	0.00274126545190245	0.000125221059127412	266413	rs6536442	4	160480766	A	G	0.5205	0.0125688290425546	0.00160221370063212	4.34112279834465e-15	848919	rs6536442	4	160480766	G	A	0.480322	-0.00347231	0.00111902
YES	66	rs2905184	5	9781148	CTD-2143L24.1	T	C	0.422465	-0.00526341412417	0.000799720924571	4.65526304625e-11	rs1868291	16	10269198	T	C	0.911675	0.023937	0.00802186475336926	0.00284499919563033	119671	rs2905184	5	9781148	C	T	0.422465	-0.00179181866368615	0.00277918852991108	0.519103934034445	266413	rs2905184	5	9781148	T	C	0.4118	0.00162387380414681	0.00162885669011012	0.318793212569185	848919	rs2905184	5	9781148	C	T	0.59205	0.000308534	0.00114074
No_Executive_Function	67	rs930380	5	12985775	RP11-419C19.2	A	G	0.308151	0.00608344024202	0.00105658863915	8.53060382259e-09	rs724877	16	13921340	G	A	0.166452	0.025184	0.00612812440338249	3.96362801630585e-05	119671	rs930380	5	12985775	G	A	0.308151	0.0166621213475579	0.00292167316909479	1.17759727522886e-08	266413	rs930380	5	12985775	A	G	0.6893	-0.005588012548813	0.00209684013825443	0.00769955748286168	848919	rs930380	5	12985775	G	A	0.311781	0.00423093	0.00121084
No_Educational_Attainment,No_Intelligence	68	rs7735958	5	59603211	PDE4D	C	A	0.145129	0.00760454243838	0.0011096143375	7.21552890472e-12	rs12325113	16	28848668	C	T	0.401532	-0.0033443	0.00465082130913541	0.47208304534012	119671	rs7735958	5	59603211	A	C	0.145129	0.0116794494273485	0.00358763060797537	0.00113202009536869	266413	rs7735958	5	59603211	A	C	0.5399	0.0100110478573134	0.00160665095730247	4.63456532573369e-10	848919	rs7735958	5	59603211	A	C	0.826896	0.00432151	0.00148674
No_Educational_Attainment	69	rs4352559	5	60586625	CTC-436P18.3	C	T	0.492048	0.00512329395967	0.000922290988309	2.77667736739e-08	rs7501078	16	51187993	C	A	0.611411	0.01041	0.00467977419004561	0.026114854041064	119671	rs4352559	5	60586625	T	C	0.492048	0.00110270799072186	0.00274424397810881	0.687812244263932	266413	rs4352559	5	60586625	T	C	0.502	0.0147217276213974	0.00160296247365845	4.15079186043909e-20	848919	rs4352559	5	60586625	T	C	0.495199	0.000252757	0.00112721
No_Educational_Attainment,No_Intelligence	70	rs10940165	5	67776334	CTC-537E7.1	C	T	0.175944	0.00720355182664	0.00111234588846	9.41861295093e-11	rs3809634	16	53538157	G	A	0.314744	0.0078703	0.004949933824462	0.111836989993534	119671	rs10940165	5	67776334	T	C	0.175944	0.0116997344749439	0.00360011382961491	0.00115476660197368	266413	rs10940165	5	67776334	T	C	0.5467	0.0125835318525682	0.00166384807001454	3.94152801155056e-14	848919	rs10940165	5	67776334	T	C	0.82894	0.00302849	0.00149008
YES	71	rs1858246	5	84251124	RP11-509M23.1	T	C	0.161034	0.00605074359218	0.0008946452478	1.34894579216e-11	rs11640373	16	56170609	T	C	0.363392	0.021426	0.00475402269300694	6.57850301835718e-06	119671	rs1858246	5	84251124	C	T	0.161034	-0.00205277565176295	0.00360333753708893	0.568889801709181	266413	rs1858246	5	84251124	T	C	0.8231	-0.00338600869592099	0.00209852480462753	0.106631896865698	848919	rs1858246	5	84251124	C	T	0.175189	0.000683563	0.00147825
No_Executive_Function,No_Educational_Attainment	72	rs42850	5	88019474	MEF2C	A	G	0.440358	0.00785907478791	0.000950550282515	1.3631499207e-16	rs12149852	16	81365197	G	A	0.955801	-0.00015644	0.0110434560043177	0.988697402348966	119671	rs42850	5	88019474	G	A	0.440358	0.0169443678596604	0.00274600998076074	6.80566166146349e-10	266413	rs42850	5	88019474	A	G	0.5886	-0.0166314539627532	0.00162727911063294	1.60665741425093e-24	848919	rs42850	5	88019474	G	A	0.408665	0.0029725	0.001142
YES	73	rs10068046	5	89252602	AC113167.2	G	A	0.183897	-0.00646198636847	0.00111661438354	7.16015446342e-09	rs1050847	16	87443734	T	C	0.579693	0.014034	0.00462983803655938	0.00243590604156126	119671	rs10068046	5	89252602	A	G	0.183897	-0.0138242740445771	0.00372944021644683	0.000209897888949323	266413	rs10068046	5	89252602	A	G	0.5523	-0.00754491532561641	0.0016123934707025	2.87818944541872e-06	848919	rs10068046	5	89252602	A	G	0.834814	-0.00424612	0.00151322
YES	74	rs1896596	5	91112153	PCBP2P3	T	C	0.38668	-0.00520150756496	0.000946125220838	3.84788471875e-08	rs7222389	17	43501442	C	T	0.185918	-0.011769	0.00586472380388241	0.0447690917553355	119671	rs1896596	5	91112153	C	T	0.38668	-0.0103814840812185	0.00279886546147855	0.000207935006811359	266413	rs1896596	5	91112153	T	C	0.4158	0.00618365815217933	0.00163537003751913	0.00015607538543226	848919	rs1896596	5	91112153	C	T	0.582744	-0.0035039	0.00114162
No_Executive_Function	75	rs7714485	5	92515301	POLD2P1	C	A	0.405567	0.00569228742328	0.000946591239152	1.81606094842e-09	rs7211983	17	44172679	A	G	0.187579	0.014563	0.00586704406959996	0.0130599800472198	119671	rs7714485	5	92515301	A	C	0.405567	0.0184570280522002	0.00272421081546046	1.24248494406864e-11	266413	rs7714485	5	92515301	A	C	0.5144	0.00726138571801844	0.00164549939845175	1.0200616395336e-05	848919	rs7714485	5	92515301	A	C	0.58264	0.000719801	0.00113799
No_Educational_Attainment	76	rs1368357	5	109189130	MAN2A1	T	C	0.359841	0.00545727926478	0.0009707569996	1.89116022523e-08	rs199439	17	44793503	G	A	0.214923	-0.0041654	0.00554059277125363	0.452173873689011	119671	rs1368357	5	109189130	C	T	0.359841	0.0111193989862197	0.00286175316176639	0.000102111109050089	266413	rs1368357	5	109189130	T	C	0.3421	-0.0112354816561451	0.00168940356006452	2.91977691328333e-11	848919	rs1368357	5	109189130	C	T	0.653341	0.00194611	0.0011823
YES	77	rs1994871	5	111296973	NREP:NREP-AS1	C	A	0.447316	-0.00394254266378	0.00068680299345	9.44379483092e-09	rs9913278	17	55494322	T	C	0.0872869	0.0020604	0.00811376745200755	0.799547664303655	119671	rs1994871	5	111296973	A	C	0.447316	0.000235288259070206	0.00275846966130263	0.932025543837657	266413	rs1994871	5	111296973	A	C	0.5156	-0.00367836279210841	0.00160230725154919	0.0216949675719899	848919	rs1994871	5	111296973	A	C	0.426209	0.000665311	0.00113231
No_Educational_Attainment	78	rs394059	5	113944968	RP11-492A10.1	C	T	0.348907	0.00604935963113	0.000983667574819	7.75803248309e-10	rs4932693	17	57110327	C	T	0.37453	-0.010054	0.00472416188203336	0.0333165581637868	119671	rs394059	5	113944968	T	C	0.348907	0.00823560505844603	0.00297182528850317	0.00558453306563037	266413	rs394059	5	113944968	T	C	0.5258	0.0118788955300513	0.00160366354316377	1.28849068004941e-13	848919	rs394059	5	113944968	T	C	0.704451	0.00202256	0.00122834
No_Educational_Attainment	79	rs335434	5	176867276	GRK6:PRR7-AS1	C	T	0.5	0.00540859448216	0.000929824387416	5.99879314824e-09	rs1788785	18	21142340	C	T	0.654554	0.0055007	0.00479568659480454	0.251384253245934	119671	rs335434	5	176867276	T	C	0.5	0.00598658968046974	0.00272592748312342	0.028080052862542	266413	rs335434	5	176867276	T	C	0.5145	0.013298075313772	0.00165115305878402	8.02548587542151e-16	848919	rs335434	5	176867276	T	C	0.458232	0.00144676	0.00112467
No_Educational_Attainment	80	rs1328688	6	3468508	SLC22A23	A	G	0.436382	-0.00576465871587	0.000940148527294	8.69740235613e-10	rs1820530	18	35208827	C	T	0.831656	0.0041689	0.00609786006793629	0.494192299381976	119671	rs1328688	6	3468508	G	A	0.436382	-0.012453449601731	0.00276594836737136	6.71853787221955e-06	266413	rs1328688	6	3468508	A	G	0.4444	0.00921036231736112	0.00161085691446646	1.07989065880715e-08	848919	rs1328688	6	3468508	G	A	0.547179	-0.00217618	0.00112873
No_Executive_Function	81	rs17607537	6	11481132	RP11-716O23.1	A	G	0.287276	0.00696213188297	0.00106698346899	6.79740082276e-11	rs8091177	18	37406823	A	C	0.202315	-0.014983	0.00567304967938983	0.00826303635320928	119671	rs17607537	6	11481132	G	A	0.287276	0.0210213065519306	0.00304248768974212	4.87224387733559e-12	266413	rs17607537	6	11481132	A	G	0.7326	-0.00372778142794468	0.00180846852726041	0.0392752057116654	848919	rs17607537	6	11481132	G	A	0.26783	0.00335936	0.00126734
No_Educational_Attainment	82	rs13205749	6	16985575	STMND1	C	T	0.217694	-0.00646265937525	0.00105156616477	7.95881647011e-10	rs1941473	18	37702402	C	A	0.257143	0.0050715	0.00522887011615779	0.332099287673887	119671	rs13205749	6	16985575	T	C	0.217694	-0.00351299233740632	0.00339692192610992	0.301057028024146	266413	rs13205749	6	16985575	T	C	0.5395	-0.011848441926769	0.00160588549904269	1.60520720451751e-13	848919	rs13205749	6	16985575	T	C	0.79683	-0.00524986	0.00139313
No_Educational_Attainment	83	rs12215134	6	40301965	TDRG1	G	A	0.110338	0.00639827666422	0.00116539001599	4.0137667547e-08	rs17504520	18	50905357	T	G	0.52537	-0.018613	0.00455498424688912	4.38503789144319e-05	119671	rs12215134	6	40301965	A	G	0.110338	0.0093312524275268	0.0041173834250691	0.0234326295515593	266413	rs12215134	6	40301965	A	G	0.5512	0.00963407746984116	0.00160932617964467	2.14530465386945e-09	848919	rs12215134	6	40301965	A	G	0.875062	0.00378985	0.00169517
YES	84	rs12192646	6	73909316	KCNQ5	G	A	0.135189	0.0404942208838	0.00215619978008	1.09324060203e-78	rs2271254	18	61154388	T	C	0.492685	-0.00070327	0.00457808602294638	0.877912159757911	119671	rs12192646	6	73909316	A	G	0.135189	-0.00376717707073614	0.00397369275972354	0.343114550392378	266413	rs12192646	6	73909316	A	G	0.5516	-0.00118148480399199	0.00160945996647409	0.462895274735283	848919	rs12192646	6	73909316	A	G	0.862107	0.00225394	0.00162681
YES	85	rs4840138	6	96359062	KRT18P50	C	A	0.130219	-0.015295292314	0.00123122359801	1.96464206239e-35	rs17723514	18	63554245	G	A	0.350918	0.011726	0.00478115971379037	0.0141831978551692	119671	rs4840138	6	96359062	A	C	0.130219	-0.00248860447803985	0.00390994119356093	0.524462761523078	266413	rs4840138	6	96359062	A	C	0.5487	-0.00174447890962324	0.00160851448403838	0.278130783039869	848919	rs4840138	6	96359062	A	C	0.857372	0.000262786	0.00160367
No_Educational_Attainment	86	rs17057975	6	98179726	RP1-104O17.2	G	T	0.363817	-0.00589406168824	0.000980636099857	1.85012041006e-09	rs11664298	18	77578986	A	G	0.210972	-0.01021	0.00564258358170732	0.0703801045842885	119671	rs17057975	6	98179726	T	G	0.363817	-0.00713118478958311	0.00293158276614429	0.0149934419985677	266413	rs17057975	6	98179726	T	G	0.5278	-0.0124703750247164	0.00166036166862765	5.88400047524919e-14	848919	rs17057975	6	98179726	T	G	0.671065	-0.0022942	0.00119909
No_Educational_Attainment	86	rs6928545	6	98337903	RP11-436D23.1	G	A	0.307157	0.00547278640653	0.000966480613743	1.49102475475e-08	rs4804378	19	9046876	T	G	0.180582	-0.0018849	0.00592515159365666	0.750388659862495	119671	rs6928545	6	98337903	A	G	0.307157	0.000710627718961862	0.0029406858371532	0.809048480467563	266413	rs6928545	6	98337903	A	G	0.5375	0.0157591163165438	0.00166373707333316	2.74222161515388e-21	848919	rs6928545	6	98337903	A	G	0.6818	0.00356993	0.00120608
No_Educational_Attainment	86	rs1487441	6	98553894	RP11-436D23.1	A	G	0.491054	-0.0101799146235	0.000950014992212	8.60624360446e-27	rs4926172	19	13108622	C	T	0.533526	-0.018511	0.00459473140744179	5.6085569184684e-05	119671	rs1487441	6	98553894	G	A	0.491054	-0.0119685813877277	0.00275784033517105	1.42587533836343e-05	266413	rs1487441	6	98553894	A	G	0.4815	0.0262076673840729	0.00160241459976141	3.99984118791413e-60	848919	rs1487441	6	98553894	G	A	0.515006	-0.00331416	0.00112696
No_Executive_Function,No_Educational_Attainment,No_Reaction_Time	87	rs1575676	6	108861264	RP11-697G4.4	T	C	0.4334	0.00783041603677	0.00098916706113	2.44935829345e-15	rs9636202	19	18449238	A	G	0.26614	0.016622	0.00518286832627957	0.00134061132404322	119671	rs1575676	6	108861264	C	T	0.4334	0.0159148750332554	0.00279512351575519	1.24242414529912e-08	266413	rs1575676	6	108861264	T	C	0.372	-0.0108613340861493	0.00165752136225125	5.64845336128678e-11	848919	rs1575676	6	108861264	C	T	0.632952	0.000500479	0.00116428
YES	88	rs9385388	6	126215296	NCOA7	T	C	0.403579	-0.010600695562	0.000675090768973	1.45116628601e-55	rs2242523	19	36231646	T	C	0.453582	0.013901	0.00459140233054271	0.00246566185325549	119671	rs9385388	6	126215296	C	T	0.403579	-0.000899578283123828	0.00278377243772724	0.746581041387173	266413	rs9385388	6	126215296	T	C	0.4103	0.00375379524907156	0.00162726688612536	0.0210654240042501	848919	rs9385388	6	126215296	C	T	0.588769	0.00240978	0.00114238
YES	89	rs12055782	6	128312033	PTPRK	G	A	0.290258	-0.00709549833031	0.00101274404776	2.44858835118e-12	rs2315622	2	4983646	T	C	0.181642	0.023061	0.00599304458617429	0.000119088667605494	119671	rs12055782	6	128312033	A	G	0.290258	-0.0113533866727728	0.00305635524005165	0.000203459687176771	266413	rs12055782	6	128312033	A	G	0.5364	-0.00868689002350154	0.00160512559523588	6.23354691450495e-08	848919	rs12055782	6	128312033	A	G	0.717535	-0.00474566	0.00124826
YES	90	rs12663818	6	155897444	RNU7-152P	C	T	0.131213	0.00664273647574	0.00114193177519	5.98757106529e-09	rs10184911	2	10988517	G	A	0.146078	0.011172	0.00648786647071963	0.0850646441867739	119671	rs12663818	6	155897444	T	C	0.131213	0.0104697818415836	0.00386449391106085	0.0067440675233429	266413	rs12663818	6	155897444	T	C	0.5505	0.00770660150604135	0.00161050789465094	1.70817612320931e-06	848919	rs12663818	6	155897444	T	C	0.854099	0.0064215	0.00159565
YES	91	rs287879	6	157143339	ARID1B	G	A	0.28827	-0.00575281706038	0.000989134454075	6.02684310576e-09	rs4669647	2	11064348	C	T	0.805885	-0.011627	0.00578190040587799	0.0443379478508875	119671	rs287879	6	157143339	A	G	0.28827	-0.0113158101272453	0.00299872973129899	0.00016095094371252	266413	rs287879	6	157143339	A	G	0.517	-0.00835680868146036	0.00160179256914709	1.81686965510033e-07	848919	rs287879	6	157143339	A	G	0.699261	-0.00192494	0.00122268
No_Educational_Attainment	92	rs13244625	7	2206690	MAD1L1	G	A	0.185885	0.00620575154516	0.00108088007047	9.39038215089e-09	rs6706856	2	16615530	C	T	0.791887	-0.016672	0.00561201660290666	0.00297098258184148	119671	rs13244625	7	2206690	A	G	0.185885	0.0130826781773923	0.00349256848898402	0.000179775690789116	266413	rs13244625	7	2206690	A	G	0.538	0.010676783998643	0.00160550990102002	2.9291551208124e-11	848919	rs13244625	7	2206690	A	G	0.81523	0.000790749	0.00144554
No_Educational_Attainment,No_Intelligence	93	rs4722850	7	3516257	SDK1	A	G	0.412525	-0.0054413865306	0.000942667294185	7.81828921954e-09	rs12712404	2	35019687	C	A	0.447185	-0.010942	0.00459937193887687	0.0173532255282511	119671	rs4722850	7	3516257	G	A	0.412525	-0.0104617666920739	0.0028091267227467	0.000195930867083106	266413	rs4722850	7	3516257	A	G	0.5936	0.00982054402293047	0.00162967617241937	1.67993598005706e-09	848919	rs4722850	7	3516257	G	A	0.399915	-0.00282018	0.00114659
YES	94	rs13234629	7	9864109	GS1-69O6.1	G	A	0.341948	-0.00941600323094	0.000941915907038	1.57640468229e-23	rs4953102	2	44790522	A	C	0.676222	-0.0087267	0.00491512983869887	0.0758226024617424	119671	rs13234629	7	9864109	A	G	0.341948	-0.00503006702527253	0.00281712734394939	0.0741752954370102	266413	rs13234629	7	9864109	A	G	0.5175	-0.000933294918438246	0.00160184788952314	0.560138083123724	848919	rs13234629	7	9864109	A	G	0.623216	-0.00173245	0.00115601
No_Intelligence	95	rs12699254	7	11759464	THSD7A	T	C	0.27336	-0.00603908575057	0.00106845937923	1.58459197217e-08	rs6729156	2	57383028	A	G	0.409489	-0.021531	0.00466534819014959	3.9283948756818e-06	119671	rs12699254	7	11759464	C	T	0.27336	-0.0102039595465806	0.0031429260217822	0.00116774665783602	266413	rs12699254	7	11759464	T	C	0.2531	0.00850932397713561	0.00184097467272096	3.79720674961179e-06	848919	rs12699254	7	11759464	C	T	0.742695	-0.00354733	0.00128654
No_Educational_Attainment	96	rs7806224	7	32273107	PDE1C	C	T	0.343936	0.00610775671641	0.00095492703336	1.59452549087e-10	rs17049167	2	58068825	G	A	0.0760173	-0.01257	0.00855885494530296	0.141952103344587	119671	rs7806224	7	32273107	T	C	0.343936	0.0085385999360692	0.00281311864055956	0.00240313269221532	266413	rs7806224	7	32273107	T	C	0.5122	0.0129912603367587	0.0016445665512379	2.80015059785865e-15	848919	rs7806224	7	32273107	T	C	0.630606	0.00188086	0.00116409
YES	96	rs4255041	7	32496383	AC018641.7	G	A	0.333002	0.00660883315623	0.000973181700455	1.11393653422e-11	rs17049820	2	59139507	C	T	0.112859	0.015447	0.00723136031151456	0.0326730058211626	119671	rs4255041	7	32496383	A	G	0.333002	0.0141760540463413	0.00287807854569749	8.41332229052464e-07	266413	rs4255041	7	32496383	A	G	0.5217	0.00855189414498823	0.00160237626252074	9.44931282188335e-08	848919	rs4255041	7	32496383	A	G	0.671793	0.00416105	0.00119451
YES	97	rs4291171	7	39269010	POU6F2	G	T	0.351889	0.00594568028929	0.000960124436717	5.91744191075e-10	rs10189857	2	60713235	G	A	0.432589	-0.018016	0.00460774507168366	9.23536030579016e-05	119671	rs4291171	7	39269010	T	G	0.351889	0.011566211914867	0.00281928728627303	4.08656068151572e-05	266413	rs4291171	7	39269010	T	G	0.5211	0.0078719423530282	0.00160274512355857	9.03651223366837e-07	848919	rs4291171	7	39269010	T	G	0.634161	0.00183113	0.00117013
YES	98	rs17672458	7	54741870	RPL31P35	C	T	0.33996	-0.00536780487521	0.000979754977521	4.28409517879e-08	rs2455775	2	68062792	C	T	0.128938	-0.0060741	0.00683449399269675	0.374143281094947	119671	rs17672458	7	54741870	T	C	0.33996	-0.014940289188126	0.00294915634178881	4.06360896848201e-07	266413	rs17672458	7	54741870	T	C	0.5274	-0.00796359619590928	0.00164705682889568	1.33114579852821e-06	848919	rs17672458	7	54741870	T	C	0.680109	-0.00132837	0.00119917
No_Processing_Speed,No_Educational_Attainment	99	rs12699131	7	71751316	CALN1	G	A	0.428429	0.00597726032391	0.000928929757157	1.23826193306e-10	rs6731420	2	71533300	C	T	0.572516	0.025367	0.0046113767919372	3.78005018247537e-08	119671	rs12699131	7	71751316	A	G	0.428429	0.0135521395128674	0.00269267887265844	4.82969119061073e-07	266413	rs12699131	7	71751316	A	G	0.5049	0.0139437434726955	0.00164415587804092	2.23666791266289e-17	848919	rs12699131	7	71751316	A	G	0.475908	0.000819605	0.00111974
YES	100	rs1548868	7	78118982	MAGI2	A	G	0.297217	0.00556043096886	0.00101600542886	4.42890239243e-08	rs6706409	2	73606508	C	A	0.306171	-0.0248	0.00495679374049647	5.63527789718292e-07	119671	rs1548868	7	78118982	G	A	0.297217	0.0144863649768033	0.0029286053510272	7.55572625286637e-07	266413	rs1548868	7	78118982	A	G	0.3064	-0.00335690674901386	0.00178317191451093	0.0597616469793205	848919	rs1548868	7	78118982	G	A	0.693769	0.00425591	0.00121635
YES	101	rs802459	7	86308038	GRM3	G	A	0.356859	-0.005562403109	0.000955251502473	5.78101143109e-09	rs10496345	2	100817619	G	T	0.40129	-0.0013247	0.00465747946293357	0.776085553498717	119671	rs802459	7	86308038	A	G	0.356859	-0.0104671631416601	0.00284051139363243	0.000228741002654513	266413	rs802459	7	86308038	A	G	0.5248	-0.00851105985724436	0.00160283930000632	1.09631549365054e-07	848919	rs802459	7	86308038	A	G	0.368732	-0.0017795	0.00116048
No_Educational_Attainment	102	rs10258340	7	104478986	LHFPL3	A	G	0.208748	-0.00665891375889	0.0011240009986	3.13639544418e-09	rs584226	2	136641382	C	T	0.0802796	-0.0049701	0.00834650019158881	0.551527223081698	119671	rs10258340	7	104478986	G	A	0.208748	-0.00789523540402555	0.00331580506484402	0.0172614216922023	266413	rs10258340	7	104478986	A	G	0.2183	0.0143275936625223	0.00193766268785053	1.42191333175691e-13	848919	rs10258340	7	104478986	G	A	0.781989	-0.00158371	0.00136031
No_Educational_Attainment	102	rs17707878	7	104913228	SRPK2	A	G	0.483101	-0.00514227820904	0.000930339905611	3.25175803614e-08	rs10189912	2	144162609	G	A	0.369854	0.02445	0.00472305218973367	2.25620559318824e-07	119671	rs17707878	7	104913228	G	A	0.483101	-0.00614759302324028	0.00273302508812883	0.0244887706932789	266413	rs17707878	7	104913228	A	G	0.5328	0.00932796075999897	0.0016043221750575	6.08994007673341e-09	848919	rs17707878	7	104913228	G	A	0.469893	-0.000743402	0.00112197
YES	103	rs4551267	7	127175236	GCC1	T	C	0.454274	0.00635900556812	0.000939480540473	1.29998556529e-11	rs1526903	2	156910857	G	A	0.124524	-0.01778	0.00690813720894917	0.0100610942930175	119671	rs4551267	7	127175236	C	T	0.454274	0.0131987058289834	0.00270825327569868	1.09631402162428e-06	266413	rs4551267	7	127175236	T	C	0.4722	-0.00598169903811128	0.00160334664442737	0.000190904193341066	848919	rs4551267	7	127175236	C	T	0.5339	0.00384379	0.00112212
No_Educational_Attainment,No_Intelligence	104	rs2402935	7	128401466	CALU:RN7SL81P	G	A	0.411531	-0.00612918209694	0.000932626685302	4.96583399733e-11	rs11903290	2	157493924	C	T	0.308042	-0.011843	0.0049409554049463	0.0165308360885025	119671	rs2402935	7	128401466	A	G	0.411531	-0.0111379877781201	0.00277846120402726	6.10566774563514e-05	266413	rs2402935	7	128401466	A	G	0.5035	-0.0114428093593327	0.00160090567970464	8.82375438311627e-13	848919	rs2402935	7	128401466	A	G	0.579716	-0.00275958	0.00113329
YES	105	rs7806694	7	132883293	AC083873.4	T	C	0.487078	-0.00538748317287	0.000981829243446	4.08378836076e-08	rs7309	2	162092640	A	G	0.49839	-0.019189	0.00460007810670395	3.02542925271446e-05	119671	rs7806694	7	132883293	C	T	0.487078	-0.00962093017094988	0.00273417830951174	0.000433561028679571	266413	rs7806694	7	132883293	T	C	0.5084	0.00731970364416888	0.00194102611812204	0.000162563066889522	848919	rs7806694	7	132883293	C	T	0.492094	-0.00270798	0.00111881
No_Executive_Function	105	rs6974618	7	133084031	EXOC4	A	C	0.342942	-0.00749070684541	0.00101153810802	1.30889709681e-13	rs6707646	2	162808640	T	C	0.479726	-0.015981	0.0045734454915113	0.000475287016402641	119671	rs6974618	7	133084031	C	A	0.342942	-0.0206630469997004	0.00293995815984717	2.08994170668503e-12	266413	rs6974618	7	133084031	A	C	0.3279	0.00871520665179892	0.00170505132087054	3.19772804895482e-07	848919	rs6974618	7	133084031	C	A	0.670591	-0.00304505	0.00119099
No_Executive_Function,No_Educational_Attainment	105	rs4731992	7	133702097	EXOC4	G	A	0.206759	-0.0104303636045	0.00110672900423	4.32174102483e-21	rs1420384	2	171583876	T	G	0.6675	-0.011025	0.00484299983921877	0.0228195768234513	119671	rs4731992	7	133702097	A	G	0.206759	-0.0218149799086223	0.00335618095615769	8.03512466251686e-11	266413	rs4731992	7	133702097	A	G	0.5372	-0.0136582209523717	0.00160531563076265	1.76773408248756e-17	848919	rs4731992	7	133702097	A	G	0.216512	-0.00378751	0.00136156
No_Educational_Attainment,No_Intelligence	106	rs3812281	7	135082751	CNOT4	C	T	0.39662	0.00599916578723	0.000940225566905	1.76441402797e-10	rs2303890	2	183387612	C	T	0.379853	-0.013866	0.00470529711293857	0.00320941665698605	119671	rs3812281	7	135082751	T	C	0.39662	0.0103551006101299	0.00276829134871764	0.000183573573037287	266413	rs3812281	7	135082751	T	C	0.5121	0.0106354374359262	0.00160335521169723	3.28400643827833e-11	848919	rs3812281	7	135082751	T	C	0.60024	0.00371268	0.00114465
No_Executive_Function	107	rs10105802	8	14009278	SGCZ	A	C	0.486083	0.00571532546885	0.00093022684207	8.04624389725e-10	rs6747787	2	186084222	G	A	0.255673	0.01064	0.00525096308103352	0.0427293914742115	119671	rs10105802	8	14009278	C	A	0.486083	0.0154072008335726	0.0027011785951287	1.17109960534159e-08	266413	rs10105802	8	14009278	A	C	0.4873	-0.00631423400959301	0.00160204406572965	8.10205793540082e-05	848919	rs10105802	8	14009278	C	A	0.519453	0.00237109	0.0011247
YES	108	rs17492491	8	20444498	U3	G	A	0.0516899	-0.0509746106222	0.00363884944697	1.38408533606e-44	rs7602269	2	199507941	G	A	0.43749	-0.017759	0.00461742965902644	0.000120007307741243	119671	rs17492491	8	20444498	A	G	0.0516899	0.00269921384634315	0.00571594514963106	0.636765991299202	266413	rs17492491	8	20444498	A	G	0.5599	6.31940862941284e-05	0.00161359963204359	0.968760094800267	848919	rs17492491	8	20444498	A	G	0.939311	0.0025119	0.0023465
YES	109	rs1801196	8	31024638	WRN:RP11-363L24.3	T	C	0.294235	0.00553210781294	0.000699104781742	2.5099473613e-15	rs708973	20	3090848	G	T	0.356728	0.012111	0.00479195399343285	0.0114965497610525	119671	rs1801196	8	31024638	C	T	0.294235	0.00779562715186626	0.00299184751507277	0.00917072990355899	266413	rs1801196	8	31024638	T	C	0.2952	-0.00294807898050145	0.00175604476277293	0.0931875833987731	848919	rs1801196	8	31024638	C	T	0.710561	0.00265635	0.00123617
YES	110	rs13282115	8	69884030	RP11-600K15.1	C	A	0.256461	-0.0127834262313	0.000975852887265	3.30355694419e-39	rs6110408	20	14709546	C	T	0.686493	0.0047632	0.00498867217383313	0.339680309511778	119671	rs13282115	8	69884030	A	C	0.256461	-0.00202234890960218	0.0031793848029428	0.524723086585316	266413	rs13282115	8	69884030	A	C	0.5432	-0.000984514322672846	0.00161451145270583	0.542000358747099	848919	rs13282115	8	69884030	A	C	0.249214	-0.00231192	0.00130447
YES	111	rs13259607	8	71352047	RP11-333A23.1	T	C	0.105368	-0.00888122059086	0.00159205221194	2.42638854538e-08	rs6065926	20	44735854	G	A	0.75613	0.019944	0.00532077281479608	0.000178056186090663	119671	rs13259607	8	71352047	C	T	0.105368	-0.0235404631534174	0.00476189981602444	7.67314064018394e-07	266413	rs13259607	8	71352047	T	C	0.0961	0.0122583771718534	0.00271695496286176	6.42775795715343e-06	848919	rs13259607	8	71352047	C	T	0.905791	-0.00286426	0.00192707
No_Educational_Attainment	112	rs10956960	8	87764872	RP11-386D6.1	T	C	0.491054	0.00566000345671	0.000929355588618	1.12737848784e-09	rs13039736	20	47492666	C	A	0.332319	0.0062242	0.00484915358742616	0.199285431282707	119671	rs10956960	8	87764872	C	T	0.491054	0.011778929627093	0.00271433605256264	1.42790910452097e-05	266413	rs10956960	8	87764872	T	C	0.4924	-0.00945461927116541	0.00160171222716594	3.57339680555456e-09	848919	rs10956960	8	87764872	C	T	0.512833	0.0016141	0.00112663
YES	113	rs4463453	8	118871476	EXT1	T	C	0.363817	-0.00569128541822	0.000960998676128	3.17544231056e-09	rs1964927	21	42653237	G	A	0.645603	-0.0040128	0.00476723811948512	0.399926135296246	119671	rs4463453	8	118871476	C	T	0.363817	-0.0153211197588449	0.00285350202088703	7.9071816594942e-08	266413	rs4463453	8	118871476	T	C	0.3756	0.00775565558040526	0.00165644754430588	2.83948773955124e-06	848919	rs4463453	8	118871476	C	T	0.619455	-0.00254759	0.00115973
No_Educational_Attainment	113	rs2447535	8	118946183	EXT1	G	A	0.289264	-0.00702456179406	0.00100718087053	3.07006476528e-12	rs2009111	22	26392981	C	T	0.27546	0.0099616	0.00511013304009054	0.0512448969097905	119671	rs2447535	8	118946183	A	G	0.289264	-0.0137619740632977	0.00302262756947125	5.28903718801247e-06	266413	rs2447535	8	118946183	A	G	0.5365	-0.0104808167130594	0.00160581158717215	6.71880905812371e-11	848919	rs2447535	8	118946183	A	G	0.297155	-0.00168127	0.00122976
YES	114	rs4909674	8	138595880	CTD-3145H4.1	C	A	0.352883	-0.00893366034912	0.0014283025922	3.98180497825e-10	rs7284214	22	34326399	C	T	0.0683635	-0.0063253	0.00901423231265009	0.482868008073154	119671	rs4909674	8	138595880	A	C	0.352883	0.00421132206173872	0.00280717253343572	0.13356243472489	266413	rs4909674	8	138595880	A	C	0.5224	0.00251912831199525	0.00164646994005282	0.126012323551368	848919	rs4909674	8	138595880	A	C	0.375072	0.000875137	0.0011577
No_Educational_Attainment	115	rs7357604	8	142629949	AC138647.1	G	A	0.367793	0.00586419636791	0.000926771232332	2.49075469287e-10	rs4820249	22	37197332	A	G	0.147448	-0.00076115	0.00643571093263402	0.90585537519183	119671	rs7357604	8	142629949	A	G	0.367793	0.00358259820191064	0.00278034359550042	0.197556269360939	266413	rs7357604	8	142629949	A	G	0.516	0.0145585939446799	0.00160396483030869	1.11989396611282e-19	848919	rs7357604	8	142629949	A	G	0.601184	0.00425694	0.00114697
No_Executive_Function,No_Educational_Attainment	116	rs13262595	8	143316970	TSNARE1	G	A	0.444334	-0.00879885158411	0.000977769438137	2.27985817762e-19	rs4821897	22	39835587	G	A	0.747089	0.017331	0.0052529807033966	0.000969504805776109	119671	rs13262595	8	143316970	A	G	0.444334	-0.0165096056446702	0.0027719254957333	2.58476410929315e-09	266413	rs13262595	8	143316970	A	G	0.5104	-0.00976537390307523	0.0016018737331998	1.08606255154868e-09	848919	rs13262595	8	143316970	A	G	0.439127	-0.00528201	0.00112926
YES	116	rs12682623	8	143535189	BAI1	C	T	0.10835	-0.0106712689032	0.00172609083967	6.31609878813e-10	rs5750853	22	39976186	T	C	0.382607	-0.020053	0.00472698655334168	2.21220810185142e-05	119671	rs12682623	8	143535189	T	C	0.10835	-0.0222787028347934	0.00478060800463955	3.15865871574976e-06	266413	rs12682623	8	143535189	T	C	0.9066	-0.0171087331482828	0.00350535139920818	1.05684781225383e-06	848919	rs12682623	8	143535189	T	C	0.906705	-0.00646518	0.00194364
No_Educational_Attainment	117	rs2721173	8	145744429	LRRC14	T	C	0.461233	0.00571663392743	0.000940202180395	1.2001949223e-09	rs17548707	22	45571446	T	C	0.289106	-0.0024954	0.00508713214515143	0.623753400753827	119671	rs2721173	8	145744429	C	T	0.461233	0.00505528054816596	0.00272692672239162	0.0637623314001988	266413	rs2721173	8	145744429	T	C	0.4727	-0.0111823717439053	0.00164908708513318	1.19390863519778e-11	848919	rs2721173	8	145744429	C	T	0.527032	0.00155292	0.00112312
No_Educational_Attainment	118	rs7029562	9	14136167	NFIB	G	A	0.175944	0.00628751902329	0.00108738638735	7.37164897811e-09	rs12637372	3	8254279	T	C	0.349757	0.017842	0.0047883222731793	0.000194336405801251	119671	rs7029562	9	14136167	A	G	0.175944	0.0065117796691067	0.00355740580986068	0.0671773765471919	266413	rs7029562	9	14136167	A	G	0.5415	0.0110679624031051	0.00160707231386586	5.69674270197128e-12	848919	rs7029562	9	14136167	A	G	0.823245	0.00234753	0.00146889
No_Educational_Attainment	119	rs17836155	9	23388570	SUMO2P2	G	A	0.295229	-0.00580954024098	0.000975071704374	2.55242568944e-09	rs9872237	3	16957332	T	G	0.336617	-0.017629	0.00483210467845814	0.000264027961425468	119671	rs17836155	9	23388570	A	G	0.295229	-0.00752908383678198	0.00300345876240091	0.0121828085232276	266413	rs17836155	9	23388570	A	G	0.5241	-0.017336653790788	0.00164673082314402	6.42368012822207e-26	848919	rs17836155	9	23388570	A	G	0.696297	0.000379995	0.00122379
No_Intelligence	120	rs11138947	9	72110562	APBA1	T	C	0.267396	-0.00562884550848	0.00103000578591	4.63251775682e-08	rs17014043	3	24064668	G	A	0.322624	-0.016173	0.00487477739143728	0.000907724939406646	119671	rs11138947	9	72110562	C	T	0.267396	-0.0108515066899076	0.00307722304772958	0.000421256761227805	266413	rs11138947	9	72110562	T	C	0.7252	0.00973544105530748	0.0017937712359492	5.71939105592004e-08	848919	rs11138947	9	72110562	C	T	0.276764	-0.00461509	0.00125648
YES	121	rs11137818	9	81356759	MTND2P8	A	G	0.468191	0.00854387660689	0.000963254367502	7.32753283791e-19	rs7612999	3	35678337	A	G	0.244929	-0.019651	0.00529948689886559	0.000208797920814397	119671	rs11137818	9	81356759	G	A	0.468191	-0.00110974052706161	0.00275041486385319	0.686594305799542	266413	rs11137818	9	81356759	A	G	0.5645	0.00690128365291758	0.00161502134638777	1.92701162413844e-05	848919	rs11137818	9	81356759	G	A	0.436059	-0.0013268	0.00112867
No_Executive_Function,No_Intelligence	122	rs951577	9	85040109	RP11-15B24.5	G	A	0.415507	0.00602439107555	0.00096482951186	4.26532423255e-10	rs3811699	3	49396360	C	T	0.30493	0.0040905	0.00494942941887123	0.408538752975147	119671	rs951577	9	85040109	A	G	0.415507	0.0162479487793389	0.00279883963545849	6.42720926282586e-09	266413	rs951577	9	85040109	A	G	0.5145	0.0047498390078387	0.00160362411568427	0.00305706982093216	848919	rs951577	9	85040109	A	G	0.628579	0.00202822	0.00116321
No_Executive_Function,No_Educational_Attainment	123	rs10797115	9	92191256	GADD45G	T	C	0.451292	0.00524389359631	0.000937672614022	2.23878854929e-08	rs17598137	3	49891362	A	C	0.106126	-0.010172	0.00745279436586258	0.172292702912377	119671	rs10797115	9	92191256	C	T	0.451292	0.0149126251638566	0.00271727080703596	4.06304386515169e-08	266413	rs10797115	9	92191256	T	C	0.5406	-0.00903486020444673	0.00165026628018148	4.38032435575215e-08	848919	rs10797115	9	92191256	C	T	0.457638	0.0003229	0.00112885
YES	124	rs10465137	9	122659596	RP11-360A18.2	T	C	0.388668	0.00543960077763	0.000949103398304	9.96610467789e-09	rs11711407	3	50225029	G	A	0.549839	0.001829	0.00459231026060609	0.690430608706155	119671	rs10465137	9	122659596	C	T	0.388668	0.0129014844006925	0.0027602433651798	2.95333595985747e-06	266413	rs10465137	9	122659596	T	C	0.6033	-0.00653036468564528	0.00163684123381475	6.61809089271081e-05	848919	rs10465137	9	122659596	C	T	0.406157	0.00218562	0.00114287
YES	125	rs7020815	9	126338776	DENND1A	T	C	0.204771	0.00757069758987	0.00122170501472	5.7611875815e-10	rs12489828	3	52567014	T	G	0.530222	0.019919	0.00455548865247989	1.22735278563527e-05	119671	rs7020815	9	126338776	C	T	0.204771	0.0103204051105529	0.00358868060363148	0.0040297742987626	266413	rs7020815	9	126338776	T	C	0.1843	-0.0103942906313403	0.0020652680345304	4.8311133517844e-07	848919	rs7020815	9	126338776	C	T	0.825785	0.00505447	0.00148715
No_Educational_Attainment	126	rs9411424	9	134864382	MED27	C	T	0.312127	-0.0059629075961	0.000967103381056	7.01544610429e-10	rs6809499	3	56687093	G	A	0.468049	-0.0091476	0.0045710243446756	0.0453636802699546	119671	rs9411424	9	134864382	T	C	0.312127	-0.00808784699669263	0.00294037996147549	0.00594838931781342	266413	rs9411424	9	134864382	T	C	0.5248	-0.0114717599792921	0.00160350083560931	8.41644668366301e-13	848919	rs9411424	9	134864382	T	C	0.317556	-0.00311255	0.0012014
YES	127	rs4880678	10	490472	DIP2C	A	G	0.499006	-0.0254396938832	0.00225695918853	1.81106756853e-29	rs11719972	3	71594837	C	T	0.404519	0.010433	0.00466010237200558	0.0251770943301784	119671	rs4880678	10	490472	G	A	0.499006	1.25328605951013e-06	0.00272324365077481	0.999632799084442	266413	rs4880678	10	490472	A	G	0.4957	0.00219630287299196	0.00160759486555535	0.171874876544935	848919	rs4880678	10	490472	G	A	0.506827	-0.00160835	0.00112171
YES	128	rs10763931	10	33677323	RP11-90B22.1	G	A	0.261431	0.00642003440278	0.00102762855422	4.17269122388e-10	rs6419884	3	89279467	T	C	0.641208	0.013673	0.00475664560207895	0.00404703010517148	119671	rs10763931	10	33677323	A	G	0.261431	0.0162272515692493	0.00310401561649322	1.71515396326988e-07	266413	rs10763931	10	33677323	A	G	0.5375	0.00497580399986169	0.00160605059885746	0.00194725335139362	848919	rs10763931	10	33677323	A	G	0.747111	0.00467206	0.00128975
No_Educational_Attainment	129	rs12413029	10	65189126	JMJD1C	C	T	0.152087	0.00682814294235	0.00114414011965	2.40289099528e-09	rs9853815	3	94092681	C	T	0.291404	-0.015739	0.00502125677499687	0.00172216274899283	119671	rs12413029	10	65189126	T	C	0.152087	0.0145139198301627	0.00385566082698428	0.000167006610664925	266413	rs12413029	10	65189126	T	C	0.5507	0.0100970453879991	0.0016098246466391	3.56119388028259e-10	848919	rs12413029	10	65189126	T	C	0.8574	0.000463314	0.00160421
No_Educational_Attainment	130	rs11202702	10	90054268	RNLS	A	G	0.449304	-0.00539124565828	0.000934406330859	7.94120466306e-09	rs4485668	3	123738355	C	T	0.279401	-0.0052789	0.00507613610327265	0.298369204985829	119671	rs11202702	10	90054268	G	A	0.449304	-0.0117581658590365	0.00278585718716342	2.43584268531593e-05	266413	rs11202702	10	90054268	A	G	0.4412	0.00930087186182673	0.00161415016452798	8.3080705582778e-09	848919	rs11202702	10	90054268	G	A	0.557647	-0.00358578	0.00113685
No_Executive_Function	131	rs1408579	10	101912194	ERLIN1	T	C	0.481113	-0.00522777126122	0.000932808655753	2.09057241738e-08	rs9942	3	141663752	G	A	0.849876	-0.014644	0.0064011087091072	0.0221525335190151	119671	rs1408579	10	101912194	C	T	0.481113	-0.0163420983386151	0.00274669963008043	2.68598828576059e-09	266413	rs1408579	10	101912194	T	C	0.4897	0.00508844660320324	0.00160186709861336	0.00149026653963007	848919	rs1408579	10	101912194	C	T	0.500047	-0.00231425	0.0011186
No_Executive_Function,No_Educational_Attainment	132	rs2305192	10	103560321	MGEA5	C	T	0.345924	0.00884987408814	0.00097739481204	1.37127041862e-19	rs7683755	4	10301757	G	A	0.251584	-0.0030889	0.00524248906710858	0.555721497685796	119671	rs2305192	10	103560321	T	C	0.345924	0.0190040782505329	0.00282598875085887	1.7588973269816e-11	266413	rs2305192	10	103560321	T	C	0.5205	0.0171295437848592	0.00160287496973703	1.17397913830118e-26	848919	rs2305192	10	103560321	T	C	0.64621	0.00245019	0.00117581
YES	133	rs10736180	10	107363588	RNU6-463P	A	G	0.445328	0.0055341615499	0.000943684811806	4.50712623916e-09	rs11732002	4	39810454	C	T	0.393384	-0.0076289	0.00467694951873729	0.102863348134582	119671	rs10736180	10	107363588	G	A	0.445328	0.0106279480057119	0.00275601899033637	0.000115131233865947	266413	rs10736180	10	107363588	A	G	0.5701	-0.00729637076578086	0.00161893957679389	6.578697836793e-06	848919	rs10736180	10	107363588	G	A	0.427423	0.00229216	0.00114004
YES	134	rs11193768	10	109651419	RP11-215N21.1	T	C	0.250497	-0.00614338180627	0.00110219812725	2.49306955701e-08	rs1566854	4	45995759	T	C	0.456988	0.0054454	0.00460643361714765	0.237172197992939	119671	rs11193768	10	109651419	C	T	0.250497	-0.0127446289738928	0.00322719935218011	7.84358295700153e-05	266413	rs11193768	10	109651419	T	C	0.2333	0.00280963930352736	0.00189504613148982	0.138174557524196	848919	rs11193768	10	109651419	C	T	0.76126	-0.00487659	0.00131727
No_Executive_Function	135	rs10510110	10	124192430	PLEKHA1	C	T	0.468191	-0.00558429406487	0.000937875144913	2.61350664181e-09	rs6814349	4	66474805	A	G	0.329107	-0.0074849	0.00486226813278618	0.123697951474032	119671	rs10510110	10	124192430	T	C	0.468191	-0.017410978015746	0.00275976460415509	2.81091993584712e-10	266413	rs10510110	10	124192430	T	C	0.5161	-0.00579602238122248	0.00160235809660136	0.000297826804501415	848919	rs10510110	10	124192430	T	C	0.528297	-0.0026054	0.00112302
YES	136	rs2918134	10	132999774	TCERG1L	A	C	0.449304	-0.00647261855102	0.000831072560101	6.79322068241e-15	rs1346081	4	68034719	A	G	0.557511	0.0092777	0.0046039115891938	0.0438895423106053	119671	rs2918134	10	132999774	C	A	0.449304	-0.00380650210103488	0.0028137869296152	0.176118267330811	266413	rs2918134	10	132999774	A	C	0.5947	-0.00190387918013284	0.00169560869733372	0.261509985492288	848919	rs2918134	10	132999774	C	A	0.399234	-0.00230877	0.00115116
YES	137	rs4757791	11	19352881	NAV2	G	A	0.225646	-0.0129532926236	0.000985574463484	1.86958287148e-39	rs13129951	4	103374760	A	G	0.0855427	-0.025642	0.00821071420655354	0.0017902819088569	119671	rs4757791	11	19352881	A	G	0.225646	-0.000557192692884218	0.00325275562570037	0.863988930939788	266413	rs4757791	11	19352881	A	G	0.5357	-0.00277700852274687	0.00160496271046457	0.083583193647429	848919	rs4757791	11	19352881	A	G	0.7728	0.000333618	0.00133966
YES	138	rs10767733	11	28642320	RP11-960D24.1	A	G	0.399602	-0.00538947682077	0.0009500934581	1.40666537411e-08	rs2101975	4	106216667	G	A	0.433019	-0.014781	0.00461278912759135	0.00135407016656832	119671	rs10767733	11	28642320	G	A	0.399602	-0.0122667970179863	0.00281979479258364	1.35985769523118e-05	266413	rs10767733	11	28642320	A	G	0.3985	0.00820475166940526	0.00163490729934016	5.20815684696038e-07	848919	rs10767733	11	28642320	G	A	0.605427	-0.00238535	0.00115001
YES	139	rs7102360	11	38487147	RP11-63D14.1	C	A	0.498012	-0.00734683240045	0.000811450082735	1.37881867938e-19	rs4572926	4	137449726	G	T	0.656178	0.011104	0.00483795578331107	0.0217286744398549	119671	rs7102360	11	38487147	A	C	0.498012	-0.00703037201574509	0.002738313405042	0.0102461513440408	266413	rs7102360	11	38487147	A	C	0.503	-0.00511712271467652	0.00160089528169515	0.0013914771476022	848919	rs7102360	11	38487147	A	C	0.485085	-0.00281919	0.00112121
YES	140	rs11607122	11	57389737	SERPING1	A	G	0.270378	0.00650017754766	0.00105065189429	6.13961472368e-10	rs1876765	4	147772419	G	A	0.295503	0.012168	0.00499432151644976	0.0148370175865435	119671	rs11607122	11	57389737	G	A	0.270378	0.00933678001314108	0.00306939060594595	0.00235089795636626	266413	rs11607122	11	57389737	A	G	0.2743	-0.00807767217259136	0.00179404629685314	6.71625041816421e-06	848919	rs11607122	11	57389737	G	A	0.727014	0.0049463	0.00126433
YES	141	rs1193789	11	63042316	SLC22A10	A	G	0.446322	-0.00457099119877	0.000709411136327	1.16857216622e-10	rs6823423	4	152604723	C	T	0.488916	-0.01333	0.00457445430269284	0.00356915781498335	119671	rs1193789	11	63042316	G	A	0.446322	0.00152907472589447	0.00275163781141253	0.57841854225915	266413	rs1193789	11	63042316	A	G	0.5789	5.2517675534493e-05	0.00162117805398786	0.974157240444292	848919	rs1193789	11	63042316	G	A	0.424588	-0.000425389	0.00113502
No_Intelligence	142	rs2070765	11	64010085	FKBP2	G	A	0.178926	0.00608792890404	0.00109580277235	2.7653400556e-08	rs4331733	4	159698086	G	A	0.386056	-0.017073	0.00468955965850654	0.000271875682059017	119671	rs2070765	11	64010085	A	G	0.178926	0.0116303678999349	0.00352416212373292	0.000966229768130421	266413	rs2070765	11	64010085	A	G	0.5409	0.00670417904011102	0.00160786929936632	3.05128706094909e-05	848919	rs2070765	11	64010085	A	G	0.818918	0.00268025	0.00145664
No_Educational_Attainment	143	rs737185	11	76485358	RP11-21L23.4	G	A	0.251491	-0.0059598389274	0.00105103941402	1.42444699506e-08	rs6536442	4	160480766	A	G	0.519351	0.01059	0.00455175605110819	0.0199865695620539	119671	rs737185	11	76485358	A	G	0.251491	-0.0104171361829543	0.00338532356225732	0.00208992635790863	266413	rs737185	11	76485358	A	G	0.5513	-0.0120154453474853	0.00162117874239327	1.24832854716122e-13	848919	rs737185	11	76485358	A	G	0.786196	-0.00165297	0.00138002
No_Educational_Attainment	144	rs1783806	11	90430132	DISC1FP1	G	A	0.374751	0.0063089731897	0.000938416385622	1.7802080638e-11	rs2905184	5	9781148	T	C	0.40883	0.0035693	0.00463165389668615	0.440926368470871	119671	rs1783806	11	90430132	A	G	0.374751	0.00970323010237462	0.00276370769826601	0.000446514110693566	266413	rs1783806	11	90430132	A	G	0.5018	0.0108526712453893	0.00160087683903626	1.20839500227812e-11	848919	rs1783806	11	90430132	A	G	0.603884	0.00393177	0.00114445
YES	145	rs16916559	11	91531064	RP11-201M22.1	C	T	0.0656064	0.00511018645084	0.000749542714997	9.24845937986e-12	rs930380	5	12985775	A	G	0.689527	-0.016161	0.00492309944703304	0.00102826866785387	119671	rs16916559	11	91531064	T	C	0.0656064	0.0106137532481441	0.00578672145049844	0.066630754042284	266413	rs16916559	11	91531064	T	C	0.5575	0.00220709572256074	0.00161155832103036	0.17083012551695	848919	rs16916559	11	91531064	T	C	0.941038	0.0051975	0.00238582
No_Educational_Attainment	146	rs4430471	11	95646774	MTMR2	A	G	0.377734	-0.00524313934312	0.000958911309222	4.55644639306e-08	rs7735958	5	59603211	C	A	0.174015	-0.021033	0.00605438030601192	0.000512780061785638	119671	rs4430471	11	95646774	G	A	0.377734	-0.0110643665657107	0.0028429287273163	9.9466244231054e-05	266413	rs4430471	11	95646774	A	G	0.3689	0.0117071873391085	0.00167125935948357	2.46969446512237e-12	848919	rs4430471	11	95646774	G	A	0.627825	-0.000317783	0.00115963
YES	147	rs589104	11	105807772	GRIA4	G	T	0.479125	0.0056257838163	0.00092487847061	1.18154981161e-09	rs4352559	5	60586625	C	T	0.50585	-0.0089095	0.00458010364530946	0.0517436983928641	119671	rs589104	11	105807772	T	G	0.479125	0.0130749812865473	0.00270809815823978	1.37838663263085e-06	266413	rs589104	11	105807772	T	G	0.5044	0.0082450774683849	0.00160092844618457	2.60229820343236e-07	848919	rs589104	11	105807772	T	G	0.468718	0.00286337	0.00112441
YES	148	rs7106434	11	112860579	NCAM1	C	T	0.44831	-0.00513622609327	0.000941713337668	4.92134468019e-08	rs10940165	5	67776334	C	T	0.170926	-0.0047643	0.0060601305297467	0.431772013966746	119671	rs7106434	11	112860579	T	C	0.44831	-0.0106571993944171	0.00279244889243893	0.00013539377919478	266413	rs7106434	11	112860579	T	C	0.5253	-0.00669344236198335	0.00160291979806752	2.96965153016858e-05	848919	rs7106434	11	112860579	T	C	0.404672	-0.00232842	0.00114182
No_Educational_Attainment	149	rs1550973	11	131291728	NTM	G	A	0.318091	-0.00530063833522	0.000948994650867	2.32988218842e-08	rs1858246	5	84251124	T	C	0.825141	0.001531	0.00600938732731524	0.798896784858437	119671	rs1550973	11	131291728	A	G	0.318091	-0.00226411508247725	0.00286101022026492	0.428728636199481	266413	rs1550973	11	131291728	A	G	0.5131	-0.0110277309081544	0.00160141619774389	5.72876631365714e-12	848919	rs1550973	11	131291728	A	G	0.359467	-0.00288049	0.00117566
No_Educational_Attainment	150	rs1461032	12	15544888	PTPRO	C	T	0.293241	0.00649512562438	0.00100058883887	8.50969681469e-11	rs42850	5	88019474	A	G	0.589154	-0.014512	0.00464698782664556	0.00179148820197901	119671	rs1461032	12	15544888	T	C	0.293241	0.0110317017018578	0.00305890321209092	0.000310445827345892	266413	rs1461032	12	15544888	T	C	0.5337	0.0107266959647414	0.00160451506888082	2.30421284118245e-11	848919	rs1461032	12	15544888	T	C	0.735044	0.0036176	0.00126904
No_Educational_Attainment	151	rs11171739	12	56470625	ERBB3	T	C	0.414513	0.00603033952531	0.000947399960166	1.95103444623e-10	rs10068046	5	89252602	G	A	0.163371	0.01512	0.00616716539610809	0.0142184077302035	119671	rs11171739	12	56470625	C	T	0.414513	0.00661049049015444	0.00273859266438127	0.0157859307606562	266413	rs11171739	12	56470625	T	C	0.5743	-0.0144557361406674	0.00167605102334072	6.41608342118277e-18	848919	rs11171739	12	56470625	C	T	0.432205	0.000236861	0.00113111
YES	152	rs951901	12	58398365	RP11-58A17.2	A	C	0.33499	-0.00567562754421	0.000978799731755	6.68873540984e-09	rs1896596	5	91112153	T	C	0.417335	0.012354	0.00463508385470339	0.00769161421083257	119671	rs951901	12	58398365	C	A	0.33499	-0.00965344260294913	0.00289227252792127	0.000844849315379361	266413	rs951901	12	58398365	A	C	0.6503	0.00879846438358774	0.00167849641641119	1.58955104480066e-07	848919	rs951901	12	58398365	C	A	0.342212	-0.00293936	0.00118461
No_Educational_Attainment	153	rs6539344	12	79659040	SYT1	T	G	0.420477	0.00659684997011	0.000951322171964	4.0794430297e-12	rs7714485	5	92515301	C	A	0.417395	-0.014655	0.00463014067991384	0.00155076288598799	119671	rs6539344	12	79659040	G	T	0.420477	0.0128724114049416	0.00273995886075411	2.62681691875704e-06	266413	rs6539344	12	79659040	T	G	0.5743	-0.00915198325401026	0.00162506812543535	1.78386430705732e-08	848919	rs6539344	12	79659040	G	T	0.43312	0.00266582	0.0011352
No_Educational_Attainment	154	rs10778831	12	82182597	PPFIA2	G	A	0.152087	-0.00653994033325	0.00112720851145	6.55713865718e-09	rs1368357	5	109189130	T	C	0.345932	-0.010684	0.00480728792339225	0.0262550785950052	119671	rs10778831	12	82182597	A	G	0.152087	-0.0113037741117768	0.00383318734425855	0.00318883472482652	266413	rs10778831	12	82182597	A	G	0.5514	-0.00972101038376289	0.00160939295542259	1.53949961460306e-09	848919	rs10778831	12	82182597	A	G	0.847594	-0.00367701	0.00156021
No_Educational_Attainment	155	rs1511583	12	84009915	RP11-384P14.1	G	A	0.346918	-0.00568503591135	0.000945162749746	1.80025422674e-09	rs1994871	5	111296973	C	A	0.574665	0.0067963	0.00461087238634643	0.140478303480333	119671	rs1511583	12	84009915	A	G	0.346918	-0.00911600782171896	0.00285426235700948	0.0014040233342342	266413	rs1511583	12	84009915	A	G	0.5255	-0.0113689719097723	0.00160295246230065	1.31691891189111e-12	848919	rs1511583	12	84009915	A	G	0.640207	-0.00417162	0.00116756
YES	156	rs1720035	12	122347612	PSMD9:RP11-87C12.2	G	T	0.200795	-0.00609323956436	0.00108211764579	1.7932611838e-08	rs394059	5	113944968	C	T	0.296618	-0.019943	0.00500874751634578	6.8419395595041e-05	119671	rs1720035	12	122347612	T	G	0.200795	-0.0185589877353059	0.00349090983998138	1.05854559431685e-07	266413	rs1720035	12	122347612	T	G	0.5496	-0.00646353670724984	0.00160880185586441	5.87916596553483e-05	848919	rs1720035	12	122347612	T	G	0.195767	-0.00268797	0.00141541
No_Educational_Attainment	157	rs1568427	12	123738678	C12orf65:RP11-282O18.3	G	A	0.281312	0.00707490340259	0.00101286347138	2.84751723327e-12	rs335434	5	176867276	C	T	0.544426	-0.0079408	0.0045786913096553	0.0828615683341764	119671	rs1568427	12	123738678	A	G	0.281312	0.006075413787176	0.00315914359379661	0.0544649191821559	266413	rs1568427	12	123738678	A	G	0.537	0.0160971929167817	0.00160526775516902	1.15132108638098e-23	848919	rs1568427	12	123738678	A	G	0.245251	0.00145284	0.00130396
No_Educational_Attainment	158	rs7998050	13	58473866	RNA5SP30	G	A	0.257455	-0.0071388348887	0.000979984405267	3.22527238545e-13	rs1328688	6	3468508	A	G	0.452595	0.018532	0.00458302919773593	5.2643124136652e-05	119671	rs7998050	13	58473866	A	G	0.257455	-0.00839381647694076	0.00301053134010585	0.0053009801532801	266413	rs7998050	13	58473866	A	G	0.5319	-0.0174433415501254	0.00160479663129289	1.61076156441352e-27	848919	rs7998050	13	58473866	A	G	0.296184	-0.00138114	0.00122732
No_Educational_Attainment	159	rs1578364	13	62285325	AL596329.1	G	A	0.360835	0.00521905014711	0.000951483391776	4.13067095776e-08	rs17607537	6	11481132	A	G	0.734186	-0.027179	0.00514836698387091	1.29760345473783e-07	119671	rs1578364	13	62285325	A	G	0.360835	0.0106093687620982	0.00279847403989613	0.000149965614519157	266413	rs1578364	13	62285325	A	G	0.5195	0.00905314772026393	0.00164657509097243	3.83755588503173e-08	848919	rs1578364	13	62285325	A	G	0.627283	0.00206927	0.00115998
YES	160	rs1936544	13	81137320	HNRNPA1P31	G	T	0.163022	-0.00654293311534	0.00112205552872	5.50293206e-09	rs13205749	6	16985575	C	T	0.201965	0.0079934	0.00565499195924026	0.157495540293971	119671	rs1936544	13	81137320	T	G	0.163022	-0.0129566207802899	0.00361645177930587	0.00034007584061095	266413	rs1936544	13	81137320	T	G	0.5439	-0.00738629917901667	0.00166531330477614	9.1909543460863e-06	848919	rs1936544	13	81137320	T	G	0.822672	-0.00457889	0.00147786
YES	161	rs2251829	13	106637090	SNORA25	C	T	0.257455	0.00582834895379	0.00101320515116	8.79916646062e-09	rs12215134	6	40301965	G	A	0.124184	-0.013027	0.00688907067761806	0.0586325413994516	119671	rs2251829	13	106637090	T	C	0.257455	0.0159667592881166	0.00307097462565772	2.00096191537285e-07	266413	rs2251829	13	106637090	T	C	0.5309	0.00708784751903337	0.00160459425838112	9.997797613607e-06	848919	rs2251829	13	106637090	T	C	0.256665	0.000647057	0.00127994
No_Educational_Attainment	162	rs4983183	14	27170907	NOVA1-AS1	G	A	0.306163	0.005555903253	0.000982034131299	1.53552686167e-08	rs12192646	6	73909316	G	A	0.137523	-0.0080986	0.00661043702927673	0.220535520597048	119671	rs4983183	14	27170907	A	G	0.306163	0.00980507043870154	0.00298120477967768	0.00100557454858235	266413	rs4983183	14	27170907	A	G	0.5243	0.0106330484805078	0.00160276042062594	3.26246086778821e-11	848919	rs4983183	14	27170907	A	G	0.289973	0.000928109	0.00123579
No_Educational_Attainment	163	rs17559907	14	29623779	RP11-562L8.1	C	T	0.132207	0.0082914991697	0.0011543121559	6.81657046107e-13	rs4840138	6	96359062	C	A	0.142389	0.0058618	0.00651268322578551	0.368093908597608	119671	rs17559907	14	29623779	T	C	0.132207	0.0162944015807996	0.00395187579786031	3.73633795688763e-05	266413	rs17559907	14	29623779	T	C	0.553	0.014324789316021	0.00161039011686166	5.82988099209252e-19	848919	rs17559907	14	29623779	T	C	0.866105	0.00271422	0.00164868
No_Executive_Function,No_Educational_Attainment	164	rs12896446	14	33305499	AKAP6	G	T	0.484095	0.00706626248405	0.000994788623656	1.21829910529e-12	rs17057975	6	98179726	G	T	0.329889	0.014284	0.00487356681801943	0.00337900353559936	119671	rs12896446	14	33305499	T	G	0.484095	0.0147890253773607	0.00270001378564284	4.31647995376324e-08	266413	rs12896446	14	33305499	T	G	0.5241	0.0110774858218433	0.00194301053351818	1.18969051719438e-08	848919	rs12896446	14	33305499	T	G	0.524157	0.00146125	0.0011221
YES	165	rs1043254	14	69708241	EXD2:RP11-363J20.2	A	G	0.244533	0.00660641290309	0.00110901692166	2.56911517068e-09	rs6928545	6	98337903	G	A	0.316309	-0.006277	0.00490332674787486	0.200502716067977	119671	rs1043254	14	69708241	G	A	0.244533	0.0140106207627901	0.00323183161279166	1.45630862023483e-05	266413	rs1043254	14	69708241	A	G	0.2344	-0.00772672988763969	0.00188949325295684	4.32652149033636e-05	848919	rs1043254	14	69708241	G	A	0.769982	0.00321335	0.00134049
No_Educational_Attainment	166	rs214261	14	73662469	PSEN1	C	T	0.342942	0.00545357896817	0.000942629504757	7.22988004051e-09	rs1487441	6	98553894	A	G	0.485432	0.017059	0.00458171774319992	0.00019671804511961	119671	rs214261	14	73662469	T	C	0.342942	0.0146654840344808	0.00281926854210108	1.97287348069396e-07	266413	rs214261	14	73662469	T	C	0.5195	0.0090271638786095	0.00160208531484657	1.75430831646308e-08	848919	rs214261	14	73662469	T	C	0.356691	0.00347904	0.00117408
YES	167	rs1810704	14	97248283	RP11-433J8.2	C	A	0.324056	0.0666338393797	0.00182696135664	1e-200	rs1575676	6	108861264	T	C	0.367159	-0.019863	0.00473848700081123	2.7667096504126e-05	119671	rs1810704	14	97248283	A	C	0.324056	0.00314145065349764	0.00291151021781376	0.280598272863643	266413	rs1810704	14	97248283	A	C	0.5252	-0.000357680804992934	0.00160290357556303	0.823422225766801	848919	rs1810704	14	97248283	A	C	0.670392	0.00105859	0.00119653
No_Educational_Attainment,No_Intelligence	168	rs12914084	15	47502351	SEMA6D	C	T	0.38171	0.00563429888956	0.000929823040287	1.36512305563e-09	rs9385388	6	126215296	T	C	0.411518	-0.0067001	0.00464789575670894	0.149443846219418	119671	rs12914084	15	47502351	T	C	0.38171	0.00530783414966609	0.0027898132422423	0.0570957794905538	266413	rs12914084	15	47502351	T	C	0.5132	0.0138359236811892	0.00160208558707197	5.81162318518553e-18	848919	rs12914084	15	47502351	T	C	0.605059	0.00309467	0.00114603
No_Educational_Attainment,No_Intelligence	168	rs281303	15	47689133	SEMA6D	G	A	0.327038	0.00571030346598	0.000966108398728	3.40814227656e-09	rs12055782	6	128312033	G	A	0.281826	0.019994	0.0050749255298548	8.15543822994048e-05	119671	rs281303	15	47689133	A	G	0.327038	0.00735937471271387	0.0029131048417358	0.0115271231484105	266413	rs281303	15	47689133	A	G	0.5232	0.00989638651291377	0.00160325398746739	6.71386565825549e-10	848919	rs281303	15	47689133	A	G	0.326507	0.00418106	0.00120039
YES	169	rs1378893	15	51964788	SCG3	G	A	0.217694	0.00575598482935	0.00102428293167	1.91481777939e-08	rs12663818	6	155897444	C	T	0.145268	-0.016003	0.00647868628896762	0.013506199931151	119671	rs1378893	15	51964788	A	G	0.217694	0.0162917083717619	0.00315607671693609	2.44308596654269e-07	266413	rs1378893	15	51964788	A	G	0.5286	0.00776477514252497	0.00160415364524893	1.29565919250255e-06	848919	rs1378893	15	51964788	A	G	0.241385	0.00105408	0.00131173
YES	170	rs439471	15	58634184	ALDH1A2	A	G	0.0884692	0.0152982157711	0.00223967170049	8.45827816687e-12	rs287879	6	157143339	G	A	0.300582	0.020759	0.0049687985935568	2.94228633978573e-05	119671	rs439471	15	58634184	G	A	0.0884692	0.00773840968844637	0.00532145653688825	0.14589359465476	266413	rs439471	15	58634184	A	G	0.0736	-0.00902556582411856	0.00306666357572607	0.00324920076216287	848919	rs439471	15	58634184	G	A	0.930465	-0.00024819	0.00220458
YES	171	rs4778665	15	82436504	EFTUD1	A	G	0.23161	-0.00827294240122	0.00112823723487	2.25685040717e-13	rs13244625	7	2206690	G	A	0.184669	-0.016704	0.00588600971981291	0.00453980473363901	119671	rs4778665	15	82436504	G	A	0.23161	-0.0169250781490259	0.00326785656493675	2.2276804229431e-07	266413	rs4778665	15	82436504	A	G	0.2327	0.00627071623199454	0.00189866244670346	0.000957580962111911	848919	rs4778665	15	82436504	G	A	0.76748	-0.00711871	0.00132727
YES	171	rs11635618	15	83508931	HOMER2	G	T	0.459245	-0.00529281810517	0.000929784622198	1.25177498194e-08	rs4722850	7	3516257	A	G	0.601583	0.0075826	0.00466393585449543	0.103997528189762	119671	rs11635618	15	83508931	T	G	0.459245	-0.0103650752592737	0.00275863467366617	0.000171742315221088	266413	rs11635618	15	83508931	T	G	0.5022	-0.00759758673504461	0.00160315890862633	2.14632319265138e-06	848919	rs11635618	15	83508931	T	G	0.46959	-0.00325988	0.00112393
YES	172	rs17560772	16	7235901	RBFOX1	G	A	0.345924	0.00607490199419	0.000960508143623	2.53765854513e-10	rs13234629	7	9864109	G	A	0.377131	0.00015688	0.00469803367243148	0.973361374962416	119671	rs17560772	16	7235901	A	G	0.345924	0.0131041683708996	0.00282709452112903	3.56580436309391e-06	266413	rs17560772	16	7235901	A	G	0.514	0.00721696978693191	0.00160149436592072	6.59375956566458e-06	848919	rs17560772	16	7235901	A	G	0.642992	0.00367118	0.00117076
YES	173	rs9929993	16	7664875	RBFOX1:RP11-26O3.1	T	C	0.350895	0.00597864388511	0.000973039168534	8.03172702381e-10	rs12699254	7	11759464	T	C	0.25638	0.018934	0.00523159390634795	0.000295503217720001	119671	rs9929993	16	7664875	C	T	0.350895	0.0104698905099814	0.0028484245498021	0.000237218881593541	266413	rs9929993	16	7664875	T	C	0.3595	-0.0088990810206268	0.00166807700258173	9.55792200401198e-08	848919	rs9929993	16	7664875	C	T	0.641692	0.00426212	0.00117667
YES	174	rs12935101	16	10121193	GRIN2A	A	C	0.260437	0.00615601640315	0.00106851549541	8.34786760973e-09	rs7806224	7	32273107	C	T	0.369904	-0.0097961	0.00473737730851154	0.0386513519828385	119671	rs12935101	16	10121193	C	A	0.260437	0.0161565263703422	0.00308080354379103	1.56913129658918e-07	266413	rs12935101	16	10121193	A	C	0.743	-0.00364240801264903	0.00183174128518719	0.0467569940180962	848919	rs12935101	16	10121193	C	A	0.257639	0.00306184	0.00127898
No_Educational_Attainment	174	rs1868291	16	10269198	GRIN2A	T	C	0.090457	-0.00892854285432	0.00162522090605	3.93507302286e-08	rs4255041	7	32496383	G	A	0.328347	-0.017227	0.00486811923763911	0.000402072546348306	119671	rs1868291	16	10269198	C	T	0.090457	-0.0151133047854273	0.00485525334590439	0.00185338089529871	266413	rs1868291	16	10269198	T	C	0.9092	0.0173827800402402	0.00278581633424012	4.38288309431232e-10	848919	rs1868291	16	10269198	C	T	0.0884514	-0.00336004	0.00197689
YES	175	rs724877	16	13921340	U95743.1	G	A	0.185885	-0.0062832247031	0.00112743876901	2.503788031e-08	rs4291171	7	39269010	G	T	0.365563	-0.016409	0.00475775529437864	0.000563058796379538	119671	rs724877	16	13921340	A	G	0.185885	-0.0187506550646661	0.00370883041217359	4.28862746381862e-07	266413	rs724877	16	13921340	A	G	0.5581	-0.00562568363686694	0.00162585968715807	0.000539917426618512	848919	rs724877	16	13921340	A	G	0.832633	-0.00347517	0.00150868
No_Executive_Function,No_Educational_Attainment	176	rs12325113	16	28848668	ATXN2L	C	T	0.328032	0.0071792696628	0.000935376616012	1.65068406846e-14	rs17672458	7	54741870	C	T	0.318743	0.0096474	0.00487397034249204	0.0477755444796947	119671	rs12325113	16	28848668	T	C	0.328032	0.0155033259412366	0.00274842017559296	1.69248495372052e-08	266413	rs12325113	16	28848668	T	C	0.515	0.0153921461192732	0.00160224836074393	7.4990052740156e-22	848919	rs12325113	16	28848668	T	C	0.598321	0.00136609	0.00114438
No_Educational_Attainment	177	rs7501078	16	51187993	SALL1	C	A	0.441352	-0.00547545279443	0.000943408145449	6.4787361863e-09	rs12699131	7	71751316	G	A	0.523889	-0.010245	0.00455437896018019	0.0244883107549133	119671	rs7501078	16	51187993	A	C	0.441352	-0.0116867569358984	0.00281921730912537	3.39234935004165e-05	266413	rs7501078	16	51187993	A	C	0.528	-0.0112322199040745	0.00161327253225489	3.3456641733295e-12	848919	rs7501078	16	51187993	A	C	0.388281	-0.00172406	0.0011509
No_Educational_Attainment	178	rs3809634	16	53538157	AKTIP	G	A	0.308151	-0.00602336310103	0.00098639796732	1.01888842512e-09	rs1548868	7	78118982	A	G	0.307815	-0.01883	0.00495164880347062	0.000143016697754481	119671	rs3809634	16	53538157	A	G	0.308151	-0.0115943947359295	0.00298414259017576	0.000102188725324013	266413	rs3809634	16	53538157	A	G	0.5295	-0.0112243861922517	0.00166109206233227	1.40651853551153e-11	848919	rs3809634	16	53538157	A	G	0.685651	-0.00266901	0.00121795
No_Reaction_Time	179	rs11640373	16	56170609	RP11-461O7.1:RP11-355E10.1	T	C	0.340954	-0.00554803761634	0.00097885242282	1.44558314676e-08	rs802459	7	86308038	G	A	0.631654	0.018638	0.0047188151827712	7.82496988575459e-05	119671	rs11640373	16	56170609	C	T	0.340954	-0.0071947927091343	0.00285739790468087	0.0118039178604161	266413	rs11640373	16	56170609	T	C	0.3536	0.00599591215992862	0.00167642096449887	0.00034807239353814	848919	rs11640373	16	56170609	C	T	0.634647	-0.00236606	0.00117032
YES	180	rs12149852	16	81365197	GAN	G	A	0.038767	-1.52349560471	0.0822291768711	1.24064971896e-76	rs10258340	7	104478986	A	G	0.217463	0.018573	0.00552889056154777	0.000781400216531102	119671	rs12149852	16	81365197	A	G	0.038767	-0.00083690487960255	0.00660532030742953	0.899176552091515	266413	rs12149852	16	81365197	A	G	0.5762	0.000727555772044291	0.00163491251218017	0.656311044470591	848919	rs12149852	16	81365197	A	G	0.0445316	-0.00169282	0.00272165
No_Educational_Attainment	181	rs1050847	16	87443734	ZCCHC14	T	C	0.449304	-0.00694008792346	0.000954445252259	3.55960933903e-13	rs17707878	7	104913228	A	G	0.531541	0.015845	0.00456325649857774	0.000516009939355571	119671	rs1050847	16	87443734	C	T	0.449304	-0.0120800341448895	0.00278831496979917	1.47507473244722e-05	266413	rs1050847	16	87443734	T	C	0.5696	0.0103936874631843	0.0016203447290906	1.4129368991151e-10	848919	rs1050847	16	87443734	C	T	0.419597	-0.0041485	0.00113858
No_Executive_Function,No_Educational_Attainment	182	rs7222389	17	43501442	ARHGAP27	C	T	0.195825	0.00924682333517	0.00109441821098	2.93615701842e-17	rs4551267	7	127175236	T	C	0.466053	-0.015256	0.00456819967336729	0.000839068708811547	119671	rs7222389	17	43501442	T	C	0.195825	0.020934316545072	0.00346930650509634	1.59801378261806e-09	266413	rs7222389	17	43501442	T	C	0.5378	0.0164823246566677	0.00161326702315372	1.66863628155929e-24	848919	rs7222389	17	43501442	T	C	0.815101	0.00260288	0.00144652
No_Reaction_Time	182	rs7211983	17	44172679	KANSL1	A	G	0.192843	-0.00714046267017	0.00127125291602	1.94447337168e-08	rs2402935	7	128401466	G	A	0.418433	0.0051257	0.00461389881989105	0.266606420579401	119671	rs7211983	17	44172679	G	A	0.192843	-0.0122156630271105	0.0035258170406163	0.000530954985767556	266413	rs7211983	17	44172679	A	G	0.1869	0.00737850807700753	0.00248922099913602	0.00303487150491176	848919	rs7211983	17	44172679	G	A	0.813311	-0.000443797	0.00144057
No_Executive_Function,No_Educational_Attainment	182	rs199439	17	44793503	NSF	G	A	0.224652	0.00855671417655	0.00104921504237	3.48174827173e-16	rs7806694	7	132883293	T	C	0.507897	0.020402	0.00454701463855495	7.22787001927257e-06	119671	rs199439	17	44793503	A	G	0.224652	0.0185946067523671	0.0032813151546158	1.45476052733558e-08	266413	rs199439	17	44793503	A	G	0.5274	0.0164471834870637	0.00160327562579964	1.08390756704517e-24	848919	rs199439	17	44793503	A	G	0.785605	0.00253481	0.00136541
YES	183	rs9913278	17	55494322	MSI2	T	C	0.0874751	0.132321629009	0.00395056926185	1e-200	rs6974618	7	133084031	A	C	0.328992	0.020351	0.00484400865040031	2.65408042241448e-05	119671	rs9913278	17	55494322	C	T	0.0874751	0.00510013029026427	0.00483374913745709	0.291375658776839	266413	rs9913278	17	55494322	T	C	0.0904	-0.00282421501802266	0.00279214509425112	0.311783990624934	848919	rs9913278	17	55494322	C	T	0.913286	0.00193185	0.00199126
No_Processing_Speed	184	rs4932693	17	57110327	TRIM37	C	T	0.364811	0.00543871584713	0.000946737841263	9.20892884681e-09	rs4731992	7	133702097	G	A	0.781894	0.032789	0.00552646941471207	2.97407065621783e-09	119671	rs4932693	17	57110327	T	C	0.364811	0.0075196419656969	0.00281179104308968	0.00748799341908012	266413	rs4932693	17	57110327	T	C	0.5149	0.00732949648582433	0.00160157775582455	4.72994806738259e-06	848919	rs4932693	17	57110327	T	C	0.626364	0.00285793	0.00116102
No_Educational_Attainment	185	rs1788785	18	21142340	NPC1	C	T	0.347913	-0.00639401120525	0.000957152991959	2.38552100469e-11	rs3812281	7	135082751	C	T	0.399931	-0.015041	0.00465293981261664	0.00122661969225309	119671	rs1788785	18	21142340	T	C	0.347913	-0.0116437229481864	0.00289176598817333	5.66109761497248e-05	266413	rs1788785	18	21142340	T	C	0.5254	-0.0119596692214869	0.00160293609364467	8.58019859016998e-14	848919	rs1788785	18	21142340	T	C	0.345437	-0.00369178	0.00117951
No_Educational_Attainment	186	rs1820530	18	35208827	MIR4318	C	T	0.184891	-0.0061653995422	0.00109093148979	1.59053494424e-08	rs10105802	8	14009278	A	C	0.480264	-0.0106	0.00457929659636423	0.0206236695234622	119671	rs1820530	18	35208827	T	C	0.184891	-0.0125114929401054	0.00368442368158988	0.000684332928519902	266413	rs1820530	18	35208827	T	C	0.5444	-0.0127535386765428	0.00160721580884942	2.10198757121025e-15	848919	rs1820530	18	35208827	T	C	0.16742	-0.00152208	0.00149878
YES	187	rs8091177	18	37406823	RP11-636O21.1	A	C	0.172962	0.00648942230125	0.00115180176654	1.75925288553e-08	rs17492491	8	20444498	G	A	0.0606239	-0.0082545	0.00954587580532164	0.387192056736449	119671	rs8091177	18	37406823	C	A	0.172962	0.011483738096916	0.00338003929779869	0.000680005744211173	266413	rs8091177	18	37406823	A	C	0.2051	-0.0105575228322863	0.00198573740801761	1.05679879648797e-07	848919	rs8091177	18	37406823	C	A	0.798607	0.00254279	0.00139698
YES	188	rs1941473	18	37702402	RPL17P45	C	A	0.255467	0.00944310264836	0.000804288366369	7.86064700658e-32	rs1801196	8	31024638	T	C	0.290168	-0.0068414	0.00502640171202273	0.173479865591259	119671	rs1941473	18	37702402	A	C	0.255467	-0.00405843258454814	0.00313769282462596	0.195857251144403	266413	rs1941473	18	37702402	A	C	0.5325	0.00137462416579924	0.00160568301990034	0.39194283637184	848919	rs1941473	18	37702402	A	C	0.744091	0.00190131	0.00128618
No_Educational_Attainment	189	rs17504520	18	50905357	DCC	T	G	0.486083	0.0063465153358	0.00093651358982	1.22912140059e-11	rs13282115	8	69884030	C	A	0.751206	0.004895	0.00530624593378191	0.356272127657837	119671	rs17504520	18	50905357	G	T	0.486083	0.00590943398143154	0.00272790030714065	0.0302887303476295	266413	rs17504520	18	50905357	T	G	0.5388	-0.0123675465892063	0.00160570836069936	1.33704448688777e-14	848919	rs17504520	18	50905357	G	T	0.473806	0.00184492	0.00112061
YES	190	rs2271254	18	61154388	SERPINB5	T	C	0.455268	0.0045886700675	0.00082560456385	2.72959309498e-08	rs13259607	8	71352047	T	C	0.0945891	0.020966	0.00783251089459421	0.00743258606021147	119671	rs2271254	18	61154388	C	T	0.455268	0.00182225297470389	0.00273419467948341	0.505112077430545	266413	rs2271254	18	61154388	T	C	0.4835	-0.0010113514628349	0.00165834570043251	0.541957446328186	848919	rs2271254	18	61154388	C	T	0.509505	3.71106e-05	0.0011266
YES	191	rs17723514	18	63554245	CDH7	G	A	0.329026	-0.00545208714401	0.000964482962776	1.57799849688e-08	rs10956960	8	87764872	T	C	0.487371	-0.01041	0.00458222214879069	0.0230936362520402	119671	rs17723514	18	63554245	A	G	0.329026	-0.0136162356649111	0.00289686374400312	2.59732581232181e-06	266413	rs17723514	18	63554245	A	G	0.5267	-0.00587810142389592	0.00160315383351972	0.000245810261830419	848919	rs17723514	18	63554245	A	G	0.647888	-0.00144572	0.00117552
No_Educational_Attainment	192	rs11664298	18	77578986	RP11-154H12.3	A	G	0.162028	0.00655186534293	0.00113917678794	8.85056053197e-09	rs4463453	8	118871476	T	C	0.380408	0.0065242	0.00471134998002781	0.166114153708545	119671	rs11664298	18	77578986	G	A	0.162028	0.00965229654969414	0.0033561562257496	0.00402753040556322	266413	rs11664298	18	77578986	A	G	0.2056	-0.0112563570323936	0.00198143736782759	1.33984051091896e-08	848919	rs11664298	18	77578986	G	A	0.790711	0.00397692	0.00138712
YES	193	rs4804378	19	9046876	MUC16	T	G	0.166998	-0.047258093377	0.00156403738767	1.48449443704e-200	rs2447535	8	118946183	G	A	0.703881	0.024	0.00500683077510085	1.63925952496389e-06	119671	rs4804378	19	9046876	G	T	0.166998	-0.00288251110016618	0.00357659627178542	0.420279203017978	266413	rs4804378	19	9046876	T	G	0.1813	0.00132722814634369	0.00213368763648532	0.533918928752715	848919	rs4804378	19	9046876	G	T	0.82014	0.00237545	0.00145863
YES	194	rs4926172	19	13108622	NFIX	C	T	0.49006	0.00530403425341	0.000940549822898	1.70751654127e-08	rs4909674	8	138595880	C	A	0.626469	-0.0058924	0.00470509535070226	0.210436827044096	119671	rs4926172	19	13108622	T	C	0.49006	0.0140396508408879	0.00272358922328844	2.53855455271825e-07	266413	rs4926172	19	13108622	T	C	0.5096	0.00414073457134552	0.00160504128759274	0.00988488015593489	848919	rs4926172	19	13108622	T	C	0.466375	0.00115739	0.00113057
YES	195	rs9636202	19	18449238	PGPEP1	A	G	0.243539	-0.00609675202944	0.00106042199977	8.95797957958e-09	rs7357604	8	142629949	G	A	0.398953	-0.004765	0.00465727770069727	0.306267465241849	119671	rs9636202	19	18449238	G	A	0.243539	-0.012999678024095	0.00311663555310321	3.03184247350954e-05	266413	rs9636202	19	18449238	A	G	0.2599	0.00738756313300482	0.00182689900022031	5.25980576061049e-05	848919	rs9636202	19	18449238	G	A	0.733495	-0.00280735	0.00127202
No_Processing_Speed	196	rs2242523	19	36231646	IGFLR1:AD000671.6	T	C	0.455268	-0.00614263971451	0.000943154185563	7.37287777889e-11	rs13262595	8	143316970	G	A	0.560419	0.026585	0.00459634550533225	7.29724174695495e-09	119671	rs2242523	19	36231646	C	T	0.455268	-0.0125600173604728	0.00277877605373255	6.18449298497078e-06	266413	rs2242523	19	36231646	T	C	0.4585	0.00802367596850725	0.00160802938870256	6.04552802863438e-07	848919	rs2242523	19	36231646	C	T	0.542687	-0.00337484	0.00112991
YES	197	rs708973	20	3090848	UBOX5-AS1:UBOX5	G	T	0.311133	-0.00563553629014	0.000968122211083	5.84615446081e-09	rs12682623	8	143535189	C	T	0.0931995	0.030231	0.00788527171938875	0.000126168728068042	119671	rs708973	20	3090848	T	G	0.311133	-0.012467560881144	0.00288948078548662	1.59740157712683e-05	266413	rs708973	20	3090848	T	G	0.5265	-0.00845548039944632	0.00165170019640583	3.06739154036392e-07	848919	rs708973	20	3090848	T	G	0.644968	-0.00348132	0.00117837
No_Educational_Attainment	198	rs6110408	20	14709546	MACROD2	C	T	0.293241	-0.00558955465358	0.000972939913054	9.19126935675e-09	rs2721173	8	145744429	T	C	0.471191	-0.016228	0.00456809879224913	0.000381735293870158	119671	rs6110408	20	14709546	T	C	0.293241	-0.00929206920258412	0.00300168055728339	0.00196400375181122	266413	rs6110408	20	14709546	T	C	0.5259	-0.0130204414023414	0.00160301854338393	4.56857673118004e-16	848919	rs6110408	20	14709546	T	C	0.314909	-0.00136193	0.00122565
YES	199	rs6065926	20	44735854	RPL13P2	G	A	0.255467	-0.00611366034001	0.00103077747484	3.00883311521e-09	rs7029562	9	14136167	G	A	0.177961	-0.01407	0.00596863135558103	0.0184069235433666	119671	rs6065926	20	44735854	A	G	0.255467	-0.0156382725453051	0.00321423406079384	1.1427261638819e-06	266413	rs6065926	20	44735854	A	G	0.5375	-0.00785371849107326	0.00160538793653342	9.97656767684244e-07	848919	rs6065926	20	44735854	A	G	0.242835	-0.00365398	0.00130829
No_Executive_Function	200	rs13039736	20	47492666	ARFGEF2	C	A	0.284294	-0.00527304032585	0.000965683558798	4.75002551398e-08	rs17836155	9	23388570	G	A	0.303859	-0.0014205	0.00497021092921095	0.775037561198709	119671	rs13039736	20	47492666	A	C	0.284294	-0.0221964535611085	0.00295079590337876	5.38653703503316e-14	266413	rs13039736	20	47492666	A	C	0.5207	-0.00610832508518322	0.00160426104106909	0.000140342956356102	848919	rs13039736	20	47492666	A	C	0.669204	-0.00223559	0.0011928
No_Educational_Attainment	201	rs1964927	21	42653237	BACE2	G	A	0.366799	0.00522926229258	0.000941825898531	2.81999688571e-08	rs11138947	9	72110562	T	C	0.723338	0.010635	0.00510902334779085	0.0373827691650977	119671	rs1964927	21	42653237	A	G	0.366799	0.0089417198049035	0.00283644723813113	0.00161914033507878	266413	rs1964927	21	42653237	A	G	0.5243	0.0113856482169301	0.0016034219153743	1.23997656525116e-12	848919	rs1964927	21	42653237	A	G	0.356586	0.00273383	0.00117148
YES	202	rs2009111	22	26392981	MYO18B	C	T	0.235586	-0.0770348720616	0.00197590542858	1e-200	rs11137818	9	81356759	A	G	0.565351	-0.0014303	0.00459089792495194	0.755386398640174	119671	rs2009111	22	26392981	T	C	0.235586	-0.00900509575289473	0.00307990502297093	0.00345761794986964	266413	rs2009111	22	26392981	T	C	0.5346	-0.00528393386447671	0.00161666338926035	0.00108150004324797	848919	rs2009111	22	26392981	T	C	0.72511	-0.000278116	0.00125659
No_Educational_Attainment	203	rs7284214	22	34326399	LARGE	C	T	0.0874751	0.00729410475149	0.00131583243437	2.967581775e-08	rs951577	9	85040109	G	A	0.371159	-0.022365	0.00473102179806783	2.27361928976007e-06	119671	rs7284214	22	34326399	T	C	0.0874751	0.0179727949663416	0.00532739963145076	0.000741779513990707	266413	rs7284214	22	34326399	T	C	0.5667	0.0098713510391669	0.00165890378076798	2.67281161829385e-09	848919	rs7284214	22	34326399	T	C	0.930985	0.00228167	0.00221505
YES	204	rs4820249	22	37197332	PVALB	A	G	0.131213	0.010346464825	0.00107577903577	6.73531508657e-22	rs10797115	9	92191256	T	C	0.54153	-0.011558	0.00458656003687132	0.0117356214929469	119671	rs4820249	22	37197332	G	A	0.131213	-0.000121874431294879	0.00385748585257467	0.974795616761405	266413	rs4820249	22	37197332	A	G	0.1515	-0.00417441762230075	0.00223532307092163	0.0618348060576668	848919	rs4820249	22	37197332	G	A	0.851862	0.000897122	0.00158079
YES	205	rs4821897	22	39835587	TAB1	G	A	0.291252	-0.0059327893674	0.00102584145699	7.32320790917e-09	rs10465137	9	122659596	T	C	0.594312	-0.016262	0.00464275081968309	0.000460504338115466	119671	rs4821897	22	39835587	A	G	0.291252	-0.0150265705907182	0.00318585973002949	2.39765055429418e-06	266413	rs4821897	22	39835587	A	G	0.5388	-0.00700334237935601	0.00160570836069936	1.29157114811007e-05	848919	rs4821897	22	39835587	A	G	0.254525	-0.000849264	0.0012911
YES	205	rs5750853	22	39976186	CACNA1I	T	C	0.432406	0.00584333960257	0.00097508203566	2.06430314349e-09	rs7020815	9	126338776	T	C	0.174219	-0.021038	0.00606103845981008	0.000518492629764685	119671	rs5750853	22	39976186	C	T	0.432406	0.0113143250475697	0.00281199593939788	5.73171199586845e-05	266413	rs5750853	22	39976186	T	C	0.3869	-0.00781660386894159	0.00169131861458203	3.8078544803412e-06	848919	rs5750853	22	39976186	C	T	0.617648	0.00139603	0.00116312
YES	206	rs17548707	22	45571446	NUP50	T	C	0.290258	-0.00849839499415	0.000993628570319	1.20045197604e-17	rs9411424	9	134864382	C	T	0.682248	0.010817	0.0048878919367973	0.0268907538833342	119671	rs17548707	22	45571446	C	T	0.290258	0.0015478801303177	0.00303660362140792	0.610233210230024	266413	rs17548707	22	45571446	T	C	0.2837	0.00358155745126291	0.00177561156814616	0.0436867617485611	848919	rs17548707	22	45571446	C	T	0.712413	-0.000362913	0.00125047
[truncated: 22 more columns]
