# Supplementary material for: Multivariate genome-wide analysis reveals shared genetic architecture and brain structural correlates of human cognitive abilities
Source: Sci Rep. 2025 Nov 24;15:41596. doi: 10.1038/s41598-025-25509-z (PMC12644536; doi:10.1038/s41598-025-25509-z)
Supplement: Supplementary file 28 — Supplementary Information 28. [file 41598_2025_25509_MOESM28_ESM.txt]

Lead SNP	nearestGene	GenomicLocus	chr	bp	One of the independent significant SNPs that are in LD with the SNP.	DateAddedToCatalog	PMID	FirstAuth	Date	Journal	Link	Study	Trait	InitialN	ReplicationN	Region	ReportedGene	MappedGene	UpGene	DownGene	SNP_Gene_ID	UpGeneDist	DownGeneDist	Strongest	SNPs	marged	SNP_ID_cur	Context	intergenic	RiskAF	P	Pmlog	Ptext	OrBeta	95CI	Platform	CNV
rs1876765	TTC29	62	4	147797214	rs10001365	2019-03-28	30643251	Liu M	2019-01-14	Nat Genet	www.ncbi.nlm.nih.gov/pubmed/30643251	Association studies of up to 1.2 million individuals yield new insights into the genetic etiology of tobacco and alcohol use.	Age of smoking initiation (MTAG)	up to 931,815 European ancestry individuals		4q31.22	NR	TTC29			ENSG00000137473			rs10001365-A	rs10001365	0	10001365	intron_variant	0	0.39	9E-17	16.0457574905607		0.0124203	[0.0095-0.0153] unit increase	NR [9732723] (imputed)	N
rs1876765	TTC29	62	4	147797214	rs10001365	2022-04-05	34855049	Pasman JA	2021-12-02	Behav Genet	www.ncbi.nlm.nih.gov/pubmed/34855049	Genetic Risk for Smoking: Disentangling Interplay Between Genes and Socioeconomic Status.	Lifetime smoking (without educational attainment)	272,943 European or unknown ancestry cases, 226,795 European or unknown ancestry controls		4q31.22		TTC29			ENSG00000137473			rs10001365-?	rs10001365	0	10001365	intron_variant	0	NR	1E-8	8				NR [1300000]	N
rs1876765	TTC29	62	4	147797214	rs10001365	2021-11-02	34446935	Karlsson Linner R	2021-08-26	Nat Neurosci	www.ncbi.nlm.nih.gov/pubmed/34446935	Multivariate analysis of 1.5 million people identifies genetic associations with traits related to self-regulation and addiction.	Externalizing behaviour (multivariate analysis)	up to 53,293 European ancestry Attention-deficit/hyperactivity disorder individuals, up to 164,684 European ancestry problematic alcohol use individuals, up to 186,875 European ancestry lifetime cannabis use individuals, up to 357,187 European ancestry individuals measuring reverse-coded age at first sexual intercourse, up to 336,121 European ancestry individuals measuring number of sexual partne…		4q31.22		TTC29			ENSG00000137473			rs10001365-G	rs10001365	0	10001365	intron_variant	0	0.614	3E-19	18.5228787452803		0.011	[0.009-0.013] unit increase	NR [NR] (imputed)	N
rs1876765	TTC29	62	4	147797214	rs10001365	2019-03-28	30643251	Liu M	2019-01-14	Nat Genet	www.ncbi.nlm.nih.gov/pubmed/30643251	Association studies of up to 1.2 million individuals yield new insights into the genetic etiology of tobacco and alcohol use.	Smoking initiation (ever regular vs never regular) (MTAG)	up to 1,359,002 European ancestry individuals		4q31.22	NR	TTC29			ENSG00000137473			rs10001365-A	rs10001365	0	10001365	intron_variant	0	0.394	3E-30	29.5228787452803		0.0125846	[0.01-0.015] unit decrease	NR [9732723] (imputed)	N
rs1876765	TTC29	62	4	147803578	rs6852084	2018-11-12	30038396	Lee JJ	2018-07-23	Nat Genet	www.ncbi.nlm.nih.gov/pubmed/30038396	Gene discovery and polygenic prediction from a genome-wide association study of educational attainment in 1.1 million individuals.	Highest math class taken	430,445 European ancestry individuals		4q31.22	Intergenic	TTC29			ENSG00000137473			rs6852084-A	rs6852084	0	6852084	intron_variant	0	0.615	3E-10	9.52287874528034		0.0147	[0.01-0.019] unit decrease	Affymetrix, Illumina [10000000] (imputed)	N
rs1876765	TTC29	62	4	147803578	rs6852084	2022-07-01	35361970	Okbay A	2022-03-31	Nat Genet	www.ncbi.nlm.nih.gov/pubmed/35361970	Polygenic prediction of educational attainment within and between families from genome-wide association analyses in 3 million individuals.	Educational attainment	3,037,499 European ancestry individuals		4q31.22		TTC29			ENSG00000137473			rs6852084-A	rs6852084	0	6852084	intron_variant	0	0.6172	2E-22	21.698970004336		0.0104754	[0.0084-0.0126] unit decrease	Illumina [10675380] (imputed)	N
rs1876765	TTC29	62	4	147811445	rs34216058	2018-11-12	30038396	Lee JJ	2018-07-23	Nat Genet	www.ncbi.nlm.nih.gov/pubmed/30038396	Gene discovery and polygenic prediction from a genome-wide association study of educational attainment in 1.1 million individuals.	Cognitive performance (MTAG)	402,382 European ancestry individuals		4q31.22	Intergenic	TTC29			ENSG00000137473			rs34216058-T	rs34216058	0	34216058	intron_variant	0	0.3784	1E-13	13	(MTAG)	0.0176	[0.013-0.022] unit increase	Affymetrix, Illumina [7100000] (imputed)	N
rs1876765	TTC29	62	4	147797913	rs13110073	2019-03-28	30643251	Liu M	2019-01-14	Nat Genet	www.ncbi.nlm.nih.gov/pubmed/30643251	Association studies of up to 1.2 million individuals yield new insights into the genetic etiology of tobacco and alcohol use.	Smoking initiation (ever regular vs never regular)	up to 1,232,091 European ancestry individuals		4q31.22	NR	TTC29			ENSG00000137473			rs13110073-C	rs13110073	0	13110073	intron_variant	0	0.395	3E-21	20.5228787452803		0.024642577	[0.02-0.03] unit decrease	NR [~ 10000000] (imputed)	N
rs1876765	TTC29	62	4	147868622	rs881591	2018-11-12	30038396	Lee JJ	2018-07-23	Nat Genet	www.ncbi.nlm.nih.gov/pubmed/30038396	Gene discovery and polygenic prediction from a genome-wide association study of educational attainment in 1.1 million individuals.	Self-reported math ability	564,698 European ancestry individuals		4q31.22	Intergenic	TTC29 - NA	ENSG00000137473			1588		rs881591-C	rs881591	0	881591	intergenic_variant	1	0.6127	2E-8	7.69897000433602		0.0112	[0.0073-0.0151] unit decrease	Affymetrix, Illumina [10000000] (imputed)	N
rs1876765	TTC29	62	4	147869329	rs882189	2018-11-12	30038396	Lee JJ	2018-07-23	Nat Genet	www.ncbi.nlm.nih.gov/pubmed/30038396	Gene discovery and polygenic prediction from a genome-wide association study of educational attainment in 1.1 million individuals.	Highest math class taken (MTAG)	811,539 European ancestry individuals		4q31.22	Intergenic	TTC29 - NA	ENSG00000137473			2295		rs882189-T	rs882189	0	882189	intergenic_variant	1	0.3899	4E-18	17.397940008672	(MTAG)	0.0147	[0.011-0.018] unit increase	Affymetrix, Illumina [7100000] (imputed)	N
rs1876765	TTC29	62	4	147869329	rs882189	2018-11-12	30038396	Lee JJ	2018-07-23	Nat Genet	www.ncbi.nlm.nih.gov/pubmed/30038396	Gene discovery and polygenic prediction from a genome-wide association study of educational attainment in 1.1 million individuals.	Self-reported math ability (MTAG)	670,471 European ancestry individuals		4q31.22	Intergenic	TTC29 - NA	ENSG00000137473			2295		rs882189-T	rs882189	0	882189	intergenic_variant	1	0.3898	5E-13	12.301029995664	(MTAG)	0.0132	[0.0097-0.0167] unit increase	Affymetrix, Illumina [7100000] (imputed)	N
rs1876765	TTC29	62	4	147872712	rs2028126	2018-09-17	29844566	Davies G	2018-05-29	Nat Commun	www.ncbi.nlm.nih.gov/pubmed/29844566	Study of 300,486 individuals identifies 148 independent genetic loci influencing general cognitive function.	General cognitive ability	up to 300,486 European ancestry individuals		4q31.22	NR	TTC29 - NA	ENSG00000137473			5678		rs2028126-?	rs2028126	0	2028126	intergenic_variant	1	NR	3E-6	5.52287874528034		4.668	z-score increase	Affymetrix, Illumina [at least 2500000] (imputed)	N
rs1876765	TTC29	62	4	147872742	rs969512	2018-10-19	30038396	Lee JJ	2018-07-23	Nat Genet	www.ncbi.nlm.nih.gov/pubmed/30038396	Gene discovery and polygenic prediction from a genome-wide association study of educational attainment in 1.1 million individuals.	Educational attainment (years of education)	up to 1,131,881 European ancestry individuals		4q31.22		TTC29 - NA	ENSG00000137473			5708		rs969512-A	rs969512	0	969512	intergenic_variant	1	0.6596	1E-12	12		0.0106	[0.0077-0.0135] unit decrease	Affymetrix, Illumina [10000000] (imputed)	N
rs1876765	TTC29	62	4	147874875	rs1469921	2018-11-12	30038396	Lee JJ	2018-07-23	Nat Genet	www.ncbi.nlm.nih.gov/pubmed/30038396	Gene discovery and polygenic prediction from a genome-wide association study of educational attainment in 1.1 million individuals.	Educational attainment (MTAG)	1,311,438 European ancestry individuals		4q31.22	Intergenic	TTC29 - NA	ENSG00000137473			7841		rs1469921-T	rs1469921	0	1469921	intergenic_variant	1	0.6111	8E-17	16.0969100130081	(MTAG)	0.0112	[0.0087-0.0137] unit decrease	Affymetrix, Illumina [7100000] (imputed)	N
rs1876765	TTC29	62	4	147925900	rs974278	2020-01-09	23823483	Rhee EP	2013-07-02	Cell Metab	www.ncbi.nlm.nih.gov/pubmed/23823483	A genome-wide association study of the human metabolome in a community-based cohort.	Metabolite levels	2,076 European ancestry individuals		4q31.22	POU4F2	TTC29 - NA	ENSG00000137473			58866		rs974278-?	rs974278	0	974278	regulatory_region_variant	1	NR	1E-6	6	(TAG 58:12)	0.16744591	[0.1-0.23] unit decrease	Affymetrix [at least 2500000] (imputed)	N
rs1876765	TTC29	62	4	147945733	rs7689452	2019-03-28	30643251	Liu M	2019-01-14	Nat Genet	www.ncbi.nlm.nih.gov/pubmed/30643251	Association studies of up to 1.2 million individuals yield new insights into the genetic etiology of tobacco and alcohol use.	Smoking cessation (MTAG)	up to 820,192 European ancestry individuals		4q31.22	NR	TTC29 - NA	ENSG00000137473			78699		rs7689452-G	rs7689452	0	7689452	intergenic_variant	1	0.315	4E-10	9.39794000867204		0.0103017	[0.0071-0.0135] unit decrease	NR [9732723] (imputed)	N
rs1876765	TTC29	62	4	147948150	rs3827592	2019-10-04	30679032	Brazel DM	2018-12-06	Biol Psychiatry	www.ncbi.nlm.nih.gov/pubmed/30679032	Exome Chip Meta-analysis Fine Maps Causal Variants and Elucidates the Genetic Architecture of Rare Coding Variants in Smoking and Alcohol Use.	Smoking initiation (ever regular vs never regular)	up to 433,216 European ancestry individuals		4q31.22	TTC29	TTC29 - MIR548G	ENSG00000137473	ENSG00000221369		81116	317631	rs3827592-A	rs3827592	0	3827592	non_coding_transcript_exon_variant	1	0.351	2E-10	9.69897000433602		0.0151	[0.01-0.02] unit decrease	Illumina [~ 250000] (imputed)	N
rs10068046	AC113167.2	73	5	89286254	rs1560208	2019-09-04	31374203	Lam M	2019-08-01	Am J Hum Genet	www.ncbi.nlm.nih.gov/pubmed/31374203	Pleiotropic Meta-Analysis of Cognition, Education, and Schizophrenia Differentiates Roles of Early Neurodevelopmental and Adult Synaptic Pathways.	Cognitive ability, years of educational attainment or schizophrenia (pleiotropy)	328,917 individuals with educational attainment measurements, 107,207 individuals with cognitive ability measurements, 77,096 European ancestry schizophrenia cases, 43,456 European ancestry controls		5q14.3	MIR3660	NA - MIR3660		ENSG00000264342			26184	rs1560208-?	rs1560208	0	1560208	intron_variant	1	NR	1E-8	8		0.014982785	[0.0098-0.0202] unit decrease	NR [7306098]	N
rs10068046	AC113167.2	73	5	89353210	rs166820	2018-09-12	29942086	Savage JE	2018-06-25	Nat Genet	www.ncbi.nlm.nih.gov/pubmed/29942086	Genome-wide association meta-analysis in 269,867 individuals identifies new genetic and functional links to intelligence.	Intelligence	269,867 European ancestry individuals		5q14.3	NR	MIR3660 - LINC01339	ENSG00000264342	ENSG00000248555		40673	95659	rs166820-A	rs166820	0	166820	regulatory_region_variant	1	NR	1E-11	11		6.761	z-score increase	Affymetrix, Illumina [9295118] (imputed)	N
rs10068046	AC113167.2	73	5	89353210	rs166820	2018-02-23	29326435	Hill WD	2018-01-11	Mol Psychiatry	www.ncbi.nlm.nih.gov/pubmed/29326435	A combined analysis of genetically correlated traits identifies 187 loci and a role for neurogenesis and myelination in intelligence.	Intelligence (MTAG)	120,934 British ancestry individuals, 127,548 individuals		5q14.3	MIR3660	MIR3660 - LINC01339	ENSG00000264342	ENSG00000248555		40673	95659	rs166820-A	rs166820	0	166820	regulatory_region_variant	1	NR	2E-8	7.69897000433602		0.022414079	[0.015-0.03] unit increase	Affymetrix [NR]	N
rs10068046	AC113167.2	73	5	89353210	rs166820	2022-09-05	35764056	Rao S	2022-06-28	Neuropsychobiology	www.ncbi.nlm.nih.gov/pubmed/35764056	Genetic Relationships between Attention-Deficit/Hyperactivity Disorder, Autism Spectrum Disorder, and Intelligence.	Attention deficit hyperactivity disorder or autism spectrum disorder or intelligence (pleiotropy)	20,183 European ancestry ADHD cases, 18,381 European ancestry ASD cases, up to 63,160 European ancestry controls, 269,867 European ancestry individuals with intelligence measurements		5q14.3		MIR3660 - LINC01339	ENSG00000264342	ENSG00000248555		40673	95659	rs166820-?	rs166820	0	166820	regulatory_region_variant	1	NR	1E-10	10				NR [6307410] (imputed)	N
rs10068046	AC113167.2	73	5	89374758	rs554096341	2021-05-06	33888908	Pirastu N	2021-04-22	Nat Genet	www.ncbi.nlm.nih.gov/pubmed/33888908	Genetic analyses identify widespread sex-differential participation bias.	Biological sex	1,301,549 European ancestry cases, 1,160,583 European ancestry controls		5q14.3		MIR3660 - LINC01339	ENSG00000264342	ENSG00000248555		62221	74111	rs554096341-T	rs554096341	0	554096341	intergenic_variant	1		1E-8	8		0.0149632	[0.0098-0.0201] unit increase	Illumina [13288253] (imputed)	N
rs10068046	AC113167.2	73	5	89399330	rs1698135	2020-02-05	31666681	Zhao B	2019-10-30	Mol Psychiatry	www.ncbi.nlm.nih.gov/pubmed/31666681	Large-scale GWAS reveals genetic architecture of brain white matter microstructure and genetic overlap with cognitive and mental health traits (n = 17,706).	White matter microstructure (fractional anisotropy)	17,706 European ancestry individuals		5q14.3	NR	MIR3660 - LINC01339	ENSG00000264342	ENSG00000248555		86793	49539	rs1698135-?	rs1698135	0	1698135	intergenic_variant	1		2E-8	7.69897000433602	(Sagittal stratum)			NR [8955960] (imputed)	N
rs10105802	SGCZ	107	8	13955788	rs12155874	2018-02-23	29326435	Hill WD	2018-01-11	Mol Psychiatry	www.ncbi.nlm.nih.gov/pubmed/29326435	A combined analysis of genetically correlated traits identifies 187 loci and a role for neurogenesis and myelination in intelligence.	Intelligence (MTAG)	120,934 British ancestry individuals, 127,548 individuals		8p22	SGCZ	SGCZ			ENSG00000185053			rs12155874-A	rs12155874	0	12155874	intron_variant	0	NR	4E-9	8.39794000867204		0.017547108	[0.012-0.023] unit decrease	Affymetrix [NR]	N
rs10105802	SGCZ	107	8	13957072	rs13251453	2021-06-29	32895543	de la Fuente J	2020-09-07	Nat Hum Behav	www.ncbi.nlm.nih.gov/pubmed/32895543	A general dimension of genetic sharing across diverse cognitive traits inferred from molecular data.	Verbal-numerical reasoning	171,304 British ancestry individuals		8p22		SGCZ			ENSG00000185053			rs13251453-?	rs13251453	0	13251453	intron_variant	0	NR	3E-11	10.5228787452803				NR [7857346] (imputed)	N
rs10105802	SGCZ	107	8	13966251	rs9643971	2018-11-12	30038396	Lee JJ	2018-07-23	Nat Genet	www.ncbi.nlm.nih.gov/pubmed/30038396	Gene discovery and polygenic prediction from a genome-wide association study of educational attainment in 1.1 million individuals.	Self-reported math ability	564,698 European ancestry individuals		8p22	Intergenic	SGCZ			ENSG00000185053			rs9643971-T	rs9643971	0	9643971	intron_variant	0	0.535	5E-15	14.301029995664		0.0153	[0.011-0.019] unit decrease	Affymetrix, Illumina [10000000] (imputed)	N
rs10105802	SGCZ	107	8	13967918	rs9643911	2018-11-12	30038396	Lee JJ	2018-07-23	Nat Genet	www.ncbi.nlm.nih.gov/pubmed/30038396	Gene discovery and polygenic prediction from a genome-wide association study of educational attainment in 1.1 million individuals.	Self-reported math ability (MTAG)	670,471 European ancestry individuals		8p22	Intergenic	SGCZ			ENSG00000185053			rs9643911-T	rs9643911	0	9643911	intron_variant	0	0.5196	8E-20	19.0969100130081	(MTAG)	0.0163	[0.013-0.02] unit decrease	Affymetrix, Illumina [7100000] (imputed)	N
rs10105802	SGCZ	107	8	13967918	rs9643911	2018-11-12	30038396	Lee JJ	2018-07-23	Nat Genet	www.ncbi.nlm.nih.gov/pubmed/30038396	Gene discovery and polygenic prediction from a genome-wide association study of educational attainment in 1.1 million individuals.	Highest math class taken (MTAG)	811,539 European ancestry individuals		8p22	Intergenic	SGCZ			ENSG00000185053			rs9643911-T	rs9643911	0	9643911	intron_variant	0	0.519	9E-19	18.0457574905607	(MTAG)	0.0146	[0.011-0.018] unit decrease	Affymetrix, Illumina [7100000] (imputed)	N
rs10105802	SGCZ	107	8	13979844	rs34389480	2018-11-12	30038396	Lee JJ	2018-07-23	Nat Genet	www.ncbi.nlm.nih.gov/pubmed/30038396	Gene discovery and polygenic prediction from a genome-wide association study of educational attainment in 1.1 million individuals.	Educational attainment (MTAG)	1,311,438 European ancestry individuals		8p22	Intergenic	SGCZ			ENSG00000185053			rs34389480-A	rs34389480	0	34389480	intron_variant	0	0.4779	8E-12	11.0969100130081	(MTAG)	0.009	[0.0065-0.0115] unit increase	Affymetrix, Illumina [7100000] (imputed)	N
rs10105802	SGCZ	107	8	13979844	rs34389480	2018-11-12	30038396	Lee JJ	2018-07-23	Nat Genet	www.ncbi.nlm.nih.gov/pubmed/30038396	Gene discovery and polygenic prediction from a genome-wide association study of educational attainment in 1.1 million individuals.	Cognitive performance (MTAG)	402,382 European ancestry individuals		8p22	Intergenic	SGCZ			ENSG00000185053			rs34389480-A	rs34389480	0	34389480	intron_variant	0	0.4839	8E-16	15.0969100130081	(MTAG)	0.0185	[0.014-0.023] unit increase	Affymetrix, Illumina [7100000] (imputed)	N
rs10105802	SGCZ	107	8	13979875	rs17276956	2022-07-01	35361970	Okbay A	2022-03-31	Nat Genet	www.ncbi.nlm.nih.gov/pubmed/35361970	Polygenic prediction of educational attainment within and between families from genome-wide association analyses in 3 million individuals.	Educational attainment	3,037,499 European ancestry individuals		8p22		SGCZ			ENSG00000185053			rs17276956-A	rs17276956	0	17276956	intron_variant	0	0.5213	3E-14	13.5228787452803		0.00795207	[0.0059-0.01] unit decrease	Illumina [10675380] (imputed)	N
rs10105802	SGCZ	107	8	13987214	rs36067918	2018-11-12	30038396	Lee JJ	2018-07-23	Nat Genet	www.ncbi.nlm.nih.gov/pubmed/30038396	Gene discovery and polygenic prediction from a genome-wide association study of educational attainment in 1.1 million individuals.	Highest math class taken	430,445 European ancestry individuals		8p22	Intergenic	SGCZ			ENSG00000185053			rs36067918-A	rs36067918	0	36067918	intron_variant	0	0.5069	4E-11	10.397940008672		0.0149	[0.01-0.019] unit decrease	Affymetrix, Illumina [10000000] (imputed)	N
rs10105802	SGCZ	107	8	14002020	rs13253386	2018-09-12	29942086	Savage JE	2018-06-25	Nat Genet	www.ncbi.nlm.nih.gov/pubmed/29942086	Genome-wide association meta-analysis in 269,867 individuals identifies new genetic and functional links to intelligence.	Intelligence	269,867 European ancestry individuals		8p22	NR	SGCZ			ENSG00000185053			rs13253386-T	rs13253386	0	13253386	intron_variant	0	NR	2E-13	12.698970004336		7.326	z-score decrease	Affymetrix, Illumina [9295118] (imputed)	N
rs10105802	SGCZ	107	8	14002020	rs13253386	2018-09-17	29844566	Davies G	2018-05-29	Nat Commun	www.ncbi.nlm.nih.gov/pubmed/29844566	Study of 300,486 individuals identifies 148 independent genetic loci influencing general cognitive function.	General cognitive ability	up to 300,486 European ancestry individuals		8p22	SGCZ	SGCZ			ENSG00000185053			rs13253386-T	rs13253386	0	13253386	intron_variant	0	NR	5E-10	9.30102999566398		6.209	z-score decrease	Affymetrix, Illumina [at least 2500000] (imputed)	N
rs10105802	SGCZ	107	8	14002020	rs13253386	2021-01-13	33414549	Demange PA	2021-01-07	Nat Genet	www.ncbi.nlm.nih.gov/pubmed/33414549	Investigating the genetic architecture of noncognitive skills using GWAS-by-subtraction.	Cognitive aspects of educational attainment	257,700 European ancestry individuals		8p22	NR	SGCZ			ENSG00000185053			rs13253386-T	rs13253386	0	13253386	intron_variant	0	0.479125	2E-10	9.69897000433602		0.040173482	[0.028-0.052] unit decrease	Affymetrix, Illumina, Perlegen [7305956] (imputed)	N
rs10105802	SGCZ	107	8	14002020	rs13253386	2018-11-12	30038396	Lee JJ	2018-07-23	Nat Genet	www.ncbi.nlm.nih.gov/pubmed/30038396	Gene discovery and polygenic prediction from a genome-wide association study of educational attainment in 1.1 million individuals.	Cognitive performance	257,841 European ancestry individuals		8p22	Intergenic	SGCZ			ENSG00000185053			rs13253386-T	rs13253386	0	13253386	intron_variant	0	0.4901	1E-10	10		0.0184	[0.013-0.024] unit decrease	Affymetrix, Illumina [10100000] (imputed)	N
rs10105802	SGCZ	107	8	14002020	rs13253386	2022-09-05	35764056	Rao S	2022-06-28	Neuropsychobiology	www.ncbi.nlm.nih.gov/pubmed/35764056	Genetic Relationships between Attention-Deficit/Hyperactivity Disorder, Autism Spectrum Disorder, and Intelligence.	Attention deficit hyperactivity disorder or autism spectrum disorder or intelligence (pleiotropy)	20,183 European ancestry ADHD cases, 18,381 European ancestry ASD cases, up to 63,160 European ancestry controls, 269,867 European ancestry individuals with intelligence measurements		8p22		SGCZ			ENSG00000185053			rs13253386-?	rs13253386	0	13253386	intron_variant	0	NR	5E-13	12.301029995664				NR [6307410] (imputed)	N
rs2447535	EXT1	113	8	118902809	rs7814022	2018-09-17	29844566	Davies G	2018-05-29	Nat Commun	www.ncbi.nlm.nih.gov/pubmed/29844566	Study of 300,486 individuals identifies 148 independent genetic loci influencing general cognitive function.	General cognitive ability	up to 300,486 European ancestry individuals		8q24.11	EXT1	EXT1			ENSG00000182197			rs7814022-A	rs7814022	0	7814022	intron_variant	0	NR	9E-9	8.04575749056068		5.756	z-score increase	Affymetrix, Illumina [at least 2500000] (imputed)	N
rs2447535	EXT1	113	8	118901928	rs13280053	2018-11-12	30038396	Lee JJ	2018-07-23	Nat Genet	www.ncbi.nlm.nih.gov/pubmed/30038396	Gene discovery and polygenic prediction from a genome-wide association study of educational attainment in 1.1 million individuals.	Self-reported math ability (MTAG)	670,471 European ancestry individuals		8q24.11	Intergenic	EXT1			ENSG00000182197			rs13280053-T	rs13280053	0	13280053	intron_variant	0	0.4821	5E-8	7.30102999566398	(MTAG)	0.0098	[0.0063-0.0133] unit decrease	Affymetrix, Illumina [7100000] (imputed)	N
rs2447535	EXT1	113	8	118907971	rs7841914	2022-03-07	34910505	van der Meer D	2021-12-15	Sci Adv	www.ncbi.nlm.nih.gov/pubmed/34910505	The genetic architecture of human cortical folding.	Vertex-wise cortical surface area	33,748 European ancestry individuals		8q24.11		EXT1			ENSG00000182197			rs7841914-A	rs7841914	0	7841914	intron_variant	0	0.42	3E-12	11.5228787452803		6.97	z score increase	Affymetrix [9061022] (imputed)	N
rs2447535	EXT1	113	8	118903024	rs9692869	2018-11-12	30038396	Lee JJ	2018-07-23	Nat Genet	www.ncbi.nlm.nih.gov/pubmed/30038396	Gene discovery and polygenic prediction from a genome-wide association study of educational attainment in 1.1 million individuals.	Cognitive performance (MTAG)	402,382 European ancestry individuals		8q24.11	Intergenic	EXT1			ENSG00000182197			rs9692869-T	rs9692869	0	9692869	intron_variant	0	0.5729	5E-11	10.301029995664	(MTAG)	0.0152	[0.011-0.02] unit increase	Affymetrix, Illumina [7100000] (imputed)	N
rs2447535	EXT1	113	8	118907971	rs7841914	2022-03-07	34910505	van der Meer D	2021-12-15	Sci Adv	www.ncbi.nlm.nih.gov/pubmed/34910505	The genetic architecture of human cortical folding.	Vertex-wise sulcal depth	33,748 European ancestry individuals		8q24.11		EXT1			ENSG00000182197			rs7841914-A	rs7841914	0	7841914	intron_variant	0	0.42	3E-23	22.5228787452803		9.95	z score increase	Affymetrix [9061022] (imputed)	N
rs2447535	EXT1	113	8	118907971	rs7841914	2021-12-15	34560273	Shadrin AA	2021-09-21	Neuroimage	www.ncbi.nlm.nih.gov/pubmed/34560273	Vertex-wise multivariate genome-wide association study identifies 780 unique genetic loci associated with cortical morphology.	Cortical surface area	35,657 White British ancestry individuals		8q24.11	NR	EXT1			ENSG00000182197			rs7841914-A	rs7841914	0	7841914	intron_variant	0	0.4273	5E-14	13.301029995664				NR [9056863] (imputed)	N
rs4463453	EXT1	113	8	118902809	rs7814022	2018-09-17	29844566	Davies G	2018-05-29	Nat Commun	www.ncbi.nlm.nih.gov/pubmed/29844566	Study of 300,486 individuals identifies 148 independent genetic loci influencing general cognitive function.	General cognitive ability	up to 300,486 European ancestry individuals		8q24.11	EXT1	EXT1			ENSG00000182197			rs7814022-A	rs7814022	0	7814022	intron_variant	0	NR	9E-9	8.04575749056068		5.756	z-score increase	Affymetrix, Illumina [at least 2500000] (imputed)	N
rs4463453	EXT1	113	8	118901928	rs13280053	2018-11-12	30038396	Lee JJ	2018-07-23	Nat Genet	www.ncbi.nlm.nih.gov/pubmed/30038396	Gene discovery and polygenic prediction from a genome-wide association study of educational attainment in 1.1 million individuals.	Self-reported math ability (MTAG)	670,471 European ancestry individuals		8q24.11	Intergenic	EXT1			ENSG00000182197			rs13280053-T	rs13280053	0	13280053	intron_variant	0	0.4821	5E-8	7.30102999566398	(MTAG)	0.0098	[0.0063-0.0133] unit decrease	Affymetrix, Illumina [7100000] (imputed)	N
rs4463453	EXT1	113	8	118907971	rs7841914	2022-03-07	34910505	van der Meer D	2021-12-15	Sci Adv	www.ncbi.nlm.nih.gov/pubmed/34910505	The genetic architecture of human cortical folding.	Vertex-wise cortical surface area	33,748 European ancestry individuals		8q24.11		EXT1			ENSG00000182197			rs7841914-A	rs7841914	0	7841914	intron_variant	0	0.42	3E-12	11.5228787452803		6.97	z score increase	Affymetrix [9061022] (imputed)	N
rs4463453	EXT1	113	8	118903024	rs9692869	2018-11-12	30038396	Lee JJ	2018-07-23	Nat Genet	www.ncbi.nlm.nih.gov/pubmed/30038396	Gene discovery and polygenic prediction from a genome-wide association study of educational attainment in 1.1 million individuals.	Cognitive performance (MTAG)	402,382 European ancestry individuals		8q24.11	Intergenic	EXT1			ENSG00000182197			rs9692869-T	rs9692869	0	9692869	intron_variant	0	0.5729	5E-11	10.301029995664	(MTAG)	0.0152	[0.011-0.02] unit increase	Affymetrix, Illumina [7100000] (imputed)	N
rs4463453	EXT1	113	8	118907971	rs7841914	2022-03-07	34910505	van der Meer D	2021-12-15	Sci Adv	www.ncbi.nlm.nih.gov/pubmed/34910505	The genetic architecture of human cortical folding.	Vertex-wise sulcal depth	33,748 European ancestry individuals		8q24.11		EXT1			ENSG00000182197			rs7841914-A	rs7841914	0	7841914	intron_variant	0	0.42	3E-23	22.5228787452803		9.95	z score increase	Affymetrix [9061022] (imputed)	N
rs4463453	EXT1	113	8	118907971	rs7841914	2021-12-15	34560273	Shadrin AA	2021-09-21	Neuroimage	www.ncbi.nlm.nih.gov/pubmed/34560273	Vertex-wise multivariate genome-wide association study identifies 780 unique genetic loci associated with cortical morphology.	Cortical surface area	35,657 White British ancestry individuals		8q24.11	NR	EXT1			ENSG00000182197			rs7841914-A	rs7841914	0	7841914	intron_variant	0	0.4273	5E-14	13.301029995664				NR [9056863] (imputed)	N
rs10184911	AC092687.4	20	2	10984514	rs77966298	2020-01-29	31844048	Hill WD	2019-12-16	Nat Commun	www.ncbi.nlm.nih.gov/pubmed/31844048	Genome-wide analysis identifies molecular systems and 149 genetic loci associated with income.	Household income (MTAG)	505,541 British and unknown ancestry individuals		2p25.1	AC092687.4	PDIA6 - LINC01954	ENSG00000143870	ENSG00000271952		6411	89	rs77966298-G	rs77966298	0	77966298	regulatory_region_variant	1	0.1325	3E-10	9.52287874528034		0.018734999	[0.013-0.025] unit increase	Affymetrix [up to 18485882] (imputed)	N
rs10184911	AC092687.4	20	2	10984514	rs77966298	2021-05-06	33888908	Pirastu N	2021-04-22	Nat Genet	www.ncbi.nlm.nih.gov/pubmed/33888908	Genetic analyses identify widespread sex-differential participation bias.	Biological sex	1,301,549 European ancestry cases, 1,160,583 European ancestry controls		2p25.1		PDIA6 - LINC01954	ENSG00000143870	ENSG00000271952		6411	89	rs77966298-G	rs77966298	0	77966298	regulatory_region_variant	1		2E-8	7.69897000433602		0.0147767	[0.0096-0.0199] unit decrease	Illumina [13288253] (imputed)	N
rs10184911	AC092687.4	20	2	10977585	rs76076331	2017-02-25	27225129	Okbay A	2016-05-26	Nature	www.ncbi.nlm.nih.gov/pubmed/27225129	Genome-wide association study identifies 74 loci associated with educational attainment.	Educational attainment (college completion)	280,007 European ancestry individuals		2p25.1	NR	PDIA6			ENSG00000143870			rs76076331-T	rs76076331	0	76076331	intron_variant	0	0.1467	4E-8	7.39794000867204		1.0468786	[NR]	Affymetrix, Illumina, Perlegen [~ 9300000] (imputed)	N
rs10184911	AC092687.4	20	2	10977585	rs76076331	2017-02-24	27225129	Okbay A	2016-05-26	Nature	www.ncbi.nlm.nih.gov/pubmed/27225129	Genome-wide association study identifies 74 loci associated with educational attainment.	Educational attainment (years of education)	405,072 European ancestry individuals		2p25.1	NR	PDIA6			ENSG00000143870			rs76076331-T	rs76076331	0	76076331	intron_variant	0	0.1398	2E-10	9.69897000433602		0.02040167	NR unit increase	Affymetrix, Illumina, Perlegen [~ 9300000] (imputed)	N
rs10184911	AC092687.4	20	2	10977585	rs76076331	2019-09-04	31374203	Lam M	2019-08-01	Am J Hum Genet	www.ncbi.nlm.nih.gov/pubmed/31374203	Pleiotropic Meta-Analysis of Cognition, Education, and Schizophrenia Differentiates Roles of Early Neurodevelopmental and Adult Synaptic Pathways.	Cognitive ability, years of educational attainment or schizophrenia (pleiotropy)	328,917 individuals with educational attainment measurements, 107,207 individuals with cognitive ability measurements, 77,096 European ancestry schizophrenia cases, 43,456 European ancestry controls		2p25.1	PDIA6	PDIA6			ENSG00000143870			rs76076331-?	rs76076331	0	76076331	intron_variant	0	NR	2E-8	7.69897000433602		0.01779352	[0.012-0.024] unit increase	NR [7306098]	N
rs10184911	AC092687.4	20	2	10977585	rs76076331	2018-10-19	30038396	Lee JJ	2018-07-23	Nat Genet	www.ncbi.nlm.nih.gov/pubmed/30038396	Gene discovery and polygenic prediction from a genome-wide association study of educational attainment in 1.1 million individuals.	Educational attainment (years of education)	up to 1,131,881 European ancestry individuals		2p25.1		PDIA6			ENSG00000143870			rs76076331-T	rs76076331	0	76076331	intron_variant	0	0.1346	2E-23	22.698970004336		0.0206	[0.016-0.025] unit increase	Affymetrix, Illumina [10000000] (imputed)	N
rs10184911	AC092687.4	20	2	10977585	rs76076331	2018-11-12	30038396	Lee JJ	2018-07-23	Nat Genet	www.ncbi.nlm.nih.gov/pubmed/30038396	Gene discovery and polygenic prediction from a genome-wide association study of educational attainment in 1.1 million individuals.	Educational attainment (MTAG)	1,311,438 European ancestry individuals		2p25.1	Intergenic	PDIA6			ENSG00000143870			rs76076331-T	rs76076331	0	76076331	intron_variant	0	0.1346	1E-25	25	(MTAG)	0.0201	[0.016-0.024] unit increase	Affymetrix, Illumina [7100000] (imputed)	N
rs10184911	AC092687.4	20	2	10977585	rs76076331	2018-11-12	30038396	Lee JJ	2018-07-23	Nat Genet	www.ncbi.nlm.nih.gov/pubmed/30038396	Gene discovery and polygenic prediction from a genome-wide association study of educational attainment in 1.1 million individuals.	Highest math class taken (MTAG)	811,539 European ancestry individuals		2p25.1	Intergenic	PDIA6			ENSG00000143870			rs76076331-T	rs76076331	0	76076331	intron_variant	0	0.1282	2E-20	19.698970004336	(MTAG)	0.0228	[0.018-0.028] unit increase	Affymetrix, Illumina [7100000] (imputed)	N
rs10184911	AC092687.4	20	2	10977585	rs76076331	2022-07-01	35361970	Okbay A	2022-03-31	Nat Genet	www.ncbi.nlm.nih.gov/pubmed/35361970	Polygenic prediction of educational attainment within and between families from genome-wide association analyses in 3 million individuals.	Educational attainment	3,037,499 European ancestry individuals		2p25.1		PDIA6			ENSG00000143870			rs76076331-T	rs76076331	0	76076331	intron_variant	0	0.1299	2E-45	44.698970004336		0.0220599	[0.019-0.025] unit increase	Illumina [10675380] (imputed)	N
rs10189857	BCL11A	27	2	60718347	rs7599488	2020-09-18	32888494	Vuckovic D	2020-09-01	Cell	www.ncbi.nlm.nih.gov/pubmed/32888494	The Polygenic and Monogenic Basis of Blood Traits and Diseases.	Mean corpuscular volume	408,112 British individuals		2p16.1	BCL11A	BCL11A			ENSG00000119866			rs7599488-T	rs7599488	0	7599488	intron_variant	0	0.427125	4E-44	43.397940008672		0.0504438	[0.046-0.055] unit decrease	Affymetrix [93095623] (imputed)	N
rs10189857	BCL11A	27	2	60718347	rs7599488	2020-09-18	32888494	Vuckovic D	2020-09-01	Cell	www.ncbi.nlm.nih.gov/pubmed/32888494	The Polygenic and Monogenic Basis of Blood Traits and Diseases.	Mean spheric corpuscular volume	408,112 British individuals		2p16.1	BCL11A	BCL11A			ENSG00000119866			rs7599488-T	rs7599488	0	7599488	intron_variant	0	0.427254	3E-39	38.5228787452803		0.03289241	[0.028-0.038] unit decrease	Affymetrix [93095623] (imputed)	N
rs10189857	BCL11A	27	2	60704484	rs7581162	2018-01-12	29186694	Lam M	2017-11-28	Cell Rep	www.ncbi.nlm.nih.gov/pubmed/29186694	Large-Scale Cognitive GWAS Meta-Analysis Reveals Tissue-Specific Neural Expression and Potential Nootropic Drug Targets.	Cognitive ability	107,207 European ancestry individuals		2p16.1	BCL11A	BCL11A			ENSG00000119866			rs7581162-?	rs7581162	0	7581162	intron_variant	0	NR	2E-7	6.69897000433602		5.239	z score decrease	Affymetrix, Illumina [7357080] (imputed)	N
rs10189857	BCL11A	27	2	60704484	rs7581162	2018-01-12	29186694	Lam M	2017-11-28	Cell Rep	www.ncbi.nlm.nih.gov/pubmed/29186694	Large-Scale Cognitive GWAS Meta-Analysis Reveals Tissue-Specific Neural Expression and Potential Nootropic Drug Targets.	Cognitive ability (MTAG)	436,124 European ancestry individuals		2p16.1	BCL11A	BCL11A			ENSG00000119866			rs7581162-?	rs7581162	0	7581162	intron_variant	0	NR	3E-13	12.5228787452803		7.285	z score decrease	Affymetrix, Illumina, Perlegen [7333576] (imputed)	N
rs10189857	BCL11A	27	2	60704484	rs7581162	2018-11-12	30038396	Lee JJ	2018-07-23	Nat Genet	www.ncbi.nlm.nih.gov/pubmed/30038396	Gene discovery and polygenic prediction from a genome-wide association study of educational attainment in 1.1 million individuals.	Self-reported math ability (MTAG)	670,471 European ancestry individuals		2p16.1	Intergenic	BCL11A			ENSG00000119866			rs7581162-A	rs7581162	0	7581162	intron_variant	0	0.4359	2E-19	18.698970004336	(MTAG)	0.0163	[0.013-0.02] unit decrease	Affymetrix, Illumina [7100000] (imputed)	N
rs10189857	BCL11A	27	2	60704484	rs7581162	2018-11-12	30038396	Lee JJ	2018-07-23	Nat Genet	www.ncbi.nlm.nih.gov/pubmed/30038396	Gene discovery and polygenic prediction from a genome-wide association study of educational attainment in 1.1 million individuals.	Self-reported math ability	564,698 European ancestry individuals		2p16.1	Intergenic	BCL11A			ENSG00000119866			rs7581162-T	rs7581162	0	7581162	intron_variant	0	0.5641	6E-12	11.2218487496164		0.0135	[0.0096-0.0174] unit increase	Affymetrix, Illumina [10000000] (imputed)	N
rs10189857	BCL11A	27	2	60704739	rs6731647	2017-08-30	27863252	Astle WJ	2016-11-17	Cell	www.ncbi.nlm.nih.gov/pubmed/27863252	The Allelic Landscape of Human Blood Cell Trait Variation and Links to Common Complex Disease.	Red blood cell count	172,952 European ancestry individuals		2p16.1	BCL11A	BCL11A			ENSG00000119866			rs6731647-G	rs6731647	0	6731647	intron_variant	0	0.4523	7E-28	27.1549019599857		0.03959024	[0.032-0.047] unit increase	Affymetrix [~ 2500000] (imputed)	N
rs10189857	BCL11A	27	2	60704739	rs6731647	2020-09-18	32888494	Vuckovic D	2020-09-01	Cell	www.ncbi.nlm.nih.gov/pubmed/32888494	The Polygenic and Monogenic Basis of Blood Traits and Diseases.	Red blood cell count	408,112 British individuals		2p16.1	BCL11A	BCL11A			ENSG00000119866			rs6731647-G	rs6731647	0	6731647	intron_variant	0	0.45303	3E-23	22.5228787452803		0.024660049	[0.02-0.03] unit increase	Affymetrix [93095623] (imputed)	N
rs10189857	BCL11A	27	2	60713235	rs10189857	2018-11-12	30038396	Lee JJ	2018-07-23	Nat Genet	www.ncbi.nlm.nih.gov/pubmed/30038396	Gene discovery and polygenic prediction from a genome-wide association study of educational attainment in 1.1 million individuals.	Educational attainment (MTAG)	1,311,438 European ancestry individuals		2p16.1	Intergenic	BCL11A			ENSG00000119866			rs10189857-A	rs10189857	0	10189857	intron_variant	0	0.5654	9E-35	34.0457574905607	(MTAG)	0.0162	[0.014-0.019] unit increase	Affymetrix, Illumina [7100000] (imputed)	N
rs10189857	BCL11A	27	2	60713235	rs10189857	2018-11-12	30038396	Lee JJ	2018-07-23	Nat Genet	www.ncbi.nlm.nih.gov/pubmed/30038396	Gene discovery and polygenic prediction from a genome-wide association study of educational attainment in 1.1 million individuals.	Cognitive performance (MTAG)	402,382 European ancestry individuals		2p16.1	Intergenic	BCL11A			ENSG00000119866			rs10189857-A	rs10189857	0	10189857	intron_variant	0	0.5707	1E-27	27	(MTAG)	0.0252	[0.021-0.03] unit increase	Affymetrix, Illumina [7100000] (imputed)	N
rs10189857	BCL11A	27	2	60713235	rs10189857	2022-04-05	34855049	Pasman JA	2021-12-02	Behav Genet	www.ncbi.nlm.nih.gov/pubmed/34855049	Genetic Risk for Smoking: Disentangling Interplay Between Genes and Socioeconomic Status.	Educational attainment	451,800 European or unknown ancestry individuals		2p16.1		BCL11A			ENSG00000119866			rs10189857-?	rs10189857	0	10189857	intron_variant	0	NR	9E-19	18.0457574905607				NR [1300000]	N
rs10189857	BCL11A	27	2	60713235	rs10189857	2021-01-13	33414549	Demange PA	2021-01-07	Nat Genet	www.ncbi.nlm.nih.gov/pubmed/33414549	Investigating the genetic architecture of noncognitive skills using GWAS-by-subtraction.	Cognitive aspects of educational attainment	257,700 European ancestry individuals		2p16.1	NR	BCL11A			ENSG00000119866			rs10189857-A	rs10189857	0	10189857	intron_variant	0	0.420477	4E-15	14.397940008672		0.050195884	[0.038-0.063] unit increase	Affymetrix, Illumina, Perlegen [7305956] (imputed)	N
rs10189857	BCL11A	27	2	60713235	rs10189857	2018-11-12	30038396	Lee JJ	2018-07-23	Nat Genet	www.ncbi.nlm.nih.gov/pubmed/30038396	Gene discovery and polygenic prediction from a genome-wide association study of educational attainment in 1.1 million individuals.	Highest math class taken	430,445 European ancestry individuals		2p16.1	Intergenic	BCL11A			ENSG00000119866			rs10189857-A	rs10189857	0	10189857	intron_variant	0	0.5739	3E-9	8.52287874528034		0.0136	[0.0091-0.0181] unit increase	Affymetrix, Illumina [10000000] (imputed)	N
rs10189857	BCL11A	27	2	60713235	rs10189857	2018-11-12	30038396	Lee JJ	2018-07-23	Nat Genet	www.ncbi.nlm.nih.gov/pubmed/30038396	Gene discovery and polygenic prediction from a genome-wide association study of educational attainment in 1.1 million individuals.	Cognitive performance	257,841 European ancestry individuals		2p16.1	Intergenic	BCL11A			ENSG00000119866			rs10189857-A	rs10189857	0	10189857	intron_variant	0	0.5707	2E-15	14.698970004336		0.0229	[0.017-0.029] unit increase	Affymetrix, Illumina [10100000] (imputed)	N
rs10189857	BCL11A	27	2	60713235	rs10189857	2020-06-17	32317632	van de Vegte YJ	2020-04-21	Nat Commun	www.ncbi.nlm.nih.gov/pubmed/32317632	Genome-wide association studies and Mendelian randomization analyses for leisure sedentary behaviours.	Leisure sedentary behaviour (television watching)	408,815 European ancestry individuals		2p16.1	NR	BCL11A			ENSG00000119866			rs10189857-?	rs10189857	0	10189857	intron_variant	0		6E-21	20.2218487496164		0.020463	[0.016-0.025] unit decrease	Affymetrix [19400418] (imputed)	N
rs10189857	BCL11A	27	2	60713235	rs10189857	2020-06-17	32317632	van de Vegte YJ	2020-04-21	Nat Commun	www.ncbi.nlm.nih.gov/pubmed/32317632	Genome-wide association studies and Mendelian randomization analyses for leisure sedentary behaviours.	Driving (hours per day)	408,815 European ancestry individuals		2p16.1	NR	BCL11A			ENSG00000119866			rs10189857-?	rs10189857	0	10189857	intron_variant	0		2E-7	6.69897000433602		0.0116306	[0.0072-0.016] unit decrease	Affymetrix [19400418] (imputed)	N
rs10189857	BCL11A	27	2	60713235	rs10189857	2019-05-21	30595370	Kichaev G	2018-12-27	Am J Hum Genet	www.ncbi.nlm.nih.gov/pubmed/30595370	Leveraging Polygenic Functional Enrichment to Improve GWAS Power.	Height	approximately 458,000 European ancestry individuals		2p16.1		BCL11A			ENSG00000119866			rs10189857-?	rs10189857	0	10189857	intron_variant	0	NR	3E-12	11.5228787452803				NR [~ 8900000] (imputed)	N
rs10189857	BCL11A	27	2	60713235	rs10189857	2018-09-12	29942086	Savage JE	2018-06-25	Nat Genet	www.ncbi.nlm.nih.gov/pubmed/29942086	Genome-wide association meta-analysis in 269,867 individuals identifies new genetic and functional links to intelligence.	Intelligence	269,867 European ancestry individuals		2p16.1	NR	BCL11A			ENSG00000119866			rs10189857-A	rs10189857	0	10189857	intron_variant	0	NR	5E-12	11.301029995664		6.908	z-score increase	Affymetrix, Illumina [9295118] (imputed)	N
rs10189857	BCL11A	27	2	60713235	rs10189857	2019-02-06	30595370	Kichaev G	2018-12-27	Am J Hum Genet	www.ncbi.nlm.nih.gov/pubmed/30595370	Leveraging Polygenic Functional Enrichment to Improve GWAS Power.	Educational attainment (years of education)	approximately 455,000 European ancestry individuals		2p16.1		BCL11A			ENSG00000119866			rs10189857-?	rs10189857	0	10189857	intron_variant	0	NR	7E-16	15.1549019599857				NR [~ 8900000] (imputed)	N
rs10189857	BCL11A	27	2	60713235	rs10189857	2018-02-23	29326435	Hill WD	2018-01-11	Mol Psychiatry	www.ncbi.nlm.nih.gov/pubmed/29326435	A combined analysis of genetically correlated traits identifies 187 loci and a role for neurogenesis and myelination in intelligence.	Intelligence (MTAG)	120,934 British ancestry individuals, 127,548 individuals		2p16.1	BCL11A	BCL11A			ENSG00000119866			rs10189857-A	rs10189857	0	10189857	intron_variant	0	NR	6E-16	15.2218487496164		0.023793397	[0.018-0.03] unit increase	Affymetrix [NR]	N
rs10189857	BCL11A	27	2	60713235	rs10189857	2018-10-19	30038396	Lee JJ	2018-07-23	Nat Genet	www.ncbi.nlm.nih.gov/pubmed/30038396	Gene discovery and polygenic prediction from a genome-wide association study of educational attainment in 1.1 million individuals.	Educational attainment (years of education)	up to 1,131,881 European ancestry individuals		2p16.1		BCL11A			ENSG00000119866			rs10189857-A	rs10189857	0	10189857	intron_variant	0	0.5654	5E-29	28.301029995664		0.0158	[0.013-0.019] unit increase	Affymetrix, Illumina [10000000] (imputed)	N
rs10189857	BCL11A	27	2	60718347	rs7599488	2020-01-29	31844048	Hill WD	2019-12-16	Nat Commun	www.ncbi.nlm.nih.gov/pubmed/31844048	Genome-wide analysis identifies molecular systems and 149 genetic loci associated with income.	Household income (MTAG)	505,541 British and unknown ancestry individuals		2p16.1	BCL11A	BCL11A			ENSG00000119866			rs7599488-T	rs7599488	0	7599488	intron_variant	0	0.4236	3E-15	14.5228787452803		0.01609844	[0.012-0.02] unit decrease	Affymetrix [up to 18485882] (imputed)	N
rs10189857	BCL11A	27	2	60718347	rs7599488	2020-10-07	32606422	Wu Y	2020-06-30	Transl Psychiatry	www.ncbi.nlm.nih.gov/pubmed/32606422	Multi-trait analysis for genome-wide association study of five psychiatric disorders.	Schizophrenia (MTAG)	65,967 individuals		2p16.1	NR	BCL11A			ENSG00000119866			rs7599488-?	rs7599488	0	7599488	intron_variant	0		2E-9	8.69897000433602				NR [8377093]	N
rs10189857	BCL11A	27	2	60718347	rs7599488	2016-07-23	26198764	Goes FS	2015-07-21	Am J Med Genet B Neuropsychiatr Genet	www.ncbi.nlm.nih.gov/pubmed/26198764	Genome-wide association study of schizophrenia in Ashkenazi Jews.	Schizophrenia	592 Ashkenazi Jewish ancestry cases, 505 Ashkenazi Jewish ancestry controls, 36,989 cases, 113,075 controls		2p16.1	NR	BCL11A			ENSG00000119866			rs7599488-C	rs7599488	0	7599488	intron_variant	0	NR	6E-7	6.22184874961636		1.0526316	[NR]	Illumina [7158791] (imputed)	N
rs10189857	BCL11A	27	2	60718347	rs7599488	2020-09-18	32888494	Vuckovic D	2020-09-01	Cell	www.ncbi.nlm.nih.gov/pubmed/32888494	The Polygenic and Monogenic Basis of Blood Traits and Diseases.	Mean corpuscular hemoglobin	408,112 British individuals		2p16.1	BCL11A	BCL11A			ENSG00000119866			rs7599488-T	rs7599488	0	7599488	intron_variant	0	0.42711	2E-37	36.698970004336		0.031699445	[0.027-0.037] unit decrease	Affymetrix [93095623] (imputed)	N
rs10189857	BCL11A	27	2	60718347	rs7599488	2018-09-17	29844566	Davies G	2018-05-29	Nat Commun	www.ncbi.nlm.nih.gov/pubmed/29844566	Study of 300,486 individuals identifies 148 independent genetic loci influencing general cognitive function.	General cognitive ability	up to 300,486 European ancestry individuals		2p16.1	BCL11A	BCL11A			ENSG00000119866			rs7599488-T	rs7599488	0	7599488	intron_variant	0	NR	4E-9	8.39794000867204		5.897	z-score decrease	Affymetrix, Illumina [at least 2500000] (imputed)	N
rs10189857	BCL11A	27	2	60718347	rs7599488	2019-09-04	31374203	Lam M	2019-08-01	Am J Hum Genet	www.ncbi.nlm.nih.gov/pubmed/31374203	Pleiotropic Meta-Analysis of Cognition, Education, and Schizophrenia Differentiates Roles of Early Neurodevelopmental and Adult Synaptic Pathways.	Cognitive ability, years of educational attainment or schizophrenia (pleiotropy)	328,917 individuals with educational attainment measurements, 107,207 individuals with cognitive ability measurements, 77,096 European ancestry schizophrenia cases, 43,456 European ancestry controls		2p16.1	BCL11A	BCL11A			ENSG00000119866			rs7599488-?	rs7599488	0	7599488	intron_variant	0	NR	4E-16	15.397940008672		0.016694613	[0.013-0.021] unit decrease	NR [7306098]	N
rs10189857	BCL11A	27	2	60713235	rs10189857	2022-09-21	36071172	Wang Z	2022-09-07	Nat Genet	www.ncbi.nlm.nih.gov/pubmed/36071172	Genome-wide association analyses of physical activity and sedentary behavior provide insights into underlying mechanisms and roles in disease prevention.	Leisure screen time	526,725 European ancestry individuals		2p16.1		BCL11A			ENSG00000119866			rs10189857-A	rs10189857	0	10189857	intron_variant	0	0.565	8E-15	14.0969100130081		0.027	[0.019-0.035] unit decrease	Affymetrix, Illumina [20320957] (imputed)	N
rs10189857	BCL11A	27	2	60713235	rs10189857	2018-11-12	30038396	Lee JJ	2018-07-23	Nat Genet	www.ncbi.nlm.nih.gov/pubmed/30038396	Gene discovery and polygenic prediction from a genome-wide association study of educational attainment in 1.1 million individuals.	Highest math class taken (MTAG)	811,539 European ancestry individuals		2p16.1	Intergenic	BCL11A			ENSG00000119866			rs10189857-A	rs10189857	0	10189857	intron_variant	0	0.5739	1E-28	28	(MTAG)	0.0185	[0.015-0.022] unit increase	Affymetrix, Illumina [7100000] (imputed)	N
rs10189857	BCL11A	27	2	60713235	rs10189857	2022-09-05	35764056	Rao S	2022-06-28	Neuropsychobiology	www.ncbi.nlm.nih.gov/pubmed/35764056	Genetic Relationships between Attention-Deficit/Hyperactivity Disorder, Autism Spectrum Disorder, and Intelligence.	Attention deficit hyperactivity disorder or autism spectrum disorder or intelligence (pleiotropy)	20,183 European ancestry ADHD cases, 18,381 European ancestry ASD cases, up to 63,160 European ancestry controls, 269,867 European ancestry individuals with intelligence measurements		2p16.1		BCL11A			ENSG00000119866			rs10189857-?	rs10189857	0	10189857	intron_variant	0	NR	6E-12	11.2218487496164				NR [6307410] (imputed)	N
rs10189857	BCL11A	27	2	60713235	rs10189857	2022-08-30	32193382	Cole JB	2020-03-19	Nat Commun	www.ncbi.nlm.nih.gov/pubmed/32193382	Comprehensive genomic analysis of dietary habits in UK Biobank identifies hundreds of genetic associations.	Principal component-derived dietary pattern 1	449,210 European ancestry individuals		2p16.1		BCL11A			ENSG00000119866			rs10189857-A	rs10189857	0	10189857	intron_variant	0	0.567707	1E-10	10		0.0303838	[0.021-0.04] unit increase	NR [NR] (imputed)	N
rs10189857	BCL11A	27	2	60713235	rs10189857	2022-07-01	35361970	Okbay A	2022-03-31	Nat Genet	www.ncbi.nlm.nih.gov/pubmed/35361970	Polygenic prediction of educational attainment within and between families from genome-wide association analyses in 3 million individuals.	Educational attainment	3,037,499 European ancestry individuals		2p16.1		BCL11A			ENSG00000119866			rs10189857-A	rs10189857	0	10189857	intron_variant	0	0.5701	8E-39	38.0969100130081		0.0137772	[0.012-0.016] unit increase	Illumina [10675380] (imputed)	N
rs10189857	BCL11A	27	2	60715179	rs6545817	2019-02-08	30595370	Kichaev G	2018-12-27	Am J Hum Genet	www.ncbi.nlm.nih.gov/pubmed/30595370	Leveraging Polygenic Functional Enrichment to Improve GWAS Power.	Lung function (FEV1/FVC)	approximately 370,000 European ancestry individuals		2p16.1		BCL11A			ENSG00000119866			rs6545817-?	rs6545817	0	6545817	intron_variant	0	NR	1E-8	8				NR [~ 8900000] (imputed)	N
rs10189857	BCL11A	27	2	60718347	rs7599488	2019-12-23	31740837	Lam M	2019-11-18	Nat Genet	www.ncbi.nlm.nih.gov/pubmed/31740837	Comparative genetic architectures of schizophrenia in East Asian and European populations.	Schizophrenia	22,778 East Asian ancestry cases, 35,362 East Asian ancestry controls, 33,640 European ancestry cases, 43,456 European ancestry controls		2p16.1	NR	BCL11A			ENSG00000119866			rs7599488-?	rs7599488	0	7599488	intron_variant	0	NR	3E-8	7.52287874528034		1.0519007	[1.03-1.07]	Affymetrix, Illumina [12447948] (imputed)	N
rs10189857	BCL11A	27	2	60718347	rs7599488	2019-03-28	30643251	Liu M	2019-01-14	Nat Genet	www.ncbi.nlm.nih.gov/pubmed/30643251	Association studies of up to 1.2 million individuals yield new insights into the genetic etiology of tobacco and alcohol use.	Smoking behaviour (cigarettes smoked per day)	up to 377,334 European ancestry individuals		2p16.1	NR	BCL11A			ENSG00000119866			rs7599488-T	rs7599488	0	7599488	intron_variant	0	0.437	9E-9	8.04575749056068		0.014121279	[0.0093-0.0189] unit increase	NR [~ 10000000] (imputed)	N
rs10189857	BCL11A	27	2	60718347	rs7599488	2019-03-28	30643251	Liu M	2019-01-14	Nat Genet	www.ncbi.nlm.nih.gov/pubmed/30643251	Association studies of up to 1.2 million individuals yield new insights into the genetic etiology of tobacco and alcohol use.	Cigarettes smoked per day (MTAG)	up to 403,928 European ancestry individuals		2p16.1	NR	BCL11A			ENSG00000119866			rs7599488-T	rs7599488	0	7599488	intron_variant	0	0.437	2E-10	9.69897000433602		0.013978	[0.0097-0.0183] unit increase	NR [9732723] (imputed)	N
rs10189857	BCL11A	27	2	60718347	rs7599488	2022-03-15	34743297	Kulminski AM	2021-11-06	Geroscience	www.ncbi.nlm.nih.gov/pubmed/34743297	Pleiotropic predisposition to Alzheimer's disease and educational attainment: insights from the summary statistics analysis.	Alzheimer's disease or educational attainment (pleiotropy)	(see Lambert 2013 and Okbay 2016)		2p16.1		BCL11A			ENSG00000119866			rs7599488-T	rs7599488	0	7599488	intron_variant	0	0.4254	1E-11	11		56.879543	z score increase	NR [6814003]	N
rs10189857	BCL11A	27	2	60718347	rs7599488	2022-09-27	35396580	Trubetskoy V	2022-04-08	Nature	www.ncbi.nlm.nih.gov/pubmed/35396580	Mapping genomic loci implicates genes and synaptic biology in schizophrenia.	Schizophrenia	53,386 European ancestry cases, 77,258 European ancestry controls, 14,004 East Asian ancestry cases, 16,757 East Asian ancestry controls, 6,152 African American cases, 3,918 African American controls, 1,234 Latino cases, 3,090 Latino controls	1,979 European ancestry cases, 142,626 European ancestry controls	2p16.1		BCL11A			ENSG00000119866			rs7599488-C	rs7599488	0	7599488	intron_variant	0	0.524	1E-8	8		1.04404	[1.03-1.06]	Affymetrix [7585078] (imputed)	N
rs10189912	ARHGAP15:AC096558.1:RP11-570L15.2	33	2	144250487	rs13428598	2018-11-12	30038396	Lee JJ	2018-07-23	Nat Genet	www.ncbi.nlm.nih.gov/pubmed/30038396	Gene discovery and polygenic prediction from a genome-wide association study of educational attainment in 1.1 million individuals.	Highest math class taken (MTAG)	811,539 European ancestry individuals		2q22.3	Intergenic	ARHGAP15			ENSG00000075884			rs13428598-T	rs13428598	0	13428598	intron_variant	0	0.3786	2E-19	18.698970004336	(MTAG)	0.0153	[0.012-0.019] unit increase	Affymetrix, Illumina [7100000] (imputed)	N
rs10189912	ARHGAP15:AC096558.1:RP11-570L15.2	33	2	144152539	rs17824247	2017-02-24	27225129	Okbay A	2016-05-26	Nature	www.ncbi.nlm.nih.gov/pubmed/27225129	Genome-wide association study identifies 74 loci associated with educational attainment.	Educational attainment (years of education)	405,072 European ancestry individuals		2q22.2	NR	ARHGAP15			ENSG00000075884			rs17824247-T	rs17824247	0	17824247	intron_variant	0	0.5924	2E-12	11.698970004336		0.0158471	NR unit decrease	Affymetrix, Illumina, Perlegen [~ 9300000] (imputed)	N
rs10189912	ARHGAP15:AC096558.1:RP11-570L15.2	33	2	144152539	rs17824247	2022-03-15	34743297	Kulminski AM	2021-11-06	Geroscience	www.ncbi.nlm.nih.gov/pubmed/34743297	Pleiotropic predisposition to Alzheimer's disease and educational attainment: insights from the summary statistics analysis.	Alzheimer's disease or educational attainment (pleiotropy)	(see Lambert 2013 and Okbay 2016)		2q22.2		ARHGAP15			ENSG00000075884			rs17824247-T	rs17824247	0	17824247	intron_variant	0	0.5802	1E-11	11		56.87535	z score increase	NR [6814003]	N
rs10189912	ARHGAP15:AC096558.1:RP11-570L15.2	33	2	144225215	rs13024996	2019-03-28	30643251	Liu M	2019-01-14	Nat Genet	www.ncbi.nlm.nih.gov/pubmed/30643251	Association studies of up to 1.2 million individuals yield new insights into the genetic etiology of tobacco and alcohol use.	Alcohol consumption (drinks per week) (MTAG)	up to 1,039,210 European ancestry individuals		2q22.3	NR	ARHGAP15			ENSG00000075884			rs13024996-A	rs13024996	0	13024996	intron_variant	0	0.364	2E-15	14.698970004336		0.010881	[0.0082-0.0136] unit decrease	NR [~ 9732723] (imputed)	N
rs10189912	ARHGAP15:AC096558.1:RP11-570L15.2	33	2	144261657	rs35125029	2016-12-08	26835600	Hu Y	2016-02-02	Nat Commun	www.ncbi.nlm.nih.gov/pubmed/26835600	GWAS of 89,283 individuals identifies genetic variants associated with self-reporting of being a morning person.	Morning vs. evening chronotype	38,937 European ancestry morning chronotype individuals, 50,346 European ancestry evening chronotype individuals		2q22.3	NR	ARHGAP15			ENSG00000075884			rs35125029-?	rs35125029	0	35125029	intron_variant	0	NR	3E-7	6.52287874528034				Illumina [7427422] (imputed)	N
rs10189912	ARHGAP15:AC096558.1:RP11-570L15.2	33	2	144261657	rs35125029	2021-02-26	33563987	Tyrrell J	2021-02-09	Nat Commun	www.ncbi.nlm.nih.gov/pubmed/33563987	Genetic predictors of participation in optional components of UK Biobank.	Acceptance of an invitation to participate in a mental health questionnaire	146,074 European ancestry cases, 148,713 European ancestry controls		2q22.3	NR	ARHGAP15			ENSG00000075884			rs35125029-G	rs35125029	0	35125029	intron_variant	0	0.62	6E-9	8.22184874961636		0.97	[0.97, 0.98]	Affymetrix [39302896] (imputed)	N
rs10189912	ARHGAP15:AC096558.1:RP11-570L15.2	33	2	144162609	rs10189912	2018-09-12	29942086	Savage JE	2018-06-25	Nat Genet	www.ncbi.nlm.nih.gov/pubmed/29942086	Genome-wide association meta-analysis in 269,867 individuals identifies new genetic and functional links to intelligence.	Intelligence	269,867 European ancestry individuals		2q22.3	NR	ARHGAP15			ENSG00000075884			rs10189912-A	rs10189912	0	10189912	intron_variant	0	NR	1E-11	11		6.778	z-score decrease	Affymetrix, Illumina [9295118] (imputed)	N
rs10189912	ARHGAP15:AC096558.1:RP11-570L15.2	33	2	144162609	rs10189912	2022-09-05	35764056	Rao S	2022-06-28	Neuropsychobiology	www.ncbi.nlm.nih.gov/pubmed/35764056	Genetic Relationships between Attention-Deficit/Hyperactivity Disorder, Autism Spectrum Disorder, and Intelligence.	Attention deficit hyperactivity disorder or autism spectrum disorder or intelligence (pleiotropy)	20,183 European ancestry ADHD cases, 18,381 European ancestry ASD cases, up to 63,160 European ancestry controls, 269,867 European ancestry individuals with intelligence measurements		2q22.3		ARHGAP15			ENSG00000075884			rs10189912-?	rs10189912	0	10189912	intron_variant	0	NR	4E-11	10.397940008672				NR [6307410] (imputed)	N
rs10189912	ARHGAP15:AC096558.1:RP11-570L15.2	33	2	144263280	rs10191758	2018-01-12	29186694	Lam M	2017-11-28	Cell Rep	www.ncbi.nlm.nih.gov/pubmed/29186694	Large-Scale Cognitive GWAS Meta-Analysis Reveals Tissue-Specific Neural Expression and Potential Nootropic Drug Targets.	Cognitive ability	107,207 European ancestry individuals		2q22.3	ENSG00000257640	ARHGAP15			ENSG00000075884			rs10191758-?	rs10191758	0	10191758	intron_variant	0	NR	4E-8	7.39794000867204		5.506	z score decrease	Affymetrix, Illumina [7357080] (imputed)	N
rs10189912	ARHGAP15:AC096558.1:RP11-570L15.2	33	2	144168667	rs62172117	2019-06-25	30804565	Jansen PR	2019-02-25	Nat Genet	www.ncbi.nlm.nih.gov/pubmed/30804565	Genome-wide analysis of insomnia in 1,331,010 individuals identifies new risk loci and functional pathways.	Morningness	434,835 European ancestry individuals		2q22.3		ARHGAP15			ENSG00000075884			rs62172117-A	rs62172117	0	62172117	intron_variant	0	0.3572	1E-17	17		0.019	[0.015-0.023] unit decrease	Affymetrix, Illumina [11597492] (imputed)	N
rs10189912	ARHGAP15:AC096558.1:RP11-570L15.2	33	2	144168667	rs62172117	2022-07-01	35361970	Okbay A	2022-03-31	Nat Genet	www.ncbi.nlm.nih.gov/pubmed/35361970	Polygenic prediction of educational attainment within and between families from genome-wide association analyses in 3 million individuals.	Educational attainment	3,037,499 European ancestry individuals		2q22.3		ARHGAP15			ENSG00000075884			rs62172117-A	rs62172117	0	62172117	intron_variant	0	0.3525	3E-35	34.5228787452803		0.0135597	[0.011-0.016] unit increase	Illumina [10675380] (imputed)	N
rs10189912	ARHGAP15:AC096558.1:RP11-570L15.2	33	2	144263280	rs10191758	2017-07-18	28530673	Sniekers S	2017-05-22	Nat Genet	www.ncbi.nlm.nih.gov/pubmed/28530673	Genome-wide association meta-analysis of 78,308 individuals identifies new loci and genes influencing human intelligence.	Intelligence	up to 58,799 European ancestry adults, up to 19,509 European ancestry children		2q22.3	ARHGAP15	ARHGAP15			ENSG00000075884			rs10191758-A	rs10191758	0	10191758	intron_variant	0	0.6065	3E-9	8.52287874528034		5.929	z score decrease	Affymetrix, Illumina [12104294] (imputed)	N
rs10189912	ARHGAP15:AC096558.1:RP11-570L15.2	33	2	144187516	rs12991555	2018-11-12	30038396	Lee JJ	2018-07-23	Nat Genet	www.ncbi.nlm.nih.gov/pubmed/30038396	Gene discovery and polygenic prediction from a genome-wide association study of educational attainment in 1.1 million individuals.	Highest math class taken	430,445 European ancestry individuals		2q22.3	Intergenic	ARHGAP15			ENSG00000075884			rs12991555-A	rs12991555	0	12991555	intron_variant	0	0.6362	7E-10	9.15490195998574		0.0145	[0.0098-0.0192] unit decrease	Affymetrix, Illumina [10000000] (imputed)	N
rs10189912	ARHGAP15:AC096558.1:RP11-570L15.2	33	2	144215811	rs13411140	2020-09-14	32451486	Zhou H	2020-05-25	Nat Neurosci	www.ncbi.nlm.nih.gov/pubmed/32451486	Genome-wide meta-analysis of problematic alcohol use in 435,563 individuals yields insights into biology and relationships with other traits.	Alcohol use disorder	57,564 European ancestry cases, 256,395 European ancestry controls		2q22.3	NR	ARHGAP15			ENSG00000075884			rs13411140-T	rs13411140	0	13411140	intron_variant	0	0.3627	3E-8	7.52287874528034		5.539	[NR] unit decrease	Affymetrix [7003540] (imputed)	N
rs10189912	ARHGAP15:AC096558.1:RP11-570L15.2	33	2	144225215	rs13024996	2020-09-14	32451486	Zhou H	2020-05-25	Nat Neurosci	www.ncbi.nlm.nih.gov/pubmed/32451486	Genome-wide meta-analysis of problematic alcohol use in 435,563 individuals yields insights into biology and relationships with other traits.	Problematic alcohol use (MTAG)	972,915 European ancestry individuals		2q22.3	NR	ARHGAP15			ENSG00000075884			rs13024996-A	rs13024996	0	13024996	intron_variant	0	0.3676	3E-13	12.5228787452803		0.015542448	[0.011-0.02] unit decrease	Affymetrix [10613246] (imputed)	N
rs10189912	ARHGAP15:AC096558.1:RP11-570L15.2	33	2	144225215	rs13024996	2020-09-14	32451486	Zhou H	2020-05-25	Nat Neurosci	www.ncbi.nlm.nih.gov/pubmed/32451486	Genome-wide meta-analysis of problematic alcohol use in 435,563 individuals yields insights into biology and relationships with other traits.	Alcohol consumption (drinks per week) (MTAG)	972,915 European ancestry individuals		2q22.3	NR	ARHGAP15			ENSG00000075884			rs13024996-A	rs13024996	0	13024996	intron_variant	0	0.352	1E-13	13		0.013351299	[0.0098-0.0169] unit decrease	Affymetrix [NR] (imputed)	N
rs10189912	ARHGAP15:AC096558.1:RP11-570L15.2	33	2	144232491	rs28380327	2019-04-12	30696823	Jones SE	2019-01-29	Nat Commun	www.ncbi.nlm.nih.gov/pubmed/30696823	Genome-wide association analyses of chronotype in 697,828 individuals provides insights into circadian rhythms.	Morning person	252,287 European ancestry cases, 150,908 European ancestry controls	120,478 European ancestry cases, 127,622 European ancestry controls	2q22.3	ARHGAP15	ARHGAP15			ENSG00000075884			rs28380327-A	rs28380327	0	28380327	intron_variant	0	0.6317	5E-25	24.301029995664		1.0378		Affymetrix [11880941] (imputed)	N
rs10189912	ARHGAP15:AC096558.1:RP11-570L15.2	33	2	144225215	rs13024996	2019-09-24	31358974	Evangelou E	2019-07-29	Nat Hum Behav	www.ncbi.nlm.nih.gov/pubmed/31358974	New alcohol-related genes suggest shared genetic mechanisms with neuropsychiatric disorders.	Alcohol consumption	480,842 European ancestry individuals		2q22.3	ARHGAP15, AC096558.1, RP11-570L15.2	ARHGAP15			ENSG00000075884			rs13024996-A	rs13024996	0	13024996	intron_variant	0	0.37	4E-13	12.397940008672		0.008	[0.006-0.01] unit decrease	Affymetrix, Illumina [~ 7100000] (imputed)	N
rs10189912	ARHGAP15:AC096558.1:RP11-570L15.2	33	2	144225215	rs13024996	2019-03-28	30643251	Liu M	2019-01-14	Nat Genet	www.ncbi.nlm.nih.gov/pubmed/30643251	Association studies of up to 1.2 million individuals yield new insights into the genetic etiology of tobacco and alcohol use.	Alcohol consumption (drinks per week)	up to 941,280 European ancestry individuals		2q22.3	NR	ARHGAP15			ENSG00000075884			rs13024996-A	rs13024996	0	13024996	intron_variant	0	0.364	6E-13	12.2218487496164		0.010912645	[0.0079-0.0139] unit decrease	NR [~ 10000000] (imputed)	N
rs10189912	ARHGAP15:AC096558.1:RP11-570L15.2	33	2	144231309	rs4273169	2019-09-04	31374203	Lam M	2019-08-01	Am J Hum Genet	www.ncbi.nlm.nih.gov/pubmed/31374203	Pleiotropic Meta-Analysis of Cognition, Education, and Schizophrenia Differentiates Roles of Early Neurodevelopmental and Adult Synaptic Pathways.	Cognitive ability, years of educational attainment or schizophrenia (pleiotropy)	328,917 individuals with educational attainment measurements, 107,207 individuals with cognitive ability measurements, 77,096 European ancestry schizophrenia cases, 43,456 European ancestry controls		2q22.3	ENSG00000228655, ENSG00000257640	ARHGAP15			ENSG00000075884			rs4273169-?	rs4273169	0	4273169	intron_variant	0	NR	3E-12	11.5228787452803		0.014703349	[0.011-0.019] unit increase	NR [7306098]	N
rs10189912	ARHGAP15:AC096558.1:RP11-570L15.2	33	2	144237036	rs13413953	2018-10-31	29942085	Nagel M	2018-06-25	Nat Genet	www.ncbi.nlm.nih.gov/pubmed/29942085	Meta-analysis of genome-wide association studies for neuroticism in 449,484 individuals identifies novel genetic loci and pathways.	Depressed affect	357,957 European ancestry individuals		2q22.3	NR	ARHGAP15			ENSG00000075884			rs13413953-G	rs13413953	0	13413953	intron_variant	0	NR	3E-9	8.52287874528034		0.01436	[0.0096-0.0191] unit decrease	Affymetrix [10847151] (imputed)	N
rs10189912	ARHGAP15:AC096558.1:RP11-570L15.2	33	2	144232491	rs28380327	2019-04-15	30696823	Jones SE	2019-01-29	Nat Commun	www.ncbi.nlm.nih.gov/pubmed/30696823	Genome-wide association analyses of chronotype in 697,828 individuals provides insights into circadian rhythms.	Chronotype	449,734 European ancestry individuals	248,098 European ancestry individuals	2q22.3	ARHGAP15	ARHGAP15			ENSG00000075884			rs28380327-A	rs28380327	0	28380327	intron_variant	0	0.6317	5E-25	24.301029995664		1.0408108		Affymetrix [11880941] (imputed)	N
rs10189912	ARHGAP15:AC096558.1:RP11-570L15.2	33	2	144232491	rs28380327	2019-02-08	30595370	Kichaev G	2018-12-27	Am J Hum Genet	www.ncbi.nlm.nih.gov/pubmed/30595370	Leveraging Polygenic Functional Enrichment to Improve GWAS Power.	Morning person	approximately 410,000 European ancestry individuals		2q22.3		ARHGAP15			ENSG00000075884			rs28380327-?	rs28380327	0	28380327	intron_variant	0	NR	1E-10	10				NR [~ 8900000] (imputed)	N
rs10189912	ARHGAP15:AC096558.1:RP11-570L15.2	33	2	144237036	rs13413953	2019-03-18	30643258	Karlsson Linner R	2019-01-14	Nat Genet	www.ncbi.nlm.nih.gov/pubmed/30643258	Genome-wide association analyses of risk tolerance and risky behaviors in over 1 million individuals identify hundreds of loci and shared genetic influences.	Alcohol consumption (drinks per week)	414,343 European ancestry individuals		2q22.3	ARHGAP15	ARHGAP15			ENSG00000075884			rs13413953-T	rs13413953	0	13413953	intron_variant	0	0.6401	3E-9	8.52287874528034		0.013782091	[0.0092-0.0183] unit increase	Affymetrix [11514936] (imputed)	N
rs10189912	ARHGAP15:AC096558.1:RP11-570L15.2	33	2	144250487	rs13428598	2018-02-23	29326435	Hill WD	2018-01-11	Mol Psychiatry	www.ncbi.nlm.nih.gov/pubmed/29326435	A combined analysis of genetically correlated traits identifies 187 loci and a role for neurogenesis and myelination in intelligence.	Intelligence (MTAG)	120,934 British ancestry individuals, 127,548 individuals		2q22.3	ENSG00000257640	ARHGAP15			ENSG00000075884			rs13428598-T	rs13428598	0	13428598	intron_variant	0	NR	4E-13	12.397940008672		0.022993902	[0.017-0.029] unit increase	Affymetrix [NR]	N
rs10189912	ARHGAP15:AC096558.1:RP11-570L15.2	33	2	144237036	rs13413953	2019-08-29	31046077	Zhong VW	2019-05-02	Hum Mol Genet	www.ncbi.nlm.nih.gov/pubmed/31046077	A genome-wide association study of bitter and sweet beverage consumption.	Bitter alcoholic beverage consumption	336,448 European ancestry individuals	39,924 European ancestry individuals	2q22.3	ARHGAP15	ARHGAP15			ENSG00000075884			rs13413953-T	rs13413953	0	13413953	intron_variant	0	0.6396	8E-9	8.09691001300806		0.0061	[0.0039-0.0083] unit increase	Affymetrix [~ 7740000] (imputed)	N
rs10189912	ARHGAP15:AC096558.1:RP11-570L15.2	33	2	144239303	rs10048736	2018-10-31	29942085	Nagel M	2018-06-25	Nat Genet	www.ncbi.nlm.nih.gov/pubmed/29942085	Meta-analysis of genome-wide association studies for neuroticism in 449,484 individuals identifies novel genetic loci and pathways.	Neuroticism	449,484 European ancestry individuals		2q22.3	NR	ARHGAP15			ENSG00000075884			rs10048736-A	rs10048736	0	10048736	intron_variant	0	NR	1E-9	9		6.084	z score decrease	Affymetrix [10847151] (imputed)	N
rs10189912	ARHGAP15:AC096558.1:RP11-570L15.2	33	2	144248718	rs35789697	2019-01-22	29500382	Nagel M	2018-03-02	Nat Commun	www.ncbi.nlm.nih.gov/pubmed/29500382	Item-level analyses reveal genetic heterogeneity in neuroticism.	Experiencing mood swings	373,733 European ancestry individuals		2q22.3	ARHGAP15	ARHGAP15			ENSG00000075884			rs35789697-A	rs35789697	0	35789697	intron_variant	0	0.358174	3E-9	8.52287874528034		5.94	z score decrease	NR [10847151] (imputed)	N
rs10189912	ARHGAP15:AC096558.1:RP11-570L15.2	33	2	144250487	rs13428598	2018-11-12	30038396	Lee JJ	2018-07-23	Nat Genet	www.ncbi.nlm.nih.gov/pubmed/30038396	Gene discovery and polygenic prediction from a genome-wide association study of educational attainment in 1.1 million individuals.	Cognitive performance (MTAG)	402,382 European ancestry individuals		2q22.3	Intergenic	ARHGAP15			ENSG00000075884			rs13428598-T	rs13428598	0	13428598	intron_variant	0	0.3903	1E-18	18	(MTAG)	0.0207	[0.016-0.025] unit increase	Affymetrix, Illumina [7100000] (imputed)	N
rs10189912	ARHGAP15:AC096558.1:RP11-570L15.2	33	2	144250487	rs13428598	2019-02-06	29520040	Coleman JRI	2018-03-08	Mol Psychiatry	www.ncbi.nlm.nih.gov/pubmed/29520040	Biological annotation of genetic loci associated with intelligence in a meta-analysis of 87,740 individuals.	Extremely high intelligence	1,247 European ancestry cases, 86,493 European ancestry controls		2q22.3	ARHGAP15	ARHGAP15			ENSG00000075884			rs13428598-T	rs13428598	0	13428598	intron_variant	0	0.375	5E-9	8.30102999566398		5.85	NR z-score increase	Illumina [up to 12595966] (imputed)	N
rs10189912	ARHGAP15:AC096558.1:RP11-570L15.2	33	2	144250487	rs13428598	2018-09-17	29844566	Davies G	2018-05-29	Nat Commun	www.ncbi.nlm.nih.gov/pubmed/29844566	Study of 300,486 individuals identifies 148 independent genetic loci influencing general cognitive function.	General cognitive ability	up to 300,486 European ancestry individuals		2q22.3	ENSG00000257640	ARHGAP15			ENSG00000075884			rs13428598-T	rs13428598	0	13428598	intron_variant	0	NR	3E-9	8.52287874528034		5.939	z-score increase	Affymetrix, Illumina [at least 2500000] (imputed)	N
rs10189912	ARHGAP15:AC096558.1:RP11-570L15.2	33	2	144250487	rs13428598	2019-02-06	30595370	Kichaev G	2018-12-27	Am J Hum Genet	www.ncbi.nlm.nih.gov/pubmed/30595370	Leveraging Polygenic Functional Enrichment to Improve GWAS Power.	Educational attainment (years of education)	approximately 455,000 European ancestry individuals		2q22.3		ARHGAP15			ENSG00000075884			rs13428598-?	rs13428598	0	13428598	intron_variant	0	NR	4E-16	15.397940008672				NR [~ 8900000] (imputed)	N
rs10189912	ARHGAP15:AC096558.1:RP11-570L15.2	33	2	144263280	rs10191758	2021-06-29	32895543	de la Fuente J	2020-09-07	Nat Hum Behav	www.ncbi.nlm.nih.gov/pubmed/32895543	A general dimension of genetic sharing across diverse cognitive traits inferred from molecular data.	Cognitive traits (MTAG)	331,679 British ancestry individuals		2q22.3		ARHGAP15			ENSG00000075884			rs10191758-?	rs10191758	0	10191758	intron_variant	0	NR	2E-8	7.69897000433602				NR [7857346] (imputed)	N
rs10189912	ARHGAP15:AC096558.1:RP11-570L15.2	33	2	144250487	rs13428598	2021-01-13	33414549	Demange PA	2021-01-07	Nat Genet	www.ncbi.nlm.nih.gov/pubmed/33414549	Investigating the genetic architecture of noncognitive skills using GWAS-by-subtraction.	Cognitive aspects of educational attainment	257,700 European ancestry individuals		2q22.3	NR	ARHGAP15			ENSG00000075884			rs13428598-C	rs13428598	0	13428598	intron_variant	0	0.371769	2E-11	10.698970004336		0.043688968	[0.031-0.056] unit decrease	Affymetrix, Illumina, Perlegen [7305956] (imputed)	N
rs10189912	ARHGAP15:AC096558.1:RP11-570L15.2	33	2	144250487	rs13428598	2021-02-26	33563987	Tyrrell J	2021-02-09	Nat Commun	www.ncbi.nlm.nih.gov/pubmed/33563987	Genetic predictors of participation in optional components of UK Biobank.	Percentage of invited food questionnaires completed	300,639 European ancestry individuals		2q22.3	NR	ARHGAP15			ENSG00000075884			rs13428598-C	rs13428598	0	13428598	intron_variant	0	0.61	1E-12	12		0.65	[0.47-0.83] unit decrease	Affymetrix [39302896] (imputed)	N
rs10189912	ARHGAP15:AC096558.1:RP11-570L15.2	33	2	144250487	rs13428598	2021-06-29	32895543	de la Fuente J	2020-09-07	Nat Hum Behav	www.ncbi.nlm.nih.gov/pubmed/32895543	A general dimension of genetic sharing across diverse cognitive traits inferred from molecular data.	Verbal-numerical reasoning	171,304 British ancestry individuals		2q22.3		ARHGAP15			ENSG00000075884			rs13428598-?	rs13428598	0	13428598	intron_variant	0	NR	5E-9	8.30102999566398				NR [7857346] (imputed)	N
rs10189912	ARHGAP15:AC096558.1:RP11-570L15.2	33	2	144263280	rs10191758	2018-01-12	29186694	Lam M	2017-11-28	Cell Rep	www.ncbi.nlm.nih.gov/pubmed/29186694	Large-Scale Cognitive GWAS Meta-Analysis Reveals Tissue-Specific Neural Expression and Potential Nootropic Drug Targets.	Cognitive ability (MTAG)	436,124 European ancestry individuals		2q22.3	ENSG00000257640	ARHGAP15			ENSG00000075884			rs10191758-?	rs10191758	0	10191758	intron_variant	0	NR	2E-14	13.698970004336		7.685	z score decrease	Affymetrix, Illumina, Perlegen [7333576] (imputed)	N
rs10189912	ARHGAP15:AC096558.1:RP11-570L15.2	33	2	144250487	rs13428598	2018-11-12	30038396	Lee JJ	2018-07-23	Nat Genet	www.ncbi.nlm.nih.gov/pubmed/30038396	Gene discovery and polygenic prediction from a genome-wide association study of educational attainment in 1.1 million individuals.	Educational attainment (MTAG)	1,311,438 European ancestry individuals		2q22.3	Intergenic	ARHGAP15			ENSG00000075884			rs13428598-T	rs13428598	0	13428598	intron_variant	0	0.3805	1E-29	29	(MTAG)	0.0152	[0.013-0.018] unit increase	Affymetrix, Illumina [7100000] (imputed)	N
rs10189912	ARHGAP15:AC096558.1:RP11-570L15.2	33	2	144250487	rs13428598	2018-11-12	30038396	Lee JJ	2018-07-23	Nat Genet	www.ncbi.nlm.nih.gov/pubmed/30038396	Gene discovery and polygenic prediction from a genome-wide association study of educational attainment in 1.1 million individuals.	Cognitive performance	257,841 European ancestry individuals		2q22.3	Intergenic	ARHGAP15			ENSG00000075884			rs13428598-T	rs13428598	0	13428598	intron_variant	0	0.3903	1E-11	11		0.0198	[0.014-0.025] unit increase	Affymetrix, Illumina [10100000] (imputed)	N
rs10189912	ARHGAP15:AC096558.1:RP11-570L15.2	33	2	144263033	rs10180461	2020-07-08	32066663	Niarchou M	2020-02-03	Transl Psychiatry	www.ncbi.nlm.nih.gov/pubmed/32066663	Genome-wide association study of dietary intake in the UK biobank study and its associations with schizophrenia and other traits.	Fish- and plant-related diet	154,123 European ancestry men, 181,453 European ancestry women		2q22.3	ARHGAP15	ARHGAP15			ENSG00000075884			rs10180461-?	rs10180461	0	10180461	intron_variant	0	NR	3E-8	7.52287874528034		0.0138352	[0.009-0.0187] unit increase	Affymetrix [25921788] (imputed)	N
rs10189912	ARHGAP15:AC096558.1:RP11-570L15.2	33	2	144263033	rs10180461	2022-04-05	34855049	Pasman JA	2021-12-02	Behav Genet	www.ncbi.nlm.nih.gov/pubmed/34855049	Genetic Risk for Smoking: Disentangling Interplay Between Genes and Socioeconomic Status.	Educational attainment	451,800 European or unknown ancestry individuals		2q22.3		ARHGAP15			ENSG00000075884			rs10180461-?	rs10180461	0	10180461	intron_variant	0	NR	2E-17	16.698970004336				NR [1300000]	N
rs10189912	ARHGAP15:AC096558.1:RP11-570L15.2	33	2	144263280	rs10191758	2017-07-18	28530673	Sniekers S	2017-05-22	Nat Genet	www.ncbi.nlm.nih.gov/pubmed/28530673	Genome-wide association meta-analysis of 78,308 individuals identifies new loci and genes influencing human intelligence.	Intelligence	up to 58,799 European ancestry adults, up to 19,509 European ancestry children		2q22.3	ARHGAP15	ARHGAP15			ENSG00000075884			rs10191758-A	rs10191758	0	10191758	intron_variant	0	0.6065	3E-9	8.52287874528034	(Adults)	5.929	z score decrease	Affymetrix, Illumina [12104294] (imputed)	N
rs6974618	EXOC4	105	7	133047756	rs1149558	2018-11-12	30038396	Lee JJ	2018-07-23	Nat Genet	www.ncbi.nlm.nih.gov/pubmed/30038396	Gene discovery and polygenic prediction from a genome-wide association study of educational attainment in 1.1 million individuals.	Highest math class taken	430,445 European ancestry individuals		7q33	Intergenic	EXOC4			ENSG00000131558			rs1149558-T	rs1149558	0	1149558	intron_variant	0	0.6032	6E-9	8.22184874961636		0.0135	[0.009-0.018] unit increase	Affymetrix, Illumina [10000000] (imputed)	N
rs6974618	EXOC4	105	7	132945754	rs10215367	2018-02-23	29326435	Hill WD	2018-01-11	Mol Psychiatry	www.ncbi.nlm.nih.gov/pubmed/29326435	A combined analysis of genetically correlated traits identifies 187 loci and a role for neurogenesis and myelination in intelligence.	Intelligence (MTAG)	120,934 British ancestry individuals, 127,548 individuals		7q33	EXOC4	EXOC4			ENSG00000131558			rs10215367-T	rs10215367	0	10215367	intron_variant	0	NR	2E-10	9.69897000433602		0.019046552	[0.013-0.025] unit increase	Affymetrix [NR]	N
rs6974618	EXOC4	105	7	132945754	rs10215367	2022-09-05	35764056	Rao S	2022-06-28	Neuropsychobiology	www.ncbi.nlm.nih.gov/pubmed/35764056	Genetic Relationships between Attention-Deficit/Hyperactivity Disorder, Autism Spectrum Disorder, and Intelligence.	Attention deficit hyperactivity disorder or autism spectrum disorder or intelligence (pleiotropy)	20,183 European ancestry ADHD cases, 18,381 European ancestry ASD cases, up to 63,160 European ancestry controls, 269,867 European ancestry individuals with intelligence measurements		7q33		EXOC4			ENSG00000131558			rs10215367-?	rs10215367	0	10215367	intron_variant	0	NR	5E-12	11.301029995664				NR [6307410] (imputed)	N
rs6974618	EXOC4	105	7	132956034	rs10262862	2022-07-01	35361970	Okbay A	2022-03-31	Nat Genet	www.ncbi.nlm.nih.gov/pubmed/35361970	Polygenic prediction of educational attainment within and between families from genome-wide association analyses in 3 million individuals.	Educational attainment	3,037,499 European ancestry individuals		7q33		EXOC4			ENSG00000131558			rs10262862-T	rs10262862	0	10262862	intron_variant	0	0.6092	4E-9	8.39794000867204		0.00633621	[0.0042-0.0085] unit increase	Illumina [10675380] (imputed)	N
rs6974618	EXOC4	105	7	133055082	rs1149557	2021-01-13	33414549	Demange PA	2021-01-07	Nat Genet	www.ncbi.nlm.nih.gov/pubmed/33414549	Investigating the genetic architecture of noncognitive skills using GWAS-by-subtraction.	Cognitive aspects of educational attainment	257,700 European ancestry individuals		7q33	NR	EXOC4			ENSG00000131558			rs1149557-C	rs1149557	0	1149557	intron_variant	0	0.385686	2E-11	10.698970004336		0.043276563	[0.031-0.056] unit increase	Affymetrix, Illumina, Perlegen [7305956] (imputed)	N
rs6974618	EXOC4	105	7	133054712	rs6950324	2018-09-17	29844566	Davies G	2018-05-29	Nat Commun	www.ncbi.nlm.nih.gov/pubmed/29844566	Study of 300,486 individuals identifies 148 independent genetic loci influencing general cognitive function.	General cognitive ability	up to 300,486 European ancestry individuals		7q33	EXOC4	EXOC4			ENSG00000131558			rs6950324-T	rs6950324	0	6950324	intron_variant	0	NR	2E-8	7.69897000433602		5.661	z-score decrease	Affymetrix, Illumina [at least 2500000] (imputed)	N
rs7806694	AC083873.4	105	7	133047756	rs1149558	2018-11-12	30038396	Lee JJ	2018-07-23	Nat Genet	www.ncbi.nlm.nih.gov/pubmed/30038396	Gene discovery and polygenic prediction from a genome-wide association study of educational attainment in 1.1 million individuals.	Highest math class taken	430,445 European ancestry individuals		7q33	Intergenic	EXOC4			ENSG00000131558			rs1149558-T	rs1149558	0	1149558	intron_variant	0	0.6032	6E-9	8.22184874961636		0.0135	[0.009-0.018] unit increase	Affymetrix, Illumina [10000000] (imputed)	N
rs7806694	AC083873.4	105	7	132945754	rs10215367	2018-02-23	29326435	Hill WD	2018-01-11	Mol Psychiatry	www.ncbi.nlm.nih.gov/pubmed/29326435	A combined analysis of genetically correlated traits identifies 187 loci and a role for neurogenesis and myelination in intelligence.	Intelligence (MTAG)	120,934 British ancestry individuals, 127,548 individuals		7q33	EXOC4	EXOC4			ENSG00000131558			rs10215367-T	rs10215367	0	10215367	intron_variant	0	NR	2E-10	9.69897000433602		0.019046552	[0.013-0.025] unit increase	Affymetrix [NR]	N
rs7806694	AC083873.4	105	7	132945754	rs10215367	2022-09-05	35764056	Rao S	2022-06-28	Neuropsychobiology	www.ncbi.nlm.nih.gov/pubmed/35764056	Genetic Relationships between Attention-Deficit/Hyperactivity Disorder, Autism Spectrum Disorder, and Intelligence.	Attention deficit hyperactivity disorder or autism spectrum disorder or intelligence (pleiotropy)	20,183 European ancestry ADHD cases, 18,381 European ancestry ASD cases, up to 63,160 European ancestry controls, 269,867 European ancestry individuals with intelligence measurements		7q33		EXOC4			ENSG00000131558			rs10215367-?	rs10215367	0	10215367	intron_variant	0	NR	5E-12	11.301029995664				NR [6307410] (imputed)	N
rs7806694	AC083873.4	105	7	132956034	rs10262862	2022-07-01	35361970	Okbay A	2022-03-31	Nat Genet	www.ncbi.nlm.nih.gov/pubmed/35361970	Polygenic prediction of educational attainment within and between families from genome-wide association analyses in 3 million individuals.	Educational attainment	3,037,499 European ancestry individuals		7q33		EXOC4			ENSG00000131558			rs10262862-T	rs10262862	0	10262862	intron_variant	0	0.6092	4E-9	8.39794000867204		0.00633621	[0.0042-0.0085] unit increase	Illumina [10675380] (imputed)	N
rs7806694	AC083873.4	105	7	133055082	rs1149557	2021-01-13	33414549	Demange PA	2021-01-07	Nat Genet	www.ncbi.nlm.nih.gov/pubmed/33414549	Investigating the genetic architecture of noncognitive skills using GWAS-by-subtraction.	Cognitive aspects of educational attainment	257,700 European ancestry individuals		7q33	NR	EXOC4			ENSG00000131558			rs1149557-C	rs1149557	0	1149557	intron_variant	0	0.385686	2E-11	10.698970004336		0.043276563	[0.031-0.056] unit increase	Affymetrix, Illumina, Perlegen [7305956] (imputed)	N
rs7806694	AC083873.4	105	7	133054712	rs6950324	2018-09-17	29844566	Davies G	2018-05-29	Nat Commun	www.ncbi.nlm.nih.gov/pubmed/29844566	Study of 300,486 individuals identifies 148 independent genetic loci influencing general cognitive function.	General cognitive ability	up to 300,486 European ancestry individuals		7q33	EXOC4	EXOC4			ENSG00000131558			rs6950324-T	rs6950324	0	6950324	intron_variant	0	NR	2E-8	7.69897000433602		5.661	z-score decrease	Affymetrix, Illumina [at least 2500000] (imputed)	N
rs4731992	EXOC4	105	7	133047756	rs1149558	2018-11-12	30038396	Lee JJ	2018-07-23	Nat Genet	www.ncbi.nlm.nih.gov/pubmed/30038396	Gene discovery and polygenic prediction from a genome-wide association study of educational attainment in 1.1 million individuals.	Highest math class taken	430,445 European ancestry individuals		7q33	Intergenic	EXOC4			ENSG00000131558			rs1149558-T	rs1149558	0	1149558	intron_variant	0	0.6032	6E-9	8.22184874961636		0.0135	[0.009-0.018] unit increase	Affymetrix, Illumina [10000000] (imputed)	N
rs4731992	EXOC4	105	7	132945754	rs10215367	2018-02-23	29326435	Hill WD	2018-01-11	Mol Psychiatry	www.ncbi.nlm.nih.gov/pubmed/29326435	A combined analysis of genetically correlated traits identifies 187 loci and a role for neurogenesis and myelination in intelligence.	Intelligence (MTAG)	120,934 British ancestry individuals, 127,548 individuals		7q33	EXOC4	EXOC4			ENSG00000131558			rs10215367-T	rs10215367	0	10215367	intron_variant	0	NR	2E-10	9.69897000433602		0.019046552	[0.013-0.025] unit increase	Affymetrix [NR]	N
rs4731992	EXOC4	105	7	132945754	rs10215367	2022-09-05	35764056	Rao S	2022-06-28	Neuropsychobiology	www.ncbi.nlm.nih.gov/pubmed/35764056	Genetic Relationships between Attention-Deficit/Hyperactivity Disorder, Autism Spectrum Disorder, and Intelligence.	Attention deficit hyperactivity disorder or autism spectrum disorder or intelligence (pleiotropy)	20,183 European ancestry ADHD cases, 18,381 European ancestry ASD cases, up to 63,160 European ancestry controls, 269,867 European ancestry individuals with intelligence measurements		7q33		EXOC4			ENSG00000131558			rs10215367-?	rs10215367	0	10215367	intron_variant	0	NR	5E-12	11.301029995664				NR [6307410] (imputed)	N
rs4731992	EXOC4	105	7	132956034	rs10262862	2022-07-01	35361970	Okbay A	2022-03-31	Nat Genet	www.ncbi.nlm.nih.gov/pubmed/35361970	Polygenic prediction of educational attainment within and between families from genome-wide association analyses in 3 million individuals.	Educational attainment	3,037,499 European ancestry individuals		7q33		EXOC4			ENSG00000131558			rs10262862-T	rs10262862	0	10262862	intron_variant	0	0.6092	4E-9	8.39794000867204		0.00633621	[0.0042-0.0085] unit increase	Illumina [10675380] (imputed)	N
rs4731992	EXOC4	105	7	133055082	rs1149557	2021-01-13	33414549	Demange PA	2021-01-07	Nat Genet	www.ncbi.nlm.nih.gov/pubmed/33414549	Investigating the genetic architecture of noncognitive skills using GWAS-by-subtraction.	Cognitive aspects of educational attainment	257,700 European ancestry individuals		7q33	NR	EXOC4			ENSG00000131558			rs1149557-C	rs1149557	0	1149557	intron_variant	0	0.385686	2E-11	10.698970004336		0.043276563	[0.031-0.056] unit increase	Affymetrix, Illumina, Perlegen [7305956] (imputed)	N
rs4731992	EXOC4	105	7	133054712	rs6950324	2018-09-17	29844566	Davies G	2018-05-29	Nat Commun	www.ncbi.nlm.nih.gov/pubmed/29844566	Study of 300,486 individuals identifies 148 independent genetic loci influencing general cognitive function.	General cognitive ability	up to 300,486 European ancestry individuals		7q33	EXOC4	EXOC4			ENSG00000131558			rs6950324-T	rs6950324	0	6950324	intron_variant	0	NR	2E-8	7.69897000433602		5.661	z-score decrease	Affymetrix, Illumina [at least 2500000] (imputed)	N
rs4291171	POU6F2	97	7	39168281	rs112503449	2018-11-12	30038396	Lee JJ	2018-07-23	Nat Genet	www.ncbi.nlm.nih.gov/pubmed/30038396	Gene discovery and polygenic prediction from a genome-wide association study of educational attainment in 1.1 million individuals.	Highest math class taken (MTAG)	811,539 European ancestry individuals		7p14.1	Intergenic	POU6F2			ENSG00000106536			rs112503449-A	rs112503449	0	112503449	intron_variant	0	0.0703	1E-12	12	(MTAG)	0.0228	[0.017-0.029] unit decrease	Affymetrix, Illumina [7100000] (imputed)	N
rs4291171	POU6F2	97	7	39191427	rs73695675	2022-07-01	35361970	Okbay A	2022-03-31	Nat Genet	www.ncbi.nlm.nih.gov/pubmed/35361970	Polygenic prediction of educational attainment within and between families from genome-wide association analyses in 3 million individuals.	Educational attainment	3,037,499 European ancestry individuals		7p14.1		POU6F2			ENSG00000106536			rs73695675-T	rs73695675	0	73695675	intron_variant	0	0.0733	2E-11	10.698970004336		0.0134195	[0.0095-0.0174] unit decrease	Illumina [10675380] (imputed)	N
rs4291171	POU6F2	97	7	39246987	rs113205706	2018-10-19	30038396	Lee JJ	2018-07-23	Nat Genet	www.ncbi.nlm.nih.gov/pubmed/30038396	Gene discovery and polygenic prediction from a genome-wide association study of educational attainment in 1.1 million individuals.	Educational attainment (years of education)	up to 1,131,881 European ancestry individuals		7p14.1		POU6F2			ENSG00000106536			rs113205706-A	rs113205706	0	113205706	splice_region_variant	0	0.0944	2E-8	7.69897000433602		0.0135	[0.0088-0.0182] unit decrease	Affymetrix, Illumina [10000000] (imputed)	N
rs4291171	POU6F2	97	7	39168281	rs112503449	2018-11-12	30038396	Lee JJ	2018-07-23	Nat Genet	www.ncbi.nlm.nih.gov/pubmed/30038396	Gene discovery and polygenic prediction from a genome-wide association study of educational attainment in 1.1 million individuals.	Self-reported math ability (MTAG)	670,471 European ancestry individuals		7p14.1	Intergenic	POU6F2			ENSG00000106536			rs112503449-A	rs112503449	0	112503449	intron_variant	0	0.0705	3E-8	7.52287874528034	(MTAG)	0.0194	[0.013-0.026] unit decrease	Affymetrix, Illumina [7100000] (imputed)	N
rs10258340	LHFPL3	102	7	104466964	rs4073894	2015-05-08	25201988	Rietveld CA	2014-09-08	Proc Natl Acad Sci U S A	www.ncbi.nlm.nih.gov/pubmed/25201988	Common genetic variants associated with cognitive performance identified using the proxy-phenotype method.	Educational attainment	106,736 European ancestry individuals		7q22.2	intergenic	LHFPL3			ENSG00000187416			rs4073894-A	rs4073894	0	4073894	non_coding_transcript_exon_variant	0	0.202	9E-6	5.04575749056068		0.024	[NR] unit increase	Affymetrix, Illumina [NR] (imputed)	N
rs10258340	LHFPL3	102	7	104466964	rs4073894	2013-11-29	23722424	Rietveld CA	2013-05-30	Science	www.ncbi.nlm.nih.gov/pubmed/23722424	GWAS of 126,559 individuals identifies genetic variants associated with educational attainment.	Educational attainment	up to 101,069 European ancestry individuals	25,490 European ancestry individuals	7q22.2	LHFPL3	LHFPL3			ENSG00000187416			rs4073894-A	rs4073894	0	4073894	non_coding_transcript_exon_variant	0	0.207	6E-6	5.22184874961636	(College)	1.062	[NR]	Affymetrix, Illumina, Perlegen [up to 2309290] (imputed)	N
rs10258340	LHFPL3	102	7	104467609	rs4144809	2022-08-05	35835914	Watanabe K	2022-07-14	Nat Genet	www.ncbi.nlm.nih.gov/pubmed/35835914	Genome-wide meta-analysis of insomnia prioritizes genes associated with metabolic and psychiatric pathways.	Insomnia	390,751 European ancestry female cases, 1,018,386 European ancestry female controls		7q22.2		LHFPL3			ENSG00000187416			rs4144809-T	rs4144809	0	4144809	intron_variant	0	NR	1E-8	8		0.008	[0.006-0.01] unit decrease	Illumina [10288913] (imputed)	N
rs10258340	LHFPL3	102	7	104478986	rs10258340	2019-02-06	30595370	Kichaev G	2018-12-27	Am J Hum Genet	www.ncbi.nlm.nih.gov/pubmed/30595370	Leveraging Polygenic Functional Enrichment to Improve GWAS Power.	Educational attainment (years of education)	approximately 455,000 European ancestry individuals		7q22.2		LHFPL3			ENSG00000187416			rs10258340-?	rs10258340	0	10258340	intron_variant	0	NR	4E-8	7.39794000867204				NR [~ 8900000] (imputed)	N
rs10258340	LHFPL3	102	7	104500068	rs10085831	2019-01-21	29970889	Day FR	2018-07-03	Nat Commun	www.ncbi.nlm.nih.gov/pubmed/29970889	Elucidating the genetic basis of social interaction and isolation.	Regular attendance at a religious group	66,259 European ancestry cases, 386,043 European ancestry controls		7q22.2	LHFPL3, LOC645591, LOC723809, LOC100216546, LOC100216545, MLL5, SRPK2	LHFPL3			ENSG00000187416			rs10085831-A	rs10085831	0	10085831	intron_variant	0	0.781139	8E-10	9.09691001300806		0.00542524	[0.0037-0.0072] unit decrease	NR [NR] (imputed)	N
rs10258340	LHFPL3	102	7	104505787	rs6944796	2022-04-29	34613391	Ko H	2021-10-06	Brain	www.ncbi.nlm.nih.gov/pubmed/34613391	Genome-wide association study of occupational attainment as a proxy for cognitive reserve.	Occupational attainment	248,847 European ancestry individuals		7q22.2		LHFPL3			ENSG00000187416			rs6944796-T	rs6944796	0	6944796	intron_variant	0	0.191	2E-9	8.69897000433602		0.052	[0.034-0.07] unit increase	Affymetrix [9575249] (imputed)	N
rs10258340	LHFPL3	102	7	104516274	rs73184014	2020-09-14	32541925	Vujkovic M	2020-06-15	Nat Genet	www.ncbi.nlm.nih.gov/pubmed/32541925	Discovery of 318 new risk loci for type 2 diabetes and related vascular outcomes among 1.4 million participants in a multi-ancestry meta-analysis.	Type 2 diabetes	148,726 European ancestry cases, 24,646 African American cases, 8,616 Hispanic cases, 46,511 Asian ancestry cases, 965,732 European ancestry controls, 31,446 African American controls, 11,829 Hispanic controls, 169,776 Asian ancestry controls		7q22.2	NR	LHFPL3			ENSG00000187416			rs73184014-G	rs73184014	0	73184014	intron_variant	0	0.2094	1E-8	8		0.0298	[0.02-0.04] unit decrease	Affymetrix, Illumina [at least 945603] (imputed)	N
rs5750853	CACNA1I	205	22	39874314	rs2899319	2020-09-18	32888494	Vuckovic D	2020-09-01	Cell	www.ncbi.nlm.nih.gov/pubmed/32888494	The Polygenic and Monogenic Basis of Blood Traits and Diseases.	Reticulocyte count	408,112 British individuals		22q13.1	MGAT3	MGAT3			ENSG00000128268			rs2899319-C	rs2899319	0	2899319	intron_variant	0	0.617488	8E-12	11.0969100130081		0.0158838	[0.011-0.02] unit increase	Affymetrix [93095623] (imputed)	N
rs5750853	CACNA1I	205	22	39874314	rs2899319	2020-09-18	32888494	Vuckovic D	2020-09-01	Cell	www.ncbi.nlm.nih.gov/pubmed/32888494	The Polygenic and Monogenic Basis of Blood Traits and Diseases.	Reticulocyte fraction of red cells	408,112 British individuals		22q13.1	MGAT3	MGAT3			ENSG00000128268			rs2899319-C	rs2899319	0	2899319	intron_variant	0	0.617498	1E-11	11		0.01574192	[0.011-0.02] unit increase	Affymetrix [93095623] (imputed)	N
rs5750853	CACNA1I	205	22	39897163	rs7287617	2021-12-14	34594039	Sakaue S	2021-09-30	Nat Genet	www.ncbi.nlm.nih.gov/pubmed/34594039	A cross-population atlas of genetic associations for 220 human phenotypes.	Serum alkaline phosphatase levels	344,292 European ancestry individuals, 118,886 East Asian ancestry individuals		22q13.1		MIEF1			ENSG00000100335			rs7287617-A	rs7287617	0	7287617	intron_variant	0	NR	1E-19	19		0.0223	[0.018-0.027] unit increase	Affymetrix, Illumina [20533886] (imputed)	N
rs5750853	CACNA1I	205	22	39874314	rs2899319	2020-09-18	32888494	Vuckovic D	2020-09-01	Cell	www.ncbi.nlm.nih.gov/pubmed/32888494	The Polygenic and Monogenic Basis of Blood Traits and Diseases.	High light scatter reticulocyte count	408,112 British individuals		22q13.1	MGAT3	MGAT3			ENSG00000128268			rs2899319-C	rs2899319	0	2899319	intron_variant	0	0.617424	3E-14	13.5228787452803		0.017592318	[0.013-0.022] unit increase	Affymetrix [93095623] (imputed)	N
rs5750853	CACNA1I	205	22	39874314	rs2899319	2020-09-18	32888494	Vuckovic D	2020-09-01	Cell	www.ncbi.nlm.nih.gov/pubmed/32888494	The Polygenic and Monogenic Basis of Blood Traits and Diseases.	High light scatter reticulocyte percentage of red cells	408,112 British individuals		22q13.1	MGAT3	MGAT3			ENSG00000128268			rs2899319-C	rs2899319	0	2899319	intron_variant	0	0.617445	2E-14	13.698970004336		0.01765451	[0.013-0.022] unit increase	Affymetrix [93095623] (imputed)	N
rs5750853	CACNA1I	205	22	39897163	rs7287617	2021-06-09	33972514	Pazoki R	2021-05-10	Nat Commun	www.ncbi.nlm.nih.gov/pubmed/33972514	Genetic analysis in European ancestry individuals identifies 517 loci associated with liver enzymes.	Liver enzyme levels (alkaline phosphatase)	437,438 European ancestry individuals	315,572 European ancestry individuals	22q13.1	MIEF1	MIEF1			ENSG00000100335			rs7287617-G	rs7287617	0	7287617	intron_variant	0	0.352591	2E-28	27.698970004336		0.00267079	[0.0022-0.0032] unit decrease	Affymetrix [13995440] (imputed)	N
rs5750853	CACNA1I	205	22	39874314	rs2899319	2018-09-12	29942086	Savage JE	2018-06-25	Nat Genet	www.ncbi.nlm.nih.gov/pubmed/29942086	Genome-wide association meta-analysis in 269,867 individuals identifies new genetic and functional links to intelligence.	Intelligence	269,867 European ancestry individuals		22q13.1	NR	MGAT3			ENSG00000128268			rs2899319-A	rs2899319	0	2899319	intron_variant	0	NR	1E-8	8		5.662	z-score increase	Affymetrix, Illumina [9295118] (imputed)	N
rs652056	RNU1-130P	10	1	96693878	rs613614	2021-06-29	32895543	de la Fuente J	2020-09-07	Nat Hum Behav	www.ncbi.nlm.nih.gov/pubmed/32895543	A general dimension of genetic sharing across diverse cognitive traits inferred from molecular data.	Cognitive traits (MTAG)	331,679 British ancestry individuals		1p21.3		RNU1-130P - LINC01787	ENSG00000200800	ENSG00000231987		2262	25747	rs613614-?	rs613614	0	613614	intergenic_variant	1	NR	1E-8	8				NR [7857346] (imputed)	N
rs652056	RNU1-130P	10	1	96693878	rs613614	2018-11-12	30038396	Lee JJ	2018-07-23	Nat Genet	www.ncbi.nlm.nih.gov/pubmed/30038396	Gene discovery and polygenic prediction from a genome-wide association study of educational attainment in 1.1 million individuals.	Cognitive performance (MTAG)	402,382 European ancestry individuals		1p21.3	Intergenic	RNU1-130P - LINC01787	ENSG00000200800	ENSG00000231987		2262	25747	rs613614-A	rs613614	0	613614	intergenic_variant	1	0.6955	3E-9	8.52287874528034	(MTAG)	0.0147	[0.0098-0.0196] unit decrease	Affymetrix, Illumina [7100000] (imputed)	N
rs652056	RNU1-130P	10	1	96685666	rs321586	2018-11-12	30038396	Lee JJ	2018-07-23	Nat Genet	www.ncbi.nlm.nih.gov/pubmed/30038396	Gene discovery and polygenic prediction from a genome-wide association study of educational attainment in 1.1 million individuals.	Self-reported math ability (MTAG)	670,471 European ancestry individuals		1p21.3	Intergenic	NA - RNU1-130P		ENSG00000200800			5791	rs321586-T	rs321586	0	321586	intergenic_variant	1	0.7033	1E-8	8	(MTAG)	0.0111	[0.0072-0.015] unit decrease	Affymetrix, Illumina [7100000] (imputed)	N
rs1043254	EXD2:RP11-363J20.2	165	14	69592739	rs1275406	2022-08-16	35627254	Mansachs SJ	2022-05-12	Genes (Basel)	www.ncbi.nlm.nih.gov/pubmed/35627254	Genetic Variants Associated with Neuropeptide Y Autoantibody Levels in Newly Diagnosed Individuals with Type 1 Diabetes.	Neuropeptide Y autoantibody levels in type 1 diabetes	546 European ancestry children		14q24.1		DCAF5			ENSG00000139990			rs1275406-G	rs1275406	0	1275406	intron_variant	0	NR	2E-6	5.69897000433602				Illumina [3119616] (imputed)	N
rs1043254	EXD2:RP11-363J20.2	165	14	69702328	rs6573878	2018-02-23	29326435	Hill WD	2018-01-11	Mol Psychiatry	www.ncbi.nlm.nih.gov/pubmed/29326435	A combined analysis of genetically correlated traits identifies 187 loci and a role for neurogenesis and myelination in intelligence.	Intelligence (MTAG)	120,934 British ancestry individuals, 127,548 individuals		14q24.1	EXD2	EXD2			ENSG00000081177			rs6573878-T	rs6573878	0	6573878	intron_variant	0	NR	5E-9	8.30102999566398		0.021243362	[0.014-0.028] unit increase	Affymetrix [NR]	N
rs1043254	EXD2:RP11-363J20.2	165	14	69708241	rs1043254	2021-01-13	33414549	Demange PA	2021-01-07	Nat Genet	www.ncbi.nlm.nih.gov/pubmed/33414549	Investigating the genetic architecture of noncognitive skills using GWAS-by-subtraction.	Cognitive aspects of educational attainment	257,700 European ancestry individuals		14q24.1	NR	EXD2			ENSG00000081177			rs1043254-G	rs1043254	0	1043254	3_prime_UTR_variant	0	0.244533	8E-9	8.09691001300806		0.04210653	[0.028-0.056] unit increase	Affymetrix, Illumina, Perlegen [7305956] (imputed)	N
rs1043254	EXD2:RP11-363J20.2	165	14	69708241	rs1043254	2018-11-12	30038396	Lee JJ	2018-07-23	Nat Genet	www.ncbi.nlm.nih.gov/pubmed/30038396	Gene discovery and polygenic prediction from a genome-wide association study of educational attainment in 1.1 million individuals.	Cognitive performance	257,841 European ancestry individuals		14q24.1	Intergenic	EXD2			ENSG00000081177			rs1043254-A	rs1043254	0	1043254	3_prime_UTR_variant	0	0.23	7E-9	8.15490195998574		0.0197	[0.013-0.026] unit decrease	Affymetrix, Illumina [10100000] (imputed)	N
rs1043254	EXD2:RP11-363J20.2	165	14	69709373	rs3173	2021-06-29	32895543	de la Fuente J	2020-09-07	Nat Hum Behav	www.ncbi.nlm.nih.gov/pubmed/32895543	A general dimension of genetic sharing across diverse cognitive traits inferred from molecular data.	Verbal-numerical reasoning	171,304 British ancestry individuals		14q24.1		EXD2			ENSG00000081177			rs3173-?	rs3173	0	3173	3_prime_UTR_variant	0	NR	1E-8	8				NR [7857346] (imputed)	N
rs1043254	EXD2:RP11-363J20.2	165	14	69716957	rs17106817	2018-09-12	29942086	Savage JE	2018-06-25	Nat Genet	www.ncbi.nlm.nih.gov/pubmed/29942086	Genome-wide association meta-analysis in 269,867 individuals identifies new genetic and functional links to intelligence.	Intelligence	269,867 European ancestry individuals		14q24.1	NR	EXD2 - GALNT16	ENSG00000081177	ENSG00000100626		6220	9037	rs17106817-T	rs17106817	0	17106817	intron_variant	1	NR	2E-8	7.69897000433602		5.591	z-score increase	Affymetrix, Illumina [9295118] (imputed)	N
rs1043254	EXD2:RP11-363J20.2	165	14	69716957	rs17106817	2018-11-12	30038396	Lee JJ	2018-07-23	Nat Genet	www.ncbi.nlm.nih.gov/pubmed/30038396	Gene discovery and polygenic prediction from a genome-wide association study of educational attainment in 1.1 million individuals.	Cognitive performance (MTAG)	402,382 European ancestry individuals		14q24.1	Intergenic	EXD2 - GALNT16	ENSG00000081177	ENSG00000100626		6220	9037	rs17106817-T	rs17106817	0	17106817	intron_variant	1	0.7253	8E-12	11.0969100130081	(MTAG)	0.0176	[0.013-0.023] unit increase	Affymetrix, Illumina [7100000] (imputed)	N
rs10189857	BCL11A	27	2	60610812	rs2540913	2022-01-28	33887194	Hu Y	2021-04-21	Am J Hum Genet	www.ncbi.nlm.nih.gov/pubmed/33887194	Whole-genome sequencing association analysis of quantitative red blood cell phenotypes: The NHLBI TOPMed program.	Mean corpuscular hemoglobin	20,714 Amish, White ancestry individuals, 447 Asian ancestry individuals, 11,246 Black individuals, 13,834 ﻿Central American ancestry, ﻿Cuban ancestry, ﻿Dominican ancestry, ﻿Mexican ancestry, ﻿Puerto Rican ancestry, ﻿South American ancestry individuals		2p16.1		MIR4432HG			ENSG00000228590			rs2540913-C	rs2540913	0	2540913	non_coding_transcript_exon_variant	0	NR	8E-11	10.0969100130081		0.1	[0.061-0.139] unit increase	Illumina [94681438]	N
rs10189857	BCL11A	27	2	60610812	rs2540913	2022-01-28	33887194	Hu Y	2021-04-21	Am J Hum Genet	www.ncbi.nlm.nih.gov/pubmed/33887194	Whole-genome sequencing association analysis of quantitative red blood cell phenotypes: The NHLBI TOPMed program.	Mean corpuscular volume	22,267 Amish, White ancestry individuals, 447 Asian ancestry individuals, 12,285 Black individuals, 13,831 ﻿Central American ancestry, ﻿Cuban ancestry, ﻿Dominican ancestry, ﻿Mexican ancestry, ﻿Puerto Rican ancestry, ﻿South American ancestry individuals		2p16.1		MIR4432HG			ENSG00000228590			rs2540913-C	rs2540913	0	2540913	non_coding_transcript_exon_variant	0	NR	4E-14	13.397940008672		0.3	[0.22-0.38] unit increase	Illumina [97506867]	N
rs10189857	BCL11A	27	2	60611437	rs925484	2018-11-29	30224653	Evangelou E	2018-09-17	Nat Genet	www.ncbi.nlm.nih.gov/pubmed/30224653	Genetic analysis of over 1 million people identifies 535 new loci associated with blood pressure traits.	Pulse pressure	757,601 European ancestry individuals		2p16.1	AC007381.2	MIR4432HG			ENSG00000228590			rs925484-C	rs925484	0	925484	intron_variant	0	0.5993	9E-13	12.0457574905607		0.1492	[0.11-0.19] unit decrease	Affymetrix, Illumina [~ 7100000] (imputed)	N
rs10189857	BCL11A	27	2	60612457	rs2137283	2019-02-08	30595370	Kichaev G	2018-12-27	Am J Hum Genet	www.ncbi.nlm.nih.gov/pubmed/30595370	Leveraging Polygenic Functional Enrichment to Improve GWAS Power.	Mean corpuscular hemoglobin	approximately 443,000 European ancestry individuals		2p16.1		MIR4432HG			ENSG00000228590			rs2137283-?	rs2137283	0	2137283	non_coding_transcript_exon_variant	0	NR	2E-147	146.698970004336				NR [~ 8900000] (imputed)	N
rs10189857	BCL11A	27	2	60621643	rs243067	2022-05-26	34272381	Stanzick KJ	2021-07-16	Nat Commun	www.ncbi.nlm.nih.gov/pubmed/34272381	Discovery and prioritization of variants and genes for kidney function in >1.2 million individuals.	Estimated glomerular filtration rate (creatinine)	1,004,040 European ancestry individuals, 165,726 East Asian ancestry individuals, 13,842 African American individuals, 13,359 South Asian ancestry individuals, 4,961 Hispanic individuals, 2 individuals	417,288 European ancestry individuals	2p16.1		MIR4432HG			ENSG00000228590			rs243067-G	rs243067	0	243067	intron_variant	0	0.607142505512307	5E-9	8.30102999566398		0.0015058824	[0.001-0.002] unit decrease	NR [13633840] (imputed)	N
rs10189857	BCL11A	27	2	60621766	rs243066	2020-09-21	32888493	Chen MH	2020-09-01	Cell	www.ncbi.nlm.nih.gov/pubmed/32888493	Trans-ethnic and Ancestry-Specific Blood-Cell Genetics in 746,667 Individuals from 5 Global Populations.	Mean corpuscular hemoglobin	486,823 European ancestry individuals		2p16.1	NR	MIR4432HG			ENSG00000228590			rs243066-G	rs243066	0	243066	intron_variant	0	0.402998	9E-163	162.045757490561		0.053224	[0.049-0.057] SD unit increase	Affymetrix, Illumina [50266654] (imputed)	N
rs10189857	BCL11A	27	2	60622899	rs243063	2020-09-21	32888493	Chen MH	2020-09-01	Cell	www.ncbi.nlm.nih.gov/pubmed/32888493	Trans-ethnic and Ancestry-Specific Blood-Cell Genetics in 746,667 Individuals from 5 Global Populations.	Mean corpuscular hemoglobin	630,125 African American or Afro-Caribbean, African ancestry, European ancestry, East Asian ancestry, Hispanic or Latin American and South Asian ancestry individuals		2p16.1	NR	MIR4432HG			ENSG00000228590			rs243063-T	rs243063	0	243063	intron_variant	0	0.322253	2E-159	158.698970004336				Affymetrix, Illumina [20825802] (imputed)	N
rs10189857	BCL11A	27	2	60622899	rs243063	2020-09-21	32888493	Chen MH	2020-09-01	Cell	www.ncbi.nlm.nih.gov/pubmed/32888493	Trans-ethnic and Ancestry-Specific Blood-Cell Genetics in 746,667 Individuals from 5 Global Populations.	Mean corpuscular volume	696,882 African American or Afro-Caribbean, African ancestry, European ancestry, East Asian ancestry, Hispanic or Latin American and South Asian ancestry individuals		2p16.1	NR	MIR4432HG			ENSG00000228590			rs243063-T	rs243063	0	243063	intron_variant	0	0.327084	1E-205	205				Affymetrix, Illumina [24246363] (imputed)	N
rs10189857	BCL11A	27	2	60622899	rs243063	2020-09-21	32888493	Chen MH	2020-09-01	Cell	www.ncbi.nlm.nih.gov/pubmed/32888493	Trans-ethnic and Ancestry-Specific Blood-Cell Genetics in 746,667 Individuals from 5 Global Populations.	Mean corpuscular volume	544,127 European ancestry individuals		2p16.1	NR	MIR4432HG			ENSG00000228590			rs243063-T	rs243063	0	243063	intron_variant	0	0.401833	1E-204	204		0.056339	[0.053-0.06] SD unit increase	Affymetrix, Illumina [50615308] (imputed)	N
rs10189857	BCL11A	27	2	60607728	rs13027161	2017-05-11	28017375	van Rooij FJA	2016-12-22	Am J Hum Genet	www.ncbi.nlm.nih.gov/pubmed/28017375	Genome-wide Trans-ethnic Meta-analysis Identifies Seven Genetic Loci Influencing Erythrocyte Traits and a Role for RBPMS in Erythropoiesis.	Mean corpuscular volume	up to 29,946 European ancestry individuals, up to 6150 African American individuals, 15,074 East Asian individuals.	16,389 individuals of European and African American ancestry.	2p16.1	BCL11A	MIR4432HG			ENSG00000228590			rs13027161-?	rs13027161	0	13027161	intron_variant	0	NR	3E-12	11.5228787452803				NR [2500000] (imputed)	N
rs10189857	BCL11A	27	2	60608759	rs2540917	2009-11-03	19862010	Ganesh SK	2009-10-11	Nat Genet	www.ncbi.nlm.nih.gov/pubmed/19862010	Multiple loci influence erythrocyte phenotypes in the CHARGE Consortium.	Mean corpuscular volume	24,167 European ancestry individuals	9,456 European ancestry individuals	2p16.1	BCL11A	MIR4432HG			ENSG00000228590			rs2540917-C	rs2540917	0	2540917	intron_variant	0	NR	1E-14	14		0	[0.002-0.004] fl decrease	Affymetrix, Illumina [~ 2500000] (imputed)	N
rs10189857	BCL11A	27	2	60617563	rs243076	2022-03-28	33821002	Naqvi S	2021-04-05	Nat Genet	www.ncbi.nlm.nih.gov/pubmed/33821002	Shared heritability of human face and brain shape.	Brain shape (segment 5)	19,670 European ancestry individuals		2p16.1		MIR4432HG			ENSG00000228590			rs243076-?	rs243076	0	243076	intron_variant	0	NR	2E-18	17.698970004336				NR [9705931] (imputed)	N
rs10189857	BCL11A	27	2	60617563	rs243076	2021-12-15	34560273	Shadrin AA	2021-09-21	Neuroimage	www.ncbi.nlm.nih.gov/pubmed/34560273	Vertex-wise multivariate genome-wide association study identifies 780 unique genetic loci associated with cortical morphology.	Cortical surface area	35,657 White British ancestry individuals		2p16.1	NR	MIR4432HG			ENSG00000228590			rs243076-A	rs243076	0	243076	intron_variant	0	0.4118	1E-17	17				NR [9056863] (imputed)	N
rs10189857	BCL11A	27	2	60617563	rs243076	2021-11-12	34104963	Thompson A	2021-06-08	Hum Mol Genet	www.ncbi.nlm.nih.gov/pubmed/34104963	Assessing the impact of alcohol consumption on the genetic contribution to mean corpuscular volume.	Mean corpuscular volume	362,595 British ancestry individuals		2p16.1		MIR4432HG			ENSG00000228590			rs243076-G	rs243076	0	243076	intron_variant	0	0.594	2E-94	93.698970004336		0.23	[-0.25--0.21] % decrease	Affymetrix [NR] (imputed)	N
rs10189857	BCL11A	27	2	60617563	rs243076	2022-03-07	34910505	van der Meer D	2021-12-15	Sci Adv	www.ncbi.nlm.nih.gov/pubmed/34910505	The genetic architecture of human cortical folding.	Vertex-wise cortical surface area	33,748 European ancestry individuals		2p16.1		MIR4432HG			ENSG00000228590			rs243076-A	rs243076	0	243076	intron_variant	0	0.42	3E-32	31.5228787452803		11.83	z score increase	Affymetrix [9061022] (imputed)	N
rs10189857	BCL11A	27	2	60609474	rs9967849	2020-09-21	32888493	Chen MH	2020-09-01	Cell	www.ncbi.nlm.nih.gov/pubmed/32888493	Trans-ethnic and Ancestry-Specific Blood-Cell Genetics in 746,667 Individuals from 5 Global Populations.	Red blood cell count	727,624 African American or Afro-Caribbean, African ancestry, European ancestry, East Asian ancestry, Hispanic or Latin American and South Asian ancestry individuals		2p16.1	NR	MIR4432HG			ENSG00000228590			rs9967849-T	rs9967849	0	9967849	intron_variant	0	0.31664	1E-88	88				Affymetrix, Illumina [24332387] (imputed)	N
rs10189857	BCL11A	27	2	60609474	rs9967849	2019-02-08	30595370	Kichaev G	2018-12-27	Am J Hum Genet	www.ncbi.nlm.nih.gov/pubmed/30595370	Leveraging Polygenic Functional Enrichment to Improve GWAS Power.	Red blood cell count	approximately 445,000 European ancestry individuals		2p16.1		MIR4432HG			ENSG00000228590			rs9967849-?	rs9967849	0	9967849	intron_variant	0	NR	7E-81	80.1549019599858				NR [~ 8900000] (imputed)	N
rs10189857	BCL11A	27	2	60649143	rs12997266	2020-10-23	32665545	van der Meer D	2020-07-14	Nat Commun	www.ncbi.nlm.nih.gov/pubmed/32665545	Understanding the genetic determinants of the brain with MOSTest.	Brain morphology (MOSTest)	26,502 European ancestry individuals		2p16.1	BCL11A	MIR4432HG			ENSG00000228590			rs12997266-?	rs12997266	0	12997266	intron_variant	0		2E-16	15.698970004336				NR [7428630] (imputed)	N
rs10189857	BCL11A	27	2	60649143	rs12997266	2020-10-23	32665545	van der Meer D	2020-07-14	Nat Commun	www.ncbi.nlm.nih.gov/pubmed/32665545	Understanding the genetic determinants of the brain with MOSTest.	Cortical thickness (MOSTest)	26,502 European ancestry individuals		2p16.1	AKR1A1, NASP, CCDC17, GPBP1L1, TMEM69, IPP, MAST2, PIK3R3	MIR4432HG			ENSG00000228590			rs12997266-?	rs12997266	0	12997266	intron_variant	0		1E-10	10				NR [7428630] (imputed)	N
rs10189857	BCL11A	27	2	60649143	rs12997266	2020-10-23	32665545	van der Meer D	2020-07-14	Nat Commun	www.ncbi.nlm.nih.gov/pubmed/32665545	Understanding the genetic determinants of the brain with MOSTest.	Brain morphology (min-P)	26,502 European ancestry individuals		2p16.1	DAB1	MIR4432HG			ENSG00000228590			rs12997266-?	rs12997266	0	12997266	intron_variant	0		1E-9	9				NR [7428630] (imputed)	N
rs10189857	BCL11A	27	2	60649143	rs12997266	2020-10-23	32665545	van der Meer D	2020-07-14	Nat Commun	www.ncbi.nlm.nih.gov/pubmed/32665545	Understanding the genetic determinants of the brain with MOSTest.	Cortical surface area (min-P)	26,502 European ancestry individuals		2p16.1	STIL, CMPK1, FOXE3, FOXD2	MIR4432HG			ENSG00000228590			rs12997266-?	rs12997266	0	12997266	intron_variant	0		3E-10	9.52287874528034				NR [7428630] (imputed)	N
rs10189857	BCL11A	27	2	60649143	rs12997266	2022-11-23	35164939	van der Meer D	2022-02-11	Biol Psychiatry	www.ncbi.nlm.nih.gov/pubmed/35164939	Boosting Schizophrenia Genetics by Utilizing Genetic Overlap With Brain Morphology.	Brain morphology (MOSTest)	33,735 white British ancestry individuals		2p16.1		MIR4432HG			ENSG00000228590			rs12997266-?	rs12997266	0	12997266	intron_variant	0	NR	6E-21	20.2218487496164				NR [9061072] (imputed)	N
rs10189857	BCL11A	27	2	60649143	rs12997266	2022-08-04	35505052	Fan CC	2022-05-03	Nat Commun	www.ncbi.nlm.nih.gov/pubmed/35505052	Multivariate genome-wide association study on tissue-sensitive diffusion metrics highlights pathways that shape the human brain.	Whole brain restricted isotropic diffusion (multivariate analysis)	23,543 European ancestry individuals	11,555 European ancestry individuals, 3,030 non-European ancestry individuals	2p16.1		MIR4432HG			ENSG00000228590			rs12997266-?	rs12997266	0	12997266	intron_variant	0	NR	2E-17	16.698970004336	(EA)			NR [NR] (imputed)	N
rs10189857	BCL11A	27	2	60630898	rs67560546	2022-08-04	35505052	Fan CC	2022-05-03	Nat Commun	www.ncbi.nlm.nih.gov/pubmed/35505052	Multivariate genome-wide association study on tissue-sensitive diffusion metrics highlights pathways that shape the human brain.	Whole brain free water diffusion (multivariate analysis)	23,543 European ancestry individuals	11,555 European ancestry individuals, 3,030 non-European ancestry individuals	2p16.1		MIR4432HG			ENSG00000228590			rs67560546-?	rs67560546	0	67560546	intron_variant	0	NR	2E-17	16.698970004336	(EA)			NR [NR] (imputed)	N
rs10189857	BCL11A	27	2	60633463	rs13035645	2021-12-14	33288918	White JD	2020-12-07	Nat Genet	www.ncbi.nlm.nih.gov/pubmed/33288918	Insights into the genetic architecture of the human face.	Facial morphology (segment 27)	3,566 European ancestry individuals	4,680 European ancestry individuals	2p16.1		MIR4432HG			ENSG00000228590			rs13035645-A	rs13035645	0	13035645	intron_variant	0	0.258168693	2E-8	7.69897000433602				Illumina [7417619] (imputed)	N
rs10189857	BCL11A	27	2	60636416	rs12464462	2021-05-26	34012112	Chiou J	2021-05-19	Nature	www.ncbi.nlm.nih.gov/pubmed/34012112	Interpreting type 1 diabetes risk with genetics and single-cell epigenomics.	Type 1 diabetes	18,942 European ancestry cases, 501,638 European ancestry controls		2p16.1	BCL11A	MIR4432HG			ENSG00000228590			rs12464462-G	rs12464462	0	12464462	intron_variant	0	0.410445	9E-10	9.04575749056067		0.0879553	[0.06-0.116] unit decrease	Affymetrix, Illumina [62116689] (imputed)	N
rs10189857	BCL11A	27	2	60639904	rs12476132	2020-10-23	32665545	van der Meer D	2020-07-14	Nat Commun	www.ncbi.nlm.nih.gov/pubmed/32665545	Understanding the genetic determinants of the brain with MOSTest.	Cortical surface area (MOSTest)	26,502 European ancestry individuals		2p16.1	KCNN3, DCST2, DCST1, ADAM15, EFNA4, EFNA3, EFNA1, SLC50A1, DPM3, KRTCAP2, RP11-201K10.3, TRIM46, MUC1, THBS3, MTX1, GBA, FAM189B, SCAMP3, CLK2, HCN3, PKLR, FDPS, RUSC1, ASH1L, MSTO1, YY1AP1, DAP3, GON4L, SYT11, RIT1, KIAA0907, RXFP4, ARHGEF2, LMNA	MIR4432HG			ENSG00000228590			rs12476132-?	rs12476132	0	12476132	intron_variant	0		1E-9	9				NR [7428630] (imputed)	N
rs10189857	BCL11A	27	2	60647456	rs149801367	2018-12-03	28196072	Hagenaars SP	2017-02-14	PLoS Genet	www.ncbi.nlm.nih.gov/pubmed/28196072	Genetic prediction of male pattern baldness.	Male-pattern baldness	52,874 British ancestry males		2p16.1	NR	MIR4432HG			ENSG00000228590			rs149801367-T	rs149801367	0	149801367	intron_variant	0	NR	3E-8	7.52287874528034		0.0345051	NR unit increase	NR [NR] (imputed)	N
rs10189857	BCL11A	27	2	60647456	rs149801367	2021-12-15	34560273	Shadrin AA	2021-09-21	Neuroimage	www.ncbi.nlm.nih.gov/pubmed/34560273	Vertex-wise multivariate genome-wide association study identifies 780 unique genetic loci associated with cortical morphology.	Cortical thickness	35,657 White British ancestry individuals		2p16.1	NR	MIR4432HG			ENSG00000228590			rs149801367-T	rs149801367	0	149801367	intron_variant	0	0.426	1E-17	17				NR [9056863] (imputed)	N
rs10189857	BCL11A	27	2	60647456	rs149801367	2022-03-07	34910505	van der Meer D	2021-12-15	Sci Adv	www.ncbi.nlm.nih.gov/pubmed/34910505	The genetic architecture of human cortical folding.	Vertex-wise cortical thickness	33,748 European ancestry individuals		2p16.1		MIR4432HG			ENSG00000228590			rs149801367-T	rs149801367	0	149801367	intron_variant	0	0.43	5E-46	45.301029995664		14.25	z score increase	Affymetrix [9061022] (imputed)	N
rs10189857	BCL11A	27	2	60608759	rs2540917	2021-09-21	33230300	Surendran P	2020-11-23	Nat Genet	www.ncbi.nlm.nih.gov/pubmed/33230300	Discovery of rare variants associated with blood pressure regulation through meta-analysis of 1.3 million individuals.	Systolic blood pressure	810,865 European ancestry individuals	354,096 European ancestry individuals	2p16.1		MIR4432HG			ENSG00000228590			rs2540917-T	rs2540917	0	2540917	intron_variant	0	0.5998	2E-9	8.69897000433602		0.1198811	[0.076-0.164] mmHg decrease	Affymetrix, Illumina [242865] (imputed)	N
rs10189857	BCL11A	27	2	60608759	rs2540917	2021-09-21	33230300	Surendran P	2020-11-23	Nat Genet	www.ncbi.nlm.nih.gov/pubmed/33230300	Discovery of rare variants associated with blood pressure regulation through meta-analysis of 1.3 million individuals.	Pulse pressure	810,865 European ancestry individuals	354,096 European ancestry individuals	2p16.1		MIR4432HG			ENSG00000228590			rs2540917-T	rs2540917	0	2540917	intron_variant	0	0.5997	1E-10	10		0.09700962	[0.066-0.128] mmHg decrease	Affymetrix, Illumina [242866] (imputed)	N
rs10189857	BCL11A	27	2	60649143	rs12997266	2022-03-07	34910505	van der Meer D	2021-12-15	Sci Adv	www.ncbi.nlm.nih.gov/pubmed/34910505	The genetic architecture of human cortical folding.	Vertex-wise sulcal depth	33,748 European ancestry individuals		2p16.1		MIR4432HG			ENSG00000228590			rs12997266-A	rs12997266	0	12997266	intron_variant	0	0.42	9E-66	65.0457574905607		17.13	z score increase	Affymetrix [9061022] (imputed)	N
rs10189857	BCL11A	27	2	60649143	rs12997266	2022-08-04	35505052	Fan CC	2022-05-03	Nat Commun	www.ncbi.nlm.nih.gov/pubmed/35505052	Multivariate genome-wide association study on tissue-sensitive diffusion metrics highlights pathways that shape the human brain.	Whole brain restricted directional diffusion (multivariate analysis)	23,543 European ancestry individuals	11,555 European ancestry individuals, 3,030 non-European ancestry individuals	2p16.1		MIR4432HG			ENSG00000228590			rs12997266-?	rs12997266	0	12997266	intron_variant	0	NR	1E-18	18	(EA)			NR [NR] (imputed)	N
rs10189857	BCL11A	27	2	60608930	rs2540916	2022-08-04	35710981	Liu H	2022-06-16	Nat Genet	www.ncbi.nlm.nih.gov/pubmed/35710981	Epigenomic and transcriptomic analyses define core cell types, genes and targetable mechanisms for kidney disease.	Estimated glomerular filtration rate (creatinine)	1,205,871 European ancestry individuals, 168,300 East Asian ancestry individuals, 63,553 African ancestry individuals, 23,509 Hispanic or Latin American individuals, 22,103 African American individuals, 21,791 Central Asian or South Asian ancestry individuals, 1,502 Middle Eastern ancestry individuals, 939 other admixed ancestry individuals, 602 Native American ancestry individuals, 150 Asian anc…		2p16.1		MIR4432HG			ENSG00000228590			rs2540916-C	rs2540916	0	2540916	intron_variant	0	0.4386	9E-9	8.04575749056068		5.752	z score increase	Affymetrix, Illumina [12653804] (imputed)	N
rs10189857	BCL11A	27	2	60609474	rs9967849	2020-09-21	32888493	Chen MH	2020-09-01	Cell	www.ncbi.nlm.nih.gov/pubmed/32888493	Trans-ethnic and Ancestry-Specific Blood-Cell Genetics in 746,667 Individuals from 5 Global Populations.	Red blood cell count	545,203 European ancestry individuals		2p16.1	NR	MIR4432HG			ENSG00000228590			rs9967849-T	rs9967849	0	9967849	intron_variant	0	0.402722	4E-91	90.397940008672		0.037981	[0.034-0.042] SD unit decrease	Affymetrix, Illumina [50628390] (imputed)	N
rs10465137	RP11-360A18.2	124	9	122655283	rs60393230	2018-10-31	29942085	Nagel M	2018-06-25	Nat Genet	www.ncbi.nlm.nih.gov/pubmed/29942085	Meta-analysis of genome-wide association studies for neuroticism in 449,484 individuals identifies novel genetic loci and pathways.	Depressed affect	357,957 European ancestry individuals		9q33.2	NR	NA - LINC01613		ENSG00000261432			42048	rs60393230-A	rs60393230	0	60393230	intergenic_variant	1	NR	4E-9	8.39794000867204		0.01397	[0.0093-0.0186] unit decrease	Affymetrix [10847151] (imputed)	N
rs10465137	RP11-360A18.2	124	9	122655283	rs60393230	2018-10-31	29942085	Nagel M	2018-06-25	Nat Genet	www.ncbi.nlm.nih.gov/pubmed/29942085	Meta-analysis of genome-wide association studies for neuroticism in 449,484 individuals identifies novel genetic loci and pathways.	Neuroticism	449,484 European ancestry individuals		9q33.2	NR	NA - LINC01613		ENSG00000261432			42048	rs60393230-A	rs60393230	0	60393230	intergenic_variant	1	NR	4E-8	7.39794000867204		5.502	z score decrease	Affymetrix [10847151] (imputed)	N
rs10465137	RP11-360A18.2	124	9	122657003	rs10818399	2022-08-05	35835914	Watanabe K	2022-07-14	Nat Genet	www.ncbi.nlm.nih.gov/pubmed/35835914	Genome-wide meta-analysis of insomnia prioritizes genes associated with metabolic and psychiatric pathways.	Insomnia	593,724 European ancestry cases, 1,771,286 European ancestry controls		9q33.2		BRINP1 - LINC01613	ENSG00000078725	ENSG00000261432		525290	40328	rs10818399-C	rs10818399	0	10818399	intergenic_variant	1	NR	1E-11	11		0.006	[0.004-0.008] unit decrease	Illumina [10713943] (imputed)	N
rs10465137	RP11-360A18.2	124	9	122660054	rs12553064	2018-11-12	30038396	Lee JJ	2018-07-23	Nat Genet	www.ncbi.nlm.nih.gov/pubmed/30038396	Gene discovery and polygenic prediction from a genome-wide association study of educational attainment in 1.1 million individuals.	Educational attainment (MTAG)	1,311,438 European ancestry individuals		9q33.2	Intergenic	NA - LINC01613		ENSG00000261432			37277	rs12553064-A	rs12553064	0	12553064	intergenic_variant	1	0.6059	7E-9	8.15490195998574	(MTAG)	0.0078	[0.0053-0.0103] unit decrease	Affymetrix, Illumina [7100000] (imputed)	N
rs10465137	RP11-360A18.2	124	9	122660715	rs952191	2018-09-17	29844566	Davies G	2018-05-29	Nat Commun	www.ncbi.nlm.nih.gov/pubmed/29844566	Study of 300,486 individuals identifies 148 independent genetic loci influencing general cognitive function.	General cognitive ability	up to 300,486 European ancestry individuals		9q33.2	NR	NA - LINC01613		ENSG00000261432			36616	rs952191-?	rs952191	0	952191	intergenic_variant	1	NR	1E-6	6		4.84	z-score decrease	Affymetrix, Illumina [at least 2500000] (imputed)	N
rs10465137	RP11-360A18.2	124	9	122662720	rs9775587	2021-09-30	34045744	Levey DF	2021-05-27	Nat Neurosci	www.ncbi.nlm.nih.gov/pubmed/34045744	Bi-ancestral depression GWAS in the Million Veteran Program and meta-analysis in >1.2 million individuals highlight new therapeutic directions.	Major depressive disorder	340,591 European ancestry cases, 813,676 European ancestry controls	455,350 cases, 887,428 controls	9q33.2		NA - LINC01613		ENSG00000261432			34611	rs9775587-?	rs9775587	0	9775587	intergenic_variant	1	NR	1E-12	12		0.0197	unit increase	NR [NR]	N
rs10465137	RP11-360A18.2	124	9	122663012	rs9775606	2019-08-05	31168069	Ward J	2019-06-05	Mol Psychiatry	www.ncbi.nlm.nih.gov/pubmed/31168069	The genomic basis of mood instability: identification of 46 loci in 363,705 UK Biobank participants, genetic correlation with psychiatric disorders, and association with gene expression and function.	Mood instability	157,039 European ancestry cases, 206,666 European ancestry controls		9q33.2	intergenic	NA - LINC01613		ENSG00000261432			34319	rs9775606-?	rs9775606	0	9775606	intergenic_variant	1	NR	1E-8	8		0.00666083	[0.0044-0.0089] unit decrease	Affymetrix [NR] (imputed)	N
rs10465137	RP11-360A18.2	124	9	122663466	rs4836789	2019-01-22	29500382	Nagel M	2018-03-02	Nat Commun	www.ncbi.nlm.nih.gov/pubmed/29500382	Item-level analyses reveal genetic heterogeneity in neuroticism.	Experiencing mood swings	373,733 European ancestry individuals		9q33.2	NR	NA - LINC01613		ENSG00000261432			33865	rs4836789-T	rs4836789	0	4836789	intergenic_variant	1	0.402872	1E-8	8		5.71	z score decrease	NR [10847151] (imputed)	N
rs10465137	RP11-360A18.2	124	9	122664468	rs10818400	2020-08-17	31926635	Coleman JRI	2019-11-01	Biol Psychiatry	www.ncbi.nlm.nih.gov/pubmed/31926635	The Genetics of the Mood Disorder Spectrum: Genome-wide Association Analyses of More Than 185,000 Cases and 439,000 Controls.	Bipolar disorder or major depressive disorder	164,933 European ancestry major depressive disorder cases, 20,352 European ancestry bipolar disorder cases, 439,741 European ancestry controls		9q33.2	NR	NA - LINC01613		ENSG00000261432			32863	rs10818400-G	rs10818400	0	10818400	intergenic_variant	1	NR	1E-8	8		1.0204082		NR [NR] (imputed)	N
rs10465137	RP11-360A18.2	124	9	122664468	rs10818400	2019-03-18	30643256	Baselmans BML	2019-01-14	Nat Genet	www.ncbi.nlm.nih.gov/pubmed/30643256	Multivariate genome-wide analyses of the well-being spectrum.	Depressive symptoms	1,067,913 European ancestry individuals	228,033 European ancestry individuals	9q33.2	NR	NA - LINC01613		ENSG00000261432			32863	rs10818400-G	rs10818400	0	10818400	intergenic_variant	1	0.605687587251465	2E-13	12.698970004336		0.0070496965	[0.0052-0.0089] unit increase	NR [NR]	N
rs10465137	RP11-360A18.2	124	9	122664468	rs10818400	2019-03-18	30643256	Baselmans BML	2019-01-14	Nat Genet	www.ncbi.nlm.nih.gov/pubmed/30643256	Multivariate genome-wide analyses of the well-being spectrum.	Life satisfaction	80,852 European ancestry individuals		9q33.2	NR	NA - LINC01613		ENSG00000261432			32863	rs10818400-G	rs10818400	0	10818400	intergenic_variant	1	0.605687587251465	1E-12	12		0.008991932	[0.0065-0.0115] unit increase	NR [NR]	N
rs10465137	RP11-360A18.2	124	9	122664468	rs10818400	2019-03-18	30643256	Baselmans BML	2019-01-14	Nat Genet	www.ncbi.nlm.nih.gov/pubmed/30643256	Multivariate genome-wide analyses of the well-being spectrum.	Positive affect	410,603 European ancestry individuals		9q33.2	NR	NA - LINC01613		ENSG00000261432			32863	rs10818400-G	rs10818400	0	10818400	intergenic_variant	1	0.605687587251465	1E-12	12		0.008432748	[0.0061-0.0108] unit increase	NR [NR]	N
rs10465137	RP11-360A18.2	124	9	122664468	rs10818400	2019-03-18	30643256	Baselmans BML	2019-01-14	Nat Genet	www.ncbi.nlm.nih.gov/pubmed/30643256	Multivariate genome-wide analyses of the well-being spectrum.	Neuroticism	523,783 European ancestry individuals	59,206 European ancestry individuals	9q33.2	NR	NA - LINC01613		ENSG00000261432			32863	rs10818400-G	rs10818400	0	10818400	intergenic_variant	1	0.605687587251465	2E-13	12.698970004336		0.011010994	[0.0081-0.014] unit increase	NR [NR]	N
rs10465137	RP11-360A18.2	124	9	122668048	rs1360692	2019-03-18	30643256	Baselmans BML	2019-01-14	Nat Genet	www.ncbi.nlm.nih.gov/pubmed/30643256	Multivariate genome-wide analyses of the well-being spectrum.	Well-being spectrum (multivariate analysis)	2,083,151 European ancestry individuals	287,239 European ancestry individuals	9q33.2	NR	NA - LINC01613		ENSG00000261432			29283	rs1360692-T	rs1360692	0	1360692	intergenic_variant	1	0.604426454049253	3E-13	12.5228787452803		0.0068362597	[0.005-0.0087] unit increase	NR [NR]	N
rs10465137	RP11-360A18.2	124	9	122674412	rs1333904	2018-11-12	30038396	Lee JJ	2018-07-23	Nat Genet	www.ncbi.nlm.nih.gov/pubmed/30038396	Gene discovery and polygenic prediction from a genome-wide association study of educational attainment in 1.1 million individuals.	Highest math class taken (MTAG)	811,539 European ancestry individuals		9q33.2	Intergenic	NA - LINC01613		ENSG00000261432			22919	rs1333904-T	rs1333904	0	1333904	intergenic_variant	1	0.6079	2E-10	9.69897000433602	(MTAG)	0.0107	[0.0074-0.014] unit decrease	Affymetrix, Illumina [7100000] (imputed)	N
rs10465137	RP11-360A18.2	124	9	122674412	rs1333904	2018-11-12	30038396	Lee JJ	2018-07-23	Nat Genet	www.ncbi.nlm.nih.gov/pubmed/30038396	Gene discovery and polygenic prediction from a genome-wide association study of educational attainment in 1.1 million individuals.	Self-reported math ability (MTAG)	670,471 European ancestry individuals		9q33.2	Intergenic	NA - LINC01613		ENSG00000261432			22919	rs1333904-T	rs1333904	0	1333904	intergenic_variant	1	0.6087	2E-9	8.69897000433602	(MTAG)	0.0111	[0.0076-0.0146] unit decrease	Affymetrix, Illumina [7100000] (imputed)	N
rs10465137	RP11-360A18.2	124	9	122674412	rs1333904	2018-11-12	30038396	Lee JJ	2018-07-23	Nat Genet	www.ncbi.nlm.nih.gov/pubmed/30038396	Gene discovery and polygenic prediction from a genome-wide association study of educational attainment in 1.1 million individuals.	Cognitive performance (MTAG)	402,382 European ancestry individuals		9q33.2	Intergenic	NA - LINC01613		ENSG00000261432			22919	rs1333904-T	rs1333904	0	1333904	intergenic_variant	1	0.594	6E-9	8.22184874961636	(MTAG)	0.0136	[0.0091-0.0181] unit decrease	Affymetrix, Illumina [7100000] (imputed)	N
rs10465137	RP11-360A18.2	124	9	122675981	rs12336873	2022-07-01	35361970	Okbay A	2022-03-31	Nat Genet	www.ncbi.nlm.nih.gov/pubmed/35361970	Polygenic prediction of educational attainment within and between families from genome-wide association analyses in 3 million individuals.	Educational attainment	3,037,499 European ancestry individuals		9q33.2		BRINP1 - LINC01613	ENSG00000078725	ENSG00000261432		544268	21350	rs12336873-T	rs12336873	0	12336873	intergenic_variant	1	0.3941	6E-7	6.22184874961636		0.00535862	[0.0033-0.0075] unit increase	Illumina [10675380] (imputed)	N
rs10465137	RP11-360A18.2	124	9	122676273	rs7873013	2021-12-14	34594039	Sakaue S	2021-09-30	Nat Genet	www.ncbi.nlm.nih.gov/pubmed/34594039	A cross-population atlas of genetic associations for 220 human phenotypes.	Angina pectoris	30,025 European ancestry cases, 440,906 European ancestry controls, 14,007 East Asian ancestry cases, 145,158 East Asian ancestry controls		9q33.2		BRINP1 - LINC01613	ENSG00000078725	ENSG00000261432		544560	21058	rs7873013-T	rs7873013	0	7873013	intergenic_variant	1	NR	2E-9	8.69897000433602		0.0506	[0.034-0.067] unit increase	Affymetrix, Illumina [25842036] (imputed)	N
rs10496345	LINC01104	31	2	100837126	rs4583487	2022-07-01	35361970	Okbay A	2022-03-31	Nat Genet	www.ncbi.nlm.nih.gov/pubmed/35361970	Polygenic prediction of educational attainment within and between families from genome-wide association analyses in 3 million individuals.	Educational attainment	3,037,499 European ancestry individuals		2q11.2		LINC01104			ENSG00000232084			rs4583487-T	rs4583487	0	4583487	intron_variant	0	0.3961	3E-102	101.52287874528		0.0229768	[0.021-0.025] unit increase	Illumina [10675380] (imputed)	N
rs10496345	LINC01104	31	2	100806719	rs6709656	2018-11-12	30038396	Lee JJ	2018-07-23	Nat Genet	www.ncbi.nlm.nih.gov/pubmed/30038396	Gene discovery and polygenic prediction from a genome-wide association study of educational attainment in 1.1 million individuals.	Self-reported math ability	564,698 European ancestry individuals		2q11.2	Intergenic	AFF3			ENSG00000144218			rs6709656-A	rs6709656	0	6709656	intron_variant	0	0.6055	2E-9	8.69897000433602		0.012	[0.0081-0.0159] unit decrease	Affymetrix, Illumina [10000000] (imputed)	N
rs10496345	LINC01104	31	2	100849341	rs12614880	2020-01-29	31844048	Hill WD	2019-12-16	Nat Commun	www.ncbi.nlm.nih.gov/pubmed/31844048	Genome-wide analysis identifies molecular systems and 149 genetic loci associated with income.	Household income	286,301 British ancestry individuals		2q11.2	LINC01104	LINC01104			ENSG00000232084			rs12614880-G	rs12614880	0	12614880	intron_variant	0	NR	5E-13	12.301029995664		0.01461	[0.011-0.019] unit increase	Affymetrix [18485882] (imputed)	N
rs10496345	LINC01104	31	2	100852734	rs13010010	2018-01-12	29186694	Lam M	2017-11-28	Cell Rep	www.ncbi.nlm.nih.gov/pubmed/29186694	Large-Scale Cognitive GWAS Meta-Analysis Reveals Tissue-Specific Neural Expression and Potential Nootropic Drug Targets.	Cognitive ability	107,207 European ancestry individuals		2q11.2	LINC01104	LINC01104			ENSG00000232084			rs13010010-?	rs13010010	0	13010010	intron_variant	0	NR	4E-9	8.39794000867204		5.891	z score increase	Affymetrix, Illumina [7357080] (imputed)	N
rs10496345	LINC01104	31	2	100807725	rs2309757	2017-02-25	27225129	Okbay A	2016-05-26	Nature	www.ncbi.nlm.nih.gov/pubmed/27225129	Genome-wide association study identifies 74 loci associated with educational attainment.	Educational attainment (college completion)	280,007 European ancestry individuals		2q11.2	NR	AFF3			ENSG00000144218			rs2309757-?	rs2309757	0	2309757	intron_variant	0	0.3869	4E-19	18.397940008672		1.0556083	[NR]	Affymetrix, Illumina, Perlegen [~ 9300000] (imputed)	N
rs10496345	LINC01104	31	2	100807725	rs2309757	2018-11-12	30038396	Lee JJ	2018-07-23	Nat Genet	www.ncbi.nlm.nih.gov/pubmed/30038396	Gene discovery and polygenic prediction from a genome-wide association study of educational attainment in 1.1 million individuals.	Self-reported math ability (MTAG)	670,471 European ancestry individuals		2q11.2	Intergenic	AFF3			ENSG00000144218			rs2309757-T	rs2309757	0	2309757	intron_variant	0	0.6055	2E-19	18.698970004336	(MTAG)	0.0165	[0.013-0.02] unit decrease	Affymetrix, Illumina [7100000] (imputed)	N
rs10496345	LINC01104	31	2	100807725	rs2309757	2018-11-12	30038396	Lee JJ	2018-07-23	Nat Genet	www.ncbi.nlm.nih.gov/pubmed/30038396	Gene discovery and polygenic prediction from a genome-wide association study of educational attainment in 1.1 million individuals.	Highest math class taken (MTAG)	811,539 European ancestry individuals		2q11.2	Intergenic	AFF3			ENSG00000144218			rs2309757-T	rs2309757	0	2309757	intron_variant	0	0.605	2E-40	39.698970004336	(MTAG)	0.0225	[0.019-0.026] unit decrease	Affymetrix, Illumina [7100000] (imputed)	N
rs10496345	LINC01104	31	2	100852734	rs13010010	2019-02-06	29520040	Coleman JRI	2018-03-08	Mol Psychiatry	www.ncbi.nlm.nih.gov/pubmed/29520040	Biological annotation of genetic loci associated with intelligence in a meta-analysis of 87,740 individuals.	Extremely high intelligence	1,247 European ancestry cases, 86,493 European ancestry controls		2q11.2	AFF3, CHST10, LONRF2	LINC01104			ENSG00000232084			rs13010010-T	rs13010010	0	13010010	intron_variant	0	0.39	5E-11	10.301029995664		6.57	NR z-score increase	Illumina [up to 12595966] (imputed)	N
rs10496345	LINC01104	31	2	100858122	rs11685491	2020-01-29	31844048	Hill WD	2019-12-16	Nat Commun	www.ncbi.nlm.nih.gov/pubmed/31844048	Genome-wide analysis identifies molecular systems and 149 genetic loci associated with income.	Household income (MTAG)	505,541 British and unknown ancestry individuals		2q11.2	LINC01104	LINC01104			ENSG00000232084			rs11685491-G	rs11685491	0	11685491	intron_variant	0	0.3791	4E-21	20.397940008672		0.01973485	[0.016-0.024] unit increase	Affymetrix [up to 18485882] (imputed)	N
rs10496345	LINC01104	31	2	100818479	rs4851266	2013-11-29	23722424	Rietveld CA	2013-05-30	Science	www.ncbi.nlm.nih.gov/pubmed/23722424	GWAS of 126,559 individuals identifies genetic variants associated with educational attainment.	Educational attainment	up to 101,069 European ancestry individuals	25,490 European ancestry individuals	2q11.2	LOC150577	AFF3 - LINC01104	ENSG00000144218	ENSG00000232084		9589	6237	rs4851266-T	rs4851266	0	4851266	intergenic_variant	1	0.396	5E-11	10.301029995664	(College)	1.05	[NR]	Affymetrix, Illumina, Perlegen [up to 2309290] (imputed)	N
rs10496345	LINC01104	31	2	100820421	rs11689199	2020-06-17	32317632	van de Vegte YJ	2020-04-21	Nat Commun	www.ncbi.nlm.nih.gov/pubmed/32317632	Genome-wide association studies and Mendelian randomization analyses for leisure sedentary behaviours.	Leisure sedentary behaviour (television watching)	408,815 European ancestry individuals		2q11.2	NR	AFF3 - LINC01104	ENSG00000144218	ENSG00000232084		11531	4295	rs11689199-?	rs11689199	0	11689199	intergenic_variant	1		6E-17	16.2218487496164		0.0184644	[0.014-0.023] unit increase	Affymetrix [19400418] (imputed)	N
rs10496345	LINC01104	31	2	100820421	rs11689199	2018-07-09	29691431	Tikkanen E	2018-04-24	Sci Rep	www.ncbi.nlm.nih.gov/pubmed/29691431	Biological Insights Into Muscular Strength: Genetic Findings in the UK Biobank.	Hand grip strength	334,825 British ancestry individuals		2q11.2	AFF3	AFF3 - LINC01104	ENSG00000144218	ENSG00000232084		11531	4295	rs11689199-A	rs11689199	0	11689199	intergenic_variant	1	0.5978	6E-9	8.22184874961636		0.002	[0.0014-0.0026] unit decrease	Affymetrix [15275733] (imputed)	N
rs10496345	LINC01104	31	2	100821545	rs13018640	2018-01-12	29186694	Lam M	2017-11-28	Cell Rep	www.ncbi.nlm.nih.gov/pubmed/29186694	Large-Scale Cognitive GWAS Meta-Analysis Reveals Tissue-Specific Neural Expression and Potential Nootropic Drug Targets.	Cognitive ability	107,207 European ancestry individuals		2q11.2	LINC01104	AFF3 - LINC01104	ENSG00000144218	ENSG00000232084		12655	3171	rs13018640-?	rs13018640	0	13018640	regulatory_region_variant	1	NR	7E-6	5.15490195998574		4.499	z score decrease	Affymetrix, Illumina [7357080] (imputed)	N
rs10496345	LINC01104	31	2	100821545	rs13018640	2018-01-12	29186694	Lam M	2017-11-28	Cell Rep	www.ncbi.nlm.nih.gov/pubmed/29186694	Large-Scale Cognitive GWAS Meta-Analysis Reveals Tissue-Specific Neural Expression and Potential Nootropic Drug Targets.	Cognitive ability (MTAG)	436,124 European ancestry individuals		2q11.2	LINC01104	AFF3 - LINC01104	ENSG00000144218	ENSG00000232084		12655	3171	rs13018640-?	rs13018640	0	13018640	regulatory_region_variant	1	NR	2E-16	15.698970004336		8.234	z score decrease	Affymetrix, Illumina, Perlegen [7333576] (imputed)	N
rs10496345	LINC01104	31	2	100821545	rs13018640	2018-10-19	30038396	Lee JJ	2018-07-23	Nat Genet	www.ncbi.nlm.nih.gov/pubmed/30038396	Gene discovery and polygenic prediction from a genome-wide association study of educational attainment in 1.1 million individuals.	Educational attainment (years of education)	up to 1,131,881 European ancestry individuals		2q11.2		AFF3 - LINC01104	ENSG00000144218	ENSG00000232084		12655	3171	rs13018640-T	rs13018640	0	13018640	regulatory_region_variant	1	0.6017	1E-50	50		0.0215	[0.019-0.024] unit decrease	Affymetrix, Illumina [10000000] (imputed)	N
rs10496345	LINC01104	31	2	100821545	rs13018640	2018-11-12	30038396	Lee JJ	2018-07-23	Nat Genet	www.ncbi.nlm.nih.gov/pubmed/30038396	Gene discovery and polygenic prediction from a genome-wide association study of educational attainment in 1.1 million individuals.	Educational attainment (MTAG)	1,311,438 European ancestry individuals		2q11.2	Intergenic	AFF3 - LINC01104	ENSG00000144218	ENSG00000232084		12655	3171	rs13018640-T	rs13018640	0	13018640	regulatory_region_variant	1	0.6017	1E-57	57	(MTAG)	0.0214	[0.019-0.024] unit decrease	Affymetrix, Illumina [7100000] (imputed)	N
rs10496345	LINC01104	31	2	100821548	rs12987662	2017-02-24	27225129	Okbay A	2016-05-26	Nature	www.ncbi.nlm.nih.gov/pubmed/27225129	Genome-wide association study identifies 74 loci associated with educational attainment.	Educational attainment (years of education)	405,072 European ancestry individuals		2q11.2	NR	AFF3 - LINC01104	ENSG00000144218	ENSG00000232084		12658	3168	rs12987662-A	rs12987662	0	12987662	regulatory_region_variant	1	0.3934	9E-28	27.0457574905607		0.024914434	NR unit increase	Affymetrix, Illumina, Perlegen [~ 9300000] (imputed)	N
rs10496345	LINC01104	31	2	100821548	rs12987662	2022-03-15	34743297	Kulminski AM	2021-11-06	Geroscience	www.ncbi.nlm.nih.gov/pubmed/34743297	Pleiotropic predisposition to Alzheimer's disease and educational attainment: insights from the summary statistics analysis.	Alzheimer's disease or educational attainment (pleiotropy)	(see Lambert 2013 and Okbay 2016)		2q11.2		AFF3 - LINC01104	ENSG00000144218	ENSG00000232084		12658	3168	rs12987662-A	rs12987662	0	12987662	regulatory_region_variant	1	0.3787	2E-17	16.698970004336		84.54849	z score increase	NR [6814003]	N
rs10496345	LINC01104	31	2	100852734	rs13010010	2017-07-18	28530673	Sniekers S	2017-05-22	Nat Genet	www.ncbi.nlm.nih.gov/pubmed/28530673	Genome-wide association meta-analysis of 78,308 individuals identifies new loci and genes influencing human intelligence.	Intelligence	up to 58,799 European ancestry adults, up to 19,509 European ancestry children		2q11.2	LINC01104, AFF3	LINC01104			ENSG00000232084			rs13010010-T	rs13010010	0	13010010	intron_variant	0	0.3782	8E-7	6.09691001300806	(Adults)	4.948	z score increase	Affymetrix, Illumina [12104294] (imputed)	N
rs10496345	LINC01104	31	2	100832269	rs1160545	2022-09-21	36071172	Wang Z	2022-09-07	Nat Genet	www.ncbi.nlm.nih.gov/pubmed/36071172	Genome-wide association analyses of physical activity and sedentary behavior provide insights into underlying mechanisms and roles in disease prevention.	Leisure screen time	526,725 European ancestry individuals		2q11.2		LINC01104			ENSG00000232084			rs1160545-T	rs1160545	0	1160545	intron_variant	0	0.403	1E-13	13		0.029	[0.021-0.037] unit decrease	Affymetrix, Illumina [20320957] (imputed)	N
rs10496345	LINC01104	31	2	100832269	rs1160545	2022-09-21	36071172	Wang Z	2022-09-07	Nat Genet	www.ncbi.nlm.nih.gov/pubmed/36071172	Genome-wide association analyses of physical activity and sedentary behavior provide insights into underlying mechanisms and roles in disease prevention.	Moderate-to-vigorous intensity physical activity during leisure time	608,595 European ancestry individuals		2q11.2		LINC01104			ENSG00000232084			rs1160545-T	rs1160545	0	1160545	intron_variant	0	0.403	2E-9	8.69897000433602		0.025	[0.017-0.033] unit increase	Affymetrix, Illumina [22586718] (imputed)	N
rs10496345	LINC01104	31	2	100869702	rs2309812	2018-09-17	29844566	Davies G	2018-05-29	Nat Commun	www.ncbi.nlm.nih.gov/pubmed/29844566	Study of 300,486 individuals identifies 148 independent genetic loci influencing general cognitive function.	General cognitive ability	up to 300,486 European ancestry individuals		2q11.2	LINC01104	LINC01104 - LONRF2	ENSG00000232084	ENSG00000170500		1756	18635	rs2309812-T	rs2309812	0	2309812	downstream_gene_variant	1	NR	2E-12	11.698970004336		7.045	z-score increase	Affymetrix, Illumina [at least 2500000] (imputed)	N
rs10496345	LINC01104	31	2	100805996	rs11691869	2021-01-26	32376654	Richardson TG	2020-05-06	BMJ	www.ncbi.nlm.nih.gov/pubmed/32376654	Use of genetic variation to separate the effects of early and later life adiposity on disease risk: mendelian randomisation study.	Adult body size	453,169 European ancestry individuals		2q11.2	AFF3	AFF3			ENSG00000144218			rs11691869-C	rs11691869	0	11691869	intron_variant	0	0.637766	4E-15	14.397940008672		0.0112311	[0.0084-0.014] unit increase	Affymetrix [12370749]	N
rs10496345	LINC01104	31	2	100865406	rs13026143	2022-04-05	34855049	Pasman JA	2021-12-02	Behav Genet	www.ncbi.nlm.nih.gov/pubmed/34855049	Genetic Risk for Smoking: Disentangling Interplay Between Genes and Socioeconomic Status.	Educational attainment	451,800 European or unknown ancestry individuals		2q11.2		LINC01104			ENSG00000232084			rs13026143-?	rs13026143	0	13026143	intron_variant	0	NR	1E-21	21				NR [1300000]	N
rs10496345	LINC01104	31	2	100869702	rs2309812	2018-09-12	29942086	Savage JE	2018-06-25	Nat Genet	www.ncbi.nlm.nih.gov/pubmed/29942086	Genome-wide association meta-analysis in 269,867 individuals identifies new genetic and functional links to intelligence.	Intelligence	269,867 European ancestry individuals		2q11.2	NR	LINC01104 - LONRF2	ENSG00000232084	ENSG00000170500		1756	18635	rs2309812-T	rs2309812	0	2309812	downstream_gene_variant	1	NR	1E-15	15		8.027	z-score increase	Affymetrix, Illumina [9295118] (imputed)	N
rs10496345	LINC01104	31	2	100832182	rs1160543	2019-01-21	29970889	Day FR	2018-07-03	Nat Commun	www.ncbi.nlm.nih.gov/pubmed/29970889	Elucidating the genetic basis of social interaction and isolation.	Regular attendance at a religious group	66,259 European ancestry cases, 386,043 European ancestry controls		2q11.2	AFF3, LONRF2, CHST10, NMS	LINC01104			ENSG00000232084			rs1160543-C	rs1160543	0	1160543	intron_variant	0	0.597143	3E-11	10.5228787452803		0.00491943	[0.0035-0.0064] unit decrease	NR [NR] (imputed)	N
rs10496345	LINC01104	31	2	100869702	rs2309812	2019-02-06	30595370	Kichaev G	2018-12-27	Am J Hum Genet	www.ncbi.nlm.nih.gov/pubmed/30595370	Leveraging Polygenic Functional Enrichment to Improve GWAS Power.	Educational attainment (years of education)	approximately 455,000 European ancestry individuals		2q11.2		LINC01104 - LONRF2	ENSG00000232084	ENSG00000170500		1756	18635	rs2309812-?	rs2309812	0	2309812	downstream_gene_variant	1	NR	9E-21	20.0457574905607				NR [~ 8900000] (imputed)	N
rs10496345	LINC01104	31	2	100830040	rs4303732	2022-09-21	36071172	Wang Z	2022-09-07	Nat Genet	www.ncbi.nlm.nih.gov/pubmed/36071172	Genome-wide association analyses of physical activity and sedentary behavior provide insights into underlying mechanisms and roles in disease prevention.	Leisure screen time	526,725 European ancestry individuals		2q11.2		LINC01104			ENSG00000232084			rs4303732-C	rs4303732	0	4303732	intron_variant	0	0.402	5E-14	13.301029995664		0.027	[0.019-0.035] unit decrease	Affymetrix, Illumina [20320957] (imputed)	N
rs10496345	LINC01104	31	2	100830040	rs4303732	2022-09-21	36071172	Wang Z	2022-09-07	Nat Genet	www.ncbi.nlm.nih.gov/pubmed/36071172	Genome-wide association analyses of physical activity and sedentary behavior provide insights into underlying mechanisms and roles in disease prevention.	Moderate-to-vigorous intensity physical activity during leisure time	608,595 European ancestry individuals		2q11.2		LINC01104			ENSG00000232084			rs4303732-C	rs4303732	0	4303732	intron_variant	0	0.405	7E-7	6.15490195998574		0.016	[0.01-0.022] unit increase	Affymetrix, Illumina [22586718] (imputed)	N
rs10496345	LINC01104	31	2	100852734	rs13010010	2018-02-23	29326435	Hill WD	2018-01-11	Mol Psychiatry	www.ncbi.nlm.nih.gov/pubmed/29326435	A combined analysis of genetically correlated traits identifies 187 loci and a role for neurogenesis and myelination in intelligence.	Intelligence (MTAG)	120,934 British ancestry individuals, 127,548 individuals		2q11.2	LINC01104	LINC01104			ENSG00000232084			rs13010010-T	rs13010010	0	13010010	intron_variant	0	NR	6E-20	19.2218487496164		0.027633533	[0.022-0.034] unit increase	Affymetrix [NR]	N
rs10496345	LINC01104	31	2	100871186	rs11123820	2021-01-13	33414549	Demange PA	2021-01-07	Nat Genet	www.ncbi.nlm.nih.gov/pubmed/33414549	Investigating the genetic architecture of noncognitive skills using GWAS-by-subtraction.	Cognitive aspects of educational attainment	257,700 European ancestry individuals		2q11.2	NR	LINC01104 - LONRF2	ENSG00000232084	ENSG00000170500		3240	17151	rs11123820-A	rs11123820	0	11123820	intergenic_variant	1	0.398608	2E-16	15.698970004336		0.05300554	[0.04-0.066] unit decrease	Affymetrix, Illumina, Perlegen [7305956] (imputed)	N
rs10496345	LINC01104	31	2	100871186	rs11123820	2018-11-12	30038396	Lee JJ	2018-07-23	Nat Genet	www.ncbi.nlm.nih.gov/pubmed/30038396	Gene discovery and polygenic prediction from a genome-wide association study of educational attainment in 1.1 million individuals.	Cognitive performance	257,841 European ancestry individuals		2q11.2	Intergenic	LINC01104 - LONRF2	ENSG00000232084	ENSG00000170500		3240	17151	rs11123820-A	rs11123820	0	11123820	intergenic_variant	1	0.6057	9E-17	16.0457574905607		0.0243	[0.019-0.03] unit decrease	Affymetrix, Illumina [10100000] (imputed)	N
rs10496345	LINC01104	31	2	100852734	rs13010010	2017-07-18	28530673	Sniekers S	2017-05-22	Nat Genet	www.ncbi.nlm.nih.gov/pubmed/28530673	Genome-wide association meta-analysis of 78,308 individuals identifies new loci and genes influencing human intelligence.	Intelligence	up to 58,799 European ancestry adults, up to 19,509 European ancestry children		2q11.2	LINC01104, AFF	LINC01104			ENSG00000232084			rs13010010-T	rs13010010	0	13010010	intron_variant	0	0.3782	2E-8	7.69897000433602		5.654	z score increase	Affymetrix, Illumina [12104294] (imputed)	N
rs10496345	LINC01104	31	2	100841235	rs13017207	2019-09-23	31501611	Karlsson T	2019-09-09	Nat Med	www.ncbi.nlm.nih.gov/pubmed/31501611	Contribution of genetics to visceral adiposity and its relation to cardiovascular and metabolic disease.	Predicted visceral adipose tissue	325,153 British ancestry individuals		2q11.2	NR	LINC01104			ENSG00000232084			rs13017207-A	rs13017207	0	13017207	intron_variant	0	0.3952	9E-15	14.0457574905607		0.019643359	[0.015-0.025] unit decrease	Affymetrix [10549349] (imputed)	N
rs10496345	LINC01104	31	2	100871186	rs11123820	2018-11-12	30038396	Lee JJ	2018-07-23	Nat Genet	www.ncbi.nlm.nih.gov/pubmed/30038396	Gene discovery and polygenic prediction from a genome-wide association study of educational attainment in 1.1 million individuals.	Cognitive performance (MTAG)	402,382 European ancestry individuals		2q11.2	Intergenic	LINC01104 - LONRF2	ENSG00000232084	ENSG00000170500		3240	17151	rs11123820-A	rs11123820	0	11123820	intergenic_variant	1	0.6057	1E-32	32	(MTAG)	0.0279	[0.023-0.032] unit decrease	Affymetrix, Illumina [7100000] (imputed)	N
rs10496345	LINC01104	31	2	100869702	rs2309812	2022-09-05	35764056	Rao S	2022-06-28	Neuropsychobiology	www.ncbi.nlm.nih.gov/pubmed/35764056	Genetic Relationships between Attention-Deficit/Hyperactivity Disorder, Autism Spectrum Disorder, and Intelligence.	Attention deficit hyperactivity disorder or autism spectrum disorder or intelligence (pleiotropy)	20,183 European ancestry ADHD cases, 18,381 European ancestry ASD cases, up to 63,160 European ancestry controls, 269,867 European ancestry individuals with intelligence measurements		2q11.2		LINC01104 - LONRF2	ENSG00000232084	ENSG00000170500		1756	18635	rs2309812-?	rs2309812	0	2309812	downstream_gene_variant	1	NR	3E-16	15.5228787452803				NR [6307410] (imputed)	N
rs10496345	LINC01104	31	2	100871186	rs11123820	2021-06-29	32895543	de la Fuente J	2020-09-07	Nat Hum Behav	www.ncbi.nlm.nih.gov/pubmed/32895543	A general dimension of genetic sharing across diverse cognitive traits inferred from molecular data.	Verbal-numerical reasoning	171,304 British ancestry individuals		2q11.2		LINC01104 - LONRF2	ENSG00000232084	ENSG00000170500		3240	17151	rs11123820-?	rs11123820	0	11123820	intergenic_variant	1	NR	3E-11	10.5228787452803				NR [7857346] (imputed)	N
rs11903290	GPD2	35	2	157493292	rs67450615	2018-09-12	29942086	Savage JE	2018-06-25	Nat Genet	www.ncbi.nlm.nih.gov/pubmed/29942086	Genome-wide association meta-analysis in 269,867 individuals identifies new genetic and functional links to intelligence.	Intelligence	269,867 European ancestry individuals		2q24.1	NR	GPD2 - LINC01958	ENSG00000115159	ENSG00000283436		23045	18444	rs67450615-T	rs67450615	0	67450615	intergenic_variant	1	NR	4E-9	8.39794000867204		5.871	z-score increase	Affymetrix, Illumina [9295118] (imputed)	N
rs11903290	GPD2	35	2	157493292	rs67450615	2018-02-23	29326435	Hill WD	2018-01-11	Mol Psychiatry	www.ncbi.nlm.nih.gov/pubmed/29326435	A combined analysis of genetically correlated traits identifies 187 loci and a role for neurogenesis and myelination in intelligence.	Intelligence (MTAG)	120,934 British ancestry individuals, 127,548 individuals		2q24.1	GPD2	GPD2 - LINC01958	ENSG00000115159	ENSG00000283436		23045	18444	rs67450615-T	rs67450615	0	67450615	intergenic_variant	1	NR	7E-10	9.15490195998574		0.023290893	[0.016-0.031] unit increase	Affymetrix [NR]	N
rs11903290	GPD2	35	2	157520186	rs67374027	2022-09-05	35764056	Rao S	2022-06-28	Neuropsychobiology	www.ncbi.nlm.nih.gov/pubmed/35764056	Genetic Relationships between Attention-Deficit/Hyperactivity Disorder, Autism Spectrum Disorder, and Intelligence.	Attention deficit hyperactivity disorder or autism spectrum disorder or intelligence (pleiotropy)	20,183 European ancestry ADHD cases, 18,381 European ancestry ASD cases, up to 63,160 European ancestry controls, 269,867 European ancestry individuals with intelligence measurements		2q24.1		LINC01958			ENSG00000283436			rs67374027-?	rs67374027	0	67374027	intron_variant	0	NR	1E-9	9				NR [6307410] (imputed)	N
rs11903290	GPD2	35	2	157520186	rs67374027	2018-11-12	30038396	Lee JJ	2018-07-23	Nat Genet	www.ncbi.nlm.nih.gov/pubmed/30038396	Gene discovery and polygenic prediction from a genome-wide association study of educational attainment in 1.1 million individuals.	Highest math class taken (MTAG)	811,539 European ancestry individuals		2q24.1	Intergenic	LINC01958			ENSG00000283436			rs67374027-A	rs67374027	0	67374027	intron_variant	0	0.2325	2E-14	13.698970004336	(MTAG)	0.0149	[0.011-0.019] unit decrease	Affymetrix, Illumina [7100000] (imputed)	N
rs11903290	GPD2	35	2	157493292	rs67450615	2018-11-12	30038396	Lee JJ	2018-07-23	Nat Genet	www.ncbi.nlm.nih.gov/pubmed/30038396	Gene discovery and polygenic prediction from a genome-wide association study of educational attainment in 1.1 million individuals.	Self-reported math ability	564,698 European ancestry individuals		2q24.1	Intergenic	GPD2 - LINC01958	ENSG00000115159	ENSG00000283436		23045	18444	rs67450615-T	rs67450615	0	67450615	intergenic_variant	1	0.7967	5E-11	10.301029995664		0.0159	[0.011-0.021] unit increase	Affymetrix, Illumina [10000000] (imputed)	N
rs11903290	GPD2	35	2	157532113	rs4325706	2018-11-12	30038396	Lee JJ	2018-07-23	Nat Genet	www.ncbi.nlm.nih.gov/pubmed/30038396	Gene discovery and polygenic prediction from a genome-wide association study of educational attainment in 1.1 million individuals.	Cognitive performance (MTAG)	402,382 European ancestry individuals		2q24.1	Intergenic	LINC01958			ENSG00000283436			rs4325706-T	rs4325706	0	4325706	intron_variant	0	0.2394	1E-15	15	(MTAG)	0.0215	[0.016-0.027] unit decrease	Affymetrix, Illumina [7100000] (imputed)	N
rs11903290	GPD2	35	2	157536578	rs13027493	2018-11-12	30038396	Lee JJ	2018-07-23	Nat Genet	www.ncbi.nlm.nih.gov/pubmed/30038396	Gene discovery and polygenic prediction from a genome-wide association study of educational attainment in 1.1 million individuals.	Self-reported math ability (MTAG)	670,471 European ancestry individuals		2q24.1	Intergenic	LINC01958			ENSG00000283436			rs13027493-A	rs13027493	0	13027493	intron_variant	0	0.237	6E-15	14.2218487496164	(MTAG)	0.0164	[0.012-0.021] unit decrease	Affymetrix, Illumina [7100000] (imputed)	N
rs11903290	GPD2	35	2	157520186	rs67374027	2022-07-01	35361970	Okbay A	2022-03-31	Nat Genet	www.ncbi.nlm.nih.gov/pubmed/35361970	Polygenic prediction of educational attainment within and between families from genome-wide association analyses in 3 million individuals.	Educational attainment	3,037,499 European ancestry individuals		2q24.1		LINC01958			ENSG00000283436			rs67374027-A	rs67374027	0	67374027	intron_variant	0	0.2338	6E-13	12.2218487496164		0.00888998	[0.0065-0.0113] unit decrease	Illumina [10675380] (imputed)	N
rs11903290	GPD2	35	2	157524035	rs13023735	2018-02-23	29326435	Hill WD	2018-01-11	Mol Psychiatry	www.ncbi.nlm.nih.gov/pubmed/29326435	A combined analysis of genetically correlated traits identifies 187 loci and a role for neurogenesis and myelination in intelligence.	Intelligence (MTAG)	120,934 British ancestry individuals, 127,548 individuals		2q24.1	GPD2	LINC01958			ENSG00000283436			rs13023735-A	rs13023735	0	13023735	intron_variant	0	NR	4E-8	7.39794000867204		0.018096352	[0.012-0.025] unit increase	Affymetrix [NR]	N
rs11903290	GPD2	35	2	157548367	rs6740709	2022-09-05	35764056	Rao S	2022-06-28	Neuropsychobiology	www.ncbi.nlm.nih.gov/pubmed/35764056	Genetic Relationships between Attention-Deficit/Hyperactivity Disorder, Autism Spectrum Disorder, and Intelligence.	Attention deficit hyperactivity disorder or autism spectrum disorder or intelligence (pleiotropy)	20,183 European ancestry ADHD cases, 18,381 European ancestry ASD cases, up to 63,160 European ancestry controls, 269,867 European ancestry individuals with intelligence measurements		2q24.1		LINC01958			ENSG00000283436			rs6740709-?	rs6740709	0	6740709	intron_variant	0	NR	1E-10	10				NR [6307410] (imputed)	N
rs11903290	GPD2	35	2	157548367	rs6740709	2018-09-12	29942086	Savage JE	2018-06-25	Nat Genet	www.ncbi.nlm.nih.gov/pubmed/29942086	Genome-wide association meta-analysis in 269,867 individuals identifies new genetic and functional links to intelligence.	Intelligence	269,867 European ancestry individuals		2q24.1	NR	LINC01958			ENSG00000283436			rs6740709-A	rs6740709	0	6740709	intron_variant	0	NR	1E-11	11		6.797	z-score decrease	Affymetrix, Illumina [9295118] (imputed)	N
rs17504520	DCC	189	18	50957922	rs8089865	2018-11-01	30061609	Wyss AB	2018-07-30	Nat Commun	www.ncbi.nlm.nih.gov/pubmed/30061609	Multiethnic meta-analysis identifies ancestry-specific and cross-ancestry loci for pulmonary function.	Lung function (FEV1)	60,552 European ancestry individuals, 8,429 African individuals, 9,959 Korean ancestry individuals, 11,775 Hispanic individuals		18q21.2		DCC			ENSG00000187323			rs8089865-?	rs8089865	0	8089865	intron_variant	0	NR	2E-6	5.69897000433602		10.65	[6.26-15.04] ml increase	Affymetrix, Illumina [10900000] (imputed)	N
rs17504520	DCC	189	18	50957922	rs8089865	2018-11-01	30061609	Wyss AB	2018-07-30	Nat Commun	www.ncbi.nlm.nih.gov/pubmed/30061609	Multiethnic meta-analysis identifies ancestry-specific and cross-ancestry loci for pulmonary function.	Lung function (FVC)	60,552 European ancestry individuals, 8,429 African individuals, 9,959 Korean ancestry individuals, 11,775 Hispanic individuals		18q21.2	DCC	DCC			ENSG00000187323			rs8089865-A	rs8089865	0	8089865	intron_variant	0	0.53	7E-10	9.15490195998574		15.81	[10.77-20.85] ml increase	Affymetrix, Illumina [10900000] (imputed)	N
rs17504520	DCC	189	18	50957922	rs8089865	2018-11-01	30061609	Wyss AB	2018-07-30	Nat Commun	www.ncbi.nlm.nih.gov/pubmed/30061609	Multiethnic meta-analysis identifies ancestry-specific and cross-ancestry loci for pulmonary function.	Lung function (FVC)	60,552 European ancestry individuals, 8,429 African individuals, 9,959 Korean ancestry individuals, 11,775 Hispanic individuals		18q21.2	DCC	DCC			ENSG00000187323			rs8089865-A	rs8089865	0	8089865	intron_variant	0	0.59	2E-10	9.69897000433602	(EA)	20.57	[14.24-26.9] ml increase	Affymetrix, Illumina [10900000] (imputed)	N
rs17504520	DCC	189	18	50967252	rs8090945	2020-01-28	31676860	Zhao B	2019-11-01	Nat Genet	www.ncbi.nlm.nih.gov/pubmed/31676860	Genome-wide association analysis of 19,629 individuals identifies variants influencing regional brain volumes and refines their genetic co-architecture with cognitive and mental health traits.	Brain region volumes	19,629 British ancestry individuals		18q21.2	NR	DCC			ENSG00000187323			rs8090945-?	rs8090945	0	8090945	intron_variant	0	NR	4E-13	12.397940008672	(right putamen)			NR [9227495] (imputed)	N
rs17504520	DCC	189	18	51022606	rs12607758	2019-03-27	30804560	Shrine N	2019-02-25	Nat Genet	www.ncbi.nlm.nih.gov/pubmed/30804560	New genetic signals for lung function highlight pathways and chronic obstructive pulmonary disease associations across multiple ancestries.	Lung function (FVC)	321,047 European ancestry individuals	79,005 European ancestry individuals	18q21.2	DCC	DCC, LINC01917			ENSG00000187323, ENSG00000260433			rs12607758-T	rs12607758	0	12607758	intron_variant	0	0.5932	2E-8	7.69897000433602		0.0134	[0.0087-0.0181] unit increase	Affymetrix [19819130] (imputed)	N
rs17504520	DCC	189	18	50973169	rs11661305	2019-02-06	30595370	Kichaev G	2018-12-27	Am J Hum Genet	www.ncbi.nlm.nih.gov/pubmed/30595370	Leveraging Polygenic Functional Enrichment to Improve GWAS Power.	Educational attainment (years of education)	approximately 455,000 European ancestry individuals		18q21.2		DCC			ENSG00000187323			rs11661305-?	rs11661305	0	11661305	intron_variant	0	NR	8E-11	10.0969100130081				NR [~ 8900000] (imputed)	N
rs17504520	DCC	189	18	50957922	rs8089865	2018-10-31	29942085	Nagel M	2018-06-25	Nat Genet	www.ncbi.nlm.nih.gov/pubmed/29942085	Meta-analysis of genome-wide association studies for neuroticism in 449,484 individuals identifies novel genetic loci and pathways.	Depressed affect	357,957 European ancestry individuals		18q21.2	NR	DCC			ENSG00000187323			rs8089865-?	rs8089865	0	8089865	intron_variant	0	NR	6E-9	8.22184874961636		0.01369	[0.0091-0.0183] unit decrease	Affymetrix [10847151] (imputed)	N
rs17504520	DCC	189	18	51047833	rs4453579	2018-09-17	29844566	Davies G	2018-05-29	Nat Commun	www.ncbi.nlm.nih.gov/pubmed/29844566	Study of 300,486 individuals identifies 148 independent genetic loci influencing general cognitive function.	General cognitive ability	up to 300,486 European ancestry individuals		18q21.2	NR	LINC01917, DCC			ENSG00000260433, ENSG00000187323			rs4453579-?	rs4453579	0	4453579	intron_variant	0	NR	6E-8	7.22184874961636		5.428	z-score increase	Affymetrix, Illumina [at least 2500000] (imputed)	N
rs17504520	DCC	189	18	50957922	rs8089865	2018-09-12	29942086	Savage JE	2018-06-25	Nat Genet	www.ncbi.nlm.nih.gov/pubmed/29942086	Genome-wide association meta-analysis in 269,867 individuals identifies new genetic and functional links to intelligence.	Intelligence	269,867 European ancestry individuals		18q21.2	NR	DCC			ENSG00000187323			rs8089865-A	rs8089865	0	8089865	intron_variant	0	NR	3E-12	11.5228787452803		6.987	z-score decrease	Affymetrix, Illumina [9295118] (imputed)	N
rs17504520	DCC	189	18	50972182	rs12960505	2018-02-23	29326435	Hill WD	2018-01-11	Mol Psychiatry	www.ncbi.nlm.nih.gov/pubmed/29326435	A combined analysis of genetically correlated traits identifies 187 loci and a role for neurogenesis and myelination in intelligence.	Intelligence (MTAG)	120,934 British ancestry individuals, 127,548 individuals		18q21.2	DCC	DCC			ENSG00000187323			rs12960505-T	rs12960505	0	12960505	intron_variant	0	NR	2E-15	14.698970004336		0.023936154	[0.018-0.03] unit decrease	Affymetrix [NR]	N
rs17504520	DCC	189	18	50916375	rs3794916	2019-02-08	30595370	Kichaev G	2018-12-27	Am J Hum Genet	www.ncbi.nlm.nih.gov/pubmed/30595370	Leveraging Polygenic Functional Enrichment to Improve GWAS Power.	Lung function (FEV1/FVC)	approximately 370,000 European ancestry individuals		18q21.2		DCC			ENSG00000187323			rs3794916-?	rs3794916	0	3794916	intron_variant	0	NR	2E-8	7.69897000433602				NR [~ 8900000] (imputed)	N
rs17504520	DCC	189	18	50967252	rs8090945	2020-01-28	31676860	Zhao B	2019-11-01	Nat Genet	www.ncbi.nlm.nih.gov/pubmed/31676860	Genome-wide association analysis of 19,629 individuals identifies variants influencing regional brain volumes and refines their genetic co-architecture with cognitive and mental health traits.	Brain region volumes	19,629 British ancestry individuals		18q21.2	NR	DCC			ENSG00000187323			rs8090945-?	rs8090945	0	8090945	intron_variant	0	NR	2E-13	12.698970004336	(left putamen)			NR [9227495] (imputed)	N
rs17504520	DCC	189	18	50973186	rs11664788	2022-09-05	35764056	Rao S	2022-06-28	Neuropsychobiology	www.ncbi.nlm.nih.gov/pubmed/35764056	Genetic Relationships between Attention-Deficit/Hyperactivity Disorder, Autism Spectrum Disorder, and Intelligence.	Attention deficit hyperactivity disorder or autism spectrum disorder or intelligence (pleiotropy)	20,183 European ancestry ADHD cases, 18,381 European ancestry ASD cases, up to 63,160 European ancestry controls, 269,867 European ancestry individuals with intelligence measurements		18q21.2		DCC			ENSG00000187323			rs11664788-?	rs11664788	0	11664788	intron_variant	0	NR	3E-13	12.5228787452803				NR [6307410] (imputed)	N
rs17504520	DCC	189	18	50932795	rs62100026	2021-06-29	32895543	de la Fuente J	2020-09-07	Nat Hum Behav	www.ncbi.nlm.nih.gov/pubmed/32895543	A general dimension of genetic sharing across diverse cognitive traits inferred from molecular data.	Verbal-numerical reasoning	171,304 British ancestry individuals		18q21.2		DCC			ENSG00000187323			rs62100026-?	rs62100026	0	62100026	intron_variant	0	NR	4E-12	11.397940008672				NR [7857346] (imputed)	N
rs17504520	DCC	189	18	50924120	rs11082991	2022-04-05	34855049	Pasman JA	2021-12-02	Behav Genet	www.ncbi.nlm.nih.gov/pubmed/34855049	Genetic Risk for Smoking: Disentangling Interplay Between Genes and Socioeconomic Status.	Educational attainment	451,800 European or unknown ancestry individuals		18q21.2		DCC			ENSG00000187323			rs11082991-?	rs11082991	0	11082991	intron_variant	0	NR	1E-9	9				NR [1300000]	N
rs17504520	DCC	189	18	50957922	rs8089865	2018-10-31	29942085	Nagel M	2018-06-25	Nat Genet	www.ncbi.nlm.nih.gov/pubmed/29942085	Meta-analysis of genome-wide association studies for neuroticism in 449,484 individuals identifies novel genetic loci and pathways.	Depression	688,809 European ancestry individuals		18q21.2	NR	DCC			ENSG00000187323			rs8089865-A	rs8089865	0	8089865	intron_variant	0	NR	3E-11	10.5228787452803		6.624	z score increase	Affymetrix [10847151] (imputed)	N
rs17504520	DCC	189	18	51047833	rs4453579	2018-10-31	29942085	Nagel M	2018-06-25	Nat Genet	www.ncbi.nlm.nih.gov/pubmed/29942085	Meta-analysis of genome-wide association studies for neuroticism in 449,484 individuals identifies novel genetic loci and pathways.	Neuroticism	449,484 European ancestry individuals		18q21.2	NR	LINC01917, DCC			ENSG00000260433, ENSG00000187323			rs4453579-A	rs4453579	0	4453579	intron_variant	0	NR	1E-8	8		5.672	z score decrease	Affymetrix [10847151] (imputed)	N
rs17504520	DCC	189	18	51027404	rs12955791	2019-01-22	29500382	Nagel M	2018-03-02	Nat Commun	www.ncbi.nlm.nih.gov/pubmed/29500382	Item-level analyses reveal genetic heterogeneity in neuroticism.	Neurociticism	380,506 European ancestry individuals		18q21.2	DCC	LINC01917, DCC			ENSG00000260433, ENSG00000187323			rs12955791-T	rs12955791	0	12955791	intron_variant	0	0.413009	2E-8	7.69897000433602		5.65	z score decrease	NR [10847151] (imputed)	N
rs17504520	DCC	189	18	50990435	rs1502233	2018-09-17	29844566	Davies G	2018-05-29	Nat Commun	www.ncbi.nlm.nih.gov/pubmed/29844566	Study of 300,486 individuals identifies 148 independent genetic loci influencing general cognitive function.	General cognitive ability	up to 300,486 European ancestry individuals		18q21.2	DCC	DCC			ENSG00000187323			rs1502233-T	rs1502233	0	1502233	intron_variant	0	NR	2E-9	8.69897000433602		6.028	z-score increase	Affymetrix, Illumina [at least 2500000] (imputed)	N
rs1050847	ZCCHC14	181	16	87443734	rs1050847	2019-03-28	30643251	Liu M	2019-01-14	Nat Genet	www.ncbi.nlm.nih.gov/pubmed/30643251	Association studies of up to 1.2 million individuals yield new insights into the genetic etiology of tobacco and alcohol use.	Smoking initiation (ever regular vs never regular)	up to 1,232,091 European ancestry individuals		16q24.2	NR	ZCCHC14			ENSG00000140948			rs1050847-T	rs1050847	0	1050847	3_prime_UTR_variant	0	0.559	7E-9	8.15490195998574		0.014830017	[0.0098-0.0199] unit decrease	NR [~ 10000000] (imputed)	N
rs1050847	ZCCHC14	181	16	87443734	rs1050847	2019-02-08	30595370	Kichaev G	2018-12-27	Am J Hum Genet	www.ncbi.nlm.nih.gov/pubmed/30595370	Leveraging Polygenic Functional Enrichment to Improve GWAS Power.	Smoking status	approximately 458,000 European ancestry individuals		16q24.2		ZCCHC14			ENSG00000140948			rs1050847-?	rs1050847	0	1050847	3_prime_UTR_variant	0	NR	6E-8	7.22184874961636				NR [~ 8900000] (imputed)	N
rs1050847	ZCCHC14	181	16	87414635	rs56059702	2019-01-22	29500382	Nagel M	2018-03-02	Nat Commun	www.ncbi.nlm.nih.gov/pubmed/29500382	Item-level analyses reveal genetic heterogeneity in neuroticism.	Experiencing mood swings	373,733 European ancestry individuals		16q24.2	FBXO31	FBXO31			ENSG00000103264			rs56059702-T	rs56059702	0	56059702	intron_variant	0	0.443348	4E-11	10.397940008672		6.59	z score decrease	NR [10847151] (imputed)	N
rs1050847	ZCCHC14	181	16	87443734	rs1050847	2022-09-07	35898629	Yin B	2022-07-11	Front Psychiatry	www.ncbi.nlm.nih.gov/pubmed/35898629	Shared Genetics and Causality Between Decaffeinated Coffee Consumption and Neuropsychiatric Diseases: A Large-Scale Genome-Wide Cross-Trait Analysis and Mendelian Randomization Analysis.	Decaffeinated coffee consumption and/or neuroticism	64,717 decaffeinated coffee drinking cases, 380,060 individuals with neuroticism measurements, 264,954 controls		16q24.2		ZCCHC14			ENSG00000140948			rs1050847-?	rs1050847	0	1050847	3_prime_UTR_variant	0	NR	4E-10	9.39794000867204				NR [NR]	N
rs1050847	ZCCHC14	181	16	87426307	rs76082995	2019-01-22	29500382	Nagel M	2018-03-02	Nat Commun	www.ncbi.nlm.nih.gov/pubmed/29500382	Item-level analyses reveal genetic heterogeneity in neuroticism.	Neurociticism	380,506 European ancestry individuals		16q24.2	FBXO31	MAP1LC3B			ENSG00000140941			rs76082995-T	rs76082995	0	76082995	3_prime_UTR_variant	0	0.437994	6E-9	8.22184874961636		5.82	z score decrease	NR [10847151] (imputed)	N
rs1050847	ZCCHC14	181	16	87426307	rs76082995	2019-05-02	30867560	Hill WD	2019-03-13	Mol Psychiatry	www.ncbi.nlm.nih.gov/pubmed/30867560	Genetic contributions to two special factors of neuroticism are associated with affluence, higher intelligence, better health, and longer life.	General factor of neuroticism	270,059 British ancestry individuals		16q24.2	MAP1LC3B	MAP1LC3B			ENSG00000140941			rs76082995-T	rs76082995	0	76082995	3_prime_UTR_variant	0	NR	8E-9	8.09691001300806		0.010157	[0.0067-0.0136] unit increase	Affymetrix [18485882] (imputed)	N
rs1050847	ZCCHC14	181	16	87440895	rs1050863	2019-08-05	31168069	Ward J	2019-06-05	Mol Psychiatry	www.ncbi.nlm.nih.gov/pubmed/31168069	The genomic basis of mood instability: identification of 46 loci in 363,705 UK Biobank participants, genetic correlation with psychiatric disorders, and association with gene expression and function.	Mood instability	157,039 European ancestry cases, 206,666 European ancestry controls		16q24.2	intergenic	ZCCHC14			ENSG00000140948			rs1050863-?	rs1050863	0	1050863	3_prime_UTR_variant	0	NR	3E-12	11.5228787452803		0.00812686	[0.0059-0.0104] unit increase	Affymetrix [NR] (imputed)	N
rs1050847	ZCCHC14	181	16	87443734	rs1050847	2019-11-26	31689377	Wootton RE	2019-11-06	Psychol Med	www.ncbi.nlm.nih.gov/pubmed/31689377	Evidence for causal effects of lifetime smoking on risk for depression and schizophrenia: a Mendelian randomisation study.	Lifetime smoking index	462,690 European ancestry individuals		16q24.2		ZCCHC14			ENSG00000140948			rs1050847-C	rs1050847	0	1050847	3_prime_UTR_variant	0	0.426	1E-8	8		0.011	[0.0071-0.0149] unit increase	Affymetrix [up to 90000000] (imputed)	N
rs1050847	ZCCHC14	181	16	87443734	rs1050847	2019-02-06	30595370	Kichaev G	2018-12-27	Am J Hum Genet	www.ncbi.nlm.nih.gov/pubmed/30595370	Leveraging Polygenic Functional Enrichment to Improve GWAS Power.	Educational attainment (years of education)	approximately 455,000 European ancestry individuals		16q24.2		ZCCHC14			ENSG00000140948			rs1050847-?	rs1050847	0	1050847	3_prime_UTR_variant	0	NR	4E-9	8.39794000867204				NR [~ 8900000] (imputed)	N
rs1050847	ZCCHC14	181	16	87443734	rs1050847	2018-09-17	29844566	Davies G	2018-05-29	Nat Commun	www.ncbi.nlm.nih.gov/pubmed/29844566	Study of 300,486 individuals identifies 148 independent genetic loci influencing general cognitive function.	General cognitive ability	up to 300,486 European ancestry individuals		16q24.2	NR	ZCCHC14			ENSG00000140948			rs1050847-?	rs1050847	0	1050847	3_prime_UTR_variant	0	NR	7E-6	5.15490195998574		4.489	z-score increase	Affymetrix, Illumina [at least 2500000] (imputed)	N
rs1050847	ZCCHC14	181	16	87443734	rs1050847	2019-03-28	30643251	Liu M	2019-01-14	Nat Genet	www.ncbi.nlm.nih.gov/pubmed/30643251	Association studies of up to 1.2 million individuals yield new insights into the genetic etiology of tobacco and alcohol use.	Smoking initiation (ever regular vs never regular) (MTAG)	up to 1,359,002 European ancestry individuals		16q24.2	NR	ZCCHC14			ENSG00000140948			rs1050847-T	rs1050847	0	1050847	3_prime_UTR_variant	0	0.559	9E-12	11.0457574905607		0.00745744	[0.0053-0.0096] unit decrease	NR [9732723] (imputed)	N
rs1050847	ZCCHC14	181	16	87443734	rs1050847	2018-10-19	30038396	Lee JJ	2018-07-23	Nat Genet	www.ncbi.nlm.nih.gov/pubmed/30038396	Gene discovery and polygenic prediction from a genome-wide association study of educational attainment in 1.1 million individuals.	Educational attainment (years of education)	up to 1,131,881 European ancestry individuals		16q24.2		ZCCHC14			ENSG00000140948			rs1050847-T	rs1050847	0	1050847	3_prime_UTR_variant	0	0.5626	9E-11	10.0457574905607		0.0092	[0.0065-0.0119] unit increase	Affymetrix, Illumina [10000000] (imputed)	N
rs1050847	ZCCHC14	181	16	87443734	rs1050847	2018-11-12	30038396	Lee JJ	2018-07-23	Nat Genet	www.ncbi.nlm.nih.gov/pubmed/30038396	Gene discovery and polygenic prediction from a genome-wide association study of educational attainment in 1.1 million individuals.	Educational attainment (MTAG)	1,311,438 European ancestry individuals		16q24.2	Intergenic	ZCCHC14			ENSG00000140948			rs1050847-T	rs1050847	0	1050847	3_prime_UTR_variant	0	0.5626	1E-12	12	(MTAG)	0.0094	[0.0069-0.0119] unit increase	Affymetrix, Illumina [7100000] (imputed)	N
rs1050847	ZCCHC14	181	16	87443734	rs1050847	2018-11-12	30038396	Lee JJ	2018-07-23	Nat Genet	www.ncbi.nlm.nih.gov/pubmed/30038396	Gene discovery and polygenic prediction from a genome-wide association study of educational attainment in 1.1 million individuals.	Cognitive performance (MTAG)	402,382 European ancestry individuals		16q24.2	Intergenic	ZCCHC14			ENSG00000140948			rs1050847-T	rs1050847	0	1050847	3_prime_UTR_variant	0	0.5751	1E-10	10	(MTAG)	0.0149	[0.01-0.019] unit increase	Affymetrix, Illumina [7100000] (imputed)	N
rs1050847	ZCCHC14	181	16	87445363	rs1050846	2018-02-01	29255261	Luciano M	2017-12-18	Nat Genet	www.ncbi.nlm.nih.gov/pubmed/29255261	Association analysis in over 329,000 individuals identifies 116 independent variants influencing neuroticism.	Neuroticism	329,821 European ancestry individuals	122,867 European ancestry individuals	16q24.2	FBXO31, MAP1LC3B, ZCCHC14	ZCCHC14			ENSG00000140948			rs1050846-A	rs1050846	0	1050846	synonymous_variant	0	0.44187	1E-6	6		4.87	unit decrease	Illumina [18485882] (imputed)	N
rs10510110	PLEKHA1	135	10	124134803	rs71486610	2019-08-05	31043758	Warrington NM	2019-05-01	Nat Genet	www.ncbi.nlm.nih.gov/pubmed/31043758	Maternal and fetal genetic effects on birth weight and their relevance to cardio-metabolic risk factors.	Offspring birth weight	210,267 European ancestry individuals, 19,802 individuals	NR	10q26.13	PLEKHA1	PLEKHA1			ENSG00000107679			rs71486610-C	rs71486610	0	71486610	intron_variant	0	0.470919	4E-8	7.39794000867204		0.017187	[0.011-0.023] unit increase	Affymetrix, Illumina [14869762] (imputed)	N
rs10510110	PLEKHA1	135	10	124134803	rs71486610	2019-08-05	31043758	Warrington NM	2019-05-01	Nat Genet	www.ncbi.nlm.nih.gov/pubmed/31043758	Maternal and fetal genetic effects on birth weight and their relevance to cardio-metabolic risk factors.	Birth weight	298,142 European ancestry individuals, 6,635 African American individuals, 1,449 Filipino individuals, 420 Turkish individuals, 365 Moroccan individuals, 395 Surinamese individuals, 1,052 Afro-Caribbean individuals, 612 Hispanic individuals, 1,180 Thai individuals, 840 Chinese ancestry individuals, 10,133 individuals	NR	10q26.13	PLEKHA1	PLEKHA1			ENSG00000107679			rs71486610-C	rs71486610	0	71486610	intron_variant	0	0.476652	3E-15	14.5228787452803		0.020349	[0.015-0.025] unit increase	Affymetrix, Illumina [15144367] (imputed)	N
rs10510110	PLEKHA1	135	10	124134803	rs71486610	2022-03-07	34910505	van der Meer D	2021-12-15	Sci Adv	www.ncbi.nlm.nih.gov/pubmed/34910505	The genetic architecture of human cortical folding.	Vertex-wise sulcal depth	33,748 European ancestry individuals		10q26.13		PLEKHA1			ENSG00000107679			rs71486610-C	rs71486610	0	71486610	intron_variant	0	0.47	2E-9	8.69897000433602		5.98	z score increase	Affymetrix [9061022] (imputed)	N
rs10510110	PLEKHA1	135	10	124139910	rs3850765	2019-02-08	30595370	Kichaev G	2018-12-27	Am J Hum Genet	www.ncbi.nlm.nih.gov/pubmed/30595370	Leveraging Polygenic Functional Enrichment to Improve GWAS Power.	Hypothyroidism	approximately 459,000 European ancestry individuals		10q26.13		PLEKHA1			ENSG00000107679			rs3850765-?	rs3850765	0	3850765	intron_variant	0	NR	3E-13	12.5228787452803				NR [~ 8900000] (imputed)	N
rs10510110	PLEKHA1	135	10	124139910	rs3850765	2022-08-04	35710981	Liu H	2022-06-16	Nat Genet	www.ncbi.nlm.nih.gov/pubmed/35710981	Epigenomic and transcriptomic analyses define core cell types, genes and targetable mechanisms for kidney disease.	Estimated glomerular filtration rate (creatinine)	1,205,871 European ancestry individuals, 168,300 East Asian ancestry individuals, 63,553 African ancestry individuals, 23,509 Hispanic or Latin American individuals, 22,103 African American individuals, 21,791 Central Asian or South Asian ancestry individuals, 1,502 Middle Eastern ancestry individuals, 939 other admixed ancestry individuals, 602 Native American ancestry individuals, 150 Asian anc…		10q26.13		PLEKHA1			ENSG00000107679			rs3850765-C	rs3850765	0	3850765	intron_variant	0	0.6001	1E-9	9		6.112	z score decrease	Affymetrix, Illumina [12653804] (imputed)	N
rs10510110	PLEKHA1	135	10	124139910	rs3850765	2021-12-14	34594039	Sakaue S	2021-09-30	Nat Genet	www.ncbi.nlm.nih.gov/pubmed/34594039	A cross-population atlas of genetic associations for 220 human phenotypes.	Height	360,388 European ancestry individuals, 165,056 East Asian ancestry individuals		10q26.13		PLEKHA1			ENSG00000107679			rs3850765-C	rs3850765	0	3850765	intron_variant	0	NR	4E-33	32.397940008672		0.0156	[0.013-0.018] unit increase	Affymetrix, Illumina [20538915] (imputed)	N
rs10510110	PLEKHA1	135	10	124142629	rs11200595	2021-12-14	34594039	Sakaue S	2021-09-30	Nat Genet	www.ncbi.nlm.nih.gov/pubmed/34594039	A cross-population atlas of genetic associations for 220 human phenotypes.	Medication use (drugs used in diabetes)	15,272 European ancestry cases, 290,641 European ancestry controls, 30,515 East Asian ancestry cases, 148,211 East Asian ancestry controls		10q26.13		PLEKHA1			ENSG00000107679			rs11200595-C	rs11200595	0	11200595	intron_variant	0	NR	3E-8	7.52287874528034		0.0422	[0.027-0.057] unit decrease	Affymetrix, Illumina [15248280] (imputed)	N
rs10510110	PLEKHA1	135	10	124165615	rs6585827	2020-01-15	31097437	Plotnikov D	2019-05-16	Br J Ophthalmol	www.ncbi.nlm.nih.gov/pubmed/31097437	Association between birth weight and refractive error in adulthood: a Mendelian randomisation study.	Birth weight	188,039 European ancestry individuals		10q26.13	NR	PLEKHA1			ENSG00000107679			rs6585827-A	rs6585827	0	6585827	intron_variant	0	0.47	3E-9	8.52287874528034		0.019	[0.013-0.025] z score increase	Affymetrix [up to 10400000] (imputed)	N
rs10510110	PLEKHA1	135	10	124165615	rs6585827	2010-03-25	20189936	Okada Y	2010-02-26	Hum Mol Genet	www.ncbi.nlm.nih.gov/pubmed/20189936	A genome-wide association study in 19 633 Japanese subjects identified LHX3-QSOX2 and IGF1 as adult height loci.	Height	19,633 Japanese ancestry individuals		10q26.13	PLEKHA1	PLEKHA1			ENSG00000107679			rs6585827-G	rs6585827	0	6585827	intron_variant	0	0.43	2E-6	5.69897000433602		0.05	[0.03-0.07] cm decrease	Illumina [420885]	N
rs10510110	PLEKHA1	135	10	124165615	rs6585827	2021-12-14	34594039	Sakaue S	2021-09-30	Nat Genet	www.ncbi.nlm.nih.gov/pubmed/34594039	A cross-population atlas of genetic associations for 220 human phenotypes.	Weight	360,116 European ancestry individuals, 165,419 East Asian ancestry individuals		10q26.13		PLEKHA1			ENSG00000107679			rs6585827-A	rs6585827	0	6585827	intron_variant	0	NR	2E-18	17.698970004336		0.0145	[0.011-0.018] unit increase	Affymetrix, Illumina [20539548] (imputed)	N
rs10510110	PLEKHA1	135	10	124167512	rs2421016	2018-01-15	27680694	Horikoshi M	2016-10-13	Nature	www.ncbi.nlm.nih.gov/pubmed/27680694	Genome-wide associations for birth weight and correlations with adult disease.	Birth weight	133,903 European ancestry individuals, 6,635 African American individuals, 420 Turkish ancestry individuals, 365 Moroccan ancestry individuals, 395 Surinamese ancestry individuals, 840 Chinese ancestry individuals.	9,799 European ancestry individuals, 1,449 Filipino ancestry individuals.	10q26.13	PLEKHA1	PLEKHA1			ENSG00000107679			rs2421016-T	rs2421016	0	2421016	intron_variant	0	0.48	6E-9	8.22184874961636		0.0207	[0.014-0.028] unit increase	Affymetrix, Illumina [at least 22434434] (imputed)	N
rs10510110	PLEKHA1	135	10	124167512	rs2421016	2017-10-20	28869590	Zhao W	2017-09-04	Nat Genet	www.ncbi.nlm.nih.gov/pubmed/28869590	Identification of new susceptibility loci for type 2 diabetes and shared etiological pathways with coronary heart disease.	Type 2 diabetes	6,353 South Asian ancestry cases, 7,179 South Asian ancestry controls, 3,871 European ancestry cases, 16,427 European ancestry controls, 34,840 cases, 114,981 controls	7,888 South Asian ancestry cases, 20,679 South Asian ancestry controls, 387 European ancestry cases, 2,092 European ancestry controls, 19,998 East Asian ancestry cases, 30,983 East Asian ancestry controls	10q26.13	PLEKHA1	PLEKHA1			ENSG00000107679			rs2421016-C	rs2421016	0	2421016	intron_variant	0	0.53	4E-11	10.397940008672		1.05	[1.03-1.06]	Affymetrix, Illumina [NR] (imputed)	N
rs10510110	PLEKHA1	135	10	124167512	rs2421016	2017-10-20	28869590	Zhao W	2017-09-04	Nat Genet	www.ncbi.nlm.nih.gov/pubmed/28869590	Identification of new susceptibility loci for type 2 diabetes and shared etiological pathways with coronary heart disease.	Type 2 diabetes	6,353 South Asian ancestry cases, 7,179 South Asian ancestry controls, 3,871 European ancestry cases, 16,427 European ancestry controls, 34,840 cases, 114,981 controls	7,888 South Asian ancestry cases, 20,679 South Asian ancestry controls, 387 European ancestry cases, 2,092 European ancestry controls, 19,998 East Asian ancestry cases, 30,983 East Asian ancestry controls	10q26.13	PLEKHA1	PLEKHA1			ENSG00000107679			rs2421016-T	rs2421016	0	2421016	intron_variant	0	0.4652	2E-8	7.69897000433602	(EA)	0.0564	[0.037-0.076] unit decrease	Affymetrix, Illumina [NR] (imputed)	N
rs10510110	PLEKHA1	135	10	124167512	rs2421016	2019-01-11	30054458	Xue A	2018-07-27	Nat Commun	www.ncbi.nlm.nih.gov/pubmed/30054458	Genome-wide association analyses identify 143 risk variants and putative regulatory mechanisms for type 2 diabetes.	Type 2 diabetes	61,714 European ancestry cases, 1,178 Pakistani ancestry cases, 593,952 European ancestry controls, 2,472 Pakistani ancestry controls		10q26.13	PLEKHA1	PLEKHA1			ENSG00000107679			rs2421016-T	rs2421016	0	2421016	intron_variant	0	0.47376147291859	1E-10	10		0.0458	[0.032-0.06] unit decrease	NR [5035015] (imputed)	N
rs10510110	PLEKHA1	135	10	124167512	rs2421016	2022-08-19	35551307	Mahajan A	2022-05-12	Nat Genet	www.ncbi.nlm.nih.gov/pubmed/35551307	Multi-ancestry genetic study of type 2 diabetes highlights the power of diverse populations for discovery and translation.	Type 2 diabetes	251,740 European ancestry individuals		10q26.13		PLEKHA1			ENSG00000107679			rs2421016-C	rs2421016	0	2421016	intron_variant	0	0.512	5E-14	13.301029995664		0.048	[0.036-0.06] unit increase	Affymetrix, Illumina [10454876] (imputed)	N
rs10510110	PLEKHA1	135	10	124167512	rs2421016	2022-08-19	35551307	Mahajan A	2022-05-12	Nat Genet	www.ncbi.nlm.nih.gov/pubmed/35551307	Multi-ancestry genetic study of type 2 diabetes highlights the power of diverse populations for discovery and translation.	Type 2 diabetes	251,740 European ancestry individuals, 139,705 East Asian ancestry individuals, 40,737 South Asian ancestry individuals, 27,417 Hispanic individuals, 30,167 African American individuals, 2,426 Zulu ancestry individuals		10q26.13		PLEKHA1			ENSG00000107679			rs2421016-C	rs2421016	0	2421016	intron_variant	0	NR	6E-18	17.2218487496164		1.04	[1.03-1.05]	Affymetrix, Illumina [10454876] (imputed)	N
rs10510110	PLEKHA1	135	10	124167512	rs2421016	2022-08-19	35551307	Mahajan A	2022-05-12	Nat Genet	www.ncbi.nlm.nih.gov/pubmed/35551307	Multi-ancestry genetic study of type 2 diabetes highlights the power of diverse populations for discovery and translation.	Type 2 diabetes	139,705 East Asian ancestry individuals		10q26.13		PLEKHA1			ENSG00000107679			rs2421016-C	rs2421016	0	2421016	intron_variant	0	0.384	3E-7	6.52287874528034		0.044	[0.026-0.062] unit increase	Affymetrix, Illumina [9106251] (imputed)	N
rs10510110	PLEKHA1	135	10	124172912	rs7908662	2022-04-06	35379992	Bellenguez C	2022-04-04	Nat Genet	www.ncbi.nlm.nih.gov/pubmed/35379992	New insights into the genetic etiology of Alzheimer's disease and related dementias.	Alzheimer's disease	39,106 European ancestry clinically diagnosed cases, 46,828 European ancestry proxy cases, 401,577 European ancestry controls	25,392 cases, 276,086 controls	10q26.13		PLEKHA1			ENSG00000107679			rs7908662-G	rs7908662	0	7908662	intron_variant	0	0.4674	3E-9	8.52287874528034		0.96	[0.95-0.97]	Affymetrix, Illumina [21101114] (imputed)	N
rs10510110	PLEKHA1	135	10	124179299	rs4311997	2020-07-07	32528159	Choquet H	2020-06-11	Commun Biol	www.ncbi.nlm.nih.gov/pubmed/32528159	A multiethnic genome-wide analysis of 44,039 individuals identifies 41 new loci associated with central corneal thickness.	Central corneal thickness	32,292 European ancestry individuals, 9,623 East Asian ancestry individuals, 1,367 Hispanic/Latino individuals, 757 African American individuals		10q26.13	PLEKHA1	PLEKHA1			ENSG00000107679			rs4311997-?	rs4311997	0	4311997	non_coding_transcript_exon_variant	0		8E-9	8.09691001300806		1.35	[0.9-1.8] unit increase	Affymetrix [5541230] (imputed)	N
rs10510110	PLEKHA1	135	10	124179299	rs4311997	2022-05-10	35446358	He W	2022-04-21	JAMA Ophthalmol	www.ncbi.nlm.nih.gov/pubmed/35446358	Association of Novel Loci With Keratoconus Susceptibility in a Multitrait Genome-Wide Association Study of the UK Biobank Database and Canadian Longitudinal Study on Aging.	Central corneal thickness (MTAG)	17,803 European ancestry individuals		10q26.13		PLEKHA1			ENSG00000107679			rs4311997-T	rs4311997	0	4311997	non_coding_transcript_exon_variant	0	0.4823	4E-11	10.397940008672		1.51009	[1.06-1.96] unit decrease	NR [NR] (imputed)	N
rs10510110	PLEKHA1	135	10	124186714	rs2292626	2019-10-16	31562340	Akiyama M	2019-09-27	Nat Commun	www.ncbi.nlm.nih.gov/pubmed/31562340	Characterizing rare and low-frequency height-associated variants in the Japanese population.	Height	159,095 Japanese ancestry individuals	32,692 Japanese ancestry individuals	10q26.13	PLEKHA1	PLEKHA1			ENSG00000107679			rs2292626-?	rs2292626	0	2292626	intron_variant	0	NR	4E-12	11.397940008672		0.020049892	[0.014-0.026] unit increase	Illumina [27896057] (imputed)	N
rs10510110	PLEKHA1	135	10	124186714	rs2292626	2018-07-04	29499414	Pei YF	2018-02-27	Bone	www.ncbi.nlm.nih.gov/pubmed/29499414	Joint study of two genome-wide association meta-analyses identified 20p12.1 and 20q13.33 for bone mineral density.	Femoral neck bone mineral density	up to 4,692 European ancestry individuals, up to 1,539 Han Chinese ancestry individuals, up to 849 African American individuals, up to 446 Hispanic individuals, 2,882 European ancestry whole-genome sequenced individuals, 3,549 European ancestry whole-exome sequenced individuals, 26,534 European ancestry non-array genotype imputed individuals		10q26.13	PLEKHA1	PLEKHA1			ENSG00000107679			rs2292626-T	rs2292626	0	2292626	intron_variant	0	0.479602	2E-8	7.69897000433602		0.0386	[0.025-0.052] unit decrease	Affymetrix, Illumina [7998108] (imputed)	N
rs10510110	PLEKHA1	135	10	124186714	rs2292626	2017-09-22	28566273	Scott RA	2017-05-31	Diabetes	www.ncbi.nlm.nih.gov/pubmed/28566273	An Expanded Genome-Wide Association Study of Type 2 Diabetes in Europeans.	Type 2 diabetes	up to 26,676 European ancestry cases, up to 132,532 European ancestry controls	14,545 European ancestry cases, 38,994 European ancestry controls	10q26.13	PLEKHA1	PLEKHA1			ENSG00000107679			rs2292626-C	rs2292626	0	2292626	intron_variant	0	0.5	2E-13	12.698970004336		1.07	[1.05-1.09]	Affymetrix, Illumina [at least 11579618] (imputed)	N
rs10510110	PLEKHA1	135	10	124186714	rs2292626	2019-08-05	31043758	Warrington NM	2019-05-01	Nat Genet	www.ncbi.nlm.nih.gov/pubmed/31043758	Maternal and fetal genetic effects on birth weight and their relevance to cardio-metabolic risk factors.	Offspring birth weight	210,267 European ancestry individuals, 19,802 individuals	NR	10q26.13	PLEKHA1	PLEKHA1			ENSG00000107679			rs2292626-T	rs2292626	0	2292626	intron_variant	0	0.473116	1E-8	8		0.017211	[0.011-0.023] unit increase	Affymetrix, Illumina [14869762] (imputed)	N
rs10510110	PLEKHA1	135	10	124186714	rs2292626	2019-08-05	31043758	Warrington NM	2019-05-01	Nat Genet	www.ncbi.nlm.nih.gov/pubmed/31043758	Maternal and fetal genetic effects on birth weight and their relevance to cardio-metabolic risk factors.	Birth weight	298,142 European ancestry individuals, 6,635 African American individuals, 1,449 Filipino individuals, 420 Turkish individuals, 365 Moroccan individuals, 395 Surinamese individuals, 1,052 Afro-Caribbean individuals, 612 Hispanic individuals, 1,180 Thai individuals, 840 Chinese ancestry individuals, 10,133 individuals	NR	10q26.13	PLEKHA1	PLEKHA1			ENSG00000107679			rs2292626-T	rs2292626	0	2292626	intron_variant	0	0.477928	3E-14	13.5228787452803		0.019617	[0.015-0.025] unit increase	Affymetrix, Illumina [15144367] (imputed)	N
rs10510110	PLEKHA1	135	10	124192430	rs10510110	2014-10-23	24509480	Mahajan A	2014-02-09	Nat Genet	www.ncbi.nlm.nih.gov/pubmed/24509480	Genome-wide trans-ancestry meta-analysis provides insight into the genetic architecture of type 2 diabetes susceptibility.	Type 2 diabetes	12,171 European ancestry cases, 56,862 European ancestry controls, 6,952 East Asian ancestry cases, 11,865 East Asian ancestry controls, 5,561 South Asian ancestry cases, 14,458 South Asian ancestry controls, 1,804 Mexican ancestry cases, 779 Mexican ancestry controls	21,491 European ancestry cases, 55,647 European ancestry controls	10q26.13	PLEKHA1	PLEKHA1			ENSG00000107679			rs10510110-C	rs10510110	0	10510110	3_prime_UTR_variant	0		1E-7	7		1.05	[1.03-1.07]	Affymetrix, Illumina [2500000] (imputed)	N
rs10510110	PLEKHA1	135	10	124192430	rs10510110	2022-03-30	33311554	Jiang X	2020-12-11	Commun Biol	www.ncbi.nlm.nih.gov/pubmed/33311554	Fine-mapping and cell-specific enrichment at corneal resistance factor loci prioritize candidate causal regulatory variants.	Corneal resistance factor	76,029 white-British ancestry individuals	10,130 non white-British ancestry individuals	10q26.13		PLEKHA1			ENSG00000107679			rs10510110-T	rs10510110	0	10510110	3_prime_UTR_variant	0	0.528264	2E-8	7.69897000433602		0.0515371	[0.034-0.069] increase	Affymetrix [11014269] (imputed)	N
rs10510110	PLEKHA1	135	10	124192430	rs10510110	2022-05-10	35446358	He W	2022-04-21	JAMA Ophthalmol	www.ncbi.nlm.nih.gov/pubmed/35446358	Association of Novel Loci With Keratoconus Susceptibility in a Multitrait Genome-Wide Association Study of the UK Biobank Database and Canadian Longitudinal Study on Aging.	Corneal resistance factor (MTAG)	123,734 European ancestry individuals		10q26.13		PLEKHA1			ENSG00000107679			rs10510110-T	rs10510110	0	10510110	3_prime_UTR_variant	0	0.5272	3E-14	13.5228787452803		0.029334	[0.022-0.037] unit increase	NR [NR] (imputed)	N
rs10510110	PLEKHA1	135	10	124193181	rs2280141	2020-01-08	30297969	Mahajan A	2018-10-08	Nat Genet	www.ncbi.nlm.nih.gov/pubmed/30297969	Fine-mapping type 2 diabetes loci to single-variant resolution using high-density imputation and islet-specific epigenome maps.	Type 2 diabetes	74,124 European ancestry cases, 824,006 European ancestry controls		10q26.13	PLEKHA1	PLEKHA1 - ARMS2	ENSG00000107679	ENSG00000254636		1311	20988	rs2280141-T	rs2280141	0	2280141	downstream_gene_variant	1	0.5161	1E-13	13		1.05	[1.03-1.06]	Affymetrix, Illumina [~ 27000000] (imputed)	N
rs10510110	PLEKHA1	135	10	124193181	rs2280141	2020-09-14	32541925	Vujkovic M	2020-06-15	Nat Genet	www.ncbi.nlm.nih.gov/pubmed/32541925	Discovery of 318 new risk loci for type 2 diabetes and related vascular outcomes among 1.4 million participants in a multi-ancestry meta-analysis.	Type 2 diabetes	148,726 European ancestry cases, 965,732 European ancestry controls		10q26.13	NR	PLEKHA1 - ARMS2	ENSG00000107679	ENSG00000254636		1311	20988	rs2280141-G	rs2280141	0	2280141	downstream_gene_variant	1	0.4801	1E-13	13		0.0453	[0.033-0.057] unit decrease	Affymetrix, Illumina [1198787] (imputed)	N
rs10510110	PLEKHA1	135	10	124193181	rs2280141	2020-09-14	32541925	Vujkovic M	2020-06-15	Nat Genet	www.ncbi.nlm.nih.gov/pubmed/32541925	Discovery of 318 new risk loci for type 2 diabetes and related vascular outcomes among 1.4 million participants in a multi-ancestry meta-analysis.	Type 2 diabetes	148,726 European ancestry cases, 24,646 African American cases, 8,616 Hispanic cases, 46,511 Asian ancestry cases, 965,732 European ancestry controls, 31,446 African American controls, 11,829 Hispanic controls, 169,776 Asian ancestry controls		10q26.13	NR	PLEKHA1 - ARMS2	ENSG00000107679	ENSG00000254636		1311	20988	rs2280141-G	rs2280141	0	2280141	downstream_gene_variant	1	0.512	6E-21	20.2218487496164		0.0455	[0.036-0.055] unit decrease	Affymetrix, Illumina [at least 945603] (imputed)	N
rs10510110	PLEKHA1	135	10	124193181	rs2280141	2019-05-21	30595370	Kichaev G	2018-12-27	Am J Hum Genet	www.ncbi.nlm.nih.gov/pubmed/30595370	Leveraging Polygenic Functional Enrichment to Improve GWAS Power.	Height	approximately 458,000 European ancestry individuals		10q26.13		PLEKHA1 - ARMS2	ENSG00000107679	ENSG00000254636		1311	20988	rs2280141-?	rs2280141	0	2280141	downstream_gene_variant	1	NR	4E-44	43.397940008672				NR [~ 8900000] (imputed)	N
rs10510110	PLEKHA1	135	10	124193181	rs2280141	2022-10-26	36150907	Hatoum AS	2022-07-14	Biol Psychiatry	www.ncbi.nlm.nih.gov/pubmed/36150907	Genome-wide Association Study Shows That Executive Functioning Is Influenced by GABAergic Processes and Is a Neurocognitive Genetic Correlate of Psychiatric Disorders.	Common executive function	427,037 European ancestry individuals		10q26.13		PLEKHA1 - ARMS2	ENSG00000107679	ENSG00000254636		1311	20988	rs2280141-?	rs2280141	0	2280141	downstream_gene_variant	1	NR	2E-16	15.698970004336				Affymetrix [7391068] (imputed)	N
rs10510110	PLEKHA1	135	10	124193181	rs2280141	2021-12-14	34594039	Sakaue S	2021-09-30	Nat Genet	www.ncbi.nlm.nih.gov/pubmed/34594039	A cross-population atlas of genetic associations for 220 human phenotypes.	Type 2 diabetes	38,841 European ancestry cases, 451,248 European ancestry controls, 45,383 East Asian ancestry cases, 132,032 East Asian ancestry controls		10q26.13		PLEKHA1 - ARMS2	ENSG00000107679	ENSG00000254636		1311	20988	rs2280141-G	rs2280141	0	2280141	downstream_gene_variant	1	NR	2E-10	9.69897000433602		0.0403	[0.028-0.053] unit decrease	Affymetrix, Illumina [25845091] (imputed)	N
rs10510110	PLEKHA1	135	10	124195485	rs7072204	2020-09-14	32541925	Vujkovic M	2020-06-15	Nat Genet	www.ncbi.nlm.nih.gov/pubmed/32541925	Discovery of 318 new risk loci for type 2 diabetes and related vascular outcomes among 1.4 million participants in a multi-ancestry meta-analysis.	Type 2 diabetes	46,511 Asian ancestry cases, 169,776 Asian ancestry controls		10q26.13	NR	PLEKHA1			ENSG00000107679			rs7072204-G	rs7072204	0	7072204	3_prime_UTR_variant	0	0.5738	2E-8	7.69897000433602		0.0492	[0.032-0.066] unit decrease	Affymetrix, Illumina [1077427] (imputed)	N
rs10510110	PLEKHA1	135	10	124195485	rs7072204	2019-05-22	30718926	Suzuki K	2019-02-04	Nat Genet	www.ncbi.nlm.nih.gov/pubmed/30718926	Identification of 28 new susceptibility loci for type 2 diabetes in the Japanese population.	Type 2 diabetes	36,614 Japanese ancestry cases, 155,150 Japanese ancestry controls		10q26.13	PLEKHA1	PLEKHA1			ENSG00000107679			rs7072204-A	rs7072204	0	7072204	3_prime_UTR_variant	0	0.43	2E-8	7.69897000433602		1.05	1.03-1.07	Illumina [12557761] (imputed)	N
rs10510110	PLEKHA1	135	10	124195485	rs7072204	2018-11-12	30038396	Lee JJ	2018-07-23	Nat Genet	www.ncbi.nlm.nih.gov/pubmed/30038396	Gene discovery and polygenic prediction from a genome-wide association study of educational attainment in 1.1 million individuals.	Cognitive performance (MTAG)	402,382 European ancestry individuals		10q26.13	Intergenic	PLEKHA1			ENSG00000107679			rs7072204-A	rs7072204	0	7072204	3_prime_UTR_variant	0	0.5273	2E-8	7.69897000433602	(MTAG)	0.0128	[0.0083-0.0173] unit decrease	Affymetrix, Illumina [7100000] (imputed)	N
rs10736180	RNU6-463P	133	10	107340162	rs11192507	2018-11-12	30038396	Lee JJ	2018-07-23	Nat Genet	www.ncbi.nlm.nih.gov/pubmed/30038396	Gene discovery and polygenic prediction from a genome-wide association study of educational attainment in 1.1 million individuals.	Highest math class taken (MTAG)	811,539 European ancestry individuals		10q25.1	Intergenic	RNU6-463P - PPIAP38	ENSG00000207068	ENSG00000233477		45639	104979	rs11192507-A	rs11192507	0	11192507	intergenic_variant	1	0.5926	4E-8	7.39794000867204	(MTAG)	0.0092	[0.0059-0.0125] unit decrease	Affymetrix, Illumina [7100000] (imputed)	N
rs10736180	RNU6-463P	133	10	107340162	rs11192507	2022-07-01	35361970	Okbay A	2022-03-31	Nat Genet	www.ncbi.nlm.nih.gov/pubmed/35361970	Polygenic prediction of educational attainment within and between families from genome-wide association analyses in 3 million individuals.	Educational attainment	3,037,499 European ancestry individuals		10q25.1		RNU6-463P - PPIAP38	ENSG00000207068	ENSG00000233477		45639	104979	rs11192507-A	rs11192507	0	11192507	intergenic_variant	1	0.5887	6E-17	16.2218487496164		0.00889855	[0.0068-0.011] unit decrease	Illumina [10675380] (imputed)	N
rs10736180	RNU6-463P	133	10	107363588	rs10736180	2018-09-17	29844566	Davies G	2018-05-29	Nat Commun	www.ncbi.nlm.nih.gov/pubmed/29844566	Study of 300,486 individuals identifies 148 independent genetic loci influencing general cognitive function.	General cognitive ability	up to 300,486 European ancestry individuals		10q25.1	NR	RNU6-463P - PPIAP38	ENSG00000207068	ENSG00000233477		69065	81553	rs10736180-?	rs10736180	0	10736180	intergenic_variant	1	NR	6E-8	7.22184874961636		5.42	z-score decrease	Affymetrix, Illumina [at least 2500000] (imputed)	N
rs10763931	RP11-90B22.1	128	10	33676655	rs7079083	2018-09-17	29844566	Davies G	2018-05-29	Nat Commun	www.ncbi.nlm.nih.gov/pubmed/29844566	Study of 300,486 individuals identifies 148 independent genetic loci influencing general cognitive function.	General cognitive ability	up to 300,486 European ancestry individuals		10p11.22	NR	NRP1 - NA	ENSG00000099250			51465		rs7079083-?	rs7079083	0	7079083	intron_variant	1	NR	1E-7	7		5.296	z-score increase	Affymetrix, Illumina [at least 2500000] (imputed)	N
rs10763931	RP11-90B22.1	128	10	33676655	rs7079083	2018-11-12	30038396	Lee JJ	2018-07-23	Nat Genet	www.ncbi.nlm.nih.gov/pubmed/30038396	Gene discovery and polygenic prediction from a genome-wide association study of educational attainment in 1.1 million individuals.	Self-reported math ability (MTAG)	670,471 European ancestry individuals		10p11.22	Intergenic	NRP1 - NA	ENSG00000099250			51465		rs7079083-A	rs7079083	0	7079083	intron_variant	1	0.7132	8E-12	11.0969100130081	(MTAG)	0.0135	[0.0096-0.0174] unit increase	Affymetrix, Illumina [7100000] (imputed)	N
rs10763931	RP11-90B22.1	128	10	33676655	rs7079083	2018-11-12	30038396	Lee JJ	2018-07-23	Nat Genet	www.ncbi.nlm.nih.gov/pubmed/30038396	Gene discovery and polygenic prediction from a genome-wide association study of educational attainment in 1.1 million individuals.	Self-reported math ability	564,698 European ancestry individuals		10p11.22	Intergenic	NRP1 - NA	ENSG00000099250			51465		rs7079083-A	rs7079083	0	7079083	intron_variant	1	0.7132	4E-11	10.397940008672		0.0142	[0.0099-0.0185] unit increase	Affymetrix, Illumina [10000000] (imputed)	N
rs10767733	RP11-960D24.1	138	11	28591168	rs11030380	2019-03-28	30643251	Liu M	2019-01-14	Nat Genet	www.ncbi.nlm.nih.gov/pubmed/30643251	Association studies of up to 1.2 million individuals yield new insights into the genetic etiology of tobacco and alcohol use.	Alcohol consumption (drinks per week) (MTAG)	up to 1,039,210 European ancestry individuals		11p14.1	NR	METTL15 - NA	ENSG00000169519			42580		rs11030380-T	rs11030380	0	11030380	intergenic_variant	1	0.6	3E-6	5.52287874528034		0.00631481	[0.0037-0.009] unit increase	NR [~ 9732723] (imputed)	N
rs10767733	RP11-960D24.1	138	11	28591587	rs7127383	2019-03-28	30643251	Liu M	2019-01-14	Nat Genet	www.ncbi.nlm.nih.gov/pubmed/30643251	Association studies of up to 1.2 million individuals yield new insights into the genetic etiology of tobacco and alcohol use.	Cigarettes smoked per day (MTAG)	up to 403,928 European ancestry individuals		11p14.1	NR	METTL15 - NA	ENSG00000169519			42999		rs7127383-T	rs7127383	0	7127383	intergenic_variant	1	0.602	2E-8	7.69897000433602		0.0126262	[0.0083-0.017] unit increase	NR [9732723] (imputed)	N
rs10767733	RP11-960D24.1	138	11	28602221	rs2585817	2019-03-18	30643258	Karlsson Linner R	2019-01-14	Nat Genet	www.ncbi.nlm.nih.gov/pubmed/30643258	Genome-wide association analyses of risk tolerance and risky behaviors in over 1 million individuals identify hundreds of loci and shared genetic influences.	Smoking status (ever vs never smokers)	518,633 European ancestry individuals		11p14.1	METTL15	METTL15 - LINC02758	ENSG00000169519	ENSG00000248990		53633	98509	rs2585817-A	rs2585817	0	2585817	intergenic_variant	1	0.6181	5E-13	12.301029995664		0.014932894	[0.011-0.019] unit increase	Affymetrix [11514654] (imputed)	N
rs10767733	RP11-960D24.1	138	11	28602221	rs2585817	2021-05-19	33082346	Xu K	2020-10-20	Nat Commun	www.ncbi.nlm.nih.gov/pubmed/33082346	Genome-wide association study of smoking trajectory and meta-analysis of smoking status in 842,000 individuals.	Smoking initiation	842,717 European ancestry individuals		11p14.1	MIR8068, LINC01616	METTL15 - LINC02758	ENSG00000169519	ENSG00000248990		53633	98509	rs2585817-G	rs2585817	0	2585817	intergenic_variant	1		5E-9	8.30102999566398		0.979	[NR]	Affymetrix [up to 79000000] (imputed)	N
rs10767733	RP11-960D24.1	138	11	28607245	rs7952220	2020-10-07	32606422	Wu Y	2020-06-30	Transl Psychiatry	www.ncbi.nlm.nih.gov/pubmed/32606422	Multi-trait analysis for genome-wide association study of five psychiatric disorders.	Attention deficit hyperactivity disorder (MTAG)	61,421 individuals		11p14.1	NR	METTL15 - LINC02758	ENSG00000169519	ENSG00000248990		58657	93485	rs7952220-?	rs7952220	0	7952220	intergenic_variant	1		1E-8	8				NR [520857]	N
rs10767733	RP11-960D24.1	138	11	28623873	rs7931440	2022-11-17	36324656	Baselmans B	2021-10-06	Biol Psychiatry Glob Open Sci	www.ncbi.nlm.nih.gov/pubmed/36324656	The Genetic and Neural Substrates of Externalizing Behavior.	Disruptive behavior (multivariate analysis)	523,150 European ancestry individuals		11p14.1		METTL15 - LINC02758	ENSG00000169519	ENSG00000248990		75285	76857	rs7931440-?	rs7931440	0	7931440	intergenic_variant	1	NR	5E-9	8.30102999566398				Affymetrix [NR]	N
rs10767733	RP11-960D24.1	138	11	28630746	rs59617050	2019-03-28	30643251	Liu M	2019-01-14	Nat Genet	www.ncbi.nlm.nih.gov/pubmed/30643251	Association studies of up to 1.2 million individuals yield new insights into the genetic etiology of tobacco and alcohol use.	Smoking cessation (MTAG)	up to 820,192 European ancestry individuals		11p14.1	NR	METTL15 - LINC02758	ENSG00000169519	ENSG00000248990		82158	69984	rs59617050-G	rs59617050	0	59617050	intergenic_variant	1	0.398	6E-13	12.2218487496164		0.0113382	[0.0083-0.0144] unit decrease	NR [9732723] (imputed)	N
rs10767733	RP11-960D24.1	138	11	28642320	rs10767733	2019-01-22	29500382	Nagel M	2018-03-02	Nat Commun	www.ncbi.nlm.nih.gov/pubmed/29500382	Item-level analyses reveal genetic heterogeneity in neuroticism.	Feeling tense	371,318 European ancestry individuals		11p14.1	NR	METTL15 - LINC02758	ENSG00000169519	ENSG00000248990		93732	58410	rs10767733-A	rs10767733	0	10767733	regulatory_region_variant	1	0.402825	4E-10	9.39794000867204		6.27	z score decrease	NR [10847151] (imputed)	N
rs10767733	RP11-960D24.1	138	11	28642381	rs10767734	2018-10-10	30054594	MacGregor S	2018-07-27	Nat Genet	www.ncbi.nlm.nih.gov/pubmed/30054594	Genome-wide association study of intraocular pressure uncovers new pathways to glaucoma.	Intraocular pressure	133,492 European ancestry individuals		11p14.1	MIR8068	METTL15 - LINC02758	ENSG00000169519	ENSG00000248990		93793	58349	rs10767734-?	rs10767734	0	10767734	regulatory_region_variant	1	NR	4E-8	7.39794000867204		0.0725	[0.047-0.098] unit increase	Affymetrix, Illumina [up to 40000000] (imputed)	N
rs10767733	RP11-960D24.1	138	11	28642381	rs10767734	2018-05-11	29617998	Gao XR	2018-03-28	Hum Mol Genet	www.ncbi.nlm.nih.gov/pubmed/29617998	Genome-Wide Association Analyses Identify New Loci Influencing Intraocular Pressure.	Intraocular pressure	115,486 European ancestry individuals		11p14.1	MIR8068, LINC01616	METTL15 - LINC02758	ENSG00000169519	ENSG00000248990		93793	58349	rs10767734-C	rs10767734	0	10767734	regulatory_region_variant	1	0.6317	1E-8	8		0.079	[0.051-0.107] unit decrease	Affymetrix [~ 11900000] (imputed)	N
rs10767733	RP11-960D24.1	138	11	28642561	rs10767735	2018-07-19	29662059	Howard DM	2018-04-16	Nat Commun	www.ncbi.nlm.nih.gov/pubmed/29662059	Genome-wide association study of depression phenotypes in UK Biobank identifies variants in excitatory synaptic pathways.	Depression (broad)	113,769 British ancestry cases, 208,811 British ancestry controls		11p14.1	NR	METTL15 - LINC02758	ENSG00000169519	ENSG00000248990		93973	58169	rs10767735-C	rs10767735	0	10767735	intergenic_variant	1	0.3949	7E-7	6.15490195998574		0.006	[0.0036-0.0084] unit decrease	NR [7666894] (imputed)	N
rs10767733	RP11-960D24.1	138	11	28642561	rs10767735	2022-09-27	35396580	Trubetskoy V	2022-04-08	Nature	www.ncbi.nlm.nih.gov/pubmed/35396580	Mapping genomic loci implicates genes and synaptic biology in schizophrenia.	Schizophrenia	53,386 European ancestry cases, 77,258 European ancestry controls, 14,004 East Asian ancestry cases, 16,757 East Asian ancestry controls, 6,152 African American cases, 3,918 African American controls, 1,234 Latino cases, 3,090 Latino controls	1,979 European ancestry cases, 142,626 European ancestry controls	11p14.1		METTL15 - LINC02758	ENSG00000169519	ENSG00000248990		93973	58169	rs10767735-G	rs10767735	0	10767735	intergenic_variant	1	0.551	5E-11	10.301029995664		1.05096	[1.04-1.07]	Affymetrix [7585078] (imputed)	N
rs10767733	RP11-960D24.1	138	11	28642653	rs4636654	2021-07-27	33479212	Yao X	2021-01-21	Transl Psychiatry	www.ncbi.nlm.nih.gov/pubmed/33479212	Integrative analysis of genome-wide association studies identifies novel loci associated with neuropsychiatric disorders.	Neuropsychiatric disorders	19,099 European ancestry attention deficit hyperactivity disorder cases, 18,381 European ancestry autism spectrum disorder cases, 20,352 European ancestry bipolar disorder cases, 170,756 European ancestry major depressive disorder cases, 33,640 European ancestry schizophrenia cases, 466,420 European ancestry controls		11p14.1	NR	METTL15 - LINC02758	ENSG00000169519	ENSG00000248990		94065	58077	rs4636654-A	rs4636654	0	4636654	intergenic_variant	1	NR	3E-9	8.52287874528034		5.928	NR z score decrease	NR [NR]	N
rs10767733	RP11-960D24.1	138	11	28642653	rs4636654	2018-09-17	29844566	Davies G	2018-05-29	Nat Commun	www.ncbi.nlm.nih.gov/pubmed/29844566	Study of 300,486 individuals identifies 148 independent genetic loci influencing general cognitive function.	General cognitive ability	up to 300,486 European ancestry individuals		11p14.1	ENSG00000248990	METTL15 - LINC02758	ENSG00000169519	ENSG00000248990		94065	58077	rs4636654-A	rs4636654	0	4636654	intergenic_variant	1	NR	2E-8	7.69897000433602		5.64	z-score increase	Affymetrix, Illumina [at least 2500000] (imputed)	N
rs10767733	RP11-960D24.1	138	11	28642653	rs4636654	2021-07-27	33479212	Yao X	2021-01-21	Transl Psychiatry	www.ncbi.nlm.nih.gov/pubmed/33479212	Integrative analysis of genome-wide association studies identifies novel loci associated with neuropsychiatric disorders.	Major depressive disorder (MTAG)	at least 170,756 European ancestry cases, at least 329,443 European ancestry controls		11p14.1	RP11-960D24.1, METTL15	METTL15 - LINC02758	ENSG00000169519	ENSG00000248990		94065	58077	rs4636654-A	rs4636654	0	4636654	intergenic_variant	1	0.3974	3E-10	9.52287874528034		0.026659915	[0.018-0.035] unit decrease	NR [NR]	N
rs10767733	RP11-960D24.1	138	11	28642653	rs4636654	2018-11-12	30038396	Lee JJ	2018-07-23	Nat Genet	www.ncbi.nlm.nih.gov/pubmed/30038396	Gene discovery and polygenic prediction from a genome-wide association study of educational attainment in 1.1 million individuals.	Cognitive performance (MTAG)	402,382 European ancestry individuals		11p14.1	Intergenic	METTL15 - LINC02758	ENSG00000169519	ENSG00000248990		94065	58077	rs4636654-A	rs4636654	0	4636654	intergenic_variant	1	0.3982	4E-8	7.39794000867204	(MTAG)	0.0128	[0.0083-0.0173] unit increase	Affymetrix, Illumina [7100000] (imputed)	N
rs10767733	RP11-960D24.1	138	11	28642653	rs4636654	2022-09-05	35764056	Rao S	2022-06-28	Neuropsychobiology	www.ncbi.nlm.nih.gov/pubmed/35764056	Genetic Relationships between Attention-Deficit/Hyperactivity Disorder, Autism Spectrum Disorder, and Intelligence.	Attention deficit hyperactivity disorder or autism spectrum disorder or intelligence (pleiotropy)	20,183 European ancestry ADHD cases, 18,381 European ancestry ASD cases, up to 63,160 European ancestry controls, 269,867 European ancestry individuals with intelligence measurements		11p14.1		METTL15 - LINC02758	ENSG00000169519	ENSG00000248990		94065	58077	rs4636654-?	rs4636654	0	4636654	intergenic_variant	1	NR	3E-9	8.52287874528034				NR [6307410] (imputed)	N
rs10767733	RP11-960D24.1	138	11	28644626	rs11030391	2020-10-30	33045005	Vogelezang S	2020-10-12	PLoS Genet	www.ncbi.nlm.nih.gov/pubmed/33045005	Novel loci for childhood body mass index and shared heritability with adult cardiometabolic traits.	Childhood body mass index	39,620 European ancestry individuals		11p14.1	METTL15	METTL15 - LINC02758	ENSG00000169519	ENSG00000248990		96038	56104	rs11030391-A	rs11030391	0	11030391	intergenic_variant	1	0.63	5E-7	6.30102999566398		0.04	[0.024-0.056] unit increase	Affymetrix, Illumina [8227808] (imputed)	N
rs10767733	RP11-960D24.1	138	11	28645584	rs4267058	2021-01-26	32376654	Richardson TG	2020-05-06	BMJ	www.ncbi.nlm.nih.gov/pubmed/32376654	Use of genetic variation to separate the effects of early and later life adiposity on disease risk: mendelian randomisation study.	Body size at age 10	453,169 European ancestry individuals		11p14.1	METTL15	METTL15 - LINC02758	ENSG00000169519	ENSG00000248990		96996	55146	rs4267058-T	rs4267058	0	4267058	intergenic_variant	1	0.626467	1E-9	9		0.00878598	[0.006-0.0116] unit increase	Affymetrix [12370749]	N
rs10767733	RP11-960D24.1	138	11	28648185	rs7931459	2019-09-18	31151762	Gelernter J	2019-04-08	Biol Psychiatry	www.ncbi.nlm.nih.gov/pubmed/31151762	Genome-wide Association Study of Maximum Habitual Alcohol Intake in >140,000 U.S. European and African American Veterans Yields Novel Risk Loci.	Maximum habitual alcohol consumption	126,936 European ancestry individuals, 17,029 African American individuals		11p14.1	LOC105376602	METTL15 - LINC02758	ENSG00000169519	ENSG00000248990		99597	52545	rs7931459-?	rs7931459	0	7931459	intergenic_variant	1	NR	5E-8	7.30102999566398		5.465	NR z score decrease	Affymetrix [up to 6007810] (imputed)	N
rs10767733	RP11-960D24.1	138	11	28652996	rs4275621	2019-04-09	30478444	Demontis D	2018-11-26	Nat Genet	www.ncbi.nlm.nih.gov/pubmed/30478444	Discovery of the first genome-wide significant risk loci for attention deficit/hyperactivity disorder.	Attention deficit hyperactivity disorder	19,099 European ancestry cases, 72 non-European ancestry cases, 1,012 Han Chinese ancestry cases, 34,194 European ancestry controls, 72 non-European ancestry controls, 925 Han Chinese ancestry controls	5,085 Icelandic ancestry cases, 5,857 cases, 131,122 Icelandic ancestry controls, 70,393 controls	11p14.1	intergenic	NA - LINC02758		ENSG00000248990			47734	rs4275621-A	rs4275621	0	4275621	intergenic_variant	1	NR	3E-9	8.52287874528034		1.081081	NR	Affymetrix, Illumina, Perlegen [8047421] (imputed)	N
rs10767733	RP11-960D24.1	138	11	28652996	rs4275621	2019-03-28	30643251	Liu M	2019-01-14	Nat Genet	www.ncbi.nlm.nih.gov/pubmed/30643251	Association studies of up to 1.2 million individuals yield new insights into the genetic etiology of tobacco and alcohol use.	Smoking initiation (ever regular vs never regular) (MTAG)	up to 1,359,002 European ancestry individuals		11p14.1	NR	NA - LINC02758		ENSG00000248990			47734	rs4275621-G	rs4275621	0	4275621	intergenic_variant	1	0.382	2E-16	15.698970004336		0.00914483	[0.007-0.0113] unit decrease	NR [9732723] (imputed)	N
rs10767733	RP11-960D24.1	138	11	28652996	rs4275621	2019-03-28	30643251	Liu M	2019-01-14	Nat Genet	www.ncbi.nlm.nih.gov/pubmed/30643251	Association studies of up to 1.2 million individuals yield new insights into the genetic etiology of tobacco and alcohol use.	Smoking initiation (ever regular vs never regular)	up to 1,232,091 European ancestry individuals		11p14.1	NR	NA - LINC02758		ENSG00000248990			47734	rs4275621-G	rs4275621	0	4275621	intergenic_variant	1	0.382	4E-16	15.397940008672	(Conditioned on chr11:27679916)	0.021367403	[0.016-0.027] unit decrease	NR [~ 10000000] (imputed)	N
rs10767733	RP11-960D24.1	138	11	28652996	rs4275621	2019-03-28	30643251	Liu M	2019-01-14	Nat Genet	www.ncbi.nlm.nih.gov/pubmed/30643251	Association studies of up to 1.2 million individuals yield new insights into the genetic etiology of tobacco and alcohol use.	Age of smoking initiation (MTAG)	up to 931,815 European ancestry individuals		11p14.1	NR	NA - LINC02758		ENSG00000248990			47734	rs4275621-G	rs4275621	0	4275621	intergenic_variant	1	0.376	2E-8	7.69897000433602		0.00847247	[0.0055-0.0114] unit increase	NR [9732723] (imputed)	N
rs10767733	RP11-960D24.1	138	11	28656064	rs7942078	2019-03-18	30643258	Karlsson Linner R	2019-01-14	Nat Genet	www.ncbi.nlm.nih.gov/pubmed/30643258	Genome-wide association analyses of risk tolerance and risky behaviors in over 1 million individuals identify hundreds of loci and shared genetic influences.	Number of sexual partners	370,711 European ancestry individuals		11p14.1	METTL15	NA - LINC02758		ENSG00000248990			44666	rs7942078-A	rs7942078	0	7942078	intergenic_variant	1	0.6552	2E-8	7.69897000433602		0.01390723	[0.009-0.0188] unit increase	Affymetrix [11515109] (imputed)	N
rs10767733	RP11-960D24.1	138	11	28656234	rs7942417	2022-11-17	36324656	Baselmans B	2021-10-06	Biol Psychiatry Glob Open Sci	www.ncbi.nlm.nih.gov/pubmed/36324656	The Genetic and Neural Substrates of Externalizing Behavior.	Risk-taking behavior (multivariate analysis)	1,506,537 European ancestry individuals		11p14.1		METTL15 - LINC02758	ENSG00000169519	ENSG00000248990		107646	44496	rs7942417-?	rs7942417	0	7942417	intergenic_variant	1	NR	3E-13	12.5228787452803				NR [NR]	N
rs10767733	RP11-960D24.1	138	11	28656234	rs7942417	2021-11-02	34446935	Karlsson Linner R	2021-08-26	Nat Neurosci	www.ncbi.nlm.nih.gov/pubmed/34446935	Multivariate analysis of 1.5 million people identifies genetic associations with traits related to self-regulation and addiction.	Externalizing behaviour (multivariate analysis)	up to 53,293 European ancestry Attention-deficit/hyperactivity disorder individuals, up to 164,684 European ancestry problematic alcohol use individuals, up to 186,875 European ancestry lifetime cannabis use individuals, up to 357,187 European ancestry individuals measuring reverse-coded age at first sexual intercourse, up to 336,121 European ancestry individuals measuring number of sexual partne…		11p14.1		METTL15 - LINC02758	ENSG00000169519	ENSG00000248990		107646	44496	rs7942417-C	rs7942417	0	7942417	intergenic_variant	1	0.654	5E-20	19.301029995664		0.011	[0.009-0.013] unit increase	NR [NR] (imputed)	N
rs10767733	RP11-960D24.1	138	11	28666538	rs7933262	2018-11-12	30038396	Lee JJ	2018-07-23	Nat Genet	www.ncbi.nlm.nih.gov/pubmed/30038396	Gene discovery and polygenic prediction from a genome-wide association study of educational attainment in 1.1 million individuals.	Educational attainment (MTAG)	1,311,438 European ancestry individuals		11p14.1	Intergenic	NA - LINC02758		ENSG00000248990			34192	rs7933262-T	rs7933262	0	7933262	intergenic_variant	1	0.3515	9E-10	9.04575749056067	(MTAG)	0.0084	[0.0057-0.0111] unit increase	Affymetrix, Illumina [7100000] (imputed)	N
rs10767733	RP11-960D24.1	138	11	28668416	rs6484385	2020-05-28	32231278	Hysi PG	2020-03-30	Nat Genet	www.ncbi.nlm.nih.gov/pubmed/32231278	Meta-analysis of 542,934 subjects of European ancestry identifies new genes and mechanisms predisposing to refractive error and myopia.	Refractive error	542,934 European ancestry individuals		11p14.1	METTL15	NA - LINC02758		ENSG00000248990			32314	rs6484385-?	rs6484385	0	6484385	intergenic_variant	1		7E-16	15.1549019599857				Affymetrix, Illumina [NR] (imputed)	N
rs10767733	RP11-960D24.1	138	11	28671629	rs10835387	2021-07-27	34211149	Mills MC	2021-07-01	Nat Hum Behav	www.ncbi.nlm.nih.gov/pubmed/34211149	Identification of 371 genetic variants for age at first sex and birth linked to externalising behaviour.	Age at first sexual intercourse	397,338 European ancestry individuals		11p14.1	MIR8068	NA - LINC02758		ENSG00000248990			29101	rs10835387-G	rs10835387	0	10835387	intergenic_variant	1	0.655432	7E-14	13.1549019599857		0.0161168	[0.012-0.02] unit decrease	NR [16516521] (imputed)	N
rs10767733	RP11-960D24.1	138	11	28676505	rs10835389	2022-07-01	35361970	Okbay A	2022-03-31	Nat Genet	www.ncbi.nlm.nih.gov/pubmed/35361970	Polygenic prediction of educational attainment within and between families from genome-wide association analyses in 3 million individuals.	Educational attainment	3,037,499 European ancestry individuals		11p14.1		METTL15 - LINC02758	ENSG00000169519	ENSG00000248990		127917	24225	rs10835389-T	rs10835389	0	10835389	intergenic_variant	1	0.6491	4E-18	17.397940008672		0.00951453	[0.0074-0.0117] unit decrease	Illumina [10675380] (imputed)	N
rs10767733	RP11-960D24.1	138	11	28676861	rs4923555	2019-03-18	30643258	Karlsson Linner R	2019-01-14	Nat Genet	www.ncbi.nlm.nih.gov/pubmed/30643258	Genome-wide association analyses of risk tolerance and risky behaviors in over 1 million individuals identify hundreds of loci and shared genetic influences.	Risk-taking tendency (4-domain principal component model)	315,894 European ancestry individuals		11p14.1	METTL15	NA - LINC02758		ENSG00000248990			23869	rs4923555-A	rs4923555	0	4923555	intergenic_variant	1	0.655	1E-9	9		0.016412318	[0.011-0.022] unit increase	Affymetrix [~ 11515000] (imputed)	N
rs10767733	RP11-960D24.1	138	11	28678870	rs10767739	2021-12-14	34594039	Sakaue S	2021-09-30	Nat Genet	www.ncbi.nlm.nih.gov/pubmed/34594039	A cross-population atlas of genetic associations for 220 human phenotypes.	Body mass index	163,835 East Asian ancestry individuals		11p14.1		METTL15 - LINC02758	ENSG00000169519	ENSG00000248990		130282	21860	rs10767739-G	rs10767739	0	10767739	intergenic_variant	1	0.592219	1E-10	10		0.0208134	[0.014-0.027] unit decrease	Illumina [13479178] (imputed)	N
rs10767733	RP11-960D24.1	138	11	28680143	rs2356013	2021-12-14	34594039	Sakaue S	2021-09-30	Nat Genet	www.ncbi.nlm.nih.gov/pubmed/34594039	A cross-population atlas of genetic associations for 220 human phenotypes.	Weight	165,419 East Asian ancestry individuals		11p14.1		METTL15 - LINC02758	ENSG00000169519	ENSG00000248990		131555	20587	rs2356013-C	rs2356013	0	2356013	regulatory_region_variant	1	0.591672	2E-11	10.698970004336		0.0184851	[0.013-0.024] unit decrease	Illumina [13479924] (imputed)	N
rs10767733	RP11-960D24.1	138	11	28687766	rs4923556	2018-11-12	30038396	Lee JJ	2018-07-23	Nat Genet	www.ncbi.nlm.nih.gov/pubmed/30038396	Gene discovery and polygenic prediction from a genome-wide association study of educational attainment in 1.1 million individuals.	Highest math class taken (MTAG)	811,539 European ancestry individuals		11p14.1	Intergenic	NA - LINC02758		ENSG00000248990			12964	rs4923556-T	rs4923556	0	4923556	intergenic_variant	1	0.6512	2E-8	7.69897000433602	(MTAG)	0.0098	[0.0065-0.0131] unit decrease	Affymetrix, Illumina [7100000] (imputed)	N
rs10778831	PPFIA2	154	12	82257633	rs10862376	2022-04-05	34855049	Pasman JA	2021-12-02	Behav Genet	www.ncbi.nlm.nih.gov/pubmed/34855049	Genetic Risk for Smoking: Disentangling Interplay Between Genes and Socioeconomic Status.	Educational attainment	451,800 European or unknown ancestry individuals		12q21.31		PPFIA2 - LINC02426	ENSG00000139220	ENSG00000257747		104301	89865	rs10862376-?	rs10862376	0	10862376	upstream_gene_variant	1	NR	4E-8	7.39794000867204				NR [1300000]	N
rs10778831	PPFIA2	154	12	82257633	rs10862376	2018-11-12	30038396	Lee JJ	2018-07-23	Nat Genet	www.ncbi.nlm.nih.gov/pubmed/30038396	Gene discovery and polygenic prediction from a genome-wide association study of educational attainment in 1.1 million individuals.	Highest math class taken (MTAG)	811,539 European ancestry individuals		12q21.31	Intergenic	PPFIA2 - LINC02426	ENSG00000139220	ENSG00000257747		104301	89865	rs10862376-A	rs10862376	0	10862376	upstream_gene_variant	1	0.1482	2E-10	9.69897000433602	(MTAG)	0.0148	[0.01-0.019] unit increase	Affymetrix, Illumina [7100000] (imputed)	N
rs10778831	PPFIA2	154	12	82257633	rs10862376	2018-11-12	30038396	Lee JJ	2018-07-23	Nat Genet	www.ncbi.nlm.nih.gov/pubmed/30038396	Gene discovery and polygenic prediction from a genome-wide association study of educational attainment in 1.1 million individuals.	Cognitive performance (MTAG)	402,382 European ancestry individuals		12q21.31	Intergenic	PPFIA2 - LINC02426	ENSG00000139220	ENSG00000257747		104301	89865	rs10862376-A	rs10862376	0	10862376	upstream_gene_variant	1	0.1452	1E-9	9	(MTAG)	0.0197	[0.013-0.026] unit increase	Affymetrix, Illumina [7100000] (imputed)	N
rs10778831	PPFIA2	154	12	82257633	rs10862376	2022-07-01	35361970	Okbay A	2022-03-31	Nat Genet	www.ncbi.nlm.nih.gov/pubmed/35361970	Polygenic prediction of educational attainment within and between families from genome-wide association analyses in 3 million individuals.	Educational attainment	3,037,499 European ancestry individuals		12q21.31		PPFIA2 - LINC02426	ENSG00000139220	ENSG00000257747		104301	89865	rs10862376-A	rs10862376	0	10862376	upstream_gene_variant	1	0.1473	9E-20	19.0457574905607		0.0134376	[0.011-0.016] unit increase	Illumina [10675380] (imputed)	N
rs1050847	ZCCHC14	181	16	87415250	rs933717	2022-10-26	36150907	Hatoum AS	2022-07-14	Biol Psychiatry	www.ncbi.nlm.nih.gov/pubmed/36150907	Genome-wide Association Study Shows That Executive Functioning Is Influenced by GABAergic Processes and Is a Neurocognitive Genetic Correlate of Psychiatric Disorders.	Common executive function	427,037 European ancestry individuals		16q24.2		FBXO31			ENSG00000103264			rs933717-?	rs933717	0	933717	intron_variant	0	NR	1E-8	8				Affymetrix [7391068] (imputed)	N
rs1050847	ZCCHC14	181	16	87396858	rs9933972	2022-05-10	35446358	He W	2022-04-21	JAMA Ophthalmol	www.ncbi.nlm.nih.gov/pubmed/35446358	Association of Novel Loci With Keratoconus Susceptibility in a Multitrait Genome-Wide Association Study of the UK Biobank Database and Canadian Longitudinal Study on Aging.	Corneal resistance factor (MTAG)	123,734 European ancestry individuals		16q24.2		FBXO31			ENSG00000103264			rs9933972-T	rs9933972	0	9933972	intron_variant	0	0.5562	2E-9	8.69897000433602		0.023171	[0.016-0.031] unit increase	NR [NR] (imputed)	N
rs1050847	ZCCHC14	181	16	87397288	rs745280	2022-07-01	35361970	Okbay A	2022-03-31	Nat Genet	www.ncbi.nlm.nih.gov/pubmed/35361970	Polygenic prediction of educational attainment within and between families from genome-wide association analyses in 3 million individuals.	Educational attainment	3,037,499 European ancestry individuals		16q24.2		FBXO31			ENSG00000103264			rs745280-A	rs745280	0	745280	intron_variant	0	0.5353	5E-11	10.301029995664		0.00689516	[0.0048-0.009] unit increase	Illumina [10675380] (imputed)	N
rs10797115	GADD45G	123	9	92177897	rs7036107	2020-07-21	32203549	Richardson TG	2020-03-23	PLoS Med	www.ncbi.nlm.nih.gov/pubmed/32203549	Evaluating the relationship between circulating lipoprotein lipids and apolipoproteins with risk of coronary heart disease: A multivariable Mendelian randomisation analysis.	HDL cholesterol levels	403,943 European ancestry individuals		9q22.2	GADD45G	SEMA4D - GADD45G	ENSG00000187764	ENSG00000130222		64852	42030	rs7036107-A	rs7036107	0	7036107	intergenic_variant	1	0.489022	3E-10	9.52287874528034		0.0122734	[0.0085-0.0161] unit increase	Affymetrix [NR] (imputed)	N
rs10797115	GADD45G	123	9	92177897	rs7036107	2020-07-21	32203549	Richardson TG	2020-03-23	PLoS Med	www.ncbi.nlm.nih.gov/pubmed/32203549	Evaluating the relationship between circulating lipoprotein lipids and apolipoproteins with risk of coronary heart disease: A multivariable Mendelian randomisation analysis.	Apolipoprotein A1 levels	393,193 European ancestry individuals		9q22.2	GADD45G	SEMA4D - GADD45G	ENSG00000187764	ENSG00000130222		64852	42030	rs7036107-A	rs7036107	0	7036107	intergenic_variant	1	0.488913	2E-8	7.69897000433602		0.011274	[0.0074-0.0152] unit increase	Affymetrix [NR] (imputed)	N
rs10797115	GADD45G	123	9	92177897	rs7036107	2019-02-08	30595370	Kichaev G	2018-12-27	Am J Hum Genet	www.ncbi.nlm.nih.gov/pubmed/30595370	Leveraging Polygenic Functional Enrichment to Improve GWAS Power.	Lung function (FVC)	approximately 372,000 European ancestry individuals		9q22.2		SEMA4D - GADD45G	ENSG00000187764	ENSG00000130222		64852	42030	rs7036107-?	rs7036107	0	7036107	intergenic_variant	1	NR	1E-12	12				NR [~ 8900000] (imputed)	N
rs10797115	GADD45G	123	9	92177897	rs7036107	2021-12-14	34594039	Sakaue S	2021-09-30	Nat Genet	www.ncbi.nlm.nih.gov/pubmed/34594039	A cross-population atlas of genetic associations for 220 human phenotypes.	C-reactive protein	353,466 European ancestry individuals, 83,025 East Asian ancestry individuals		9q22.2		SEMA4D - GADD45G	ENSG00000187764	ENSG00000130222		64852	42030	rs7036107-G	rs7036107	0	7036107	intergenic_variant	1	NR	1E-18	18		0.0216	[0.017-0.027] unit increase	Affymetrix, Illumina [20529698] (imputed)	N
rs10797115	GADD45G	123	9	92177897	rs7036107	2021-12-14	34594039	Sakaue S	2021-09-30	Nat Genet	www.ncbi.nlm.nih.gov/pubmed/34594039	A cross-population atlas of genetic associations for 220 human phenotypes.	HDL cholesterol	315,133 European ancestry individuals, 74,970 East Asian ancestry individuals		9q22.2		SEMA4D - GADD45G	ENSG00000187764	ENSG00000130222		64852	42030	rs7036107-G	rs7036107	0	7036107	intergenic_variant	1	NR	2E-8	7.69897000433602		0.013	[0.0085-0.0175] unit decrease	Affymetrix, Illumina [20525311] (imputed)	N
rs10797115	GADD45G	123	9	92178472	rs3949781	2020-02-12	31589552	Lind L	2019-10-07	Metab Syndr Relat Disord	www.ncbi.nlm.nih.gov/pubmed/31589552	Genome-Wide Association Study of the Metabolic Syndrome in UK Biobank.	Metabolic syndrome	291,107 European ancestry individuals		9q22.2	GADD45G	SEMA4D - GADD45G	ENSG00000187764	ENSG00000130222		65427	41455	rs3949781-T	rs3949781	0	3949781	non_coding_transcript_exon_variant	1	0.461633	8E-9	8.09691001300806		0.0380199	[0.025-0.051] unit decrease	Affymetrix [9463307] (imputed)	N
rs10797115	GADD45G	123	9	92178472	rs3949781	2019-02-06	30595370	Kichaev G	2018-12-27	Am J Hum Genet	www.ncbi.nlm.nih.gov/pubmed/30595370	Leveraging Polygenic Functional Enrichment to Improve GWAS Power.	Body mass index	approximately 458,000 European ancestry individuals		9q22.2		SEMA4D - GADD45G	ENSG00000187764	ENSG00000130222		65427	41455	rs3949781-?	rs3949781	0	3949781	non_coding_transcript_exon_variant	1	NR	4E-11	10.397940008672				NR [~ 8900000] (imputed)	N
rs10797115	GADD45G	123	9	92183413	rs10465231	2019-03-18	30643258	Karlsson Linner R	2019-01-14	Nat Genet	www.ncbi.nlm.nih.gov/pubmed/30643258	Genome-wide association analyses of risk tolerance and risky behaviors in over 1 million individuals identify hundreds of loci and shared genetic influences.	Automobile speeding propensity	404,291 European ancestry individuals		9q22.2	GADD45G	SEMA4D - GADD45G	ENSG00000187764	ENSG00000130222		70368	36514	rs10465231-T	rs10465231	0	10465231	intron_variant	1	0.5489	2E-8	7.69897000433602		0.012760806	[0.0083-0.0172] unit decrease	Affymetrix [11514463] (imputed)	N
rs10797115	GADD45G	123	9	92189513	rs7030895	2020-10-23	32665545	van der Meer D	2020-07-14	Nat Commun	www.ncbi.nlm.nih.gov/pubmed/32665545	Understanding the genetic determinants of the brain with MOSTest.	Brain morphology (MOSTest)	26,502 European ancestry individuals		9q22.2	SEMA4D, GADD45G	SEMA4D - GADD45G	ENSG00000187764	ENSG00000130222		76468	30414	rs7030895-?	rs7030895	0	7030895	intron_variant	1		3E-10	9.52287874528034				NR [7428630] (imputed)	N
rs10797115	GADD45G	123	9	92189513	rs7030895	2021-12-14	34594039	Sakaue S	2021-09-30	Nat Genet	www.ncbi.nlm.nih.gov/pubmed/34594039	A cross-population atlas of genetic associations for 220 human phenotypes.	Asthma	13,015 East Asian ancestry cases, 162,933 East Asian ancestry controls		9q22.2		SEMA4D - GADD45G	ENSG00000187764	ENSG00000130222		76468	30414	rs7030895-C	rs7030895	0	7030895	intron_variant	1	0.323168768	3E-10	9.52287874528034		0.09313052	[0.064-0.122] unit increase	Illumina [13429513] (imputed)	N
rs10797115	GADD45G	123	9	92191467	rs10797116	2022-08-30	32193382	Cole JB	2020-03-19	Nat Commun	www.ncbi.nlm.nih.gov/pubmed/32193382	Comprehensive genomic analysis of dietary habits in UK Biobank identifies hundreds of genetic associations.	Principal component-derived dietary pattern 20	449,210 European ancestry individuals		9q22.2		SEMA4D - GADD45G	ENSG00000187764	ENSG00000130222		78422	28460	rs10797116-T	rs10797116	0	10797116	intron_variant	1	0.458286	8E-9	8.09691001300806		0.0123719	[0.0082-0.0166] unit increase	NR [NR] (imputed)	N
rs10797115	GADD45G	123	9	92199271	rs10908900	2020-04-17	31669095	Zhu Z	2019-10-24	J Allergy Clin Immunol	www.ncbi.nlm.nih.gov/pubmed/31669095	Shared Genetic and Experimental Links between Obesity-Related Traits and Asthma Subtypes in UK Biobank.	Body mass index	457,822 European ancestry individuals		9q22.2	NR	SEMA4D - GADD45G	ENSG00000187764	ENSG00000130222		86226	20656	rs10908900-?	rs10908900	0	10908900	intron_variant	1	NR	2E-11	10.698970004336				Affymetrix [~ 8270000] (imputed)	N
rs10797115	GADD45G	123	9	92202495	rs10797119	2020-07-21	32203549	Richardson TG	2020-03-23	PLoS Med	www.ncbi.nlm.nih.gov/pubmed/32203549	Evaluating the relationship between circulating lipoprotein lipids and apolipoproteins with risk of coronary heart disease: A multivariable Mendelian randomisation analysis.	Triglyceride levels	441,016 European ancestry individuals		9q22.2	GADD45G	SEMA4D - GADD45G	ENSG00000187764	ENSG00000130222		89450	17432	rs10797119-T	rs10797119	0	10797119	intron_variant	1	0.46338	5E-15	14.301029995664		0.0156972	[0.012-0.02] unit decrease	Affymetrix [NR] (imputed)	N
rs10797115	GADD45G	123	9	92202495	rs10797119	2019-06-25	30804565	Jansen PR	2019-02-25	Nat Genet	www.ncbi.nlm.nih.gov/pubmed/30804565	Genome-wide analysis of insomnia in 1,331,010 individuals identifies new risk loci and functional pathways.	Morningness	434,835 European ancestry individuals		9q22.2		SEMA4D - GADD45G	ENSG00000187764	ENSG00000130222		89450	17432	rs10797119-T	rs10797119	0	10797119	intron_variant	1	0.4633	3E-9	8.52287874528034		0.013	[0.0091-0.0169] unit decrease	Affymetrix, Illumina [11597492] (imputed)	N
rs10797115	GADD45G	123	9	92202495	rs10797119	2021-02-26	32514122	Ishigaki K	2020-06-08	Nat Genet	www.ncbi.nlm.nih.gov/pubmed/32514122	Large-scale genome-wide association study in a Japanese population identifies novel susceptibility loci across different diseases.	Asthma	8,216 Japanese ancestry cases, 201,592 Japanese ancestry controls		9q22.2		SEMA4D - GADD45G	ENSG00000187764	ENSG00000130222		89450	17432	rs10797119-C	rs10797119	0	10797119	intron_variant	1	0.321842978	1E-8	8		1.1073811	[1.068996778-1.147143698]	Illumina [8919992] (imputed)	N
rs10797115	GADD45G	123	9	92202495	rs10797119	2022-10-26	36150907	Hatoum AS	2022-07-14	Biol Psychiatry	www.ncbi.nlm.nih.gov/pubmed/36150907	Genome-wide Association Study Shows That Executive Functioning Is Influenced by GABAergic Processes and Is a Neurocognitive Genetic Correlate of Psychiatric Disorders.	Common executive function	427,037 European ancestry individuals		9q22.2		SEMA4D - GADD45G	ENSG00000187764	ENSG00000130222		89450	17432	rs10797119-?	rs10797119	0	10797119	intron_variant	1	NR	2E-10	9.69897000433602				Affymetrix [7391068] (imputed)	N
rs10797115	GADD45G	123	9	92205987	rs1888072	2019-02-08	30595370	Kichaev G	2018-12-27	Am J Hum Genet	www.ncbi.nlm.nih.gov/pubmed/30595370	Leveraging Polygenic Functional Enrichment to Improve GWAS Power.	Menarche (age at onset)	approximately 242,000 European ancestry individuals		9q22.2		SEMA4D - GADD45G	ENSG00000187764	ENSG00000130222		92942	13940	rs1888072-?	rs1888072	0	1888072	intron_variant	1	NR	1E-18	18				NR [~ 8900000] (imputed)	N
rs10797115	GADD45G	123	9	92205987	rs1888072	2021-12-14	34594039	Sakaue S	2021-09-30	Nat Genet	www.ncbi.nlm.nih.gov/pubmed/34594039	A cross-population atlas of genetic associations for 220 human phenotypes.	Asthma	38,369 European ancestry cases, 411,131 European ancestry controls, 13,015 East Asian ancestry cases, 162,933 East Asian ancestry controls		9q22.2		SEMA4D - GADD45G	ENSG00000187764	ENSG00000130222		92942	13940	rs1888072-C	rs1888072	0	1888072	intron_variant	1	NR	4E-9	8.39794000867204		0.0413	[0.028-0.055] unit increase	Affymetrix, Illumina [25837673] (imputed)	N
rs10797115	GADD45G	123	9	92207308	rs7357754	2019-11-05	30239722	Pulit SL	2018-09-14	Hum Mol Genet	www.ncbi.nlm.nih.gov/pubmed/30239722	Meta-analysis of genome-wide association studies for body fat distribution in 694,649 individuals of European ancestry.	Body mass index	806,834 European ancestry individuals		9q22.2		SEMA4D - GADD45G	ENSG00000187764	ENSG00000130222		94263	12619	rs7357754-A	rs7357754	0	7357754	intron_variant	1	0.4985	2E-12	11.698970004336		0.012	[0.0087-0.0153] unit decrease	NR [~ 27400000] (imputed)	N
rs10797115	GADD45G	123	9	92207308	rs7357754	2022-05-06	35459240	Said S	2022-04-22	Nat Commun	www.ncbi.nlm.nih.gov/pubmed/35459240	Genetic analysis of over half a million people characterises C-reactive protein loci.	C-reactive protein levels	575,531 European ancestry individuals		9q22.2		SEMA4D - GADD45G	ENSG00000187764	ENSG00000130222		94263	12619	rs7357754-A	rs7357754	0	7357754	intron_variant	1	NR	4E-18	17.397940008672		0.018	[0.014-0.022] unit decrease	NR [11106737] (imputed)	N
rs10797115	GADD45G	123	9	92207308	rs7357754	2022-04-27	35213538	Richardson TG	2022-02-25	PLoS Biol	www.ncbi.nlm.nih.gov/pubmed/35213538	Characterising metabolomic signatures of lipid-modifying therapies through drug target mendelian randomisation.	Cholesteryl esters to total lipids ratio in large HDL	115,082 European ancestry individuals		9q22.2		SEMA4D - GADD45G	ENSG00000187764	ENSG00000130222		94263	12619	rs7357754-A	rs7357754	0	7357754	intron_variant	1	0.500169	2E-8	7.69897000433602		0.0221302	[0.014-0.03] unit increase	NR [11722792] (imputed)	N
rs10797115	GADD45G	123	9	92207308	rs7357754	2022-04-27	35213538	Richardson TG	2022-02-25	PLoS Biol	www.ncbi.nlm.nih.gov/pubmed/35213538	Characterising metabolomic signatures of lipid-modifying therapies through drug target mendelian randomisation.	Cholesterol to total lipids ratio in large HDL	115,082 European ancestry individuals		9q22.2		SEMA4D - GADD45G	ENSG00000187764	ENSG00000130222		94263	12619	rs7357754-A	rs7357754	0	7357754	intron_variant	1	0.500169	2E-8	7.69897000433602		0.0218333	[0.014-0.029] unit increase	NR [11722792] (imputed)	N
rs10797115	GADD45G	123	9	92207308	rs7357754	2022-04-27	35213538	Richardson TG	2022-02-25	PLoS Biol	www.ncbi.nlm.nih.gov/pubmed/35213538	Characterising metabolomic signatures of lipid-modifying therapies through drug target mendelian randomisation.	Phospholipids to total lipids ratio in large HDL	115,082 European ancestry individuals		9q22.2		SEMA4D - GADD45G	ENSG00000187764	ENSG00000130222		94263	12619	rs7357754-A	rs7357754	0	7357754	intron_variant	1	0.500169	3E-9	8.52287874528034		0.0236506	[0.016-0.031] unit decrease	NR [11722792] (imputed)	N
rs10797115	GADD45G	123	9	92208227	rs1329733	2019-11-05	30239722	Pulit SL	2018-09-14	Hum Mol Genet	www.ncbi.nlm.nih.gov/pubmed/30239722	Meta-analysis of genome-wide association studies for body fat distribution in 694,649 individuals of European ancestry.	Body mass index	434,794 European ancestry female individuals		9q22.2		SEMA4D - GADD45G	ENSG00000187764	ENSG00000130222		95182	11700	rs1329733-A	rs1329733	0	1329733	intron_variant	1	0.5298	3E-12	11.5228787452803		0.012	[0.0087-0.0153] unit decrease	NR [~ 27400000] (imputed)	N
rs10797115	GADD45G	123	9	92208227	rs1329733	2018-07-09	29691431	Tikkanen E	2018-04-24	Sci Rep	www.ncbi.nlm.nih.gov/pubmed/29691431	Biological Insights Into Muscular Strength: Genetic Findings in the UK Biobank.	Hand grip strength	334,825 British ancestry individuals		9q22.2	GADD45G	SEMA4D - GADD45G	ENSG00000187764	ENSG00000130222		95182	11700	rs1329733-A	rs1329733	0	1329733	intron_variant	1	0.5243	4E-8	7.39794000867204		0.002	[0.0014-0.0026] unit increase	Affymetrix [15275733] (imputed)	N
rs10797115	GADD45G	123	9	92209151	rs12335914	2019-09-23	31501611	Karlsson T	2019-09-09	Nat Med	www.ncbi.nlm.nih.gov/pubmed/31501611	Contribution of genetics to visceral adiposity and its relation to cardiovascular and metabolic disease.	Predicted visceral adipose tissue	325,153 British ancestry individuals		9q22.2	NR	SEMA4D - GADD45G	ENSG00000187764	ENSG00000130222		96106	10776	rs12335914-C	rs12335914	0	12335914	intron_variant	1	0.4754	1E-10	10		0.016019592	[0.011-0.021] unit increase	Affymetrix [10549349] (imputed)	N
rs10797115	GADD45G	123	9	92213967	rs1007966	2020-09-21	32888493	Chen MH	2020-09-01	Cell	www.ncbi.nlm.nih.gov/pubmed/32888493	Trans-ethnic and Ancestry-Specific Blood-Cell Genetics in 746,667 Individuals from 5 Global Populations.	Hematocrit	737,823 African American or Afro-Caribbean, African ancestry, European ancestry, East Asian ancestry, Hispanic or Latin American and South Asian ancestry individuals		9q22.2	NR	SEMA4D - GADD45G	ENSG00000187764	ENSG00000130222		100922	5960	rs1007966-A	rs1007966	0	1007966	non_coding_transcript_exon_variant	1	0.476294	3E-13	12.5228787452803				Affymetrix, Illumina [24558453] (imputed)	N
rs10797115	GADD45G	123	9	92213967	rs1007966	2020-09-21	32888493	Chen MH	2020-09-01	Cell	www.ncbi.nlm.nih.gov/pubmed/32888493	Trans-ethnic and Ancestry-Specific Blood-Cell Genetics in 746,667 Individuals from 5 Global Populations.	Hemoglobin concentration	746,431 African American or Afro-Caribbean, African ancestry, European ancestry, East Asian ancestry, Hispanic or Latin American and South Asian ancestry individuals		9q22.2	NR	SEMA4D - GADD45G	ENSG00000187764	ENSG00000130222		100922	5960	rs1007966-A	rs1007966	0	1007966	non_coding_transcript_exon_variant	1	0.474759	1E-10	10				Affymetrix, Illumina [24653286] (imputed)	N
rs10797115	GADD45G	123	9	92213967	rs1007966	2022-11-23	35164939	van der Meer D	2022-02-11	Biol Psychiatry	www.ncbi.nlm.nih.gov/pubmed/35164939	Boosting Schizophrenia Genetics by Utilizing Genetic Overlap With Brain Morphology.	Brain morphology (MOSTest)	33,735 white British ancestry individuals		9q22.2		SEMA4D - GADD45G	ENSG00000187764	ENSG00000130222		100922	5960	rs1007966-?	rs1007966	0	1007966	non_coding_transcript_exon_variant	1	NR	2E-18	17.698970004336				NR [9061072] (imputed)	N
rs10797115	GADD45G	123	9	92213967	rs1007966	2018-11-12	30038396	Lee JJ	2018-07-23	Nat Genet	www.ncbi.nlm.nih.gov/pubmed/30038396	Gene discovery and polygenic prediction from a genome-wide association study of educational attainment in 1.1 million individuals.	Highest math class taken	430,445 European ancestry individuals		9q22.2	Intergenic	SEMA4D - GADD45G	ENSG00000187764	ENSG00000130222		100922	5960	rs1007966-G	rs1007966	0	1007966	non_coding_transcript_exon_variant	1	0.4963	5E-11	10.301029995664		0.0149	[0.01-0.019] unit increase	Affymetrix, Illumina [10000000] (imputed)	N
rs10797115	GADD45G	123	9	92213967	rs1007966	2018-11-12	30038396	Lee JJ	2018-07-23	Nat Genet	www.ncbi.nlm.nih.gov/pubmed/30038396	Gene discovery and polygenic prediction from a genome-wide association study of educational attainment in 1.1 million individuals.	Self-reported math ability (MTAG)	670,471 European ancestry individuals		9q22.2	Intergenic	SEMA4D - GADD45G	ENSG00000187764	ENSG00000130222		100922	5960	rs1007966-A	rs1007966	0	1007966	non_coding_transcript_exon_variant	1	0.5034	4E-13	12.397940008672	(MTAG)	0.013	[0.0095-0.0165] unit decrease	Affymetrix, Illumina [7100000] (imputed)	N
rs10797115	GADD45G	123	9	92213967	rs1007966	2021-12-15	34560273	Shadrin AA	2021-09-21	Neuroimage	www.ncbi.nlm.nih.gov/pubmed/34560273	Vertex-wise multivariate genome-wide association study identifies 780 unique genetic loci associated with cortical morphology.	Cortical surface area	35,657 White British ancestry individuals		9q22.2	NR	SEMA4D - GADD45G	ENSG00000187764	ENSG00000130222		100922	5960	rs1007966-G	rs1007966	0	1007966	non_coding_transcript_exon_variant	1	0.495	1E-17	17				NR [9056863] (imputed)	N
rs10797115	GADD45G	123	9	92213967	rs1007966	2018-11-12	30038396	Lee JJ	2018-07-23	Nat Genet	www.ncbi.nlm.nih.gov/pubmed/30038396	Gene discovery and polygenic prediction from a genome-wide association study of educational attainment in 1.1 million individuals.	Self-reported math ability	564,698 European ancestry individuals		9q22.2	Intergenic	SEMA4D - GADD45G	ENSG00000187764	ENSG00000130222		100922	5960	rs1007966-G	rs1007966	0	1007966	non_coding_transcript_exon_variant	1	0.4966	6E-9	8.22184874961636		0.0113	[0.0076-0.015] unit increase	Affymetrix, Illumina [10000000] (imputed)	N
rs10797115	GADD45G	123	9	92213967	rs1007966	2022-03-07	34910505	van der Meer D	2021-12-15	Sci Adv	www.ncbi.nlm.nih.gov/pubmed/34910505	The genetic architecture of human cortical folding.	Vertex-wise cortical surface area	33,748 European ancestry individuals		9q22.2		SEMA4D - GADD45G	ENSG00000187764	ENSG00000130222		100922	5960	rs1007966-G	rs1007966	0	1007966	non_coding_transcript_exon_variant	1	0.48	7E-20	19.1549019599857		9.13	z score increase	Affymetrix [9061022] (imputed)	N
rs10797115	GADD45G	123	9	92215638	rs1571536	2020-09-21	32888493	Chen MH	2020-09-01	Cell	www.ncbi.nlm.nih.gov/pubmed/32888493	Trans-ethnic and Ancestry-Specific Blood-Cell Genetics in 746,667 Individuals from 5 Global Populations.	Hematocrit	562,259 European ancestry individuals		9q22.2	NR	NA - GADD45G		ENSG00000130222			4289	rs1571536-C	rs1571536	0	1571536	non_coding_transcript_exon_variant	1	0.516324	3E-11	10.5228787452803		0.012413	[0.0087-0.0161] SD unit decrease	Affymetrix, Illumina [50640577] (imputed)	N
rs10797115	GADD45G	123	9	92215734	rs1571535	2022-11-17	34887591	Graham SE	2021-12-09	Nature	www.ncbi.nlm.nih.gov/pubmed/34887591	The power of genetic diversity in genome-wide association studies of lipids.	Triglyceride levels	40,963 South Asian ancestry individuals, 48,057 Hispanic individuals, 99,432 Admixed African or African ancestry individuals, 146,492 East Asian ancestry individuals, 1,320,016 European ancestry individuals		9q22.2		SEMA4D - GADD45G	ENSG00000187764	ENSG00000130222		102689	4193	rs1571535-?	rs1571535	0	1571535	splice_region_variant	1	NR	3E-15	14.5228787452803				NR [52000000] (imputed)	N
rs10797115	GADD45G	123	9	92216360	rs11265835	2018-11-12	30038396	Lee JJ	2018-07-23	Nat Genet	www.ncbi.nlm.nih.gov/pubmed/30038396	Gene discovery and polygenic prediction from a genome-wide association study of educational attainment in 1.1 million individuals.	Cognitive performance (MTAG)	402,382 European ancestry individuals		9q22.2	Intergenic	NA - GADD45G		ENSG00000130222			3567	rs11265835-A	rs11265835	0	11265835	intron_variant	1	0.4828	8E-12	11.0969100130081	(MTAG)	0.0157	[0.011-0.02] unit increase	Affymetrix, Illumina [7100000] (imputed)	N
rs10797115	GADD45G	123	9	92217645	rs3763669	2018-11-12	30038396	Lee JJ	2018-07-23	Nat Genet	www.ncbi.nlm.nih.gov/pubmed/30038396	Gene discovery and polygenic prediction from a genome-wide association study of educational attainment in 1.1 million individuals.	Highest math class taken (MTAG)	811,539 European ancestry individuals		9q22.2	Intergenic	NA - GADD45G		ENSG00000130222			2282	rs3763669-C	rs3763669	0	3763669	intron_variant	1	0.5126	2E-17	16.698970004336	(MTAG)	0.014	[0.011-0.017] unit decrease	Affymetrix, Illumina [7100000] (imputed)	N
rs10797115	GADD45G	123	9	92219000	rs3138490	2019-04-15	30696823	Jones SE	2019-01-29	Nat Commun	www.ncbi.nlm.nih.gov/pubmed/30696823	Genome-wide association analyses of chronotype in 697,828 individuals provides insights into circadian rhythms.	Chronotype	449,734 European ancestry individuals	248,098 European ancestry individuals	9q22.2	SEMA4DGADD45G	SEMA4D - GADD45G	ENSG00000187764	ENSG00000130222		105955	927	rs3138490-A	rs3138490	0	3138490	non_coding_transcript_exon_variant	1	0.515	7E-10	9.15490195998574		1.0237783		Affymetrix [11880941] (imputed)	N
rs10797115	GADD45G	123	9	92219000	rs3138490	2022-03-07	34910505	van der Meer D	2021-12-15	Sci Adv	www.ncbi.nlm.nih.gov/pubmed/34910505	The genetic architecture of human cortical folding.	Vertex-wise cortical thickness	33,748 European ancestry individuals		9q22.2		SEMA4D - GADD45G	ENSG00000187764	ENSG00000130222		105955	927	rs3138490-T	rs3138490	0	3138490	non_coding_transcript_exon_variant	1	0.47	4E-11	10.397940008672		6.62	z score increase	Affymetrix [9061022] (imputed)	N
rs10797115	GADD45G	123	9	92219260	rs3138493	2017-06-01	28107422	de Vries PS	2017-01-20	PLoS One	www.ncbi.nlm.nih.gov/pubmed/28107422	Comparison of HapMap and 1000 Genomes Reference Panels in a Large-Scale Genome-Wide Association Study.	Fibrinogen levels	91,953 European ancestry individuals (imputed to 1000 Genomes)		9q22.2	GADD45G	SEMA4D - GADD45G	ENSG00000187764	ENSG00000130222		106215	667	rs3138493-?	rs3138493	0	3138493	intron_variant	1	NR	4E-9	8.39794000867204		0.006	unit increase	Affymetrix, Illumina [10883314] (imputed)	N
rs10797115	GADD45G	123	9	92219260	rs3138493	2016-10-05	26561523	de Vries PS	2015-11-10	Hum Mol Genet	www.ncbi.nlm.nih.gov/pubmed/26561523	A meta-analysis of 120 246 individuals identifies 18 new loci for fibrinogen concentration.	Fibrinogen levels	120,246 European ancestry individuals		9q22.2	GADD45G	SEMA4D - GADD45G	ENSG00000187764	ENSG00000130222		106215	667	rs3138493-T	rs3138493	0	3138493	intron_variant	1	0.48	3E-9	8.52287874528034		0.0054	NR unit decrease	Affymetrix, Illumina [~ 10700000] (imputed)	N
rs10797115	GADD45G	123	9	92219260	rs3138493	2021-12-15	34560273	Shadrin AA	2021-09-21	Neuroimage	www.ncbi.nlm.nih.gov/pubmed/34560273	Vertex-wise multivariate genome-wide association study identifies 780 unique genetic loci associated with cortical morphology.	Cortical thickness	35,657 White British ancestry individuals		9q22.2	NR	SEMA4D - GADD45G	ENSG00000187764	ENSG00000130222		106215	667	rs3138493-T	rs3138493	0	3138493	intron_variant	1	0.4832	3E-12	11.5228787452803				NR [9056863] (imputed)	N
rs10797115	GADD45G	123	9	92219260	rs3138493	2022-03-07	34910505	van der Meer D	2021-12-15	Sci Adv	www.ncbi.nlm.nih.gov/pubmed/34910505	The genetic architecture of human cortical folding.	Vertex-wise sulcal depth	33,748 European ancestry individuals		9q22.2		SEMA4D - GADD45G	ENSG00000187764	ENSG00000130222		106215	667	rs3138493-T	rs3138493	0	3138493	intron_variant	1	0.47	9E-28	27.0457574905607		10.92	z score increase	Affymetrix [9061022] (imputed)	N
rs10797115	GADD45G	123	9	92219921	rs3138499	2022-08-04	35505052	Fan CC	2022-05-03	Nat Commun	www.ncbi.nlm.nih.gov/pubmed/35505052	Multivariate genome-wide association study on tissue-sensitive diffusion metrics highlights pathways that shape the human brain.	Whole brain restricted directional diffusion (multivariate analysis)	23,543 European ancestry individuals	11,555 European ancestry individuals, 3,030 non-European ancestry individuals	9q22.2		SEMA4D - GADD45G	ENSG00000187764	ENSG00000130222		106876	6	rs3138499-?	rs3138499	0	3138499	upstream_gene_variant	1	NR	8E-11	10.0969100130081	(EA)			NR [NR] (imputed)	N
rs10797115	GADD45G	123	9	92224551	rs10752652	2020-03-23	31900758	Han X	2020-01-03	Eur J Epidemiol	www.ncbi.nlm.nih.gov/pubmed/31900758	Using Mendelian randomization to evaluate the causal relationship between serum C-reactive protein levels and age-related macular degeneration.	C-reactive protein levels	418,642 British ancestry individuals		9q22.2	NR	GADD45G - UNQ6494	ENSG00000130222	ENSG00000237372		3081	30178	rs10752652-T	rs10752652	0	10752652	intergenic_variant	1	0.483117	2E-18	17.698970004336		0.018369	[0.014-0.022] unit decrease	NR [NR]	N
rs10797115	GADD45G	123	9	92224551	rs10752652	2021-06-29	33462484	Sinnott-Armstrong N	2021-01-18	Nat Genet	www.ncbi.nlm.nih.gov/pubmed/33462484	Genetics of 35 blood and urine biomarkers in the UK Biobank.	Aspartate aminotransferase to alanine aminotransferase ratio	341,165 European ancestry individuals, 5,981 African ancestry individuals, 7,309 South Asian ancestry individuals		9q22.2	NR	GADD45G - UNQ6494	ENSG00000130222	ENSG00000237372		3081	30178	rs10752652-C	rs10752652	0	10752652	intergenic_variant	1	NR	2E-9	8.69897000433602		0.0145	[0.0098-0.0192] unit decrease	Affymetrix [9000000] (imputed)	N
rs10797115	GADD45G	123	9	92225483	rs7873907	2017-06-01	28107422	de Vries PS	2017-01-20	PLoS One	www.ncbi.nlm.nih.gov/pubmed/28107422	Comparison of HapMap and 1000 Genomes Reference Panels in a Large-Scale Genome-Wide Association Study.	Fibrinogen levels	91,953 European ancestry individuals (imputed to HapMap)		9q22.2	GADD45G, UNQ6494	GADD45G - UNQ6494	ENSG00000130222	ENSG00000237372		4013	29246	rs7873907-?	rs7873907	0	7873907	regulatory_region_variant	1	NR	5E-9	8.30102999566398		0.006	unit increase	Affymetrix, Illumina [2749429] (imputed)	N
rs10797115	GADD45G	123	9	92225483	rs7873907	2018-09-17	29844566	Davies G	2018-05-29	Nat Commun	www.ncbi.nlm.nih.gov/pubmed/29844566	Study of 300,486 individuals identifies 148 independent genetic loci influencing general cognitive function.	General cognitive ability	up to 300,486 European ancestry individuals		9q22.2	GADD45G	GADD45G - UNQ6494	ENSG00000130222	ENSG00000237372		4013	29246	rs7873907-T	rs7873907	0	7873907	regulatory_region_variant	1	NR	2E-9	8.69897000433602		5.99	z-score increase	Affymetrix, Illumina [at least 2500000] (imputed)	N
rs10803131	SDCCAG8	18	1	243346404	rs2789111	2019-09-02	31263887	Adams MJ	2019-07-01	Int J Epidemiol	www.ncbi.nlm.nih.gov/pubmed/31263887	Factors associated with sharing e-mail information and mental health survey participation in large population cohorts.	Mental health study participation (completed survey)	122,647 British ancestry cases, 248,781 British ancestry controls		1q43	CEP170	CEP170			ENSG00000276725			rs2789111-C	rs2789111	0	2789111	intron_variant	0	0.38	1E-10	10		0.0071363	[0.005-0.0093] unit decrease	NR [16367095] (imputed)	N
rs10803131	SDCCAG8	18	1	243383635	rs2171974	2019-02-08	30595370	Kichaev G	2018-12-27	Am J Hum Genet	www.ncbi.nlm.nih.gov/pubmed/30595370	Leveraging Polygenic Functional Enrichment to Improve GWAS Power.	Red cell distribution width	approximately 445,000 European ancestry individuals		1q43		CEP170			ENSG00000276725			rs2171974-?	rs2171974	0	2171974	intron_variant	0	NR	7E-15	14.1549019599857				NR [~ 8900000] (imputed)	N
rs10803131	SDCCAG8	18	1	243383636	rs2171973	2020-09-21	32888493	Chen MH	2020-09-01	Cell	www.ncbi.nlm.nih.gov/pubmed/32888493	Trans-ethnic and Ancestry-Specific Blood-Cell Genetics in 746,667 Individuals from 5 Global Populations.	Red cell distribution width	531,774 European ancestry individuals		1q43	NR	CEP170			ENSG00000276725			rs2171973-A	rs2171973	0	2171973	intron_variant	0	0.628529	4E-15	14.397940008672		0.01526	[0.011-0.019] SD unit decrease	Affymetrix, Illumina [49860007] (imputed)	N
rs10803131	SDCCAG8	18	1	243383636	rs2171973	2020-09-21	32888493	Chen MH	2020-09-01	Cell	www.ncbi.nlm.nih.gov/pubmed/32888493	Trans-ethnic and Ancestry-Specific Blood-Cell Genetics in 746,667 Individuals from 5 Global Populations.	Red cell distribution width	563,352 African American or Afro-Caribbean, African ancestry, European ancestry, East Asian ancestry, Hispanic or Latin American and South Asian ancestry individuals		1q43	NR	CEP170			ENSG00000276725			rs2171973-A	rs2171973	0	2171973	intron_variant	0	0.621798	2E-15	14.698970004336				Affymetrix, Illumina [22063850] (imputed)	N
rs10803131	SDCCAG8	18	1	243386036	rs12080886	2018-08-29	29912962	Feitosa MF	2018-06-18	PLoS One	www.ncbi.nlm.nih.gov/pubmed/29912962	Novel genetic associations for blood pressure identified via gene-alcohol interaction in up to 570K individuals across multiple ancestries.	Diastolic blood pressure x alcohol consumption interaction (2df test)	63,607 European ancestry drinkers, 10,193 African American or Afro-Caribbean drinkers, 2,441 Asian ancestry drinkers, 5,084 Hispanic or Latin American drinkers, 27,492 European ancestry non-drinkers, 11,223 African American or Afro-Caribbean non-drinkers, 9,924 Asian ancestry non-drinkers, 3,387 Hispanic or Latin American non-drinkers	238,058 European ancestry drinkers, 2,280 African American drinkers, 54,081 Asian ancestry drinkers, 6,448 Hispanic drinkers, 43,318 European ancestry non-drinkers, 2,761 African American non-drinkers, 86,943 Asian ancestry non-drinkers, 6,923 Hispanic non-drinkers	1q43	CEP170	CEP170			ENSG00000276725			rs12080886-T	rs12080886	0	12080886	intron_variant	0	0.65	9E-15	14.0457574905607	(AA, EA)			Affymetrix, Illumina [up to 39321347] (imputed)	N
rs10803131	SDCCAG8	18	1	243387788	rs1565440	2021-02-26	33563987	Tyrrell J	2021-02-09	Nat Commun	www.ncbi.nlm.nih.gov/pubmed/33563987	Genetic predictors of participation in optional components of UK Biobank.	Acceptance of an invitation to participate in a mental health questionnaire	146,074 European ancestry cases, 148,713 European ancestry controls		1q43	NR	CEP170			ENSG00000276725			rs1565440-G	rs1565440	0	1565440	intron_variant	0	0.63	7E-13	12.1549019599857		1.03	[1.02, 1.04]	Affymetrix [39302896] (imputed)	N
rs10803131	SDCCAG8	18	1	243388370	rs10926973	2018-12-17	28957414	Pilling LC	2017-09-28	PLoS One	www.ncbi.nlm.nih.gov/pubmed/28957414	Red blood cell distribution width: Genetic evidence for aging pathways in 116,666 volunteers.	Red cell distribution width	116,666 British ancestry individuals		1q43	CEP170	CEP170			ENSG00000276725			rs10926973-T	rs10926973	0	10926973	intron_variant	0	NR	2E-8	7.69897000433602		0.0224657	[0.014-0.031] unit increase	Affymetrix [16832071] (imputed)	N
rs10803131	SDCCAG8	18	1	243412936	rs4658552	2015-05-08	25201988	Rietveld CA	2014-09-08	Proc Natl Acad Sci U S A	www.ncbi.nlm.nih.gov/pubmed/25201988	Common genetic variants associated with cognitive performance identified using the proxy-phenotype method.	Educational attainment	106,736 European ancestry individuals		1q43	SDCCAG8, AKT3	CEP170			ENSG00000276725			rs4658552-T	rs4658552	0	4658552	intron_variant	0	0.632	2E-6	5.69897000433602		0.021	[NR] unit increase	Affymetrix, Illumina [NR] (imputed)	N
rs10803131	SDCCAG8	18	1	243412936	rs4658552	2021-12-14	34594039	Sakaue S	2021-09-30	Nat Genet	www.ncbi.nlm.nih.gov/pubmed/34594039	A cross-population atlas of genetic associations for 220 human phenotypes.	Mean arterial pressure	360,863 European ancestry individuals, 145,502 East Asian ancestry individuals		1q43		CEP170			ENSG00000276725			rs4658552-C	rs4658552	0	4658552	intron_variant	0	NR	2E-13	12.698970004336		0.015	[0.011-0.019] unit increase	Affymetrix, Illumina [20537389] (imputed)	N
rs10803131	SDCCAG8	18	1	243418182	rs71537331	2022-03-15	34743297	Kulminski AM	2021-11-06	Geroscience	www.ncbi.nlm.nih.gov/pubmed/34743297	Pleiotropic predisposition to Alzheimer's disease and educational attainment: insights from the summary statistics analysis.	Alzheimer's disease or educational attainment (pleiotropy)	(see Lambert 2013 and Okbay 2016)		1q43		CEP170			ENSG00000276725			rs71537331-T	rs71537331	0	71537331	intron_variant	0	0.3713	3E-10	9.52287874528034		50.439938	z score increase	NR [6814003]	N
rs10803131	SDCCAG8	18	1	243418182	rs71537331	2020-09-18	32888494	Vuckovic D	2020-09-01	Cell	www.ncbi.nlm.nih.gov/pubmed/32888494	The Polygenic and Monogenic Basis of Blood Traits and Diseases.	Red cell distribution width	408,112 British individuals		1q43	CEP170	CEP170			ENSG00000276725			rs71537331-T	rs71537331	0	71537331	intron_variant	0	0.350036	1E-12	12		0.016472332	[0.012-0.021] unit increase	Affymetrix [93095623] (imputed)	N
rs10803131	SDCCAG8	18	1	243420388	rs3897821	2018-09-05	29455858	Sung YJ	2018-02-15	Am J Hum Genet	www.ncbi.nlm.nih.gov/pubmed/29455858	A Large-Scale Multi-ancestry Genome-wide Study Accounting for Smoking Behavior Identifies Multiple Significant Loci for Blood Pressure.	Diastolic blood pressure x smoking status (current vs non-current) interaction (2df test)	14,607 European ancestry current smokers, 65,935 European ancestry former and never smokers, 5,545 African ancestry current smokers, 21,571 African ancestry former and never smokers, 2,465 Asian ancestry current smokers, 10,973 Asian ancestry former and never smokers, 1,068 Hispanic current smokers, 7,737 Hispanic former and never smokers	48,198 European ancestry current smokers, 251,872 European ancestry former and never smokers, 1,971 African ancestry current smokers, 5,814 African ancestry former and never smokers, 29,485 Asian ancestry current smokers, 119,447 Asian ancestry former and never smokers, 3,737 Hispanic current smokers, 14,199 Hispanic former and never smokers	1q43	CEP170, SDCCAG8, AKT3	SDCCAG8, SDCCAG8			ENSG00000054282, ENSG00000276111			rs3897821-?	rs3897821	0	3897821	intron_variant	0	NR	4E-17	16.397940008672	(EA)			Affymetrix, Illumina [18800000] (imputed)	N
rs10803131	SDCCAG8	18	1	243420388	rs3897821	2018-09-05	29455858	Sung YJ	2018-02-15	Am J Hum Genet	www.ncbi.nlm.nih.gov/pubmed/29455858	A Large-Scale Multi-ancestry Genome-wide Study Accounting for Smoking Behavior Identifies Multiple Significant Loci for Blood Pressure.	Diastolic blood pressure x smoking status (ever vs never) interaction (2df test)	43,016 European ancestry ever smokers, 37,535 European ancestry never smokers, 12,693 African ancestry ever smokers, 13,121 African ancestry never smokers, 4,142 Asian ancestry ever smokers, 9,296 Asian ancestry never smokers, 3,228 Hispanic ever smokers, 5,577 Hispanic never smokers	139,127 European ancestry ever smokers, 145,914 European ancestry never smokers, 3,105 African ancestry ever smokers, 3,075 African ancestry never smokers, 70,335 Asian ancestry ever smokers, 78,597 Asian ancestry never smokers, 6,810 Hispanic ever smokers, 11,133 Hispanic never smokers	1q43	CEP170, SDCCAG8, AKT3	SDCCAG8, SDCCAG8			ENSG00000054282, ENSG00000276111			rs3897821-?	rs3897821	0	3897821	intron_variant	0	NR	3E-20	19.5228787452803				Affymetrix, Illumina [18800000] (imputed)	N
rs10803131	SDCCAG8	18	1	243420388	rs3897821	2018-09-05	29455858	Sung YJ	2018-02-15	Am J Hum Genet	www.ncbi.nlm.nih.gov/pubmed/29455858	A Large-Scale Multi-ancestry Genome-wide Study Accounting for Smoking Behavior Identifies Multiple Significant Loci for Blood Pressure.	Diastolic blood pressure x smoking status (ever vs never) interaction (2df test)	43,016 European ancestry ever smokers, 37,535 European ancestry never smokers, 12,693 African ancestry ever smokers, 13,121 African ancestry never smokers, 4,142 Asian ancestry ever smokers, 9,296 Asian ancestry never smokers, 3,228 Hispanic ever smokers, 5,577 Hispanic never smokers	139,127 European ancestry ever smokers, 145,914 European ancestry never smokers, 3,105 African ancestry ever smokers, 3,075 African ancestry never smokers, 70,335 Asian ancestry ever smokers, 78,597 Asian ancestry never smokers, 6,810 Hispanic ever smokers, 11,133 Hispanic never smokers	1q43	CEP170, SDCCAG8, AKT3	SDCCAG8, SDCCAG8			ENSG00000054282, ENSG00000276111			rs3897821-?	rs3897821	0	3897821	intron_variant	0	NR	4E-16	15.397940008672	(EA)			Affymetrix, Illumina [18800000] (imputed)	N
rs10803131	SDCCAG8	18	1	243420388	rs3897821	2018-09-05	29455858	Sung YJ	2018-02-15	Am J Hum Genet	www.ncbi.nlm.nih.gov/pubmed/29455858	A Large-Scale Multi-ancestry Genome-wide Study Accounting for Smoking Behavior Identifies Multiple Significant Loci for Blood Pressure.	Diastolic blood pressure x smoking status (current vs non-current) interaction (2df test)	14,607 European ancestry current smokers, 65,935 European ancestry former and never smokers, 5,545 African ancestry current smokers, 21,571 African ancestry former and never smokers, 2,465 Asian ancestry current smokers, 10,973 Asian ancestry former and never smokers, 1,068 Hispanic current smokers, 7,737 Hispanic former and never smokers	48,198 European ancestry current smokers, 251,872 European ancestry former and never smokers, 1,971 African ancestry current smokers, 5,814 African ancestry former and never smokers, 29,485 Asian ancestry current smokers, 119,447 Asian ancestry former and never smokers, 3,737 Hispanic current smokers, 14,199 Hispanic former and never smokers	1q43	CEP170, SDCCAG8, AKT3	SDCCAG8, SDCCAG8			ENSG00000054282, ENSG00000276111			rs3897821-?	rs3897821	0	3897821	intron_variant	0	NR	2E-20	19.698970004336				Affymetrix, Illumina [18800000] (imputed)	N
rs10803131	SDCCAG8	18	1	243420388	rs3897821	2018-10-19	30038396	Lee JJ	2018-07-23	Nat Genet	www.ncbi.nlm.nih.gov/pubmed/30038396	Gene discovery and polygenic prediction from a genome-wide association study of educational attainment in 1.1 million individuals.	Educational attainment (years of education)	up to 1,131,881 European ancestry individuals		1q43		SDCCAG8, SDCCAG8			ENSG00000054282, ENSG00000276111			rs3897821-A	rs3897821	0	3897821	intron_variant	0	0.6654	4E-25	24.397940008672		0.0154	[0.012-0.018] unit increase	Affymetrix, Illumina [10000000] (imputed)	N
rs10803131	SDCCAG8	18	1	243420388	rs3897821	2022-08-24	35762941	Plotnikov D	2022-06-01	Invest Ophthalmol Vis Sci	www.ncbi.nlm.nih.gov/pubmed/35762941	High Blood Pressure and Intraocular Pressure: A Mendelian Randomization Study.	Diastolic blood pressure	526,001 European ancestry individuals		1q43		SDCCAG8, SDCCAG8			ENSG00000054282, ENSG00000276111			rs3897821-A	rs3897821	0	3897821	intron_variant	0	NR	2E-26	25.698970004336		0.2349	[0.19-0.28] unit decrease	NR [NR] (imputed)	N
rs10803131	SDCCAG8	18	1	243420388	rs3897821	2018-11-12	30038396	Lee JJ	2018-07-23	Nat Genet	www.ncbi.nlm.nih.gov/pubmed/30038396	Gene discovery and polygenic prediction from a genome-wide association study of educational attainment in 1.1 million individuals.	Educational attainment (MTAG)	1,311,438 European ancestry individuals		1q43	Intergenic	SDCCAG8, SDCCAG8			ENSG00000054282, ENSG00000276111			rs3897821-A	rs3897821	0	3897821	intron_variant	0	0.6654	7E-28	27.1549019599857	(MTAG)	0.0152	[0.012-0.018] unit increase	Affymetrix, Illumina [7100000] (imputed)	N
rs10803131	SDCCAG8	18	1	243421404	rs10803130	2018-11-12	30038396	Lee JJ	2018-07-23	Nat Genet	www.ncbi.nlm.nih.gov/pubmed/30038396	Gene discovery and polygenic prediction from a genome-wide association study of educational attainment in 1.1 million individuals.	Highest math class taken	430,445 European ancestry individuals		1q43	Intergenic	SDCCAG8, SDCCAG8			ENSG00000054282, ENSG00000276111			rs10803130-A	rs10803130	0	10803130	intron_variant	0	0.4618	4E-11	10.397940008672		0.0151	[0.011-0.02] unit decrease	Affymetrix, Illumina [10000000] (imputed)	N
rs10803131	SDCCAG8	18	1	243425689	rs7535162	2018-08-29	29912962	Feitosa MF	2018-06-18	PLoS One	www.ncbi.nlm.nih.gov/pubmed/29912962	Novel genetic associations for blood pressure identified via gene-alcohol interaction in up to 570K individuals across multiple ancestries.	Diastolic blood pressure x alcohol consumption interaction (2df test)	63,607 European ancestry drinkers, 10,193 African American or Afro-Caribbean drinkers, 2,441 Asian ancestry drinkers, 5,084 Hispanic or Latin American drinkers, 27,492 European ancestry non-drinkers, 11,223 African American or Afro-Caribbean non-drinkers, 9,924 Asian ancestry non-drinkers, 3,387 Hispanic or Latin American non-drinkers	238,058 European ancestry drinkers, 2,280 African American drinkers, 54,081 Asian ancestry drinkers, 6,448 Hispanic drinkers, 43,318 European ancestry non-drinkers, 2,761 African American non-drinkers, 86,943 Asian ancestry non-drinkers, 6,923 Hispanic non-drinkers	1q43	SDCCAG8	SDCCAG8, SDCCAG8			ENSG00000054282, ENSG00000276111			rs7535162-T	rs7535162	0	7535162	intron_variant	0	0.67	6E-14	13.2218487496164	(EA)			Affymetrix, Illumina [up to 39321347] (imputed)	N
rs10803131	SDCCAG8	18	1	243425689	rs7535162	2018-11-12	30038396	Lee JJ	2018-07-23	Nat Genet	www.ncbi.nlm.nih.gov/pubmed/30038396	Gene discovery and polygenic prediction from a genome-wide association study of educational attainment in 1.1 million individuals.	Cognitive performance (MTAG)	402,382 European ancestry individuals		1q43	Intergenic	SDCCAG8, SDCCAG8			ENSG00000054282, ENSG00000276111			rs7535162-T	rs7535162	0	7535162	intron_variant	0	0.6779	1E-10	10	(MTAG)	0.0158	[0.011-0.021] unit increase	Affymetrix, Illumina [7100000] (imputed)	N
rs10803131	SDCCAG8	18	1	243428152	rs12741781	2020-09-18	32888494	Vuckovic D	2020-09-01	Cell	www.ncbi.nlm.nih.gov/pubmed/32888494	The Polygenic and Monogenic Basis of Blood Traits and Diseases.	Platelet distribution width	408,112 British individuals		1q43	SDCCAG8	SDCCAG8, SDCCAG8			ENSG00000054282, ENSG00000276111			rs12741781-G	rs12741781	0	12741781	intron_variant	0	0.32597	2E-13	12.698970004336		0.017747713	[0.013-0.022] unit increase	Affymetrix [93095623] (imputed)	N
rs10803131	SDCCAG8	18	1	243428152	rs12741781	2018-11-12	30038396	Lee JJ	2018-07-23	Nat Genet	www.ncbi.nlm.nih.gov/pubmed/30038396	Gene discovery and polygenic prediction from a genome-wide association study of educational attainment in 1.1 million individuals.	Highest math class taken (MTAG)	811,539 European ancestry individuals		1q43	Intergenic	SDCCAG8, SDCCAG8			ENSG00000054282, ENSG00000276111			rs12741781-T	rs12741781	0	12741781	intron_variant	0	0.6667	5E-21	20.301029995664	(MTAG)	0.0165	[0.013-0.02] unit increase	Affymetrix, Illumina [7100000] (imputed)	N
rs10803131	SDCCAG8	18	1	243428152	rs12741781	2022-09-27	35396580	Trubetskoy V	2022-04-08	Nature	www.ncbi.nlm.nih.gov/pubmed/35396580	Mapping genomic loci implicates genes and synaptic biology in schizophrenia.	Schizophrenia	53,386 European ancestry cases, 77,258 European ancestry controls, 14,004 East Asian ancestry cases, 16,757 East Asian ancestry controls, 6,152 African American cases, 3,918 African American controls, 1,234 Latino cases, 3,090 Latino controls	1,979 European ancestry cases, 142,626 European ancestry controls	1q43		SDCCAG8, SDCCAG8			ENSG00000054282, ENSG00000276111			rs12741781-T	rs12741781	0	12741781	intron_variant	0	0.705	4E-7	6.39794000867204		1.04175	[1.03-1.06]	Affymetrix [7585078] (imputed)	N
rs10803131	SDCCAG8	18	1	243430818	rs28599724	2018-11-12	30038396	Lee JJ	2018-07-23	Nat Genet	www.ncbi.nlm.nih.gov/pubmed/30038396	Gene discovery and polygenic prediction from a genome-wide association study of educational attainment in 1.1 million individuals.	Self-reported math ability	564,698 European ancestry individuals		1q43	Intergenic	SDCCAG8, SDCCAG8, FCF1P7			ENSG00000054282, ENSG00000276111, ENSG00000224727			rs28599724-C	rs28599724	0	28599724	intron_variant	0	0.4585	2E-8	7.69897000433602		0.011	[0.0071-0.0149] unit decrease	Affymetrix, Illumina [10000000] (imputed)	N
rs10803131	SDCCAG8	18	1	243433654	rs2275154	2022-07-01	35361970	Okbay A	2022-03-31	Nat Genet	www.ncbi.nlm.nih.gov/pubmed/35361970	Polygenic prediction of educational attainment within and between families from genome-wide association analyses in 3 million individuals.	Educational attainment	3,037,499 European ancestry individuals		1q43		SDCCAG8, SDCCAG8			ENSG00000054282, ENSG00000276111			rs2275154-A	rs2275154	0	2275154	intron_variant	0	0.6708	2E-44	43.698970004336		0.015584	[0.013-0.018] unit increase	Illumina [10675380] (imputed)	N
rs10803131	SDCCAG8	18	1	243449881	rs3818802	2016-07-23	26198764	Goes FS	2015-07-21	Am J Med Genet B Neuropsychiatr Genet	www.ncbi.nlm.nih.gov/pubmed/26198764	Genome-wide association study of schizophrenia in Ashkenazi Jews.	Schizophrenia	592 Ashkenazi Jewish ancestry cases, 505 Ashkenazi Jewish ancestry controls, 36,989 cases, 113,075 controls		1q43	NR	SDCCAG8, SDCCAG8			ENSG00000054282, ENSG00000276111			rs3818802-A	rs3818802	0	3818802	intron_variant	0	NR	2E-7	6.69897000433602		1.06	[NR]	Illumina [7158791] (imputed)	N
rs10803131	SDCCAG8	18	1	243452864	rs10926982	2022-04-27	35213538	Richardson TG	2022-02-25	PLoS Biol	www.ncbi.nlm.nih.gov/pubmed/35213538	Characterising metabolomic signatures of lipid-modifying therapies through drug target mendelian randomisation.	Creatinine levels	110,051 European ancestry individuals		1q43		SDCCAG8, SDCCAG8			ENSG00000054282, ENSG00000276111			rs10926982-G	rs10926982	0	10926982	intron_variant	0	0.45926	2E-8	7.69897000433602		0.0199931	[0.013-0.027] unit increase	NR [11722792] (imputed)	N
rs10803131	SDCCAG8	18	1	243458502	rs3943093	2019-02-06	30595370	Kichaev G	2018-12-27	Am J Hum Genet	www.ncbi.nlm.nih.gov/pubmed/30595370	Leveraging Polygenic Functional Enrichment to Improve GWAS Power.	Educational attainment (years of education)	approximately 455,000 European ancestry individuals		1q43		SDCCAG8, SDCCAG8			ENSG00000054282, ENSG00000276111			rs3943093-?	rs3943093	0	3943093	intron_variant	0	NR	6E-15	14.2218487496164				NR [~ 8900000] (imputed)	N
rs10803131	SDCCAG8	18	1	243458502	rs3943093	2022-04-05	34855049	Pasman JA	2021-12-02	Behav Genet	www.ncbi.nlm.nih.gov/pubmed/34855049	Genetic Risk for Smoking: Disentangling Interplay Between Genes and Socioeconomic Status.	Educational attainment	451,800 European or unknown ancestry individuals		1q43		SDCCAG8, SDCCAG8			ENSG00000054282, ENSG00000276111			rs3943093-?	rs3943093	0	3943093	intron_variant	0	NR	5E-17	16.301029995664				NR [1300000]	N
rs10803131	SDCCAG8	18	1	243458502	rs3943093	2021-01-13	33414549	Demange PA	2021-01-07	Nat Genet	www.ncbi.nlm.nih.gov/pubmed/33414549	Investigating the genetic architecture of noncognitive skills using GWAS-by-subtraction.	Noncognitive aspects of educational attainment	510,795 European ancestry individuals		1q43	NR	SDCCAG8, SDCCAG8			ENSG00000054282, ENSG00000276111			rs3943093-C	rs3943093	0	3943093	intron_variant	0	0.34493	1E-8	8		0.041854326	[0.027-0.056] unit increase	Affymetrix, Illumina, Perlegen [7305956] (imputed)	N
rs10803131	SDCCAG8	18	1	243472801	rs6429422	2019-02-10	27841878	Hoffmann TJ	2016-11-14	Nat Genet	www.ncbi.nlm.nih.gov/pubmed/27841878	Genome-wide association analyses using electronic health records identify new loci influencing blood pressure variation.	Diastolic blood pressure	80,792 European ancestry individuals, 8,231 Latino individuals, 3,058 African American individuals, 7,243 East Asian ancestry individuals, 461 South Asian ancestry individuals		1q43	SDCCAG8	SDCCAG8, SDCCAG8			ENSG00000054282, ENSG00000276111			rs6429422-T	rs6429422	0	6429422	intron_variant	0		5E-13	12.301029995664	(EA)	0.3	unit decrease	Affymetrix [at least 2696785] (imputed)	N
rs10803131	SDCCAG8	18	1	243472801	rs6429422	2019-02-10	27841878	Hoffmann TJ	2016-11-14	Nat Genet	www.ncbi.nlm.nih.gov/pubmed/27841878	Genome-wide association analyses using electronic health records identify new loci influencing blood pressure variation.	Diastolic blood pressure	80,792 European ancestry individuals, 8,231 Latino individuals, 3,058 African American individuals, 7,243 East Asian ancestry individuals, 461 South Asian ancestry individuals		1q43	SDCCAG8	SDCCAG8, SDCCAG8			ENSG00000054282, ENSG00000276111			rs6429422-T	rs6429422	0	6429422	intron_variant	0		1E-12	12		0.271	unit decrease	Affymetrix [at least 2696785] (imputed)	N
rs10803131	SDCCAG8	18	1	243472801	rs6429422	2019-02-10	27841878	Hoffmann TJ	2016-11-14	Nat Genet	www.ncbi.nlm.nih.gov/pubmed/27841878	Genome-wide association analyses using electronic health records identify new loci influencing blood pressure variation.	Diastolic blood pressure	295,529 European ancestry individuals, 8,231 Latino individuals, 3,058 African American individuals, 2,029 African British individuals, 7,701 East Asian ancestry individuals, 2,735 South Asian ancestry individuals, 1,979 mixed and unknown ancestry individuals		1q43	SDCCAG8	SDCCAG8, SDCCAG8			ENSG00000054282, ENSG00000276111			rs6429422-T	rs6429422	0	6429422	intron_variant	0		2E-23	22.698970004336		0.249	unit decrease	Affymetrix [at least 2696785] (imputed)	N
rs10803131	SDCCAG8	18	1	243472801	rs6429422	2018-01-12	29186694	Lam M	2017-11-28	Cell Rep	www.ncbi.nlm.nih.gov/pubmed/29186694	Large-Scale Cognitive GWAS Meta-Analysis Reveals Tissue-Specific Neural Expression and Potential Nootropic Drug Targets.	Cognitive ability (MTAG)	436,124 European ancestry individuals		1q43	SDCCAG8	SDCCAG8, SDCCAG8			ENSG00000054282, ENSG00000276111			rs6429422-?	rs6429422	0	6429422	intron_variant	0	NR	4E-9	8.39794000867204		5.88	z score increase	Affymetrix, Illumina, Perlegen [7333576] (imputed)	N
rs10803131	SDCCAG8	18	1	243487861	rs12058508	2021-04-27	33686288	Peyrot WJ	2021-03-08	Nat Genet	www.ncbi.nlm.nih.gov/pubmed/33686288	Identifying loci with different allele frequencies among cases of eight psychiatric disorders using CC-GWAS.	Schizophrenia vs ADHD (ordinary least squares (OLS))	40,675 schizophrenia cases, 19,099 ADHD cases		1q43		SDCCAG8, SDCCAG8			ENSG00000054282, ENSG00000276111			rs12058508-?	rs12058508	0	12058508	intron_variant	0	NR	3E-8	7.52287874528034		0.0191	NR unit decrease	NR [4428082] (imputed)	N
rs10803131	SDCCAG8	18	1	243488186	rs10158537	2019-03-19	30604766	Morris AP	2019-01-03	Nat Commun	www.ncbi.nlm.nih.gov/pubmed/30604766	Trans-ethnic kidney function association study reveals putative causal genes and effects on kidney-specific disease aetiologies.	Estimated glomerular filtration rate	134,070 European ancestry individuals, 143,658 East Asian ancestry individuals, 26,344 Hispanic or Latino ancestry individuals, 8,224 African American individuals		1q43	SDCCAG8	SDCCAG8, SDCCAG8			ENSG00000054282, ENSG00000276111			rs10158537-G	rs10158537	0	10158537	intron_variant	0	0.243	1E-8	8		0.361	[0.16-0.57] ml/min/1.73m2 decrease	Affymetrix, Illumina [at least 5248638] (imputed)	N
rs10803131	SDCCAG8	18	1	243492567	rs10926991	2019-03-07	30578418	Giri A	2018-12-21	Nat Genet	www.ncbi.nlm.nih.gov/pubmed/30578418	Trans-ethnic association study of blood pressure determinants in over 750,000 individuals.	Diastolic blood pressure	365,998 European ancestry individuals, 63,490 African ancestry individuals, 22,802 Hispanic individuals, 4,792 Asian ancestry individuals, 2,695 Native American ancestry individuals	299,024 European ancestry individuals, 17,277 individuals	1q43	SDCCAG8	SDCCAG8, SDCCAG8			ENSG00000054282, ENSG00000276111			rs10926991-G	rs10926991	0	10926991	intron_variant	0	0.6023	5E-15	14.301029995664		0.2022	[0.15-0.25] mmHg decrease	Affymetrix [NR] (imputed)	N
rs13205749	STMND1	82	6	16963700	rs56115971	2018-11-12	30038396	Lee JJ	2018-07-23	Nat Genet	www.ncbi.nlm.nih.gov/pubmed/30038396	Gene discovery and polygenic prediction from a genome-wide association study of educational attainment in 1.1 million individuals.	Highest math class taken (MTAG)	811,539 European ancestry individuals		6p22.3	Intergenic							rs56115971-A	rs56115971	1	9477274	intergenic_variant	1	0.5049	7E-10	9.15490195998574	(MTAG)	0.0102	[0.0071-0.0133] unit increase	Affymetrix, Illumina [7100000] (imputed)	N
rs13205749	STMND1	82	6	16972975	rs10807603	2018-02-23	29326435	Hill WD	2018-01-11	Mol Psychiatry	www.ncbi.nlm.nih.gov/pubmed/29326435	A combined analysis of genetically correlated traits identifies 187 loci and a role for neurogenesis and myelination in intelligence.	Intelligence (MTAG)	120,934 British ancestry individuals, 127,548 individuals		6p22.3	STMND1							rs10807603-A	rs10807603	0	10807603	regulatory_region_variant	1	NR	5E-9	8.30102999566398		0.017541053	[0.012-0.023] unit increase	Affymetrix [NR]	N
rs13205749	STMND1	82	6	16963700	rs56115971	2018-11-12	30038396	Lee JJ	2018-07-23	Nat Genet	www.ncbi.nlm.nih.gov/pubmed/30038396	Gene discovery and polygenic prediction from a genome-wide association study of educational attainment in 1.1 million individuals.	Cognitive performance (MTAG)	402,382 European ancestry individuals		6p22.3	Intergenic							rs56115971-A	rs56115971	1	9477274	intergenic_variant	1	0.4992	8E-10	9.09691001300806	(MTAG)	0.0141	[0.0096-0.0186] unit increase	Affymetrix, Illumina [7100000] (imputed)	N
rs2305192	MGEA5	132	10	103501765	rs7077446	2018-02-23	29326435	Hill WD	2018-01-11	Mol Psychiatry	www.ncbi.nlm.nih.gov/pubmed/29326435	A combined analysis of genetically correlated traits identifies 187 loci and a role for neurogenesis and myelination in intelligence.	Intelligence (MTAG)	120,934 British ancestry individuals, 127,548 individuals		10q24.32	FGF8	FBXW4 - FGF8	ENSG00000107829	ENSG00000107831		46713	28101	rs7077446-T	rs7077446	0	7077446	intergenic_variant	1	NR	1E-17	17		0.02622558	[0.02-0.032] unit increase	Affymetrix [NR]	N
rs2305192	MGEA5	132	10	103501765	rs7077446	2020-01-29	31844048	Hill WD	2019-12-16	Nat Commun	www.ncbi.nlm.nih.gov/pubmed/31844048	Genome-wide analysis identifies molecular systems and 149 genetic loci associated with income.	Household income (MTAG)	505,541 British and unknown ancestry individuals		10q24.32	FGF8	FBXW4 - FGF8	ENSG00000107829	ENSG00000107831		46713	28101	rs7077446-G	rs7077446	0	7077446	intergenic_variant	1	0.4728	2E-14	13.698970004336		0.015484313	[0.012-0.019] unit decrease	Affymetrix [up to 18485882] (imputed)	N
rs2305192	MGEA5	132	10	103519784	rs749694	2018-09-12	29942086	Savage JE	2018-06-25	Nat Genet	www.ncbi.nlm.nih.gov/pubmed/29942086	Genome-wide association meta-analysis in 269,867 individuals identifies new genetic and functional links to intelligence.	Intelligence	269,867 European ancestry individuals		10q24.32	NR	FBXW4 - FGF8	ENSG00000107829	ENSG00000107831		64732	10082	rs749694-A	rs749694	0	749694	regulatory_region_variant	1	NR	2E-13	12.698970004336		7.365	z-score increase	Affymetrix, Illumina [9295118] (imputed)	N
rs2305192	MGEA5	132	10	103759521	rs11191174	2022-04-05	34855049	Pasman JA	2021-12-02	Behav Genet	www.ncbi.nlm.nih.gov/pubmed/34855049	Genetic Risk for Smoking: Disentangling Interplay Between Genes and Socioeconomic Status.	Educational attainment	451,800 European or unknown ancestry individuals		10q24.32		ARMH3			ENSG00000120029			rs11191174-?	rs11191174	0	11191174	intron_variant	0	NR	2E-16	15.698970004336				NR [1300000]	N
rs2305192	MGEA5	132	10	103519784	rs749694	2018-09-17	29844566	Davies G	2018-05-29	Nat Commun	www.ncbi.nlm.nih.gov/pubmed/29844566	Study of 300,486 individuals identifies 148 independent genetic loci influencing general cognitive function.	General cognitive ability	up to 300,486 European ancestry individuals		10q24.32	FGF8	FBXW4 - FGF8	ENSG00000107829	ENSG00000107831		64732	10082	rs749694-A	rs749694	0	749694	regulatory_region_variant	1	NR	1E-8	8		5.728	z-score increase	Affymetrix, Illumina [at least 2500000] (imputed)	N
rs2305192	MGEA5	132	10	103737193	rs10786658	2020-06-17	32317632	van de Vegte YJ	2020-04-21	Nat Commun	www.ncbi.nlm.nih.gov/pubmed/32317632	Genome-wide association studies and Mendelian randomization analyses for leisure sedentary behaviours.	Leisure sedentary behaviour (television watching)	408,815 European ancestry individuals		10q24.32	NR	ARMH3			ENSG00000120029			rs10786658-?	rs10786658	0	10786658	intron_variant	0		5E-11	10.301029995664		0.0144534	[0.01-0.019] unit decrease	Affymetrix [19400418] (imputed)	N
rs2305192	MGEA5	132	10	103816828	rs73344830	2021-01-13	33414549	Demange PA	2021-01-07	Nat Genet	www.ncbi.nlm.nih.gov/pubmed/33414549	Investigating the genetic architecture of noncognitive skills using GWAS-by-subtraction.	Cognitive aspects of educational attainment	257,700 European ancestry individuals		10q24.32	NR	ARMH3 - HPS6	ENSG00000120029	ENSG00000166189		878	8278	rs73344830-A	rs73344830	0	73344830	intergenic_variant	1	0.398608	4E-10	9.39794000867204		0.040171012	[0.028-0.053] unit increase	Affymetrix, Illumina, Perlegen [7305956] (imputed)	N
rs2305192	MGEA5	132	10	103816828	rs73344830	2018-11-12	30038396	Lee JJ	2018-07-23	Nat Genet	www.ncbi.nlm.nih.gov/pubmed/30038396	Gene discovery and polygenic prediction from a genome-wide association study of educational attainment in 1.1 million individuals.	Educational attainment (MTAG)	1,311,438 European ancestry individuals		10q24.32	Intergenic	ARMH3 - HPS6	ENSG00000120029	ENSG00000166189		878	8278	rs73344830-A	rs73344830	0	73344830	intergenic_variant	1	0.4181	1E-37	37	(MTAG)	0.017	[0.014-0.02] unit increase	Affymetrix, Illumina [7100000] (imputed)	N
rs2305192	MGEA5	132	10	103519784	rs749694	2022-09-05	35764056	Rao S	2022-06-28	Neuropsychobiology	www.ncbi.nlm.nih.gov/pubmed/35764056	Genetic Relationships between Attention-Deficit/Hyperactivity Disorder, Autism Spectrum Disorder, and Intelligence.	Attention deficit hyperactivity disorder or autism spectrum disorder or intelligence (pleiotropy)	20,183 European ancestry ADHD cases, 18,381 European ancestry ASD cases, up to 63,160 European ancestry controls, 269,867 European ancestry individuals with intelligence measurements		10q24.32		FBXW4 - FGF8	ENSG00000107829	ENSG00000107831		64732	10082	rs749694-?	rs749694	0	749694	regulatory_region_variant	1	NR	7E-14	13.1549019599857				NR [6307410] (imputed)	N
rs2305192	MGEA5	132	10	103519784	rs749694	2018-11-12	30038396	Lee JJ	2018-07-23	Nat Genet	www.ncbi.nlm.nih.gov/pubmed/30038396	Gene discovery and polygenic prediction from a genome-wide association study of educational attainment in 1.1 million individuals.	Highest math class taken (MTAG)	811,539 European ancestry individuals		10q24.32	Intergenic	FBXW4 - FGF8	ENSG00000107829	ENSG00000107831		64732	10082	rs749694-A	rs749694	0	749694	regulatory_region_variant	1	0.4705	6E-28	27.2218487496164	(MTAG)	0.0181	[0.015-0.021] unit increase	Affymetrix, Illumina [7100000] (imputed)	N
rs2305192	MGEA5	132	10	103519784	rs749694	2018-11-12	30038396	Lee JJ	2018-07-23	Nat Genet	www.ncbi.nlm.nih.gov/pubmed/30038396	Gene discovery and polygenic prediction from a genome-wide association study of educational attainment in 1.1 million individuals.	Self-reported math ability (MTAG)	670,471 European ancestry individuals		10q24.32	Intergenic	FBXW4 - FGF8	ENSG00000107829	ENSG00000107831		64732	10082	rs749694-A	rs749694	0	749694	regulatory_region_variant	1	0.4702	2E-16	15.698970004336	(MTAG)	0.0147	[0.011-0.018] unit increase	Affymetrix, Illumina [7100000] (imputed)	N
rs2305192	MGEA5	132	10	103519784	rs749694	2018-11-12	30038396	Lee JJ	2018-07-23	Nat Genet	www.ncbi.nlm.nih.gov/pubmed/30038396	Gene discovery and polygenic prediction from a genome-wide association study of educational attainment in 1.1 million individuals.	Self-reported math ability	564,698 European ancestry individuals		10q24.32	Intergenic	FBXW4 - FGF8	ENSG00000107829	ENSG00000107831		64732	10082	rs749694-A	rs749694	0	749694	regulatory_region_variant	1	0.4702	5E-9	8.30102999566398		0.0115	[0.0076-0.0154] unit increase	Affymetrix, Illumina [10000000] (imputed)	N
rs2305192	MGEA5	132	10	103816828	rs73344830	2017-02-24	27225129	Okbay A	2016-05-26	Nature	www.ncbi.nlm.nih.gov/pubmed/27225129	Genome-wide association study identifies 74 loci associated with educational attainment.	Educational attainment (years of education)	405,072 European ancestry individuals		10q24.32	NR	ARMH3 - HPS6	ENSG00000120029	ENSG00000166189		878	8278	rs73344830-A	rs73344830	0	73344830	intergenic_variant	1	0.4215	1E-11	11		0.015378921	NR unit increase	Affymetrix, Illumina, Perlegen [~ 9300000] (imputed)	N
rs2305192	MGEA5	132	10	103816828	rs73344830	2018-01-12	29186694	Lam M	2017-11-28	Cell Rep	www.ncbi.nlm.nih.gov/pubmed/29186694	Large-Scale Cognitive GWAS Meta-Analysis Reveals Tissue-Specific Neural Expression and Potential Nootropic Drug Targets.	Cognitive ability (MTAG)	436,124 European ancestry individuals		10q24.32	C10orf76	ARMH3 - HPS6	ENSG00000120029	ENSG00000166189		878	8278	rs73344830-?	rs73344830	0	73344830	intergenic_variant	1	NR	3E-9	8.52287874528034		5.926	z score increase	Affymetrix, Illumina, Perlegen [7333576] (imputed)	N
rs2305192	MGEA5	132	10	103816828	rs73344830	2018-10-19	30038396	Lee JJ	2018-07-23	Nat Genet	www.ncbi.nlm.nih.gov/pubmed/30038396	Gene discovery and polygenic prediction from a genome-wide association study of educational attainment in 1.1 million individuals.	Educational attainment (years of education)	up to 1,131,881 European ancestry individuals		10q24.32		ARMH3 - HPS6	ENSG00000120029	ENSG00000166189		878	8278	rs73344830-A	rs73344830	0	73344830	intergenic_variant	1	0.4181	1E-32	32		0.017	[0.014-0.02] unit increase	Affymetrix, Illumina [10000000] (imputed)	N
rs7546297	PEF1	3	1	32093561	rs6703093	2019-02-08	30595370	Kichaev G	2018-12-27	Am J Hum Genet	www.ncbi.nlm.nih.gov/pubmed/30595370	Leveraging Polygenic Functional Enrichment to Improve GWAS Power.	Lung function (FEV1/FVC)	approximately 370,000 European ancestry individuals		1p35.2		HCRTR1			ENSG00000121764			rs6703093-?	rs6703093	0	6703093	intron_variant	0	NR	7E-10	9.15490195998574				NR [~ 8900000] (imputed)	N
rs7546297	PEF1	3	1	32125943	rs10914462	2018-09-17	29844566	Davies G	2018-05-29	Nat Commun	www.ncbi.nlm.nih.gov/pubmed/29844566	Study of 300,486 individuals identifies 148 independent genetic loci influencing general cognitive function.	General cognitive ability	up to 300,486 European ancestry individuals		1p35.2	COL16A1	COL16A1			ENSG00000084636			rs10914462-A	rs10914462	0	10914462	intron_variant	0	NR	5E-11	10.301029995664		6.573	z-score increase	Affymetrix, Illumina [at least 2500000] (imputed)	N
rs7546297	PEF1	3	1	32127953	rs2271928	2018-07-24	26426971	Winkler TW	2015-10-01	PLoS Genet	www.ncbi.nlm.nih.gov/pubmed/26426971	The Influence of Age and Sex on Genetic Associations with Adult Body Size and Shape: A Large-Scale Genome-Wide Interaction Study.	Body mass index	up to 309,889 European ancestry individuals		1p35.2	NKAIN1, ZCCHC17, LOC149086, PEF1, BAI2, PTP4A2, KHDRBS1, SNRNP40, SERINC2, TINAGL1, MIR4254, TMEM39B, FABP3, LOC284551, COL16A1, SPOCD1, KPNA6, HCRTR1	COL16A1			ENSG00000084636			rs2271928-A	rs2271928	0	2271928	missense_variant	0	0.406437490486814	9E-10	9.04575749056067		0.017041538	unit decrease	Affymetrix, Illumina, Perlegen [up to 2800000] (imputed)	N
rs7546297	PEF1	3	1	32127953	rs2271928	2018-02-23	29326435	Hill WD	2018-01-11	Mol Psychiatry	www.ncbi.nlm.nih.gov/pubmed/29326435	A combined analysis of genetically correlated traits identifies 187 loci and a role for neurogenesis and myelination in intelligence.	Intelligence (MTAG)	120,934 British ancestry individuals, 127,548 individuals		1p35.2	COL16A1	COL16A1			ENSG00000084636			rs2271928-A	rs2271928	0	2271928	missense_variant	0	NR	2E-13	12.698970004336		0.021722095	[0.016-0.028] unit decrease	Affymetrix [NR]	N
rs7546297	PEF1	3	1	32127953	rs2271928	2018-09-28	30108127	Hoffmann TJ	2018-08-14	Genetics	www.ncbi.nlm.nih.gov/pubmed/30108127	A Large Multi-ethnic Genome-Wide Association Study of Adult Body Mass Index Identifies Novel Loci.	Body mass index	315,347 European ancestry individuals, 8,322 Hispanic/Latino individuals, 7,290 East Asian ancestry individuals, 3,069 African American individuals, 459 South Asian ancestry individuals	431,743 European ancestry individuals, 9,275 South Asian ancestry individuals, 8,261 African British individuals, 1,822 East Asian ancestry individuals, 7,620 individuals	1p35.2	NR	COL16A1			ENSG00000084636			rs2271928-G	rs2271928	0	2271928	missense_variant	0	NR	7E-6	5.15490195998574		0.012	[NR] unit increase	Affymetrix [at least 28613428] (imputed)	N
rs10940165	CTC-537E7.1	70	5	67763676	rs10056743	2022-08-30	32193382	Cole JB	2020-03-19	Nat Commun	www.ncbi.nlm.nih.gov/pubmed/32193382	Comprehensive genomic analysis of dietary habits in UK Biobank identifies hundreds of genetic associations.	Principal component-derived dietary pattern 3	449,210 European ancestry individuals		5q13.1		PIK3R1 - VWA8P1	ENSG00000145675	ENSG00000250289		166028	387061	rs10056743-C	rs10056743	0	10056743	intergenic_variant	1	0.784392	5E-8	7.30102999566398		0.0252811	[0.016-0.034] unit increase	NR [NR] (imputed)	N
rs10940165	CTC-537E7.1	70	5	67776334	rs10940165	2022-03-07	34910505	van der Meer D	2021-12-15	Sci Adv	www.ncbi.nlm.nih.gov/pubmed/34910505	The genetic architecture of human cortical folding.	Vertex-wise sulcal depth	33,748 European ancestry individuals		5q13.1		PIK3R1 - VWA8P1	ENSG00000145675	ENSG00000250289		178686	374403	rs10940165-C	rs10940165	0	10940165	intergenic_variant	1	0.18	1E-18	18		8.8	z score increase	Affymetrix [9061022] (imputed)	N
rs10940165	CTC-537E7.1	70	5	67776334	rs10940165	2021-12-15	34560273	Shadrin AA	2021-09-21	Neuroimage	www.ncbi.nlm.nih.gov/pubmed/34560273	Vertex-wise multivariate genome-wide association study identifies 780 unique genetic loci associated with cortical morphology.	Cortical thickness	35,657 White British ancestry individuals		5q13.1	NR	PIK3R1 - VWA8P1	ENSG00000145675	ENSG00000250289		178686	374403	rs10940165-C	rs10940165	0	10940165	intergenic_variant	1	0.1691	6E-13	12.2218487496164				NR [9056863] (imputed)	N
rs10940165	CTC-537E7.1	70	5	67781021	rs10515086	2022-03-07	34910505	van der Meer D	2021-12-15	Sci Adv	www.ncbi.nlm.nih.gov/pubmed/34910505	The genetic architecture of human cortical folding.	Vertex-wise cortical thickness	33,748 European ancestry individuals		5q13.1		PIK3R1 - VWA8P1	ENSG00000145675	ENSG00000250289		183373	369716	rs10515086-T	rs10515086	0	10515086	intergenic_variant	1	0.17	2E-17	16.698970004336		8.48	z score increase	Affymetrix [9061022] (imputed)	N
rs10940165	CTC-537E7.1	70	5	67781021	rs10515086	2022-04-29	34613391	Ko H	2021-10-06	Brain	www.ncbi.nlm.nih.gov/pubmed/34613391	Genome-wide association study of occupational attainment as a proxy for cognitive reserve.	Occupational attainment	248,847 European ancestry individuals		5q13.1		PIK3R1 - VWA8P1	ENSG00000145675	ENSG00000250289		183373	369716	rs10515086-T	rs10515086	0	10515086	intergenic_variant	1	0.175	1E-10	10		0.059	[0.041-0.077] unit decrease	Affymetrix [9575249] (imputed)	N
rs10940165	CTC-537E7.1	70	5	67781021	rs10515086	2022-04-05	34855049	Pasman JA	2021-12-02	Behav Genet	www.ncbi.nlm.nih.gov/pubmed/34855049	Genetic Risk for Smoking: Disentangling Interplay Between Genes and Socioeconomic Status.	Educational attainment	451,800 European or unknown ancestry individuals		5q13.1		PIK3R1 - VWA8P1	ENSG00000145675	ENSG00000250289		183373	369716	rs10515086-?	rs10515086	0	10515086	intergenic_variant	1	NR	2E-9	8.69897000433602				NR [1300000]	N
rs10940165	CTC-537E7.1	70	5	67781021	rs10515086	2021-12-15	34560273	Shadrin AA	2021-09-21	Neuroimage	www.ncbi.nlm.nih.gov/pubmed/34560273	Vertex-wise multivariate genome-wide association study identifies 780 unique genetic loci associated with cortical morphology.	Cortical surface area	35,657 White British ancestry individuals		5q13.1	NR	PIK3R1 - VWA8P1	ENSG00000145675	ENSG00000250289		183373	369716	rs10515086-T	rs10515086	0	10515086	intergenic_variant	1	0.1695	3E-9	8.52287874528034				NR [9056863] (imputed)	N
rs10940165	CTC-537E7.1	70	5	67805272	rs10041403	2018-10-19	30038396	Lee JJ	2018-07-23	Nat Genet	www.ncbi.nlm.nih.gov/pubmed/30038396	Gene discovery and polygenic prediction from a genome-wide association study of educational attainment in 1.1 million individuals.	Educational attainment (years of education)	up to 1,131,881 European ancestry individuals		5q13.1								rs10041403-T	rs10041403	0	10041403	intron_variant	1	0.8339	2E-15	14.698970004336		0.0151	[0.011-0.019] unit increase	Affymetrix, Illumina [10000000] (imputed)	N
rs10940165	CTC-537E7.1	70	5	67805272	rs10041403	2018-11-12	30038396	Lee JJ	2018-07-23	Nat Genet	www.ncbi.nlm.nih.gov/pubmed/30038396	Gene discovery and polygenic prediction from a genome-wide association study of educational attainment in 1.1 million individuals.	Educational attainment (MTAG)	1,311,438 European ancestry individuals		5q13.1	Intergenic							rs10041403-T	rs10041403	0	10041403	intron_variant	1	0.8339	3E-15	14.5228787452803	(MTAG)	0.014	[0.01-0.018] unit increase	Affymetrix, Illumina [7100000] (imputed)	N
rs10940165	CTC-537E7.1	70	5	67824690	rs56194430	2020-01-29	31844048	Hill WD	2019-12-16	Nat Commun	www.ncbi.nlm.nih.gov/pubmed/31844048	Genome-wide analysis identifies molecular systems and 149 genetic loci associated with income.	Household income (MTAG)	505,541 British and unknown ancestry individuals		5q13.1	CTC-537E7.1	PIK3R1 - VWA8P1	ENSG00000145675	ENSG00000250289		227042	326047	rs56194430-T	rs56194430	0	56194430	intron_variant	1	0.1638	3E-9	8.52287874528034		0.016086131	[0.011-0.021] unit decrease	Affymetrix [up to 18485882] (imputed)	N
rs10940165	CTC-537E7.1	70	5	67824690	rs56194430	2022-03-07	34910505	van der Meer D	2021-12-15	Sci Adv	www.ncbi.nlm.nih.gov/pubmed/34910505	The genetic architecture of human cortical folding.	Vertex-wise cortical surface area	33,748 European ancestry individuals		5q13.1		PIK3R1 - VWA8P1	ENSG00000145675	ENSG00000250289		227042	326047	rs56194430-T	rs56194430	0	56194430	intron_variant	1	0.17	7E-9	8.15490195998574		5.79	z score increase	Affymetrix [9061022] (imputed)	N
rs10940165	CTC-537E7.1	70	5	67824690	rs56194430	2022-07-01	35361970	Okbay A	2022-03-31	Nat Genet	www.ncbi.nlm.nih.gov/pubmed/35361970	Polygenic prediction of educational attainment within and between families from genome-wide association analyses in 3 million individuals.	Educational attainment	3,037,499 European ancestry individuals		5q13.1		PIK3R1 - VWA8P1	ENSG00000145675	ENSG00000250289		227042	326047	rs56194430-T	rs56194430	0	56194430	intron_variant	1	0.1669	6E-40	39.2218487496164		0.0186138	[0.016-0.021] unit decrease	Illumina [10675380] (imputed)	N
rs10956960	RP11-386D6.1	112	8	87769961	rs4320563	2018-10-19	30038396	Lee JJ	2018-07-23	Nat Genet	www.ncbi.nlm.nih.gov/pubmed/30038396	Gene discovery and polygenic prediction from a genome-wide association study of educational attainment in 1.1 million individuals.	Educational attainment (years of education)	up to 1,131,881 European ancestry individuals		8q21.3		CNGB3 - MIR30B	ENSG00000170289	ENSG00000207582		14058	48042787	rs4320563-A	rs4320563	0	4320563	intron_variant	1	0.5093	2E-14	13.698970004336		0.0109	[0.0082-0.0136] unit increase	Affymetrix, Illumina [10000000] (imputed)	N
rs10956960	RP11-386D6.1	112	8	87769961	rs4320563	2018-11-12	30038396	Lee JJ	2018-07-23	Nat Genet	www.ncbi.nlm.nih.gov/pubmed/30038396	Gene discovery and polygenic prediction from a genome-wide association study of educational attainment in 1.1 million individuals.	Educational attainment (MTAG)	1,311,438 European ancestry individuals		8q21.3	Intergenic	CNGB3 - MIR30B	ENSG00000170289	ENSG00000207582		14058	48042787	rs4320563-A	rs4320563	0	4320563	intron_variant	1	0.5093	2E-15	14.698970004336	(MTAG)	0.0105	[0.008-0.013] unit increase	Affymetrix, Illumina [7100000] (imputed)	N
rs10956960	RP11-386D6.1	112	8	87776287	rs1982564	2018-10-19	30038396	Lee JJ	2018-07-23	Nat Genet	www.ncbi.nlm.nih.gov/pubmed/30038396	Gene discovery and polygenic prediction from a genome-wide association study of educational attainment in 1.1 million individuals.	Educational attainment (years of education)	up to 1,131,881 European ancestry individuals		8q21.3		CNGB3 - NA	ENSG00000170289			20384		rs1982564-T	rs1982564	0	1982564	intron_variant	1	0.5606	1E-12	12	(conditional-joint)	0.01	[0.0073-0.0127] unit increase	Affymetrix, Illumina [10000000] (imputed)	N
rs11137818	MTND2P8	121	9	81334684	rs1634350	2019-11-05	30239722	Pulit SL	2018-09-14	Hum Mol Genet	www.ncbi.nlm.nih.gov/pubmed/30239722	Meta-analysis of genome-wide association studies for body fat distribution in 694,649 individuals of European ancestry.	Body mass index	806,834 European ancestry individuals		9q21.31		NA - MTND2P8		ENSG00000237257			21952	rs1634350-A	rs1634350	0	1634350	intergenic_variant	1	0.4355	3E-11	10.5228787452803		0.0114	[0.0081-0.0147] unit increase	NR [~ 27400000] (imputed)	N
rs11137818	MTND2P8	121	9	81334684	rs1634350	2020-04-17	31669095	Zhu Z	2019-10-24	J Allergy Clin Immunol	www.ncbi.nlm.nih.gov/pubmed/31669095	Shared Genetic and Experimental Links between Obesity-Related Traits and Asthma Subtypes in UK Biobank.	Body mass index	457,822 European ancestry individuals		9q21.31	NR	NA - MTND2P8		ENSG00000237257			21952	rs1634350-?	rs1634350	0	1634350	intergenic_variant	1	NR	8E-12	11.0969100130081				Affymetrix [~ 8270000] (imputed)	N
rs11137818	MTND2P8	121	9	81351608	rs10867245	2022-07-01	35361970	Okbay A	2022-03-31	Nat Genet	www.ncbi.nlm.nih.gov/pubmed/35361970	Polygenic prediction of educational attainment within and between families from genome-wide association analyses in 3 million individuals.	Educational attainment	3,037,499 European ancestry individuals		9q21.31		PSAT1 - MTND2P8	ENSG00000135069	ENSG00000237257		406599	5028	rs10867245-C	rs10867245	0	10867245	intergenic_variant	1	0.546	2E-8	7.69897000433602		0.00592589	[0.0039-0.008] unit increase	Illumina [10675380] (imputed)	N
rs11137818	MTND2P8	121	9	81369470	rs11137826	2021-12-14	34594039	Sakaue S	2021-09-30	Nat Genet	www.ncbi.nlm.nih.gov/pubmed/34594039	A cross-population atlas of genetic associations for 220 human phenotypes.	Body mass index	359,983 European ancestry individuals, 163,835 East Asian ancestry individuals		9q21.31		MTND2P8 - KRT18P24	ENSG00000237257	ENSG00000226234		11810	281859	rs11137826-T	rs11137826	0	11137826	intergenic_variant	1	NR	5E-9	8.30102999566398		0.0112	[0.0075-0.0149] unit decrease	Affymetrix, Illumina [20538802] (imputed)	N
rs11138947	APBA1	120	9	72046040	rs1105307	2018-09-17	29844566	Davies G	2018-05-29	Nat Commun	www.ncbi.nlm.nih.gov/pubmed/29844566	Study of 300,486 individuals identifies 148 independent genetic loci influencing general cognitive function.	General cognitive ability	up to 300,486 European ancestry individuals		9q21.12	NR	APBA1			ENSG00000107282			rs1105307-?	rs1105307	0	1105307	3_prime_UTR_variant	0	NR	4E-6	5.39794000867204		4.616	z-score decrease	Affymetrix, Illumina [at least 2500000] (imputed)	N
rs11138947	APBA1	120	9	72046040	rs1105307	2018-01-12	29186694	Lam M	2017-11-28	Cell Rep	www.ncbi.nlm.nih.gov/pubmed/29186694	Large-Scale Cognitive GWAS Meta-Analysis Reveals Tissue-Specific Neural Expression and Potential Nootropic Drug Targets.	Cognitive ability	107,207 European ancestry individuals		9q21.12	APBA1	APBA1			ENSG00000107282			rs1105307-?	rs1105307	0	1105307	3_prime_UTR_variant	0	NR	4E-7	6.39794000867204		5.078	z score decrease	Affymetrix, Illumina [7357080] (imputed)	N
rs11138947	APBA1	120	9	72046040	rs1105307	2018-01-12	29186694	Lam M	2017-11-28	Cell Rep	www.ncbi.nlm.nih.gov/pubmed/29186694	Large-Scale Cognitive GWAS Meta-Analysis Reveals Tissue-Specific Neural Expression and Potential Nootropic Drug Targets.	Cognitive ability (MTAG)	436,124 European ancestry individuals		9q21.12	APBA1	APBA1			ENSG00000107282			rs1105307-?	rs1105307	0	1105307	3_prime_UTR_variant	0	NR	1E-10	10		6.462	z score decrease	Affymetrix, Illumina, Perlegen [7333576] (imputed)	N
rs11138947	APBA1	120	9	72055158	rs7033137	2017-02-24	27225129	Okbay A	2016-05-26	Nature	www.ncbi.nlm.nih.gov/pubmed/27225129	Genome-wide association study identifies 74 loci associated with educational attainment.	Educational attainment (years of education)	405,072 European ancestry individuals		9q21.12	NR	APBA1			ENSG00000107282			rs7033137-C	rs7033137	0	7033137	intron_variant	0	0.7594	2E-8	7.69897000433602		0.014655569	NR unit increase	Affymetrix, Illumina, Perlegen [~ 9300000] (imputed)	N
rs11138947	APBA1	120	9	72055158	rs7033137	2018-02-23	29326435	Hill WD	2018-01-11	Mol Psychiatry	www.ncbi.nlm.nih.gov/pubmed/29326435	A combined analysis of genetically correlated traits identifies 187 loci and a role for neurogenesis and myelination in intelligence.	Intelligence (MTAG)	120,934 British ancestry individuals, 127,548 individuals		9q21.12	APBA1	APBA1			ENSG00000107282			rs7033137-C	rs7033137	0	7033137	intron_variant	0	NR	2E-10	9.69897000433602		0.032158274	[0.022-0.042] unit increase	Affymetrix [NR]	N
rs11138947	APBA1	120	9	72055158	rs7033137	2022-03-15	34743297	Kulminski AM	2021-11-06	Geroscience	www.ncbi.nlm.nih.gov/pubmed/34743297	Pleiotropic predisposition to Alzheimer's disease and educational attainment: insights from the summary statistics analysis.	Alzheimer's disease or educational attainment (pleiotropy)	(see Lambert 2013 and Okbay 2016)		9q21.12		APBA1			ENSG00000107282			rs7033137-C	rs7033137	0	7033137	intron_variant	0	0.7743	3E-7	6.52287874528034		35.88011	z score increase	NR [6814003]	N
rs11138947	APBA1	120	9	72058510	rs2781531	2022-04-05	34855049	Pasman JA	2021-12-02	Behav Genet	www.ncbi.nlm.nih.gov/pubmed/34855049	Genetic Risk for Smoking: Disentangling Interplay Between Genes and Socioeconomic Status.	Educational attainment	451,800 European or unknown ancestry individuals		9q21.12		APBA1			ENSG00000107282			rs2781531-?	rs2781531	0	2781531	intron_variant	0	NR	5E-9	8.30102999566398				NR [1300000]	N
rs11138947	APBA1	120	9	72105405	rs7859472	2018-02-23	29326435	Hill WD	2018-01-11	Mol Psychiatry	www.ncbi.nlm.nih.gov/pubmed/29326435	A combined analysis of genetically correlated traits identifies 187 loci and a role for neurogenesis and myelination in intelligence.	Intelligence (MTAG)	120,934 British ancestry individuals, 127,548 individuals		9q21.12	ENSG00000229312	APBA1			ENSG00000107282			rs7859472-A	rs7859472	0	7859472	intron_variant	0	NR	4E-8	7.39794000867204		0.03060258	[0.02-0.042] unit increase	Affymetrix [NR]	N
rs11138947	APBA1	120	9	72110562	rs11138947	2019-02-06	30595370	Kichaev G	2018-12-27	Am J Hum Genet	www.ncbi.nlm.nih.gov/pubmed/30595370	Leveraging Polygenic Functional Enrichment to Improve GWAS Power.	Educational attainment (years of education)	approximately 455,000 European ancestry individuals		9q21.12		APBA1			ENSG00000107282			rs11138947-?	rs11138947	0	11138947	intron_variant	0	NR	8E-9	8.09691001300806				NR [~ 8900000] (imputed)	N
rs11138947	APBA1	120	9	72110562	rs11138947	2018-11-12	30038396	Lee JJ	2018-07-23	Nat Genet	www.ncbi.nlm.nih.gov/pubmed/30038396	Gene discovery and polygenic prediction from a genome-wide association study of educational attainment in 1.1 million individuals.	Educational attainment (MTAG)	1,311,438 European ancestry individuals		9q21.12	Intergenic	APBA1			ENSG00000107282			rs11138947-T	rs11138947	0	11138947	intron_variant	0	0.7236	2E-14	13.698970004336	(MTAG)	0.0112	[0.0083-0.0141] unit increase	Affymetrix, Illumina [7100000] (imputed)	N
rs11138947	APBA1	120	9	72110562	rs11138947	2018-10-19	30038396	Lee JJ	2018-07-23	Nat Genet	www.ncbi.nlm.nih.gov/pubmed/30038396	Gene discovery and polygenic prediction from a genome-wide association study of educational attainment in 1.1 million individuals.	Educational attainment (years of education)	up to 1,131,881 European ancestry individuals		9q21.12		APBA1			ENSG00000107282			rs11138947-T	rs11138947	0	11138947	intron_variant	0	0.7236	2E-11	10.698970004336		0.0105	[0.0074-0.0136] unit increase	Affymetrix, Illumina [10000000] (imputed)	N
rs11138947	APBA1	120	9	72110562	rs11138947	2018-11-12	30038396	Lee JJ	2018-07-23	Nat Genet	www.ncbi.nlm.nih.gov/pubmed/30038396	Gene discovery and polygenic prediction from a genome-wide association study of educational attainment in 1.1 million individuals.	Self-reported math ability (MTAG)	670,471 European ancestry individuals		9q21.12	Intergenic	APBA1			ENSG00000107282			rs11138947-T	rs11138947	0	11138947	intron_variant	0	0.7187	2E-11	10.698970004336	(MTAG)	0.0134	[0.0095-0.0173] unit increase	Affymetrix, Illumina [7100000] (imputed)	N
rs11138947	APBA1	120	9	72110562	rs11138947	2018-11-12	30038396	Lee JJ	2018-07-23	Nat Genet	www.ncbi.nlm.nih.gov/pubmed/30038396	Gene discovery and polygenic prediction from a genome-wide association study of educational attainment in 1.1 million individuals.	Cognitive performance	257,841 European ancestry individuals		9q21.12	Intergenic	APBA1			ENSG00000107282			rs11138947-T	rs11138947	0	11138947	intron_variant	0	0.7227	5E-8	7.30102999566398		0.0174	[0.011-0.024] unit increase	Affymetrix, Illumina [10100000] (imputed)	N
rs11138947	APBA1	120	9	72110562	rs11138947	2018-11-12	30038396	Lee JJ	2018-07-23	Nat Genet	www.ncbi.nlm.nih.gov/pubmed/30038396	Gene discovery and polygenic prediction from a genome-wide association study of educational attainment in 1.1 million individuals.	Cognitive performance (MTAG)	402,382 European ancestry individuals		9q21.12	Intergenic	APBA1			ENSG00000107282			rs11138947-T	rs11138947	0	11138947	intron_variant	0	0.7227	1E-13	13	(MTAG)	0.0189	[0.014-0.024] unit increase	Affymetrix, Illumina [7100000] (imputed)	N
rs11138947	APBA1	120	9	72110562	rs11138947	2018-11-12	30038396	Lee JJ	2018-07-23	Nat Genet	www.ncbi.nlm.nih.gov/pubmed/30038396	Gene discovery and polygenic prediction from a genome-wide association study of educational attainment in 1.1 million individuals.	Highest math class taken (MTAG)	811,539 European ancestry individuals		9q21.12	Intergenic	APBA1			ENSG00000107282			rs11138947-T	rs11138947	0	11138947	intron_variant	0	0.7187	2E-14	13.698970004336	(MTAG)	0.0141	[0.011-0.018] unit increase	Affymetrix, Illumina [7100000] (imputed)	N
rs11138947	APBA1	120	9	72110562	rs11138947	2022-07-01	35361970	Okbay A	2022-03-31	Nat Genet	www.ncbi.nlm.nih.gov/pubmed/35361970	Polygenic prediction of educational attainment within and between families from genome-wide association analyses in 3 million individuals.	Educational attainment	3,037,499 European ancestry individuals		9q21.12		APBA1			ENSG00000107282			rs11138947-T	rs11138947	0	11138947	intron_variant	0	0.7208	2E-16	15.698970004336		0.00957707	[0.0073-0.0119] unit increase	Illumina [10675380] (imputed)	N
rs1487441	RP11-436D23.1	86	6	98214814	rs11153822	2018-09-12	29942086	Savage JE	2018-06-25	Nat Genet	www.ncbi.nlm.nih.gov/pubmed/29942086	Genome-wide association meta-analysis in 269,867 individuals identifies new genetic and functional links to intelligence.	Intelligence	269,867 European ancestry individuals		6q16.1	NR							rs11153822-T	rs11153822	0	11153822	intron_variant	1	NR	1E-11	11		6.768	z-score increase	Affymetrix, Illumina [9295118] (imputed)	N
rs1487441	RP11-436D23.1	86	6	98214814	rs11153822	2018-09-17	29844566	Davies G	2018-05-29	Nat Commun	www.ncbi.nlm.nih.gov/pubmed/29844566	Study of 300,486 individuals identifies 148 independent genetic loci influencing general cognitive function.	General cognitive ability	up to 300,486 European ancestry individuals		6q16.1	ENSG00000242486							rs11153822-T	rs11153822	0	11153822	intron_variant	1	NR	2E-8	7.69897000433602		5.634	z-score increase	Affymetrix, Illumina [at least 2500000] (imputed)	N
rs1487441	RP11-436D23.1	86	6	98233195	rs2388148	2020-01-29	31844048	Hill WD	2019-12-16	Nat Commun	www.ncbi.nlm.nih.gov/pubmed/31844048	Genome-wide analysis identifies molecular systems and 149 genetic loci associated with income.	Household income (MTAG)	505,541 British and unknown ancestry individuals		6q16.1	RP11-436D23.1							rs2388148-T	rs2388148	0	2388148	intron_variant	1	0.4312	4E-12	11.397940008672		0.0141986925	[0.01-0.018] unit increase	Affymetrix [up to 18485882] (imputed)	N
rs1487441	RP11-436D23.1	86	6	98233195	rs2388148	2020-01-29	31844048	Hill WD	2019-12-16	Nat Commun	www.ncbi.nlm.nih.gov/pubmed/31844048	Genome-wide analysis identifies molecular systems and 149 genetic loci associated with income.	Household income	286,301 British ancestry individuals		6q16.1	RP11-436D23.1							rs2388148-T	rs2388148	0	2388148	intron_variant	1	NR	1E-8	8		0.011448	[0.0075-0.0154] unit increase	Affymetrix [18485882] (imputed)	N
rs1487441	RP11-436D23.1	86	6	98248413	rs12208753	2018-11-12	30038396	Lee JJ	2018-07-23	Nat Genet	www.ncbi.nlm.nih.gov/pubmed/30038396	Gene discovery and polygenic prediction from a genome-wide association study of educational attainment in 1.1 million individuals.	Highest math class taken	430,445 European ancestry individuals		6q16.1	Intergenic	MMS22L - MIR2113	ENSG00000146263	ENSG00000238367		517320	223994	rs12208753-G	rs12208753	0	12208753	intron_variant	1	0.4991	2E-10	9.69897000433602		0.0144	[0.0099-0.0189] unit decrease	Affymetrix, Illumina [10000000] (imputed)	N
rs1487441	RP11-436D23.1	86	6	98248413	rs12208753	2018-11-12	30038396	Lee JJ	2018-07-23	Nat Genet	www.ncbi.nlm.nih.gov/pubmed/30038396	Gene discovery and polygenic prediction from a genome-wide association study of educational attainment in 1.1 million individuals.	Highest math class taken (MTAG)	811,539 European ancestry individuals		6q16.1	Intergenic	MMS22L - MIR2113	ENSG00000146263	ENSG00000238367		517320	223994	rs12208753-A	rs12208753	0	12208753	intron_variant	1	0.5009	6E-20	19.2218487496164	(MTAG)	0.0151	[0.012-0.018] unit increase	Affymetrix, Illumina [7100000] (imputed)	N
rs1487441	RP11-436D23.1	86	6	98248413	rs12208753	2022-07-01	35361970	Okbay A	2022-03-31	Nat Genet	www.ncbi.nlm.nih.gov/pubmed/35361970	Polygenic prediction of educational attainment within and between families from genome-wide association analyses in 3 million individuals.	Educational attainment	3,037,499 European ancestry individuals		6q16.1		MMS22L - MIR2113	ENSG00000146263	ENSG00000238367		517320	223994	rs12208753-A	rs12208753	0	12208753	intron_variant	1	0.5176	3E-37	36.5228787452803		0.0133814	[0.011-0.015] unit increase	Illumina [10675380] (imputed)	N
rs1487441	RP11-436D23.1	86	6	98259776	rs10457368	2020-01-29	31844048	Hill WD	2019-12-16	Nat Commun	www.ncbi.nlm.nih.gov/pubmed/31844048	Genome-wide analysis identifies molecular systems and 149 genetic loci associated with income.	Household income (MTAG)	505,541 British and unknown ancestry individuals		6q16.1	RP11-436D23.1	DNAH8 - NA	ENSG00000124721			58781108		rs10457368-G	rs10457368	0	10457368	intron_variant	1	0.4382	3E-13	12.5228787452803		0.014819232	[0.011-0.019] unit increase	Affymetrix [up to 18485882] (imputed)	N
rs1487441	RP11-436D23.1	86	6	98271019	rs1933717	2018-02-23	29326435	Hill WD	2018-01-11	Mol Psychiatry	www.ncbi.nlm.nih.gov/pubmed/29326435	A combined analysis of genetically correlated traits identifies 187 loci and a role for neurogenesis and myelination in intelligence.	Intelligence (MTAG)	120,934 British ancestry individuals, 127,548 individuals		6q16.1	RP11-436D23.1							rs1933717-T	rs1933717	0	1933717	intron_variant	1	NR	1E-10	10		0.01880283	[0.013-0.025] unit decrease	Affymetrix [NR]	N
rs1487441	RP11-436D23.1	86	6	98284050	rs7761172	2022-09-05	35764056	Rao S	2022-06-28	Neuropsychobiology	www.ncbi.nlm.nih.gov/pubmed/35764056	Genetic Relationships between Attention-Deficit/Hyperactivity Disorder, Autism Spectrum Disorder, and Intelligence.	Attention deficit hyperactivity disorder or autism spectrum disorder or intelligence (pleiotropy)	20,183 European ancestry ADHD cases, 18,381 European ancestry ASD cases, up to 63,160 European ancestry controls, 269,867 European ancestry individuals with intelligence measurements		6q16.1		MMS22L - MIR2113	ENSG00000146263	ENSG00000238367		552957	188357	rs7761172-?	rs7761172	0	7761172	intron_variant	1	NR	2E-13	12.698970004336				NR [6307410] (imputed)	N
rs1487441	RP11-436D23.1	86	6	98286151	rs9387711	2018-11-12	30038396	Lee JJ	2018-07-23	Nat Genet	www.ncbi.nlm.nih.gov/pubmed/30038396	Gene discovery and polygenic prediction from a genome-wide association study of educational attainment in 1.1 million individuals.	Self-reported math ability (MTAG)	670,471 European ancestry individuals		6q16.1	Intergenic							rs9387711-T	rs9387711	0	9387711	intron_variant	1	0.5466	1E-10	10	(MTAG)	0.0116	[0.0081-0.0151] unit increase	Affymetrix, Illumina [7100000] (imputed)	N
rs1487441	RP11-436D23.1	86	6	98287329	rs6915773	2018-02-23	29326435	Hill WD	2018-01-11	Mol Psychiatry	www.ncbi.nlm.nih.gov/pubmed/29326435	A combined analysis of genetically correlated traits identifies 187 loci and a role for neurogenesis and myelination in intelligence.	Intelligence (MTAG)	120,934 British ancestry individuals, 127,548 individuals		6q16.1	RP11-436D23.1							rs6915773-A	rs6915773	0	6915773	intron_variant	1	NR	5E-11	10.301029995664		0.019187003	[0.013-0.025] unit increase	Affymetrix [NR]	N
rs17057975	RP1-104O17.2	86	6	98214814	rs11153822	2018-09-12	29942086	Savage JE	2018-06-25	Nat Genet	www.ncbi.nlm.nih.gov/pubmed/29942086	Genome-wide association meta-analysis in 269,867 individuals identifies new genetic and functional links to intelligence.	Intelligence	269,867 European ancestry individuals		6q16.1	NR							rs11153822-T	rs11153822	0	11153822	intron_variant	1	NR	1E-11	11		6.768	z-score increase	Affymetrix, Illumina [9295118] (imputed)	N
rs17057975	RP1-104O17.2	86	6	98214814	rs11153822	2018-09-17	29844566	Davies G	2018-05-29	Nat Commun	www.ncbi.nlm.nih.gov/pubmed/29844566	Study of 300,486 individuals identifies 148 independent genetic loci influencing general cognitive function.	General cognitive ability	up to 300,486 European ancestry individuals		6q16.1	ENSG00000242486							rs11153822-T	rs11153822	0	11153822	intron_variant	1	NR	2E-8	7.69897000433602		5.634	z-score increase	Affymetrix, Illumina [at least 2500000] (imputed)	N
rs17057975	RP1-104O17.2	86	6	98233195	rs2388148	2020-01-29	31844048	Hill WD	2019-12-16	Nat Commun	www.ncbi.nlm.nih.gov/pubmed/31844048	Genome-wide analysis identifies molecular systems and 149 genetic loci associated with income.	Household income (MTAG)	505,541 British and unknown ancestry individuals		6q16.1	RP11-436D23.1							rs2388148-T	rs2388148	0	2388148	intron_variant	1	0.4312	4E-12	11.397940008672		0.0141986925	[0.01-0.018] unit increase	Affymetrix [up to 18485882] (imputed)	N
rs17057975	RP1-104O17.2	86	6	98233195	rs2388148	2020-01-29	31844048	Hill WD	2019-12-16	Nat Commun	www.ncbi.nlm.nih.gov/pubmed/31844048	Genome-wide analysis identifies molecular systems and 149 genetic loci associated with income.	Household income	286,301 British ancestry individuals		6q16.1	RP11-436D23.1							rs2388148-T	rs2388148	0	2388148	intron_variant	1	NR	1E-8	8		0.011448	[0.0075-0.0154] unit increase	Affymetrix [18485882] (imputed)	N
rs17057975	RP1-104O17.2	86	6	98248413	rs12208753	2018-11-12	30038396	Lee JJ	2018-07-23	Nat Genet	www.ncbi.nlm.nih.gov/pubmed/30038396	Gene discovery and polygenic prediction from a genome-wide association study of educational attainment in 1.1 million individuals.	Highest math class taken	430,445 European ancestry individuals		6q16.1	Intergenic	MMS22L - MIR2113	ENSG00000146263	ENSG00000238367		517320	223994	rs12208753-G	rs12208753	0	12208753	intron_variant	1	0.4991	2E-10	9.69897000433602		0.0144	[0.0099-0.0189] unit decrease	Affymetrix, Illumina [10000000] (imputed)	N
rs17057975	RP1-104O17.2	86	6	98248413	rs12208753	2018-11-12	30038396	Lee JJ	2018-07-23	Nat Genet	www.ncbi.nlm.nih.gov/pubmed/30038396	Gene discovery and polygenic prediction from a genome-wide association study of educational attainment in 1.1 million individuals.	Highest math class taken (MTAG)	811,539 European ancestry individuals		6q16.1	Intergenic	MMS22L - MIR2113	ENSG00000146263	ENSG00000238367		517320	223994	rs12208753-A	rs12208753	0	12208753	intron_variant	1	0.5009	6E-20	19.2218487496164	(MTAG)	0.0151	[0.012-0.018] unit increase	Affymetrix, Illumina [7100000] (imputed)	N
rs17057975	RP1-104O17.2	86	6	98248413	rs12208753	2022-07-01	35361970	Okbay A	2022-03-31	Nat Genet	www.ncbi.nlm.nih.gov/pubmed/35361970	Polygenic prediction of educational attainment within and between families from genome-wide association analyses in 3 million individuals.	Educational attainment	3,037,499 European ancestry individuals		6q16.1		MMS22L - MIR2113	ENSG00000146263	ENSG00000238367		517320	223994	rs12208753-A	rs12208753	0	12208753	intron_variant	1	0.5176	3E-37	36.5228787452803		0.0133814	[0.011-0.015] unit increase	Illumina [10675380] (imputed)	N
rs17057975	RP1-104O17.2	86	6	98259776	rs10457368	2020-01-29	31844048	Hill WD	2019-12-16	Nat Commun	www.ncbi.nlm.nih.gov/pubmed/31844048	Genome-wide analysis identifies molecular systems and 149 genetic loci associated with income.	Household income (MTAG)	505,541 British and unknown ancestry individuals		6q16.1	RP11-436D23.1	DNAH8 - NA	ENSG00000124721			58781108		rs10457368-G	rs10457368	0	10457368	intron_variant	1	0.4382	3E-13	12.5228787452803		0.014819232	[0.011-0.019] unit increase	Affymetrix [up to 18485882] (imputed)	N
rs17057975	RP1-104O17.2	86	6	98271019	rs1933717	2018-02-23	29326435	Hill WD	2018-01-11	Mol Psychiatry	www.ncbi.nlm.nih.gov/pubmed/29326435	A combined analysis of genetically correlated traits identifies 187 loci and a role for neurogenesis and myelination in intelligence.	Intelligence (MTAG)	120,934 British ancestry individuals, 127,548 individuals		6q16.1	RP11-436D23.1							rs1933717-T	rs1933717	0	1933717	intron_variant	1	NR	1E-10	10		0.01880283	[0.013-0.025] unit decrease	Affymetrix [NR]	N
rs17057975	RP1-104O17.2	86	6	98284050	rs7761172	2022-09-05	35764056	Rao S	2022-06-28	Neuropsychobiology	www.ncbi.nlm.nih.gov/pubmed/35764056	Genetic Relationships between Attention-Deficit/Hyperactivity Disorder, Autism Spectrum Disorder, and Intelligence.	Attention deficit hyperactivity disorder or autism spectrum disorder or intelligence (pleiotropy)	20,183 European ancestry ADHD cases, 18,381 European ancestry ASD cases, up to 63,160 European ancestry controls, 269,867 European ancestry individuals with intelligence measurements		6q16.1		MMS22L - MIR2113	ENSG00000146263	ENSG00000238367		552957	188357	rs7761172-?	rs7761172	0	7761172	intron_variant	1	NR	2E-13	12.698970004336				NR [6307410] (imputed)	N
rs17057975	RP1-104O17.2	86	6	98286151	rs9387711	2018-11-12	30038396	Lee JJ	2018-07-23	Nat Genet	www.ncbi.nlm.nih.gov/pubmed/30038396	Gene discovery and polygenic prediction from a genome-wide association study of educational attainment in 1.1 million individuals.	Self-reported math ability (MTAG)	670,471 European ancestry individuals		6q16.1	Intergenic							rs9387711-T	rs9387711	0	9387711	intron_variant	1	0.5466	1E-10	10	(MTAG)	0.0116	[0.0081-0.0151] unit increase	Affymetrix, Illumina [7100000] (imputed)	N
rs17057975	RP1-104O17.2	86	6	98287329	rs6915773	2018-02-23	29326435	Hill WD	2018-01-11	Mol Psychiatry	www.ncbi.nlm.nih.gov/pubmed/29326435	A combined analysis of genetically correlated traits identifies 187 loci and a role for neurogenesis and myelination in intelligence.	Intelligence (MTAG)	120,934 British ancestry individuals, 127,548 individuals		6q16.1	RP11-436D23.1							rs6915773-A	rs6915773	0	6915773	intron_variant	1	NR	5E-11	10.301029995664		0.019187003	[0.013-0.025] unit increase	Affymetrix [NR]	N
rs6928545	RP11-436D23.1	86	6	98214814	rs11153822	2018-09-12	29942086	Savage JE	2018-06-25	Nat Genet	www.ncbi.nlm.nih.gov/pubmed/29942086	Genome-wide association meta-analysis in 269,867 individuals identifies new genetic and functional links to intelligence.	Intelligence	269,867 European ancestry individuals		6q16.1	NR							rs11153822-T	rs11153822	0	11153822	intron_variant	1	NR	1E-11	11		6.768	z-score increase	Affymetrix, Illumina [9295118] (imputed)	N
rs6928545	RP11-436D23.1	86	6	98214814	rs11153822	2018-09-17	29844566	Davies G	2018-05-29	Nat Commun	www.ncbi.nlm.nih.gov/pubmed/29844566	Study of 300,486 individuals identifies 148 independent genetic loci influencing general cognitive function.	General cognitive ability	up to 300,486 European ancestry individuals		6q16.1	ENSG00000242486							rs11153822-T	rs11153822	0	11153822	intron_variant	1	NR	2E-8	7.69897000433602		5.634	z-score increase	Affymetrix, Illumina [at least 2500000] (imputed)	N
rs6928545	RP11-436D23.1	86	6	98233195	rs2388148	2020-01-29	31844048	Hill WD	2019-12-16	Nat Commun	www.ncbi.nlm.nih.gov/pubmed/31844048	Genome-wide analysis identifies molecular systems and 149 genetic loci associated with income.	Household income (MTAG)	505,541 British and unknown ancestry individuals		6q16.1	RP11-436D23.1							rs2388148-T	rs2388148	0	2388148	intron_variant	1	0.4312	4E-12	11.397940008672		0.0141986925	[0.01-0.018] unit increase	Affymetrix [up to 18485882] (imputed)	N
rs6928545	RP11-436D23.1	86	6	98233195	rs2388148	2020-01-29	31844048	Hill WD	2019-12-16	Nat Commun	www.ncbi.nlm.nih.gov/pubmed/31844048	Genome-wide analysis identifies molecular systems and 149 genetic loci associated with income.	Household income	286,301 British ancestry individuals		6q16.1	RP11-436D23.1							rs2388148-T	rs2388148	0	2388148	intron_variant	1	NR	1E-8	8		0.011448	[0.0075-0.0154] unit increase	Affymetrix [18485882] (imputed)	N
rs6928545	RP11-436D23.1	86	6	98248413	rs12208753	2018-11-12	30038396	Lee JJ	2018-07-23	Nat Genet	www.ncbi.nlm.nih.gov/pubmed/30038396	Gene discovery and polygenic prediction from a genome-wide association study of educational attainment in 1.1 million individuals.	Highest math class taken	430,445 European ancestry individuals		6q16.1	Intergenic	MMS22L - MIR2113	ENSG00000146263	ENSG00000238367		517320	223994	rs12208753-G	rs12208753	0	12208753	intron_variant	1	0.4991	2E-10	9.69897000433602		0.0144	[0.0099-0.0189] unit decrease	Affymetrix, Illumina [10000000] (imputed)	N
rs6928545	RP11-436D23.1	86	6	98248413	rs12208753	2018-11-12	30038396	Lee JJ	2018-07-23	Nat Genet	www.ncbi.nlm.nih.gov/pubmed/30038396	Gene discovery and polygenic prediction from a genome-wide association study of educational attainment in 1.1 million individuals.	Highest math class taken (MTAG)	811,539 European ancestry individuals		6q16.1	Intergenic	MMS22L - MIR2113	ENSG00000146263	ENSG00000238367		517320	223994	rs12208753-A	rs12208753	0	12208753	intron_variant	1	0.5009	6E-20	19.2218487496164	(MTAG)	0.0151	[0.012-0.018] unit increase	Affymetrix, Illumina [7100000] (imputed)	N
rs6928545	RP11-436D23.1	86	6	98248413	rs12208753	2022-07-01	35361970	Okbay A	2022-03-31	Nat Genet	www.ncbi.nlm.nih.gov/pubmed/35361970	Polygenic prediction of educational attainment within and between families from genome-wide association analyses in 3 million individuals.	Educational attainment	3,037,499 European ancestry individuals		6q16.1		MMS22L - MIR2113	ENSG00000146263	ENSG00000238367		517320	223994	rs12208753-A	rs12208753	0	12208753	intron_variant	1	0.5176	3E-37	36.5228787452803		0.0133814	[0.011-0.015] unit increase	Illumina [10675380] (imputed)	N
rs6928545	RP11-436D23.1	86	6	98259776	rs10457368	2020-01-29	31844048	Hill WD	2019-12-16	Nat Commun	www.ncbi.nlm.nih.gov/pubmed/31844048	Genome-wide analysis identifies molecular systems and 149 genetic loci associated with income.	Household income (MTAG)	505,541 British and unknown ancestry individuals		6q16.1	RP11-436D23.1	DNAH8 - NA	ENSG00000124721			58781108		rs10457368-G	rs10457368	0	10457368	intron_variant	1	0.4382	3E-13	12.5228787452803		0.014819232	[0.011-0.019] unit increase	Affymetrix [up to 18485882] (imputed)	N
rs6928545	RP11-436D23.1	86	6	98271019	rs1933717	2018-02-23	29326435	Hill WD	2018-01-11	Mol Psychiatry	www.ncbi.nlm.nih.gov/pubmed/29326435	A combined analysis of genetically correlated traits identifies 187 loci and a role for neurogenesis and myelination in intelligence.	Intelligence (MTAG)	120,934 British ancestry individuals, 127,548 individuals		6q16.1	RP11-436D23.1							rs1933717-T	rs1933717	0	1933717	intron_variant	1	NR	1E-10	10		0.01880283	[0.013-0.025] unit decrease	Affymetrix [NR]	N
rs6928545	RP11-436D23.1	86	6	98284050	rs7761172	2022-09-05	35764056	Rao S	2022-06-28	Neuropsychobiology	www.ncbi.nlm.nih.gov/pubmed/35764056	Genetic Relationships between Attention-Deficit/Hyperactivity Disorder, Autism Spectrum Disorder, and Intelligence.	Attention deficit hyperactivity disorder or autism spectrum disorder or intelligence (pleiotropy)	20,183 European ancestry ADHD cases, 18,381 European ancestry ASD cases, up to 63,160 European ancestry controls, 269,867 European ancestry individuals with intelligence measurements		6q16.1		MMS22L - MIR2113	ENSG00000146263	ENSG00000238367		552957	188357	rs7761172-?	rs7761172	0	7761172	intron_variant	1	NR	2E-13	12.698970004336				NR [6307410] (imputed)	N
rs6928545	RP11-436D23.1	86	6	98286151	rs9387711	2018-11-12	30038396	Lee JJ	2018-07-23	Nat Genet	www.ncbi.nlm.nih.gov/pubmed/30038396	Gene discovery and polygenic prediction from a genome-wide association study of educational attainment in 1.1 million individuals.	Self-reported math ability (MTAG)	670,471 European ancestry individuals		6q16.1	Intergenic							rs9387711-T	rs9387711	0	9387711	intron_variant	1	0.5466	1E-10	10	(MTAG)	0.0116	[0.0081-0.0151] unit increase	Affymetrix, Illumina [7100000] (imputed)	N
rs6928545	RP11-436D23.1	86	6	98287329	rs6915773	2018-02-23	29326435	Hill WD	2018-01-11	Mol Psychiatry	www.ncbi.nlm.nih.gov/pubmed/29326435	A combined analysis of genetically correlated traits identifies 187 loci and a role for neurogenesis and myelination in intelligence.	Intelligence (MTAG)	120,934 British ancestry individuals, 127,548 individuals		6q16.1	RP11-436D23.1							rs6915773-A	rs6915773	0	6915773	intron_variant	1	NR	5E-11	10.301029995664		0.019187003	[0.013-0.025] unit increase	Affymetrix [NR]	N
rs11171739	ERBB3	151	12	56467587	rs7312770	2022-05-13	35104449	John C	2022-01-29	Chest	www.ncbi.nlm.nih.gov/pubmed/35104449	Genetic associations and architecture of asthma-chronic obstructive pulmonary disease overlap.	Asthma-COPD overlap syndrome	8,068 European ancestry cases, 40,360 European ancestry controls	4,301 European ancestry cases, 48,609 European ancestry controls, 297 African American cases, 1,335 African American controls	12q13.2		RPS26 - ERBB3	ENSG00000197728	ENSG00000065361		29106	2996	rs7312770-T	rs7312770	0	7312770	intergenic_variant	1	0.495	5E-10	9.30102999566398	(EA)	0.91	[0.883-0.937]	Affymetrix [7693381] (imputed)	N
rs11171739	ERBB3	151	12	56389293	rs705700	2019-10-25	31619474	Zhu Z	2019-10-17	Eur Respir J	www.ncbi.nlm.nih.gov/pubmed/31619474	Shared Genetics of Asthma and Mental Health Disorders: A Large-Scale Genome-Wide Cross-Trait Analysis.	Asthma	46,802 European ancestry cases, 347,481 European ancestry controls	23,948 European and unknown ancestry cases, 118,538 European and unknown ancestry controls	12q13.2	CDK2, ERBB3, ESYT1, IKZF4, MYL6, MYL6B, PA2G4, PMEL, RAB5B, RNF41, RPL41, RPS26, SMARCC2, SUOX, ZC3H10	RAB5B			ENSG00000111540			rs705700-C	rs705700	0	705700	3_prime_UTR_variant	0	0.424351	1E-16	16		1.052876	[1.04-1.07]	Affymetrix [8274727] (imputed)	N
rs11171739	ERBB3	151	12	56379060	rs773114	2020-10-08	31928498	Lind L	2020-01-13	Metab Syndr Relat Disord	www.ncbi.nlm.nih.gov/pubmed/31928498	Genetic Determinants of Clustering of Cardiometabolic Risk Factors in U.K. Biobank.	High density lipoprotein cholesterol levels	291,107 British ancestry individuals		12q13.2	RAB5B	RAB5B			ENSG00000111540			rs773114-T	rs773114	0	773114	intron_variant	0	0.423641	5E-7	6.30102999566398		0.00461363	[0.0028-0.0064] unit increase	Affymetrix [9463307] (imputed)	N
rs11171739	ERBB3	151	12	56379427	rs1873914	2021-04-16	33608531	Wu Y	2021-02-19	Nat Commun	www.ncbi.nlm.nih.gov/pubmed/33608531	GWAS of peptic ulcer disease implicates Helicobacter pylori infection, other gastrointestinal disorders and depression.	Gastroesophageal reflux disease, peptic ulcer disease and/or corresponding medications and treatment	90,175 European ancestry cases, 366,152 European ancestry controls		12q13.2	NR	RAB5B			ENSG00000111540			rs1873914-G	rs1873914	0	1873914	5_prime_UTR_variant	0	0.58	5E-8	7.30102999566398		1.03		NR [8546065] (imputed)	N
rs11171739	ERBB3	151	12	56379427	rs1873914	2021-12-14	34594039	Sakaue S	2021-09-30	Nat Genet	www.ncbi.nlm.nih.gov/pubmed/34594039	A cross-population atlas of genetic associations for 220 human phenotypes.	Alanine aminotransferase levels	344,136 European ancestry individuals, 150,545 East Asian ancestry individuals		12q13.2		RAB5B			ENSG00000111540			rs1873914-C	rs1873914	0	1873914	5_prime_UTR_variant	0	NR	3E-14	13.5228787452803		0.0152	[0.011-0.019] unit decrease	Affymetrix, Illumina [20538387] (imputed)	N
rs11171739	ERBB3	151	12	56384804	rs705699	2017-08-30	27863252	Astle WJ	2016-11-17	Cell	www.ncbi.nlm.nih.gov/pubmed/27863252	The Allelic Landscape of Human Blood Cell Trait Variation and Links to Common Complex Disease.	Sum eosinophil basophil counts	171,771 European ancestry individuals		12q13.2	RAB5B	RAB5B			ENSG00000111540			rs705699-A	rs705699	0	705699	non_coding_transcript_exon_variant	0	0.4215	5E-12	11.301029995664		0.02494924	[0.018-0.032] unit increase	Affymetrix [~ 2500000] (imputed)	N
rs11171739	ERBB3	151	12	56384804	rs705699	2020-04-17	31669095	Zhu Z	2019-10-24	J Allergy Clin Immunol	www.ncbi.nlm.nih.gov/pubmed/31669095	Shared Genetic and Experimental Links between Obesity-Related Traits and Asthma Subtypes in UK Biobank.	Atopic asthma	23,982 European ancestry cases, 393,169 European ancestry controls		12q13.2	NR	RAB5B			ENSG00000111540			rs705699-?	rs705699	0	705699	non_coding_transcript_exon_variant	0	NR	4E-16	15.397940008672				Affymetrix [~ 8270000] (imputed)	N
rs11171739	ERBB3	151	12	56384804	rs705699	2020-04-17	31669095	Zhu Z	2019-10-24	J Allergy Clin Immunol	www.ncbi.nlm.nih.gov/pubmed/31669095	Shared Genetic and Experimental Links between Obesity-Related Traits and Asthma Subtypes in UK Biobank.	Asthma (childhood onset)	13,435 European ancestry cases, 393,186 European ancestry controls		12q13.2	NR	RAB5B			ENSG00000111540			rs705699-?	rs705699	0	705699	non_coding_transcript_exon_variant	0	NR	9E-17	16.0457574905607				Affymetrix [~ 8270000] (imputed)	N
rs11171739	ERBB3	151	12	56384804	rs705699	2021-01-26	32603359	Ferreira MAR	2020-06-30	PLoS Genet	www.ncbi.nlm.nih.gov/pubmed/32603359	Age-of-onset information helps identify 76 genetic variants associated with allergic disease.	Allergic disease (asthma, hay fever and/or eczema) (multivariate analysis)	477,968 European ancestry individuals		12q13.2	RAB5B	RAB5B			ENSG00000111540			rs705699-A	rs705699	0	705699	non_coding_transcript_exon_variant	0	0.432	6E-9	8.22184874961636		0.024	[0.016-0.032] unit decrease	NR [NR] (imputed)	N
rs11171739	ERBB3	151	12	56384804	rs705699	2021-01-26	32603359	Ferreira MAR	2020-06-30	PLoS Genet	www.ncbi.nlm.nih.gov/pubmed/32603359	Age-of-onset information helps identify 76 genetic variants associated with allergic disease.	Allergic disease (asthma, hay fever and/or eczema) (age of onset)	117,130 European ancestry individuals		12q13.2	RAB5B	RAB5B			ENSG00000111540			rs705699-A	rs705699	0	705699	non_coding_transcript_exon_variant	0	0.432	4E-9	8.39794000867204		0.025	[0.017-0.033] unit decrease	NR [7647814] (imputed)	N
rs11171739	ERBB3	151	12	56384804	rs705699	2019-08-07	31152121	Zhu M	2019-05-31	Diabetes Care	www.ncbi.nlm.nih.gov/pubmed/31152121	Identification of Novel T1D Risk Loci and Their Association With Age and Islet Function at Diagnosis in Autoantibody-Positive T1D Individuals: Based on a Two-Stage Genome-Wide Association Study.	Type 1 diabetes	1,005 Han Chinese ancestry cases, 1,257 Han Chinese ancestry controls	1,378 Han Chinese ancestry cases, 3,774 Han Chinese ancestry controls	12q13.2	SUOX	RAB5B			ENSG00000111540			rs705699-T	rs705699	0	705699	non_coding_transcript_exon_variant	0	0.26	7E-20	19.1549019599857		1.46	[1.34-1.58]	Illumina [787224] (imputed)	N
rs11171739	ERBB3	151	12	56384804	rs705699	2021-02-19	33547301	Chen VL	2021-02-05	Nat Commun	www.ncbi.nlm.nih.gov/pubmed/33547301	Genome-wide association study of serum liver enzymes implicates diverse metabolic and liver pathology.	Aspartate aminotransferase levels	389,565 European ancestry individuals	134,182 East Asian ancestry individuals	12q13.2	RAB5B	RAB5B			ENSG00000111540			rs705699-G	rs705699	0	705699	non_coding_transcript_exon_variant	0	0.58	8E-11	10.0969100130081		6.5	z-score increase	Affymetrix [4314223] (imputed)	N
rs11171739	ERBB3	151	12	56384804	rs705699	2019-06-27	31036433	Pividori M	2019-04-26	Lancet Respir Med	www.ncbi.nlm.nih.gov/pubmed/31036433	Shared and distinct genetic risk factors for childhood-onset and adult-onset asthma: genome-wide and transcriptome-wide studies.	Asthma (childhood onset)	9,433 British ancestry cases, 318,237 British ancestry controls		12q13.2	RAB5B, CDK2, SUOX	RAB5B			ENSG00000111540			rs705699-A	rs705699	0	705699	non_coding_transcript_exon_variant	0	0.425	1E-11	11		1.106	[1.074-1.139]	Affymetrix [10894596] (imputed)	N
rs11171739	ERBB3	151	12	56384804	rs705699	2019-06-27	31036433	Pividori M	2019-04-26	Lancet Respir Med	www.ncbi.nlm.nih.gov/pubmed/31036433	Shared and distinct genetic risk factors for childhood-onset and adult-onset asthma: genome-wide and transcriptome-wide studies.	Asthma (adult onset)	21,564 British ancestry cases, 318,237 British ancestry controls		12q13.2	RAB5B, CDK2, SUOX	RAB5B			ENSG00000111540			rs705699-A	rs705699	0	705699	non_coding_transcript_exon_variant	0	0.425	6E-7	6.22184874961636		1.052	[1.031-1.072]	Affymetrix [10894596] (imputed)	N
rs11171739	ERBB3	151	12	56394954	rs773125	2014-08-05	24390342	Okada Y	2013-12-25	Nature	www.ncbi.nlm.nih.gov/pubmed/24390342	Genetics of rheumatoid arthritis contributes to biology and drug discovery.	Rheumatoid arthritis	up to 14,361 European ancestry cases, up to 42,923 European ancestry controls, up to 4,873 East Asian ancestry cases, up to 17,642 East Asian ancestry controls	up to 3,775 European ancestry cases, up to 5,801 European ancestry controls, up to 6,871 East Asian ancestry cases, up to 6,392 East Asian ancestry controls	12q13.2	CDK2	SUOX			ENSG00000139531			rs773125-A	rs773125	0	773125	intron_variant	0	0.6	2E-8	7.69897000433602	(EA)	1.09	[1.06-1.12]	Affymetrix, Illumina [up to 9739303] (imputed)	N
rs11171739	ERBB3	151	12	56389293	rs705700	2020-04-17	31669095	Zhu Z	2019-10-24	J Allergy Clin Immunol	www.ncbi.nlm.nih.gov/pubmed/31669095	Shared Genetic and Experimental Links between Obesity-Related Traits and Asthma Subtypes in UK Biobank.	Nonatopic asthma	28,862 European ancestry cases, 422,048 European ancestry controls		12q13.2	NR	RAB5B			ENSG00000111540			rs705700-?	rs705700	0	705700	3_prime_UTR_variant	0	NR	2E-9	8.69897000433602				Affymetrix [~ 8270000] (imputed)	N
rs11171739	ERBB3	151	12	56389293	rs705700	2019-05-14	30929738	Ferreira MAR	2019-03-28	Am J Hum Genet	www.ncbi.nlm.nih.gov/pubmed/30929738	Genetic Architectures of Childhood- and Adult-Onset Asthma Are Partly Distinct.	Asthma	40,544 European ancestry cases, 300,671 European ancestry controls		12q13.2	RAB5B	RAB5B			ENSG00000111540			rs705700-C	rs705700	0	705700	3_prime_UTR_variant	0	NR	4E-23	22.397940008672		1.07	[1.06-1.08]	Affymetrix [9000000] (imputed)	N
rs11171739	ERBB3	151	12	56389293	rs705700	2020-04-17	31669095	Zhu Z	2019-10-24	J Allergy Clin Immunol	www.ncbi.nlm.nih.gov/pubmed/31669095	Shared Genetic and Experimental Links between Obesity-Related Traits and Asthma Subtypes in UK Biobank.	Asthma (adult onset)	33,418 European ancestry cases, 393,186 European ancestry controls		12q13.2	NR	RAB5B			ENSG00000111540			rs705700-?	rs705700	0	705700	3_prime_UTR_variant	0	NR	1E-9	9				Affymetrix [~ 8270000] (imputed)	N
rs11171739	ERBB3	151	12	56389293	rs705700	2019-05-14	30929738	Ferreira MAR	2019-03-28	Am J Hum Genet	www.ncbi.nlm.nih.gov/pubmed/30929738	Genetic Architectures of Childhood- and Adult-Onset Asthma Are Partly Distinct.	Asthma (childhood onset)	13,962 European ancestry cases, 300,671 European ancestry controls	31,759 European ancestry cases, 214,890 European ancestry controls	12q13.2	RAB5B	RAB5B			ENSG00000111540			rs705700-?	rs705700	0	705700	3_prime_UTR_variant	0	NR	3E-24	23.5228787452803		1.078	[1.06-1.09]	Affymetrix [9000000] (imputed)	N
rs11171739	ERBB3	151	12	56389293	rs705700	2022-11-09	36333501	Ishigaki K	2022-11-04	Nat Genet	www.ncbi.nlm.nih.gov/pubmed/36333501	Multi-ancestry genome-wide association analyses identify novel genetic mechanisms in rheumatoid arthritis.	Rheumatoid arthritis	22,350 European ancestry cases, 74,823 European ancestry controls		12q13.2		RAB5B			ENSG00000111540			rs705700-C	rs705700	0	705700	3_prime_UTR_variant	0	0.3946	6E-9	8.22184874961636		0.9276507	[0.9044904473964-0.951404024796348]	Affymetrix, Illumina [20990826] (imputed)	N
rs11171739	ERBB3	151	12	56389293	rs705700	2022-11-09	36333501	Ishigaki K	2022-11-04	Nat Genet	www.ncbi.nlm.nih.gov/pubmed/36333501	Multi-ancestry genome-wide association analyses identify novel genetic mechanisms in rheumatoid arthritis.	Rheumatoid arthritis (rheumatoid factor and/or anti-cyclic citrullinated peptide seropositive)	17,221 European ancestry cases, 74,823 European ancestry controls		12q13.2		RAB5B			ENSG00000111540			rs705700-C	rs705700	0	705700	3_prime_UTR_variant	0	0.3946	2E-8	7.69897000433602		0.923578	[0.898403938033529-0.949457502196853]	Affymetrix, Illumina [20990826] (imputed)	N
rs11171739	ERBB3	151	12	56389293	rs705700	2022-11-09	36333501	Ishigaki K	2022-11-04	Nat Genet	www.ncbi.nlm.nih.gov/pubmed/36333501	Multi-ancestry genome-wide association analyses identify novel genetic mechanisms in rheumatoid arthritis.	Rheumatoid arthritis (rheumatoid factor and/or anti-cyclic citrullinated peptide seropositive)	17,221 European ancestry cases, 74,823 European ancestry controls, 8,340 East Asian ancestry cases, 162,608 East Asian ancestry controls, 841 African ancestry cases, 1,108 African ancestry controls, 689 South Asian ancestry cases, 1,258 South Asian ancestry controls, 357 Arab ancestry cases, 352 Arab ancestry controls		12q13.2		RAB5B			ENSG00000111540			rs705700-C	rs705700	0	705700	3_prime_UTR_variant	0	NR	4E-10	9.39794000867204		0.927187	[0.905456933131306-0.949438581625632]	Affymetrix, Illumina [20990826] (imputed)	N
rs11171739	ERBB3	151	12	56389293	rs705700	2022-11-09	36333501	Ishigaki K	2022-11-04	Nat Genet	www.ncbi.nlm.nih.gov/pubmed/36333501	Multi-ancestry genome-wide association analyses identify novel genetic mechanisms in rheumatoid arthritis.	Rheumatoid arthritis	22,350 European ancestry cases, 74,823 European ancestry controls, 11,025 East Asian ancestry cases, 162,608 East Asian ancestry controls, 999 African ancestry cases, 1,108 African ancestry controls, 986 South Asian ancestry cases, 1,258 South Asian ancestry controls, 511 Arab ancestry cases, 352 Arab ancestry controls		12q13.2		RAB5B			ENSG00000111540			rs705700-C	rs705700	0	705700	3_prime_UTR_variant	0	NR	1E-11	11		0.93015873	[0.910854950365448-0.949871672239179]	Affymetrix, Illumina [20990826] (imputed)	N
rs11171739	ERBB3	151	12	56401085	rs10876864	2017-12-05	29083406	Ferreira MA	2017-10-30	Nat Genet	www.ncbi.nlm.nih.gov/pubmed/29083406	Shared genetic origin of asthma, hay fever and eczema elucidates allergic disease biology.	Allergic disease (asthma, hay fever or eczema)	180,129 European ancestry cases, 180,709 European ancestry controls		12q13.2	SUOX, IKZF4	SUOX - IKZF4	ENSG00000139531	ENSG00000123411		660	358	rs10876864-G	rs10876864	0	10876864	TF_binding_site_variant	1	0.39	1E-19	19		1.047	[1.04-1.06]	Affymetrix, Illumina [8307659] (imputed)	N
rs11171739	ERBB3	151	12	56401085	rs10876864	2017-08-30	27863252	Astle WJ	2016-11-17	Cell	www.ncbi.nlm.nih.gov/pubmed/27863252	The Allelic Landscape of Human Blood Cell Trait Variation and Links to Common Complex Disease.	Neutrophil percentage of granulocytes	170,672 European ancestry individuals		12q13.2	IKZF4	SUOX - IKZF4	ENSG00000139531	ENSG00000123411		660	358	rs10876864-A	rs10876864	0	10876864	TF_binding_site_variant	1	0.5741	7E-11	10.1549019599857		0.02350376	[0.016-0.031] unit increase	Affymetrix [~ 2500000] (imputed)	N
rs11171739	ERBB3	151	12	56467587	rs7312770	2017-05-11	27182965	Pickrell JK	2016-05-16	Nat Genet	www.ncbi.nlm.nih.gov/pubmed/27182965	Detection and interpretation of shared genetic influences on 42 human traits.	Hypothyroidism	17,558 European ancestry cases, 117,083 European ancestry controls		12q13.2	RPS26, ERBB3	RPS26 - ERBB3	ENSG00000197728	ENSG00000065361		29106	2996	rs7312770-?	rs7312770	0	7312770	intergenic_variant	1	NR	8E-8	7.09691001300806		1.0729614	[1.05-1.10]	Illumina [13676411] (imputed)	N
rs11171739	ERBB3	151	12	56394954	rs773125	2014-08-05	24390342	Okada Y	2013-12-25	Nature	www.ncbi.nlm.nih.gov/pubmed/24390342	Genetics of rheumatoid arthritis contributes to biology and drug discovery.	Rheumatoid arthritis	up to 14,361 European ancestry cases, up to 42,923 European ancestry controls, up to 4,873 East Asian ancestry cases, up to 17,642 East Asian ancestry controls	up to 3,775 European ancestry cases, up to 5,801 European ancestry controls, up to 6,871 East Asian ancestry cases, up to 6,392 East Asian ancestry controls	12q13.2	CDK2	SUOX			ENSG00000139531			rs773125-A	rs773125	0	773125	intron_variant	0	0.65	1E-10	10		1.09	[1.06-1.12]	Affymetrix, Illumina [up to 9739303] (imputed)	N
rs11171739	ERBB3	151	12	56401085	rs10876864	2020-01-29	31844048	Hill WD	2019-12-16	Nat Commun	www.ncbi.nlm.nih.gov/pubmed/31844048	Genome-wide analysis identifies molecular systems and 149 genetic loci associated with income.	Household income (MTAG)	505,541 British and unknown ancestry individuals		12q13.2	IKZF4	SUOX - IKZF4	ENSG00000139531	ENSG00000123411		660	358	rs10876864-A	rs10876864	0	10876864	TF_binding_site_variant	1	0.4304	8E-14	13.0969100130081		0.015240807	[0.011-0.019] unit decrease	Affymetrix [up to 18485882] (imputed)	N
rs11171739	ERBB3	151	12	56394954	rs773125	2019-01-25	30423114	Laufer VA	2018-11-13	Hum Mol Genet	www.ncbi.nlm.nih.gov/pubmed/30423114	Genetic Influences on Susceptibility to Rheumatoid Arthritis in African-Americans.	Rheumatoid arthritis	916 African American cases, 1,392 African American controls,	4,873 East Asian ancestry cases, 17,641 East Asian ancestry controls, 19,234 European ancestry cases, 61,654 European ancestry controls	12q13.2	CDK2	SUOX			ENSG00000139531			rs773125-A	rs773125	0	773125	intron_variant	0	0.59	9E-8	7.04575749056068	(EA)	0.08492	[0.054-0.116] unit increase	Illumina [8380626] (imputed)	N
rs11171739	ERBB3	151	12	56394954	rs773125	2019-01-25	30423114	Laufer VA	2018-11-13	Hum Mol Genet	www.ncbi.nlm.nih.gov/pubmed/30423114	Genetic Influences on Susceptibility to Rheumatoid Arthritis in African-Americans.	Rheumatoid arthritis	916 African American cases, 1,392 African American controls,	4,873 East Asian ancestry cases, 17,641 East Asian ancestry controls, 19,234 European ancestry cases, 61,654 European ancestry controls	12q13.2	CDK2	SUOX			ENSG00000139531			rs773125-A	rs773125	0	773125	intron_variant	0	NR	1E-9	9		0.0858945	[0.058-0.113] unit increase	Illumina [8380626] (imputed)	N
rs11171739	ERBB3	151	12	56401085	rs10876864	2018-02-23	29326435	Hill WD	2018-01-11	Mol Psychiatry	www.ncbi.nlm.nih.gov/pubmed/29326435	A combined analysis of genetically correlated traits identifies 187 loci and a role for neurogenesis and myelination in intelligence.	Intelligence (MTAG)	120,934 British ancestry individuals, 127,548 individuals		12q13.2	SUOX, IKZF4	SUOX - IKZF4	ENSG00000139531	ENSG00000123411		660	358	rs10876864-A	rs10876864	0	10876864	TF_binding_site_variant	1	NR	2E-12	11.698970004336		0.020769933	[0.015-0.027] unit decrease	Affymetrix [NR]	N
rs11171739	ERBB3	151	12	56469185	rs4622308	2017-07-19	28494655	Duncan L	2017-05-12	Am J Psychiatry	www.ncbi.nlm.nih.gov/pubmed/28494655	Significant Locus and Metabolic Genetic Correlations Revealed in Genome-Wide Association Study of Anorexia Nervosa.	Anorexia nervosa	3,495 European ancestry cases, 10,982 European ancestry controls		12q13.2	IKZF4, RPS26, ERBB3, PA2G4, RPL41, ZC3H10, ESYT1, SUOX, RAB5B, CDK2, PMEL, DGKA	RPS26 - ERBB3	ENSG00000197728	ENSG00000065361		30704	1398	rs4622308-T	rs4622308	0	4622308	regulatory_region_variant	1	0.44	4E-9	8.39794000867204		1.2	[1.14-1.26]	Illumina [10641224] (imputed)	N
rs11171739	ERBB3	151	12	56469185	rs4622308	2021-02-17	33310728	Ha E	2020-12-11	Ann Rheum Dis	www.ncbi.nlm.nih.gov/pubmed/33310728	Large-scale meta-analysis across East Asian and European populations updated genetic architecture and variant-driven biology of rheumatoid arthritis, identifying 11 novel susceptibility loci.	Rheumatoid arthritis	14,361 European ancestry cases, 43,923 European ancestry controls, 8,267 East Asian ancestry cases, 244,741 East Asian ancestry controls		12q13.2		RPS26 - ERBB3	ENSG00000197728	ENSG00000065361		30704	1398	rs4622308-T	rs4622308	0	4622308	regulatory_region_variant	1	NR	2E-12	11.698970004336		1.09	[1.07-1.12]	NR [13810676] (imputed)	N
rs11171739	ERBB3	151	12	56449875	rs7305461	2019-01-18	30552067	Shrine N	2018-12-11	Lancet Respir Med	www.ncbi.nlm.nih.gov/pubmed/30552067	Moderate-to-severe asthma in individuals of European ancestry: a genome-wide association study.	Asthma (moderate or severe)	5,135 European ancestry cases, 25,675 European ancestry controls	5,414 European ancestry cases, 21,471 European ancestry controls	12q13.2	RPS26	RPS26 - ERBB3	ENSG00000197728	ENSG00000065361		11394	20708	rs7305461-A	rs7305461	0	7305461	intergenic_variant	1	0.4461	1E-9	9		1.098901	[1.06-1.14]	Affymetrix [33771858] (imputed)	N
rs11171739	ERBB3	151	12	56401085	rs10876864	2020-06-17	32317632	van de Vegte YJ	2020-04-21	Nat Commun	www.ncbi.nlm.nih.gov/pubmed/32317632	Genome-wide association studies and Mendelian randomization analyses for leisure sedentary behaviours.	Leisure sedentary behaviour (television watching)	408,815 European ancestry individuals		12q13.2	NR	SUOX - IKZF4	ENSG00000139531	ENSG00000123411		660	358	rs10876864-?	rs10876864	0	10876864	TF_binding_site_variant	1		1E-9	9		0.0133403	[0.0091-0.0176] unit decrease	Affymetrix [19400418] (imputed)	N
rs11171739	ERBB3	151	12	56401085	rs10876864	2020-02-07	31761296	Hernandez Cordero AI	2019-11-21	Am J Hum Genet	www.ncbi.nlm.nih.gov/pubmed/31761296	Genome-wide Associations Reveal Human-Mouse Genetic Convergence and Modifiers of Myogenesis, CPNE1 and STC2.	Appendicular lean mass	181,862 European ancestry elderly individuals		12q13.2	NR	SUOX - IKZF4	ENSG00000139531	ENSG00000123411		660	358	rs10876864-A	rs10876864	0	10876864	TF_binding_site_variant	1	0.573719	6E-9	8.22184874961636		0.0403741	[0.027-0.054] unit increase	Affymetrix [17914406] (imputed)	N
rs11171739	ERBB3	151	12	56435929	rs1131017	2015-12-18	25574825	Baurecht H	2015-01-08	Am J Hum Genet	www.ncbi.nlm.nih.gov/pubmed/25574825	Genome-wide comparative analysis of atopic dermatitis and psoriasis gives insight into opposing genetic mechanisms.	Inflammatory skin disease	2,079 European ancestry atopic dermatitis cases, 4,212 European ancestry psoriasis cases, 11,899 European ancestry controls		12q13.2	RPS26	RPS26			ENSG00000197728			rs1131017-?	rs1131017	0	1131017	5_prime_UTR_variant	0	NR	4E-8	7.39794000867204	(Psoriasis)			Affymetrix, Illumina [~ 5200000]	N
rs11171739	ERBB3	151	12	56435929	rs1131017	2020-09-21	32888493	Chen MH	2020-09-01	Cell	www.ncbi.nlm.nih.gov/pubmed/32888493	Trans-ethnic and Ancestry-Specific Blood-Cell Genetics in 746,667 Individuals from 5 Global Populations.	Lymphocyte count	524,923 European ancestry individuals		12q13.2	NR	RPS26			ENSG00000197728			rs1131017-G	rs1131017	0	1131017	5_prime_UTR_variant	0	0.572655	1E-12	12		0.013638	[0.0099-0.0174] SD unit increase	Affymetrix, Illumina [50265552] (imputed)	N
rs11171739	ERBB3	151	12	56401085	rs10876864	2017-08-30	27863252	Astle WJ	2016-11-17	Cell	www.ncbi.nlm.nih.gov/pubmed/27863252	The Allelic Landscape of Human Blood Cell Trait Variation and Links to Common Complex Disease.	Eosinophil percentage of granulocytes	170,536 European ancestry individuals		12q13.2	IKZF4	SUOX - IKZF4	ENSG00000139531	ENSG00000123411		660	358	rs10876864-A	rs10876864	0	10876864	TF_binding_site_variant	1	0.5741	1E-11	11		0.02438939	[0.017-0.031] unit decrease	Affymetrix [~ 2500000] (imputed)	N
rs11171739	ERBB3	151	12	56467587	rs7312770	2016-09-07	26416764	Day FR	2015-09-29	Nat Commun	www.ncbi.nlm.nih.gov/pubmed/26416764	Causal mechanisms and balancing selection inferred from genetic associations with polycystic ovary syndrome.	Polycystic ovary syndrome	5,184 European ancestry cases, 82,759 European ancestry controls	374 European ancestry cases, 92,681 European ancestry controls, 1,671 cases, 6,205 controls	12q13.2	ERBB3	RPS26 - ERBB3	ENSG00000197728	ENSG00000065361		29106	2996	rs7312770-C	rs7312770	0	7312770	intergenic_variant	1	0.47	2E-7	6.69897000433602		1.1	[1.06–1.15]	Illumina [~ 9000000] (imputed)	N
rs11171739	ERBB3	151	12	56435929	rs1131017	2019-02-08	30595370	Kichaev G	2018-12-27	Am J Hum Genet	www.ncbi.nlm.nih.gov/pubmed/30595370	Leveraging Polygenic Functional Enrichment to Improve GWAS Power.	Menarche (age at onset)	approximately 242,000 European ancestry individuals		12q13.2		RPS26			ENSG00000197728			rs1131017-?	rs1131017	0	1131017	5_prime_UTR_variant	0	NR	1E-7	7				NR [~ 8900000] (imputed)	N
rs11171739	ERBB3	151	12	56401085	rs10876864	2019-04-12	29785011	Zhu Z	2018-05-21	Nat Genet	www.ncbi.nlm.nih.gov/pubmed/29785011	A genome-wide cross-trait analysis from UK Biobank highlights the shared genetic architecture of asthma and allergic diseases.	Asthma or allergic disease (pleiotropy)	14,085 European asthma cases, 25,685 European ancestry allergic diseases cases, 76,768 European ancestry controls		12q13.2	CDK2, ERBB3, IKZF4, PA2G4, RAB5B, RPL41, RPS26, SUOX, ZC3H10	SUOX - IKZF4	ENSG00000139531	ENSG00000123411		660	358	rs10876864-?	rs10876864	0	10876864	TF_binding_site_variant	1	NR	1E-13	13		1.05		NR [74888535] (imputed)	N
rs11171739	ERBB3	151	12	56401085	rs10876864	2012-11-04	22951725	Tang XF	2012-09-06	J Invest Dermatol	www.ncbi.nlm.nih.gov/pubmed/22951725	Association analyses identify three susceptibility Loci for vitiligo in the Chinese Han population.	Vitiligo	1,117 Han Chinese ancestry cases, 1,701 Han Chinese ancestry controls	5,740 Han Chinese ancestry cases, 10,324 Han Chinese ancestry controls	12q13.2	PMEL, DGKA, CDK2, RAB5B, ZNFN1A4, PA2G4, SUOX, RPS26, ERBB3	SUOX - IKZF4	ENSG00000139531	ENSG00000123411		660	358	rs10876864-G	rs10876864	0	10876864	TF_binding_site_variant	1	0.24	8E-12	11.0969100130081		1.18	[1.13-1.24]	Illumina [493909]	N
rs11171739	ERBB3	151	12	56477694	rs2271194	2019-02-08	30566500	Day F	2018-12-19	PLoS Genet	www.ncbi.nlm.nih.gov/pubmed/30566500	Large-scale genome-wide meta-analysis of polycystic ovary syndrome suggests shared genetic architecture for different diagnosis criteria.	Polycystic ovary syndrome	10,074 European ancestry cases, 103,164 European ancestry controls		12q13.2	ERRB3, RAB5B	ERBB3			ENSG00000065361			rs2271194-A	rs2271194	0	2271194	splice_region_variant	0	0.42	5E-9	8.30102999566398		0.0971	[0.065-0.13] unit increase	Illumina [> 10000000] (imputed)	N
rs11171739	ERBB3	151	12	56401085	rs10876864	2021-01-13	33414549	Demange PA	2021-01-07	Nat Genet	www.ncbi.nlm.nih.gov/pubmed/33414549	Investigating the genetic architecture of noncognitive skills using GWAS-by-subtraction.	Cognitive aspects of educational attainment	257,700 European ancestry individuals		12q13.2	NR	SUOX - IKZF4	ENSG00000139531	ENSG00000123411		660	358	rs10876864-G	rs10876864	0	10876864	TF_binding_site_variant	1	0.408549	7E-9	8.15490195998574		0.03692853	[0.024-0.049] unit increase	Affymetrix, Illumina, Perlegen [7305956] (imputed)	N
rs11171739	ERBB3	151	12	56401085	rs10876864	2021-12-14	34594039	Sakaue S	2021-09-30	Nat Genet	www.ncbi.nlm.nih.gov/pubmed/34594039	A cross-population atlas of genetic associations for 220 human phenotypes.	Eosinophil counts	349,856 European ancestry individuals, 93,063 East Asian ancestry individuals		12q13.2		SUOX - IKZF4	ENSG00000139531	ENSG00000123411		660	358	rs10876864-A	rs10876864	0	10876864	TF_binding_site_variant	1	NR	2E-18	17.698970004336		0.0148	[0.011-0.018] unit decrease	Affymetrix, Illumina [20529668] (imputed)	N
rs11171739	ERBB3	151	12	56469185	rs4622308	2021-12-14	34594039	Sakaue S	2021-09-30	Nat Genet	www.ncbi.nlm.nih.gov/pubmed/34594039	A cross-population atlas of genetic associations for 220 human phenotypes.	Lymphocyte count	349,856 European ancestry individuals, 95,717 East Asian ancestry individuals		12q13.2		RPS26 - ERBB3	ENSG00000197728	ENSG00000065361		30704	1398	rs4622308-T	rs4622308	0	4622308	regulatory_region_variant	1	NR	5E-13	12.301029995664		0.0159	[0.012-0.02] unit increase	Affymetrix, Illumina [20531022] (imputed)	N
rs11171739	ERBB3	151	12	56473808	rs7297175	2019-11-26	31689377	Wootton RE	2019-11-06	Psychol Med	www.ncbi.nlm.nih.gov/pubmed/31689377	Evidence for causal effects of lifetime smoking on risk for depression and schizophrenia: a Mendelian randomisation study.	Lifetime smoking index	462,690 European ancestry individuals		12q13.2		ERBB3			ENSG00000065361			rs7297175-T	rs7297175	0	7297175	intron_variant	0	0.431	7E-9	8.15490195998574		0.012	[0.0081-0.0159] unit decrease	Affymetrix [up to 90000000] (imputed)	N
rs11171739	ERBB3	151	12	56470625	rs11171739	2020-07-21	32193296	Grasby KL	2020-03-01	Science	www.ncbi.nlm.nih.gov/pubmed/32193296	The genetic architecture of the human cerebral cortex.	Cortical surface area	33,992 European ancestry individuals	14,727 European ancestry individuals, 2,943 individuals	12q13.2	NR	ERBB3			ENSG00000065361			rs11171739-T	rs11171739	0	11171739	5_prime_UTR_variant	0	0.5734	4E-11	10.397940008672	(total)	526.5497	[370.23-682.87] unit decrease	Affymetrix, Illumina [NR]	N
rs11171739	ERBB3	151	12	56470625	rs11171739	2020-04-17	30572963	Marquez A	2018-12-20	Genome Med	www.ncbi.nlm.nih.gov/pubmed/30572963	Meta-analysis of Immunochip data of four autoimmune diseases reveals novel single-disease and cross-phenotype associations.	Type 1 diabetes	6,670 European ancestry cases, 22,308 European ancestry controls		12q13.2	ERBB3	ERBB3			ENSG00000065361			rs11171739-C	rs11171739	0	11171739	5_prime_UTR_variant	0	0.43	1E-18	18		1.225		Illumina [252970]	N
rs11171739	ERBB3	151	12	56470625	rs11171739	2020-10-23	32665545	van der Meer D	2020-07-14	Nat Commun	www.ncbi.nlm.nih.gov/pubmed/32665545	Understanding the genetic determinants of the brain with MOSTest.	Brain morphology (MOSTest)	26,502 European ancestry individuals		12q13.2	PMEL, CDK2, RAB5B, SUOX, IKZF4, RPS26, ERBB3	ERBB3			ENSG00000065361			rs11171739-?	rs11171739	0	11171739	5_prime_UTR_variant	0		4E-10	9.39794000867204				NR [7428630] (imputed)	N
rs11171739	ERBB3	151	12	56435929	rs1131017	2020-09-21	32888493	Chen MH	2020-09-01	Cell	www.ncbi.nlm.nih.gov/pubmed/32888493	Trans-ethnic and Ancestry-Specific Blood-Cell Genetics in 746,667 Individuals from 5 Global Populations.	Lymphocyte count	643,370 African American or Afro-Caribbean, African ancestry, European ancestry, East Asian ancestry, Hispanic or Latin American and South Asian ancestry individuals		12q13.2	NR	RPS26			ENSG00000197728			rs1131017-G	rs1131017	0	1131017	5_prime_UTR_variant	0	0.599872	4E-10	9.39794000867204				Affymetrix, Illumina [23472807] (imputed)	N
rs11171739	ERBB3	151	12	56401085	rs10876864	2017-08-30	27863252	Astle WJ	2016-11-17	Cell	www.ncbi.nlm.nih.gov/pubmed/27863252	The Allelic Landscape of Human Blood Cell Trait Variation and Links to Common Complex Disease.	Eosinophil percentage of white cells	172,378 European ancestry individuals		12q13.2	IKZF4	SUOX - IKZF4	ENSG00000139531	ENSG00000123411		660	358	rs10876864-A	rs10876864	0	10876864	TF_binding_site_variant	1	0.5742	4E-14	13.397940008672		0.02717649	[0.02-0.034] unit decrease	Affymetrix [~ 2500000] (imputed)	N
rs11171739	ERBB3	151	12	56435929	rs1131017	2021-06-09	33972514	Pazoki R	2021-05-10	Nat Commun	www.ncbi.nlm.nih.gov/pubmed/33972514	Genetic analysis in European ancestry individuals identifies 517 loci associated with liver enzymes.	Liver enzyme levels (alanine transaminase)	437,267 European ancestry individuals	315,572 European ancestry individuals	12q13.2	RPS26	RPS26			ENSG00000197728			rs1131017-C	rs1131017	0	1131017	5_prime_UTR_variant	0	0.42839	3E-11	10.5228787452803		0.0026172	[0.0018-0.0034] unit decrease	Affymetrix [13995440] (imputed)	N
rs11171739	ERBB3	151	12	56435929	rs1131017	2018-11-12	30038396	Lee JJ	2018-07-23	Nat Genet	www.ncbi.nlm.nih.gov/pubmed/30038396	Gene discovery and polygenic prediction from a genome-wide association study of educational attainment in 1.1 million individuals.	Self-reported math ability (MTAG)	670,471 European ancestry individuals		12q13.2	Intergenic	RPS26			ENSG00000197728			rs1131017-C	rs1131017	0	1131017	5_prime_UTR_variant	0	0.4132	5E-19	18.301029995664	(MTAG)	0.0162	[0.013-0.02] unit increase	Affymetrix, Illumina [7100000] (imputed)	N
rs11171739	ERBB3	151	12	56477694	rs2271194	2020-09-16	32581359	Saevarsdottir S	2020-06-24	Nature	www.ncbi.nlm.nih.gov/pubmed/32581359	FLT3 stop mutation increases FLT3 ligand level and risk of autoimmune thyroid disease.	Autoimmune thyroid disease	30,234 European ancestry cases, 724,172 European ancestry controls		12q13.2	ERBB3	ERBB3			ENSG00000065361			rs2271194-A	rs2271194	0	2271194	splice_region_variant	0	0.43	2E-11	10.698970004336		1.06	[NR]	Affymetrix, Illumina [42900000] (imputed)	N
rs11171739	ERBB3	151	12	56435929	rs1131017	2021-12-15	34560273	Shadrin AA	2021-09-21	Neuroimage	www.ncbi.nlm.nih.gov/pubmed/34560273	Vertex-wise multivariate genome-wide association study identifies 780 unique genetic loci associated with cortical morphology.	Cortical surface area	35,657 White British ancestry individuals		12q13.2	NR	RPS26			ENSG00000197728			rs1131017-C	rs1131017	0	1131017	5_prime_UTR_variant	0	0.4319	2E-10	9.69897000433602				NR [9056863] (imputed)	N
rs11171739	ERBB3	151	12	56435929	rs1131017	2020-09-18	32888494	Vuckovic D	2020-09-01	Cell	www.ncbi.nlm.nih.gov/pubmed/32888494	The Polygenic and Monogenic Basis of Blood Traits and Diseases.	Lymphocyte count	408,112 British individuals		12q13.2	RPS26	RPS26			ENSG00000197728			rs1131017-G	rs1131017	0	1131017	5_prime_UTR_variant	0	0.572285	1E-11	11		0.015075145	[0.011-0.019] unit increase	Affymetrix [93095623] (imputed)	N
rs11171739	ERBB3	151	12	56435929	rs1131017	2018-11-12	30038396	Lee JJ	2018-07-23	Nat Genet	www.ncbi.nlm.nih.gov/pubmed/30038396	Gene discovery and polygenic prediction from a genome-wide association study of educational attainment in 1.1 million individuals.	Cognitive performance (MTAG)	402,382 European ancestry individuals		12q13.2	Intergenic	RPS26			ENSG00000197728			rs1131017-C	rs1131017	0	1131017	5_prime_UTR_variant	0	0.427	6E-23	22.2218487496164	(MTAG)	0.0229	[0.018-0.027] unit increase	Affymetrix, Illumina [7100000] (imputed)	N
rs11171739	ERBB3	151	12	56435929	rs1131017	2021-12-14	34594039	Sakaue S	2021-09-30	Nat Genet	www.ncbi.nlm.nih.gov/pubmed/34594039	A cross-population atlas of genetic associations for 220 human phenotypes.	Serum total protein level	314,921 European ancestry individuals, 133,321 East Asian ancestry individuals		12q13.2		RPS26			ENSG00000197728			rs1131017-G	rs1131017	0	1131017	5_prime_UTR_variant	0	NR	6E-12	11.2218487496164		0.0154	[0.011-0.02] unit increase	Affymetrix, Illumina [20536782] (imputed)	N
rs11171739	ERBB3	151	12	56470625	rs11171739	2022-11-17	34887591	Graham SE	2021-12-09	Nature	www.ncbi.nlm.nih.gov/pubmed/34887591	The power of genetic diversity in genome-wide association studies of lipids.	High density lipoprotein cholesterol levels	40,963 South Asian ancestry individuals, 48,057 Hispanic individuals, 99,432 Admixed African or African ancestry individuals, 146,492 East Asian ancestry individuals, 1,320,016 European ancestry individuals		12q13.2		ERBB3			ENSG00000065361			rs11171739-?	rs11171739	0	11171739	5_prime_UTR_variant	0	NR	5E-15	14.301029995664				NR [52000000] (imputed)	N
rs11171739	ERBB3	151	12	56470625	rs11171739	2022-11-23	35164939	van der Meer D	2022-02-11	Biol Psychiatry	www.ncbi.nlm.nih.gov/pubmed/35164939	Boosting Schizophrenia Genetics by Utilizing Genetic Overlap With Brain Morphology.	Brain morphology (MOSTest)	33,735 white British ancestry individuals		12q13.2		ERBB3			ENSG00000065361			rs11171739-?	rs11171739	0	11171739	5_prime_UTR_variant	0	NR	2E-17	16.698970004336				NR [9061072] (imputed)	N
rs11171739	ERBB3	151	12	56470625	rs11171739	2022-03-07	34910505	van der Meer D	2021-12-15	Sci Adv	www.ncbi.nlm.nih.gov/pubmed/34910505	The genetic architecture of human cortical folding.	Vertex-wise sulcal depth	33,748 European ancestry individuals		12q13.2		ERBB3			ENSG00000065361			rs11171739-C	rs11171739	0	11171739	5_prime_UTR_variant	0	0.41	2E-33	32.698970004336		12.04	z score increase	Affymetrix [9061022] (imputed)	N
rs11171739	ERBB3	151	12	56470625	rs11171739	2020-04-17	30572963	Marquez A	2018-12-20	Genome Med	www.ncbi.nlm.nih.gov/pubmed/30572963	Meta-analysis of Immunochip data of four autoimmune diseases reveals novel single-disease and cross-phenotype associations.	Autoimmune traits (pleiotropy)	11,489 European ancestry cases with celiac disease, 15,523 European ancestry cases with rheumatoid arthritis, 3,477 European ancestry cases with systemic sclerosis, 6,670 European ancestry cases with type 1 diabetes, 22,308 European ancestry controls		12q13.2	IKZF4	ERBB3			ENSG00000065361			rs11171739-C	rs11171739	0	11171739	5_prime_UTR_variant	0		2E-20	19.698970004336				Illumina [252970]	N
rs11171739	ERBB3	151	12	56470625	rs11171739	2019-04-12	29785011	Zhu Z	2018-05-21	Nat Genet	www.ncbi.nlm.nih.gov/pubmed/29785011	A genome-wide cross-trait analysis from UK Biobank highlights the shared genetic architecture of asthma and allergic diseases.	Allergic disease (asthma, hay fever or eczema)	25,685 European ancestry allergic diseases cases, 76,768 European ancestry controls		12q13.2	CDK2, ERBB3, IKZF4, PA2G4, RAB5B, RPL41, RPS26, SUOX, ZC3H10	ERBB3			ENSG00000065361			rs11171739-?	rs11171739	0	11171739	5_prime_UTR_variant	0	NR	4E-10	9.39794000867204		1.07	[1.04-1.09]	Affymetrix [74888535] (imputed)	N
rs11171739	ERBB3	151	12	56470625	rs11171739	2022-11-17	34887591	Graham SE	2021-12-09	Nature	www.ncbi.nlm.nih.gov/pubmed/34887591	The power of genetic diversity in genome-wide association studies of lipids.	High density lipoprotein cholesterol levels	1,320,016 European ancestry individuals		12q13.2		ERBB3			ENSG00000065361			rs11171739-T	rs11171739	0	11171739	5_prime_UTR_variant	0	0.578363	9E-10	9.04575749056067		0.0111703	[0.0084-0.0139] unit decrease	NR [52000000] (imputed)	N
rs11171739	ERBB3	151	12	56470625	rs11171739	2008-06-16	17554300	Wellcome Trust Case Control Consortium	2007-06-07	Nature	www.ncbi.nlm.nih.gov/pubmed/17554300	Genome-wide association study of 14,000 cases of seven common diseases and 3,000 shared controls.	Type 1 diabetes	1,963 European ancestry cases, 2,938 European ancestry controls	(see Todd 2007)	12q13.2	ERBB3	ERBB3			ENSG00000065361			rs11171739-C	rs11171739	0	11171739	5_prime_UTR_variant	0	0.42	1E-11	11		1.34	[1.17-1.54]	Affymetrix [469557]	N
rs11171739	ERBB3	151	12	56470625	rs11171739	2022-01-04	34116867	Tanaka N	2021-06-02	J Allergy Clin Immunol	www.ncbi.nlm.nih.gov/pubmed/34116867	Eight novel susceptibility loci and putative causal variants in atopic dermatitis.	Atopic dermatitis	2,597 Japanese ancestry cases, 110,504 Japanese ancestry controls, 25,685 European ancestry cases, 76,768 European ancestry controls		12q13.2		ERBB3			ENSG00000065361			rs11171739-?	rs11171739	0	11171739	5_prime_UTR_variant	0	NR	6E-10	9.22184874961636		0.94	[0.92-0.06]	Illumina [5170515] (imputed)	N
rs11171739	ERBB3	151	12	56435929	rs1131017	2018-11-12	30038396	Lee JJ	2018-07-23	Nat Genet	www.ncbi.nlm.nih.gov/pubmed/30038396	Gene discovery and polygenic prediction from a genome-wide association study of educational attainment in 1.1 million individuals.	Cognitive performance	257,841 European ancestry individuals		12q13.2	Intergenic	RPS26			ENSG00000197728			rs1131017-C	rs1131017	0	1131017	5_prime_UTR_variant	0	0.427	4E-9	8.39794000867204		0.017	[0.011-0.023] unit increase	Affymetrix, Illumina [10100000] (imputed)	N
rs11171739	ERBB3	151	12	56470625	rs11171739	2021-06-29	32895543	de la Fuente J	2020-09-07	Nat Hum Behav	www.ncbi.nlm.nih.gov/pubmed/32895543	A general dimension of genetic sharing across diverse cognitive traits inferred from molecular data.	Verbal-numerical reasoning	171,304 British ancestry individuals		12q13.2		ERBB3			ENSG00000065361			rs11171739-?	rs11171739	0	11171739	5_prime_UTR_variant	0	NR	3E-8	7.52287874528034				NR [7857346] (imputed)	N
rs11171739	ERBB3	151	12	56435929	rs1131017	2022-03-07	34910505	van der Meer D	2021-12-15	Sci Adv	www.ncbi.nlm.nih.gov/pubmed/34910505	The genetic architecture of human cortical folding.	Vertex-wise cortical surface area	33,748 European ancestry individuals		12q13.2		RPS26			ENSG00000197728			rs1131017-C	rs1131017	0	1131017	5_prime_UTR_variant	0	0.41	5E-20	19.301029995664		9.16	z score increase	Affymetrix [9061022] (imputed)	N
rs11171739	ERBB3	151	12	56470625	rs11171739	2018-11-12	30038396	Lee JJ	2018-07-23	Nat Genet	www.ncbi.nlm.nih.gov/pubmed/30038396	Gene discovery and polygenic prediction from a genome-wide association study of educational attainment in 1.1 million individuals.	Self-reported math ability	564,698 European ancestry individuals		12q13.2	Intergenic	ERBB3			ENSG00000065361			rs11171739-C	rs11171739	0	11171739	5_prime_UTR_variant	0	0.4181	1E-10	10		0.0128	[0.0089-0.0167] unit increase	Affymetrix, Illumina [10000000] (imputed)	N
rs11193768	RP11-215N21.1	134	10	109673106	rs10884569	2018-09-20	30019117	Liu J	2018-07-17	Hum Genet	www.ncbi.nlm.nih.gov/pubmed/30019117	The coexistence of copy number variations (CNVs) and single nucleotide polymorphisms (SNPs) at a locus can result in distorted calculations of the significance in associating SNPs to disease.	Adolescent idiopathic scoliosis	196 cases, 303 controls		10q25.1	NR	LINC01435			ENSG00000229981			rs10884569-?	rs10884569	0	10884569	intron_variant	0	NR	4E-23	22.397940008672				Affymetrix [NR]	N
rs11193768	RP11-215N21.1	134	10	109674913	rs10884570	2022-03-10	34732054	Yang Y	2021-11-04	Circ Genom Precis Med	www.ncbi.nlm.nih.gov/pubmed/34732054	Identification of Functional Genetic Determinants of Cardiac Troponin T and I in a Multiethnic Population and Causal Associations With Atrial Fibrillation.	High-sensitivity cardiac troponin T levels	3,806 African American individuals		10q25.1		LINC01435			ENSG00000229981			rs10884570-?	rs10884570	0	10884570	intron_variant	0	NR	4E-6	5.39794000867204		0.11	[0.063-0.157] unit increase	Affymetrix, Illumina [NR] (imputed)	N
rs11202702	RNLS	130	10	90091540	rs1426619	2018-10-19	30038396	Lee JJ	2018-07-23	Nat Genet	www.ncbi.nlm.nih.gov/pubmed/30038396	Gene discovery and polygenic prediction from a genome-wide association study of educational attainment in 1.1 million individuals.	Educational attainment (years of education)	up to 1,131,881 European ancestry individuals		10q23.31		RNLS			ENSG00000184719			rs1426619-T	rs1426619	0	1426619	intron_variant	0	0.4346	1E-11	11		0.0096	[0.0069-0.0123] unit increase	Affymetrix, Illumina [10000000] (imputed)	N
rs11202702	RNLS	130	10	90091540	rs1426619	2018-11-12	30038396	Lee JJ	2018-07-23	Nat Genet	www.ncbi.nlm.nih.gov/pubmed/30038396	Gene discovery and polygenic prediction from a genome-wide association study of educational attainment in 1.1 million individuals.	Educational attainment (MTAG)	1,311,438 European ancestry individuals		10q23.31	Intergenic	RNLS			ENSG00000184719			rs1426619-T	rs1426619	0	1426619	intron_variant	0	0.4346	1E-10	10	(MTAG)	0.0085	[0.006-0.011] unit increase	Affymetrix, Illumina [7100000] (imputed)	N
rs11210887	PTPRF	6	1	44029353	rs11210871	2018-02-23	29326435	Hill WD	2018-01-11	Mol Psychiatry	www.ncbi.nlm.nih.gov/pubmed/29326435	A combined analysis of genetically correlated traits identifies 187 loci and a role for neurogenesis and myelination in intelligence.	Intelligence (MTAG)	120,934 British ancestry individuals, 127,548 individuals		1p34.2	PTPRF	PTPRF			ENSG00000142949			rs11210871-C	rs11210871	0	11210871	intron_variant	0	NR	4E-10	9.39794000867204		0.019687697	[0.014-0.026] unit decrease	Affymetrix [NR]	N
rs11210887	PTPRF	6	1	44029353	rs11210871	2018-09-17	29844566	Davies G	2018-05-29	Nat Commun	www.ncbi.nlm.nih.gov/pubmed/29844566	Study of 300,486 individuals identifies 148 independent genetic loci influencing general cognitive function.	General cognitive ability	up to 300,486 European ancestry individuals		1p34.2	PTPRF	PTPRF			ENSG00000142949			rs11210871-C	rs11210871	0	11210871	intron_variant	0	NR	4E-9	8.39794000867204		5.89	z-score decrease	Affymetrix, Illumina [at least 2500000] (imputed)	N
rs11210887	PTPRF	6	1	44083015	rs653953	2019-02-08	30595370	Kichaev G	2018-12-27	Am J Hum Genet	www.ncbi.nlm.nih.gov/pubmed/30595370	Leveraging Polygenic Functional Enrichment to Improve GWAS Power.	Smoking status	approximately 458,000 European ancestry individuals		1p34.2		PTPRF			ENSG00000142949			rs653953-?	rs653953	0	653953	intron_variant	0	NR	5E-14	13.301029995664				NR [~ 8900000] (imputed)	N
rs11210887	PTPRF	6	1	44037685	rs3001723	2019-03-18	30643258	Karlsson Linner R	2019-01-14	Nat Genet	www.ncbi.nlm.nih.gov/pubmed/30643258	Genome-wide association analyses of risk tolerance and risky behaviors in over 1 million individuals identify hundreds of loci and shared genetic influences.	General risk tolerance (MTAG)	975,353 European ancestry individuals		1p34.2	PTPRF	PTPRF			ENSG00000142949			rs3001723-A	rs3001723	0	3001723	intron_variant	0	0.3	7E-10	9.15490195998574		0.0079	[0.0054-0.0104] unit increase	Affymetrix, Illumina [5869552] (imputed)	N
rs11210887	PTPRF	6	1	44037685	rs3001723	2021-05-19	33082346	Xu K	2020-10-20	Nat Commun	www.ncbi.nlm.nih.gov/pubmed/33082346	Genome-wide association study of smoking trajectory and meta-analysis of smoking status in 842,000 individuals.	Smoking initiation	842,717 European ancestry individuals		1p34.2	PTPRF	PTPRF			ENSG00000142949			rs3001723-A	rs3001723	0	3001723	intron_variant	0		2E-16	15.698970004336		1.032	[NR]	Affymetrix [up to 79000000] (imputed)	N
rs11210887	PTPRF	6	1	44097530	rs2970610	2017-11-10	28991256	Li Z	2017-10-09	Nat Genet	www.ncbi.nlm.nih.gov/pubmed/28991256	Genome-wide association analysis identifies 30 new susceptibility loci for schizophrenia.	Schizophrenia	7,699 Chinese ancestry cases, 35,476 European ancestry cases, 18,327 Chinese ancestry controls, 46,839 European ancestry controls	4,384 Chinese ancestry cases, 5,770 Chinese ancestry controls	1p34.2	KDM4A, MED8, PTPRF, ST3GAL3	PTPRF - KDM4A	ENSG00000142949	ENSG00000066135		8193	18290	rs2970610-T	rs2970610	0	2970610	intergenic_variant	1	NR	1E-12	12		1.072	[1.05-1.09]	Affymetrix, Illumina [up to 5107227] (imputed)	N
rs11210887	PTPRF	6	1	44076019	rs11210887	2019-01-29	30610198	Soler Artigas M	2019-01-04	Mol Psychiatry	www.ncbi.nlm.nih.gov/pubmed/30610198	Attention-deficit/hyperactivity disorder and lifetime cannabis use: genetic overlap and causality.	Attention deficit hyperactivity disorder or cannabis use	18,345 European ancestry ADHD cases, 14,374 European ancestry cannabis use cases, 50,410 European ancestry controls		1p34.2	PTPRF	PTPRF			ENSG00000142949			rs11210887-G	rs11210887	0	11210887	intron_variant	0	NR	3E-11	10.5228787452803		1.0869565	[1.06-1.11]	NR [5009020] (imputed)	N
rs11210887	PTPRF	6	1	44076019	rs11210887	2019-10-04	30679032	Brazel DM	2018-12-06	Biol Psychiatry	www.ncbi.nlm.nih.gov/pubmed/30679032	Exome Chip Meta-analysis Fine Maps Causal Variants and Elucidates the Genetic Architecture of Rare Coding Variants in Smoking and Alcohol Use.	Smoking initiation (ever regular vs never regular)	up to 433,216 European ancestry individuals		1p34.2	PTPRF	PTPRF			ENSG00000142949			rs11210887-A	rs11210887	0	11210887	intron_variant	0	0.7	3E-12	11.5228787452803		0.0174	[0.013-0.022] unit decrease	Illumina [~ 250000] (imputed)	N
rs11210887	PTPRF	6	1	44076019	rs11210887	2016-12-21	27046643	Davies G	2016-04-05	Mol Psychiatry	www.ncbi.nlm.nih.gov/pubmed/27046643	Genome-wide association study of cognitive functions and educational attainment in UK Biobank (N=112 151).	Educational attainment	111,114 European ancestry individuals		1p34.2	PTPRF	PTPRF			ENSG00000142949			rs11210887-?	rs11210887	0	11210887	intron_variant	0	NR	1E-8	8		0.0261903	[NR] unit increase	Affymetrix [~ 17300000] (imputed)	N
rs11210887	PTPRF	6	1	44076019	rs11210887	2022-11-17	36324656	Baselmans B	2021-10-06	Biol Psychiatry Glob Open Sci	www.ncbi.nlm.nih.gov/pubmed/36324656	The Genetic and Neural Substrates of Externalizing Behavior.	Risk-taking behavior (multivariate analysis)	1,506,537 European ancestry individuals		1p34.2		PTPRF			ENSG00000142949			rs11210887-?	rs11210887	0	11210887	intron_variant	0	NR	1E-9	9				NR [NR]	N
rs11210887	PTPRF	6	1	44076469	rs549845	2019-11-26	31689377	Wootton RE	2019-11-06	Psychol Med	www.ncbi.nlm.nih.gov/pubmed/31689377	Evidence for causal effects of lifetime smoking on risk for depression and schizophrenia: a Mendelian randomisation study.	Lifetime smoking index	462,690 European ancestry individuals		1p34.2		PTPRF			ENSG00000142949			rs549845-G	rs549845	0	549845	intron_variant	0	0.301	8E-14	13.0969100130081		0.016	[0.012-0.02] unit increase	Affymetrix [up to 90000000] (imputed)	N
rs11210887	PTPRF	6	1	44076469	rs549845	2020-01-29	31844048	Hill WD	2019-12-16	Nat Commun	www.ncbi.nlm.nih.gov/pubmed/31844048	Genome-wide analysis identifies molecular systems and 149 genetic loci associated with income.	Household income (MTAG)	505,541 British and unknown ancestry individuals		1p34.2	PTPRF	PTPRF			ENSG00000142949			rs549845-A	rs549845	0	549845	intron_variant	0	0.2993	3E-11	10.5228787452803		0.014431226	[0.01-0.019] unit increase	Affymetrix [up to 18485882] (imputed)	N
rs11210887	PTPRF	6	1	44076469	rs549845	2021-07-27	33495439	Demontis D	2021-01-25	Nat Commun	www.ncbi.nlm.nih.gov/pubmed/33495439	Risk variants and polygenic architecture of disruptive behavior disorders in the context of attention-deficit/hyperactivity disorder.	Disruptive behavior disorder and attention deficit hyperactivity disorder	3,802 European ancestry cases, 31,305 European ancestry controls, 406 Han Chinese ancestry cases, 917 Han Chinese ancestry controls		1p34.2	PTPRF	PTPRF			ENSG00000142949			rs549845-G	rs549845	0	549845	intron_variant	0	0.3	2E-7	6.69897000433602		1.147	[1.1-1.2]	Affymetrix, Illumina, Perlegen [8285688] (imputed)	N
rs11210887	PTPRF	6	1	44100084	rs11210892	2019-03-18	30643258	Karlsson Linner R	2019-01-14	Nat Genet	www.ncbi.nlm.nih.gov/pubmed/30643258	Genome-wide association analyses of risk tolerance and risky behaviors in over 1 million individuals identify hundreds of loci and shared genetic influences.	Smoking status (ever vs never smokers)	518,633 European ancestry individuals		1p34.2	KDM4A	PTPRF - KDM4A	ENSG00000142949	ENSG00000066135		10747	15736	rs11210892-A	rs11210892	0	11210892	intergenic_variant	1	0.6733	4E-13	12.397940008672		0.0155720515	[0.011-0.02] unit decrease	Affymetrix [11514654] (imputed)	N
rs11210887	PTPRF	6	1	44100084	rs11210892	2019-08-19	31268507	Periyasamy S	2019-07-03	JAMA Psychiatry	www.ncbi.nlm.nih.gov/pubmed/31268507	Association of Schizophrenia Risk With Disordered Niacin Metabolism in an Indian Genome-wide Association Study.	Schizophrenia	816 Indian ancestry cases, 900 Indian ancestry controls, 505 Indian ancestry cases and 871 Indian ancestry controls from 405 families, up to 36,989 European and unknown ancestry cases, up to 113,075 European and unknown ancestry controls		1p34.2	NR	PTPRF - KDM4A	ENSG00000142949	ENSG00000066135		10747	15736	rs11210892-?	rs11210892	0	11210892	intergenic_variant	1	NR	2E-11	10.698970004336				Illumina [up to 5582932] (imputed)	N
rs11210887	PTPRF	6	1	44029353	rs11210871	2021-02-26	33563987	Tyrrell J	2021-02-09	Nat Commun	www.ncbi.nlm.nih.gov/pubmed/33563987	Genetic predictors of participation in optional components of UK Biobank.	Percentage of invited food questionnaires completed	300,639 European ancestry individuals		1p34.2	NR	PTPRF			ENSG00000142949			rs11210871-C	rs11210871	0	11210871	intron_variant	0	0.3	2E-9	8.69897000433602		0.59	[0.39-0.79] unit decrease	Affymetrix [39302896] (imputed)	N
rs11210887	PTPRF	6	1	44100084	rs11210892	2017-08-16	28540026	Anney RJL	2017-05-22	Mol Autism	www.ncbi.nlm.nih.gov/pubmed/28540026	Meta-analysis of GWAS of over 16,000 individuals with autism spectrum disorder highlights a novel locus at 10q24.32 and a significant overlap with schizophrenia.	Autism spectrum disorder or schizophrenia	schizophrenia cases and controls (see Ripke, 2014), up to 6,197 European ancestry ASD cases, up to 7,377 European ancestry controls, up to 1,190 ASD cases, up to 1,190 controls		1p34.2	ARTN, ATP6V0B, B4GALT2, CCDC24, DPH2, IPO13, KDM4A, KDM4A-AS1, LOC101929592, MIR6079, PTPRF, SLC6A9, ST3GAL3	PTPRF - KDM4A	ENSG00000142949	ENSG00000066135		10747	15736	rs11210892-?	rs11210892	0	11210892	intergenic_variant	1		4E-10	9.39794000867204		1.0638298	[1.04-1.09]	Affymetrix, Illumina [NR]	N
rs11210887	PTPRF	6	1	44100084	rs11210892	2020-10-07	32606422	Wu Y	2020-06-30	Transl Psychiatry	www.ncbi.nlm.nih.gov/pubmed/32606422	Multi-trait analysis for genome-wide association study of five psychiatric disorders.	Schizophrenia (MTAG)	67,764 individuals		1p34.2	NR	PTPRF - KDM4A	ENSG00000142949	ENSG00000066135		10747	15736	rs11210892-?	rs11210892	0	11210892	intergenic_variant	1		2E-10	9.69897000433602				NR [8377093]	N
rs11210887	PTPRF	6	1	44037685	rs3001723	2019-04-09	30478444	Demontis D	2018-11-26	Nat Genet	www.ncbi.nlm.nih.gov/pubmed/30478444	Discovery of the first genome-wide significant risk loci for attention deficit/hyperactivity disorder.	Attention deficit hyperactivity disorder	19,099 European ancestry cases, 72 non-European ancestry cases, 1,012 Han Chinese ancestry cases, 34,194 European ancestry controls, 72 non-European ancestry controls, 925 Han Chinese ancestry controls	5,085 Icelandic ancestry cases, 5,857 cases, 131,122 Icelandic ancestry controls, 70,393 controls	1p34.2	PTPRF	PTPRF			ENSG00000142949			rs3001723-A	rs3001723	0	3001723	intron_variant	0	NR	1E-8	8		1.075	NR	Affymetrix, Illumina, Perlegen [8047421] (imputed)	N
rs11210887	PTPRF	6	1	44097530	rs2970610	2019-02-21	30285260	Ikeda M	2018-10-03	Schizophr Bull	www.ncbi.nlm.nih.gov/pubmed/30285260	Genome-Wide Association Study Detected Novel Susceptibility Genes for Schizophrenia and Shared Trans-Populations/Diseases Genetic Effect.	Schizophrenia	14,023 East Asian ancestry cases, 33,640 European ancestry cases, 31,505 East Asian ancestry controls, 43,456 European ancestry controls		1p34.2	PTPRF	PTPRF - KDM4A	ENSG00000142949	ENSG00000066135		8193	18290	rs2970610-T	rs2970610	0	2970610	intergenic_variant	1	NR	4E-9	8.39794000867204	(EA)	1.0703	[1.05-1.09]	Illumina [6627481] (imputed)	N
rs11210887	PTPRF	6	1	44097530	rs2970610	2019-02-21	30285260	Ikeda M	2018-10-03	Schizophr Bull	www.ncbi.nlm.nih.gov/pubmed/30285260	Genome-Wide Association Study Detected Novel Susceptibility Genes for Schizophrenia and Shared Trans-Populations/Diseases Genetic Effect.	Schizophrenia	14,023 East Asian ancestry cases, 33,640 European ancestry cases, 31,505 East Asian ancestry controls, 43,456 European ancestry controls		1p34.2	PTPRF	PTPRF - KDM4A	ENSG00000142949	ENSG00000066135		8193	18290	rs2970610-T	rs2970610	0	2970610	intergenic_variant	1	NR	1E-10	10		1.066	[1.05-1.09]	Illumina [6627481] (imputed)	N
rs11210887	PTPRF	6	1	44097530	rs2970610	2018-12-17	29483656	Pardinas AF	2018-02-26	Nat Genet	www.ncbi.nlm.nih.gov/pubmed/29483656	Common schizophrenia alleles are enriched in mutation-intolerant genes and in regions under strong background selection.	Schizophrenia	40,675 European ancestry cases, 64,643 European ancestry controls	1,651 European ancestry cases, 4,111 cases, 142,717 European ancestry controls, 11,507 controls	1p34.2	KDM4A, PTPRF	PTPRF - KDM4A	ENSG00000142949	ENSG00000066135		8193	18290	rs2970610-?	rs2970610	0	2970610	intergenic_variant	1	NR	1E-11	11		1.07	[1.05-1.09]	Illumina [8000000] (imputed)	N
rs11210887	PTPRF	6	1	44097530	rs2970610	2021-10-21	34159505	Wang H	2021-06-16	Sci China Life Sci	www.ncbi.nlm.nih.gov/pubmed/34159505	Novel loci and potential mechanisms of major depressive disorder, bipolar disorder, and schizophrenia.	Schizophrenia (MTAG)	940,613 European ancestry individuals		1p34.2		PTPRF - KDM4A	ENSG00000142949	ENSG00000066135		8193	18290	rs2970610-?	rs2970610	0	2970610	intergenic_variant	1	NR	1E-8	8				NR [2625067]	N
rs11210887	PTPRF	6	1	44097530	rs2970610	2022-09-27	35396580	Trubetskoy V	2022-04-08	Nature	www.ncbi.nlm.nih.gov/pubmed/35396580	Mapping genomic loci implicates genes and synaptic biology in schizophrenia.	Schizophrenia	53,386 European ancestry cases, 77,258 European ancestry controls, 14,004 East Asian ancestry cases, 16,757 East Asian ancestry controls, 6,152 African American cases, 3,918 African American controls, 1,234 Latino cases, 3,090 Latino controls	1,979 European ancestry cases, 142,626 European ancestry controls	1p34.2		PTPRF - KDM4A	ENSG00000142949	ENSG00000066135		8193	18290	rs2970610-T	rs2970610	0	2970610	intergenic_variant	1	0.382	4E-16	15.397940008672		1.06428	[1.05-1.08]	Affymetrix [7585078] (imputed)	N
rs11210887	PTPRF	6	1	44100084	rs11210892	2015-04-16	25056061	Ripke S	2014-07-22	Nature	www.ncbi.nlm.nih.gov/pubmed/25056061	Biological insights from 108 schizophrenia-associated genetic loci.	Schizophrenia	32,405 European ancestry cases, 42,221 European ancestry controls, 1,235 European ancestry cases and 1,235 European ancestry controls from 1235 parent-offspring trios, 1,836 East Asian ancestry cases, 3,383 East Asian ancestry controls	1,513 European ancestry cases, 66,236 European ancestry controls	1p34.2	KDM4A, PTPRF	PTPRF - KDM4A	ENSG00000142949	ENSG00000066135		10747	15736	rs11210892-A	rs11210892	0	11210892	intergenic_variant	1	0.323	3E-10	9.52287874528034		1.0706638	[1.05-1.09]	Affymetrix, Illumina [9005918] (imputed)	N
rs11210887	PTPRF	6	1	44029353	rs11210871	2018-09-12	29942086	Savage JE	2018-06-25	Nat Genet	www.ncbi.nlm.nih.gov/pubmed/29942086	Genome-wide association meta-analysis in 269,867 individuals identifies new genetic and functional links to intelligence.	Intelligence	269,867 European ancestry individuals		1p34.2	NR	PTPRF			ENSG00000142949			rs11210871-C	rs11210871	0	11210871	intron_variant	0	NR	3E-9	8.52287874528034		5.927	z-score decrease	Affymetrix, Illumina [9295118] (imputed)	N
rs11210887	PTPRF	6	1	44037685	rs3001723	2020-02-11	31835028	Cross-Disorder Group of the Psychiatric Genomics Consortium	2019-12-01	Cell	www.ncbi.nlm.nih.gov/pubmed/31835028	Genomic Relationships, Novel Loci, and Pleiotropic Mechanisms across Eight Psychiatric Disorders.	Anorexia nervosa, attention-deficit/hyperactivity disorder, autism spectrum disorder, bipolar disorder, major depression, obsessive-compulsive disorder, schizophrenia, or Tourette syndrome (pleiotropy)	19,009 European ancestry ADHD cases, 3,495 European ancestry anorexia cases, 18,381 European ancestry autism cases, 20,352 European ancestry bipolar disorder cases, 130,664 European ancestry major depression cases, 2,688 European ancestry OCD cases, 33,640 European ancestry schizophrenia cases, 4,645 European ancestry Tourette's cases, 494,162 European ancestry controls		1p34.2	PTPRF, KDM4A	PTPRF			ENSG00000142949			rs3001723-?	rs3001723	0	3001723	intron_variant	0		7E-14	13.1549019599857				NR [6786993] (imputed)	N
rs11210887	PTPRF	6	1	44100084	rs11210892	2020-10-07	32606422	Wu Y	2020-06-30	Transl Psychiatry	www.ncbi.nlm.nih.gov/pubmed/32606422	Multi-trait analysis for genome-wide association study of five psychiatric disorders.	Schizophrenia (MTAG)	65,967 individuals		1p34.2	NR	PTPRF - KDM4A	ENSG00000142949	ENSG00000066135		10747	15736	rs11210892-?	rs11210892	0	11210892	intergenic_variant	1		5E-11	10.301029995664				NR [8377093]	N
rs11210887	PTPRF	6	1	44100084	rs11210892	2019-12-23	31740837	Lam M	2019-11-18	Nat Genet	www.ncbi.nlm.nih.gov/pubmed/31740837	Comparative genetic architectures of schizophrenia in East Asian and European populations.	Schizophrenia	22,778 East Asian ancestry cases, 35,362 East Asian ancestry controls, 33,640 European ancestry cases, 43,456 European ancestry controls		1p34.2	NR	PTPRF - KDM4A	ENSG00000142949	ENSG00000066135		10747	15736	rs11210892-?	rs11210892	0	11210892	intergenic_variant	1	NR	1E-15	15		1.0749799	[1.06-1.09]	Affymetrix, Illumina [12447948] (imputed)	N
rs11210887	PTPRF	6	1	44037685	rs3001723	2016-07-23	26198764	Goes FS	2015-07-21	Am J Med Genet B Neuropsychiatr Genet	www.ncbi.nlm.nih.gov/pubmed/26198764	Genome-wide association study of schizophrenia in Ashkenazi Jews.	Schizophrenia	592 Ashkenazi Jewish ancestry cases, 505 Ashkenazi Jewish ancestry controls, 36,989 cases, 113,075 controls		1p34.2	NR	PTPRF			ENSG00000142949			rs3001723-A	rs3001723	0	3001723	intron_variant	0	NR	3E-9	8.52287874528034		1.07	[NR]	Illumina [7158791] (imputed)	N
rs11210887	PTPRF	6	1	44100084	rs11210892	2021-07-27	33479212	Yao X	2021-01-21	Transl Psychiatry	www.ncbi.nlm.nih.gov/pubmed/33479212	Integrative analysis of genome-wide association studies identifies novel loci associated with neuropsychiatric disorders.	Schizophrenia (MTAG)	at least 33,640 European ancestry cases, at least 43,456 European ancestry controls		1p34.2	NR	PTPRF - KDM4A	ENSG00000142949	ENSG00000066135		10747	15736	rs11210892-A	rs11210892	0	11210892	intergenic_variant	1	0.6382	3E-8	7.52287874528034		0.06351961	[0.041-0.086] unit decrease	NR [NR]	N
rs11210887	PTPRF	6	1	44037685	rs3001723	2022-09-05	35764056	Rao S	2022-06-28	Neuropsychobiology	www.ncbi.nlm.nih.gov/pubmed/35764056	Genetic Relationships between Attention-Deficit/Hyperactivity Disorder, Autism Spectrum Disorder, and Intelligence.	Attention deficit hyperactivity disorder or autism spectrum disorder or intelligence (pleiotropy)	20,183 European ancestry ADHD cases, 18,381 European ancestry ASD cases, up to 63,160 European ancestry controls, 269,867 European ancestry individuals with intelligence measurements		1p34.2		PTPRF			ENSG00000142949			rs3001723-?	rs3001723	0	3001723	intron_variant	0	NR	2E-16	15.698970004336				NR [6307410] (imputed)	N
rs11210887	PTPRF	6	1	44037685	rs3001723	2019-04-18	30617275	Erzurumluoglu AM	2019-01-07	Mol Psychiatry	www.ncbi.nlm.nih.gov/pubmed/30617275	Meta-analysis of up to 622,409 individuals identifies 40 novel smoking behaviour associated genetic loci.	Smoking initiation	324,851 European ancestry individuals, 21,962 South Asian ancestry individuals	up to 275,596 European ancestry individuals	1p34.2	PTPRF	PTPRF			ENSG00000142949			rs3001723-A	rs3001723	0	3001723	intron_variant	0	0.21	7E-11	10.1549019599857		0.0159	[0.01-0.022] unit increase (replication)	Affymetrix, Illumina [up to 1207583] (imputed)	N
rs11210887	PTPRF	6	1	44100084	rs11947191 x rs11210892	2020-07-28	32450446	Wang H	2020-04-29	Neurobiol Aging	www.ncbi.nlm.nih.gov/pubmed/32450446	Genome-wide interaction analysis of pathological hallmarks in Alzheimer's disease.	Total PHF-tau (SNP x SNP interaction)	1,285 individuals		1p34.2	NR x NR	No mapped genes x PTPRF - KDM4A						rs11947191-? x rs11210892-?	rs11947191 x rs11210892	0		intergenic_variant x intergenic_variant		NR	4E-10	9.39794000867204				Affymetrix, Illumina [279409] (imputed)	N
rs11210887	PTPRF	6	1	44100084	rs11210892	2022-04-05	34855049	Pasman JA	2021-12-02	Behav Genet	www.ncbi.nlm.nih.gov/pubmed/34855049	Genetic Risk for Smoking: Disentangling Interplay Between Genes and Socioeconomic Status.	Lifetime smoking	272,943 European or unknown ancestry cases, 226,795 European or unknown ancestry controls		1p34.2		PTPRF - KDM4A	ENSG00000142949	ENSG00000066135		10747	15736	rs11210892-?	rs11210892	0	11210892	intergenic_variant	1	NR	5E-11	10.301029995664				NR [1300000]	N
rs11210887	PTPRF	6	1	44109749	rs607296	2021-07-27	33479212	Yao X	2021-01-21	Transl Psychiatry	www.ncbi.nlm.nih.gov/pubmed/33479212	Integrative analysis of genome-wide association studies identifies novel loci associated with neuropsychiatric disorders.	Neuropsychiatric disorders	19,099 European ancestry attention deficit hyperactivity disorder cases, 18,381 European ancestry autism spectrum disorder cases, 20,352 European ancestry bipolar disorder cases, 170,756 European ancestry major depressive disorder cases, 33,640 European ancestry schizophrenia cases, 466,420 European ancestry controls		1p34.2	NR	PTPRF - KDM4A	ENSG00000142949	ENSG00000066135		20412	6071	rs607296-A	rs607296	0	607296	TF_binding_site_variant	1	NR	2E-8	7.69897000433602		5.655	NR z score increase	NR [NR]	N
rs11210887	PTPRF	6	1	44107428	rs2367724	2019-01-22	29500382	Nagel M	2018-03-02	Nat Commun	www.ncbi.nlm.nih.gov/pubmed/29500382	Item-level analyses reveal genetic heterogeneity in neuroticism.	Feeling worry	372,869 European ancestry individuals		1p34.2	MED8	PTPRF - KDM4A	ENSG00000142949	ENSG00000066135		18091	8392	rs2367724-T	rs2367724	0	2367724	intergenic_variant	1	0.331244	3E-9	8.52287874528034		5.953	unit increase	NR [10847151] (imputed)	N
rs394059	RP11-492A10.1	78	5	113874292	rs1425542	2022-04-05	34855049	Pasman JA	2021-12-02	Behav Genet	www.ncbi.nlm.nih.gov/pubmed/34855049	Genetic Risk for Smoking: Disentangling Interplay Between Genes and Socioeconomic Status.	Educational attainment	451,800 European or unknown ancestry individuals		5q22.3		KCNN2 - LINC01957	ENSG00000080709	ENSG00000251542		42095	37446	rs1425542-?	rs1425542	0	1425542	intron_variant	1	NR	1E-11	11				NR [1300000]	N
rs394059	RP11-492A10.1	78	5	113875160	rs406204	2019-09-04	31374203	Lam M	2019-08-01	Am J Hum Genet	www.ncbi.nlm.nih.gov/pubmed/31374203	Pleiotropic Meta-Analysis of Cognition, Education, and Schizophrenia Differentiates Roles of Early Neurodevelopmental and Adult Synaptic Pathways.	Cognitive ability, years of educational attainment or schizophrenia (pleiotropy)	328,917 individuals with educational attainment measurements, 107,207 individuals with cognitive ability measurements, 77,096 European ancestry schizophrenia cases, 43,456 European ancestry controls		5q22.3	ENSG00000246316	KCNN2 - LINC01957	ENSG00000080709	ENSG00000251542		42963	36578	rs406204-?	rs406204	0	406204	intron_variant	1	NR	3E-13	12.5228787452803		0.01769974	[0.013-0.022] unit decrease	NR [7306098]	N
rs394059	RP11-492A10.1	78	5	113898581	rs406413	2018-10-19	30038396	Lee JJ	2018-07-23	Nat Genet	www.ncbi.nlm.nih.gov/pubmed/30038396	Gene discovery and polygenic prediction from a genome-wide association study of educational attainment in 1.1 million individuals.	Educational attainment (years of education)	up to 1,131,881 European ancestry individuals		5q22.3		KCNN2 - LINC01957	ENSG00000080709	ENSG00000251542		66384	13157	rs406413-A	rs406413	0	406413	intron_variant	1	0.7898	2E-21	20.698970004336	(conditional-joint)	0.0164	[0.013-0.02] unit increase	Affymetrix, Illumina [10000000] (imputed)	N
rs394059	RP11-492A10.1	78	5	113875160	rs406204	2019-01-22	29500382	Nagel M	2018-03-02	Nat Commun	www.ncbi.nlm.nih.gov/pubmed/29500382	Item-level analyses reveal genetic heterogeneity in neuroticism.	Worry too long after an embarrassing experience	367,725 European ancestry individuals		5q22.3	NR	KCNN2 - LINC01957	ENSG00000080709	ENSG00000251542		42963	36578	rs406204-T	rs406204	0	406204	intron_variant	1	0.206853	5E-8	7.30102999566398		5.45	z score decrease	NR [10847151] (imputed)	N
rs394059	RP11-492A10.1	78	5	113898581	rs406413	2018-11-12	30038396	Lee JJ	2018-07-23	Nat Genet	www.ncbi.nlm.nih.gov/pubmed/30038396	Gene discovery and polygenic prediction from a genome-wide association study of educational attainment in 1.1 million individuals.	Highest math class taken (MTAG)	811,539 European ancestry individuals		5q22.3	Intergenic	KCNN2 - LINC01957	ENSG00000080709	ENSG00000251542		66384	13157	rs406413-A	rs406413	0	406413	intron_variant	1	0.787	6E-20	19.2218487496164	(MTAG)	0.0184	[0.014-0.022] unit increase	Affymetrix, Illumina [7100000] (imputed)	N
rs394059	RP11-492A10.1	78	5	113898581	rs406413	2022-07-01	35361970	Okbay A	2022-03-31	Nat Genet	www.ncbi.nlm.nih.gov/pubmed/35361970	Polygenic prediction of educational attainment within and between families from genome-wide association analyses in 3 million individuals.	Educational attainment	3,037,499 European ancestry individuals		5q22.3		KCNN2 - LINC01957	ENSG00000080709	ENSG00000251542		66384	13157	rs406413-A	rs406413	0	406413	intron_variant	1	0.7867	3E-23	22.5228787452803		0.01271	[0.01-0.015] unit increase	Illumina [10675380] (imputed)	N
rs394059	RP11-492A10.1	78	5	113913104	rs2553498	2022-09-05	35764056	Rao S	2022-06-28	Neuropsychobiology	www.ncbi.nlm.nih.gov/pubmed/35764056	Genetic Relationships between Attention-Deficit/Hyperactivity Disorder, Autism Spectrum Disorder, and Intelligence.	Attention deficit hyperactivity disorder or autism spectrum disorder or intelligence (pleiotropy)	20,183 European ancestry ADHD cases, 18,381 European ancestry ASD cases, up to 63,160 European ancestry controls, 269,867 European ancestry individuals with intelligence measurements		5q22.3		LINC01957			ENSG00000251542			rs2553498-?	rs2553498	0	2553498	intron_variant	0	NR	2E-8	7.69897000433602				NR [6307410] (imputed)	N
rs394059	RP11-492A10.1	78	5	113898581	rs406413	2018-11-12	30038396	Lee JJ	2018-07-23	Nat Genet	www.ncbi.nlm.nih.gov/pubmed/30038396	Gene discovery and polygenic prediction from a genome-wide association study of educational attainment in 1.1 million individuals.	Educational attainment (MTAG)	1,311,438 European ancestry individuals		5q22.3	Intergenic	KCNN2 - LINC01957	ENSG00000080709	ENSG00000251542		66384	13157	rs406413-A	rs406413	0	406413	intron_variant	1	0.7898	6E-23	22.2218487496164	(MTAG)	0.0158	[0.013-0.019] unit increase	Affymetrix, Illumina [7100000] (imputed)	N
rs394059	RP11-492A10.1	78	5	113866598	rs660001	2017-02-24	27225129	Okbay A	2016-05-26	Nature	www.ncbi.nlm.nih.gov/pubmed/27225129	Genome-wide association study identifies 74 loci associated with educational attainment.	Educational attainment (years of education)	405,072 European ancestry individuals		5q22.3	NR	KCNN2 - LINC01957	ENSG00000080709	ENSG00000251542		34401	45140	rs660001-A	rs660001	0	660001	intron_variant	1	0.2106	1E-10	10		0.017516147	NR unit decrease	Affymetrix, Illumina, Perlegen [~ 9300000] (imputed)	N
rs394059	RP11-492A10.1	78	5	113866598	rs660001	2019-02-06	30595370	Kichaev G	2018-12-27	Am J Hum Genet	www.ncbi.nlm.nih.gov/pubmed/30595370	Leveraging Polygenic Functional Enrichment to Improve GWAS Power.	Educational attainment (years of education)	approximately 455,000 European ancestry individuals		5q22.3		KCNN2 - LINC01957	ENSG00000080709	ENSG00000251542		34401	45140	rs660001-?	rs660001	0	660001	intron_variant	1	NR	4E-12	11.397940008672				NR [~ 8900000] (imputed)	N
rs394059	RP11-492A10.1	78	5	113866598	rs660001	2018-10-19	30038396	Lee JJ	2018-07-23	Nat Genet	www.ncbi.nlm.nih.gov/pubmed/30038396	Gene discovery and polygenic prediction from a genome-wide association study of educational attainment in 1.1 million individuals.	Educational attainment (years of education)	up to 1,131,881 European ancestry individuals		5q22.3		KCNN2 - LINC01957	ENSG00000080709	ENSG00000251542		34401	45140	rs660001-A	rs660001	0	660001	intron_variant	1	0.2113	2E-21	20.698970004336		0.0164	[0.013-0.02] unit decrease	Affymetrix, Illumina [10000000] (imputed)	N
rs394059	RP11-492A10.1	78	5	113980910	rs2553522	2020-04-17	31669095	Zhu Z	2019-10-24	J Allergy Clin Immunol	www.ncbi.nlm.nih.gov/pubmed/31669095	Shared Genetic and Experimental Links between Obesity-Related Traits and Asthma Subtypes in UK Biobank.	Body mass index	457,822 European ancestry individuals		5q22.3	NR	LINC01957 - NA	ENSG00000251542			65243		rs2553522-?	rs2553522	0	2553522	intron_variant	1	NR	5E-8	7.30102999566398				Affymetrix [~ 8270000] (imputed)	N
rs394059	RP11-492A10.1	78	5	113987780	rs17669543	2018-11-12	30038396	Lee JJ	2018-07-23	Nat Genet	www.ncbi.nlm.nih.gov/pubmed/30038396	Gene discovery and polygenic prediction from a genome-wide association study of educational attainment in 1.1 million individuals.	Highest math class taken	430,445 European ancestry individuals		5q22.3	Intergenic	LINC01957 - NA	ENSG00000251542			72113		rs17669543-G	rs17669543	0	17669543	intron_variant	1	0.7731	2E-8	7.69897000433602		0.0152	[0.0099-0.0205] unit increase	Affymetrix, Illumina [10000000] (imputed)	N
rs394059	RP11-492A10.1	78	5	113987898	rs1402025	2019-02-06	30595370	Kichaev G	2018-12-27	Am J Hum Genet	www.ncbi.nlm.nih.gov/pubmed/30595370	Leveraging Polygenic Functional Enrichment to Improve GWAS Power.	Body mass index	approximately 458,000 European ancestry individuals		5q22.3		LINC01957 - NA	ENSG00000251542			72231		rs1402025-?	rs1402025	0	1402025	intron_variant	1	NR	3E-8	7.52287874528034				NR [~ 8900000] (imputed)	N
rs394059	RP11-492A10.1	78	5	113988893	rs12514965	2022-03-15	34743297	Kulminski AM	2021-11-06	Geroscience	www.ncbi.nlm.nih.gov/pubmed/34743297	Pleiotropic predisposition to Alzheimer's disease and educational attainment: insights from the summary statistics analysis.	Alzheimer's disease or educational attainment (pleiotropy)	(see Lambert 2013 and Okbay 2016)		5q22.3		LINC01957 - TRIM36	ENSG00000251542	ENSG00000152503		73226	471566	rs12514965-T	rs12514965	0	12514965	intron_variant	1	0.7388	4E-9	8.39794000867204		44.89993	z score increase	NR [6814003]	N
rs2485991	ST3GAL3	6	1	44026656	rs12076635	2018-10-19	30038396	Lee JJ	2018-07-23	Nat Genet	www.ncbi.nlm.nih.gov/pubmed/30038396	Gene discovery and polygenic prediction from a genome-wide association study of educational attainment in 1.1 million individuals.	Educational attainment (years of education)	up to 1,131,881 European ancestry individuals		1p34.2		PTPRF			ENSG00000142949			rs12076635-C	rs12076635	0	12076635	intron_variant	0	0.7811	3E-34	33.5228787452803		0.0207	[0.017-0.024] unit increase	Affymetrix, Illumina [10000000] (imputed)	N
rs2485991	ST3GAL3	6	1	44012923	rs1889588	2022-04-29	34613391	Ko H	2021-10-06	Brain	www.ncbi.nlm.nih.gov/pubmed/34613391	Genome-wide association study of occupational attainment as a proxy for cognitive reserve.	Occupational attainment	248,847 European ancestry individuals		1p34.2		PTPRF			ENSG00000142949			rs1889588-T	rs1889588	0	1889588	intron_variant	0	0.311	4E-8	7.39794000867204		0.043	[0.027-0.059] unit decrease	Affymetrix [9575249] (imputed)	N
rs2485991	ST3GAL3	6	1	44026656	rs12076635	2019-02-06	30595370	Kichaev G	2018-12-27	Am J Hum Genet	www.ncbi.nlm.nih.gov/pubmed/30595370	Leveraging Polygenic Functional Enrichment to Improve GWAS Power.	Educational attainment (years of education)	approximately 455,000 European ancestry individuals		1p34.2		PTPRF			ENSG00000142949			rs12076635-?	rs12076635	0	12076635	intron_variant	0	NR	2E-19	18.698970004336				NR [~ 8900000] (imputed)	N
rs2485991	ST3GAL3	6	1	44040966	rs10789436	2019-03-18	30643258	Karlsson Linner R	2019-01-14	Nat Genet	www.ncbi.nlm.nih.gov/pubmed/30643258	Genome-wide association analyses of risk tolerance and risky behaviors in over 1 million individuals identify hundreds of loci and shared genetic influences.	Adventurousness	557,923 European ancestry individuals		1p34.2	PTPRF	PTPRF			ENSG00000142949			rs10789436-T	rs10789436	0	10789436	intron_variant	0	0.22	1E-10	10		0.015054529	[0.01-0.02] unit increase	Illumina [9339358] (imputed)	N
rs2485991	ST3GAL3	6	1	44050856	rs3828150	2018-10-19	30038396	Lee JJ	2018-07-23	Nat Genet	www.ncbi.nlm.nih.gov/pubmed/30038396	Gene discovery and polygenic prediction from a genome-wide association study of educational attainment in 1.1 million individuals.	Educational attainment (years of education)	up to 1,131,881 European ancestry individuals		1p34.2		PTPRF			ENSG00000142949			rs3828150-T	rs3828150	0	3828150	intron_variant	0	0.214	7E-17	16.1549019599857	(conditional-joint)	0.0153	[0.012-0.019] unit decrease	Affymetrix, Illumina [10000000] (imputed)	N
rs2485991	ST3GAL3	6	1	44072420	rs539096	2019-03-18	30643258	Karlsson Linner R	2019-01-14	Nat Genet	www.ncbi.nlm.nih.gov/pubmed/30643258	Genome-wide association analyses of risk tolerance and risky behaviors in over 1 million individuals identify hundreds of loci and shared genetic influences.	Number of sexual partners	370,711 European ancestry individuals		1p34.2	KDM4A	PTPRF			ENSG00000142949			rs539096-A	rs539096	0	539096	intron_variant	0	0.219	5E-12	11.301029995664		0.019712323	[0.014-0.025] unit increase	Affymetrix [11515109] (imputed)	N
rs2485991	ST3GAL3	6	1	44070032	rs530373	2022-09-05	35764056	Rao S	2022-06-28	Neuropsychobiology	www.ncbi.nlm.nih.gov/pubmed/35764056	Genetic Relationships between Attention-Deficit/Hyperactivity Disorder, Autism Spectrum Disorder, and Intelligence.	Attention deficit hyperactivity disorder or autism spectrum disorder or intelligence (pleiotropy)	20,183 European ancestry ADHD cases, 18,381 European ancestry ASD cases, up to 63,160 European ancestry controls, 269,867 European ancestry individuals with intelligence measurements		1p34.2		PTPRF			ENSG00000142949			rs530373-?	rs530373	0	530373	intron_variant	0	NR	2E-8	7.69897000433602				NR [6307410] (imputed)	N
[truncated: 7,511 more rows]
