# Supplementary material for: Multivariate genome-wide analysis reveals shared genetic architecture and brain structural correlates of human cognitive abilities
Source: Sci Rep. 2025 Nov 24;15:41596. doi: 10.1038/s41598-025-25509-z (PMC12644536; doi:10.1038/s41598-025-25509-z)
Supplement: Supplementary file 29 — Supplementary Information 29. [file 41598_2025_25509_MOESM29_ESM.txt]

Lead SNP	CHR	BP	non_effect_allele	effect_allele	MAF	p	beta	se	GenomicLocus	chr	bp	rsID of reported SNP in GWAS catalog	DateAddedToCatalog	PMID	FirstAuth	Date	Journal	Link	Study	Trait	InitialN	ReplicationN	Region	ReportedGene	MappedGene	UpGene	DownGene	SNP_Gene_ID	UpGeneDist	DownGeneDist	Strongest	SNPs	marged	SNP_ID_cur	Context	intergenic	RiskAF	P	Pmlog	Ptext	OrBeta	95CI	Platform	CNV
rs10068046	5	89252602	G	A	0.183897	7.16015446342e-09	-0.00646198636847	0.00111661438354	73	5	89353210	rs166820	2018-09-12	29942086	Savage JE	2018-06-25	Nat Genet	www.ncbi.nlm.nih.gov/pubmed/29942086	Genome-wide association meta-analysis in 269,867 individuals identifies new genetic and functional links to intelligence.	Intelligence	269,867 European ancestry individuals		5q14.3	NR	MIR3660 - LINC01339	ENSG00000264342	ENSG00000248555		40673	95659	rs166820-A	rs166820	0	166820	regulatory_region_variant	1	NR	1E-11	11		6.761	z-score increase	Affymetrix, Illumina [9295118] (imputed)	N
rs10068046	5	89252602	G	A	0.183897	7.16015446342e-09	-0.00646198636847	0.00111661438354	73	5	89374758	rs554096341	2021-05-06	33888908	Pirastu N	2021-04-22	Nat Genet	www.ncbi.nlm.nih.gov/pubmed/33888908	Genetic analyses identify widespread sex-differential participation bias.	Biological sex	1,301,549 European ancestry cases, 1,160,583 European ancestry controls		5q14.3		MIR3660 - LINC01339	ENSG00000264342	ENSG00000248555		62221	74111	rs554096341-T	rs554096341	0	554096341	intergenic_variant	1		1E-8	8		0.0149632	[0.0098-0.0201] unit increase	Illumina [13288253] (imputed)	N
rs10068046	5	89252602	G	A	0.183897	7.16015446342e-09	-0.00646198636847	0.00111661438354	73	5	89286254	rs1560208	2019-09-04	31374203	Lam M	2019-08-01	Am J Hum Genet	www.ncbi.nlm.nih.gov/pubmed/31374203	Pleiotropic Meta-Analysis of Cognition, Education, and Schizophrenia Differentiates Roles of Early Neurodevelopmental and Adult Synaptic Pathways.	Cognitive ability, years of educational attainment or schizophrenia (pleiotropy)	328,917 individuals with educational attainment measurements, 107,207 individuals with cognitive ability measurements, 77,096 European ancestry schizophrenia cases, 43,456 European ancestry controls		5q14.3	MIR3660	NA - MIR3660		ENSG00000264342			26184	rs1560208-?	rs1560208	0	1560208	intron_variant	1	NR	1E-8	8		0.014982785	[0.0098-0.0202] unit decrease	NR [7306098]	N
rs10068046	5	89252602	G	A	0.183897	7.16015446342e-09	-0.00646198636847	0.00111661438354	73	5	89399330	rs1698135	2020-02-05	31666681	Zhao B	2019-10-30	Mol Psychiatry	www.ncbi.nlm.nih.gov/pubmed/31666681	Large-scale GWAS reveals genetic architecture of brain white matter microstructure and genetic overlap with cognitive and mental health traits (n = 17,706).	White matter microstructure (fractional anisotropy)	17,706 European ancestry individuals		5q14.3	NR	MIR3660 - LINC01339	ENSG00000264342	ENSG00000248555		86793	49539	rs1698135-?	rs1698135	0	1698135	intergenic_variant	1		2E-8	7.69897000433602	(Sagittal stratum)			NR [8955960] (imputed)	N
rs10068046	5	89252602	G	A	0.183897	7.16015446342e-09	-0.00646198636847	0.00111661438354	73	5	89353210	rs166820	2018-02-23	29326435	Hill WD	2018-01-11	Mol Psychiatry	www.ncbi.nlm.nih.gov/pubmed/29326435	A combined analysis of genetically correlated traits identifies 187 loci and a role for neurogenesis and myelination in intelligence.	Intelligence (MTAG)	120,934 British ancestry individuals, 127,548 individuals		5q14.3	MIR3660	MIR3660 - LINC01339	ENSG00000264342	ENSG00000248555		40673	95659	rs166820-A	rs166820	0	166820	regulatory_region_variant	1	NR	2E-8	7.69897000433602		0.022414079	[0.015-0.03] unit increase	Affymetrix [NR]	N
rs10068046	5	89252602	G	A	0.183897	7.16015446342e-09	-0.00646198636847	0.00111661438354	73	5	89353210	rs166820	2022-09-05	35764056	Rao S	2022-06-28	Neuropsychobiology	www.ncbi.nlm.nih.gov/pubmed/35764056	Genetic Relationships between Attention-Deficit/Hyperactivity Disorder, Autism Spectrum Disorder, and Intelligence.	Attention deficit hyperactivity disorder or autism spectrum disorder or intelligence (pleiotropy)	20,183 European ancestry ADHD cases, 18,381 European ancestry ASD cases, up to 63,160 European ancestry controls, 269,867 European ancestry individuals with intelligence measurements		5q14.3		MIR3660 - LINC01339	ENSG00000264342	ENSG00000248555		40673	95659	rs166820-?	rs166820	0	166820	regulatory_region_variant	1	NR	1E-10	10				NR [6307410] (imputed)	N
rs4463453	8	118871476	T	C	0.363817	3.17544231056e-09	-0.00569128541822	0.000960998676128	113	8	118902809	rs7814022	2018-09-17	29844566	Davies G	2018-05-29	Nat Commun	www.ncbi.nlm.nih.gov/pubmed/29844566	Study of 300,486 individuals identifies 148 independent genetic loci influencing general cognitive function.	General cognitive ability	up to 300,486 European ancestry individuals		8q24.11	EXT1	EXT1			ENSG00000182197			rs7814022-A	rs7814022	0	7814022	intron_variant	0	NR	9E-9	8.04575749056068		5.756	z-score increase	Affymetrix, Illumina [at least 2500000] (imputed)	N
rs4463453	8	118871476	T	C	0.363817	3.17544231056e-09	-0.00569128541822	0.000960998676128	113	8	118901928	rs13280053	2018-11-12	30038396	Lee JJ	2018-07-23	Nat Genet	www.ncbi.nlm.nih.gov/pubmed/30038396	Gene discovery and polygenic prediction from a genome-wide association study of educational attainment in 1.1 million individuals.	Self-reported math ability (MTAG)	670,471 European ancestry individuals		8q24.11	Intergenic	EXT1			ENSG00000182197			rs13280053-T	rs13280053	0	13280053	intron_variant	0	0.4821	5E-8	7.30102999566398	(MTAG)	0.0098	[0.0063-0.0133] unit decrease	Affymetrix, Illumina [7100000] (imputed)	N
rs4463453	8	118871476	T	C	0.363817	3.17544231056e-09	-0.00569128541822	0.000960998676128	113	8	118907971	rs7841914	2021-12-15	34560273	Shadrin AA	2021-09-21	Neuroimage	www.ncbi.nlm.nih.gov/pubmed/34560273	Vertex-wise multivariate genome-wide association study identifies 780 unique genetic loci associated with cortical morphology.	Cortical surface area	35,657 White British ancestry individuals		8q24.11	NR	EXT1			ENSG00000182197			rs7841914-A	rs7841914	0	7841914	intron_variant	0	0.4273	5E-14	13.301029995664				NR [9056863] (imputed)	N
rs4463453	8	118871476	T	C	0.363817	3.17544231056e-09	-0.00569128541822	0.000960998676128	113	8	118903024	rs9692869	2018-11-12	30038396	Lee JJ	2018-07-23	Nat Genet	www.ncbi.nlm.nih.gov/pubmed/30038396	Gene discovery and polygenic prediction from a genome-wide association study of educational attainment in 1.1 million individuals.	Cognitive performance (MTAG)	402,382 European ancestry individuals		8q24.11	Intergenic	EXT1			ENSG00000182197			rs9692869-T	rs9692869	0	9692869	intron_variant	0	0.5729	5E-11	10.301029995664	(MTAG)	0.0152	[0.011-0.02] unit increase	Affymetrix, Illumina [7100000] (imputed)	N
rs4463453	8	118871476	T	C	0.363817	3.17544231056e-09	-0.00569128541822	0.000960998676128	113	8	118907971	rs7841914	2022-03-07	34910505	van der Meer D	2021-12-15	Sci Adv	www.ncbi.nlm.nih.gov/pubmed/34910505	The genetic architecture of human cortical folding.	Vertex-wise cortical surface area	33,748 European ancestry individuals		8q24.11		EXT1			ENSG00000182197			rs7841914-A	rs7841914	0	7841914	intron_variant	0	0.42	3E-12	11.5228787452803		6.97	z score increase	Affymetrix [9061022] (imputed)	N
rs4463453	8	118871476	T	C	0.363817	3.17544231056e-09	-0.00569128541822	0.000960998676128	113	8	118907971	rs7841914	2022-03-07	34910505	van der Meer D	2021-12-15	Sci Adv	www.ncbi.nlm.nih.gov/pubmed/34910505	The genetic architecture of human cortical folding.	Vertex-wise sulcal depth	33,748 European ancestry individuals		8q24.11		EXT1			ENSG00000182197			rs7841914-A	rs7841914	0	7841914	intron_variant	0	0.42	3E-23	22.5228787452803		9.95	z score increase	Affymetrix [9061022] (imputed)	N
rs7806694	7	132883293	T	C	0.487078	4.08378836076e-08	-0.00538748317287	0.000981829243446	105	7	132945754	rs10215367	2018-02-23	29326435	Hill WD	2018-01-11	Mol Psychiatry	www.ncbi.nlm.nih.gov/pubmed/29326435	A combined analysis of genetically correlated traits identifies 187 loci and a role for neurogenesis and myelination in intelligence.	Intelligence (MTAG)	120,934 British ancestry individuals, 127,548 individuals		7q33	EXOC4	EXOC4			ENSG00000131558			rs10215367-T	rs10215367	0	10215367	intron_variant	0	NR	2E-10	9.69897000433602		0.019046552	[0.013-0.025] unit increase	Affymetrix [NR]	N
rs7806694	7	132883293	T	C	0.487078	4.08378836076e-08	-0.00538748317287	0.000981829243446	105	7	132956034	rs10262862	2022-07-01	35361970	Okbay A	2022-03-31	Nat Genet	www.ncbi.nlm.nih.gov/pubmed/35361970	Polygenic prediction of educational attainment within and between families from genome-wide association analyses in 3 million individuals.	Educational attainment	3,037,499 European ancestry individuals		7q33		EXOC4			ENSG00000131558			rs10262862-T	rs10262862	0	10262862	intron_variant	0	0.6092	4E-9	8.39794000867204		0.00633621	[0.0042-0.0085] unit increase	Illumina [10675380] (imputed)	N
rs7806694	7	132883293	T	C	0.487078	4.08378836076e-08	-0.00538748317287	0.000981829243446	105	7	133054712	rs6950324	2018-09-17	29844566	Davies G	2018-05-29	Nat Commun	www.ncbi.nlm.nih.gov/pubmed/29844566	Study of 300,486 individuals identifies 148 independent genetic loci influencing general cognitive function.	General cognitive ability	up to 300,486 European ancestry individuals		7q33	EXOC4	EXOC4			ENSG00000131558			rs6950324-T	rs6950324	0	6950324	intron_variant	0	NR	2E-8	7.69897000433602		5.661	z-score decrease	Affymetrix, Illumina [at least 2500000] (imputed)	N
rs7806694	7	132883293	T	C	0.487078	4.08378836076e-08	-0.00538748317287	0.000981829243446	105	7	132945754	rs10215367	2022-09-05	35764056	Rao S	2022-06-28	Neuropsychobiology	www.ncbi.nlm.nih.gov/pubmed/35764056	Genetic Relationships between Attention-Deficit/Hyperactivity Disorder, Autism Spectrum Disorder, and Intelligence.	Attention deficit hyperactivity disorder or autism spectrum disorder or intelligence (pleiotropy)	20,183 European ancestry ADHD cases, 18,381 European ancestry ASD cases, up to 63,160 European ancestry controls, 269,867 European ancestry individuals with intelligence measurements		7q33		EXOC4			ENSG00000131558			rs10215367-?	rs10215367	0	10215367	intron_variant	0	NR	5E-12	11.301029995664				NR [6307410] (imputed)	N
rs7806694	7	132883293	T	C	0.487078	4.08378836076e-08	-0.00538748317287	0.000981829243446	105	7	133055082	rs1149557	2021-01-13	33414549	Demange PA	2021-01-07	Nat Genet	www.ncbi.nlm.nih.gov/pubmed/33414549	Investigating the genetic architecture of noncognitive skills using GWAS-by-subtraction.	Cognitive aspects of educational attainment	257,700 European ancestry individuals		7q33	NR	EXOC4			ENSG00000131558			rs1149557-C	rs1149557	0	1149557	intron_variant	0	0.385686	2E-11	10.698970004336		0.043276563	[0.031-0.056] unit increase	Affymetrix, Illumina, Perlegen [7305956] (imputed)	N
rs7806694	7	132883293	T	C	0.487078	4.08378836076e-08	-0.00538748317287	0.000981829243446	105	7	133047756	rs1149558	2018-11-12	30038396	Lee JJ	2018-07-23	Nat Genet	www.ncbi.nlm.nih.gov/pubmed/30038396	Gene discovery and polygenic prediction from a genome-wide association study of educational attainment in 1.1 million individuals.	Highest math class taken	430,445 European ancestry individuals		7q33	Intergenic	EXOC4			ENSG00000131558			rs1149558-T	rs1149558	0	1149558	intron_variant	0	0.6032	6E-9	8.22184874961636		0.0135	[0.009-0.018] unit increase	Affymetrix, Illumina [10000000] (imputed)	N
rs4291171	7	39269010	G	T	0.351889	5.91744191075e-10	0.00594568028929	0.000960124436717	97	7	39168281	rs112503449	2018-11-12	30038396	Lee JJ	2018-07-23	Nat Genet	www.ncbi.nlm.nih.gov/pubmed/30038396	Gene discovery and polygenic prediction from a genome-wide association study of educational attainment in 1.1 million individuals.	Self-reported math ability (MTAG)	670,471 European ancestry individuals		7p14.1	Intergenic	POU6F2			ENSG00000106536			rs112503449-A	rs112503449	0	112503449	intron_variant	0	0.0705	3E-8	7.52287874528034	(MTAG)	0.0194	[0.013-0.026] unit decrease	Affymetrix, Illumina [7100000] (imputed)	N
rs4291171	7	39269010	G	T	0.351889	5.91744191075e-10	0.00594568028929	0.000960124436717	97	7	39246987	rs113205706	2018-10-19	30038396	Lee JJ	2018-07-23	Nat Genet	www.ncbi.nlm.nih.gov/pubmed/30038396	Gene discovery and polygenic prediction from a genome-wide association study of educational attainment in 1.1 million individuals.	Educational attainment (years of education)	up to 1,131,881 European ancestry individuals		7p14.1		POU6F2			ENSG00000106536			rs113205706-A	rs113205706	0	113205706	splice_region_variant	0	0.0944	2E-8	7.69897000433602		0.0135	[0.0088-0.0182] unit decrease	Affymetrix, Illumina [10000000] (imputed)	N
rs4291171	7	39269010	G	T	0.351889	5.91744191075e-10	0.00594568028929	0.000960124436717	97	7	39168281	rs112503449	2018-11-12	30038396	Lee JJ	2018-07-23	Nat Genet	www.ncbi.nlm.nih.gov/pubmed/30038396	Gene discovery and polygenic prediction from a genome-wide association study of educational attainment in 1.1 million individuals.	Highest math class taken (MTAG)	811,539 European ancestry individuals		7p14.1	Intergenic	POU6F2			ENSG00000106536			rs112503449-A	rs112503449	0	112503449	intron_variant	0	0.0703	1E-12	12	(MTAG)	0.0228	[0.017-0.029] unit decrease	Affymetrix, Illumina [7100000] (imputed)	N
rs4291171	7	39269010	G	T	0.351889	5.91744191075e-10	0.00594568028929	0.000960124436717	97	7	39191427	rs73695675	2022-07-01	35361970	Okbay A	2022-03-31	Nat Genet	www.ncbi.nlm.nih.gov/pubmed/35361970	Polygenic prediction of educational attainment within and between families from genome-wide association analyses in 3 million individuals.	Educational attainment	3,037,499 European ancestry individuals		7p14.1		POU6F2			ENSG00000106536			rs73695675-T	rs73695675	0	73695675	intron_variant	0	0.0733	2E-11	10.698970004336		0.0134195	[0.0095-0.0174] unit decrease	Illumina [10675380] (imputed)	N
rs5750853	22	39976186	T	C	0.432406	2.06430314349e-09	0.00584333960257	0.00097508203566	205	22	39874314	rs2899319	2020-09-18	32888494	Vuckovic D	2020-09-01	Cell	www.ncbi.nlm.nih.gov/pubmed/32888494	The Polygenic and Monogenic Basis of Blood Traits and Diseases.	Reticulocyte count	408,112 British individuals		22q13.1	MGAT3	MGAT3			ENSG00000128268			rs2899319-C	rs2899319	0	2899319	intron_variant	0	0.617488	8E-12	11.0969100130081		0.0158838	[0.011-0.02] unit increase	Affymetrix [93095623] (imputed)	N
rs5750853	22	39976186	T	C	0.432406	2.06430314349e-09	0.00584333960257	0.00097508203566	205	22	39874314	rs2899319	2020-09-18	32888494	Vuckovic D	2020-09-01	Cell	www.ncbi.nlm.nih.gov/pubmed/32888494	The Polygenic and Monogenic Basis of Blood Traits and Diseases.	Reticulocyte fraction of red cells	408,112 British individuals		22q13.1	MGAT3	MGAT3			ENSG00000128268			rs2899319-C	rs2899319	0	2899319	intron_variant	0	0.617498	1E-11	11		0.01574192	[0.011-0.02] unit increase	Affymetrix [93095623] (imputed)	N
rs5750853	22	39976186	T	C	0.432406	2.06430314349e-09	0.00584333960257	0.00097508203566	205	22	39897163	rs7287617	2021-12-14	34594039	Sakaue S	2021-09-30	Nat Genet	www.ncbi.nlm.nih.gov/pubmed/34594039	A cross-population atlas of genetic associations for 220 human phenotypes.	Serum alkaline phosphatase levels	344,292 European ancestry individuals, 118,886 East Asian ancestry individuals		22q13.1		MIEF1			ENSG00000100335			rs7287617-A	rs7287617	0	7287617	intron_variant	0	NR	1E-19	19		0.0223	[0.018-0.027] unit increase	Affymetrix, Illumina [20533886] (imputed)	N
rs5750853	22	39976186	T	C	0.432406	2.06430314349e-09	0.00584333960257	0.00097508203566	205	22	39874314	rs2899319	2020-09-18	32888494	Vuckovic D	2020-09-01	Cell	www.ncbi.nlm.nih.gov/pubmed/32888494	The Polygenic and Monogenic Basis of Blood Traits and Diseases.	High light scatter reticulocyte count	408,112 British individuals		22q13.1	MGAT3	MGAT3			ENSG00000128268			rs2899319-C	rs2899319	0	2899319	intron_variant	0	0.617424	3E-14	13.5228787452803		0.017592318	[0.013-0.022] unit increase	Affymetrix [93095623] (imputed)	N
rs5750853	22	39976186	T	C	0.432406	2.06430314349e-09	0.00584333960257	0.00097508203566	205	22	39874314	rs2899319	2020-09-18	32888494	Vuckovic D	2020-09-01	Cell	www.ncbi.nlm.nih.gov/pubmed/32888494	The Polygenic and Monogenic Basis of Blood Traits and Diseases.	High light scatter reticulocyte percentage of red cells	408,112 British individuals		22q13.1	MGAT3	MGAT3			ENSG00000128268			rs2899319-C	rs2899319	0	2899319	intron_variant	0	0.617445	2E-14	13.698970004336		0.01765451	[0.013-0.022] unit increase	Affymetrix [93095623] (imputed)	N
rs5750853	22	39976186	T	C	0.432406	2.06430314349e-09	0.00584333960257	0.00097508203566	205	22	39897163	rs7287617	2021-06-09	33972514	Pazoki R	2021-05-10	Nat Commun	www.ncbi.nlm.nih.gov/pubmed/33972514	Genetic analysis in European ancestry individuals identifies 517 loci associated with liver enzymes.	Liver enzyme levels (alkaline phosphatase)	437,438 European ancestry individuals	315,572 European ancestry individuals	22q13.1	MIEF1	MIEF1			ENSG00000100335			rs7287617-G	rs7287617	0	7287617	intron_variant	0	0.352591	2E-28	27.698970004336		0.00267079	[0.0022-0.0032] unit decrease	Affymetrix [13995440] (imputed)	N
rs5750853	22	39976186	T	C	0.432406	2.06430314349e-09	0.00584333960257	0.00097508203566	205	22	39874314	rs2899319	2018-09-12	29942086	Savage JE	2018-06-25	Nat Genet	www.ncbi.nlm.nih.gov/pubmed/29942086	Genome-wide association meta-analysis in 269,867 individuals identifies new genetic and functional links to intelligence.	Intelligence	269,867 European ancestry individuals		22q13.1	NR	MGAT3			ENSG00000128268			rs2899319-A	rs2899319	0	2899319	intron_variant	0	NR	1E-8	8		5.662	z-score increase	Affymetrix, Illumina [9295118] (imputed)	N
rs1043254	14	69708241	A	G	0.244533	2.56911517068e-09	0.00660641290309	0.00110901692166	165	14	69716957	rs17106817	2018-11-12	30038396	Lee JJ	2018-07-23	Nat Genet	www.ncbi.nlm.nih.gov/pubmed/30038396	Gene discovery and polygenic prediction from a genome-wide association study of educational attainment in 1.1 million individuals.	Cognitive performance (MTAG)	402,382 European ancestry individuals		14q24.1	Intergenic	EXD2 - GALNT16	ENSG00000081177	ENSG00000100626		6220	9037	rs17106817-T	rs17106817	0	17106817	intron_variant	1	0.7253	8E-12	11.0969100130081	(MTAG)	0.0176	[0.013-0.023] unit increase	Affymetrix, Illumina [7100000] (imputed)	N
rs1043254	14	69708241	A	G	0.244533	2.56911517068e-09	0.00660641290309	0.00110901692166	165	14	69716957	rs17106817	2018-09-12	29942086	Savage JE	2018-06-25	Nat Genet	www.ncbi.nlm.nih.gov/pubmed/29942086	Genome-wide association meta-analysis in 269,867 individuals identifies new genetic and functional links to intelligence.	Intelligence	269,867 European ancestry individuals		14q24.1	NR	EXD2 - GALNT16	ENSG00000081177	ENSG00000100626		6220	9037	rs17106817-T	rs17106817	0	17106817	intron_variant	1	NR	2E-8	7.69897000433602		5.591	z-score increase	Affymetrix, Illumina [9295118] (imputed)	N
rs1043254	14	69708241	A	G	0.244533	2.56911517068e-09	0.00660641290309	0.00110901692166	165	14	69702328	rs6573878	2018-02-23	29326435	Hill WD	2018-01-11	Mol Psychiatry	www.ncbi.nlm.nih.gov/pubmed/29326435	A combined analysis of genetically correlated traits identifies 187 loci and a role for neurogenesis and myelination in intelligence.	Intelligence (MTAG)	120,934 British ancestry individuals, 127,548 individuals		14q24.1	EXD2	EXD2			ENSG00000081177			rs6573878-T	rs6573878	0	6573878	intron_variant	0	NR	5E-9	8.30102999566398		0.021243362	[0.014-0.028] unit increase	Affymetrix [NR]	N
rs1043254	14	69708241	A	G	0.244533	2.56911517068e-09	0.00660641290309	0.00110901692166	165	14	69708241	rs1043254	2021-01-13	33414549	Demange PA	2021-01-07	Nat Genet	www.ncbi.nlm.nih.gov/pubmed/33414549	Investigating the genetic architecture of noncognitive skills using GWAS-by-subtraction.	Cognitive aspects of educational attainment	257,700 European ancestry individuals		14q24.1	NR	EXD2			ENSG00000081177			rs1043254-G	rs1043254	0	1043254	3_prime_UTR_variant	0	0.244533	8E-9	8.09691001300806		0.04210653	[0.028-0.056] unit increase	Affymetrix, Illumina, Perlegen [7305956] (imputed)	N
rs1043254	14	69708241	A	G	0.244533	2.56911517068e-09	0.00660641290309	0.00110901692166	165	14	69709373	rs3173	2021-06-29	32895543	de la Fuente J	2020-09-07	Nat Hum Behav	www.ncbi.nlm.nih.gov/pubmed/32895543	A general dimension of genetic sharing across diverse cognitive traits inferred from molecular data.	Verbal-numerical reasoning	171,304 British ancestry individuals		14q24.1		EXD2			ENSG00000081177			rs3173-?	rs3173	0	3173	3_prime_UTR_variant	0	NR	1E-8	8				NR [7857346] (imputed)	N
rs1043254	14	69708241	A	G	0.244533	2.56911517068e-09	0.00660641290309	0.00110901692166	165	14	69592739	rs1275406	2022-08-16	35627254	Mansachs SJ	2022-05-12	Genes (Basel)	www.ncbi.nlm.nih.gov/pubmed/35627254	Genetic Variants Associated with Neuropeptide Y Autoantibody Levels in Newly Diagnosed Individuals with Type 1 Diabetes.	Neuropeptide Y autoantibody levels in type 1 diabetes	546 European ancestry children		14q24.1		DCAF5			ENSG00000139990			rs1275406-G	rs1275406	0	1275406	intron_variant	0	NR	2E-6	5.69897000433602				Illumina [3119616] (imputed)	N
rs1043254	14	69708241	A	G	0.244533	2.56911517068e-09	0.00660641290309	0.00110901692166	165	14	69708241	rs1043254	2018-11-12	30038396	Lee JJ	2018-07-23	Nat Genet	www.ncbi.nlm.nih.gov/pubmed/30038396	Gene discovery and polygenic prediction from a genome-wide association study of educational attainment in 1.1 million individuals.	Cognitive performance	257,841 European ancestry individuals		14q24.1	Intergenic	EXD2			ENSG00000081177			rs1043254-A	rs1043254	0	1043254	3_prime_UTR_variant	0	0.23	7E-9	8.15490195998574		0.0197	[0.013-0.026] unit decrease	Affymetrix, Illumina [10100000] (imputed)	N
rs10465137	9	122659596	T	C	0.388668	9.96610467789e-09	0.00543960077763	0.000949103398304	124	9	122663012	rs9775606	2019-08-05	31168069	Ward J	2019-06-05	Mol Psychiatry	www.ncbi.nlm.nih.gov/pubmed/31168069	The genomic basis of mood instability: identification of 46 loci in 363,705 UK Biobank participants, genetic correlation with psychiatric disorders, and association with gene expression and function.	Mood instability	157,039 European ancestry cases, 206,666 European ancestry controls		9q33.2	intergenic	NA - LINC01613		ENSG00000261432			34319	rs9775606-?	rs9775606	0	9775606	intergenic_variant	1	NR	1E-8	8		0.00666083	[0.0044-0.0089] unit decrease	Affymetrix [NR] (imputed)	N
rs10465137	9	122659596	T	C	0.388668	9.96610467789e-09	0.00543960077763	0.000949103398304	124	9	122655283	rs60393230	2018-10-31	29942085	Nagel M	2018-06-25	Nat Genet	www.ncbi.nlm.nih.gov/pubmed/29942085	Meta-analysis of genome-wide association studies for neuroticism in 449,484 individuals identifies novel genetic loci and pathways.	Depressed affect	357,957 European ancestry individuals		9q33.2	NR	NA - LINC01613		ENSG00000261432			42048	rs60393230-A	rs60393230	0	60393230	intergenic_variant	1	NR	4E-9	8.39794000867204		0.01397	[0.0093-0.0186] unit decrease	Affymetrix [10847151] (imputed)	N
rs10465137	9	122659596	T	C	0.388668	9.96610467789e-09	0.00543960077763	0.000949103398304	124	9	122662720	rs9775587	2021-09-30	34045744	Levey DF	2021-05-27	Nat Neurosci	www.ncbi.nlm.nih.gov/pubmed/34045744	Bi-ancestral depression GWAS in the Million Veteran Program and meta-analysis in >1.2 million individuals highlight new therapeutic directions.	Major depressive disorder	340,591 European ancestry cases, 813,676 European ancestry controls	455,350 cases, 887,428 controls	9q33.2		NA - LINC01613		ENSG00000261432			34611	rs9775587-?	rs9775587	0	9775587	intergenic_variant	1	NR	1E-12	12		0.0197	unit increase	NR [NR]	N
rs10465137	9	122659596	T	C	0.388668	9.96610467789e-09	0.00543960077763	0.000949103398304	124	9	122660054	rs12553064	2018-11-12	30038396	Lee JJ	2018-07-23	Nat Genet	www.ncbi.nlm.nih.gov/pubmed/30038396	Gene discovery and polygenic prediction from a genome-wide association study of educational attainment in 1.1 million individuals.	Educational attainment (MTAG)	1,311,438 European ancestry individuals		9q33.2	Intergenic	NA - LINC01613		ENSG00000261432			37277	rs12553064-A	rs12553064	0	12553064	intergenic_variant	1	0.6059	7E-9	8.15490195998574	(MTAG)	0.0078	[0.0053-0.0103] unit decrease	Affymetrix, Illumina [7100000] (imputed)	N
rs10465137	9	122659596	T	C	0.388668	9.96610467789e-09	0.00543960077763	0.000949103398304	124	9	122657003	rs10818399	2022-08-05	35835914	Watanabe K	2022-07-14	Nat Genet	www.ncbi.nlm.nih.gov/pubmed/35835914	Genome-wide meta-analysis of insomnia prioritizes genes associated with metabolic and psychiatric pathways.	Insomnia	593,724 European ancestry cases, 1,771,286 European ancestry controls		9q33.2		BRINP1 - LINC01613	ENSG00000078725	ENSG00000261432		525290	40328	rs10818399-C	rs10818399	0	10818399	intergenic_variant	1	NR	1E-11	11		0.006	[0.004-0.008] unit decrease	Illumina [10713943] (imputed)	N
rs10465137	9	122659596	T	C	0.388668	9.96610467789e-09	0.00543960077763	0.000949103398304	124	9	122655283	rs60393230	2018-10-31	29942085	Nagel M	2018-06-25	Nat Genet	www.ncbi.nlm.nih.gov/pubmed/29942085	Meta-analysis of genome-wide association studies for neuroticism in 449,484 individuals identifies novel genetic loci and pathways.	Neuroticism	449,484 European ancestry individuals		9q33.2	NR	NA - LINC01613		ENSG00000261432			42048	rs60393230-A	rs60393230	0	60393230	intergenic_variant	1	NR	4E-8	7.39794000867204		5.502	z score decrease	Affymetrix [10847151] (imputed)	N
rs10465137	9	122659596	T	C	0.388668	9.96610467789e-09	0.00543960077763	0.000949103398304	124	9	122660715	rs952191	2018-09-17	29844566	Davies G	2018-05-29	Nat Commun	www.ncbi.nlm.nih.gov/pubmed/29844566	Study of 300,486 individuals identifies 148 independent genetic loci influencing general cognitive function.	General cognitive ability	up to 300,486 European ancestry individuals		9q33.2	NR	NA - LINC01613		ENSG00000261432			36616	rs952191-?	rs952191	0	952191	intergenic_variant	1	NR	1E-6	6		4.84	z-score decrease	Affymetrix, Illumina [at least 2500000] (imputed)	N
rs10465137	9	122659596	T	C	0.388668	9.96610467789e-09	0.00543960077763	0.000949103398304	124	9	122674412	rs1333904	2018-11-12	30038396	Lee JJ	2018-07-23	Nat Genet	www.ncbi.nlm.nih.gov/pubmed/30038396	Gene discovery and polygenic prediction from a genome-wide association study of educational attainment in 1.1 million individuals.	Cognitive performance (MTAG)	402,382 European ancestry individuals		9q33.2	Intergenic	NA - LINC01613		ENSG00000261432			22919	rs1333904-T	rs1333904	0	1333904	intergenic_variant	1	0.594	6E-9	8.22184874961636	(MTAG)	0.0136	[0.0091-0.0181] unit decrease	Affymetrix, Illumina [7100000] (imputed)	N
rs10465137	9	122659596	T	C	0.388668	9.96610467789e-09	0.00543960077763	0.000949103398304	124	9	122663466	rs4836789	2019-01-22	29500382	Nagel M	2018-03-02	Nat Commun	www.ncbi.nlm.nih.gov/pubmed/29500382	Item-level analyses reveal genetic heterogeneity in neuroticism.	Experiencing mood swings	373,733 European ancestry individuals		9q33.2	NR	NA - LINC01613		ENSG00000261432			33865	rs4836789-T	rs4836789	0	4836789	intergenic_variant	1	0.402872	1E-8	8		5.71	z score decrease	NR [10847151] (imputed)	N
rs10465137	9	122659596	T	C	0.388668	9.96610467789e-09	0.00543960077763	0.000949103398304	124	9	122664468	rs10818400	2019-03-18	30643256	Baselmans BML	2019-01-14	Nat Genet	www.ncbi.nlm.nih.gov/pubmed/30643256	Multivariate genome-wide analyses of the well-being spectrum.	Life satisfaction	80,852 European ancestry individuals		9q33.2	NR	NA - LINC01613		ENSG00000261432			32863	rs10818400-G	rs10818400	0	10818400	intergenic_variant	1	0.605687587251465	1E-12	12		0.008991932	[0.0065-0.0115] unit increase	NR [NR]	N
rs10465137	9	122659596	T	C	0.388668	9.96610467789e-09	0.00543960077763	0.000949103398304	124	9	122676273	rs7873013	2021-12-14	34594039	Sakaue S	2021-09-30	Nat Genet	www.ncbi.nlm.nih.gov/pubmed/34594039	A cross-population atlas of genetic associations for 220 human phenotypes.	Angina pectoris	30,025 European ancestry cases, 440,906 European ancestry controls, 14,007 East Asian ancestry cases, 145,158 East Asian ancestry controls		9q33.2		BRINP1 - LINC01613	ENSG00000078725	ENSG00000261432		544560	21058	rs7873013-T	rs7873013	0	7873013	intergenic_variant	1	NR	2E-9	8.69897000433602		0.0506	[0.034-0.067] unit increase	Affymetrix, Illumina [25842036] (imputed)	N
rs10465137	9	122659596	T	C	0.388668	9.96610467789e-09	0.00543960077763	0.000949103398304	124	9	122674412	rs1333904	2018-11-12	30038396	Lee JJ	2018-07-23	Nat Genet	www.ncbi.nlm.nih.gov/pubmed/30038396	Gene discovery and polygenic prediction from a genome-wide association study of educational attainment in 1.1 million individuals.	Self-reported math ability (MTAG)	670,471 European ancestry individuals		9q33.2	Intergenic	NA - LINC01613		ENSG00000261432			22919	rs1333904-T	rs1333904	0	1333904	intergenic_variant	1	0.6087	2E-9	8.69897000433602	(MTAG)	0.0111	[0.0076-0.0146] unit decrease	Affymetrix, Illumina [7100000] (imputed)	N
rs10465137	9	122659596	T	C	0.388668	9.96610467789e-09	0.00543960077763	0.000949103398304	124	9	122674412	rs1333904	2018-11-12	30038396	Lee JJ	2018-07-23	Nat Genet	www.ncbi.nlm.nih.gov/pubmed/30038396	Gene discovery and polygenic prediction from a genome-wide association study of educational attainment in 1.1 million individuals.	Highest math class taken (MTAG)	811,539 European ancestry individuals		9q33.2	Intergenic	NA - LINC01613		ENSG00000261432			22919	rs1333904-T	rs1333904	0	1333904	intergenic_variant	1	0.6079	2E-10	9.69897000433602	(MTAG)	0.0107	[0.0074-0.014] unit decrease	Affymetrix, Illumina [7100000] (imputed)	N
rs10465137	9	122659596	T	C	0.388668	9.96610467789e-09	0.00543960077763	0.000949103398304	124	9	122675981	rs12336873	2022-07-01	35361970	Okbay A	2022-03-31	Nat Genet	www.ncbi.nlm.nih.gov/pubmed/35361970	Polygenic prediction of educational attainment within and between families from genome-wide association analyses in 3 million individuals.	Educational attainment	3,037,499 European ancestry individuals		9q33.2		BRINP1 - LINC01613	ENSG00000078725	ENSG00000261432		544268	21350	rs12336873-T	rs12336873	0	12336873	intergenic_variant	1	0.3941	6E-7	6.22184874961636		0.00535862	[0.0033-0.0075] unit increase	Illumina [10675380] (imputed)	N
rs10465137	9	122659596	T	C	0.388668	9.96610467789e-09	0.00543960077763	0.000949103398304	124	9	122664468	rs10818400	2019-03-18	30643256	Baselmans BML	2019-01-14	Nat Genet	www.ncbi.nlm.nih.gov/pubmed/30643256	Multivariate genome-wide analyses of the well-being spectrum.	Neuroticism	523,783 European ancestry individuals	59,206 European ancestry individuals	9q33.2	NR	NA - LINC01613		ENSG00000261432			32863	rs10818400-G	rs10818400	0	10818400	intergenic_variant	1	0.605687587251465	2E-13	12.698970004336		0.011010994	[0.0081-0.014] unit increase	NR [NR]	N
rs10465137	9	122659596	T	C	0.388668	9.96610467789e-09	0.00543960077763	0.000949103398304	124	9	122664468	rs10818400	2019-03-18	30643256	Baselmans BML	2019-01-14	Nat Genet	www.ncbi.nlm.nih.gov/pubmed/30643256	Multivariate genome-wide analyses of the well-being spectrum.	Positive affect	410,603 European ancestry individuals		9q33.2	NR	NA - LINC01613		ENSG00000261432			32863	rs10818400-G	rs10818400	0	10818400	intergenic_variant	1	0.605687587251465	1E-12	12		0.008432748	[0.0061-0.0108] unit increase	NR [NR]	N
rs10465137	9	122659596	T	C	0.388668	9.96610467789e-09	0.00543960077763	0.000949103398304	124	9	122668048	rs1360692	2019-03-18	30643256	Baselmans BML	2019-01-14	Nat Genet	www.ncbi.nlm.nih.gov/pubmed/30643256	Multivariate genome-wide analyses of the well-being spectrum.	Well-being spectrum (multivariate analysis)	2,083,151 European ancestry individuals	287,239 European ancestry individuals	9q33.2	NR	NA - LINC01613		ENSG00000261432			29283	rs1360692-T	rs1360692	0	1360692	intergenic_variant	1	0.604426454049253	3E-13	12.5228787452803		0.0068362597	[0.005-0.0087] unit increase	NR [NR]	N
rs10465137	9	122659596	T	C	0.388668	9.96610467789e-09	0.00543960077763	0.000949103398304	124	9	122664468	rs10818400	2019-03-18	30643256	Baselmans BML	2019-01-14	Nat Genet	www.ncbi.nlm.nih.gov/pubmed/30643256	Multivariate genome-wide analyses of the well-being spectrum.	Depressive symptoms	1,067,913 European ancestry individuals	228,033 European ancestry individuals	9q33.2	NR	NA - LINC01613		ENSG00000261432			32863	rs10818400-G	rs10818400	0	10818400	intergenic_variant	1	0.605687587251465	2E-13	12.698970004336		0.0070496965	[0.0052-0.0089] unit increase	NR [NR]	N
rs10465137	9	122659596	T	C	0.388668	9.96610467789e-09	0.00543960077763	0.000949103398304	124	9	122664468	rs10818400	2020-08-17	31926635	Coleman JRI	2019-11-01	Biol Psychiatry	www.ncbi.nlm.nih.gov/pubmed/31926635	The Genetics of the Mood Disorder Spectrum: Genome-wide Association Analyses of More Than 185,000 Cases and 439,000 Controls.	Bipolar disorder or major depressive disorder	164,933 European ancestry major depressive disorder cases, 20,352 European ancestry bipolar disorder cases, 439,741 European ancestry controls		9q33.2	NR	NA - LINC01613		ENSG00000261432			32863	rs10818400-G	rs10818400	0	10818400	intergenic_variant	1	NR	1E-8	8		1.0204082		NR [NR] (imputed)	N
rs10736180	10	107363588	A	G	0.445328	4.50712623916e-09	0.0055341615499	0.000943684811806	133	10	107363588	rs10736180	2018-09-17	29844566	Davies G	2018-05-29	Nat Commun	www.ncbi.nlm.nih.gov/pubmed/29844566	Study of 300,486 individuals identifies 148 independent genetic loci influencing general cognitive function.	General cognitive ability	up to 300,486 European ancestry individuals		10q25.1	NR	RNU6-463P - PPIAP38	ENSG00000207068	ENSG00000233477		69065	81553	rs10736180-?	rs10736180	0	10736180	intergenic_variant	1	NR	6E-8	7.22184874961636		5.42	z-score decrease	Affymetrix, Illumina [at least 2500000] (imputed)	N
rs10736180	10	107363588	A	G	0.445328	4.50712623916e-09	0.0055341615499	0.000943684811806	133	10	107340162	rs11192507	2022-07-01	35361970	Okbay A	2022-03-31	Nat Genet	www.ncbi.nlm.nih.gov/pubmed/35361970	Polygenic prediction of educational attainment within and between families from genome-wide association analyses in 3 million individuals.	Educational attainment	3,037,499 European ancestry individuals		10q25.1		RNU6-463P - PPIAP38	ENSG00000207068	ENSG00000233477		45639	104979	rs11192507-A	rs11192507	0	11192507	intergenic_variant	1	0.5887	6E-17	16.2218487496164		0.00889855	[0.0068-0.011] unit decrease	Illumina [10675380] (imputed)	N
rs10736180	10	107363588	A	G	0.445328	4.50712623916e-09	0.0055341615499	0.000943684811806	133	10	107340162	rs11192507	2018-11-12	30038396	Lee JJ	2018-07-23	Nat Genet	www.ncbi.nlm.nih.gov/pubmed/30038396	Gene discovery and polygenic prediction from a genome-wide association study of educational attainment in 1.1 million individuals.	Highest math class taken (MTAG)	811,539 European ancestry individuals		10q25.1	Intergenic	RNU6-463P - PPIAP38	ENSG00000207068	ENSG00000233477		45639	104979	rs11192507-A	rs11192507	0	11192507	intergenic_variant	1	0.5926	4E-8	7.39794000867204	(MTAG)	0.0092	[0.0059-0.0125] unit decrease	Affymetrix, Illumina [7100000] (imputed)	N
rs10763931	10	33677323	G	A	0.261431	4.17269122388e-10	0.00642003440278	0.00102762855422	128	10	33676655	rs7079083	2018-09-17	29844566	Davies G	2018-05-29	Nat Commun	www.ncbi.nlm.nih.gov/pubmed/29844566	Study of 300,486 individuals identifies 148 independent genetic loci influencing general cognitive function.	General cognitive ability	up to 300,486 European ancestry individuals		10p11.22	NR	NRP1 - NA	ENSG00000099250			51465		rs7079083-?	rs7079083	0	7079083	intron_variant	1	NR	1E-7	7		5.296	z-score increase	Affymetrix, Illumina [at least 2500000] (imputed)	N
rs10763931	10	33677323	G	A	0.261431	4.17269122388e-10	0.00642003440278	0.00102762855422	128	10	33676655	rs7079083	2018-11-12	30038396	Lee JJ	2018-07-23	Nat Genet	www.ncbi.nlm.nih.gov/pubmed/30038396	Gene discovery and polygenic prediction from a genome-wide association study of educational attainment in 1.1 million individuals.	Self-reported math ability (MTAG)	670,471 European ancestry individuals		10p11.22	Intergenic	NRP1 - NA	ENSG00000099250			51465		rs7079083-A	rs7079083	0	7079083	intron_variant	1	0.7132	8E-12	11.0969100130081	(MTAG)	0.0135	[0.0096-0.0174] unit increase	Affymetrix, Illumina [7100000] (imputed)	N
rs10763931	10	33677323	G	A	0.261431	4.17269122388e-10	0.00642003440278	0.00102762855422	128	10	33676655	rs7079083	2018-11-12	30038396	Lee JJ	2018-07-23	Nat Genet	www.ncbi.nlm.nih.gov/pubmed/30038396	Gene discovery and polygenic prediction from a genome-wide association study of educational attainment in 1.1 million individuals.	Self-reported math ability	564,698 European ancestry individuals		10p11.22	Intergenic	NRP1 - NA	ENSG00000099250			51465		rs7079083-A	rs7079083	0	7079083	intron_variant	1	0.7132	4E-11	10.397940008672		0.0142	[0.0099-0.0185] unit increase	Affymetrix, Illumina [10000000] (imputed)	N
rs10767733	11	28642320	A	G	0.399602	1.40666537411e-08	-0.00538947682077	0.0009500934581	138	11	28678870	rs10767739	2021-12-14	34594039	Sakaue S	2021-09-30	Nat Genet	www.ncbi.nlm.nih.gov/pubmed/34594039	A cross-population atlas of genetic associations for 220 human phenotypes.	Body mass index	163,835 East Asian ancestry individuals		11p14.1		METTL15 - LINC02758	ENSG00000169519	ENSG00000248990		130282	21860	rs10767739-G	rs10767739	0	10767739	intergenic_variant	1	0.592219	1E-10	10		0.0208134	[0.014-0.027] unit decrease	Illumina [13479178] (imputed)	N
rs10767733	11	28642320	A	G	0.399602	1.40666537411e-08	-0.00538947682077	0.0009500934581	138	11	28645584	rs4267058	2021-01-26	32376654	Richardson TG	2020-05-06	BMJ	www.ncbi.nlm.nih.gov/pubmed/32376654	Use of genetic variation to separate the effects of early and later life adiposity on disease risk: mendelian randomisation study.	Body size at age 10	453,169 European ancestry individuals		11p14.1	METTL15	METTL15 - LINC02758	ENSG00000169519	ENSG00000248990		96996	55146	rs4267058-T	rs4267058	0	4267058	intergenic_variant	1	0.626467	1E-9	9		0.00878598	[0.006-0.0116] unit increase	Affymetrix [12370749]	N
rs10767733	11	28642320	A	G	0.399602	1.40666537411e-08	-0.00538947682077	0.0009500934581	138	11	28591168	rs11030380	2019-03-28	30643251	Liu M	2019-01-14	Nat Genet	www.ncbi.nlm.nih.gov/pubmed/30643251	Association studies of up to 1.2 million individuals yield new insights into the genetic etiology of tobacco and alcohol use.	Alcohol consumption (drinks per week) (MTAG)	up to 1,039,210 European ancestry individuals		11p14.1	NR	METTL15 - NA	ENSG00000169519			42580		rs11030380-T	rs11030380	0	11030380	intergenic_variant	1	0.6	3E-6	5.52287874528034		0.00631481	[0.0037-0.009] unit increase	NR [~ 9732723] (imputed)	N
rs10767733	11	28642320	A	G	0.399602	1.40666537411e-08	-0.00538947682077	0.0009500934581	138	11	28623873	rs7931440	2022-11-17	36324656	Baselmans B	2021-10-06	Biol Psychiatry Glob Open Sci	www.ncbi.nlm.nih.gov/pubmed/36324656	The Genetic and Neural Substrates of Externalizing Behavior.	Disruptive behavior (multivariate analysis)	523,150 European ancestry individuals		11p14.1		METTL15 - LINC02758	ENSG00000169519	ENSG00000248990		75285	76857	rs7931440-?	rs7931440	0	7931440	intergenic_variant	1	NR	5E-9	8.30102999566398				Affymetrix [NR]	N
rs10767733	11	28642320	A	G	0.399602	1.40666537411e-08	-0.00538947682077	0.0009500934581	138	11	28642653	rs4636654	2022-09-05	35764056	Rao S	2022-06-28	Neuropsychobiology	www.ncbi.nlm.nih.gov/pubmed/35764056	Genetic Relationships between Attention-Deficit/Hyperactivity Disorder, Autism Spectrum Disorder, and Intelligence.	Attention deficit hyperactivity disorder or autism spectrum disorder or intelligence (pleiotropy)	20,183 European ancestry ADHD cases, 18,381 European ancestry ASD cases, up to 63,160 European ancestry controls, 269,867 European ancestry individuals with intelligence measurements		11p14.1		METTL15 - LINC02758	ENSG00000169519	ENSG00000248990		94065	58077	rs4636654-?	rs4636654	0	4636654	intergenic_variant	1	NR	3E-9	8.52287874528034				NR [6307410] (imputed)	N
rs10767733	11	28642320	A	G	0.399602	1.40666537411e-08	-0.00538947682077	0.0009500934581	138	11	28676505	rs10835389	2022-07-01	35361970	Okbay A	2022-03-31	Nat Genet	www.ncbi.nlm.nih.gov/pubmed/35361970	Polygenic prediction of educational attainment within and between families from genome-wide association analyses in 3 million individuals.	Educational attainment	3,037,499 European ancestry individuals		11p14.1		METTL15 - LINC02758	ENSG00000169519	ENSG00000248990		127917	24225	rs10835389-T	rs10835389	0	10835389	intergenic_variant	1	0.6491	4E-18	17.397940008672		0.00951453	[0.0074-0.0117] unit decrease	Illumina [10675380] (imputed)	N
rs10767733	11	28642320	A	G	0.399602	1.40666537411e-08	-0.00538947682077	0.0009500934581	138	11	28642653	rs4636654	2018-11-12	30038396	Lee JJ	2018-07-23	Nat Genet	www.ncbi.nlm.nih.gov/pubmed/30038396	Gene discovery and polygenic prediction from a genome-wide association study of educational attainment in 1.1 million individuals.	Cognitive performance (MTAG)	402,382 European ancestry individuals		11p14.1	Intergenic	METTL15 - LINC02758	ENSG00000169519	ENSG00000248990		94065	58077	rs4636654-A	rs4636654	0	4636654	intergenic_variant	1	0.3982	4E-8	7.39794000867204	(MTAG)	0.0128	[0.0083-0.0173] unit increase	Affymetrix, Illumina [7100000] (imputed)	N
rs10767733	11	28642320	A	G	0.399602	1.40666537411e-08	-0.00538947682077	0.0009500934581	138	11	28602221	rs2585817	2021-05-19	33082346	Xu K	2020-10-20	Nat Commun	www.ncbi.nlm.nih.gov/pubmed/33082346	Genome-wide association study of smoking trajectory and meta-analysis of smoking status in 842,000 individuals.	Smoking initiation	842,717 European ancestry individuals		11p14.1	MIR8068, LINC01616	METTL15 - LINC02758	ENSG00000169519	ENSG00000248990		53633	98509	rs2585817-G	rs2585817	0	2585817	intergenic_variant	1		5E-9	8.30102999566398		0.979	[NR]	Affymetrix [up to 79000000] (imputed)	N
rs10767733	11	28642320	A	G	0.399602	1.40666537411e-08	-0.00538947682077	0.0009500934581	138	11	28676861	rs4923555	2019-03-18	30643258	Karlsson Linner R	2019-01-14	Nat Genet	www.ncbi.nlm.nih.gov/pubmed/30643258	Genome-wide association analyses of risk tolerance and risky behaviors in over 1 million individuals identify hundreds of loci and shared genetic influences.	Risk-taking tendency (4-domain principal component model)	315,894 European ancestry individuals		11p14.1	METTL15	NA - LINC02758		ENSG00000248990			23869	rs4923555-A	rs4923555	0	4923555	intergenic_variant	1	0.655	1E-9	9		0.016412318	[0.011-0.022] unit increase	Affymetrix [~ 11515000] (imputed)	N
rs10767733	11	28642320	A	G	0.399602	1.40666537411e-08	-0.00538947682077	0.0009500934581	138	11	28644626	rs11030391	2020-10-30	33045005	Vogelezang S	2020-10-12	PLoS Genet	www.ncbi.nlm.nih.gov/pubmed/33045005	Novel loci for childhood body mass index and shared heritability with adult cardiometabolic traits.	Childhood body mass index	39,620 European ancestry individuals		11p14.1	METTL15	METTL15 - LINC02758	ENSG00000169519	ENSG00000248990		96038	56104	rs11030391-A	rs11030391	0	11030391	intergenic_variant	1	0.63	5E-7	6.30102999566398		0.04	[0.024-0.056] unit increase	Affymetrix, Illumina [8227808] (imputed)	N
rs10767733	11	28642320	A	G	0.399602	1.40666537411e-08	-0.00538947682077	0.0009500934581	138	11	28602221	rs2585817	2019-03-18	30643258	Karlsson Linner R	2019-01-14	Nat Genet	www.ncbi.nlm.nih.gov/pubmed/30643258	Genome-wide association analyses of risk tolerance and risky behaviors in over 1 million individuals identify hundreds of loci and shared genetic influences.	Smoking status (ever vs never smokers)	518,633 European ancestry individuals		11p14.1	METTL15	METTL15 - LINC02758	ENSG00000169519	ENSG00000248990		53633	98509	rs2585817-A	rs2585817	0	2585817	intergenic_variant	1	0.6181	5E-13	12.301029995664		0.014932894	[0.011-0.019] unit increase	Affymetrix [11514654] (imputed)	N
rs10767733	11	28642320	A	G	0.399602	1.40666537411e-08	-0.00538947682077	0.0009500934581	138	11	28668416	rs6484385	2020-05-28	32231278	Hysi PG	2020-03-30	Nat Genet	www.ncbi.nlm.nih.gov/pubmed/32231278	Meta-analysis of 542,934 subjects of European ancestry identifies new genes and mechanisms predisposing to refractive error and myopia.	Refractive error	542,934 European ancestry individuals		11p14.1	METTL15	NA - LINC02758		ENSG00000248990			32314	rs6484385-?	rs6484385	0	6484385	intergenic_variant	1		7E-16	15.1549019599857				Affymetrix, Illumina [NR] (imputed)	N
rs10767733	11	28642320	A	G	0.399602	1.40666537411e-08	-0.00538947682077	0.0009500934581	138	11	28656234	rs7942417	2021-11-02	34446935	Karlsson Linner R	2021-08-26	Nat Neurosci	www.ncbi.nlm.nih.gov/pubmed/34446935	Multivariate analysis of 1.5 million people identifies genetic associations with traits related to self-regulation and addiction.	Externalizing behaviour (multivariate analysis)	up to 53,293 European ancestry Attention-deficit/hyperactivity disorder individuals, up to 164,684 European ancestry problematic alcohol use individuals, up to 186,875 European ancestry lifetime cannabis use individuals, up to 357,187 European ancestry individuals measuring reverse-coded age at first sexual intercourse, up to 336,121 European ancestry individuals measuring number of sexual partne…		11p14.1		METTL15 - LINC02758	ENSG00000169519	ENSG00000248990		107646	44496	rs7942417-C	rs7942417	0	7942417	intergenic_variant	1	0.654	5E-20	19.301029995664		0.011	[0.009-0.013] unit increase	NR [NR] (imputed)	N
rs10767733	11	28642320	A	G	0.399602	1.40666537411e-08	-0.00538947682077	0.0009500934581	138	11	28680143	rs2356013	2021-12-14	34594039	Sakaue S	2021-09-30	Nat Genet	www.ncbi.nlm.nih.gov/pubmed/34594039	A cross-population atlas of genetic associations for 220 human phenotypes.	Weight	165,419 East Asian ancestry individuals		11p14.1		METTL15 - LINC02758	ENSG00000169519	ENSG00000248990		131555	20587	rs2356013-C	rs2356013	0	2356013	regulatory_region_variant	1	0.591672	2E-11	10.698970004336		0.0184851	[0.013-0.024] unit decrease	Illumina [13479924] (imputed)	N
rs10767733	11	28642320	A	G	0.399602	1.40666537411e-08	-0.00538947682077	0.0009500934581	138	11	28671629	rs10835387	2021-07-27	34211149	Mills MC	2021-07-01	Nat Hum Behav	www.ncbi.nlm.nih.gov/pubmed/34211149	Identification of 371 genetic variants for age at first sex and birth linked to externalising behaviour.	Age at first sexual intercourse	397,338 European ancestry individuals		11p14.1	MIR8068	NA - LINC02758		ENSG00000248990			29101	rs10835387-G	rs10835387	0	10835387	intergenic_variant	1	0.655432	7E-14	13.1549019599857		0.0161168	[0.012-0.02] unit decrease	NR [16516521] (imputed)	N
rs10767733	11	28642320	A	G	0.399602	1.40666537411e-08	-0.00538947682077	0.0009500934581	138	11	28648185	rs7931459	2019-09-18	31151762	Gelernter J	2019-04-08	Biol Psychiatry	www.ncbi.nlm.nih.gov/pubmed/31151762	Genome-wide Association Study of Maximum Habitual Alcohol Intake in >140,000 U.S. European and African American Veterans Yields Novel Risk Loci.	Maximum habitual alcohol consumption	126,936 European ancestry individuals, 17,029 African American individuals		11p14.1	LOC105376602	METTL15 - LINC02758	ENSG00000169519	ENSG00000248990		99597	52545	rs7931459-?	rs7931459	0	7931459	intergenic_variant	1	NR	5E-8	7.30102999566398		5.465	NR z score decrease	Affymetrix [up to 6007810] (imputed)	N
rs10767733	11	28642320	A	G	0.399602	1.40666537411e-08	-0.00538947682077	0.0009500934581	138	11	28642320	rs10767733	2019-01-22	29500382	Nagel M	2018-03-02	Nat Commun	www.ncbi.nlm.nih.gov/pubmed/29500382	Item-level analyses reveal genetic heterogeneity in neuroticism.	Feeling tense	371,318 European ancestry individuals		11p14.1	NR	METTL15 - LINC02758	ENSG00000169519	ENSG00000248990		93732	58410	rs10767733-A	rs10767733	0	10767733	regulatory_region_variant	1	0.402825	4E-10	9.39794000867204		6.27	z score decrease	NR [10847151] (imputed)	N
rs10767733	11	28642320	A	G	0.399602	1.40666537411e-08	-0.00538947682077	0.0009500934581	138	11	28591587	rs7127383	2019-03-28	30643251	Liu M	2019-01-14	Nat Genet	www.ncbi.nlm.nih.gov/pubmed/30643251	Association studies of up to 1.2 million individuals yield new insights into the genetic etiology of tobacco and alcohol use.	Cigarettes smoked per day (MTAG)	up to 403,928 European ancestry individuals		11p14.1	NR	METTL15 - NA	ENSG00000169519			42999		rs7127383-T	rs7127383	0	7127383	intergenic_variant	1	0.602	2E-8	7.69897000433602		0.0126262	[0.0083-0.017] unit increase	NR [9732723] (imputed)	N
rs10767733	11	28642320	A	G	0.399602	1.40666537411e-08	-0.00538947682077	0.0009500934581	138	11	28642653	rs4636654	2021-07-27	33479212	Yao X	2021-01-21	Transl Psychiatry	www.ncbi.nlm.nih.gov/pubmed/33479212	Integrative analysis of genome-wide association studies identifies novel loci associated with neuropsychiatric disorders.	Neuropsychiatric disorders	19,099 European ancestry attention deficit hyperactivity disorder cases, 18,381 European ancestry autism spectrum disorder cases, 20,352 European ancestry bipolar disorder cases, 170,756 European ancestry major depressive disorder cases, 33,640 European ancestry schizophrenia cases, 466,420 European ancestry controls		11p14.1	NR	METTL15 - LINC02758	ENSG00000169519	ENSG00000248990		94065	58077	rs4636654-A	rs4636654	0	4636654	intergenic_variant	1	NR	3E-9	8.52287874528034		5.928	NR z score decrease	NR [NR]	N
rs10767733	11	28642320	A	G	0.399602	1.40666537411e-08	-0.00538947682077	0.0009500934581	138	11	28642381	rs10767734	2018-10-10	30054594	MacGregor S	2018-07-27	Nat Genet	www.ncbi.nlm.nih.gov/pubmed/30054594	Genome-wide association study of intraocular pressure uncovers new pathways to glaucoma.	Intraocular pressure	133,492 European ancestry individuals		11p14.1	MIR8068	METTL15 - LINC02758	ENSG00000169519	ENSG00000248990		93793	58349	rs10767734-?	rs10767734	0	10767734	regulatory_region_variant	1	NR	4E-8	7.39794000867204		0.0725	[0.047-0.098] unit increase	Affymetrix, Illumina [up to 40000000] (imputed)	N
rs10767733	11	28642320	A	G	0.399602	1.40666537411e-08	-0.00538947682077	0.0009500934581	138	11	28666538	rs7933262	2018-11-12	30038396	Lee JJ	2018-07-23	Nat Genet	www.ncbi.nlm.nih.gov/pubmed/30038396	Gene discovery and polygenic prediction from a genome-wide association study of educational attainment in 1.1 million individuals.	Educational attainment (MTAG)	1,311,438 European ancestry individuals		11p14.1	Intergenic	NA - LINC02758		ENSG00000248990			34192	rs7933262-T	rs7933262	0	7933262	intergenic_variant	1	0.3515	9E-10	9.04575749056067	(MTAG)	0.0084	[0.0057-0.0111] unit increase	Affymetrix, Illumina [7100000] (imputed)	N
rs10767733	11	28642320	A	G	0.399602	1.40666537411e-08	-0.00538947682077	0.0009500934581	138	11	28642561	rs10767735	2022-09-27	35396580	Trubetskoy V	2022-04-08	Nature	www.ncbi.nlm.nih.gov/pubmed/35396580	Mapping genomic loci implicates genes and synaptic biology in schizophrenia.	Schizophrenia	53,386 European ancestry cases, 77,258 European ancestry controls, 14,004 East Asian ancestry cases, 16,757 East Asian ancestry controls, 6,152 African American cases, 3,918 African American controls, 1,234 Latino cases, 3,090 Latino controls	1,979 European ancestry cases, 142,626 European ancestry controls	11p14.1		METTL15 - LINC02758	ENSG00000169519	ENSG00000248990		93973	58169	rs10767735-G	rs10767735	0	10767735	intergenic_variant	1	0.551	5E-11	10.301029995664		1.05096	[1.04-1.07]	Affymetrix [7585078] (imputed)	N
rs10767733	11	28642320	A	G	0.399602	1.40666537411e-08	-0.00538947682077	0.0009500934581	138	11	28607245	rs7952220	2020-10-07	32606422	Wu Y	2020-06-30	Transl Psychiatry	www.ncbi.nlm.nih.gov/pubmed/32606422	Multi-trait analysis for genome-wide association study of five psychiatric disorders.	Attention deficit hyperactivity disorder (MTAG)	61,421 individuals		11p14.1	NR	METTL15 - LINC02758	ENSG00000169519	ENSG00000248990		58657	93485	rs7952220-?	rs7952220	0	7952220	intergenic_variant	1		1E-8	8				NR [520857]	N
rs10767733	11	28642320	A	G	0.399602	1.40666537411e-08	-0.00538947682077	0.0009500934581	138	11	28642653	rs4636654	2021-07-27	33479212	Yao X	2021-01-21	Transl Psychiatry	www.ncbi.nlm.nih.gov/pubmed/33479212	Integrative analysis of genome-wide association studies identifies novel loci associated with neuropsychiatric disorders.	Major depressive disorder (MTAG)	at least 170,756 European ancestry cases, at least 329,443 European ancestry controls		11p14.1	RP11-960D24.1, METTL15	METTL15 - LINC02758	ENSG00000169519	ENSG00000248990		94065	58077	rs4636654-A	rs4636654	0	4636654	intergenic_variant	1	0.3974	3E-10	9.52287874528034		0.026659915	[0.018-0.035] unit decrease	NR [NR]	N
rs10767733	11	28642320	A	G	0.399602	1.40666537411e-08	-0.00538947682077	0.0009500934581	138	11	28652996	rs4275621	2019-03-28	30643251	Liu M	2019-01-14	Nat Genet	www.ncbi.nlm.nih.gov/pubmed/30643251	Association studies of up to 1.2 million individuals yield new insights into the genetic etiology of tobacco and alcohol use.	Smoking initiation (ever regular vs never regular)	up to 1,232,091 European ancestry individuals		11p14.1	NR	NA - LINC02758		ENSG00000248990			47734	rs4275621-G	rs4275621	0	4275621	intergenic_variant	1	0.382	4E-16	15.397940008672	(Conditioned on chr11:27679916)	0.021367403	[0.016-0.027] unit decrease	NR [~ 10000000] (imputed)	N
rs10767733	11	28642320	A	G	0.399602	1.40666537411e-08	-0.00538947682077	0.0009500934581	138	11	28642561	rs10767735	2018-07-19	29662059	Howard DM	2018-04-16	Nat Commun	www.ncbi.nlm.nih.gov/pubmed/29662059	Genome-wide association study of depression phenotypes in UK Biobank identifies variants in excitatory synaptic pathways.	Depression (broad)	113,769 British ancestry cases, 208,811 British ancestry controls		11p14.1	NR	METTL15 - LINC02758	ENSG00000169519	ENSG00000248990		93973	58169	rs10767735-C	rs10767735	0	10767735	intergenic_variant	1	0.3949	7E-7	6.15490195998574		0.006	[0.0036-0.0084] unit decrease	NR [7666894] (imputed)	N
rs10767733	11	28642320	A	G	0.399602	1.40666537411e-08	-0.00538947682077	0.0009500934581	138	11	28642653	rs4636654	2018-09-17	29844566	Davies G	2018-05-29	Nat Commun	www.ncbi.nlm.nih.gov/pubmed/29844566	Study of 300,486 individuals identifies 148 independent genetic loci influencing general cognitive function.	General cognitive ability	up to 300,486 European ancestry individuals		11p14.1	ENSG00000248990	METTL15 - LINC02758	ENSG00000169519	ENSG00000248990		94065	58077	rs4636654-A	rs4636654	0	4636654	intergenic_variant	1	NR	2E-8	7.69897000433602		5.64	z-score increase	Affymetrix, Illumina [at least 2500000] (imputed)	N
rs10767733	11	28642320	A	G	0.399602	1.40666537411e-08	-0.00538947682077	0.0009500934581	138	11	28630746	rs59617050	2019-03-28	30643251	Liu M	2019-01-14	Nat Genet	www.ncbi.nlm.nih.gov/pubmed/30643251	Association studies of up to 1.2 million individuals yield new insights into the genetic etiology of tobacco and alcohol use.	Smoking cessation (MTAG)	up to 820,192 European ancestry individuals		11p14.1	NR	METTL15 - LINC02758	ENSG00000169519	ENSG00000248990		82158	69984	rs59617050-G	rs59617050	0	59617050	intergenic_variant	1	0.398	6E-13	12.2218487496164		0.0113382	[0.0083-0.0144] unit decrease	NR [9732723] (imputed)	N
rs10767733	11	28642320	A	G	0.399602	1.40666537411e-08	-0.00538947682077	0.0009500934581	138	11	28687766	rs4923556	2018-11-12	30038396	Lee JJ	2018-07-23	Nat Genet	www.ncbi.nlm.nih.gov/pubmed/30038396	Gene discovery and polygenic prediction from a genome-wide association study of educational attainment in 1.1 million individuals.	Highest math class taken (MTAG)	811,539 European ancestry individuals		11p14.1	Intergenic	NA - LINC02758		ENSG00000248990			12964	rs4923556-T	rs4923556	0	4923556	intergenic_variant	1	0.6512	2E-8	7.69897000433602	(MTAG)	0.0098	[0.0065-0.0131] unit decrease	Affymetrix, Illumina [7100000] (imputed)	N
rs10767733	11	28642320	A	G	0.399602	1.40666537411e-08	-0.00538947682077	0.0009500934581	138	11	28652996	rs4275621	2019-03-28	30643251	Liu M	2019-01-14	Nat Genet	www.ncbi.nlm.nih.gov/pubmed/30643251	Association studies of up to 1.2 million individuals yield new insights into the genetic etiology of tobacco and alcohol use.	Smoking initiation (ever regular vs never regular) (MTAG)	up to 1,359,002 European ancestry individuals		11p14.1	NR	NA - LINC02758		ENSG00000248990			47734	rs4275621-G	rs4275621	0	4275621	intergenic_variant	1	0.382	2E-16	15.698970004336		0.00914483	[0.007-0.0113] unit decrease	NR [9732723] (imputed)	N
rs10767733	11	28642320	A	G	0.399602	1.40666537411e-08	-0.00538947682077	0.0009500934581	138	11	28652996	rs4275621	2019-04-09	30478444	Demontis D	2018-11-26	Nat Genet	www.ncbi.nlm.nih.gov/pubmed/30478444	Discovery of the first genome-wide significant risk loci for attention deficit/hyperactivity disorder.	Attention deficit hyperactivity disorder	19,099 European ancestry cases, 72 non-European ancestry cases, 1,012 Han Chinese ancestry cases, 34,194 European ancestry controls, 72 non-European ancestry controls, 925 Han Chinese ancestry controls	5,085 Icelandic ancestry cases, 5,857 cases, 131,122 Icelandic ancestry controls, 70,393 controls	11p14.1	intergenic	NA - LINC02758		ENSG00000248990			47734	rs4275621-A	rs4275621	0	4275621	intergenic_variant	1	NR	3E-9	8.52287874528034		1.081081	NR	Affymetrix, Illumina, Perlegen [8047421] (imputed)	N
rs10767733	11	28642320	A	G	0.399602	1.40666537411e-08	-0.00538947682077	0.0009500934581	138	11	28656064	rs7942078	2019-03-18	30643258	Karlsson Linner R	2019-01-14	Nat Genet	www.ncbi.nlm.nih.gov/pubmed/30643258	Genome-wide association analyses of risk tolerance and risky behaviors in over 1 million individuals identify hundreds of loci and shared genetic influences.	Number of sexual partners	370,711 European ancestry individuals		11p14.1	METTL15	NA - LINC02758		ENSG00000248990			44666	rs7942078-A	rs7942078	0	7942078	intergenic_variant	1	0.6552	2E-8	7.69897000433602		0.01390723	[0.009-0.0188] unit increase	Affymetrix [11515109] (imputed)	N
rs10767733	11	28642320	A	G	0.399602	1.40666537411e-08	-0.00538947682077	0.0009500934581	138	11	28656234	rs7942417	2022-11-17	36324656	Baselmans B	2021-10-06	Biol Psychiatry Glob Open Sci	www.ncbi.nlm.nih.gov/pubmed/36324656	The Genetic and Neural Substrates of Externalizing Behavior.	Risk-taking behavior (multivariate analysis)	1,506,537 European ancestry individuals		11p14.1		METTL15 - LINC02758	ENSG00000169519	ENSG00000248990		107646	44496	rs7942417-?	rs7942417	0	7942417	intergenic_variant	1	NR	3E-13	12.5228787452803				NR [NR]	N
rs10767733	11	28642320	A	G	0.399602	1.40666537411e-08	-0.00538947682077	0.0009500934581	138	11	28642381	rs10767734	2018-05-11	29617998	Gao XR	2018-03-28	Hum Mol Genet	www.ncbi.nlm.nih.gov/pubmed/29617998	Genome-Wide Association Analyses Identify New Loci Influencing Intraocular Pressure.	Intraocular pressure	115,486 European ancestry individuals		11p14.1	MIR8068, LINC01616	METTL15 - LINC02758	ENSG00000169519	ENSG00000248990		93793	58349	rs10767734-C	rs10767734	0	10767734	regulatory_region_variant	1	0.6317	1E-8	8		0.079	[0.051-0.107] unit decrease	Affymetrix [~ 11900000] (imputed)	N
rs10767733	11	28642320	A	G	0.399602	1.40666537411e-08	-0.00538947682077	0.0009500934581	138	11	28652996	rs4275621	2019-03-28	30643251	Liu M	2019-01-14	Nat Genet	www.ncbi.nlm.nih.gov/pubmed/30643251	Association studies of up to 1.2 million individuals yield new insights into the genetic etiology of tobacco and alcohol use.	Age of smoking initiation (MTAG)	up to 931,815 European ancestry individuals		11p14.1	NR	NA - LINC02758		ENSG00000248990			47734	rs4275621-G	rs4275621	0	4275621	intergenic_variant	1	0.376	2E-8	7.69897000433602		0.00847247	[0.0055-0.0114] unit increase	NR [9732723] (imputed)	N
rs11137818	9	81356759	A	G	0.468191	7.32753283791e-19	0.00854387660689	0.000963254367502	121	9	81369470	rs11137826	2021-12-14	34594039	Sakaue S	2021-09-30	Nat Genet	www.ncbi.nlm.nih.gov/pubmed/34594039	A cross-population atlas of genetic associations for 220 human phenotypes.	Body mass index	359,983 European ancestry individuals, 163,835 East Asian ancestry individuals		9q21.31		MTND2P8 - KRT18P24	ENSG00000237257	ENSG00000226234		11810	281859	rs11137826-T	rs11137826	0	11137826	intergenic_variant	1	NR	5E-9	8.30102999566398		0.0112	[0.0075-0.0149] unit decrease	Affymetrix, Illumina [20538802] (imputed)	N
rs11137818	9	81356759	A	G	0.468191	7.32753283791e-19	0.00854387660689	0.000963254367502	121	9	81351608	rs10867245	2022-07-01	35361970	Okbay A	2022-03-31	Nat Genet	www.ncbi.nlm.nih.gov/pubmed/35361970	Polygenic prediction of educational attainment within and between families from genome-wide association analyses in 3 million individuals.	Educational attainment	3,037,499 European ancestry individuals		9q21.31		PSAT1 - MTND2P8	ENSG00000135069	ENSG00000237257		406599	5028	rs10867245-C	rs10867245	0	10867245	intergenic_variant	1	0.546	2E-8	7.69897000433602		0.00592589	[0.0039-0.008] unit increase	Illumina [10675380] (imputed)	N
rs11137818	9	81356759	A	G	0.468191	7.32753283791e-19	0.00854387660689	0.000963254367502	121	9	81334684	rs1634350	2019-11-05	30239722	Pulit SL	2018-09-14	Hum Mol Genet	www.ncbi.nlm.nih.gov/pubmed/30239722	Meta-analysis of genome-wide association studies for body fat distribution in 694,649 individuals of European ancestry.	Body mass index	806,834 European ancestry individuals		9q21.31		NA - MTND2P8		ENSG00000237257			21952	rs1634350-A	rs1634350	0	1634350	intergenic_variant	1	0.4355	3E-11	10.5228787452803		0.0114	[0.0081-0.0147] unit increase	NR [~ 27400000] (imputed)	N
rs11137818	9	81356759	A	G	0.468191	7.32753283791e-19	0.00854387660689	0.000963254367502	121	9	81334684	rs1634350	2020-04-17	31669095	Zhu Z	2019-10-24	J Allergy Clin Immunol	www.ncbi.nlm.nih.gov/pubmed/31669095	Shared Genetic and Experimental Links between Obesity-Related Traits and Asthma Subtypes in UK Biobank.	Body mass index	457,822 European ancestry individuals		9q21.31	NR	NA - MTND2P8		ENSG00000237257			21952	rs1634350-?	rs1634350	0	1634350	intergenic_variant	1	NR	8E-12	11.0969100130081				Affymetrix [~ 8270000] (imputed)	N
rs11193768	10	109651419	T	C	0.250497	2.49306955701e-08	-0.00614338180627	0.00110219812725	134	10	109674913	rs10884570	2022-03-10	34732054	Yang Y	2021-11-04	Circ Genom Precis Med	www.ncbi.nlm.nih.gov/pubmed/34732054	Identification of Functional Genetic Determinants of Cardiac Troponin T and I in a Multiethnic Population and Causal Associations With Atrial Fibrillation.	High-sensitivity cardiac troponin T levels	3,806 African American individuals		10q25.1		LINC01435			ENSG00000229981			rs10884570-?	rs10884570	0	10884570	intron_variant	0	NR	4E-6	5.39794000867204		0.11	[0.063-0.157] unit increase	Affymetrix, Illumina [NR] (imputed)	N
rs11193768	10	109651419	T	C	0.250497	2.49306955701e-08	-0.00614338180627	0.00110219812725	134	10	109673106	rs10884569	2018-09-20	30019117	Liu J	2018-07-17	Hum Genet	www.ncbi.nlm.nih.gov/pubmed/30019117	The coexistence of copy number variations (CNVs) and single nucleotide polymorphisms (SNPs) at a locus can result in distorted calculations of the significance in associating SNPs to disease.	Adolescent idiopathic scoliosis	196 cases, 303 controls		10q25.1	NR	LINC01435			ENSG00000229981			rs10884569-?	rs10884569	0	10884569	intron_variant	0	NR	4E-23	22.397940008672				Affymetrix [NR]	N
rs11607122	11	57389737	A	G	0.270378	6.13961472368e-10	0.00650017754766	0.00105065189429	140	11	57396825	rs7102271	2018-11-16	30072576	Emilsson V	2018-08-02	Science	www.ncbi.nlm.nih.gov/pubmed/30072576	Co-regulatory networks of human serum proteins link genetics to disease.	Blood protein levels	3,200 European ancestry individuals		11q12.1	NR	SERPING1 - MIR130A	ENSG00000149131	ENSG00000208009		10181	11846	rs7102271-G	rs7102271	0	7102271	intergenic_variant	1	0.74171875	8E-29	28.0969100130081	(C1R, 3285_23_2)	0.31410298	[0.26-0.37] unit increase	Illumina [> 1000000] (imputed)	N
rs11607122	11	57389737	A	G	0.270378	6.13961472368e-10	0.00650017754766	0.00105065189429	140	11	57404779	rs10750866	2022-08-05	35835914	Watanabe K	2022-07-14	Nat Genet	www.ncbi.nlm.nih.gov/pubmed/35835914	Genome-wide meta-analysis of insomnia prioritizes genes associated with metabolic and psychiatric pathways.	Insomnia	593,724 European ancestry cases, 1,771,286 European ancestry controls		11q12.1		SERPING1 - MIR130A	ENSG00000149131	ENSG00000208009		18135	3892	rs10750866-A	rs10750866	0	10750866	upstream_gene_variant	1	NR	4E-13	12.397940008672		0.007	[0.005-0.009] unit decrease	Illumina [10713943] (imputed)	N
rs11607122	11	57389737	A	G	0.270378	6.13961472368e-10	0.00650017754766	0.00105065189429	140	11	57371918	rs28362950	2020-09-21	32888493	Chen MH	2020-09-01	Cell	www.ncbi.nlm.nih.gov/pubmed/32888493	Trans-ethnic and Ancestry-Specific Blood-Cell Genetics in 746,667 Individuals from 5 Global Populations.	Mean platelet volume	484,042 African American or Afro-Caribbean, African ancestry, European ancestry, East Asian ancestry, Hispanic or Latin American and South Asian ancestry individuals		11q12.1	NR	SERPING1			ENSG00000149131			rs28362950-G	rs28362950	0	28362950	intron_variant	0	0.738953	3E-37	36.5228787452803				Affymetrix, Illumina [17210439] (imputed)	N
rs11607122	11	57389737	A	G	0.270378	6.13961472368e-10	0.00650017754766	0.00105065189429	140	11	57396825	rs7102271	2018-11-16	30072576	Emilsson V	2018-08-02	Science	www.ncbi.nlm.nih.gov/pubmed/30072576	Co-regulatory networks of human serum proteins link genetics to disease.	Blood protein levels	3,200 European ancestry individuals		11q12.1	NR	SERPING1 - MIR130A	ENSG00000149131	ENSG00000208009		10181	11846	rs7102271-G	rs7102271	0	7102271	intergenic_variant	1	0.74171875	2E-10	9.69897000433602	(MASP1, 8091_16_3)	0.18068555	[0.13-0.24] unit increase	Illumina [> 1000000] (imputed)	N
rs11607122	11	57389737	A	G	0.270378	6.13961472368e-10	0.00650017754766	0.00105065189429	140	11	57411742	rs2081361	2021-11-01	34668383	Leskela J	2021-10-20	J Am Heart Assoc	www.ncbi.nlm.nih.gov/pubmed/34668383	Genetic Profile of Endotoxemia Reveals an Association With Thromboembolism and Stroke.	Serum lipopolysaccharide activity	11,296 European ancestry individuals		11q12.1	NR	MIR130A - YPEL4	ENSG00000208009	ENSG00000166793		2983	818	rs2081361-C	rs2081361	0	2081361	intron_variant	1	0.7023	4E-9	8.39794000867204		0.0864	[0.058-0.115] unit increase	Affymetrix, Illumina [9900000] (imputed)	N
rs11607122	11	57389737	A	G	0.270378	6.13961472368e-10	0.00650017754766	0.00105065189429	140	11	57396825	rs7102271	2018-11-16	30072576	Emilsson V	2018-08-02	Science	www.ncbi.nlm.nih.gov/pubmed/30072576	Co-regulatory networks of human serum proteins link genetics to disease.	Blood protein levels	3,200 European ancestry individuals		11q12.1	NR	SERPING1 - MIR130A	ENSG00000149131	ENSG00000208009		10181	11846	rs7102271-G	rs7102271	0	7102271	intergenic_variant	1	0.74171875	3E-19	18.5228787452803	(CDH12, 8329_166_3)	0.252777	[0.2-0.31] unit decrease	Illumina [> 1000000] (imputed)	N
rs11607122	11	57389737	A	G	0.270378	6.13961472368e-10	0.00650017754766	0.00105065189429	140	11	57396825	rs7102271	2018-11-16	30072576	Emilsson V	2018-08-02	Science	www.ncbi.nlm.nih.gov/pubmed/30072576	Co-regulatory networks of human serum proteins link genetics to disease.	Blood protein levels	3,200 European ancestry individuals		11q12.1	NR	SERPING1 - MIR130A	ENSG00000149131	ENSG00000208009		10181	11846	rs7102271-G	rs7102271	0	7102271	intergenic_variant	1	0.74171875	4E-328	327.397940008672	(SERPING1, 13710_6_3)	1.0016209	[0.96-1.05] unit decrease	Illumina [> 1000000] (imputed)	N
rs11607122	11	57389737	A	G	0.270378	6.13961472368e-10	0.00650017754766	0.00105065189429	140	11	57372526	rs28362951	2020-09-18	32888494	Vuckovic D	2020-09-01	Cell	www.ncbi.nlm.nih.gov/pubmed/32888494	The Polygenic and Monogenic Basis of Blood Traits and Diseases.	Platelet count	408,112 British individuals		11q12.1	SERPING1	SERPING1			ENSG00000149131			rs28362951-G	rs28362951	0	28362951	intron_variant	0	0.267719	3E-16	15.5228787452803		0.020990534	[0.016-0.026] unit increase	Affymetrix [93095623] (imputed)	N
rs11607122	11	57389737	A	G	0.270378	6.13961472368e-10	0.00650017754766	0.00105065189429	140	11	57374332	rs11603020	2022-04-11	28240269	Suhre K	2017-02-27	Nat Commun	www.ncbi.nlm.nih.gov/pubmed/28240269	Connecting genetic risk to disease end points through the human blood plasma proteome.	Plasma protease C1 inhibitor levels	997 European ancestry individuals	338 Greater Middle Eastern (Middle Eastern, North African or Persian), South Asian ancestry, Asian ancestry individuals	11q12.1		SERPING1			ENSG00000149131			rs11603020-C	rs11603020	0	11603020	intron_variant	0	NR	5E-96	95.301029995664		0.936	[0.86-1.01] unit decrease	Affymetrix [509946]	N
rs11607122	11	57389737	A	G	0.270378	6.13961472368e-10	0.00650017754766	0.00105065189429	140	11	57376131	rs138770460	2020-09-21	32888493	Chen MH	2020-09-01	Cell	www.ncbi.nlm.nih.gov/pubmed/32888493	Trans-ethnic and Ancestry-Specific Blood-Cell Genetics in 746,667 Individuals from 5 Global Populations.	Platelet count	542,827 European ancestry individuals		11q12.1	NR	SERPING1			ENSG00000149131			rs138770460-A	rs138770460	0	138770460	intron_variant	0	0.269909	2E-24	23.698970004336		0.021054	[0.017-0.025] SD unit increase	Affymetrix, Illumina [50241410] (imputed)	N
rs11607122	11	57389737	A	G	0.270378	6.13961472368e-10	0.00650017754766	0.00105065189429	140	11	57404779	rs10750866	2019-01-22	29500382	Nagel M	2018-03-02	Nat Commun	www.ncbi.nlm.nih.gov/pubmed/29500382	Item-level analyses reveal genetic heterogeneity in neuroticism.	Worry too long after an embarrassing experience	367,725 European ancestry individuals		11q12.1	SMTNL1	SERPING1 - MIR130A	ENSG00000149131	ENSG00000208009		18135	3892	rs10750866-A	rs10750866	0	10750866	upstream_gene_variant	1	0.272951	1E-11	11		6.78	z score decrease	NR [10847151] (imputed)	N
rs11607122	11	57389737	A	G	0.270378	6.13961472368e-10	0.00650017754766	0.00105065189429	140	11	57404779	rs10750866	2018-11-12	30038396	Lee JJ	2018-07-23	Nat Genet	www.ncbi.nlm.nih.gov/pubmed/30038396	Gene discovery and polygenic prediction from a genome-wide association study of educational attainment in 1.1 million individuals.	Cognitive performance (MTAG)	402,382 European ancestry individuals		11q12.1	Intergenic	SERPING1 - MIR130A	ENSG00000149131	ENSG00000208009		18135	3892	rs10750866-A	rs10750866	0	10750866	upstream_gene_variant	1	0.7309	9E-15	14.0457574905607	(MTAG)	0.02	[0.015-0.025] unit increase	Affymetrix, Illumina [7100000] (imputed)	N
rs11607122	11	57389737	A	G	0.270378	6.13961472368e-10	0.00650017754766	0.00105065189429	140	11	57371192	rs76525968	2019-02-08	30595370	Kichaev G	2018-12-27	Am J Hum Genet	www.ncbi.nlm.nih.gov/pubmed/30595370	Leveraging Polygenic Functional Enrichment to Improve GWAS Power.	Lung function (FEV1/FVC)	approximately 370,000 European ancestry individuals		11q12.1		SERPING1			ENSG00000149131			rs76525968-?	rs76525968	0	76525968	non_coding_transcript_exon_variant	0	NR	2E-11	10.698970004336				NR [~ 8900000] (imputed)	N
rs11607122	11	57389737	A	G	0.270378	6.13961472368e-10	0.00650017754766	0.00105065189429	140	11	57404779	rs10750866	2022-08-05	35835914	Watanabe K	2022-07-14	Nat Genet	www.ncbi.nlm.nih.gov/pubmed/35835914	Genome-wide meta-analysis of insomnia prioritizes genes associated with metabolic and psychiatric pathways.	Insomnia	390,751 European ancestry female cases, 1,018,386 European ancestry female controls		11q12.1		SERPING1 - MIR130A	ENSG00000149131	ENSG00000208009		18135	3892	rs10750866-A	rs10750866	0	10750866	upstream_gene_variant	1	NR	5E-10	9.30102999566398		0.008	[0.006-0.01] unit decrease	Illumina [10288913] (imputed)	N
rs11607122	11	57389737	A	G	0.270378	6.13961472368e-10	0.00650017754766	0.00105065189429	140	11	57399072	rs11229077	2020-09-21	32888493	Chen MH	2020-09-01	Cell	www.ncbi.nlm.nih.gov/pubmed/32888493	Trans-ethnic and Ancestry-Specific Blood-Cell Genetics in 746,667 Individuals from 5 Global Populations.	Mean platelet volume	460,935 European ancestry individuals		11q12.1	NR	SERPING1 - MIR130A	ENSG00000149131	ENSG00000208009		12428	9599	rs11229077-C	rs11229077	0	11229077	intergenic_variant	1	0.728865	9E-40	39.0457574905607		0.02862	[0.024-0.033] SD unit increase	Affymetrix, Illumina [49660172] (imputed)	N
rs11607122	11	57389737	A	G	0.270378	6.13961472368e-10	0.00650017754766	0.00105065189429	140	11	57376131	rs138770460	2020-09-21	32888493	Chen MH	2020-09-01	Cell	www.ncbi.nlm.nih.gov/pubmed/32888493	Trans-ethnic and Ancestry-Specific Blood-Cell Genetics in 746,667 Individuals from 5 Global Populations.	Platelet count	721,201 African American or Afro-Caribbean, African ancestry, European ancestry, East Asian ancestry, Hispanic or Latin American and South Asian ancestry individuals		11q12.1	NR	SERPING1			ENSG00000149131			rs138770460-A	rs138770460	0	138770460	intron_variant	0	0.228782	4E-23	22.397940008672				Affymetrix, Illumina [24588908] (imputed)	N
rs11607122	11	57389737	A	G	0.270378	6.13961472368e-10	0.00650017754766	0.00105065189429	140	11	57381263	rs10896631	2022-10-24	36168886	Thareja G	2022-09-28	Hum Mol Genet	www.ncbi.nlm.nih.gov/pubmed/36168886	Differences and commonalities in the genetic architecture of protein quantitative trait loci in European and Arab populations.	Plasma protease C1 inhibitor levels	2,935 Qatari ancestry individuals		11q12.1		SERPING1			ENSG00000149131			rs10896631-C	rs10896631	0	10896631	intron_variant	0	0.244974	1E-132	132		0.772698	[0.71-0.83] unit decrease	NR [10004359]	N
rs11607122	11	57389737	A	G	0.270378	6.13961472368e-10	0.00650017754766	0.00105065189429	140	11	57371911	rs28362949	2022-09-27	34814699	Katz DH	2021-11-24	Circulation	www.ncbi.nlm.nih.gov/pubmed/34814699	Whole Genome Sequence Analysis of the Plasma Proteome in Black Adults Provides Novel Insights Into Cardiovascular Disease.	Plasma protease C1 inhibitor levels	1,852 African American or Afro-Caribbean individuals	1,688 African American or Afro-Caribbean, Hispanic or Latin American, Asian ancestry, European ancestry individuals	11q12.1		SERPING1			ENSG00000149131			rs28362949-?	rs28362949	0	28362949	intron_variant	0	NR	1E-96	96		0.8	[0.72-0.88] unit decrease	Illumina [NR]	N
rs11607122	11	57389737	A	G	0.270378	6.13961472368e-10	0.00650017754766	0.00105065189429	140	11	57369730	rs11229063	2021-12-14	34594039	Sakaue S	2021-09-30	Nat Genet	www.ncbi.nlm.nih.gov/pubmed/34594039	A cross-population atlas of genetic associations for 220 human phenotypes.	Serum alkaline phosphatase levels	344,292 European ancestry individuals, 118,886 East Asian ancestry individuals		11q12.1		SERPING1			ENSG00000149131			rs11229063-A	rs11229063	0	11229063	non_coding_transcript_exon_variant	0	NR	1E-8	8		0.0139	[0.0092-0.0186] unit decrease	Affymetrix, Illumina [20533886] (imputed)	N
rs11607122	11	57389737	A	G	0.270378	6.13961472368e-10	0.00650017754766	0.00105065189429	140	11	57404779	rs10750866	2018-09-17	29844566	Davies G	2018-05-29	Nat Commun	www.ncbi.nlm.nih.gov/pubmed/29844566	Study of 300,486 individuals identifies 148 independent genetic loci influencing general cognitive function.	General cognitive ability	up to 300,486 European ancestry individuals		11q12.1	NR	SERPING1 - MIR130A	ENSG00000149131	ENSG00000208009		18135	3892	rs10750866-?	rs10750866	0	10750866	upstream_gene_variant	1	NR	4E-6	5.39794000867204		4.614	z-score increase	Affymetrix, Illumina [at least 2500000] (imputed)	N
rs11607122	11	57389737	A	G	0.270378	6.13961472368e-10	0.00650017754766	0.00105065189429	140	11	57384519	rs34052104	2020-09-18	32888494	Vuckovic D	2020-09-01	Cell	www.ncbi.nlm.nih.gov/pubmed/32888494	The Polygenic and Monogenic Basis of Blood Traits and Diseases.	Mean platelet volume	408,112 British individuals		11q12.1	SERPING1	SERPING1			ENSG00000149131			rs34052104-C	rs34052104	0	34052104	intron_variant	0	0.269858	7E-27	26.1549019599857		0.027522424	[0.022-0.033] unit decrease	Affymetrix [93095623] (imputed)	N
rs11607122	11	57389737	A	G	0.270378	6.13961472368e-10	0.00650017754766	0.00105065189429	140	11	57399511	rs11229080	2018-11-16	30072576	Emilsson V	2018-08-02	Science	www.ncbi.nlm.nih.gov/pubmed/30072576	Co-regulatory networks of human serum proteins link genetics to disease.	Blood protein levels	3,200 European ancestry individuals		11q12.1	NR	SERPING1 - MIR130A	ENSG00000149131	ENSG00000208009		12867	9160	rs11229080-T	rs11229080	0	11229080	intergenic_variant	1	0.74171875	3E-19	18.5228787452803	(CDH12, 8329_166_3)	0.252777	[0.2-0.31] unit decrease	Illumina [> 1000000] (imputed)	N
rs11607122	11	57389737	A	G	0.270378	6.13961472368e-10	0.00650017754766	0.00105065189429	140	11	57370742	rs78364821	2021-12-14	34594039	Sakaue S	2021-09-30	Nat Genet	www.ncbi.nlm.nih.gov/pubmed/34594039	A cross-population atlas of genetic associations for 220 human phenotypes.	Platelet count	350,474 European ancestry individuals, 148,623 East Asian ancestry individuals		11q12.1		SERPING1			ENSG00000149131			rs78364821-T	rs78364821	0	78364821	non_coding_transcript_exon_variant	0	NR	6E-19	18.2218487496164		0.0233	[0.018-0.028] unit increase	Affymetrix, Illumina [20538505] (imputed)	N
rs11607122	11	57389737	A	G	0.270378	6.13961472368e-10	0.00650017754766	0.00105065189429	140	11	57391023	rs11229075	2022-02-15	35078996	Gudjonsson A	2022-01-25	Nat Commun	www.ncbi.nlm.nih.gov/pubmed/35078996	A genome-wide association study of serum proteins reveals shared loci with common diseases.	Serum levels of protein MASP1	5,365 Icelandic ancestry individuals		11q12.1		SERPING1 - MIR130A	ENSG00000149131	ENSG00000208009		4379	17648	rs11229075-C	rs11229075	0	11229075	intergenic_variant	1	0.2529	6E-14	13.2218487496164		0.165079	[0.12-0.21] unit decrease	Illumina [7506463] (imputed)	N
rs11607122	11	57389737	A	G	0.270378	6.13961472368e-10	0.00650017754766	0.00105065189429	140	11	57369730	rs11229063	2022-02-15	35078996	Gudjonsson A	2022-01-25	Nat Commun	www.ncbi.nlm.nih.gov/pubmed/35078996	A genome-wide association study of serum proteins reveals shared loci with common diseases.	Serum levels of protein C1R	5,362 Icelandic ancestry individuals		11q12.1		SERPING1			ENSG00000149131			rs11229063-A	rs11229063	0	11229063	non_coding_transcript_exon_variant	0	0.2456	6E-52	51.2218487496164		0.329636	[0.29-0.37] unit decrease	Illumina [7506463] (imputed)	N
rs11607122	11	57389737	A	G	0.270378	6.13961472368e-10	0.00650017754766	0.00105065189429	140	11	57399511	rs11229080	2018-11-16	30072576	Emilsson V	2018-08-02	Science	www.ncbi.nlm.nih.gov/pubmed/30072576	Co-regulatory networks of human serum proteins link genetics to disease.	Blood protein levels	3,200 European ancestry individuals		11q12.1	NR	SERPING1 - MIR130A	ENSG00000149131	ENSG00000208009		12867	9160	rs11229080-T	rs11229080	0	11229080	intergenic_variant	1	0.74171875	2E-178	177.698970004336	(SERPING1, 4479_14_2)	0.74958706	[0.7-0.8] unit increase	Illumina [> 1000000] (imputed)	N
rs11607122	11	57389737	A	G	0.270378	6.13961472368e-10	0.00650017754766	0.00105065189429	140	11	57391023	rs11229075	2018-07-05	29875488	Sun BB	2018-06-06	Nature	www.ncbi.nlm.nih.gov/pubmed/29875488	Genomic atlas of the human plasma proteome.	Blood protein levels	3,301 European ancestry individuals		11q12.1	SERPING1	SERPING1 - MIR130A	ENSG00000149131	ENSG00000208009		4379	17648	rs11229075-C	rs11229075	0	11229075	intergenic_variant	1	0.261	1E-119	119	(Plasma protease C1 inhibitor, SERPING1.4479.14.2)	0.6	[0.54-0.66] unit decrease	Affymetrix [10572788] (imputed)	N
rs11607122	11	57389737	A	G	0.270378	6.13961472368e-10	0.00650017754766	0.00105065189429	140	11	57396825	rs7102271	2018-11-16	30072576	Emilsson V	2018-08-02	Science	www.ncbi.nlm.nih.gov/pubmed/30072576	Co-regulatory networks of human serum proteins link genetics to disease.	Blood protein levels	3,200 European ancestry individuals		11q12.1	NR	SERPING1 - MIR130A	ENSG00000149131	ENSG00000208009		10181	11846	rs7102271-G	rs7102271	0	7102271	intergenic_variant	1	0.74171875	2E-178	177.698970004336	(SERPING1, 4479_14_2)	0.74958706	[0.7-0.8] unit increase	Illumina [> 1000000] (imputed)	N
rs11607122	11	57389737	A	G	0.270378	6.13961472368e-10	0.00650017754766	0.00105065189429	140	11	57369730	rs11229063	2022-02-15	35078996	Gudjonsson A	2022-01-25	Nat Commun	www.ncbi.nlm.nih.gov/pubmed/35078996	A genome-wide association study of serum proteins reveals shared loci with common diseases.	Serum levels of protein DVL2	5,357 Icelandic ancestry individuals		11q12.1		SERPING1			ENSG00000149131			rs11229063-A	rs11229063	0	11229063	non_coding_transcript_exon_variant	0	0.2456	3E-16	15.5228787452803		0.177457	[0.13-0.22] unit decrease	Illumina [7506463] (imputed)	N
rs11607122	11	57389737	A	G	0.270378	6.13961472368e-10	0.00650017754766	0.00105065189429	140	11	57391023	rs11229075	2022-02-15	35078996	Gudjonsson A	2022-01-25	Nat Commun	www.ncbi.nlm.nih.gov/pubmed/35078996	A genome-wide association study of serum proteins reveals shared loci with common diseases.	Serum levels of protein CDH12	5,367 Icelandic ancestry individuals		11q12.1		SERPING1 - MIR130A	ENSG00000149131	ENSG00000208009		4379	17648	rs11229075-C	rs11229075	0	11229075	intergenic_variant	1	0.2529	1E-35	35		0.272194	[0.23-0.32] unit increase	Illumina [7506463] (imputed)	N
rs11607122	11	57389737	A	G	0.270378	6.13961472368e-10	0.00650017754766	0.00105065189429	140	11	57401400	rs73480560	2019-01-22	29500382	Nagel M	2018-03-02	Nat Commun	www.ncbi.nlm.nih.gov/pubmed/29500382	Item-level analyses reveal genetic heterogeneity in neuroticism.	Feeling hurt	372,047 European ancestry individuals		11q12.1	SMTNL1	SERPING1 - MIR130A	ENSG00000149131	ENSG00000208009		14756	7271	rs73480560-T	rs73480560	0	73480560	intergenic_variant	1	0.260712	2E-8	7.69897000433602		5.6	z score increase	NR [10847151] (imputed)	N
rs11607122	11	57389737	A	G	0.270378	6.13961472368e-10	0.00650017754766	0.00105065189429	140	11	57399511	rs11229080	2018-11-16	30072576	Emilsson V	2018-08-02	Science	www.ncbi.nlm.nih.gov/pubmed/30072576	Co-regulatory networks of human serum proteins link genetics to disease.	Blood protein levels	3,200 European ancestry individuals		11q12.1	NR	SERPING1 - MIR130A	ENSG00000149131	ENSG00000208009		12867	9160	rs11229080-T	rs11229080	0	11229080	intergenic_variant	1	0.74171875	8E-29	28.0969100130081	(C1R, 3285_23_2)	0.31410298	[0.26-0.37] unit increase	Illumina [> 1000000] (imputed)	N
rs11607122	11	57389737	A	G	0.270378	6.13961472368e-10	0.00650017754766	0.00105065189429	140	11	57399511	rs11229080	2018-11-16	30072576	Emilsson V	2018-08-02	Science	www.ncbi.nlm.nih.gov/pubmed/30072576	Co-regulatory networks of human serum proteins link genetics to disease.	Blood protein levels	3,200 European ancestry individuals		11q12.1	NR	SERPING1 - MIR130A	ENSG00000149131	ENSG00000208009		12867	9160	rs11229080-T	rs11229080	0	11229080	intergenic_variant	1	0.74171875	2E-10	9.69897000433602	(MASP1, 8091_16_3)	0.18068555	[0.13-0.24] unit increase	Illumina [> 1000000] (imputed)	N
rs11607122	11	57389737	A	G	0.270378	6.13961472368e-10	0.00650017754766	0.00105065189429	140	11	57399511	rs11229080	2018-11-16	30072576	Emilsson V	2018-08-02	Science	www.ncbi.nlm.nih.gov/pubmed/30072576	Co-regulatory networks of human serum proteins link genetics to disease.	Blood protein levels	3,200 European ancestry individuals		11q12.1	NR	SERPING1 - MIR130A	ENSG00000149131	ENSG00000208009		12867	9160	rs11229080-T	rs11229080	0	11229080	intergenic_variant	1	0.74171875	4E-328	327.397940008672	(SERPING1, 13710_6_3)	1.0016209	[0.96-1.05] unit decrease	Illumina [> 1000000] (imputed)	N
rs11607122	11	57389737	A	G	0.270378	6.13961472368e-10	0.00650017754766	0.00105065189429	140	11	57401400	rs73480560	2018-10-31	29942085	Nagel M	2018-06-25	Nat Genet	www.ncbi.nlm.nih.gov/pubmed/29942085	Meta-analysis of genome-wide association studies for neuroticism in 449,484 individuals identifies novel genetic loci and pathways.	Neuroticism	449,484 European ancestry individuals		11q12.1	NR	SERPING1 - MIR130A	ENSG00000149131	ENSG00000208009		14756	7271	rs73480560-T	rs73480560	0	73480560	intergenic_variant	1	NR	2E-9	8.69897000433602		5.991	z score increase	Affymetrix [10847151] (imputed)	N
rs11635618	15	83508931	G	T	0.459245	1.25177498194e-08	-0.00529281810517	0.000929784622198	171	15	83508278	rs4778691	2022-07-01	35361970	Okbay A	2022-03-31	Nat Genet	www.ncbi.nlm.nih.gov/pubmed/35361970	Polygenic prediction of educational attainment within and between families from genome-wide association analyses in 3 million individuals.	Educational attainment	3,037,499 European ancestry individuals		15q25.2		HOMER2			ENSG00000103942			rs4778691-A	rs4778691	0	4778691	3_prime_UTR_variant	0	0.483	5E-12	11.301029995664		0.00722358	[0.0052-0.0093] unit decrease	Illumina [10675380] (imputed)	N
rs11635618	15	83508931	G	T	0.459245	1.25177498194e-08	-0.00529281810517	0.000929784622198	171	15	83508931	rs11635618	2018-09-17	29844566	Davies G	2018-05-29	Nat Commun	www.ncbi.nlm.nih.gov/pubmed/29844566	Study of 300,486 individuals identifies 148 independent genetic loci influencing general cognitive function.	General cognitive ability	up to 300,486 European ancestry individuals		15q25.2	NR	HOMER2			ENSG00000103942			rs11635618-?	rs11635618	0	11635618	3_prime_UTR_variant	0	NR	4E-6	5.39794000867204		4.617	z-score decrease	Affymetrix, Illumina [at least 2500000] (imputed)	N
rs11635618	15	83508931	G	T	0.459245	1.25177498194e-08	-0.00529281810517	0.000929784622198	171	15	83514599	rs7182990	2019-02-08	30595370	Kichaev G	2018-12-27	Am J Hum Genet	www.ncbi.nlm.nih.gov/pubmed/30595370	Leveraging Polygenic Functional Enrichment to Improve GWAS Power.	Lung function (FVC)	approximately 372,000 European ancestry individuals		15q25.2		HOMER2			ENSG00000103942			rs7182990-?	rs7182990	0	7182990	3_prime_UTR_variant	0	NR	9E-14	13.0457574905607				NR [~ 8900000] (imputed)	N
rs7806694	7	132883293	T	C	0.487078	4.08378836076e-08	-0.00538748317287	0.000981829243446	105	7	133324567	rs12540206	2022-09-05	35764056	Rao S	2022-06-28	Neuropsychobiology	www.ncbi.nlm.nih.gov/pubmed/35764056	Genetic Relationships between Attention-Deficit/Hyperactivity Disorder, Autism Spectrum Disorder, and Intelligence.	Attention deficit hyperactivity disorder or autism spectrum disorder or intelligence (pleiotropy)	20,183 European ancestry ADHD cases, 18,381 European ancestry ASD cases, up to 63,160 European ancestry controls, 269,867 European ancestry individuals with intelligence measurements		7q33		EXOC4			ENSG00000131558			rs12540206-?	rs12540206	0	12540206	intron_variant	0	NR	3E-9	8.52287874528034				NR [6307410] (imputed)	N
rs4551267	7	127175236	T	C	0.454274	1.29998556529e-11	0.00635900556812	0.000939480540473	103	7	127082497	rs4731365	2018-09-12	29942086	Savage JE	2018-06-25	Nat Genet	www.ncbi.nlm.nih.gov/pubmed/29942086	Genome-wide association meta-analysis in 269,867 individuals identifies new genetic and functional links to intelligence.	Intelligence	269,867 European ancestry individuals		7q31.33	NR	ZNF800 - GCC1	ENSG00000048405	ENSG00000179562		10519	138185	rs4731365-A	rs4731365	0	4731365	intergenic_variant	1	NR	6E-12	11.2218487496164		6.883	z-score decrease	Affymetrix, Illumina [9295118] (imputed)	N
rs4551267	7	127175236	T	C	0.454274	1.29998556529e-11	0.00635900556812	0.000939480540473	103	7	127102681	rs61544985	2018-09-17	29844566	Davies G	2018-05-29	Nat Commun	www.ncbi.nlm.nih.gov/pubmed/29844566	Study of 300,486 individuals identifies 148 independent genetic loci influencing general cognitive function.	General cognitive ability	up to 300,486 European ancestry individuals		7q31.33	AC000124.1	ZNF800 - NA	ENSG00000048405			30703		rs61544985-A	rs61544985	0	61544985	intergenic_variant	1	NR	1E-11	11		6.753	z-score decrease	Affymetrix, Illumina [at least 2500000] (imputed)	N
rs4551267	7	127175236	T	C	0.454274	1.29998556529e-11	0.00635900556812	0.000939480540473	103	7	127147628	rs12671806	2021-06-29	32895543	de la Fuente J	2020-09-07	Nat Hum Behav	www.ncbi.nlm.nih.gov/pubmed/32895543	A general dimension of genetic sharing across diverse cognitive traits inferred from molecular data.	Verbal-numerical reasoning	171,304 British ancestry individuals		7q32.1		ZNF800 - GCC1	ENSG00000048405	ENSG00000179562		75650	73054	rs12671806-?	rs12671806	0	12671806	intergenic_variant	1	NR	4E-13	12.397940008672				NR [7857346] (imputed)	N
rs4551267	7	127175236	T	C	0.454274	1.29998556529e-11	0.00635900556812	0.000939480540473	103	7	127201664	rs62481355	2016-12-01	26818947	Imamura M	2016-01-28	Nat Commun	www.ncbi.nlm.nih.gov/pubmed/26818947	Genome-wide association studies in the Japanese population identify seven novel loci for type 2 diabetes.	Type 2 diabetes	15,463 Japanese ancestry cases, 26,183 Japanese ancestry controls	20,490 East Asian ancestry cases, 22,922 East Asian ancestry controls, 38,947 European ancestry cases, 121,903 European ancestry controls, 10,587 South Asian ancestry cases, 14,378 South Asian ancestry controls, 3,848 Mexican/Latino cases, 4,366 Mexican/Latino controls	7q32.1	GCC1	CACNA2D1 - GCC1	ENSG00000153956	ENSG00000179562		45117833	19018	rs62481355-T	rs62481355	0	62481355	intergenic_variant	1	NR	3E-7	6.52287874528034	(Japanese)	1.0909	[1.05521-1.12779]	Illumina [7521072] (imputed)	N
rs4551267	7	127175236	T	C	0.454274	1.29998556529e-11	0.00635900556812	0.000939480540473	103	7	127174679	rs17150996	2020-05-28	32231278	Hysi PG	2020-03-30	Nat Genet	www.ncbi.nlm.nih.gov/pubmed/32231278	Meta-analysis of 542,934 subjects of European ancestry identifies new genes and mechanisms predisposing to refractive error and myopia.	Refractive error	542,934 European ancestry individuals		7q32.1	GCC1	NA - GCC1		ENSG00000179562			46003	rs17150996-?	rs17150996	0	17150996	intergenic_variant	1		4E-8	7.39794000867204				Affymetrix, Illumina [NR] (imputed)	N
rs4551267	7	127175236	T	C	0.454274	1.29998556529e-11	0.00635900556812	0.000939480540473	103	7	127082497	rs4731365	2022-09-05	35764056	Rao S	2022-06-28	Neuropsychobiology	www.ncbi.nlm.nih.gov/pubmed/35764056	Genetic Relationships between Attention-Deficit/Hyperactivity Disorder, Autism Spectrum Disorder, and Intelligence.	Attention deficit hyperactivity disorder or autism spectrum disorder or intelligence (pleiotropy)	20,183 European ancestry ADHD cases, 18,381 European ancestry ASD cases, up to 63,160 European ancestry controls, 269,867 European ancestry individuals with intelligence measurements		7q31.33		ZNF800 - GCC1	ENSG00000048405	ENSG00000179562		10519	138185	rs4731365-?	rs4731365	0	4731365	intergenic_variant	1	NR	2E-10	9.69897000433602				NR [6307410] (imputed)	N
rs4551267	7	127175236	T	C	0.454274	1.29998556529e-11	0.00635900556812	0.000939480540473	103	7	127130001	rs141322890	2018-02-23	29326435	Hill WD	2018-01-11	Mol Psychiatry	www.ncbi.nlm.nih.gov/pubmed/29326435	A combined analysis of genetically correlated traits identifies 187 loci and a role for neurogenesis and myelination in intelligence.	Intelligence (MTAG)	120,934 British ancestry individuals, 127,548 individuals		7q31.33	AC000124.1	ZNF800 - GCC1	ENSG00000048405	ENSG00000179562		58023	90681	rs141322890-A	rs141322890	0	141322890	intergenic_variant	1	NR	4E-11	10.397940008672		0.020602515	[0.014-0.027] unit decrease	Affymetrix [NR]	N
rs4551267	7	127175236	T	C	0.454274	1.29998556529e-11	0.00635900556812	0.000939480540473	103	7	127082497	rs4731365	2021-01-13	33414549	Demange PA	2021-01-07	Nat Genet	www.ncbi.nlm.nih.gov/pubmed/33414549	Investigating the genetic architecture of noncognitive skills using GWAS-by-subtraction.	Cognitive aspects of educational attainment	257,700 European ancestry individuals		7q31.33	NR	ZNF800 - GCC1	ENSG00000048405	ENSG00000179562		10519	138185	rs4731365-G	rs4731365	0	4731365	intergenic_variant	1	0.388668	4E-10	9.39794000867204		0.04025498	[0.028-0.053] unit increase	Affymetrix, Illumina, Perlegen [7305956] (imputed)	N
rs11635618	15	83508931	G	T	0.459245	1.25177498194e-08	-0.00529281810517	0.000929784622198	171	15	82558802	rs11854289	2018-09-12	29942086	Savage JE	2018-06-25	Nat Genet	www.ncbi.nlm.nih.gov/pubmed/29942086	Genome-wide association meta-analysis in 269,867 individuals identifies new genetic and functional links to intelligence.	Intelligence	269,867 European ancestry individuals		15q25.2	NR	SAXO2			ENSG00000188659			rs11854289-T	rs11854289	0	11854289	intron_variant	0	NR	4E-8	7.39794000867204		5.475	z-score decrease	Affymetrix, Illumina [9295118] (imputed)	N
rs4778665	15	82436504	A	G	0.23161	2.25685040717e-13	-0.00827294240122	0.00112823723487	171	15	82558802	rs11854289	2018-09-12	29942086	Savage JE	2018-06-25	Nat Genet	www.ncbi.nlm.nih.gov/pubmed/29942086	Genome-wide association meta-analysis in 269,867 individuals identifies new genetic and functional links to intelligence.	Intelligence	269,867 European ancestry individuals		15q25.2	NR	SAXO2			ENSG00000188659			rs11854289-T	rs11854289	0	11854289	intron_variant	0	NR	4E-8	7.39794000867204		5.475	z-score decrease	Affymetrix, Illumina [9295118] (imputed)	N
rs12055782	6	128312033	G	A	0.290258	2.44858835118e-12	-0.00709549833031	0.00101274404776	89	6	128332084	rs13219424	2018-10-19	30038396	Lee JJ	2018-07-23	Nat Genet	www.ncbi.nlm.nih.gov/pubmed/30038396	Gene discovery and polygenic prediction from a genome-wide association study of educational attainment in 1.1 million individuals.	Educational attainment (years of education)	up to 1,131,881 European ancestry individuals		6q22.33		PTPRK			ENSG00000152894			rs13219424-T	rs13219424	0	13219424	intron_variant	0	0.3169	5E-12	11.301029995664	(conditional-joint)	0.0104	[0.0075-0.0133] unit increase	Affymetrix, Illumina [10000000] (imputed)	N
rs12055782	6	128312033	G	A	0.290258	2.44858835118e-12	-0.00709549833031	0.00101274404776	89	6	128332084	rs13219424	2018-09-17	29844566	Davies G	2018-05-29	Nat Commun	www.ncbi.nlm.nih.gov/pubmed/29844566	Study of 300,486 individuals identifies 148 independent genetic loci influencing general cognitive function.	Reaction time	330,069 European ancestry individuals		6q22.33	PTPRK	PTPRK			ENSG00000152894			rs13219424-?	rs13219424	0	13219424	intron_variant	0	NR	1E-8	8		0.0098881	[0.0065-0.0133] unit decrease	Affymetrix [805426] (imputed)	N
rs12055782	6	128312033	G	A	0.290258	2.44858835118e-12	-0.00709549833031	0.00101274404776	89	6	128324030	rs7744108	2022-10-11	35974141	Lahti J	2022-08-16	Mol Psychiatry	www.ncbi.nlm.nih.gov/pubmed/35974141	Genome-wide meta-analyses reveal novel loci for verbal short-term memory and learning.	Verbal short term memory	44,874 European ancestry individuals	8,763 European ancestry individuals	6q22.33		PTPRK			ENSG00000152894			rs7744108-G	rs7744108	0	7744108	intron_variant	0	0.3778	8E-6	5.09691001300806		4.458	z score increase	Affymetrix, Illumina [NR] (imputed)	N
rs12055782	6	128312033	G	A	0.290258	2.44858835118e-12	-0.00709549833031	0.00101274404776	89	6	128332084	rs13219424	2019-03-28	30643251	Liu M	2019-01-14	Nat Genet	www.ncbi.nlm.nih.gov/pubmed/30643251	Association studies of up to 1.2 million individuals yield new insights into the genetic etiology of tobacco and alcohol use.	Smoking initiation (ever regular vs never regular) (MTAG)	up to 1,359,002 European ancestry individuals		6q22.33	NR	PTPRK			ENSG00000152894			rs13219424-T	rs13219424	0	13219424	intron_variant	0	0.314	2E-9	8.69897000433602		0.00708586	[0.0048-0.0094] unit decrease	NR [9732723] (imputed)	N
rs12055782	6	128312033	G	A	0.290258	2.44858835118e-12	-0.00709549833031	0.00101274404776	89	6	128333682	rs13197257	2018-10-19	30038396	Lee JJ	2018-07-23	Nat Genet	www.ncbi.nlm.nih.gov/pubmed/30038396	Gene discovery and polygenic prediction from a genome-wide association study of educational attainment in 1.1 million individuals.	Educational attainment (years of education)	up to 1,131,881 European ancestry individuals		6q22.33		PTPRK			ENSG00000152894			rs13197257-T	rs13197257	0	13197257	intron_variant	0	0.279	3E-12	11.5228787452803		0.0109	[0.0078-0.014] unit increase	Affymetrix, Illumina [10000000] (imputed)	N
rs12055782	6	128312033	G	A	0.290258	2.44858835118e-12	-0.00709549833031	0.00101274404776	89	6	128312033	rs12055782	2022-10-11	35974141	Lahti J	2022-08-16	Mol Psychiatry	www.ncbi.nlm.nih.gov/pubmed/35974141	Genome-wide meta-analyses reveal novel loci for verbal short-term memory and learning.	Verbal short term memory	44,874 European ancestry individuals	8,763 European ancestry individuals	6q22.33		PTPRK			ENSG00000152894			rs12055782-G	rs12055782	0	12055782	splice_region_variant	0	0.2939	6E-6	5.22184874961636		4.519	z score increase	Affymetrix, Illumina [NR] (imputed)	N
rs12055782	6	128312033	G	A	0.290258	2.44858835118e-12	-0.00709549833031	0.00101274404776	89	6	128333682	rs13197257	2018-09-17	29844566	Davies G	2018-05-29	Nat Commun	www.ncbi.nlm.nih.gov/pubmed/29844566	Study of 300,486 individuals identifies 148 independent genetic loci influencing general cognitive function.	General cognitive ability	up to 300,486 European ancestry individuals		6q22.33	NR	PTPRK			ENSG00000152894			rs13197257-?	rs13197257	0	13197257	intron_variant	0	NR	6E-8	7.22184874961636		5.415	z-score increase	Affymetrix, Illumina [at least 2500000] (imputed)	N
rs12055782	6	128312033	G	A	0.290258	2.44858835118e-12	-0.00709549833031	0.00101274404776	89	6	128332084	rs13219424	2021-06-29	32895543	de la Fuente J	2020-09-07	Nat Hum Behav	www.ncbi.nlm.nih.gov/pubmed/32895543	A general dimension of genetic sharing across diverse cognitive traits inferred from molecular data.	Reaction time	330,024 British ancestry individuals		6q22.33		PTPRK			ENSG00000152894			rs13219424-?	rs13219424	0	13219424	intron_variant	0	NR	1E-8	8				NR [7857346] (imputed)	N
rs12055782	6	128312033	G	A	0.290258	2.44858835118e-12	-0.00709549833031	0.00101274404776	89	6	128312985	rs6936878	2022-10-11	35974141	Lahti J	2022-08-16	Mol Psychiatry	www.ncbi.nlm.nih.gov/pubmed/35974141	Genome-wide meta-analyses reveal novel loci for verbal short-term memory and learning.	Verbal short term memory	44,874 European ancestry individuals	8,763 European ancestry individuals	6q22.33		PTPRK			ENSG00000152894			rs6936878-C	rs6936878	0	6936878	intron_variant	0	0.2614	7E-6	5.15490195998574		4.494	z score increase	Affymetrix, Illumina [NR] (imputed)	N
rs12055782	6	128312033	G	A	0.290258	2.44858835118e-12	-0.00709549833031	0.00101274404776	89	6	128309768	rs13200150	2019-03-19	30531953	International League Against Epilepsy Consortium on Complex Epilepsies	2018-12-10	Nat Commun	www.ncbi.nlm.nih.gov/pubmed/30531953	Genome-wide mega-analysis identifies 16 loci and highlights diverse biological mechanisms in the common epilepsies.	Generalized epilepsy	3,708 European ancestry cases, 61 African American cases, 24,218 European ancestry controls, 2,584 African American controls		6q22.33	NR	PTPRK			ENSG00000152894			rs13200150-G	rs13200150	0	13200150	intron_variant	0	0.3	6E-9	8.22184874961636		5.82	NR unit decrease	Affymetrix, Illumina [~ 5000000] (imputed)	N
rs12055782	6	128312033	G	A	0.290258	2.44858835118e-12	-0.00709549833031	0.00101274404776	89	6	128333682	rs13197257	2022-10-26	36150907	Hatoum AS	2022-07-14	Biol Psychiatry	www.ncbi.nlm.nih.gov/pubmed/36150907	Genome-wide Association Study Shows That Executive Functioning Is Influenced by GABAergic Processes and Is a Neurocognitive Genetic Correlate of Psychiatric Disorders.	Common executive function	427,037 European ancestry individuals		6q22.33		PTPRK			ENSG00000152894			rs13197257-?	rs13197257	0	13197257	intron_variant	0	NR	2E-9	8.69897000433602				Affymetrix [7391068] (imputed)	N
rs12055782	6	128312033	G	A	0.290258	2.44858835118e-12	-0.00709549833031	0.00101274404776	89	6	128313088	rs3903663	2022-10-11	35974141	Lahti J	2022-08-16	Mol Psychiatry	www.ncbi.nlm.nih.gov/pubmed/35974141	Genome-wide meta-analyses reveal novel loci for verbal short-term memory and learning.	Verbal short term memory	44,874 European ancestry individuals	8,763 European ancestry individuals	6q22.33		PTPRK			ENSG00000152894			rs3903663-G	rs3903663	0	3903663	intron_variant	0	0.2927	6E-6	5.22184874961636		4.521	z score increase	Affymetrix, Illumina [NR] (imputed)	N
rs12055782	6	128312033	G	A	0.290258	2.44858835118e-12	-0.00709549833031	0.00101274404776	89	6	128312033	rs12055782	2022-07-01	35361970	Okbay A	2022-03-31	Nat Genet	www.ncbi.nlm.nih.gov/pubmed/35361970	Polygenic prediction of educational attainment within and between families from genome-wide association analyses in 3 million individuals.	Educational attainment	3,037,499 European ancestry individuals		6q22.33		PTPRK			ENSG00000152894			rs12055782-A	rs12055782	0	12055782	splice_region_variant	0	0.7179	4E-24	23.397940008672		0.0117761	[0.0095-0.0141] unit decrease	Illumina [10675380] (imputed)	N
rs12055782	6	128312033	G	A	0.290258	2.44858835118e-12	-0.00709549833031	0.00101274404776	89	6	128327031	rs45582334	2021-11-02	34446935	Karlsson Linner R	2021-08-26	Nat Neurosci	www.ncbi.nlm.nih.gov/pubmed/34446935	Multivariate analysis of 1.5 million people identifies genetic associations with traits related to self-regulation and addiction.	Externalizing behaviour (multivariate analysis)	up to 53,293 European ancestry Attention-deficit/hyperactivity disorder individuals, up to 164,684 European ancestry problematic alcohol use individuals, up to 186,875 European ancestry lifetime cannabis use individuals, up to 357,187 European ancestry individuals measuring reverse-coded age at first sexual intercourse, up to 336,121 European ancestry individuals measuring number of sexual partne…		6q22.33		PTPRK			ENSG00000152894			rs45582334-A	rs45582334	0	45582334	intron_variant	0	0.691	8E-10	9.09691001300806		0.008	[0.006-0.01] unit increase	NR [NR] (imputed)	N
rs12055782	6	128312033	G	A	0.290258	2.44858835118e-12	-0.00709549833031	0.00101274404776	89	6	128332084	rs13219424	2018-11-12	30038396	Lee JJ	2018-07-23	Nat Genet	www.ncbi.nlm.nih.gov/pubmed/30038396	Gene discovery and polygenic prediction from a genome-wide association study of educational attainment in 1.1 million individuals.	Educational attainment (MTAG)	1,311,438 European ancestry individuals		6q22.33	Intergenic	PTPRK			ENSG00000152894			rs13219424-T	rs13219424	0	13219424	intron_variant	0	0.3169	7E-15	14.1549019599857	(MTAG)	0.011	[0.0083-0.0137] unit increase	Affymetrix, Illumina [7100000] (imputed)	N
rs12055782	6	128312033	G	A	0.290258	2.44858835118e-12	-0.00709549833031	0.00101274404776	89	6	128332084	rs13219424	2022-09-27	35396580	Trubetskoy V	2022-04-08	Nature	www.ncbi.nlm.nih.gov/pubmed/35396580	Mapping genomic loci implicates genes and synaptic biology in schizophrenia.	Schizophrenia	53,386 European ancestry cases, 77,258 European ancestry controls, 14,004 East Asian ancestry cases, 16,757 East Asian ancestry controls, 6,152 African American cases, 3,918 African American controls, 1,234 Latino cases, 3,090 Latino controls	1,979 European ancestry cases, 142,626 European ancestry controls	6q22.33		PTPRK			ENSG00000152894			rs13219424-C	rs13219424	0	13219424	intron_variant	0	0.688	3E-7	6.52287874528034		1.04227	[1.03-1.06]	Affymetrix [7585078] (imputed)	N
rs12055782	6	128312033	G	A	0.290258	2.44858835118e-12	-0.00709549833031	0.00101274404776	89	6	128305888	rs9402011	2022-10-11	35974141	Lahti J	2022-08-16	Mol Psychiatry	www.ncbi.nlm.nih.gov/pubmed/35974141	Genome-wide meta-analyses reveal novel loci for verbal short-term memory and learning.	Verbal short term memory	44,874 European ancestry individuals	8,763 European ancestry individuals	6q22.33		PTPRK			ENSG00000152894			rs9402011-C	rs9402011	0	9402011	intron_variant	0	0.2866	7E-6	5.15490195998574		4.492	z score increase	Affymetrix, Illumina [NR] (imputed)	N
rs12055782	6	128312033	G	A	0.290258	2.44858835118e-12	-0.00709549833031	0.00101274404776	89	6	128333682	rs13197257	2018-11-12	30038396	Lee JJ	2018-07-23	Nat Genet	www.ncbi.nlm.nih.gov/pubmed/30038396	Gene discovery and polygenic prediction from a genome-wide association study of educational attainment in 1.1 million individuals.	Highest math class taken (MTAG)	811,539 European ancestry individuals		6q22.33	Intergenic	PTPRK			ENSG00000152894			rs13197257-T	rs13197257	0	13197257	intron_variant	0	0.2747	2E-10	9.69897000433602	(MTAG)	0.0117	[0.0082-0.0152] unit increase	Affymetrix, Illumina [7100000] (imputed)	N
rs17560772	16	7235901	G	A	0.345924	2.53765854513e-10	0.00607490199419	0.000960508143623	172	16	7265070	rs11865256	2018-09-17	29844566	Davies G	2018-05-29	Nat Commun	www.ncbi.nlm.nih.gov/pubmed/29844566	Study of 300,486 individuals identifies 148 independent genetic loci influencing general cognitive function.	General cognitive ability	up to 300,486 European ancestry individuals		16p13.3	RBFOX1	RBFOX1			ENSG00000078328			rs11865256-T	rs11865256	0	11865256	intron_variant	0	NR	1E-8	8		5.678	z-score decrease	Affymetrix, Illumina [at least 2500000] (imputed)	N
rs12149852	16	81365197	G	A	0.038767	1.24064971896e-76	-1.52349560471	0.0822291768711	180	16	81361484	rs7200201	2022-09-01	31882771	Al-Khelaifi F	2019-12-27	Sci Rep	www.ncbi.nlm.nih.gov/pubmed/31882771	Metabolic GWAS of elite athletes reveals novel genetically-influenced metabolites associated with athletic performance.	4-hydroxyphenylpyruvate levels in elite athletes	490 individuals		16q23.2		GAN			ENSG00000261609			rs7200201-?	rs7200201	0	7200201	intron_variant	0	NR	8E-6	5.09691001300806		0.83607036	[0.48-1.2] unit increase	Illumina [275016]	N
rs12663818	6	155897444	C	T	0.131213	5.98757106529e-09	0.00664273647574	0.00114193177519	90	6	155896132	rs9397822	2020-01-29	31844048	Hill WD	2019-12-16	Nat Commun	www.ncbi.nlm.nih.gov/pubmed/31844048	Genome-wide analysis identifies molecular systems and 149 genetic loci associated with income.	Household income (MTAG)	505,541 British and unknown ancestry individuals		6q25.3	RNU7-152P	UBDP1 - RNU7-152P	ENSG00000226365	ENSG00000238789		126105192	79965	rs9397822-A	rs9397822	0	9397822	intergenic_variant	1	0.1679	4E-8	7.39794000867204		0.014694304	[0.0095-0.0199] unit decrease	Affymetrix [up to 18485882] (imputed)	N
rs7806694	7	132883293	T	C	0.487078	4.08378836076e-08	-0.00538748317287	0.000981829243446	105	7	133154426	rs1424580	2022-03-15	34743297	Kulminski AM	2021-11-06	Geroscience	www.ncbi.nlm.nih.gov/pubmed/34743297	Pleiotropic predisposition to Alzheimer's disease and educational attainment: insights from the summary statistics analysis.	Alzheimer's disease or educational attainment (pleiotropy)	(see Lambert 2013 and Okbay 2016)		7q33		EXOC4			ENSG00000131558			rs1424580-T	rs1424580	0	1424580	intron_variant	0	0.8004	4E-8	7.39794000867204		40.211506	z score increase	NR [6814003]	N
rs7806694	7	132883293	T	C	0.487078	4.08378836076e-08	-0.00538748317287	0.000981829243446	105	7	133081470	rs6949831	2018-09-12	29942086	Savage JE	2018-06-25	Nat Genet	www.ncbi.nlm.nih.gov/pubmed/29942086	Genome-wide association meta-analysis in 269,867 individuals identifies new genetic and functional links to intelligence.	Intelligence	269,867 European ancestry individuals		7q33	NR	EXOC4			ENSG00000131558			rs6949831-C	rs6949831	0	6949831	intron_variant	0	NR	9E-10	9.04575749056067		6.133	z-score increase	Affymetrix, Illumina [9295118] (imputed)	N
rs7806694	7	132883293	T	C	0.487078	4.08378836076e-08	-0.00538748317287	0.000981829243446	105	7	132954533	rs12707087	2018-02-23	29326435	Hill WD	2018-01-11	Mol Psychiatry	www.ncbi.nlm.nih.gov/pubmed/29326435	A combined analysis of genetically correlated traits identifies 187 loci and a role for neurogenesis and myelination in intelligence.	Intelligence (MTAG)	120,934 British ancestry individuals, 127,548 individuals		7q33	EXOC4	EXOC4			ENSG00000131558			rs12707087-T	rs12707087	0	12707087	intron_variant	0	NR	2E-9	8.69897000433602		0.022929119	[0.015-0.03] unit decrease	Affymetrix [NR]	N
rs7806694	7	132883293	T	C	0.487078	4.08378836076e-08	-0.00538748317287	0.000981829243446	105	7	133069682	rs11765450	2018-02-23	29326435	Hill WD	2018-01-11	Mol Psychiatry	www.ncbi.nlm.nih.gov/pubmed/29326435	A combined analysis of genetically correlated traits identifies 187 loci and a role for neurogenesis and myelination in intelligence.	Intelligence (MTAG)	120,934 British ancestry individuals, 127,548 individuals		7q33	EXOC4	EXOC4			ENSG00000131558			rs11765450-T	rs11765450	0	11765450	intron_variant	0	NR	4E-10	9.39794000867204		0.023339247	[0.016-0.031] unit decrease	Affymetrix [NR]	N
rs7806694	7	132883293	T	C	0.487078	4.08378836076e-08	-0.00538748317287	0.000981829243446	105	7	133149821	rs1038630	2020-01-29	31844048	Hill WD	2019-12-16	Nat Commun	www.ncbi.nlm.nih.gov/pubmed/31844048	Genome-wide analysis identifies molecular systems and 149 genetic loci associated with income.	Household income (MTAG)	505,541 British and unknown ancestry individuals		7q33	EXOC4	EXOC4			ENSG00000131558			rs1038630-G	rs1038630	0	1038630	intron_variant	0	0.1903	4E-10	9.39794000867204		0.015974015	[0.011-0.021] unit increase	Affymetrix [up to 18485882] (imputed)	N
rs9929993	16	7664875	T	C	0.350895	8.03172702381e-10	0.00597864388511	0.000973039168534	173	16	7667131	rs3785237	2018-10-31	29942085	Nagel M	2018-06-25	Nat Genet	www.ncbi.nlm.nih.gov/pubmed/29942085	Meta-analysis of genome-wide association studies for neuroticism in 449,484 individuals identifies novel genetic loci and pathways.	Neuroticism	449,484 European ancestry individuals		16p13.3	NR	RBFOX1			ENSG00000078328			rs3785237-C	rs3785237	0	3785237	intron_variant	0	NR	4E-14	13.397940008672		7.574	z score increase	Affymetrix [10847151] (imputed)	N
rs9929993	16	7664875	T	C	0.350895	8.03172702381e-10	0.00597864388511	0.000973039168534	173	16	7673255	rs7186834	2018-09-17	29844566	Davies G	2018-05-29	Nat Commun	www.ncbi.nlm.nih.gov/pubmed/29844566	Study of 300,486 individuals identifies 148 independent genetic loci influencing general cognitive function.	General cognitive ability	up to 300,486 European ancestry individuals		16p13.3	RBFOX1	RBFOX1			ENSG00000078328			rs7186834-T	rs7186834	0	7186834	intron_variant	0	NR	5E-9	8.30102999566398		5.859	z-score increase	Affymetrix, Illumina [at least 2500000] (imputed)	N
rs9929993	16	7664875	T	C	0.350895	8.03172702381e-10	0.00597864388511	0.000973039168534	173	16	7673255	rs7186834	2022-09-01	31882771	Al-Khelaifi F	2019-12-27	Sci Rep	www.ncbi.nlm.nih.gov/pubmed/31882771	Metabolic GWAS of elite athletes reveals novel genetically-influenced metabolites associated with athletic performance.	2,3-dihydroxyisovalerate levels in elite athletes	490 individuals		16p13.3		RBFOX1			ENSG00000078328			rs7186834-?	rs7186834	0	7186834	intron_variant	0	NR	8E-6	5.09691001300806		0.29075575	[0.16-0.42] unit decrease	Illumina [275016]	N
rs9929993	16	7664875	T	C	0.350895	8.03172702381e-10	0.00597864388511	0.000973039168534	173	16	7654531	rs1857952	2022-08-30	32193382	Cole JB	2020-03-19	Nat Commun	www.ncbi.nlm.nih.gov/pubmed/32193382	Comprehensive genomic analysis of dietary habits in UK Biobank identifies hundreds of genetic associations.	Principal component-derived dietary pattern 1	449,210 European ancestry individuals		16p13.3		RBFOX1			ENSG00000078328			rs1857952-A	rs1857952	0	1857952	intron_variant	0	0.454786	3E-11	10.5228787452803		0.0315839	[0.022-0.041] unit decrease	NR [NR] (imputed)	N
rs9929993	16	7664875	T	C	0.350895	8.03172702381e-10	0.00597864388511	0.000973039168534	173	16	7662489	rs11640647	2017-03-17	27089181	Okbay A	2016-04-18	Nat Genet	www.ncbi.nlm.nih.gov/pubmed/27089181	Genetic variants associated with subjective well-being, depressive symptoms, and neuroticism identified through genome-wide analyses.	Neuroticism	170,911 European ancestry individuals		16p13.3	NR	RBFOX1			ENSG00000078328			rs11640647-T	rs11640647	0	11640647	intron_variant	0	0.602	8E-6	5.09691001300806		0.01627837	[0.0091-0.0234] unit increase	Affymetrix [up to 6544775] (imputed)	N
rs9929993	16	7664875	T	C	0.350895	8.03172702381e-10	0.00597864388511	0.000973039168534	173	16	7662707	rs12923795	2018-10-31	29942085	Nagel M	2018-06-25	Nat Genet	www.ncbi.nlm.nih.gov/pubmed/29942085	Meta-analysis of genome-wide association studies for neuroticism in 449,484 individuals identifies novel genetic loci and pathways.	Worry	348,219 European ancestry individuals		16p13.3	NR	RBFOX1			ENSG00000078328			rs12923795-A	rs12923795	0	12923795	intron_variant	0	NR	6E-10	9.22184874961636		0.01476	[0.01-0.019] unit decrease	Affymetrix [10847151] (imputed)	N
rs9929993	16	7664875	T	C	0.350895	8.03172702381e-10	0.00597864388511	0.000973039168534	173	16	7670999	rs3785229	2018-11-12	30038396	Lee JJ	2018-07-23	Nat Genet	www.ncbi.nlm.nih.gov/pubmed/30038396	Gene discovery and polygenic prediction from a genome-wide association study of educational attainment in 1.1 million individuals.	Highest math class taken (MTAG)	811,539 European ancestry individuals		16p13.3	Intergenic	RBFOX1			ENSG00000078328			rs3785229-A	rs3785229	0	3785229	intron_variant	0	0.468	2E-9	8.69897000433602	(MTAG)	0.0099	[0.0066-0.0132] unit decrease	Affymetrix, Illumina [7100000] (imputed)	N
rs9929993	16	7664875	T	C	0.350895	8.03172702381e-10	0.00597864388511	0.000973039168534	173	16	7667131	rs3785237	2019-01-22	29500382	Nagel M	2018-03-02	Nat Commun	www.ncbi.nlm.nih.gov/pubmed/29500382	Item-level analyses reveal genetic heterogeneity in neuroticism.	Neurociticism	380,506 European ancestry individuals		16p13.3	RBFOX1	RBFOX1			ENSG00000078328			rs3785237-C	rs3785237	0	3785237	intron_variant	0	0.496839	7E-13	12.1549019599857		7.18	z score increase	NR [10847151] (imputed)	N
rs9929993	16	7664875	T	C	0.350895	8.03172702381e-10	0.00597864388511	0.000973039168534	173	16	7665170	rs34518736	2018-11-12	30038396	Lee JJ	2018-07-23	Nat Genet	www.ncbi.nlm.nih.gov/pubmed/30038396	Gene discovery and polygenic prediction from a genome-wide association study of educational attainment in 1.1 million individuals.	Cognitive performance (MTAG)	402,382 European ancestry individuals		16p13.3	Intergenic	RBFOX1			ENSG00000078328			rs34518736-C	rs34518736	0	34518736	intron_variant	0	0.4514	1E-12	12	(MTAG)	0.0164	[0.012-0.021] unit decrease	Affymetrix, Illumina [7100000] (imputed)	N
rs9929993	16	7664875	T	C	0.350895	8.03172702381e-10	0.00597864388511	0.000973039168534	173	16	7665170	rs34518736	2018-11-12	30038396	Lee JJ	2018-07-23	Nat Genet	www.ncbi.nlm.nih.gov/pubmed/30038396	Gene discovery and polygenic prediction from a genome-wide association study of educational attainment in 1.1 million individuals.	Educational attainment (MTAG)	1,311,438 European ancestry individuals		16p13.3	Intergenic	RBFOX1			ENSG00000078328			rs34518736-C	rs34518736	0	34518736	intron_variant	0	0.4538	9E-14	13.0457574905607	(MTAG)	0.0098	[0.0073-0.0123] unit decrease	Affymetrix, Illumina [7100000] (imputed)	N
rs9929993	16	7664875	T	C	0.350895	8.03172702381e-10	0.00597864388511	0.000973039168534	173	16	7667131	rs3785237	2020-07-07	31972866	Nagel M	2020-01-23	Acta Psychiatr Scand	www.ncbi.nlm.nih.gov/pubmed/31972866	Genome-wide association study of the sensitivity to environmental stress and adversity (SESA) neuroticism cluster.	Sensitivity to environmental stress and adversity	351,827 European ancestry individuals		16p13.3	NR	RBFOX1			ENSG00000078328			rs3785237-G	rs3785237	0	3785237	intron_variant	0	NR	1E-11	11		0.01594	NR unit decrease	NR [7259579]	N
rs9929993	16	7664875	T	C	0.350895	8.03172702381e-10	0.00597864388511	0.000973039168534	173	16	7654082	rs11644336	2022-07-04	33462482	Ruhlemann MC	2021-01-18	Nat Genet	www.ncbi.nlm.nih.gov/pubmed/33462482	Genome-wide association study in 8,956 German individuals identifies influence of ABO histo-blood groups on gut microbiome.	G_Bacteroidetes abundance	8,956 German ancestry individuals		16p13.3		RBFOX1			ENSG00000078328			rs11644336-?	rs11644336	0	11644336	intron_variant	0	NR	4E-6	5.39794000867204		0.14826569	[0.086-0.211] unit decrease	NR [6900000] (imputed)	N
rs9929993	16	7664875	T	C	0.350895	8.03172702381e-10	0.00597864388511	0.000973039168534	173	16	7668480	rs11077207	2018-02-23	29326435	Hill WD	2018-01-11	Mol Psychiatry	www.ncbi.nlm.nih.gov/pubmed/29326435	A combined analysis of genetically correlated traits identifies 187 loci and a role for neurogenesis and myelination in intelligence.	Intelligence (MTAG)	120,934 British ancestry individuals, 127,548 individuals		16p13.3	RBFOX1	RBFOX1			ENSG00000078328			rs11077207-C	rs11077207	0	11077207	intron_variant	0	NR	3E-10	9.52287874528034		0.018427402	[0.013-0.024] unit decrease	Affymetrix [NR]	N
rs12935101	16	10121193	A	C	0.260437	8.34786760973e-09	0.00615601640315	0.00106851549541	174	16	10113376	rs837705	2018-09-12	29942086	Savage JE	2018-06-25	Nat Genet	www.ncbi.nlm.nih.gov/pubmed/29942086	Genome-wide association meta-analysis in 269,867 individuals identifies new genetic and functional links to intelligence.	Intelligence	269,867 European ancestry individuals		16p13.2	NR	GRIN2A			ENSG00000183454			rs837705-A	rs837705	0	837705	intron_variant	0	NR	3E-8	7.52287874528034		5.539	z-score decrease	Affymetrix, Illumina [9295118] (imputed)	N
rs12935101	16	10121193	A	C	0.260437	8.34786760973e-09	0.00615601640315	0.00106851549541	174	16	10136889	rs11074547	2019-03-27	30804560	Shrine N	2019-02-25	Nat Genet	www.ncbi.nlm.nih.gov/pubmed/30804560	New genetic signals for lung function highlight pathways and chronic obstructive pulmonary disease associations across multiple ancestries.	FEV1	321,047 European ancestry individuals	79,005 European ancestry individuals	16p13.2	GRIN2A	GRIN2A			ENSG00000183454			rs11074547-T	rs11074547	0	11074547	intron_variant	0	0.7378	3E-6	5.52287874528034		0.0122	[0.0071-0.0173] unit decrease	Affymetrix [19819130] (imputed)	N
rs12935101	16	10121193	A	C	0.260437	8.34786760973e-09	0.00615601640315	0.00106851549541	174	16	10136889	rs11074547	2019-03-27	30804560	Shrine N	2019-02-25	Nat Genet	www.ncbi.nlm.nih.gov/pubmed/30804560	New genetic signals for lung function highlight pathways and chronic obstructive pulmonary disease associations across multiple ancestries.	Lung function (FVC)	321,047 European ancestry individuals	79,005 European ancestry individuals	16p13.2	GRIN2A	GRIN2A			ENSG00000183454			rs11074547-T	rs11074547	0	11074547	intron_variant	0	0.7378	2E-10	9.69897000433602		0.0169	[0.012-0.022] unit decrease	Affymetrix [19819130] (imputed)	N
rs13129951	4	103374760	A	G	0.0924453	2.02999023638e-11	0.0113601499914	0.00169457109727	59	4	103284865	rs13114738	2017-05-15	27790247	He L	2016-11-03	Front Genet	www.ncbi.nlm.nih.gov/pubmed/27790247	Pleiotropic Meta-Analyses of Longitudinal Studies Discover Novel Genetic Variants Associated with Age-Related Diseases.	Age-related diseases, mortality and associated endophenotypes	9,618 European ancestry individuals	19,796 European ancestry individuals	4q24	NR	SLC39A8			ENSG00000138821			rs13114738-?	rs13114738	0	13114738	intron_variant	0	NR	8E-8	7.09691001300806				Affymetrix [NR]	N
rs13129951	4	103374760	A	G	0.0924453	2.02999023638e-11	0.0113601499914	0.00169457109727	59	4	103385336	rs531685993	2020-01-28	31676860	Zhao B	2019-11-01	Nat Genet	www.ncbi.nlm.nih.gov/pubmed/31676860	Genome-wide association analysis of 19,629 individuals identifies variants influencing regional brain volumes and refines their genetic co-architecture with cognitive and mental health traits.	Brain region volumes	19,629 British ancestry individuals		4q24	NR	SLC39A8 - NFKB1	ENSG00000138821	ENSG00000109320		32921	37152	rs531685993-?	rs531685993	0	531685993	intergenic_variant	1	NR	4E-15	14.397940008672	(left accumbens area)			NR [9227495] (imputed)	N
rs13129951	4	103374760	A	G	0.0924453	2.02999023638e-11	0.0113601499914	0.00169457109727	59	4	103284865	rs13114738	2017-05-15	27790247	He L	2016-11-03	Front Genet	www.ncbi.nlm.nih.gov/pubmed/27790247	Pleiotropic Meta-Analyses of Longitudinal Studies Discover Novel Genetic Variants Associated with Age-Related Diseases.	Age-related disease endophenotypes	9,618 European ancestry individuals	19,796 European ancestry individuals	4q24	NR	SLC39A8			ENSG00000138821			rs13114738-?	rs13114738	0	13114738	intron_variant	0	NR	1E-10	10				Affymetrix [NR]	N
rs13129951	4	103374760	A	G	0.0924453	2.02999023638e-11	0.0113601499914	0.00169457109727	59	4	103228830	rs13105581	2020-09-18	32888494	Vuckovic D	2020-09-01	Cell	www.ncbi.nlm.nih.gov/pubmed/32888494	The Polygenic and Monogenic Basis of Blood Traits and Diseases.	Red blood cell count	408,112 British individuals		4q24	SLC39A8	SLC39A8			ENSG00000138821			rs13105581-T	rs13105581	0	13105581	intron_variant	0	0.079124	2E-12	11.698970004336		0.02915161	[0.021-0.037] unit increase	Affymetrix [93095623] (imputed)	N
rs13129951	4	103374760	A	G	0.0924453	2.02999023638e-11	0.0113601499914	0.00169457109727	59	4	103228830	rs13105581	2018-09-17	29844566	Davies G	2018-05-29	Nat Commun	www.ncbi.nlm.nih.gov/pubmed/29844566	Study of 300,486 individuals identifies 148 independent genetic loci influencing general cognitive function.	General cognitive ability	up to 300,486 European ancestry individuals		4q24	SLC39A8	SLC39A8			ENSG00000138821			rs13105581-T	rs13105581	0	13105581	intron_variant	0	NR	3E-11	10.5228787452803		6.629	z-score decrease	Affymetrix, Illumina [at least 2500000] (imputed)	N
rs13129951	4	103374760	A	G	0.0924453	2.02999023638e-11	0.0113601499914	0.00169457109727	59	4	103228830	rs13105581	2018-09-12	29942086	Savage JE	2018-06-25	Nat Genet	www.ncbi.nlm.nih.gov/pubmed/29942086	Genome-wide association meta-analysis in 269,867 individuals identifies new genetic and functional links to intelligence.	Intelligence	269,867 European ancestry individuals		4q24	NR	SLC39A8			ENSG00000138821			rs13105581-T	rs13105581	0	13105581	intron_variant	0	NR	2E-9	8.69897000433602		6.003	z-score decrease	Affymetrix, Illumina [9295118] (imputed)	N
rs13129951	4	103374760	A	G	0.0924453	2.02999023638e-11	0.0113601499914	0.00169457109727	59	4	103385336	rs531685993	2020-01-28	31676860	Zhao B	2019-11-01	Nat Genet	www.ncbi.nlm.nih.gov/pubmed/31676860	Genome-wide association analysis of 19,629 individuals identifies variants influencing regional brain volumes and refines their genetic co-architecture with cognitive and mental health traits.	Brain region volumes	19,629 British ancestry individuals		4q24	NR	SLC39A8 - NFKB1	ENSG00000138821	ENSG00000109320		32921	37152	rs531685993-?	rs531685993	0	531685993	intergenic_variant	1	NR	3E-13	12.5228787452803	(right accumbens area)			NR [9227495] (imputed)	N
rs13129951	4	103374760	A	G	0.0924453	2.02999023638e-11	0.0113601499914	0.00169457109727	59	4	103284865	rs13114738	2019-02-14	29507422	Hoffmann TJ	2018-03-05	Nat Genet	www.ncbi.nlm.nih.gov/pubmed/29507422	A large electronic-health-record-based genome-wide study of serum lipids.	High density lipoprotein cholesterol levels	76,627 European ancestry individuals, 7,795 Hispanic individuals, 6,855 East Asian ancestry individuals, 2,958 African American individuals, 439 South Asian ancestry individuals		4q24	NR	SLC39A8			ENSG00000138821			rs13114738-C	rs13114738	0	13114738	intron_variant	0	0.917	3E-11	10.5228787452803	(EA)	0.045	unit increase	Affymetrix [at least 7091467] (imputed)	N
rs13129951	4	103374760	A	G	0.0924453	2.02999023638e-11	0.0113601499914	0.00169457109727	59	4	103228830	rs13105581	2018-02-23	29326435	Hill WD	2018-01-11	Mol Psychiatry	www.ncbi.nlm.nih.gov/pubmed/29326435	A combined analysis of genetically correlated traits identifies 187 loci and a role for neurogenesis and myelination in intelligence.	Intelligence (MTAG)	120,934 British ancestry individuals, 127,548 individuals		4q24	SLC39A8	SLC39A8			ENSG00000138821			rs13105581-T	rs13105581	0	13105581	intron_variant	0	NR	2E-10	9.69897000433602		0.036114357	[0.025-0.047] unit decrease	Affymetrix [NR]	N
rs13129951	4	103374760	A	G	0.0924453	2.02999023638e-11	0.0113601499914	0.00169457109727	59	4	103283117	rs34333163	2021-06-29	33462484	Sinnott-Armstrong N	2021-01-18	Nat Genet	www.ncbi.nlm.nih.gov/pubmed/33462484	Genetics of 35 blood and urine biomarkers in the UK Biobank.	Calcium levels	313,387 European ancestry individuals, 5,576 African ancestry individuals, 6,696 South Asian ancestry individuals		4q24	NR	SLC39A8			ENSG00000138821			rs34333163-G	rs34333163	0	34333163	intron_variant	0	NR	2E-21	20.698970004336		0.0468	[0.037-0.056] unit decrease	Affymetrix [9000000] (imputed)	N
rs13129951	4	103374760	A	G	0.0924453	2.02999023638e-11	0.0113601499914	0.00169457109727	59	4	103283117	rs34333163	2021-06-29	33462484	Sinnott-Armstrong N	2021-01-18	Nat Genet	www.ncbi.nlm.nih.gov/pubmed/33462484	Genetics of 35 blood and urine biomarkers in the UK Biobank.	Low density lipoprotein cholesterol levels	341,875 European ancestry individuals, 6,003 African ancestry individuals, 7,319 South Asian ancestry individuals		4q24	NR	SLC39A8			ENSG00000138821			rs34333163-G	rs34333163	0	34333163	intron_variant	0	NR	2E-10	9.69897000433602		0.0299	[0.021-0.039] unit decrease	Affymetrix [9000000] (imputed)	N
rs13129951	4	103374760	A	G	0.0924453	2.02999023638e-11	0.0113601499914	0.00169457109727	59	4	103283117	rs34333163	2021-06-29	33462484	Sinnott-Armstrong N	2021-01-18	Nat Genet	www.ncbi.nlm.nih.gov/pubmed/33462484	Genetics of 35 blood and urine biomarkers in the UK Biobank.	High density lipoprotein cholesterol levels	313,372 European ancestry individuals, 5,573 African ancestry individuals, 6,689 South Asian ancestry individuals		4q24	NR	SLC39A8			ENSG00000138821			rs34333163-G	rs34333163	0	34333163	intron_variant	0	NR	1E-47	47		0.0712	[0.062-0.081] unit decrease	Affymetrix [9000000] (imputed)	N
rs13129951	4	103374760	A	G	0.0924453	2.02999023638e-11	0.0113601499914	0.00169457109727	59	4	103228830	rs13105581	2022-09-05	35764056	Rao S	2022-06-28	Neuropsychobiology	www.ncbi.nlm.nih.gov/pubmed/35764056	Genetic Relationships between Attention-Deficit/Hyperactivity Disorder, Autism Spectrum Disorder, and Intelligence.	Attention deficit hyperactivity disorder or autism spectrum disorder or intelligence (pleiotropy)	20,183 European ancestry ADHD cases, 18,381 European ancestry ASD cases, up to 63,160 European ancestry controls, 269,867 European ancestry individuals with intelligence measurements		4q24		SLC39A8			ENSG00000138821			rs13105581-?	rs13105581	0	13105581	intron_variant	0	NR	1E-8	8				NR [6307410] (imputed)	N
rs13129951	4	103374760	A	G	0.0924453	2.02999023638e-11	0.0113601499914	0.00169457109727	59	4	103283117	rs34333163	2022-08-05	35835914	Watanabe K	2022-07-14	Nat Genet	www.ncbi.nlm.nih.gov/pubmed/35835914	Genome-wide meta-analysis of insomnia prioritizes genes associated with metabolic and psychiatric pathways.	Insomnia	390,751 European ancestry female cases, 1,018,386 European ancestry female controls		4q24		SLC39A8			ENSG00000138821			rs34333163-A	rs34333163	0	34333163	intron_variant	0	NR	2E-11	10.698970004336		0.015	[0.011-0.019] unit decrease	Illumina [10288913] (imputed)	N
rs13129951	4	103374760	A	G	0.0924453	2.02999023638e-11	0.0113601499914	0.00169457109727	59	4	103283117	rs34333163	2020-09-18	32888494	Vuckovic D	2020-09-01	Cell	www.ncbi.nlm.nih.gov/pubmed/32888494	The Polygenic and Monogenic Basis of Blood Traits and Diseases.	Monocyte percentage of white cells	408,112 British individuals		4q24	SLC39A8	SLC39A8			ENSG00000138821			rs34333163-G	rs34333163	0	34333163	intron_variant	0	0.070832	2E-11	10.698970004336		0.02907804	[0.021-0.038] unit decrease	Affymetrix [93095623] (imputed)	N
rs13129951	4	103374760	A	G	0.0924453	2.02999023638e-11	0.0113601499914	0.00169457109727	59	4	103283117	rs34333163	2021-06-29	33462484	Sinnott-Armstrong N	2021-01-18	Nat Genet	www.ncbi.nlm.nih.gov/pubmed/33462484	Genetics of 35 blood and urine biomarkers in the UK Biobank.	Serum albumin levels	313,032 European ancestry individuals, 5,573 African ancestry individuals, 6,687 South Asian ancestry individuals		4q24	NR	SLC39A8			ENSG00000138821			rs34333163-G	rs34333163	0	34333163	intron_variant	0	NR	2E-17	16.698970004336		0.0418	[0.032-0.051] unit decrease	Affymetrix [9000000] (imputed)	N
rs13129951	4	103374760	A	G	0.0924453	2.02999023638e-11	0.0113601499914	0.00169457109727	59	4	103284865	rs13114738	2019-02-14	29507422	Hoffmann TJ	2018-03-05	Nat Genet	www.ncbi.nlm.nih.gov/pubmed/29507422	A large electronic-health-record-based genome-wide study of serum lipids.	High density lipoprotein cholesterol levels	76,627 European ancestry individuals, 7,795 Hispanic individuals, 6,855 East Asian ancestry individuals, 2,958 African American individuals, 439 South Asian ancestry individuals		4q24	NR	SLC39A8			ENSG00000138821			rs13114738-C	rs13114738	0	13114738	intron_variant	0	NR	3E-12	11.5228787452803		0.046	unit increase	Affymetrix [at least 7091467] (imputed)	N
rs13129951	4	103374760	A	G	0.0924453	2.02999023638e-11	0.0113601499914	0.00169457109727	59	4	103283117	rs34333163	2021-06-29	33462484	Sinnott-Armstrong N	2021-01-18	Nat Genet	www.ncbi.nlm.nih.gov/pubmed/33462484	Genetics of 35 blood and urine biomarkers in the UK Biobank.	Total cholesterol levels	342,508 European ancestry individuals, 6,014 African ancestry individuals, 7,336 South Asian ancestry individuals		4q24	NR	SLC39A8			ENSG00000138821			rs34333163-G	rs34333163	0	34333163	intron_variant	0	NR	6E-24	23.2218487496164		0.0474	[0.038-0.057] unit decrease	Affymetrix [9000000] (imputed)	N
rs13129951	4	103374760	A	G	0.0924453	2.02999023638e-11	0.0113601499914	0.00169457109727	59	4	103283117	rs34333163	2021-06-29	33462484	Sinnott-Armstrong N	2021-01-18	Nat Genet	www.ncbi.nlm.nih.gov/pubmed/33462484	Genetics of 35 blood and urine biomarkers in the UK Biobank.	Aspartate aminotransferase levels	341,246 European ancestry individuals, 5,982 African ancestry individuals, 7,313 South Asian ancestry individuals		4q24	NR	SLC39A8			ENSG00000138821			rs34333163-G	rs34333163	0	34333163	intron_variant	0	NR	2E-24	23.698970004336		0.0481	[0.039-0.057] unit increase	Affymetrix [9000000] (imputed)	N
rs13129951	4	103374760	A	G	0.0924453	2.02999023638e-11	0.0113601499914	0.00169457109727	59	4	103283117	rs34333163	2022-08-05	35835914	Watanabe K	2022-07-14	Nat Genet	www.ncbi.nlm.nih.gov/pubmed/35835914	Genome-wide meta-analysis of insomnia prioritizes genes associated with metabolic and psychiatric pathways.	Insomnia	593,724 European ancestry cases, 1,771,286 European ancestry controls		4q24		SLC39A8			ENSG00000138821			rs34333163-A	rs34333163	0	34333163	intron_variant	0	NR	3E-14	13.5228787452803		0.013	[0.0091-0.0169] unit decrease	Illumina [10713943] (imputed)	N
rs13129951	4	103374760	A	G	0.0924453	2.02999023638e-11	0.0113601499914	0.00169457109727	59	4	103283117	rs34333163	2020-01-28	31676860	Zhao B	2019-11-01	Nat Genet	www.ncbi.nlm.nih.gov/pubmed/31676860	Genome-wide association analysis of 19,629 individuals identifies variants influencing regional brain volumes and refines their genetic co-architecture with cognitive and mental health traits.	Brain region volumes	19,629 British ancestry individuals		4q24	NR	SLC39A8			ENSG00000138821			rs34333163-?	rs34333163	0	34333163	intron_variant	0	NR	3E-9	8.52287874528034	(white matter)			NR [9227495] (imputed)	N
rs13129951	4	103374760	A	G	0.0924453	2.02999023638e-11	0.0113601499914	0.00169457109727	59	4	103283117	rs34333163	2021-06-29	33462484	Sinnott-Armstrong N	2021-01-18	Nat Genet	www.ncbi.nlm.nih.gov/pubmed/33462484	Genetics of 35 blood and urine biomarkers in the UK Biobank.	Apolipoprotein A1 levels	311,601 European ancestry individuals, 5,550 African ancestry individuals, 6,682 South Asian ancestry individuals		4q24	NR	SLC39A8			ENSG00000138821			rs34333163-G	rs34333163	0	34333163	intron_variant	0	NR	2E-38	37.698970004336		0.0639	[0.054-0.074] unit decrease	Affymetrix [9000000] (imputed)	N
rs13234629	7	9864109	G	A	0.341948	1.57640468229e-23	-0.00941600323094	0.000941915907038	94	7	9881063	rs6954274	2017-03-17	27089181	Okbay A	2016-04-18	Nat Genet	www.ncbi.nlm.nih.gov/pubmed/27089181	Genetic variants associated with subjective well-being, depressive symptoms, and neuroticism identified through genome-wide analyses.	Subjective well-being	298,420 Korculan (founder/genetic isolate), Split (founder/genetic isolate), Vis (founder/genetic isolate), Erasmus Rucphen (founder/genetic isolate) and other European ancestry individuals		7p21.3	NR							rs6954274-A	rs6954274	0	6954274	intergenic_variant	1	0.3765	7E-7	6.15490195998574		0.015094717	[0.0091-0.0211] unit decrease	Affymetrix, Illumina, Perlegen [at least 5170349] (imputed)	N
rs13259607	8	71352047	T	C	0.105368	2.42638854538e-08	-0.00888122059086	0.00159205221194	111	8	71352047	rs13259607	2018-11-12	30038396	Lee JJ	2018-07-23	Nat Genet	www.ncbi.nlm.nih.gov/pubmed/30038396	Gene discovery and polygenic prediction from a genome-wide association study of educational attainment in 1.1 million individuals.	Highest math class taken (MTAG)	811,539 European ancestry individuals		8q13.3	Intergenic	NCOA2 - RN7SL203P	ENSG00000140396	ENSG00000275128		36004	40380	rs13259607-T	rs13259607	0	13259607	intergenic_variant	1	0.0998	4E-9	8.39794000867204	(MTAG)	0.0161	[0.011-0.022] unit increase	Affymetrix, Illumina [7100000] (imputed)	N
rs13259607	8	71352047	T	C	0.105368	2.42638854538e-08	-0.00888122059086	0.00159205221194	111	8	71352047	rs13259607	2021-06-29	32895543	de la Fuente J	2020-09-07	Nat Hum Behav	www.ncbi.nlm.nih.gov/pubmed/32895543	A general dimension of genetic sharing across diverse cognitive traits inferred from molecular data.	Verbal-numerical reasoning	171,304 British ancestry individuals		8q13.3		NCOA2 - RN7SL203P	ENSG00000140396	ENSG00000275128		36004	40380	rs13259607-?	rs13259607	0	13259607	intergenic_variant	1	NR	1E-9	9				NR [7857346] (imputed)	N
rs13259607	8	71352047	T	C	0.105368	2.42638854538e-08	-0.00888122059086	0.00159205221194	111	8	71352047	rs13259607	2018-11-12	30038396	Lee JJ	2018-07-23	Nat Genet	www.ncbi.nlm.nih.gov/pubmed/30038396	Gene discovery and polygenic prediction from a genome-wide association study of educational attainment in 1.1 million individuals.	Cognitive performance (MTAG)	402,382 European ancestry individuals		8q13.3	Intergenic	NCOA2 - RN7SL203P	ENSG00000140396	ENSG00000275128		36004	40380	rs13259607-T	rs13259607	0	13259607	intergenic_variant	1	0.0952	9E-10	9.04575749056067	(MTAG)	0.0239	[0.016-0.032] unit increase	Affymetrix, Illumina [7100000] (imputed)	N
rs13259607	8	71352047	T	C	0.105368	2.42638854538e-08	-0.00888122059086	0.00159205221194	111	8	71352047	rs13259607	2018-02-23	29326435	Hill WD	2018-01-11	Mol Psychiatry	www.ncbi.nlm.nih.gov/pubmed/29326435	A combined analysis of genetically correlated traits identifies 187 loci and a role for neurogenesis and myelination in intelligence.	Intelligence (MTAG)	120,934 British ancestry individuals, 127,548 individuals		8q13.3	ENSG00000241204	NCOA2 - RN7SL203P	ENSG00000140396	ENSG00000275128		36004	40380	rs13259607-T	rs13259607	0	13259607	intergenic_variant	1	NR	1E-9	9		0.02984095	[0.02-0.039] unit increase	Affymetrix [NR]	N
rs13259607	8	71352047	T	C	0.105368	2.42638854538e-08	-0.00888122059086	0.00159205221194	111	8	71367006	rs1481045	2018-02-23	29326435	Hill WD	2018-01-11	Mol Psychiatry	www.ncbi.nlm.nih.gov/pubmed/29326435	A combined analysis of genetically correlated traits identifies 187 loci and a role for neurogenesis and myelination in intelligence.	Intelligence (MTAG)	120,934 British ancestry individuals, 127,548 individuals		8q13.3	ENSG00000253143	NCOA2 - RN7SL203P	ENSG00000140396	ENSG00000275128		50963	25421	rs1481045-T	rs1481045	0	1481045	intergenic_variant	1	NR	7E-10	9.15490195998574		0.02374729	[0.016-0.031] unit decrease	Affymetrix [NR]	N
rs1378893	15	51964788	G	A	0.217694	1.91481777939e-08	0.00575598482935	0.00102428293167	169	15	51964210	rs1456297	2018-11-16	30072576	Emilsson V	2018-08-02	Science	www.ncbi.nlm.nih.gov/pubmed/30072576	Co-regulatory networks of human serum proteins link genetics to disease.	Blood protein levels	3,200 European ancestry individuals		15q21.2	SCG3	DMXL2 - SCG3	ENSG00000104093	ENSG00000104112		49180	9479	rs1456297-A	rs1456297	0	1456297	regulatory_region_variant	1	0.7996875	4E-58	57.397940008672	(SCG3, 7957_2_3)	0.47128016	[0.41-0.53] unit increase	Illumina [> 1000000] (imputed)	N
rs1378893	15	51964788	G	A	0.217694	1.91481777939e-08	0.00575598482935	0.00102428293167	169	15	51934783	rs2252220	2018-11-12	30038396	Lee JJ	2018-07-23	Nat Genet	www.ncbi.nlm.nih.gov/pubmed/30038396	Gene discovery and polygenic prediction from a genome-wide association study of educational attainment in 1.1 million individuals.	Cognitive performance (MTAG)	402,382 European ancestry individuals		15q21.2	Intergenic	DMXL2 - SCG3	ENSG00000104093	ENSG00000104112		19753	38906	rs2252220-A	rs2252220	0	2252220	TF_binding_site_variant	1	0.7579	6E-9	8.22184874961636	(MTAG)	0.0155	[0.01-0.021] unit decrease	Affymetrix, Illumina [7100000] (imputed)	N
rs1378893	15	51964788	G	A	0.217694	1.91481777939e-08	0.00575598482935	0.00102428293167	169	15	51964210	rs1456297	2022-02-15	35078996	Gudjonsson A	2022-01-25	Nat Commun	www.ncbi.nlm.nih.gov/pubmed/35078996	A genome-wide association study of serum proteins reveals shared loci with common diseases.	Serum levels of protein SCG3	5,366 Icelandic ancestry individuals		15q21.2		DMXL2 - SCG3	ENSG00000104093	ENSG00000104112		49180	9479	rs1456297-C	rs1456297	0	1456297	regulatory_region_variant	1	0.1976	2E-111	110.698970004336		0.499556	[0.46-0.54] unit decrease	Illumina [7506463] (imputed)	N
rs1378893	15	51964788	G	A	0.217694	1.91481777939e-08	0.00575598482935	0.00102428293167	169	15	51964788	rs1378893	2022-07-01	35361970	Okbay A	2022-03-31	Nat Genet	www.ncbi.nlm.nih.gov/pubmed/35361970	Polygenic prediction of educational attainment within and between families from genome-wide association analyses in 3 million individuals.	Educational attainment	3,037,499 European ancestry individuals		15q21.2		DMXL2 - SCG3	ENSG00000104093	ENSG00000104112		49758	8901	rs1378893-A	rs1378893	0	1378893	regulatory_region_variant	1	0.2379	2E-13	12.698970004336		0.00907707	[0.0067-0.0115] unit increase	Illumina [10675380] (imputed)	N
rs1378893	15	51964788	G	A	0.217694	1.91481777939e-08	0.00575598482935	0.00102428293167	169	15	51726258	rs2470167	2022-10-26	36150907	Hatoum AS	2022-07-14	Biol Psychiatry	www.ncbi.nlm.nih.gov/pubmed/36150907	Genome-wide Association Study Shows That Executive Functioning Is Influenced by GABAergic Processes and Is a Neurocognitive Genetic Correlate of Psychiatric Disorders.	Common executive function	427,037 European ancestry individuals		15q21.2		GLDN - DMXL2	ENSG00000186417	ENSG00000104093		26056	13650	rs2470167-?	rs2470167	0	2470167	intron_variant	1	NR	5E-8	7.30102999566398				Affymetrix [7391068] (imputed)	N
rs1378893	15	51964788	G	A	0.217694	1.91481777939e-08	0.00575598482935	0.00102428293167	169	15	51985564	rs2606146	2018-09-12	29942086	Savage JE	2018-06-25	Nat Genet	www.ncbi.nlm.nih.gov/pubmed/29942086	Genome-wide association meta-analysis in 269,867 individuals identifies new genetic and functional links to intelligence.	Intelligence	269,867 European ancestry individuals		15q21.2	NR	SCG3			ENSG00000104112			rs2606146-T	rs2606146	0	2606146	non_coding_transcript_exon_variant	0	NR	3E-8	7.52287874528034		5.532	z-score increase	Affymetrix, Illumina [9295118] (imputed)	N
rs1378893	15	51964788	G	A	0.217694	1.91481777939e-08	0.00575598482935	0.00102428293167	169	15	51748146	rs2061425	2018-11-12	30038396	Lee JJ	2018-07-23	Nat Genet	www.ncbi.nlm.nih.gov/pubmed/30038396	Gene discovery and polygenic prediction from a genome-wide association study of educational attainment in 1.1 million individuals.	Educational attainment (MTAG)	1,311,438 European ancestry individuals		15q21.2	Intergenic	DMXL2			ENSG00000104093			rs2061425-T	rs2061425	0	2061425	non_coding_transcript_exon_variant	0	0.7561	2E-8	7.69897000433602	(MTAG)	0.0085	[0.0056-0.0114] unit decrease	Affymetrix, Illumina [7100000] (imputed)	N
rs1378893	15	51964788	G	A	0.217694	1.91481777939e-08	0.00575598482935	0.00102428293167	169	15	51741056	rs3751585	2019-02-08	30593698	Hubel C	2018-12-28	Am J Med Genet B Neuropsychiatr Genet	www.ncbi.nlm.nih.gov/pubmed/30593698	Genomics of body fat percentage may contribute to sex bias in anorexia nervosa.	Body fat percentage	70,700 European ancestry female individuals, 85,261 European ancestry male individuals		15q21.2	NR	DMXL2			ENSG00000104093			rs3751585-?	rs3751585	0	3751585	3_prime_UTR_variant	0	NR	1E-7	7		0.13945	[0.088-0.191] unit increase	Affymetrix [7794483] (imputed)	N
rs1378893	15	51964788	G	A	0.217694	1.91481777939e-08	0.00575598482935	0.00102428293167	169	15	51964210	rs1456297	2018-02-23	29326435	Hill WD	2018-01-11	Mol Psychiatry	www.ncbi.nlm.nih.gov/pubmed/29326435	A combined analysis of genetically correlated traits identifies 187 loci and a role for neurogenesis and myelination in intelligence.	Intelligence (MTAG)	120,934 British ancestry individuals, 127,548 individuals		15q21.2	SCG3	DMXL2 - SCG3	ENSG00000104093	ENSG00000104112		49180	9479	rs1456297-A	rs1456297	0	1456297	regulatory_region_variant	1	NR	1E-8	8		0.019475047	[0.013-0.026] unit decrease	Affymetrix [NR]	N
rs1378893	15	51964788	G	A	0.217694	1.91481777939e-08	0.00575598482935	0.00102428293167	169	15	51964865	rs1378892	2018-07-05	29875488	Sun BB	2018-06-06	Nature	www.ncbi.nlm.nih.gov/pubmed/29875488	Genomic atlas of the human plasma proteome.	Blood protein levels	3,301 European ancestry individuals		15q21.2	SCG3	DMXL2 - SCG3	ENSG00000104093	ENSG00000104112		49835	8824	rs1378892-C	rs1378892	0	1378892	regulatory_region_variant	1	0.764	1E-68	68	(Secretogranin-3, SCG3.7957.2.3)	0.49	[0.43-0.55] unit increase	Affymetrix [10572788] (imputed)	N
rs1378893	15	51964788	G	A	0.217694	1.91481777939e-08	0.00575598482935	0.00102428293167	169	15	51741056	rs3751585	2019-02-08	30593698	Hubel C	2018-12-28	Am J Med Genet B Neuropsychiatr Genet	www.ncbi.nlm.nih.gov/pubmed/30593698	Genomics of body fat percentage may contribute to sex bias in anorexia nervosa.	Body fat percentage	70,700 European ancestry female individuals, 85,261 European ancestry male individuals		15q21.2	NR	DMXL2			ENSG00000104093			rs3751585-?	rs3751585	0	3751585	3_prime_UTR_variant	0	NR	4E-6	5.39794000867204	(male)	0.14907	[0.085-0.213] unit increase	Affymetrix [7794483] (imputed)	N
rs1420384	2	171583876	T	G	0.341948	1.13246342039e-95	0.0184238980572	0.000887735609485	38	2	171605495	rs6433243	2019-09-23	31501611	Karlsson T	2019-09-09	Nat Med	www.ncbi.nlm.nih.gov/pubmed/31501611	Contribution of genetics to visceral adiposity and its relation to cardiovascular and metabolic disease.	Predicted visceral adipose tissue	325,153 British ancestry individuals		2q31.1	NR	SP5 - EIF2S2P4	ENSG00000204335	ENSG00000128692		30907	2820	rs6433243-T	rs6433243	0	6433243	intron_variant	1	0.3517	5E-10	9.30102999566398		0.016183173	[0.011-0.021] unit increase	Affymetrix [10549349] (imputed)	N
rs1420384	2	171583876	T	G	0.341948	1.13246342039e-95	0.0184238980572	0.000887735609485	38	2	171629063	rs12472667	2022-11-17	34887591	Graham SE	2021-12-09	Nature	www.ncbi.nlm.nih.gov/pubmed/34887591	The power of genetic diversity in genome-wide association studies of lipids.	Triglyceride levels	1,320,016 European ancestry individuals		2q31.1		EIF2S2P4 - Y_RNA	ENSG00000128692	ENSG00000200742		19765	10614	rs12472667-G	rs12472667	0	12472667	intron_variant	1	0.361042	3E-8	7.52287874528034		0.0100003	[0.0072-0.0128] unit increase	NR [52000000] (imputed)	N
rs1420384	2	171583876	T	G	0.341948	1.13246342039e-95	0.0184238980572	0.000887735609485	38	2	171602460	rs66624589	2018-11-12	30038396	Lee JJ	2018-07-23	Nat Genet	www.ncbi.nlm.nih.gov/pubmed/30038396	Gene discovery and polygenic prediction from a genome-wide association study of educational attainment in 1.1 million individuals.	Self-reported math ability	564,698 European ancestry individuals		2q31.1	Intergenic	SP5 - EIF2S2P4	ENSG00000204335	ENSG00000128692		27872	5855	rs66624589-T	rs66624589	0	66624589	intron_variant	1	0.3399	2E-15	14.698970004336		0.0164	[0.012-0.021] unit increase	Affymetrix, Illumina [10000000] (imputed)	N
rs1420384	2	171583876	T	G	0.341948	1.13246342039e-95	0.0184238980572	0.000887735609485	38	2	171631258	rs4668314	2021-10-18	33980691	Martin S	2021-05-12	Diabetes	www.ncbi.nlm.nih.gov/pubmed/33980691	Genetic evidence for different adiposity phenotypes and their opposing influence on ectopic fat and risk of cardiometabolic disease.	Metabolic biomarkers (multivariate analysis)	389,354 European ancestry individuals		2q31.1		EIF2S2P4 - Y_RNA	ENSG00000128692	ENSG00000200742		21960	8419	rs4668314-G	rs4668314	0	4668314	intron_variant	1	0.39	3E-8	7.52287874528034				NR [NR] (imputed)	N
rs1420384	2	171583876	T	G	0.341948	1.13246342039e-95	0.0184238980572	0.000887735609485	38	2	171605495	rs6433243	2019-02-06	30595370	Kichaev G	2018-12-27	Am J Hum Genet	www.ncbi.nlm.nih.gov/pubmed/30595370	Leveraging Polygenic Functional Enrichment to Improve GWAS Power.	Body mass index	approximately 458,000 European ancestry individuals		2q31.1		SP5 - EIF2S2P4	ENSG00000204335	ENSG00000128692		30907	2820	rs6433243-?	rs6433243	0	6433243	intron_variant	1	NR	6E-8	7.22184874961636				NR [~ 8900000] (imputed)	N
rs1420384	2	171583876	T	G	0.341948	1.13246342039e-95	0.0184238980572	0.000887735609485	38	2	171629063	rs12472667	2020-07-21	32203549	Richardson TG	2020-03-23	PLoS Med	www.ncbi.nlm.nih.gov/pubmed/32203549	Evaluating the relationship between circulating lipoprotein lipids and apolipoproteins with risk of coronary heart disease: A multivariable Mendelian randomisation analysis.	Triglyceride levels	441,016 European ancestry individuals		2q31.1	ERICH2	EIF2S2P4 - Y_RNA	ENSG00000128692	ENSG00000200742		19765	10614	rs12472667-C	rs12472667	0	12472667	intron_variant	1	0.630541	2E-11	10.698970004336		0.0138097	[0.0098-0.0179] unit decrease	Affymetrix [NR] (imputed)	N
rs1420384	2	171583876	T	G	0.341948	1.13246342039e-95	0.0184238980572	0.000887735609485	38	2	171629063	rs12472667	2020-07-09	32154731	Ripatti P	2020-03-10	Circ Genom Precis Med	www.ncbi.nlm.nih.gov/pubmed/32154731	Polygenic Hyperlipidemias and Coronary Artery Disease Risk.	Triglyceride levels	324,694 British ancestry individuals		2q31.1	intergenic	EIF2S2P4 - Y_RNA	ENSG00000128692	ENSG00000200742		19765	10614	rs12472667-?	rs12472667	0	12472667	intron_variant	1	NR	5E-8	7.30102999566398		0.0148	[0.01-0.02] unit increase	Affymetrix [5701386] (imputed)	N
rs1420384	2	171583876	T	G	0.341948	1.13246342039e-95	0.0184238980572	0.000887735609485	38	2	171624415	rs13009323	2021-07-27	34211149	Mills MC	2021-07-01	Nat Hum Behav	www.ncbi.nlm.nih.gov/pubmed/34211149	Identification of 371 genetic variants for age at first sex and birth linked to externalising behaviour.	Age at first sexual intercourse	397,338 European ancestry individuals		2q31.1	LOC101926913	EIF2S2P4 - Y_RNA	ENSG00000128692	ENSG00000200742		15117	15262	rs13009323-A	rs13009323	0	13009323	intron_variant	1	0.66957	4E-8	7.39794000867204		0.0117943	[0.0075-0.0161] unit increase	NR [16516521] (imputed)	N
rs1420384	2	171583876	T	G	0.341948	1.13246342039e-95	0.0184238980572	0.000887735609485	38	2	171635168	rs1420377	2022-11-17	34887591	Graham SE	2021-12-09	Nature	www.ncbi.nlm.nih.gov/pubmed/34887591	The power of genetic diversity in genome-wide association studies of lipids.	Triglyceride levels	40,963 South Asian ancestry individuals, 48,057 Hispanic individuals, 99,432 Admixed African or African ancestry individuals, 146,492 East Asian ancestry individuals, 1,320,016 European ancestry individuals		2q31.1		EIF2S2P4 - Y_RNA	ENSG00000128692	ENSG00000200742		25870	4509	rs1420377-?	rs1420377	0	1420377	non_coding_transcript_exon_variant	1	NR	7E-9	8.15490195998574				NR [52000000] (imputed)	N
rs1420384	2	171583876	T	G	0.341948	1.13246342039e-95	0.0184238980572	0.000887735609485	38	2	171629063	rs12472667	2020-02-12	31589552	Lind L	2019-10-07	Metab Syndr Relat Disord	www.ncbi.nlm.nih.gov/pubmed/31589552	Genome-Wide Association Study of the Metabolic Syndrome in UK Biobank.	Metabolic syndrome	291,107 European ancestry individuals		2q31.1	ERICH2	EIF2S2P4 - Y_RNA	ENSG00000128692	ENSG00000200742		19765	10614	rs12472667-G	rs12472667	0	12472667	intron_variant	1	0.371305	3E-8	7.52287874528034		0.0374895	[0.024-0.051] unit increase	Affymetrix [9463307] (imputed)	N
rs1420384	2	171583876	T	G	0.341948	1.13246342039e-95	0.0184238980572	0.000887735609485	38	2	171631258	rs4668314	2021-10-18	33980691	Martin S	2021-05-12	Diabetes	www.ncbi.nlm.nih.gov/pubmed/33980691	Genetic evidence for different adiposity phenotypes and their opposing influence on ectopic fat and risk of cardiometabolic disease.	High density lipoprotein cholesterol levels	392,965 European ancestry individuals		2q31.1		EIF2S2P4 - Y_RNA	ENSG00000128692	ENSG00000200742		21960	8419	rs4668314-G	rs4668314	0	4668314	intron_variant	1	0.39	9E-7	6.04575749056068		0.009	mmol/L decrease	NR [NR] (imputed)	N
rs1420384	2	171583876	T	G	0.341948	1.13246342039e-95	0.0184238980572	0.000887735609485	38	2	171631258	rs4668314	2021-10-18	33980691	Martin S	2021-05-12	Diabetes	www.ncbi.nlm.nih.gov/pubmed/33980691	Genetic evidence for different adiposity phenotypes and their opposing influence on ectopic fat and risk of cardiometabolic disease.	Body fat percentage	442,278 European ancestry individuals		2q31.1		EIF2S2P4 - Y_RNA	ENSG00000128692	ENSG00000200742		21960	8419	rs4668314-G	rs4668314	0	4668314	intron_variant	1	0.39	4E-10	9.39794000867204		0.01	% increase	NR [NR] (imputed)	N
rs1420384	2	171583876	T	G	0.341948	1.13246342039e-95	0.0184238980572	0.000887735609485	38	2	171631258	rs4668314	2021-10-18	33980691	Martin S	2021-05-12	Diabetes	www.ncbi.nlm.nih.gov/pubmed/33980691	Genetic evidence for different adiposity phenotypes and their opposing influence on ectopic fat and risk of cardiometabolic disease.	Sex hormone-binding globulin levels	389,354 European ancestry individuals		2q31.1		EIF2S2P4 - Y_RNA	ENSG00000128692	ENSG00000200742		21960	8419	rs4668314-G	rs4668314	0	4668314	intron_variant	1	0.39	7E-7	6.15490195998574		0.009	nmol/L decrease	NR [NR] (imputed)	N
rs1420384	2	171583876	T	G	0.341948	1.13246342039e-95	0.0184238980572	0.000887735609485	38	2	171631258	rs4668314	2021-10-18	33980691	Martin S	2021-05-12	Diabetes	www.ncbi.nlm.nih.gov/pubmed/33980691	Genetic evidence for different adiposity phenotypes and their opposing influence on ectopic fat and risk of cardiometabolic disease.	Triglycerides	429,011 European ancestry individuals		2q31.1		EIF2S2P4 - Y_RNA	ENSG00000128692	ENSG00000200742		21960	8419	rs4668314-G	rs4668314	0	4668314	intron_variant	1	0.39	2E-11	10.698970004336		0.013	mmol/L increase	NR [NR] (imputed)	N
rs1526903	2	156910857	G	A	0.11829	7.55432691475e-09	0.00684331840383	0.0011843518696	34	2	156916826	rs17244416	2018-09-12	29942086	Savage JE	2018-06-25	Nat Genet	www.ncbi.nlm.nih.gov/pubmed/29942086	Genome-wide association meta-analysis in 269,867 individuals identifies new genetic and functional links to intelligence.	Intelligence	269,867 European ancestry individuals		2q24.1	NR	LINC01876			ENSG00000226383			rs17244416-C	rs17244416	0	17244416	intron_variant	0	NR	3E-9	8.52287874528034		5.909	z-score decrease	Affymetrix, Illumina [9295118] (imputed)	N
rs1526903	2	156910857	G	A	0.11829	7.55432691475e-09	0.00684331840383	0.0011843518696	34	2	156911600	rs72906064	2021-01-13	33414549	Demange PA	2021-01-07	Nat Genet	www.ncbi.nlm.nih.gov/pubmed/33414549	Investigating the genetic architecture of noncognitive skills using GWAS-by-subtraction.	Cognitive aspects of educational attainment	257,700 European ancestry individuals		2q24.1	NR	LINC01876			ENSG00000226383			rs72906064-G	rs72906064	0	72906064	intron_variant	0	0.11829	2E-8	7.69897000433602		0.054142527	[0.035-0.073] unit increase	Affymetrix, Illumina, Perlegen [7305956] (imputed)	N
rs1526903	2	156910857	G	A	0.11829	7.55432691475e-09	0.00684331840383	0.0011843518696	34	2	156910407	rs72906060	2019-09-04	31374203	Lam M	2019-08-01	Am J Hum Genet	www.ncbi.nlm.nih.gov/pubmed/31374203	Pleiotropic Meta-Analysis of Cognition, Education, and Schizophrenia Differentiates Roles of Early Neurodevelopmental and Adult Synaptic Pathways.	Cognitive ability, years of educational attainment or schizophrenia (pleiotropy)	328,917 individuals with educational attainment measurements, 107,207 individuals with cognitive ability measurements, 77,096 European ancestry schizophrenia cases, 43,456 European ancestry controls		2q24.1	ENSG00000235548	LINC01876			ENSG00000226383			rs72906060-?	rs72906060	0	72906060	intron_variant	0	NR	3E-8	7.52287874528034		0.017926758	[0.012-0.024] unit increase	NR [7306098]	N
rs1526903	2	156910857	G	A	0.11829	7.55432691475e-09	0.00684331840383	0.0011843518696	34	2	156916826	rs17244416	2022-09-05	35764056	Rao S	2022-06-28	Neuropsychobiology	www.ncbi.nlm.nih.gov/pubmed/35764056	Genetic Relationships between Attention-Deficit/Hyperactivity Disorder, Autism Spectrum Disorder, and Intelligence.	Attention deficit hyperactivity disorder or autism spectrum disorder or intelligence (pleiotropy)	20,183 European ancestry ADHD cases, 18,381 European ancestry ASD cases, up to 63,160 European ancestry controls, 269,867 European ancestry individuals with intelligence measurements		2q24.1		LINC01876			ENSG00000226383			rs17244416-?	rs17244416	0	17244416	intron_variant	0	NR	2E-8	7.69897000433602				NR [6307410] (imputed)	N
rs1526903	2	156910857	G	A	0.11829	7.55432691475e-09	0.00684331840383	0.0011843518696	34	2	156911600	rs72906064	2018-11-12	30038396	Lee JJ	2018-07-23	Nat Genet	www.ncbi.nlm.nih.gov/pubmed/30038396	Gene discovery and polygenic prediction from a genome-wide association study of educational attainment in 1.1 million individuals.	Cognitive performance (MTAG)	402,382 European ancestry individuals		2q24.1	Intergenic	LINC01876			ENSG00000226383			rs72906064-T	rs72906064	0	72906064	intron_variant	0	0.1222	1E-10	10	(MTAG)	0.0224	[0.016-0.029] unit decrease	Affymetrix, Illumina [7100000] (imputed)	N
rs1526903	2	156910857	G	A	0.11829	7.55432691475e-09	0.00684331840383	0.0011843518696	34	2	156916525	rs17244395	2018-09-17	29844566	Davies G	2018-05-29	Nat Commun	www.ncbi.nlm.nih.gov/pubmed/29844566	Study of 300,486 individuals identifies 148 independent genetic loci influencing general cognitive function.	General cognitive ability	up to 300,486 European ancestry individuals		2q24.1	NR	LINC01876			ENSG00000226383			rs17244395-?	rs17244395	0	17244395	intron_variant	0	NR	2E-7	6.69897000433602		5.179	z-score increase	Affymetrix, Illumina [at least 2500000] (imputed)	N
rs1526903	2	156910857	G	A	0.11829	7.55432691475e-09	0.00684331840383	0.0011843518696	34	2	156911600	rs72906064	2018-02-23	29326435	Hill WD	2018-01-11	Mol Psychiatry	www.ncbi.nlm.nih.gov/pubmed/29326435	A combined analysis of genetically correlated traits identifies 187 loci and a role for neurogenesis and myelination in intelligence.	Intelligence (MTAG)	120,934 British ancestry individuals, 127,548 individuals		2q24.1	ENSG00000235548	LINC01876			ENSG00000226383			rs72906064-T	rs72906064	0	72906064	intron_variant	0	NR	2E-9	8.69897000433602		0.028425694	[0.019-0.038] unit decrease	Affymetrix [NR]	N
rs1526903	2	156910857	G	A	0.11829	7.55432691475e-09	0.00684331840383	0.0011843518696	34	2	156911600	rs72906064	2018-11-12	30038396	Lee JJ	2018-07-23	Nat Genet	www.ncbi.nlm.nih.gov/pubmed/30038396	Gene discovery and polygenic prediction from a genome-wide association study of educational attainment in 1.1 million individuals.	Cognitive performance	257,841 European ancestry individuals		2q24.1	Intergenic	LINC01876			ENSG00000226383			rs72906064-T	rs72906064	0	72906064	intron_variant	0	0.1222	2E-8	7.69897000433602		0.0244	[0.016-0.033] unit decrease	Affymetrix, Illumina [10100000] (imputed)	N
rs1526903	2	156910857	G	A	0.11829	7.55432691475e-09	0.00684331840383	0.0011843518696	34	2	156918668	rs17184889	2022-07-01	35361970	Okbay A	2022-03-31	Nat Genet	www.ncbi.nlm.nih.gov/pubmed/35361970	Polygenic prediction of educational attainment within and between families from genome-wide association analyses in 3 million individuals.	Educational attainment	3,037,499 European ancestry individuals		2q24.1		LINC01876			ENSG00000226383			rs17184889-T	rs17184889	0	17184889	intron_variant	0	0.8847	3E-8	7.52287874528034		0.00907646	[0.0059-0.0123] unit increase	Illumina [10675380] (imputed)	N
rs1526903	2	156910857	G	A	0.11829	7.55432691475e-09	0.00684331840383	0.0011843518696	34	2	156911600	rs72906064	2021-06-29	32895543	de la Fuente J	2020-09-07	Nat Hum Behav	www.ncbi.nlm.nih.gov/pubmed/32895543	A general dimension of genetic sharing across diverse cognitive traits inferred from molecular data.	Verbal-numerical reasoning	171,304 British ancestry individuals		2q24.1		LINC01876			ENSG00000226383			rs72906064-?	rs72906064	0	72906064	intron_variant	0	NR	7E-10	9.15490195998574				NR [7857346] (imputed)	N
rs17049167	2	58068825	G	A	0.0934394	7.40479126415e-09	0.00741578726342	0.00128268056011	25	2	58068825	rs17049167	2018-09-17	29844566	Davies G	2018-05-29	Nat Commun	www.ncbi.nlm.nih.gov/pubmed/29844566	Study of 300,486 individuals identifies 148 independent genetic loci influencing general cognitive function.	General cognitive ability	up to 300,486 European ancestry individuals		2p16.1	NR	ACTG1P22 - VRK2	ENSG00000271615	ENSG00000028116		75638	65939	rs17049167-?	rs17049167	0	17049167	intergenic_variant	1	NR	2E-7	6.69897000433602		5.161	z-score increase	Affymetrix, Illumina [at least 2500000] (imputed)	N
rs17049167	2	58068825	G	A	0.0934394	7.40479126415e-09	0.00741578726342	0.00128268056011	25	2	58039682	rs72804575	2019-02-08	30595370	Kichaev G	2018-12-27	Am J Hum Genet	www.ncbi.nlm.nih.gov/pubmed/30595370	Leveraging Polygenic Functional Enrichment to Improve GWAS Power.	Smoking status	approximately 458,000 European ancestry individuals		2p16.1		ACTG1P22 - VRK2	ENSG00000271615	ENSG00000028116		46495	95082	rs72804575-?	rs72804575	0	72804575	intergenic_variant	1	NR	2E-10	9.69897000433602				NR [~ 8900000] (imputed)	N
rs17049167	2	58068825	G	A	0.0934394	7.40479126415e-09	0.00741578726342	0.00128268056011	25	2	58122650	rs7595529	2018-11-12	30038396	Lee JJ	2018-07-23	Nat Genet	www.ncbi.nlm.nih.gov/pubmed/30038396	Gene discovery and polygenic prediction from a genome-wide association study of educational attainment in 1.1 million individuals.	Educational attainment (MTAG)	1,311,438 European ancestry individuals		2p16.1	Intergenic	ACTG1P22 - VRK2	ENSG00000271615	ENSG00000028116		129463	12114	rs7595529-A	rs7595529	0	7595529	intergenic_variant	1	0.9213	2E-12	11.698970004336	(MTAG)	0.0173	[0.012-0.022] unit increase	Affymetrix, Illumina [7100000] (imputed)	N
rs17049167	2	58068825	G	A	0.0934394	7.40479126415e-09	0.00741578726342	0.00128268056011	25	2	58122650	rs7595529	2022-04-05	34855049	Pasman JA	2021-12-02	Behav Genet	www.ncbi.nlm.nih.gov/pubmed/34855049	Genetic Risk for Smoking: Disentangling Interplay Between Genes and Socioeconomic Status.	Educational attainment	451,800 European or unknown ancestry individuals		2p16.1		ACTG1P22 - VRK2	ENSG00000271615	ENSG00000028116		129463	12114	rs7595529-?	rs7595529	0	7595529	intergenic_variant	1	NR	1E-9	9				NR [1300000]	N
rs17049167	2	58068825	G	A	0.0934394	7.40479126415e-09	0.00741578726342	0.00128268056011	25	2	58172111	rs72808464	2018-09-17	29844566	Davies G	2018-05-29	Nat Commun	www.ncbi.nlm.nih.gov/pubmed/29844566	Study of 300,486 individuals identifies 148 independent genetic loci influencing general cognitive function.	General cognitive ability	up to 300,486 European ancestry individuals		2p16.1	NR	VRK2			ENSG00000028116			rs72808464-?	rs72808464	0	72808464	intron_variant	0	NR	4E-6	5.39794000867204		4.639	z-score decrease	Affymetrix, Illumina [at least 2500000] (imputed)	N
rs17049167	2	58068825	G	A	0.0934394	7.40479126415e-09	0.00741578726342	0.00128268056011	25	2	58076075	rs7600039	2022-07-01	35361970	Okbay A	2022-03-31	Nat Genet	www.ncbi.nlm.nih.gov/pubmed/35361970	Polygenic prediction of educational attainment within and between families from genome-wide association analyses in 3 million individuals.	Educational attainment	3,037,499 European ancestry individuals		2p16.1		ACTG1P22 - VRK2	ENSG00000271615	ENSG00000028116		82888	58689	rs7600039-T	rs7600039	0	7600039	intergenic_variant	1	0.0797	2E-15	14.698970004336		0.0154077	[0.012-0.019] unit decrease	Illumina [10675380] (imputed)	N
rs17049167	2	58068825	G	A	0.0934394	7.40479126415e-09	0.00741578726342	0.00128268056011	25	2	58122650	rs7595529	2019-02-06	30595370	Kichaev G	2018-12-27	Am J Hum Genet	www.ncbi.nlm.nih.gov/pubmed/30595370	Leveraging Polygenic Functional Enrichment to Improve GWAS Power.	Educational attainment (years of education)	approximately 455,000 European ancestry individuals		2p16.1		ACTG1P22 - VRK2	ENSG00000271615	ENSG00000028116		129463	12114	rs7595529-?	rs7595529	0	7595529	intergenic_variant	1	NR	1E-10	10				NR [~ 8900000] (imputed)	N
rs17049167	2	58068825	G	A	0.0934394	7.40479126415e-09	0.00741578726342	0.00128268056011	25	2	58002882	rs6754296	2019-02-06	30595370	Kichaev G	2018-12-27	Am J Hum Genet	www.ncbi.nlm.nih.gov/pubmed/30595370	Leveraging Polygenic Functional Enrichment to Improve GWAS Power.	Body mass index	approximately 458,000 European ancestry individuals		2p16.1		ACTG1P22 - NA	ENSG00000271615			9695		rs6754296-?	rs6754296	0	6754296	intergenic_variant	1	NR	4E-8	7.39794000867204				NR [~ 8900000] (imputed)	N
rs17049167	2	58068825	G	A	0.0934394	7.40479126415e-09	0.00741578726342	0.00128268056011	25	2	57948003	rs17049085	2018-11-12	30038396	Lee JJ	2018-07-23	Nat Genet	www.ncbi.nlm.nih.gov/pubmed/30038396	Gene discovery and polygenic prediction from a genome-wide association study of educational attainment in 1.1 million individuals.	Cognitive performance	257,841 European ancestry individuals		2p16.1	Intergenic	EIF2S2P7 - ACTG1P22	ENSG00000271115	ENSG00000271615		671532	34560	rs17049085-T	rs17049085	0	17049085	regulatory_region_variant	1	0.8812	3E-9	8.52287874528034		0.026	[0.017-0.035] unit increase	Affymetrix, Illumina [10100000] (imputed)	N
rs17049167	2	58068825	G	A	0.0934394	7.40479126415e-09	0.00741578726342	0.00128268056011	25	2	58072605	rs60589532	2018-10-19	30038396	Lee JJ	2018-07-23	Nat Genet	www.ncbi.nlm.nih.gov/pubmed/30038396	Gene discovery and polygenic prediction from a genome-wide association study of educational attainment in 1.1 million individuals.	Educational attainment (years of education)	up to 1,131,881 European ancestry individuals		2p16.1		ACTG1P22 - VRK2	ENSG00000271615	ENSG00000028116		79418	62159	rs60589532-A	rs60589532	0	60589532	intergenic_variant	1	0.9345	3E-9	8.52287874528034		0.0168	[0.011-0.022] unit increase	Affymetrix, Illumina [10000000] (imputed)	N
rs17049167	2	58068825	G	A	0.0934394	7.40479126415e-09	0.00741578726342	0.00128268056011	25	2	58135485	rs17049244	2018-11-12	30038396	Lee JJ	2018-07-23	Nat Genet	www.ncbi.nlm.nih.gov/pubmed/30038396	Gene discovery and polygenic prediction from a genome-wide association study of educational attainment in 1.1 million individuals.	Highest math class taken (MTAG)	811,539 European ancestry individuals		2p16.1	Intergenic	VRK2			ENSG00000028116			rs17049244-T	rs17049244	0	17049244	intron_variant	0	0.9231	6E-10	9.22184874961636	(MTAG)	0.0192	[0.013-0.025] unit increase	Affymetrix, Illumina [7100000] (imputed)	N
rs17049167	2	58068825	G	A	0.0934394	7.40479126415e-09	0.00741578726342	0.00128268056011	25	2	57959287	rs55873931	2018-09-17	29844566	Davies G	2018-05-29	Nat Commun	www.ncbi.nlm.nih.gov/pubmed/29844566	Study of 300,486 individuals identifies 148 independent genetic loci influencing general cognitive function.	General cognitive ability	up to 300,486 European ancestry individuals		2p16.1	NR	NA - ACTG1P22		ENSG00000271615			23276	rs55873931-?	rs55873931	0	55873931	intergenic_variant	1	NR	8E-8	7.09691001300806		5.374	z-score decrease	Affymetrix, Illumina [at least 2500000] (imputed)	N
rs17049167	2	58068825	G	A	0.0934394	7.40479126415e-09	0.00741578726342	0.00128268056011	25	2	57948003	rs17049085	2021-01-13	33414549	Demange PA	2021-01-07	Nat Genet	www.ncbi.nlm.nih.gov/pubmed/33414549	Investigating the genetic architecture of noncognitive skills using GWAS-by-subtraction.	Cognitive aspects of educational attainment	257,700 European ancestry individuals		2p16.1	NR	EIF2S2P7 - ACTG1P22	ENSG00000271115	ENSG00000271615		671532	34560	rs17049085-T	rs17049085	0	17049085	regulatory_region_variant	1	0.12326	4E-9	8.39794000867204		0.056083716	[0.037-0.075] unit increase	Affymetrix, Illumina, Perlegen [7305956] (imputed)	N
rs17049167	2	58068825	G	A	0.0934394	7.40479126415e-09	0.00741578726342	0.00128268056011	25	2	58168339	rs72808453	2021-11-02	34446935	Karlsson Linner R	2021-08-26	Nat Neurosci	www.ncbi.nlm.nih.gov/pubmed/34446935	Multivariate analysis of 1.5 million people identifies genetic associations with traits related to self-regulation and addiction.	Externalizing behaviour (multivariate analysis)	up to 53,293 European ancestry Attention-deficit/hyperactivity disorder individuals, up to 164,684 European ancestry problematic alcohol use individuals, up to 186,875 European ancestry lifetime cannabis use individuals, up to 357,187 European ancestry individuals measuring reverse-coded age at first sexual intercourse, up to 336,121 European ancestry individuals measuring number of sexual partne…		2p16.1		VRK2			ENSG00000028116			rs72808453-A	rs72808453	0	72808453	intron_variant	0	0.918	4E-8	7.39794000867204		0.011	[0.0071-0.0149] unit decrease	NR [NR] (imputed)	N
rs17049167	2	58068825	G	A	0.0934394	7.40479126415e-09	0.00741578726342	0.00128268056011	25	2	58122650	rs7595529	2018-11-12	30038396	Lee JJ	2018-07-23	Nat Genet	www.ncbi.nlm.nih.gov/pubmed/30038396	Gene discovery and polygenic prediction from a genome-wide association study of educational attainment in 1.1 million individuals.	Cognitive performance (MTAG)	402,382 European ancestry individuals		2p16.1	Intergenic	ACTG1P22 - VRK2	ENSG00000271615	ENSG00000028116		129463	12114	rs7595529-A	rs7595529	0	7595529	intergenic_variant	1	0.926	4E-11	10.397940008672	(MTAG)	0.029	[0.02-0.038] unit increase	Affymetrix, Illumina [7100000] (imputed)	N
rs17049820	2	59139507	C	T	0.100398	2.4087311976e-08	-0.00680416465014	0.00121944033694	26	2	59139507	rs17049820	2018-11-12	30038396	Lee JJ	2018-07-23	Nat Genet	www.ncbi.nlm.nih.gov/pubmed/30038396	Gene discovery and polygenic prediction from a genome-wide association study of educational attainment in 1.1 million individuals.	Educational attainment (MTAG)	1,311,438 European ancestry individuals		2p16.1	Intergenic	LINC01122			ENSG00000233723			rs17049820-T	rs17049820	0	17049820	intron_variant	0	0.884	5E-9	8.30102999566398	(MTAG)	0.012	[0.0081-0.0159] unit decrease	Affymetrix, Illumina [7100000] (imputed)	N
rs17049820	2	59139507	C	T	0.100398	2.4087311976e-08	-0.00680416465014	0.00121944033694	26	2	59139507	rs17049820	2018-11-12	30038396	Lee JJ	2018-07-23	Nat Genet	www.ncbi.nlm.nih.gov/pubmed/30038396	Gene discovery and polygenic prediction from a genome-wide association study of educational attainment in 1.1 million individuals.	Cognitive performance (MTAG)	402,382 European ancestry individuals		2p16.1	Intergenic	LINC01122			ENSG00000233723			rs17049820-T	rs17049820	0	17049820	intron_variant	0	0.8856	6E-9	8.22184874961636	(MTAG)	0.0209	[0.014-0.028] unit decrease	Affymetrix, Illumina [7100000] (imputed)	N
rs17049820	2	59139507	C	T	0.100398	2.4087311976e-08	-0.00680416465014	0.00121944033694	26	2	59145722	rs67593591	2020-04-17	31669095	Zhu Z	2019-10-24	J Allergy Clin Immunol	www.ncbi.nlm.nih.gov/pubmed/31669095	Shared Genetic and Experimental Links between Obesity-Related Traits and Asthma Subtypes in UK Biobank.	Body mass index	457,822 European ancestry individuals		2p16.1	NR	LINC01122			ENSG00000233723			rs67593591-?	rs67593591	0	67593591	intron_variant	0	NR	3E-10	9.52287874528034				Affymetrix [~ 8270000] (imputed)	N
rs17049820	2	59139507	C	T	0.100398	2.4087311976e-08	-0.00680416465014	0.00121944033694	26	2	59139507	rs17049820	2018-02-23	29326435	Hill WD	2018-01-11	Mol Psychiatry	www.ncbi.nlm.nih.gov/pubmed/29326435	A combined analysis of genetically correlated traits identifies 187 loci and a role for neurogenesis and myelination in intelligence.	Intelligence (MTAG)	120,934 British ancestry individuals, 127,548 individuals		2p16.1	LINC01122	LINC01122			ENSG00000233723			rs17049820-T	rs17049820	0	17049820	intron_variant	0	NR	5E-8	7.30102999566398		0.025509462	[0.016-0.035] unit decrease	Affymetrix [NR]	N
rs1720035	12	122347612	G	T	0.200795	1.7932611838e-08	-0.00609323956436	0.00108211764579	156	12	122382179	rs1667586	2018-09-17	29844566	Davies G	2018-05-29	Nat Commun	www.ncbi.nlm.nih.gov/pubmed/29844566	Study of 300,486 individuals identifies 148 independent genetic loci influencing general cognitive function.	General cognitive ability	up to 300,486 European ancestry individuals		12q24.31	NR	CFAP251			ENSG00000158023			rs1667586-?	rs1667586	0	1667586	intron_variant	0	NR	6E-7	6.22184874961636		5.006	z-score decrease	Affymetrix, Illumina [at least 2500000] (imputed)	N
rs1720035	12	122347612	G	T	0.200795	1.7932611838e-08	-0.00609323956436	0.00108211764579	156	12	122347612	rs1720035	2018-11-12	30038396	Lee JJ	2018-07-23	Nat Genet	www.ncbi.nlm.nih.gov/pubmed/30038396	Gene discovery and polygenic prediction from a genome-wide association study of educational attainment in 1.1 million individuals.	Cognitive performance (MTAG)	402,382 European ancestry individuals		12q24.31	Intergenic	PSMD9			ENSG00000110801			rs1720035-T	rs1720035	0	1720035	intron_variant	0	0.1957	2E-8	7.69897000433602	(MTAG)	0.0162	[0.011-0.022] unit decrease	Affymetrix, Illumina [7100000] (imputed)	N
rs1720035	12	122347612	G	T	0.200795	1.7932611838e-08	-0.00609323956436	0.00108211764579	156	12	122346052	rs895960	2022-07-01	35361970	Okbay A	2022-03-31	Nat Genet	www.ncbi.nlm.nih.gov/pubmed/35361970	Polygenic prediction of educational attainment within and between families from genome-wide association analyses in 3 million individuals.	Educational attainment	3,037,499 European ancestry individuals		12q24.31		RNU7-170P, PSMD9			ENSG00000239082, ENSG00000110801			rs895960-A	rs895960	0	895960	non_coding_transcript_exon_variant	0	0.2016	1E-15	15		0.0104081	[0.0079-0.013] unit decrease	Illumina [10675380] (imputed)	N
rs1720035	12	122347612	G	T	0.200795	1.7932611838e-08	-0.00609323956436	0.00108211764579	156	12	122346052	rs895960	2018-11-12	30038396	Lee JJ	2018-07-23	Nat Genet	www.ncbi.nlm.nih.gov/pubmed/30038396	Gene discovery and polygenic prediction from a genome-wide association study of educational attainment in 1.1 million individuals.	Educational attainment (MTAG)	1,311,438 European ancestry individuals		12q24.31	Intergenic	RNU7-170P, PSMD9			ENSG00000239082, ENSG00000110801			rs895960-A	rs895960	0	895960	non_coding_transcript_exon_variant	0	0.202	5E-8	7.30102999566398	(MTAG)	0.0089	[0.0058-0.012] unit decrease	Affymetrix, Illumina [7100000] (imputed)	N
rs1720035	12	122347612	G	T	0.200795	1.7932611838e-08	-0.00609323956436	0.00108211764579	156	12	122429484	rs1169076	2022-08-04	35710981	Liu H	2022-06-16	Nat Genet	www.ncbi.nlm.nih.gov/pubmed/35710981	Epigenomic and transcriptomic analyses define core cell types, genes and targetable mechanisms for kidney disease.	Estimated glomerular filtration rate (creatinine)	1,205,871 European ancestry individuals, 168,300 East Asian ancestry individuals, 63,553 African ancestry individuals, 23,509 Hispanic or Latin American individuals, 22,103 African American individuals, 21,791 Central Asian or South Asian ancestry individuals, 1,502 Middle Eastern ancestry individuals, 939 other admixed ancestry individuals, 602 Native American ancestry individuals, 150 Asian anc…		12q24.31		CFAP251			ENSG00000158023			rs1169076-A	rs1169076	0	1169076	intron_variant	0	0.7013	2E-8	7.69897000433602		5.583	z score decrease	Affymetrix, Illumina [12653804] (imputed)	N
rs17404136	1	20861033	G	A	0.114314	9.74628237156e-10	-0.00738820034644	0.00120850370448	2	1	20875459	rs4615814	2018-11-12	30038396	Lee JJ	2018-07-23	Nat Genet	www.ncbi.nlm.nih.gov/pubmed/30038396	Gene discovery and polygenic prediction from a genome-wide association study of educational attainment in 1.1 million individuals.	Self-reported math ability (MTAG)	670,471 European ancestry individuals		1p36.12	Intergenic	RPS4XP4 - FAM43B	ENSG00000215520	ENSG00000183114		22215	3607	rs4615814-T	rs4615814	0	4615814	intergenic_variant	1	0.9083	1E-8	8	(MTAG)	0.0176	[0.012-0.024] unit decrease	Affymetrix, Illumina [7100000] (imputed)	N
rs17404136	1	20861033	G	A	0.114314	9.74628237156e-10	-0.00738820034644	0.00120850370448	2	1	20875459	rs4615814	2018-11-12	30038396	Lee JJ	2018-07-23	Nat Genet	www.ncbi.nlm.nih.gov/pubmed/30038396	Gene discovery and polygenic prediction from a genome-wide association study of educational attainment in 1.1 million individuals.	Educational attainment (MTAG)	1,311,438 European ancestry individuals		1p36.12	Intergenic	RPS4XP4 - FAM43B	ENSG00000215520	ENSG00000183114		22215	3607	rs4615814-T	rs4615814	0	4615814	intergenic_variant	1	0.9041	2E-10	9.69897000433602	(MTAG)	0.0142	[0.0099-0.0185] unit decrease	Affymetrix, Illumina [7100000] (imputed)	N
rs17404136	1	20861033	G	A	0.114314	9.74628237156e-10	-0.00738820034644	0.00120850370448	2	1	20882523	rs6689263	2022-07-01	35361970	Okbay A	2022-03-31	Nat Genet	www.ncbi.nlm.nih.gov/pubmed/35361970	Polygenic prediction of educational attainment within and between families from genome-wide association analyses in 3 million individuals.	Educational attainment	3,037,499 European ancestry individuals		1p36.12		FAM43B - CDA	ENSG00000183114	ENSG00000158825		1010	33056	rs6689263-A	rs6689263	0	6689263	downstream_gene_variant	1	0.8872	1E-10	10		0.0106131	[0.0074-0.0139] unit decrease	Illumina [10675380] (imputed)	N
rs17404136	1	20861033	G	A	0.114314	9.74628237156e-10	-0.00738820034644	0.00120850370448	2	1	20882523	rs6689263	2022-04-05	34855049	Pasman JA	2021-12-02	Behav Genet	www.ncbi.nlm.nih.gov/pubmed/34855049	Genetic Risk for Smoking: Disentangling Interplay Between Genes and Socioeconomic Status.	Educational attainment	451,800 European or unknown ancestry individuals		1p36.12		FAM43B - CDA	ENSG00000183114	ENSG00000158825		1010	33056	rs6689263-?	rs6689263	0	6689263	downstream_gene_variant	1	NR	3E-8	7.52287874528034				NR [1300000]	N
rs17404136	1	20861033	G	A	0.114314	9.74628237156e-10	-0.00738820034644	0.00120850370448	2	1	20875676	rs74701752	2018-11-12	30038396	Lee JJ	2018-07-23	Nat Genet	www.ncbi.nlm.nih.gov/pubmed/30038396	Gene discovery and polygenic prediction from a genome-wide association study of educational attainment in 1.1 million individuals.	Highest math class taken (MTAG)	811,539 European ancestry individuals		1p36.12	Intergenic	RPS4XP4 - FAM43B	ENSG00000215520	ENSG00000183114		22432	3390	rs74701752-T	rs74701752	0	74701752	intergenic_variant	1	0.0928	1E-10	10	(MTAG)	0.0182	[0.013-0.024] unit increase	Affymetrix, Illumina [7100000] (imputed)	N
rs17404136	1	20861033	G	A	0.114314	9.74628237156e-10	-0.00738820034644	0.00120850370448	2	1	20807073	rs75810319	2018-11-12	30038396	Lee JJ	2018-07-23	Nat Genet	www.ncbi.nlm.nih.gov/pubmed/30038396	Gene discovery and polygenic prediction from a genome-wide association study of educational attainment in 1.1 million individuals.	Cognitive performance (MTAG)	402,382 European ancestry individuals		1p36.12	Intergenic	LINC01141 - CAMK2N1	ENSG00000236963	ENSG00000162545		49346	1811	rs75810319-T	rs75810319	0	75810319	regulatory_region_variant	1	0.1042	3E-10	9.52287874528034	(MTAG)	0.0236	[0.016-0.031] unit increase	Affymetrix, Illumina [7100000] (imputed)	N
rs17404136	1	20861033	G	A	0.114314	9.74628237156e-10	-0.00738820034644	0.00120850370448	2	1	20871750	rs111235962	2018-10-19	30038396	Lee JJ	2018-07-23	Nat Genet	www.ncbi.nlm.nih.gov/pubmed/30038396	Gene discovery and polygenic prediction from a genome-wide association study of educational attainment in 1.1 million individuals.	Educational attainment (years of education)	up to 1,131,881 European ancestry individuals		1p36.12		RPS4XP4 - FAM43B	ENSG00000215520	ENSG00000183114		18506	7316	rs111235962-T	rs111235962	0	111235962	intergenic_variant	1	0.0962	2E-8	7.69897000433602		0.0133	[0.0086-0.018] unit increase	Affymetrix, Illumina [10000000] (imputed)	N
rs17404136	1	20861033	G	A	0.114314	9.74628237156e-10	-0.00738820034644	0.00120850370448	2	1	20864746	rs113923880	2021-12-14	34260948	Cipriani V	2021-07-12	Am J Hum Genet	www.ncbi.nlm.nih.gov/pubmed/34260948	Beyond factor H: The impact of genetic-risk variants for age-related macular degeneration on circulating factor-H-like 1 and factor-H-related protein concentrations.	Complement factor H-like 1 protein levels	252 European ancestry individuals		1p36.12		RPS4XP4 - FAM43B	ENSG00000215520	ENSG00000183114		11502	14320	rs113923880-G	rs113923880	0	113923880	intergenic_variant	1	NR	8E-6	5.09691001300806		0.22515	[0.13-0.32] unit decrease	Illumina [NR] (imputed)	N
rs17404136	1	20861033	G	A	0.114314	9.74628237156e-10	-0.00738820034644	0.00120850370448	2	1	20882523	rs6689263	2018-02-23	29326435	Hill WD	2018-01-11	Mol Psychiatry	www.ncbi.nlm.nih.gov/pubmed/29326435	A combined analysis of genetically correlated traits identifies 187 loci and a role for neurogenesis and myelination in intelligence.	Intelligence (MTAG)	120,934 British ancestry individuals, 127,548 individuals		1p36.12	FAM43B	FAM43B - CDA	ENSG00000183114	ENSG00000158825		1010	33056	rs6689263-A	rs6689263	0	6689263	downstream_gene_variant	1	NR	3E-10	9.52287874528034		0.028203934	[0.019-0.037] unit decrease	Affymetrix [NR]	N
rs17404136	1	20861033	G	A	0.114314	9.74628237156e-10	-0.00738820034644	0.00120850370448	2	1	20818659	rs10916805	2018-09-17	29844566	Davies G	2018-05-29	Nat Commun	www.ncbi.nlm.nih.gov/pubmed/29844566	Study of 300,486 individuals identifies 148 independent genetic loci influencing general cognitive function.	General cognitive ability	up to 300,486 European ancestry individuals		1p36.12	CAMK2N1	CAMK2N1 - MUL1	ENSG00000162545	ENSG00000090432		5956	7282	rs10916805-C	rs10916805	0	10916805	regulatory_region_variant	1	NR	8E-10	9.09691001300806		6.145	z-score increase	Affymetrix, Illumina [at least 2500000] (imputed)	N
rs17404136	1	20861033	G	A	0.114314	9.74628237156e-10	-0.00738820034644	0.00120850370448	2	1	20883608	rs79582714	2018-09-17	29844566	Davies G	2018-05-29	Nat Commun	www.ncbi.nlm.nih.gov/pubmed/29844566	Study of 300,486 individuals identifies 148 independent genetic loci influencing general cognitive function.	General cognitive ability	up to 300,486 European ancestry individuals		1p36.12	FAM43B	FAM43B - CDA	ENSG00000183114	ENSG00000158825		2095	31971	rs79582714-T	rs79582714	0	79582714	intergenic_variant	1	NR	3E-10	9.52287874528034		6.32	z-score increase	Affymetrix, Illumina [at least 2500000] (imputed)	N
rs4463453	8	118871476	T	C	0.363817	3.17544231056e-09	-0.00569128541822	0.000960998676128	113	8	118881208	rs17450716	2020-04-17	31669095	Zhu Z	2019-10-24	J Allergy Clin Immunol	www.ncbi.nlm.nih.gov/pubmed/31669095	Shared Genetic and Experimental Links between Obesity-Related Traits and Asthma Subtypes in UK Biobank.	Body mass index	457,822 European ancestry individuals		8q24.11	NR	EXT1			ENSG00000182197			rs17450716-?	rs17450716	0	17450716	intron_variant	0	NR	2E-9	8.69897000433602				Affymetrix [~ 8270000] (imputed)	N
rs4463453	8	118871476	T	C	0.363817	3.17544231056e-09	-0.00569128541822	0.000960998676128	113	8	118881866	rs10103490	2017-11-30	29059683	Michailidou K	2017-10-23	Nature	www.ncbi.nlm.nih.gov/pubmed/29059683	Association analysis identifies 65 new breast cancer risk loci.	Breast cancer	76,192 European ancestry cases, 63,082 European ancestry controls	46,785 European ancestry cases, 42,892 European ancestry controls, 14,068 East Asian ancestry cases, 13,104 East Asian ancestry controls	8q24.11	NR	EXT1			ENSG00000182197			rs10103490-C	rs10103490	0	10103490	intron_variant	0	0.3554	4E-6	5.39794000867204	(EA)	0.0319	[0.018-0.045] unit decrease	Illumina [~ 11800000] (imputed)	N
rs17560772	16	7235901	G	A	0.345924	2.53765854513e-10	0.00607490199419	0.000960508143623	172	16	7253286	rs12325273	2021-01-13	33414549	Demange PA	2021-01-07	Nat Genet	www.ncbi.nlm.nih.gov/pubmed/33414549	Investigating the genetic architecture of noncognitive skills using GWAS-by-subtraction.	Cognitive aspects of educational attainment	257,700 European ancestry individuals		16p13.3	NR	RBFOX1			ENSG00000078328			rs12325273-G	rs12325273	0	12325273	intron_variant	0	0.335984	4E-8	7.39794000867204		0.03641445	[0.023-0.049] unit increase	Affymetrix, Illumina, Perlegen [7305956] (imputed)	N
rs17560772	16	7235901	G	A	0.345924	2.53765854513e-10	0.00607490199419	0.000960508143623	172	16	7229579	rs9934041	2018-09-17	29844566	Davies G	2018-05-29	Nat Commun	www.ncbi.nlm.nih.gov/pubmed/29844566	Study of 300,486 individuals identifies 148 independent genetic loci influencing general cognitive function.	General cognitive ability	up to 300,486 European ancestry individuals		16p13.3	RBFOX1	RBFOX1			ENSG00000078328			rs9934041-T	rs9934041	0	9934041	intron_variant	0	NR	9E-10	9.04575749056067		6.125	z-score decrease	Affymetrix, Illumina [at least 2500000] (imputed)	N
rs17560772	16	7235901	G	A	0.345924	2.53765854513e-10	0.00607490199419	0.000960508143623	172	16	7253286	rs12325273	2018-11-12	30038396	Lee JJ	2018-07-23	Nat Genet	www.ncbi.nlm.nih.gov/pubmed/30038396	Gene discovery and polygenic prediction from a genome-wide association study of educational attainment in 1.1 million individuals.	Cognitive performance	257,841 European ancestry individuals		16p13.3	Intergenic	RBFOX1			ENSG00000078328			rs12325273-C	rs12325273	0	12325273	intron_variant	0	0.3369	4E-8	7.39794000867204		0.0166	[0.011-0.022] unit decrease	Affymetrix, Illumina [10100000] (imputed)	N
rs17672458	7	54741870	C	T	0.33996	4.28409517879e-08	-0.00536780487521	0.000979754977521	98	7	54711985	rs11772108	2018-11-12	30038396	Lee JJ	2018-07-23	Nat Genet	www.ncbi.nlm.nih.gov/pubmed/30038396	Gene discovery and polygenic prediction from a genome-wide association study of educational attainment in 1.1 million individuals.	Highest math class taken (MTAG)	811,539 European ancestry individuals		7p11.2	Intergenic	RNU6-1125P - RPL31P35	ENSG00000200471	ENSG00000232612		23161	12066	rs11772108-A	rs11772108	0	11772108	intergenic_variant	1	0.7257	4E-13	12.397940008672	(MTAG)	0.0134	[0.0097-0.0171] unit decrease	Affymetrix, Illumina [7100000] (imputed)	N
rs17672458	7	54741870	C	T	0.33996	4.28409517879e-08	-0.00536780487521	0.000979754977521	98	7	54711985	rs11772108	2022-07-01	35361970	Okbay A	2022-03-31	Nat Genet	www.ncbi.nlm.nih.gov/pubmed/35361970	Polygenic prediction of educational attainment within and between families from genome-wide association analyses in 3 million individuals.	Educational attainment	3,037,499 European ancestry individuals		7p11.2		RNU6-1125P - RPL31P35	ENSG00000200471	ENSG00000232612		23161	12066	rs11772108-A	rs11772108	0	11772108	intergenic_variant	1	0.7214	2E-12	11.698970004336		0.00820087	[0.0059-0.0105] unit decrease	Illumina [10675380] (imputed)	N
rs17672458	7	54741870	C	T	0.33996	4.28409517879e-08	-0.00536780487521	0.000979754977521	98	7	54732205	rs76436554	2018-11-12	30038396	Lee JJ	2018-07-23	Nat Genet	www.ncbi.nlm.nih.gov/pubmed/30038396	Gene discovery and polygenic prediction from a genome-wide association study of educational attainment in 1.1 million individuals.	Cognitive performance (MTAG)	402,382 European ancestry individuals		7p11.2	Intergenic	RPL31P35 - SEC61G	ENSG00000232612	ENSG00000132432		7778	87738	rs76436554-C	rs76436554	0	76436554	TF_binding_site_variant	1	0.2969	1E-8	8	(MTAG)	0.0143	[0.0094-0.0192] unit increase	Affymetrix, Illumina [7100000] (imputed)	N
rs17672458	7	54741870	C	T	0.33996	4.28409517879e-08	-0.00536780487521	0.000979754977521	98	7	54724043	rs1569266	2019-02-06	30595370	Kichaev G	2018-12-27	Am J Hum Genet	www.ncbi.nlm.nih.gov/pubmed/30595370	Leveraging Polygenic Functional Enrichment to Improve GWAS Power.	Educational attainment (years of education)	approximately 455,000 European ancestry individuals		7p11.2		RNU6-1125P - RPL31P35	ENSG00000200471	ENSG00000232612		35219	8	rs1569266-?	rs1569266	0	1569266	intergenic_variant	1	NR	1E-9	9				NR [~ 8900000] (imputed)	N
rs17672458	7	54741870	C	T	0.33996	4.28409517879e-08	-0.00536780487521	0.000979754977521	98	7	54728834	rs41326245	2022-04-05	34855049	Pasman JA	2021-12-02	Behav Genet	www.ncbi.nlm.nih.gov/pubmed/34855049	Genetic Risk for Smoking: Disentangling Interplay Between Genes and Socioeconomic Status.	Educational attainment	451,800 European or unknown ancestry individuals		7p11.2		RPL31P35 - SEC61G	ENSG00000232612	ENSG00000132432		4407	91109	rs41326245-?	rs41326245	0	41326245	downstream_gene_variant	1	NR	5E-10	9.30102999566398				NR [1300000]	N
rs17672458	7	54741870	C	T	0.33996	4.28409517879e-08	-0.00536780487521	0.000979754977521	98	7	54710048	rs1545562	2018-11-12	30038396	Lee JJ	2018-07-23	Nat Genet	www.ncbi.nlm.nih.gov/pubmed/30038396	Gene discovery and polygenic prediction from a genome-wide association study of educational attainment in 1.1 million individuals.	Self-reported math ability	564,698 European ancestry individuals		7p11.2	Intergenic	RNU6-1125P - RPL31P35	ENSG00000200471	ENSG00000232612		21224	14003	rs1545562-T	rs1545562	0	1545562	intergenic_variant	1	0.7031	2E-9	8.69897000433602		0.0128	[0.0087-0.0169] unit decrease	Affymetrix, Illumina [10000000] (imputed)	N
rs17672458	7	54741870	C	T	0.33996	4.28409517879e-08	-0.00536780487521	0.000979754977521	98	7	54710048	rs1545562	2018-11-12	30038396	Lee JJ	2018-07-23	Nat Genet	www.ncbi.nlm.nih.gov/pubmed/30038396	Gene discovery and polygenic prediction from a genome-wide association study of educational attainment in 1.1 million individuals.	Self-reported math ability (MTAG)	670,471 European ancestry individuals		7p11.2	Intergenic	RNU6-1125P - RPL31P35	ENSG00000200471	ENSG00000232612		21224	14003	rs1545562-T	rs1545562	0	1545562	intergenic_variant	1	0.7031	1E-11	11	(MTAG)	0.0133	[0.0094-0.0172] unit decrease	Affymetrix, Illumina [7100000] (imputed)	N
rs17723514	18	63554245	G	A	0.329026	1.57799849688e-08	-0.00545208714401	0.000964482962776	191	18	63554245	rs17723514	2018-09-17	29844566	Davies G	2018-05-29	Nat Commun	www.ncbi.nlm.nih.gov/pubmed/29844566	Study of 300,486 individuals identifies 148 independent genetic loci influencing general cognitive function.	General cognitive ability	up to 300,486 European ancestry individuals		18q22.1	NR	CDH7			ENSG00000081138			rs17723514-?	rs17723514	0	17723514	3_prime_UTR_variant	0	NR	2E-6	5.69897000433602		4.796	z-score decrease	Affymetrix, Illumina [at least 2500000] (imputed)	N
rs17723514	18	63554245	G	A	0.329026	1.57799849688e-08	-0.00545208714401	0.000964482962776	191	18	63501972	rs72944032	2018-11-12	30038396	Lee JJ	2018-07-23	Nat Genet	www.ncbi.nlm.nih.gov/pubmed/30038396	Gene discovery and polygenic prediction from a genome-wide association study of educational attainment in 1.1 million individuals.	Self-reported math ability (MTAG)	670,471 European ancestry individuals		18q22.1	Intergenic	CDH7			ENSG00000081138			rs72944032-A	rs72944032	0	72944032	intron_variant	0	0.2504	1E-13	13	(MTAG)	0.0153	[0.011-0.019] unit increase	Affymetrix, Illumina [7100000] (imputed)	N
rs17723514	18	63554245	G	A	0.329026	1.57799849688e-08	-0.00545208714401	0.000964482962776	191	18	63501972	rs72944032	2018-11-12	30038396	Lee JJ	2018-07-23	Nat Genet	www.ncbi.nlm.nih.gov/pubmed/30038396	Gene discovery and polygenic prediction from a genome-wide association study of educational attainment in 1.1 million individuals.	Self-reported math ability	564,698 European ancestry individuals		18q22.1	Intergenic	CDH7			ENSG00000081138			rs72944032-G	rs72944032	0	72944032	intron_variant	0	0.7496	8E-11	10.0969100130081		0.0146	[0.01-0.019] unit decrease	Affymetrix, Illumina [10000000] (imputed)	N
rs17723514	18	63554245	G	A	0.329026	1.57799849688e-08	-0.00545208714401	0.000964482962776	191	18	63553042	rs17075438	2018-11-12	30038396	Lee JJ	2018-07-23	Nat Genet	www.ncbi.nlm.nih.gov/pubmed/30038396	Gene discovery and polygenic prediction from a genome-wide association study of educational attainment in 1.1 million individuals.	Highest math class taken (MTAG)	811,539 European ancestry individuals		18q22.1	Intergenic	CDH7			ENSG00000081138			rs17075438-A	rs17075438	0	17075438	3_prime_UTR_variant	0	0.2799	7E-15	14.1549019599857	(MTAG)	0.0143	[0.011-0.018] unit increase	Affymetrix, Illumina [7100000] (imputed)	N
rs17723514	18	63554245	G	A	0.329026	1.57799849688e-08	-0.00545208714401	0.000964482962776	191	18	63516255	rs72944064	2018-10-19	30038396	Lee JJ	2018-07-23	Nat Genet	www.ncbi.nlm.nih.gov/pubmed/30038396	Gene discovery and polygenic prediction from a genome-wide association study of educational attainment in 1.1 million individuals.	Educational attainment (years of education)	up to 1,131,881 European ancestry individuals		18q22.1		CDH7			ENSG00000081138			rs72944064-T	rs72944064	0	72944064	intron_variant	0	0.7437	9E-10	9.04575749056067		0.0098	[0.0067-0.0129] unit decrease	Affymetrix, Illumina [10000000] (imputed)	N
rs17723514	18	63554245	G	A	0.329026	1.57799849688e-08	-0.00545208714401	0.000964482962776	191	18	63501972	rs72944032	2022-07-01	35361970	Okbay A	2022-03-31	Nat Genet	www.ncbi.nlm.nih.gov/pubmed/35361970	Polygenic prediction of educational attainment within and between families from genome-wide association analyses in 3 million individuals.	Educational attainment	3,037,499 European ancestry individuals		18q22.1		CDH7			ENSG00000081138			rs72944032-A	rs72944032	0	72944032	intron_variant	0	0.2527	1E-12	12		0.00855676	[0.0062-0.0109] unit increase	Illumina [10675380] (imputed)	N
rs17723514	18	63554245	G	A	0.329026	1.57799849688e-08	-0.00545208714401	0.000964482962776	191	18	63516255	rs72944064	2018-11-12	30038396	Lee JJ	2018-07-23	Nat Genet	www.ncbi.nlm.nih.gov/pubmed/30038396	Gene discovery and polygenic prediction from a genome-wide association study of educational attainment in 1.1 million individuals.	Educational attainment (MTAG)	1,311,438 European ancestry individuals		18q22.1	Intergenic	CDH7			ENSG00000081138			rs72944064-T	rs72944064	0	72944064	intron_variant	0	0.7437	4E-12	11.397940008672	(MTAG)	0.0104	[0.0075-0.0133] unit decrease	Affymetrix, Illumina [7100000] (imputed)	N
rs17723514	18	63554245	G	A	0.329026	1.57799849688e-08	-0.00545208714401	0.000964482962776	191	18	63536017	rs2587410	2019-01-22	29500382	Nagel M	2018-03-02	Nat Commun	www.ncbi.nlm.nih.gov/pubmed/29500382	Item-level analyses reveal genetic heterogeneity in neuroticism.	Irritable mood	366,726 European ancestry individuals		18q22.1	CDH7	CDH7			ENSG00000081138			rs2587410-T	rs2587410	0	2587410	intron_variant	0	0.253061	1E-8	8		5.72	z score decrease	NR [~ 10847151] (imputed)	N
rs17723514	18	63554245	G	A	0.329026	1.57799849688e-08	-0.00545208714401	0.000964482962776	191	18	63501972	rs72944032	2018-11-12	30038396	Lee JJ	2018-07-23	Nat Genet	www.ncbi.nlm.nih.gov/pubmed/30038396	Gene discovery and polygenic prediction from a genome-wide association study of educational attainment in 1.1 million individuals.	Cognitive performance (MTAG)	402,382 European ancestry individuals		18q22.1	Intergenic	CDH7			ENSG00000081138			rs72944032-A	rs72944032	0	72944032	intron_variant	0	0.2594	3E-10	9.52287874528034	(MTAG)	0.0164	[0.011-0.021] unit increase	Affymetrix, Illumina [7100000] (imputed)	N
rs11607122	11	57389737	A	G	0.270378	6.13961472368e-10	0.00650017754766	0.00105065189429	140	11	57409538	rs1783827	2019-07-05	31152163	Wuttke M	2019-05-31	Nat Genet	www.ncbi.nlm.nih.gov/pubmed/31152163	A catalog of genetic loci associated with kidney function from analyses of a million individuals.	Estimated glomerular filtration rate	567,460 European ancestry individuals, 165,726 East Asian ancestry individuals, 13,842 African American individuals, 13,359 South Asian ancestry individuals, 4,961 Hispanic individuals	216,518 European ancestry individuals, 64,204 non-Hispanic black individuals	11q12.1	MIR130A	MIR130A - YPEL4	ENSG00000208009	ENSG00000166793		779	3022	rs1783827-A	rs1783827	0	1783827	intron_variant	1	0.6021	4E-10	9.39794000867204		0.002	[0.0014-0.0026] unit decrease	Affymetrix, Illumina [8221591] (imputed)	N
rs11607122	11	57389737	A	G	0.270378	6.13961472368e-10	0.00650017754766	0.00105065189429	140	11	57409538	rs1783827	2022-05-26	34272381	Stanzick KJ	2021-07-16	Nat Commun	www.ncbi.nlm.nih.gov/pubmed/34272381	Discovery and prioritization of variants and genes for kidney function in >1.2 million individuals.	Estimated glomerular filtration rate (creatinine)	1,004,040 European ancestry individuals, 165,726 East Asian ancestry individuals, 13,842 African American individuals, 13,359 South Asian ancestry individuals, 4,961 Hispanic individuals, 2 individuals	417,288 European ancestry individuals	11q12.1		MIR130A - YPEL4	ENSG00000208009	ENSG00000166793		779	3022	rs1783827-A	rs1783827	0	1783827	intron_variant	1	0.587785800820339	3E-12	11.5228787452803		0.0017941176	[0.0013-0.0023] unit decrease	NR [13633840] (imputed)	N
rs11607122	11	57389737	A	G	0.270378	6.13961472368e-10	0.00650017754766	0.00105065189429	140	11	57470188	rs7479922	2020-11-30	32916098	Verweij N	2020-09-02	Cell Syst	www.ncbi.nlm.nih.gov/pubmed/32916098	The Genetic Makeup of the Electrocardiogram.	Electrocardiogram morphology (amplitude at temporal datapoints)	63,706 European and unknown ancestry individuals		11q12.1	ZDHHC5, MED19, TMX2, TMX2-CTNND1	ZDHHC5 - MED19	ENSG00000156599	ENSG00000156603		1534	998	rs7479922-A	rs7479922	0	7479922	intergenic_variant	1	0.447926	2E-9	8.69897000433602	(102 ms)	0.0333604	[0.022-0.044] unit decrease	Affymetrix [10000000] (imputed)	N
rs11607122	11	57389737	A	G	0.270378	6.13961472368e-10	0.00650017754766	0.00105065189429	140	11	57544484	rs17455626	2022-07-25	34077760	Alipanahi B	2021-06-01	Am J Hum Genet	www.ncbi.nlm.nih.gov/pubmed/34077760	Large-scale machine-learning-based phenotyping significantly improves genomic discovery for optic nerve head morphology.	Vertical cup-disc ratio	89,579 European ancestry individuals		11q12.1		CTNND1			ENSG00000198561			rs17455626-T	rs17455626	0	17455626	intron_variant	0	NR	3E-11	10.5228787452803		0.0313	[0.021-0.041] unit decrease	Affymetrix [8600000] (imputed)	N
rs11607122	11	57389737	A	G	0.270378	6.13961472368e-10	0.00650017754766	0.00105065189429	140	11	57470188	rs7479922	2020-11-30	32916098	Verweij N	2020-09-02	Cell Syst	www.ncbi.nlm.nih.gov/pubmed/32916098	The Genetic Makeup of the Electrocardiogram.	Electrocardiogram morphology (amplitude at temporal datapoints)	63,706 European and unknown ancestry individuals		11q12.1	ZDHHC5, MED19, TMX2, TMX2-CTNND1	ZDHHC5 - MED19	ENSG00000156599	ENSG00000156603		1534	998	rs7479922-A	rs7479922	0	7479922	intergenic_variant	1	0.447926	2E-8	7.69897000433602	(104 ms)	0.031387	[0.02-0.042] unit decrease	Affymetrix [10000000] (imputed)	N
rs11607122	11	57389737	A	G	0.270378	6.13961472368e-10	0.00650017754766	0.00105065189429	140	11	57409538	rs1783827	2019-07-05	31152163	Wuttke M	2019-05-31	Nat Genet	www.ncbi.nlm.nih.gov/pubmed/31152163	A catalog of genetic loci associated with kidney function from analyses of a million individuals.	Estimated glomerular filtration rate	567,460 European ancestry individuals	216,518 European ancestry individuals	11q12.1	MIR130A	MIR130A - YPEL4	ENSG00000208009	ENSG00000166793		779	3022	rs1783827-A	rs1783827	0	1783827	intron_variant	1	0.5692	2E-9	8.69897000433602		0.0021	[0.0013-0.0029] unit decrease	Affymetrix, Illumina [8834748] (imputed)	N
rs11607122	11	57389737	A	G	0.270378	6.13961472368e-10	0.00650017754766	0.00105065189429	140	11	57470188	rs7479922	2020-11-30	32916098	Verweij N	2020-09-02	Cell Syst	www.ncbi.nlm.nih.gov/pubmed/32916098	The Genetic Makeup of the Electrocardiogram.	Electrocardiogram morphology (amplitude at temporal datapoints)	63,706 European and unknown ancestry individuals		11q12.1	ZDHHC5, MED19, TMX2, TMX2-CTNND1	ZDHHC5 - MED19	ENSG00000156599	ENSG00000156603		1534	998	rs7479922-A	rs7479922	0	7479922	intergenic_variant	1	0.447926	6E-9	8.22184874961636	(140 ms)	0.0338989	[0.023-0.045] unit decrease	Affymetrix [10000000] (imputed)	N
rs11607122	11	57389737	A	G	0.270378	6.13961472368e-10	0.00650017754766	0.00105065189429	140	11	57470188	rs7479922	2020-11-30	32916098	Verweij N	2020-09-02	Cell Syst	www.ncbi.nlm.nih.gov/pubmed/32916098	The Genetic Makeup of the Electrocardiogram.	Electrocardiogram morphology (amplitude at temporal datapoints)	63,706 European and unknown ancestry individuals		11q12.1	ZDHHC5, MED19, TMX2, TMX2-CTNND1	ZDHHC5 - MED19	ENSG00000156599	ENSG00000156603		1534	998	rs7479922-A	rs7479922	0	7479922	intergenic_variant	1	0.447926	3E-8	7.52287874528034	(100 ms)	0.031274	[0.02-0.042] unit decrease	Affymetrix [10000000] (imputed)	N
rs11607122	11	57389737	A	G	0.270378	6.13961472368e-10	0.00650017754766	0.00105065189429	140	11	57470188	rs7479922	2020-11-30	32916098	Verweij N	2020-09-02	Cell Syst	www.ncbi.nlm.nih.gov/pubmed/32916098	The Genetic Makeup of the Electrocardiogram.	Electrocardiogram morphology (amplitude at temporal datapoints)	63,706 European and unknown ancestry individuals		11q12.1	ZDHHC5, MED19, TMX2, TMX2-CTNND1	ZDHHC5 - MED19	ENSG00000156599	ENSG00000156603		1534	998	rs7479922-A	rs7479922	0	7479922	intergenic_variant	1	0.447926	4E-8	7.39794000867204	(84 ms)	0.0305509	[0.019-0.042] unit decrease	Affymetrix [10000000] (imputed)	N
rs11607122	11	57389737	A	G	0.270378	6.13961472368e-10	0.00650017754766	0.00105065189429	140	11	57470188	rs7479922	2020-11-30	32916098	Verweij N	2020-09-02	Cell Syst	www.ncbi.nlm.nih.gov/pubmed/32916098	The Genetic Makeup of the Electrocardiogram.	Electrocardiogram morphology (amplitude at temporal datapoints)	63,706 European and unknown ancestry individuals		11q12.1	ZDHHC5, MED19, TMX2, TMX2-CTNND1	ZDHHC5 - MED19	ENSG00000156599	ENSG00000156603		1534	998	rs7479922-A	rs7479922	0	7479922	intergenic_variant	1	0.447926	6E-10	9.22184874961636	(122 ms)	0.034387	[0.023-0.045] unit decrease	Affymetrix [10000000] (imputed)	N
rs11607122	11	57389737	A	G	0.270378	6.13961472368e-10	0.00650017754766	0.00105065189429	140	11	57479732	rs141274831	2020-09-18	32888494	Vuckovic D	2020-09-01	Cell	www.ncbi.nlm.nih.gov/pubmed/32888494	The Polygenic and Monogenic Basis of Blood Traits and Diseases.	Reticulocyte count	408,112 British individuals		11q12.1	MED19, TMX2, TMX2-CTNND1	MED19			ENSG00000156603			rs141274831-C	rs141274831	0	141274831	5_prime_UTR_variant	0	0.282451	1E-10	10		0.01665921	[0.012-0.022] unit increase	Affymetrix [93095623] (imputed)	N
rs11607122	11	57389737	A	G	0.270378	6.13961472368e-10	0.00650017754766	0.00105065189429	140	11	57463500	rs1783978	2018-10-19	30038396	Lee JJ	2018-07-23	Nat Genet	www.ncbi.nlm.nih.gov/pubmed/30038396	Gene discovery and polygenic prediction from a genome-wide association study of educational attainment in 1.1 million individuals.	Educational attainment (years of education)	up to 1,131,881 European ancestry individuals		11q12.1		ZDHHC5			ENSG00000156599			rs1783978-T	rs1783978	0	1783978	missense_variant	0	0.4434	2E-11	10.698970004336	(conditional-joint)	0.0095	[0.0068-0.0122] unit increase	Affymetrix, Illumina [10000000] (imputed)	N
rs11607122	11	57389737	A	G	0.270378	6.13961472368e-10	0.00650017754766	0.00105065189429	140	11	57557668	rs12274865	2020-01-29	31844048	Hill WD	2019-12-16	Nat Commun	www.ncbi.nlm.nih.gov/pubmed/31844048	Genome-wide analysis identifies molecular systems and 149 genetic loci associated with income.	Household income (MTAG)	505,541 British and unknown ancestry individuals		11q12.1	TMX2-CTNND1, RP11-691N7.6, CTNND1	CTNND1			ENSG00000198561			rs12274865-T	rs12274865	0	12274865	intron_variant	0	0.4368	1E-9	9		0.012366145	[0.0084-0.0164] unit increase	Affymetrix [up to 18485882] (imputed)	N
rs11607122	11	57389737	A	G	0.270378	6.13961472368e-10	0.00650017754766	0.00105065189429	140	11	57535966	rs11229119	2022-09-14	35879402	Deak JD	2022-07-25	Mol Psychiatry	www.ncbi.nlm.nih.gov/pubmed/35879402	Genome-wide association study in individuals of European and African ancestry and multi-trait analysis of opioid use disorder identifies 19 independent genome-wide significant risk loci.	Opioid use disorder (MTAG)	15,251 European ancestry cases, 538,935 European ancestry controls, 5,435 African ancestry cases, 79,442 African ancestry controls		11q12.1		CTNND1			ENSG00000198561			rs11229119-?	rs11229119	0	11229119	intron_variant	0	NR	7E-11	10.1549019599857		6.5	Z score decrease	Affymetrix, Illumina [NR] (imputed)	N
rs11607122	11	57389737	A	G	0.270378	6.13961472368e-10	0.00650017754766	0.00105065189429	140	11	57470188	rs7479922	2022-03-07	34910505	van der Meer D	2021-12-15	Sci Adv	www.ncbi.nlm.nih.gov/pubmed/34910505	The genetic architecture of human cortical folding.	Vertex-wise sulcal depth	33,748 European ancestry individuals		11q12.1		ZDHHC5 - MED19	ENSG00000156599	ENSG00000156603		1534	998	rs7479922-A	rs7479922	0	7479922	intergenic_variant	1	0.44	8E-9	8.09691001300806		5.77	z score increase	Affymetrix [9061022] (imputed)	N
rs11607122	11	57389737	A	G	0.270378	6.13961472368e-10	0.00650017754766	0.00105065189429	140	11	57470188	rs7479922	2020-11-30	32916098	Verweij N	2020-09-02	Cell Syst	www.ncbi.nlm.nih.gov/pubmed/32916098	The Genetic Makeup of the Electrocardiogram.	Electrocardiogram morphology (amplitude at temporal datapoints)	63,706 European and unknown ancestry individuals		11q12.1	ZDHHC5, MED19, TMX2, TMX2-CTNND1	ZDHHC5 - MED19	ENSG00000156599	ENSG00000156603		1534	998	rs7479922-A	rs7479922	0	7479922	intergenic_variant	1	0.447926	2E-8	7.69897000433602	(144 ms)	0.0316374	[0.021-0.043] unit decrease	Affymetrix [10000000] (imputed)	N
rs11607122	11	57389737	A	G	0.270378	6.13961472368e-10	0.00650017754766	0.00105065189429	140	11	57491372	rs2911727	2021-02-26	33563987	Tyrrell J	2021-02-09	Nat Commun	www.ncbi.nlm.nih.gov/pubmed/33563987	Genetic predictors of participation in optional components of UK Biobank.	Participation in an health questionnaire (not invited vs invited)	336,633 European ancestry cases, 114,464 European ancestry controls		11q12.1	NR	TMX2			ENSG00000213593			rs2911727-T	rs2911727	0	2911727	intron_variant	0	0.548943	5E-10	9.30102999566398		1.006	[1.004, 1.007]	Affymetrix [39302896] (imputed)	N
rs11607122	11	57389737	A	G	0.270378	6.13961472368e-10	0.00650017754766	0.00105065189429	140	11	57676139	rs140965698	2022-10-24	36168886	Thareja G	2022-09-28	Hum Mol Genet	www.ncbi.nlm.nih.gov/pubmed/36168886	Differences and commonalities in the genetic architecture of protein quantitative trait loci in European and Arab populations.	Plasma protease C1 inhibitor levels	2,935 Qatari ancestry individuals		11q12.1		OR5BA1P - OR5AZ1P	ENSG00000255303	ENSG00000180714		35079	8630	rs140965698-C	rs140965698	1	112181796	intergenic_variant	1	0.428109	1E-28	28		0.306579	[0.25-0.36] unit increase	NR [10004359]	N
rs11607122	11	57389737	A	G	0.270378	6.13961472368e-10	0.00650017754766	0.00105065189429	140	11	57666611	rs592785	2019-05-21	30595370	Kichaev G	2018-12-27	Am J Hum Genet	www.ncbi.nlm.nih.gov/pubmed/30595370	Leveraging Polygenic Functional Enrichment to Improve GWAS Power.	Height	approximately 458,000 European ancestry individuals		11q12.1		OR5BA1P - OR5AZ1P	ENSG00000255303	ENSG00000180714		25551	18158	rs592785-?	rs592785	0	592785	intergenic_variant	1	NR	4E-17	16.397940008672				NR [~ 8900000] (imputed)	N
rs11607122	11	57389737	A	G	0.270378	6.13961472368e-10	0.00650017754766	0.00105065189429	140	11	57470188	rs7479922	2020-11-30	32916098	Verweij N	2020-09-02	Cell Syst	www.ncbi.nlm.nih.gov/pubmed/32916098	The Genetic Makeup of the Electrocardiogram.	Electrocardiogram morphology (amplitude at temporal datapoints)	63,706 European and unknown ancestry individuals		11q12.1	ZDHHC5, MED19, TMX2, TMX2-CTNND1	ZDHHC5 - MED19	ENSG00000156599	ENSG00000156603		1534	998	rs7479922-A	rs7479922	0	7479922	intergenic_variant	1	0.447926	2E-8	7.69897000433602	(116 ms)	0.0312821	[0.02-0.042] unit decrease	Affymetrix [10000000] (imputed)	N
rs11607122	11	57389737	A	G	0.270378	6.13961472368e-10	0.00650017754766	0.00105065189429	140	11	57470188	rs7479922	2020-11-30	32916098	Verweij N	2020-09-02	Cell Syst	www.ncbi.nlm.nih.gov/pubmed/32916098	The Genetic Makeup of the Electrocardiogram.	Electrocardiogram morphology (amplitude at temporal datapoints)	63,706 European and unknown ancestry individuals		11q12.1	ZDHHC5, MED19, TMX2, TMX2-CTNND1	ZDHHC5 - MED19	ENSG00000156599	ENSG00000156603		1534	998	rs7479922-A	rs7479922	0	7479922	intergenic_variant	1	0.447926	1E-8	8	(138 ms)	0.033427	[0.022-0.044] unit decrease	Affymetrix [10000000] (imputed)	N
rs11607122	11	57389737	A	G	0.270378	6.13961472368e-10	0.00650017754766	0.00105065189429	140	11	57470188	rs7479922	2020-11-30	32916098	Verweij N	2020-09-02	Cell Syst	www.ncbi.nlm.nih.gov/pubmed/32916098	The Genetic Makeup of the Electrocardiogram.	Electrocardiogram morphology (amplitude at temporal datapoints)	63,706 European and unknown ancestry individuals		11q12.1	ZDHHC5, MED19, TMX2, TMX2-CTNND1	ZDHHC5 - MED19	ENSG00000156599	ENSG00000156603		1534	998	rs7479922-A	rs7479922	0	7479922	intergenic_variant	1	0.447926	3E-8	7.52287874528034	(114 ms)	0.0310807	[0.02-0.042] unit decrease	Affymetrix [10000000] (imputed)	N
rs11607122	11	57389737	A	G	0.270378	6.13961472368e-10	0.00650017754766	0.00105065189429	140	11	57431470	rs1783985	2019-02-08	30595370	Kichaev G	2018-12-27	Am J Hum Genet	www.ncbi.nlm.nih.gov/pubmed/30595370	Leveraging Polygenic Functional Enrichment to Improve GWAS Power.	Heel bone mineral density	approximately 446,000 European ancestry individuals		11q12.1		CLP1 - ZDHHC5	ENSG00000172409	ENSG00000156599		2133	3749	rs1783985-?	rs1783985	0	1783985	intergenic_variant	1	NR	1E-7	7				NR [~ 8900000] (imputed)	N
rs11607122	11	57389737	A	G	0.270378	6.13961472368e-10	0.00650017754766	0.00105065189429	140	11	57470188	rs7479922	2020-11-30	32916098	Verweij N	2020-09-02	Cell Syst	www.ncbi.nlm.nih.gov/pubmed/32916098	The Genetic Makeup of the Electrocardiogram.	Electrocardiogram morphology (amplitude at temporal datapoints)	63,706 European and unknown ancestry individuals		11q12.1	ZDHHC5, MED19, TMX2, TMX2-CTNND1	ZDHHC5 - MED19	ENSG00000156599	ENSG00000156603		1534	998	rs7479922-A	rs7479922	0	7479922	intergenic_variant	1	0.447926	5E-8	7.30102999566398	(136 ms)	0.0299631	[0.019-0.041] unit decrease	Affymetrix [10000000] (imputed)	N
rs11607122	11	57389737	A	G	0.270378	6.13961472368e-10	0.00650017754766	0.00105065189429	140	11	57462752	rs1783976	2022-11-23	35164939	van der Meer D	2022-02-11	Biol Psychiatry	www.ncbi.nlm.nih.gov/pubmed/35164939	Boosting Schizophrenia Genetics by Utilizing Genetic Overlap With Brain Morphology.	Brain morphology (MOSTest)	33,735 white British ancestry individuals		11q12.1		ZDHHC5			ENSG00000156599			rs1783976-?	rs1783976	0	1783976	intron_variant	0	NR	4E-7	6.39794000867204				NR [9061072] (imputed)	N
rs11607122	11	57389737	A	G	0.270378	6.13961472368e-10	0.00650017754766	0.00105065189429	140	11	57446272	rs1624389	2022-08-04	35710981	Liu H	2022-06-16	Nat Genet	www.ncbi.nlm.nih.gov/pubmed/35710981	Epigenomic and transcriptomic analyses define core cell types, genes and targetable mechanisms for kidney disease.	Estimated glomerular filtration rate (creatinine)	1,205,871 European ancestry individuals, 168,300 East Asian ancestry individuals, 63,553 African ancestry individuals, 23,509 Hispanic or Latin American individuals, 22,103 African American individuals, 21,791 Central Asian or South Asian ancestry individuals, 1,502 Middle Eastern ancestry individuals, 939 other admixed ancestry individuals, 602 Native American ancestry individuals, 150 Asian anc…		11q12.1		ZDHHC5			ENSG00000156599			rs1624389-G	rs1624389	0	1624389	intron_variant	0	0.5874	6E-13	12.2218487496164		7.193	z score decrease	Affymetrix, Illumina [12653804] (imputed)	N
rs11607122	11	57389737	A	G	0.270378	6.13961472368e-10	0.00650017754766	0.00105065189429	140	11	57610017	rs644219	2020-04-17	31669095	Zhu Z	2019-10-24	J Allergy Clin Immunol	www.ncbi.nlm.nih.gov/pubmed/31669095	Shared Genetic and Experimental Links between Obesity-Related Traits and Asthma Subtypes in UK Biobank.	Waist circumference adjusted for body mass index	457,690 European ancestry individuals		11q12.1	NR	CTNND1 - OR5BA1P	ENSG00000198561	ENSG00000255303		22999	19403	rs644219-?	rs644219	0	644219	regulatory_region_variant	1	NR	3E-8	7.52287874528034				Affymetrix [~ 8270000] (imputed)	N
rs11607122	11	57389737	A	G	0.270378	6.13961472368e-10	0.00650017754766	0.00105065189429	140	11	57470188	rs7479922	2020-11-30	32916098	Verweij N	2020-09-02	Cell Syst	www.ncbi.nlm.nih.gov/pubmed/32916098	The Genetic Makeup of the Electrocardiogram.	Electrocardiogram morphology (amplitude at temporal datapoints)	63,706 European and unknown ancestry individuals		11q12.1	ZDHHC5, MED19, TMX2, TMX2-CTNND1	ZDHHC5 - MED19	ENSG00000156599	ENSG00000156603		1534	998	rs7479922-A	rs7479922	0	7479922	intergenic_variant	1	0.447926	2E-8	7.69897000433602	(120 ms)	0.032162	[0.021-0.043] unit decrease	Affymetrix [10000000] (imputed)	N
rs1896596	5	91112153	T	C	0.38668	3.84788471875e-08	-0.00520150756496	0.000946125220838	74	5	91101678	rs2913445	2018-11-12	30038396	Lee JJ	2018-07-23	Nat Genet	www.ncbi.nlm.nih.gov/pubmed/30038396	Gene discovery and polygenic prediction from a genome-wide association study of educational attainment in 1.1 million individuals.	Self-reported math ability (MTAG)	670,471 European ancestry individuals		5q14.3	Intergenic	NA - PCBP2P3		ENSG00000248826			37826	rs2913445-C	rs2913445	0	2913445	intergenic_variant	1	0.3293	3E-11	10.5228787452803	(MTAG)	0.0126	[0.0089-0.0163] unit increase	Affymetrix, Illumina [7100000] (imputed)	N
rs1896596	5	91112153	T	C	0.38668	3.84788471875e-08	-0.00520150756496	0.000946125220838	74	5	91104306	rs2913436	2018-11-12	30038396	Lee JJ	2018-07-23	Nat Genet	www.ncbi.nlm.nih.gov/pubmed/30038396	Gene discovery and polygenic prediction from a genome-wide association study of educational attainment in 1.1 million individuals.	Highest math class taken (MTAG)	811,539 European ancestry individuals		5q14.3	Intergenic	NA - PCBP2P3		ENSG00000248826			35198	rs2913436-T	rs2913436	0	2913436	intergenic_variant	1	0.3578	2E-8	7.69897000433602	(MTAG)	0.0096	[0.0063-0.0129] unit increase	Affymetrix, Illumina [7100000] (imputed)	N
rs1896596	5	91112153	T	C	0.38668	3.84788471875e-08	-0.00520150756496	0.000946125220838	74	5	91101678	rs2913445	2018-11-12	30038396	Lee JJ	2018-07-23	Nat Genet	www.ncbi.nlm.nih.gov/pubmed/30038396	Gene discovery and polygenic prediction from a genome-wide association study of educational attainment in 1.1 million individuals.	Self-reported math ability	564,698 European ancestry individuals		5q14.3	Intergenic	NA - PCBP2P3		ENSG00000248826			37826	rs2913445-G	rs2913445	0	2913445	intergenic_variant	1	0.6707	6E-9	8.22184874961636		0.0121	[0.008-0.0162] unit decrease	Affymetrix, Illumina [10000000] (imputed)	N
rs1896596	5	91112153	T	C	0.38668	3.84788471875e-08	-0.00520150756496	0.000946125220838	74	5	91111787	rs2913411	2018-09-17	29844566	Davies G	2018-05-29	Nat Commun	www.ncbi.nlm.nih.gov/pubmed/29844566	Study of 300,486 individuals identifies 148 independent genetic loci influencing general cognitive function.	General cognitive ability	up to 300,486 European ancestry individuals		5q14.3	NR	NA - PCBP2P3		ENSG00000248826			27717	rs2913411-?	rs2913411	0	2913411	intergenic_variant	1	NR	2E-6	5.69897000433602		4.748	z-score decrease	Affymetrix, Illumina [at least 2500000] (imputed)	N
rs4778665	15	82436504	A	G	0.23161	2.25685040717e-13	-0.00827294240122	0.00112823723487	171	15	82524544	rs2134046	2018-01-12	29186694	Lam M	2017-11-28	Cell Rep	www.ncbi.nlm.nih.gov/pubmed/29186694	Large-Scale Cognitive GWAS Meta-Analysis Reveals Tissue-Specific Neural Expression and Potential Nootropic Drug Targets.	Cognitive ability	107,207 European ancestry individuals		15q25.2	EFTUD1	EFL1			ENSG00000140598			rs2134046-?	rs2134046	0	2134046	intron_variant	0	NR	2E-8	7.69897000433602		5.579	z score decrease	Affymetrix, Illumina [7357080] (imputed)	N
rs4778665	15	82436504	A	G	0.23161	2.25685040717e-13	-0.00827294240122	0.00112823723487	171	15	82530630	rs1972460	2018-02-23	29326435	Hill WD	2018-01-11	Mol Psychiatry	www.ncbi.nlm.nih.gov/pubmed/29326435	A combined analysis of genetically correlated traits identifies 187 loci and a role for neurogenesis and myelination in intelligence.	Intelligence (MTAG)	120,934 British ancestry individuals, 127,548 individuals		15q25.2	EFTUD1	EFL1			ENSG00000140598			rs1972460-A	rs1972460	0	1972460	intron_variant	0	NR	2E-10	9.69897000433602		0.018744726	[0.013-0.025] unit decrease	Affymetrix [NR]	N
rs4778665	15	82436504	A	G	0.23161	2.25685040717e-13	-0.00827294240122	0.00112823723487	171	15	82521770	rs8025964	2022-09-05	35764056	Rao S	2022-06-28	Neuropsychobiology	www.ncbi.nlm.nih.gov/pubmed/35764056	Genetic Relationships between Attention-Deficit/Hyperactivity Disorder, Autism Spectrum Disorder, and Intelligence.	Attention deficit hyperactivity disorder or autism spectrum disorder or intelligence (pleiotropy)	20,183 European ancestry ADHD cases, 18,381 European ancestry ASD cases, up to 63,160 European ancestry controls, 269,867 European ancestry individuals with intelligence measurements		15q25.2		EFL1			ENSG00000140598			rs8025964-?	rs8025964	0	8025964	intron_variant	0	NR	4E-9	8.39794000867204				NR [6307410] (imputed)	N
rs4778665	15	82436504	A	G	0.23161	2.25685040717e-13	-0.00827294240122	0.00112823723487	171	15	82521770	rs8025964	2018-09-12	29942086	Savage JE	2018-06-25	Nat Genet	www.ncbi.nlm.nih.gov/pubmed/29942086	Genome-wide association meta-analysis in 269,867 individuals identifies new genetic and functional links to intelligence.	Intelligence	269,867 European ancestry individuals		15q25.2	NR	EFL1			ENSG00000140598			rs8025964-A	rs8025964	0	8025964	intron_variant	0	NR	6E-10	9.22184874961636		6.196	z-score increase	Affymetrix, Illumina [9295118] (imputed)	N
rs11635618	15	83508931	G	T	0.459245	1.25177498194e-08	-0.00529281810517	0.000929784622198	171	15	82524544	rs2134046	2018-01-12	29186694	Lam M	2017-11-28	Cell Rep	www.ncbi.nlm.nih.gov/pubmed/29186694	Large-Scale Cognitive GWAS Meta-Analysis Reveals Tissue-Specific Neural Expression and Potential Nootropic Drug Targets.	Cognitive ability	107,207 European ancestry individuals		15q25.2	EFTUD1	EFL1			ENSG00000140598			rs2134046-?	rs2134046	0	2134046	intron_variant	0	NR	2E-8	7.69897000433602		5.579	z score decrease	Affymetrix, Illumina [7357080] (imputed)	N
rs11635618	15	83508931	G	T	0.459245	1.25177498194e-08	-0.00529281810517	0.000929784622198	171	15	82530630	rs1972460	2018-02-23	29326435	Hill WD	2018-01-11	Mol Psychiatry	www.ncbi.nlm.nih.gov/pubmed/29326435	A combined analysis of genetically correlated traits identifies 187 loci and a role for neurogenesis and myelination in intelligence.	Intelligence (MTAG)	120,934 British ancestry individuals, 127,548 individuals		15q25.2	EFTUD1	EFL1			ENSG00000140598			rs1972460-A	rs1972460	0	1972460	intron_variant	0	NR	2E-10	9.69897000433602		0.018744726	[0.013-0.025] unit decrease	Affymetrix [NR]	N
rs11635618	15	83508931	G	T	0.459245	1.25177498194e-08	-0.00529281810517	0.000929784622198	171	15	82521770	rs8025964	2022-09-05	35764056	Rao S	2022-06-28	Neuropsychobiology	www.ncbi.nlm.nih.gov/pubmed/35764056	Genetic Relationships between Attention-Deficit/Hyperactivity Disorder, Autism Spectrum Disorder, and Intelligence.	Attention deficit hyperactivity disorder or autism spectrum disorder or intelligence (pleiotropy)	20,183 European ancestry ADHD cases, 18,381 European ancestry ASD cases, up to 63,160 European ancestry controls, 269,867 European ancestry individuals with intelligence measurements		15q25.2		EFL1			ENSG00000140598			rs8025964-?	rs8025964	0	8025964	intron_variant	0	NR	4E-9	8.39794000867204				NR [6307410] (imputed)	N
rs11635618	15	83508931	G	T	0.459245	1.25177498194e-08	-0.00529281810517	0.000929784622198	171	15	82521770	rs8025964	2018-09-12	29942086	Savage JE	2018-06-25	Nat Genet	www.ncbi.nlm.nih.gov/pubmed/29942086	Genome-wide association meta-analysis in 269,867 individuals identifies new genetic and functional links to intelligence.	Intelligence	269,867 European ancestry individuals		15q25.2	NR	EFL1			ENSG00000140598			rs8025964-A	rs8025964	0	8025964	intron_variant	0	NR	6E-10	9.22184874961636		6.196	z-score increase	Affymetrix, Illumina [9295118] (imputed)	N
rs1994871	5	111296973	C	A	0.447316	9.44379483092e-09	-0.00394254266378	0.00068680299345	77	5	111161200	rs10041953	2021-12-14	34594039	Sakaue S	2021-09-30	Nat Genet	www.ncbi.nlm.nih.gov/pubmed/34594039	A cross-population atlas of genetic associations for 220 human phenotypes.	Hematocrit	350,475 European ancestry individuals, 153,015 East Asian ancestry individuals		5q22.1		NREP			ENSG00000134986			rs10041953-T	rs10041953	0	10041953	intron_variant	0	NR	3E-13	12.5228787452803		0.0126	[0.0093-0.0159] unit decrease	Affymetrix, Illumina [20538534] (imputed)	N
rs1994871	5	111296973	C	A	0.447316	9.44379483092e-09	-0.00394254266378	0.00068680299345	77	5	111260051	rs10050950	2022-07-01	35361970	Okbay A	2022-03-31	Nat Genet	www.ncbi.nlm.nih.gov/pubmed/35361970	Polygenic prediction of educational attainment within and between families from genome-wide association analyses in 3 million individuals.	Educational attainment	3,037,499 European ancestry individuals		5q22.1		NREP, NREP-AS1			ENSG00000134986, ENSG00000250095			rs10050950-A	rs10050950	0	10050950	intron_variant	0	0.3352	5E-11	10.301029995664		0.00729904	[0.0051-0.0095] unit decrease	Illumina [10675380] (imputed)	N
rs2251829	13	106637090	C	T	0.257455	8.79916646062e-09	0.00582834895379	0.00101320515116	161	13	106638739	rs2478286	2022-09-05	35764056	Rao S	2022-06-28	Neuropsychobiology	www.ncbi.nlm.nih.gov/pubmed/35764056	Genetic Relationships between Attention-Deficit/Hyperactivity Disorder, Autism Spectrum Disorder, and Intelligence.	Attention deficit hyperactivity disorder or autism spectrum disorder or intelligence (pleiotropy)	20,183 European ancestry ADHD cases, 18,381 European ancestry ASD cases, up to 63,160 European ancestry controls, 269,867 European ancestry individuals with intelligence measurements		13q33.2		LINC00343 - RNA5SP38	ENSG00000226620	ENSG00000222682		188851	168982	rs2478286-?	rs2478286	0	2478286	intron_variant	1	NR	4E-16	15.397940008672				NR [6307410] (imputed)	N
rs2251829	13	106637090	C	T	0.257455	8.79916646062e-09	0.00582834895379	0.00101320515116	161	13	106635351	rs2252003	2018-01-12	29186694	Lam M	2017-11-28	Cell Rep	www.ncbi.nlm.nih.gov/pubmed/29186694	Large-Scale Cognitive GWAS Meta-Analysis Reveals Tissue-Specific Neural Expression and Potential Nootropic Drug Targets.	Cognitive ability (MTAG)	436,124 European ancestry individuals		13q33.2	SNORA25							rs2252003-?	rs2252003	0	2252003	intron_variant	1	NR	3E-11	10.5228787452803		6.673	z score decrease	Affymetrix, Illumina, Perlegen [7333576] (imputed)	N
rs2251829	13	106637090	C	T	0.257455	8.79916646062e-09	0.00582834895379	0.00101320515116	161	13	106635351	rs2252003	2018-11-12	30038396	Lee JJ	2018-07-23	Nat Genet	www.ncbi.nlm.nih.gov/pubmed/30038396	Gene discovery and polygenic prediction from a genome-wide association study of educational attainment in 1.1 million individuals.	Cognitive performance (MTAG)	402,382 European ancestry individuals		13q33.2	Intergenic							rs2252003-T	rs2252003	0	2252003	intron_variant	1	0.7436	5E-15	14.301029995664	(MTAG)	0.0205	[0.015-0.026] unit decrease	Affymetrix, Illumina [7100000] (imputed)	N
rs2251829	13	106637090	C	T	0.257455	8.79916646062e-09	0.00582834895379	0.00101320515116	161	13	106639856	rs2251499	2017-07-18	28530673	Sniekers S	2017-05-22	Nat Genet	www.ncbi.nlm.nih.gov/pubmed/28530673	Genome-wide association meta-analysis of 78,308 individuals identifies new loci and genes influencing human intelligence.	Intelligence	up to 58,799 European ancestry adults, up to 19,509 European ancestry children		13q33.2	LINC00343, LINC00460	LINC00343 - RNA5SP38	ENSG00000226620	ENSG00000222682		189968	167865	rs2251499-T	rs2251499	0	2251499	intron_variant	1	0.2567	3E-10	9.52287874528034		6.313	z score increase	Affymetrix, Illumina [12104294] (imputed)	N
rs2251829	13	106637090	C	T	0.257455	8.79916646062e-09	0.00582834895379	0.00101320515116	161	13	106639856	rs2251499	2018-01-12	29186694	Lam M	2017-11-28	Cell Rep	www.ncbi.nlm.nih.gov/pubmed/29186694	Large-Scale Cognitive GWAS Meta-Analysis Reveals Tissue-Specific Neural Expression and Potential Nootropic Drug Targets.	Cognitive ability	107,207 European ancestry individuals		13q33.2	SNORA25	LINC00343 - RNA5SP38	ENSG00000226620	ENSG00000222682		189968	167865	rs2251499-?	rs2251499	0	2251499	intron_variant	1	NR	1E-10	10		6.457	z score increase	Affymetrix, Illumina [7357080] (imputed)	N
rs2251829	13	106637090	C	T	0.257455	8.79916646062e-09	0.00582834895379	0.00101320515116	161	13	106637457	rs2251732	2018-11-12	30038396	Lee JJ	2018-07-23	Nat Genet	www.ncbi.nlm.nih.gov/pubmed/30038396	Gene discovery and polygenic prediction from a genome-wide association study of educational attainment in 1.1 million individuals.	Highest math class taken (MTAG)	811,539 European ancestry individuals		13q33.2	Intergenic							rs2251732-T	rs2251732	0	2251732	intron_variant	1	0.2561	2E-11	10.698970004336	(MTAG)	0.0127	[0.009-0.0164] unit increase	Affymetrix, Illumina [7100000] (imputed)	N
rs2251829	13	106637090	C	T	0.257455	8.79916646062e-09	0.00582834895379	0.00101320515116	161	13	106635351	rs2252003	2018-01-12	29186694	Lam M	2017-11-28	Cell Rep	www.ncbi.nlm.nih.gov/pubmed/29186694	Large-Scale Cognitive GWAS Meta-Analysis Reveals Tissue-Specific Neural Expression and Potential Nootropic Drug Targets.	Cognitive ability	107,207 European ancestry individuals		13q33.2	SNORA25							rs2252003-?	rs2252003	0	2252003	intron_variant	1	NR	2E-10	9.69897000433602		6.367	z score decrease	Affymetrix, Illumina [7357080] (imputed)	N
rs2251829	13	106637090	C	T	0.257455	8.79916646062e-09	0.00582834895379	0.00101320515116	161	13	106640324	rs2478281	2018-11-12	30038396	Lee JJ	2018-07-23	Nat Genet	www.ncbi.nlm.nih.gov/pubmed/30038396	Gene discovery and polygenic prediction from a genome-wide association study of educational attainment in 1.1 million individuals.	Cognitive performance	257,841 European ancestry individuals		13q33.2	Intergenic							rs2478281-A	rs2478281	0	2478281	intron_variant	1	0.7431	3E-12	11.5228787452803		0.0227	[0.016-0.029] unit decrease	Affymetrix, Illumina [10100000] (imputed)	N
rs2251829	13	106637090	C	T	0.257455	8.79916646062e-09	0.00582834895379	0.00101320515116	161	13	106640324	rs2478281	2021-01-13	33414549	Demange PA	2021-01-07	Nat Genet	www.ncbi.nlm.nih.gov/pubmed/33414549	Investigating the genetic architecture of noncognitive skills using GWAS-by-subtraction.	Cognitive aspects of educational attainment	257,700 European ancestry individuals		13q33.2	NR							rs2478281-G	rs2478281	0	2478281	intron_variant	1	0.258449	5E-12	11.301029995664		0.049703777	[0.036-0.064] unit increase	Affymetrix, Illumina, Perlegen [7305956] (imputed)	N
rs2251829	13	106637090	C	T	0.257455	8.79916646062e-09	0.00582834895379	0.00101320515116	161	13	106640634	rs2265097	2018-02-23	29326435	Hill WD	2018-01-11	Mol Psychiatry	www.ncbi.nlm.nih.gov/pubmed/29326435	A combined analysis of genetically correlated traits identifies 187 loci and a role for neurogenesis and myelination in intelligence.	Intelligence (MTAG)	120,934 British ancestry individuals, 127,548 individuals		13q33.2	SNORA25							rs2265097-T	rs2265097	0	2265097	intron_variant	1	NR	3E-12	11.5228787452803		0.023376854	[0.017-0.03] unit increase	Affymetrix [NR]	N
rs2251829	13	106637090	C	T	0.257455	8.79916646062e-09	0.00582834895379	0.00101320515116	161	13	106638739	rs2478286	2018-09-12	29942086	Savage JE	2018-06-25	Nat Genet	www.ncbi.nlm.nih.gov/pubmed/29942086	Genome-wide association meta-analysis in 269,867 individuals identifies new genetic and functional links to intelligence.	Intelligence	269,867 European ancestry individuals		13q33.2	NR	LINC00343 - RNA5SP38	ENSG00000226620	ENSG00000222682		188851	168982	rs2478286-C	rs2478286	0	2478286	intron_variant	1	NR	2E-16	15.698970004336		8.246	z-score decrease	Affymetrix, Illumina [9295118] (imputed)	N
rs2251829	13	106637090	C	T	0.257455	8.79916646062e-09	0.00582834895379	0.00101320515116	161	13	106639856	rs2251499	2019-09-04	31374203	Lam M	2019-08-01	Am J Hum Genet	www.ncbi.nlm.nih.gov/pubmed/31374203	Pleiotropic Meta-Analysis of Cognition, Education, and Schizophrenia Differentiates Roles of Early Neurodevelopmental and Adult Synaptic Pathways.	Cognitive ability, years of educational attainment or schizophrenia (pleiotropy)	328,917 individuals with educational attainment measurements, 107,207 individuals with cognitive ability measurements, 77,096 European ancestry schizophrenia cases, 43,456 European ancestry controls		13q33.2	SNORA25	LINC00343 - RNA5SP38	ENSG00000226620	ENSG00000222682		189968	167865	rs2251499-?	rs2251499	0	2251499	intron_variant	1	NR	6E-9	8.22184874961636		0.013049886	[0.0086-0.0175] unit increase	NR [7306098]	N
rs2251829	13	106637090	C	T	0.257455	8.79916646062e-09	0.00582834895379	0.00101320515116	161	13	106635505	rs2478295	2018-09-17	29844566	Davies G	2018-05-29	Nat Commun	www.ncbi.nlm.nih.gov/pubmed/29844566	Study of 300,486 individuals identifies 148 independent genetic loci influencing general cognitive function.	General cognitive ability	up to 300,486 European ancestry individuals		13q33.2	SNORA25							rs2478295-C	rs2478295	0	2478295	intron_variant	1	NR	8E-13	12.0969100130081		7.17	z-score increase	Affymetrix, Illumina [at least 2500000] (imputed)	N
rs2251829	13	106637090	C	T	0.257455	8.79916646062e-09	0.00582834895379	0.00101320515116	161	13	106635519	rs2476733	2018-11-12	30038396	Lee JJ	2018-07-23	Nat Genet	www.ncbi.nlm.nih.gov/pubmed/30038396	Gene discovery and polygenic prediction from a genome-wide association study of educational attainment in 1.1 million individuals.	Self-reported math ability (MTAG)	670,471 European ancestry individuals		13q33.2	Intergenic							rs2476733-T	rs2476733	0	2476733	intron_variant	1	0.2579	8E-13	12.0969100130081	(MTAG)	0.0146	[0.011-0.019] unit increase	Affymetrix, Illumina [7100000] (imputed)	N
rs2251829	13	106637090	C	T	0.257455	8.79916646062e-09	0.00582834895379	0.00101320515116	161	13	106639856	rs2251499	2019-02-06	29520040	Coleman JRI	2018-03-08	Mol Psychiatry	www.ncbi.nlm.nih.gov/pubmed/29520040	Biological annotation of genetic loci associated with intelligence in a meta-analysis of 87,740 individuals.	Extremely high intelligence	1,247 European ancestry cases, 86,493 European ancestry controls		13q33.2	NR	LINC00343 - RNA5SP38	ENSG00000226620	ENSG00000222682		189968	167865	rs2251499-T	rs2251499	0	2251499	intron_variant	1	0.25	8E-12	11.0969100130081		6.85	NR z-score increase	Illumina [up to 12595966] (imputed)	N
rs2251829	13	106637090	C	T	0.257455	8.79916646062e-09	0.00582834895379	0.00101320515116	161	13	106639856	rs2251499	2017-07-18	28530673	Sniekers S	2017-05-22	Nat Genet	www.ncbi.nlm.nih.gov/pubmed/28530673	Genome-wide association meta-analysis of 78,308 individuals identifies new loci and genes influencing human intelligence.	Intelligence	up to 58,799 European ancestry adults, up to 19,509 European ancestry children		13q33.2	LINC00343, LINC00460	LINC00343 - RNA5SP38	ENSG00000226620	ENSG00000222682		189968	167865	rs2251499-T	rs2251499	0	2251499	intron_variant	1	0.2567	4E-9	8.39794000867204	(Adults)	5.866	z score increase	Affymetrix, Illumina [12104294] (imputed)	N
rs2251829	13	106637090	C	T	0.257455	8.79916646062e-09	0.00582834895379	0.00101320515116	161	13	106635519	rs2476733	2018-11-12	30038396	Lee JJ	2018-07-23	Nat Genet	www.ncbi.nlm.nih.gov/pubmed/30038396	Gene discovery and polygenic prediction from a genome-wide association study of educational attainment in 1.1 million individuals.	Self-reported math ability	564,698 European ancestry individuals		13q33.2	Intergenic							rs2476733-T	rs2476733	0	2476733	intron_variant	1	0.2579	9E-9	8.04575749056068		0.0128	[0.0085-0.0171] unit increase	Affymetrix, Illumina [10000000] (imputed)	N
rs13129951	4	103374760	A	G	0.0924453	2.02999023638e-11	0.0113601499914	0.00169457109727	59	4	103204845	rs233817	2016-02-10	25865494	Chan Y	2015-04-09	Am J Hum Genet	www.ncbi.nlm.nih.gov/pubmed/25865494	Genome-wide Analysis of Body Proportion Classifies Height-Associated Variants by Mechanism of Action and Implicates Genes Important for Skeletal Development.	Sitting height ratio	3,545 African American individuals, 12,965 European ancestry women, 8,625 European ancestry men		4q24	NR	SLC39A8			ENSG00000138821			rs233817-C	rs233817	0	233817	intron_variant	0	0.712	4E-6	5.39794000867204	(EA)	0.05	[0.028-0.072] unit decrease	Affymetrix, Illumina [up to 10250422] (imputed)	N
rs13129951	4	103374760	A	G	0.0924453	2.02999023638e-11	0.0113601499914	0.00169457109727	59	4	103190128	rs151401	2021-02-19	33547301	Chen VL	2021-02-05	Nat Commun	www.ncbi.nlm.nih.gov/pubmed/33547301	Genome-wide association study of serum liver enzymes implicates diverse metabolic and liver pathology.	Aspartate aminotransferase levels	389,565 European ancestry individuals	134,182 East Asian ancestry individuals	4q24	SLC39A8	SLC39A8			ENSG00000138821			rs151401-G	rs151401	0	151401	intron_variant	0	0.23	2E-12	11.698970004336		7.07	z-score increase	Affymetrix [4314223] (imputed)	N
rs13129951	4	103374760	A	G	0.0924453	2.02999023638e-11	0.0113601499914	0.00169457109727	59	4	103211254	rs233811	2018-09-17	29844566	Davies G	2018-05-29	Nat Commun	www.ncbi.nlm.nih.gov/pubmed/29844566	Study of 300,486 individuals identifies 148 independent genetic loci influencing general cognitive function.	General cognitive ability	up to 300,486 European ancestry individuals		4q24	SLC39A8	SLC39A8			ENSG00000138821			rs233811-A	rs233811	0	233811	intron_variant	0	NR	1E-9	9		6.074	z-score increase	Affymetrix, Illumina [at least 2500000] (imputed)	N
rs13129951	4	103374760	A	G	0.0924453	2.02999023638e-11	0.0113601499914	0.00169457109727	59	4	103138621	rs151412	2018-09-12	29942086	Savage JE	2018-06-25	Nat Genet	www.ncbi.nlm.nih.gov/pubmed/29942086	Genome-wide association meta-analysis in 269,867 individuals identifies new genetic and functional links to intelligence.	Intelligence	269,867 European ancestry individuals		4q24	NR	NA - SLC39A8		ENSG00000138821			33616	rs151412-T	rs151412	0	151412	regulatory_region_variant	1	NR	8E-9	8.09691001300806		5.764	z-score decrease	Affymetrix, Illumina [9295118] (imputed)	N
rs13129951	4	103374760	A	G	0.0924453	2.02999023638e-11	0.0113601499914	0.00169457109727	59	4	103138628	rs151411	2022-08-05	35835914	Watanabe K	2022-07-14	Nat Genet	www.ncbi.nlm.nih.gov/pubmed/35835914	Genome-wide meta-analysis of insomnia prioritizes genes associated with metabolic and psychiatric pathways.	Insomnia	390,751 European ancestry female cases, 1,018,386 European ancestry female controls		4q24		BANK1 - SLC39A8	ENSG00000153064	ENSG00000138821		142659	33609	rs151411-A	rs151411	0	151411	regulatory_region_variant	1	NR	7E-11	10.1549019599857		0.009	[0.007-0.011] unit decrease	Illumina [10288913] (imputed)	N
rs13129951	4	103374760	A	G	0.0924453	2.02999023638e-11	0.0113601499914	0.00169457109727	59	4	103213362	rs173048	2020-04-17	31669095	Zhu Z	2019-10-24	J Allergy Clin Immunol	www.ncbi.nlm.nih.gov/pubmed/31669095	Shared Genetic and Experimental Links between Obesity-Related Traits and Asthma Subtypes in UK Biobank.	Body mass index	457,822 European ancestry individuals		4q24	NR	SLC39A8			ENSG00000138821			rs173048-?	rs173048	0	173048	intron_variant	0	NR	2E-15	14.698970004336				Affymetrix [~ 8270000] (imputed)	N
rs13129951	4	103374760	A	G	0.0924453	2.02999023638e-11	0.0113601499914	0.00169457109727	59	4	103191787	rs151404	2021-08-24	34021172	Christakoudi S	2021-05-21	Sci Rep	www.ncbi.nlm.nih.gov/pubmed/34021172	GWAS of allometric body-shape indices in UK Biobank identifies loci suggesting associations with morphogenesis, organogenesis, adrenal cell renewal and cancer.	Waist circumference adjusted for body mass index	219,872 British ancestry women		4q24	SLC39A8	SLC39A8			ENSG00000138821			rs151404-A	rs151404	0	151404	intron_variant	0	NR	1E-8	8		0.0193588	[0.013-0.026] unit decrease	Affymetrix [321114] (imputed)	N
rs13129951	4	103374760	A	G	0.0924453	2.02999023638e-11	0.0113601499914	0.00169457109727	59	4	103191787	rs289139 x rs151404	2020-07-28	32450446	Wang H	2020-04-29	Neurobiol Aging	www.ncbi.nlm.nih.gov/pubmed/32450446	Genome-wide interaction analysis of pathological hallmarks in Alzheimer's disease.	Total PHF-tau (SNP x SNP interaction)	1,285 individuals		4q24	NR x NR	No mapped genes x SLC39A8						rs289139-? x rs151404-?	rs289139 x rs151404	0		intron_variant x intron_variant		NR	1E-10	10				Affymetrix, Illumina [279409] (imputed)	N
rs13129951	4	103374760	A	G	0.0924453	2.02999023638e-11	0.0113601499914	0.00169457109727	59	4	103138628	rs151411	2018-09-17	29844566	Davies G	2018-05-29	Nat Commun	www.ncbi.nlm.nih.gov/pubmed/29844566	Study of 300,486 individuals identifies 148 independent genetic loci influencing general cognitive function.	General cognitive ability	up to 300,486 European ancestry individuals		4q24	SLC39A8	BANK1 - SLC39A8	ENSG00000153064	ENSG00000138821		142659	33609	rs151411-A	rs151411	0	151411	regulatory_region_variant	1	NR	2E-8	7.69897000433602		5.658	z-score increase	Affymetrix, Illumina [at least 2500000] (imputed)	N
rs13129951	4	103374760	A	G	0.0924453	2.02999023638e-11	0.0113601499914	0.00169457109727	59	4	103138628	rs151411	2022-08-05	35835914	Watanabe K	2022-07-14	Nat Genet	www.ncbi.nlm.nih.gov/pubmed/35835914	Genome-wide meta-analysis of insomnia prioritizes genes associated with metabolic and psychiatric pathways.	Insomnia	593,724 European ancestry cases, 1,771,286 European ancestry controls		4q24		BANK1 - SLC39A8	ENSG00000153064	ENSG00000138821		142659	33609	rs151411-A	rs151411	0	151411	regulatory_region_variant	1	NR	6E-11	10.2218487496164		0.007	[0.005-0.009] unit decrease	Illumina [10713943] (imputed)	N
rs4778665	15	82436504	A	G	0.23161	2.25685040717e-13	-0.00827294240122	0.00112823723487	171	15	82432715	rs2665103	2018-02-23	29326435	Hill WD	2018-01-11	Mol Psychiatry	www.ncbi.nlm.nih.gov/pubmed/29326435	A combined analysis of genetically correlated traits identifies 187 loci and a role for neurogenesis and myelination in intelligence.	Intelligence (MTAG)	120,934 British ancestry individuals, 127,548 individuals		15q25.2	EFTUD1	EFL1			ENSG00000140598			rs2665103-T	rs2665103	0	2665103	intron_variant	0	NR	4E-10	9.39794000867204		0.018218447	[0.013-0.024] unit increase	Affymetrix [NR]	N
rs4778665	15	82436504	A	G	0.23161	2.25685040717e-13	-0.00827294240122	0.00112823723487	171	15	82432715	rs2665103	2018-09-12	29942086	Savage JE	2018-06-25	Nat Genet	www.ncbi.nlm.nih.gov/pubmed/29942086	Genome-wide association meta-analysis in 269,867 individuals identifies new genetic and functional links to intelligence.	Intelligence	269,867 European ancestry individuals		15q25.2	NR	EFL1			ENSG00000140598			rs2665103-T	rs2665103	0	2665103	intron_variant	0	NR	4E-9	8.39794000867204		5.904	z-score increase	Affymetrix, Illumina [9295118] (imputed)	N
rs287879	6	157143339	G	A	0.28827	6.02684310576e-09	-0.00575281706038	0.000989134454075	91	6	157140077	rs287883	2021-01-13	33414549	Demange PA	2021-01-07	Nat Genet	www.ncbi.nlm.nih.gov/pubmed/33414549	Investigating the genetic architecture of noncognitive skills using GWAS-by-subtraction.	Cognitive aspects of educational attainment	257,700 European ancestry individuals		6q25.3	NR	ARID1B			ENSG00000049618			rs287883-A	rs287883	0	287883	intron_variant	0	0.28827	4E-9	8.39794000867204		0.040757004	[0.027-0.054] unit decrease	Affymetrix, Illumina, Perlegen [7305956] (imputed)	N
rs287879	6	157143339	G	A	0.28827	6.02684310576e-09	-0.00575281706038	0.000989134454075	91	6	157140077	rs287883	2018-09-17	29844566	Davies G	2018-05-29	Nat Commun	www.ncbi.nlm.nih.gov/pubmed/29844566	Study of 300,486 individuals identifies 148 independent genetic loci influencing general cognitive function.	General cognitive ability	up to 300,486 European ancestry individuals		6q25.3	NR	ARID1B			ENSG00000049618			rs287883-?	rs287883	0	287883	intron_variant	0	NR	3E-6	5.52287874528034		4.647	z-score decrease	Affymetrix, Illumina [at least 2500000] (imputed)	N
rs287879	6	157143339	G	A	0.28827	6.02684310576e-09	-0.00575281706038	0.000989134454075	91	6	157140077	rs287883	2018-11-12	30038396	Lee JJ	2018-07-23	Nat Genet	www.ncbi.nlm.nih.gov/pubmed/30038396	Gene discovery and polygenic prediction from a genome-wide association study of educational attainment in 1.1 million individuals.	Cognitive performance	257,841 European ancestry individuals		6q25.3	Intergenic	ARID1B			ENSG00000049618			rs287883-A	rs287883	0	287883	intron_variant	0	0.7071	3E-9	8.52287874528034		0.0186	[0.013-0.025] unit decrease	Affymetrix, Illumina [10100000] (imputed)	N
rs287879	6	157143339	G	A	0.28827	6.02684310576e-09	-0.00575281706038	0.000989134454075	91	6	157143339	rs287879	2018-11-12	30038396	Lee JJ	2018-07-23	Nat Genet	www.ncbi.nlm.nih.gov/pubmed/30038396	Gene discovery and polygenic prediction from a genome-wide association study of educational attainment in 1.1 million individuals.	Cognitive performance (MTAG)	402,382 European ancestry individuals		6q25.3	Intergenic	ARID1B			ENSG00000049618			rs287879-A	rs287879	0	287879	intron_variant	0	0.7009	2E-8	7.69897000433602	(MTAG)	0.0141	[0.0092-0.019] unit decrease	Affymetrix, Illumina [7100000] (imputed)	N
rs287879	6	157143339	G	A	0.28827	6.02684310576e-09	-0.00575281706038	0.000989134454075	91	6	157143339	rs287879	2018-09-12	29942086	Savage JE	2018-06-25	Nat Genet	www.ncbi.nlm.nih.gov/pubmed/29942086	Genome-wide association meta-analysis in 269,867 individuals identifies new genetic and functional links to intelligence.	Intelligence	269,867 European ancestry individuals		6q25.3	NR	ARID1B			ENSG00000049618			rs287879-A	rs287879	0	287879	intron_variant	0	NR	8E-10	9.09691001300806		6.136	z-score decrease	Affymetrix, Illumina [9295118] (imputed)	N
rs287879	6	157143339	G	A	0.28827	6.02684310576e-09	-0.00575281706038	0.000989134454075	91	6	157143339	rs287879	2022-09-05	35764056	Rao S	2022-06-28	Neuropsychobiology	www.ncbi.nlm.nih.gov/pubmed/35764056	Genetic Relationships between Attention-Deficit/Hyperactivity Disorder, Autism Spectrum Disorder, and Intelligence.	Attention deficit hyperactivity disorder or autism spectrum disorder or intelligence (pleiotropy)	20,183 European ancestry ADHD cases, 18,381 European ancestry ASD cases, up to 63,160 European ancestry controls, 269,867 European ancestry individuals with intelligence measurements		6q25.3		ARID1B			ENSG00000049618			rs287879-?	rs287879	0	287879	intron_variant	0	NR	2E-9	8.69897000433602				NR [6307410] (imputed)	N
rs4551267	7	127175236	T	C	0.454274	1.29998556529e-11	0.00635900556812	0.000939480540473	103	7	127169897	rs10282411	2018-11-12	30038396	Lee JJ	2018-07-23	Nat Genet	www.ncbi.nlm.nih.gov/pubmed/30038396	Gene discovery and polygenic prediction from a genome-wide association study of educational attainment in 1.1 million individuals.	Cognitive performance (MTAG)	402,382 European ancestry individuals		7q32.1	Intergenic	ZNF800 - GCC1	ENSG00000048405	ENSG00000179562		97919	50785	rs10282411-T	rs10282411	0	10282411	intergenic_variant	1	0.5585	5E-9	8.30102999566398	(MTAG)	0.0135	[0.009-0.018] unit decrease	Affymetrix, Illumina [7100000] (imputed)	N
rs4551267	7	127175236	T	C	0.454274	1.29998556529e-11	0.00635900556812	0.000939480540473	103	7	127166870	rs4141409	2022-07-14	35383335	Brouwer RM	2022-04-05	Nat Neurosci	www.ncbi.nlm.nih.gov/pubmed/35383335	Genetic variants associated with longitudinal changes in brain structure across the lifespan.	Total brain volume change rate	15,100 European ancestry individuals		7q32.1		ZNF800 - GCC1	ENSG00000048405	ENSG00000179562		94892	53812	rs4141409-T	rs4141409	0	4141409	intergenic_variant	1	0.3694	3E-6	5.52287874528034		259.5189	[150-369.04] mm3/year decrease	Affymetrix, Illumina, Perlegen [6200000] (imputed)	N
rs4551267	7	127175236	T	C	0.454274	1.29998556529e-11	0.00635900556812	0.000939480540473	103	7	127169897	rs10282411	2018-11-12	30038396	Lee JJ	2018-07-23	Nat Genet	www.ncbi.nlm.nih.gov/pubmed/30038396	Gene discovery and polygenic prediction from a genome-wide association study of educational attainment in 1.1 million individuals.	Cognitive performance	257,841 European ancestry individuals		7q32.1	Intergenic	ZNF800 - GCC1	ENSG00000048405	ENSG00000179562		97919	50785	rs10282411-T	rs10282411	0	10282411	intergenic_variant	1	0.5585	7E-10	9.15490195998574		0.0177	[0.012-0.023] unit decrease	Affymetrix, Illumina [10100000] (imputed)	N
rs4551267	7	127175236	T	C	0.454274	1.29998556529e-11	0.00635900556812	0.000939480540473	103	7	127158357	rs10273635	2018-09-17	29844566	Davies G	2018-05-29	Nat Commun	www.ncbi.nlm.nih.gov/pubmed/29844566	Study of 300,486 individuals identifies 148 independent genetic loci influencing general cognitive function.	General cognitive ability	up to 300,486 European ancestry individuals		7q32.1	AC000124.1	ZNF800 - GCC1	ENSG00000048405	ENSG00000179562		86379	62325	rs10273635-T	rs10273635	0	10273635	intergenic_variant	1	NR	9E-9	8.04575749056068		5.753	z-score increase	Affymetrix, Illumina [at least 2500000] (imputed)	N
rs4551267	7	127175236	T	C	0.454274	1.29998556529e-11	0.00635900556812	0.000939480540473	103	7	127169897	rs10282411	2022-09-05	35764056	Rao S	2022-06-28	Neuropsychobiology	www.ncbi.nlm.nih.gov/pubmed/35764056	Genetic Relationships between Attention-Deficit/Hyperactivity Disorder, Autism Spectrum Disorder, and Intelligence.	Attention deficit hyperactivity disorder or autism spectrum disorder or intelligence (pleiotropy)	20,183 European ancestry ADHD cases, 18,381 European ancestry ASD cases, up to 63,160 European ancestry controls, 269,867 European ancestry individuals with intelligence measurements		7q32.1		ZNF800 - GCC1	ENSG00000048405	ENSG00000179562		97919	50785	rs10282411-?	rs10282411	0	10282411	intergenic_variant	1	NR	1E-10	10				NR [6307410] (imputed)	N
rs4551267	7	127175236	T	C	0.454274	1.29998556529e-11	0.00635900556812	0.000939480540473	103	7	127178162	rs4731367	2016-12-01	27015805	Pilling LC	2016-03-23	Aging (Albany NY)	www.ncbi.nlm.nih.gov/pubmed/27015805	Human longevity is influenced by many genetic variants: evidence from 75,000 UK Biobank participants.	Parental longevity (mother's age at death)	52,776 middle-aged British individuals		7q32.1	NR	NA - GCC1		ENSG00000179562			42520	rs4731367-?	rs4731367	0	4731367	intergenic_variant	1	NR	9E-6	5.04575749056068		0.023252	[0.013-0.033] unit increase	Affymetrix [9658292] (imputed)	N
rs4551267	7	127175236	T	C	0.454274	1.29998556529e-11	0.00635900556812	0.000939480540473	103	7	127169897	rs10282411	2018-02-23	29326435	Hill WD	2018-01-11	Mol Psychiatry	www.ncbi.nlm.nih.gov/pubmed/29326435	A combined analysis of genetically correlated traits identifies 187 loci and a role for neurogenesis and myelination in intelligence.	Intelligence (MTAG)	120,934 British ancestry individuals, 127,548 individuals		7q32.1	AC000124.1	ZNF800 - GCC1	ENSG00000048405	ENSG00000179562		97919	50785	rs10282411-T	rs10282411	0	10282411	intergenic_variant	1	NR	1E-11	11		0.021024052	[0.015-0.027] unit decrease	Affymetrix [NR]	N
rs4551267	7	127175236	T	C	0.454274	1.29998556529e-11	0.00635900556812	0.000939480540473	103	7	127169897	rs10282411	2018-09-12	29942086	Savage JE	2018-06-25	Nat Genet	www.ncbi.nlm.nih.gov/pubmed/29942086	Genome-wide association meta-analysis in 269,867 individuals identifies new genetic and functional links to intelligence.	Intelligence	269,867 European ancestry individuals		7q32.1	NR	ZNF800 - GCC1	ENSG00000048405	ENSG00000179562		97919	50785	rs10282411-T	rs10282411	0	10282411	intergenic_variant	1	NR	1E-11	11		6.797	z-score decrease	Affymetrix, Illumina [9295118] (imputed)	N
rs4255041	7	32496383	G	A	0.333002	1.11393653422e-11	0.00660883315623	0.000973181700455	96	7	32493169	rs1580019	2021-01-13	33414549	Demange PA	2021-01-07	Nat Genet	www.ncbi.nlm.nih.gov/pubmed/33414549	Investigating the genetic architecture of noncognitive skills using GWAS-by-subtraction.	Cognitive aspects of educational attainment	257,700 European ancestry individuals		7p14.3	NR	PDE1C - SLC25A5P5	ENSG00000154678	ENSG00000226421		25426	17956	rs1580019-A	rs1580019	0	1580019	downstream_gene_variant	1	0.333996	3E-9	8.52287874528034		0.039441753	[0.026-0.052] unit increase	Affymetrix, Illumina, Perlegen [7305956] (imputed)	N
rs4255041	7	32496383	G	A	0.333002	1.11393653422e-11	0.00660883315623	0.000973181700455	96	7	32493169	rs1580019	2018-01-12	29186694	Lam M	2017-11-28	Cell Rep	www.ncbi.nlm.nih.gov/pubmed/29186694	Large-Scale Cognitive GWAS Meta-Analysis Reveals Tissue-Specific Neural Expression and Potential Nootropic Drug Targets.	Cognitive ability	107,207 European ancestry individuals		7p14.3	ENSG00000226468	PDE1C - SLC25A5P5	ENSG00000154678	ENSG00000226421		25426	17956	rs1580019-?	rs1580019	0	1580019	downstream_gene_variant	1	NR	4E-9	8.39794000867204		5.875	z score increase	Affymetrix, Illumina [7357080] (imputed)	N
rs4255041	7	32496383	G	A	0.333002	1.11393653422e-11	0.00660883315623	0.000973181700455	96	7	32493169	rs1580019	2018-11-12	30038396	Lee JJ	2018-07-23	Nat Genet	www.ncbi.nlm.nih.gov/pubmed/30038396	Gene discovery and polygenic prediction from a genome-wide association study of educational attainment in 1.1 million individuals.	Cognitive performance (MTAG)	402,382 European ancestry individuals		7p14.3	Intergenic	PDE1C - SLC25A5P5	ENSG00000154678	ENSG00000226421		25426	17956	rs1580019-A	rs1580019	0	1580019	downstream_gene_variant	1	0.6701	9E-13	12.0457574905607	(MTAG)	0.0174	[0.013-0.022] unit increase	Affymetrix, Illumina [7100000] (imputed)	N
rs4255041	7	32496383	G	A	0.333002	1.11393653422e-11	0.00660883315623	0.000973181700455	96	7	32493169	rs1580019	2018-11-12	30038396	Lee JJ	2018-07-23	Nat Genet	www.ncbi.nlm.nih.gov/pubmed/30038396	Gene discovery and polygenic prediction from a genome-wide association study of educational attainment in 1.1 million individuals.	Cognitive performance	257,841 European ancestry individuals		7p14.3	Intergenic	PDE1C - SLC25A5P5	ENSG00000154678	ENSG00000226421		25426	17956	rs1580019-A	rs1580019	0	1580019	downstream_gene_variant	1	0.6701	2E-9	8.69897000433602		0.0181	[0.012-0.024] unit increase	Affymetrix, Illumina [10100000] (imputed)	N
rs4255041	7	32496383	G	A	0.333002	1.11393653422e-11	0.00660883315623	0.000973181700455	96	7	32496503	rs4460271	2022-07-01	35361970	Okbay A	2022-03-31	Nat Genet	www.ncbi.nlm.nih.gov/pubmed/35361970	Polygenic prediction of educational attainment within and between families from genome-wide association analyses in 3 million individuals.	Educational attainment	3,037,499 European ancestry individuals		7p14.3		PDE1C - SLC25A5P5	ENSG00000154678	ENSG00000226421		28760	14622	rs4460271-T	rs4460271	0	4460271	downstream_gene_variant	1	0.6727	3E-12	11.5228787452803		0.00776893	[0.0056-0.01] unit increase	Illumina [10675380] (imputed)	N
rs4255041	7	32496383	G	A	0.333002	1.11393653422e-11	0.00660883315623	0.000973181700455	96	7	32486980	rs1376289	2018-09-17	29844566	Davies G	2018-05-29	Nat Commun	www.ncbi.nlm.nih.gov/pubmed/29844566	Study of 300,486 individuals identifies 148 independent genetic loci influencing general cognitive function.	General cognitive ability	up to 300,486 European ancestry individuals		7p14.3	NR	PDE1C - SLC25A5P5	ENSG00000154678	ENSG00000226421		19237	24145	rs1376289-?	rs1376289	0	1376289	intergenic_variant	1	NR	7E-8	7.15490195998574		5.397	z-score decrease	Affymetrix, Illumina [at least 2500000] (imputed)	N
rs4255041	7	32496383	G	A	0.333002	1.11393653422e-11	0.00660883315623	0.000973181700455	96	7	32493169	rs1580019	2022-09-05	35764056	Rao S	2022-06-28	Neuropsychobiology	www.ncbi.nlm.nih.gov/pubmed/35764056	Genetic Relationships between Attention-Deficit/Hyperactivity Disorder, Autism Spectrum Disorder, and Intelligence.	Attention deficit hyperactivity disorder or autism spectrum disorder or intelligence (pleiotropy)	20,183 European ancestry ADHD cases, 18,381 European ancestry ASD cases, up to 63,160 European ancestry controls, 269,867 European ancestry individuals with intelligence measurements		7p14.3		PDE1C - SLC25A5P5	ENSG00000154678	ENSG00000226421		25426	17956	rs1580019-?	rs1580019	0	1580019	downstream_gene_variant	1	NR	1E-8	8				NR [6307410] (imputed)	N
rs4255041	7	32496383	G	A	0.333002	1.11393653422e-11	0.00660883315623	0.000973181700455	96	7	32493169	rs1580019	2018-09-12	29942086	Savage JE	2018-06-25	Nat Genet	www.ncbi.nlm.nih.gov/pubmed/29942086	Genome-wide association meta-analysis in 269,867 individuals identifies new genetic and functional links to intelligence.	Intelligence	269,867 European ancestry individuals		7p14.3	NR	PDE1C - SLC25A5P5	ENSG00000154678	ENSG00000226421		25426	17956	rs1580019-A	rs1580019	0	1580019	downstream_gene_variant	1	NR	2E-8	7.69897000433602		5.652	z-score increase	Affymetrix, Illumina [9295118] (imputed)	N
rs4255041	7	32496383	G	A	0.333002	1.11393653422e-11	0.00660883315623	0.000973181700455	96	7	32493807	rs6949851	2018-11-12	30038396	Lee JJ	2018-07-23	Nat Genet	www.ncbi.nlm.nih.gov/pubmed/30038396	Gene discovery and polygenic prediction from a genome-wide association study of educational attainment in 1.1 million individuals.	Highest math class taken (MTAG)	811,539 European ancestry individuals		7p14.3	Intergenic	PDE1C - SLC25A5P5	ENSG00000154678	ENSG00000226421		26064	17318	rs6949851-T	rs6949851	0	6949851	downstream_gene_variant	1	0.6731	2E-10	9.69897000433602	(MTAG)	0.0112	[0.0077-0.0147] unit increase	Affymetrix, Illumina [7100000] (imputed)	N
rs4255041	7	32496383	G	A	0.333002	1.11393653422e-11	0.00660883315623	0.000973181700455	96	7	32494790	rs11765387	2018-10-19	30038396	Lee JJ	2018-07-23	Nat Genet	www.ncbi.nlm.nih.gov/pubmed/30038396	Gene discovery and polygenic prediction from a genome-wide association study of educational attainment in 1.1 million individuals.	Educational attainment (years of education)	up to 1,131,881 European ancestry individuals		7p14.3		PDE1C - SLC25A5P5	ENSG00000154678	ENSG00000226421		27047	16335	rs11765387-T	rs11765387	0	11765387	intergenic_variant	1	0.6734	9E-9	8.04575749056068		0.0086	[0.0057-0.0115] unit increase	Affymetrix, Illumina [10000000] (imputed)	N
rs4255041	7	32496383	G	A	0.333002	1.11393653422e-11	0.00660883315623	0.000973181700455	96	7	32486980	rs1376289	2019-09-04	31374203	Lam M	2019-08-01	Am J Hum Genet	www.ncbi.nlm.nih.gov/pubmed/31374203	Pleiotropic Meta-Analysis of Cognition, Education, and Schizophrenia Differentiates Roles of Early Neurodevelopmental and Adult Synaptic Pathways.	Cognitive ability, years of educational attainment or schizophrenia (pleiotropy)	328,917 individuals with educational attainment measurements, 107,207 individuals with cognitive ability measurements, 77,096 European ancestry schizophrenia cases, 43,456 European ancestry controls		7p14.3	ENSG00000226468	PDE1C - SLC25A5P5	ENSG00000154678	ENSG00000226421		19237	24145	rs1376289-?	rs1376289	0	1376289	intergenic_variant	1	NR	8E-11	10.0969100130081		0.013688673	[0.0096-0.0178] unit decrease	NR [7306098]	N
rs4255041	7	32496383	G	A	0.333002	1.11393653422e-11	0.00660883315623	0.000973181700455	96	7	32496435	rs4580942	2018-11-12	30038396	Lee JJ	2018-07-23	Nat Genet	www.ncbi.nlm.nih.gov/pubmed/30038396	Gene discovery and polygenic prediction from a genome-wide association study of educational attainment in 1.1 million individuals.	Educational attainment (MTAG)	1,311,438 European ancestry individuals		7p14.3	Intergenic	PDE1C - SLC25A5P5	ENSG00000154678	ENSG00000226421		28692	14690	rs4580942-A	rs4580942	0	4580942	intergenic_variant	1	0.6766	5E-11	10.301029995664	(MTAG)	0.0092	[0.0065-0.0119] unit increase	Affymetrix, Illumina [7100000] (imputed)	N
rs4255041	7	32496383	G	A	0.333002	1.11393653422e-11	0.00660883315623	0.000973181700455	96	7	32493807	rs6949851	2019-02-06	29520040	Coleman JRI	2018-03-08	Mol Psychiatry	www.ncbi.nlm.nih.gov/pubmed/29520040	Biological annotation of genetic loci associated with intelligence in a meta-analysis of 87,740 individuals.	Extremely high intelligence	1,247 European ancestry cases, 86,493 European ancestry controls		7p14.3	AVL9, LSM5	PDE1C - SLC25A5P5	ENSG00000154678	ENSG00000226421		26064	17318	rs6949851-T	rs6949851	0	6949851	downstream_gene_variant	1	0.675	5E-8	7.30102999566398		5.45	NR z-score increase	Illumina [up to 12595966] (imputed)	N
rs4291171	7	39269010	G	T	0.351889	5.91744191075e-10	0.00594568028929	0.000960124436717	97	7	39270465	rs28599716	2018-09-17	29844566	Davies G	2018-05-29	Nat Commun	www.ncbi.nlm.nih.gov/pubmed/29844566	Study of 300,486 individuals identifies 148 independent genetic loci influencing general cognitive function.	General cognitive ability	up to 300,486 European ancestry individuals		7p14.1	NR	POU6F2			ENSG00000106536			rs28599716-?	rs28599716	0	28599716	intron_variant	0	NR	1E-7	7		5.259	z-score decrease	Affymetrix, Illumina [at least 2500000] (imputed)	N
rs4463453	8	118871476	T	C	0.363817	3.17544231056e-09	-0.00569128541822	0.000960998676128	113	8	118846387	rs4546690	2019-05-21	30595370	Kichaev G	2018-12-27	Am J Hum Genet	www.ncbi.nlm.nih.gov/pubmed/30595370	Leveraging Polygenic Functional Enrichment to Improve GWAS Power.	Height	approximately 458,000 European ancestry individuals		8q24.11		EXT1			ENSG00000182197			rs4546690-?	rs4546690	0	4546690	intron_variant	0	NR	6E-8	7.22184874961636				NR [~ 8900000] (imputed)	N
rs4551267	7	127175236	T	C	0.454274	1.29998556529e-11	0.00635900556812	0.000939480540473	103	7	127151323	rs1592365	2019-01-22	29500382	Nagel M	2018-03-02	Nat Commun	www.ncbi.nlm.nih.gov/pubmed/29500382	Item-level analyses reveal genetic heterogeneity in neuroticism.	Feeling worry	372,869 European ancestry individuals		7q32.1	GCC1	ZNF800 - GCC1	ENSG00000048405	ENSG00000179562		79345	69359	rs1592365-A	rs1592365	0	1592365	intergenic_variant	1	0.466448	1E-8	8		5.664	unit increase	NR [10847151] (imputed)	N
rs4551267	7	127175236	T	C	0.454274	1.29998556529e-11	0.00635900556812	0.000939480540473	103	7	127179493	rs11764631	2018-09-17	29844566	Davies G	2018-05-29	Nat Commun	www.ncbi.nlm.nih.gov/pubmed/29844566	Study of 300,486 individuals identifies 148 independent genetic loci influencing general cognitive function.	General cognitive ability	up to 300,486 European ancestry individuals		7q32.1	GCC1	NA - GCC1		ENSG00000179562			41189	rs11764631-A	rs11764631	0	11764631	intergenic_variant	1	NR	2E-8	7.69897000433602		5.58	z-score decrease	Affymetrix, Illumina [at least 2500000] (imputed)	N
rs4551267	7	127175236	T	C	0.454274	1.29998556529e-11	0.00635900556812	0.000939480540473	103	7	127164958	rs6467136	2012-01-18	22158537	Cho YS	2011-12-11	Nat Genet	www.ncbi.nlm.nih.gov/pubmed/22158537	Meta-analysis of genome-wide association studies identifies eight new loci for type 2 diabetes in east Asians.	Type 2 diabetes	5,999 East Asian ancestry cases, 9,001 East Asian ancestry controls, 794 Malay ancestry cases, 1,240 Malay ancestry controls, 159 Filipino ancestry cases, 1,624 Filipino ancestry controls	18,127 East Asian ancestry cases, 17,746 East Asian ancestry controls	7q32.1	PAX4, GCC1	ZNF800 - GCC1	ENSG00000048405	ENSG00000179562		92980	55724	rs6467136-G	rs6467136	0	6467136	intergenic_variant	1	0.79	5E-11	10.301029995664		1.11	[1.07–1.14]	Affymetrix, Illumina [2626356] (imputed)	N
rs4551267	7	127175236	T	C	0.454274	1.29998556529e-11	0.00635900556812	0.000939480540473	103	7	127203576	rs6976685	2018-09-17	29844566	Davies G	2018-05-29	Nat Commun	www.ncbi.nlm.nih.gov/pubmed/29844566	Study of 300,486 individuals identifies 148 independent genetic loci influencing general cognitive function.	General cognitive ability	up to 300,486 European ancestry individuals		7q32.1	NR	NA - GCC1		ENSG00000179562			17106	rs6976685-?	rs6976685	0	6976685	intergenic_variant	1	NR	5E-8	7.30102999566398		5.435	z-score increase	Affymetrix, Illumina [at least 2500000] (imputed)	N
rs4572926	4	137449726	G	T	0.327038	4.72701015783e-10	-0.00605184006857	0.000971729021636	61	4	137425467	rs7698266	2018-10-19	30038396	Lee JJ	2018-07-23	Nat Genet	www.ncbi.nlm.nih.gov/pubmed/30038396	Gene discovery and polygenic prediction from a genome-wide association study of educational attainment in 1.1 million individuals.	Educational attainment (years of education)	up to 1,131,881 European ancestry individuals		4q28.3								rs7698266-A	rs7698266	0	7698266	intergenic_variant	1	0.6478	1E-10	10	(conditional-joint)	0.0095	[0.0066-0.0124] unit increase	Affymetrix, Illumina [10000000] (imputed)	N
rs4572926	4	137449726	G	T	0.327038	4.72701015783e-10	-0.00605184006857	0.000971729021636	61	4	137474783	rs7696257	2019-03-28	30643251	Liu M	2019-01-14	Nat Genet	www.ncbi.nlm.nih.gov/pubmed/30643251	Association studies of up to 1.2 million individuals yield new insights into the genetic etiology of tobacco and alcohol use.	Smoking initiation (ever regular vs never regular) (MTAG)	up to 1,359,002 European ancestry individuals		4q28.3	NR	TERF1P3 - LINC02511	ENSG00000249311	ENSG00000248869		197292	242291	rs7696257-A	rs7696257	0	7696257	non_coding_transcript_exon_variant	1	0.366	5E-12	11.301029995664		0.00778155	[0.0056-0.01] unit increase	NR [9732723] (imputed)	N
rs4572926	4	137449726	G	T	0.327038	4.72701015783e-10	-0.00605184006857	0.000971729021636	61	4	137479869	rs9683947	2018-11-12	30038396	Lee JJ	2018-07-23	Nat Genet	www.ncbi.nlm.nih.gov/pubmed/30038396	Gene discovery and polygenic prediction from a genome-wide association study of educational attainment in 1.1 million individuals.	Cognitive performance (MTAG)	402,382 European ancestry individuals		4q28.3	Intergenic							rs9683947-A	rs9683947	0	9683947	intergenic_variant	1	0.6945	2E-9	8.69897000433602	(MTAG)	0.015	[0.01-0.02] unit increase	Affymetrix, Illumina [7100000] (imputed)	N
rs4572926	4	137449726	G	T	0.327038	4.72701015783e-10	-0.00605184006857	0.000971729021636	61	4	137526995	rs10014934	2018-11-12	30038396	Lee JJ	2018-07-23	Nat Genet	www.ncbi.nlm.nih.gov/pubmed/30038396	Gene discovery and polygenic prediction from a genome-wide association study of educational attainment in 1.1 million individuals.	Educational attainment (MTAG)	1,311,438 European ancestry individuals		4q28.3	Intergenic	TERF1P3 - LINC02511	ENSG00000249311	ENSG00000248869		249504	190079	rs10014934-T	rs10014934	0	10014934	intergenic_variant	1	0.6285	1E-15	15	(MTAG)	0.0108	[0.0081-0.0135] unit increase	Affymetrix, Illumina [7100000] (imputed)	N
rs4572926	4	137449726	G	T	0.327038	4.72701015783e-10	-0.00605184006857	0.000971729021636	61	4	137526995	rs10014934	2022-07-01	35361970	Okbay A	2022-03-31	Nat Genet	www.ncbi.nlm.nih.gov/pubmed/35361970	Polygenic prediction of educational attainment within and between families from genome-wide association analyses in 3 million individuals.	Educational attainment	3,037,499 European ancestry individuals		4q28.3		TERF1P3 - LINC02511	ENSG00000249311	ENSG00000248869		249504	190079	rs10014934-T	rs10014934	0	10014934	intergenic_variant	1	0.6251	3E-17	16.5228787452803		0.00912604	[0.007-0.0112] unit increase	Illumina [10675380] (imputed)	N
rs4572926	4	137449726	G	T	0.327038	4.72701015783e-10	-0.00605184006857	0.000971729021636	61	4	137474783	rs7696257	2019-03-28	30643251	Liu M	2019-01-14	Nat Genet	www.ncbi.nlm.nih.gov/pubmed/30643251	Association studies of up to 1.2 million individuals yield new insights into the genetic etiology of tobacco and alcohol use.	Smoking initiation (ever regular vs never regular)	up to 1,232,091 European ancestry individuals		4q28.3	NR	TERF1P3 - LINC02511	ENSG00000249311	ENSG00000248869		197292	242291	rs7696257-A	rs7696257	0	7696257	non_coding_transcript_exon_variant	1	0.366	7E-9	8.15490195998574		0.015331268	[0.01-0.021] unit increase	NR [~ 10000000] (imputed)	N
rs4572926	4	137449726	G	T	0.327038	4.72701015783e-10	-0.00605184006857	0.000971729021636	61	4	137474783	rs7696257	2021-11-02	34446935	Karlsson Linner R	2021-08-26	Nat Neurosci	www.ncbi.nlm.nih.gov/pubmed/34446935	Multivariate analysis of 1.5 million people identifies genetic associations with traits related to self-regulation and addiction.	Externalizing behaviour (multivariate analysis)	up to 53,293 European ancestry Attention-deficit/hyperactivity disorder individuals, up to 164,684 European ancestry problematic alcohol use individuals, up to 186,875 European ancestry lifetime cannabis use individuals, up to 357,187 European ancestry individuals measuring reverse-coded age at first sexual intercourse, up to 336,121 European ancestry individuals measuring number of sexual partne…		4q28.3		TERF1P3 - LINC02511	ENSG00000249311	ENSG00000248869		197292	242291	rs7696257-G	rs7696257	0	7696257	non_coding_transcript_exon_variant	1	0.645	2E-9	8.69897000433602		0.007	[0.005-0.009] unit decrease	NR [NR] (imputed)	N
rs4572926	4	137449726	G	T	0.327038	4.72701015783e-10	-0.00605184006857	0.000971729021636	61	4	137528075	rs10006237	2018-11-12	30038396	Lee JJ	2018-07-23	Nat Genet	www.ncbi.nlm.nih.gov/pubmed/30038396	Gene discovery and polygenic prediction from a genome-wide association study of educational attainment in 1.1 million individuals.	Highest math class taken (MTAG)	811,539 European ancestry individuals		4q28.3	Intergenic							rs10006237-T	rs10006237	0	10006237	intergenic_variant	1	0.3688	4E-9	8.39794000867204	(MTAG)	0.0101	[0.0068-0.0134] unit decrease	Affymetrix, Illumina [7100000] (imputed)	N
rs4572926	4	137449726	G	T	0.327038	4.72701015783e-10	-0.00605184006857	0.000971729021636	61	4	137528057	rs59222824	2018-09-17	29844566	Davies G	2018-05-29	Nat Commun	www.ncbi.nlm.nih.gov/pubmed/29844566	Study of 300,486 individuals identifies 148 independent genetic loci influencing general cognitive function.	General cognitive ability	up to 300,486 European ancestry individuals		4q28.3	NR							rs59222824-?	rs59222824	0	59222824	intergenic_variant	1	NR	4E-7	6.39794000867204		5.087	z-score decrease	Affymetrix, Illumina [at least 2500000] (imputed)	N
rs4669647	2	11064348	C	T	0.206759	1.40423432087e-08	0.00611730408069	0.00107834346467	20	2	11073506	rs17365719	2022-07-01	35361970	Okbay A	2022-03-31	Nat Genet	www.ncbi.nlm.nih.gov/pubmed/35361970	Polygenic prediction of educational attainment within and between families from genome-wide association analyses in 3 million individuals.	Educational attainment	3,037,499 European ancestry individuals		2p25.1		KCNF1 - RPL6P4	ENSG00000162975	ENSG00000226080		19155	168762	rs17365719-T	rs17365719	0	17365719	regulatory_region_variant	1	0.1541	8E-10	9.09691001300806		0.00890498	[0.0061-0.0117] unit increase	Illumina [10675380] (imputed)	N
rs4778665	15	82436504	A	G	0.23161	2.25685040717e-13	-0.00827294240122	0.00112823723487	171	15	82521707	rs62012045	2022-02-14	35079123	Chambers T	2022-01-25	Mol Psychiatry	www.ncbi.nlm.nih.gov/pubmed/35079123	Genetic common variants associated with cerebellar volume and their overlap with mental disorders: a study on 33,265 individuals from the UK-Biobank.	Total cerebellar volume (excluding Crus I vermis)	33,265 European ancestry individuals		15q25.2		EFL1			ENSG00000140598			rs62012045-A	rs62012045	0	62012045	intron_variant	0	NR	1E-8	8		0.0315	[0.021-0.042] unit increase	Affymetrix [6193476] (imputed)	N
rs4778665	15	82436504	A	G	0.23161	2.25685040717e-13	-0.00827294240122	0.00112823723487	171	15	83235408	rs17158413	2021-01-13	33414549	Demange PA	2021-01-07	Nat Genet	www.ncbi.nlm.nih.gov/pubmed/33414549	Investigating the genetic architecture of noncognitive skills using GWAS-by-subtraction.	Cognitive aspects of educational attainment	257,700 European ancestry individuals		15q25.2	NR	CPEB1			ENSG00000214575			rs17158413-G	rs17158413	0	17158413	intron_variant	0	0.229622	1E-10	10		0.048090108	[0.033-0.063] unit decrease	Affymetrix, Illumina, Perlegen [7305956] (imputed)	N
rs4778665	15	82436504	A	G	0.23161	2.25685040717e-13	-0.00827294240122	0.00112823723487	171	15	82546946	rs12439619	2018-11-12	30038396	Lee JJ	2018-07-23	Nat Genet	www.ncbi.nlm.nih.gov/pubmed/30038396	Gene discovery and polygenic prediction from a genome-wide association study of educational attainment in 1.1 million individuals.	Cognitive performance	257,841 European ancestry individuals		15q25.2	Intergenic	EFL1			ENSG00000140598			rs12439619-T	rs12439619	0	12439619	intron_variant	0	0.6854	8E-11	10.0969100130081		0.0199	[0.014-0.026] unit decrease	Affymetrix, Illumina [10100000] (imputed)	N
rs4778665	15	82436504	A	G	0.23161	2.25685040717e-13	-0.00827294240122	0.00112823723487	171	15	83226925	rs17507216	2019-09-04	31374203	Lam M	2019-08-01	Am J Hum Genet	www.ncbi.nlm.nih.gov/pubmed/31374203	Pleiotropic Meta-Analysis of Cognition, Education, and Schizophrenia Differentiates Roles of Early Neurodevelopmental and Adult Synaptic Pathways.	Cognitive ability, years of educational attainment or schizophrenia (pleiotropy)	328,917 individuals with educational attainment measurements, 107,207 individuals with cognitive ability measurements, 77,096 European ancestry schizophrenia cases, 43,456 European ancestry controls		15q25.2	ENSG00000261086, CPEB1	CPEB1			ENSG00000214575			rs17507216-?	rs17507216	0	17507216	intron_variant	0	NR	4E-10	9.39794000867204		0.01446739	[0.0099-0.019] unit increase	NR [7306098]	N
rs4778665	15	82436504	A	G	0.23161	2.25685040717e-13	-0.00827294240122	0.00112823723487	171	15	83226925	rs17507216	2017-05-11	27992416	Lane JM	2016-12-19	Nat Genet	www.ncbi.nlm.nih.gov/pubmed/27992416	Genome-wide association analyses of sleep disturbance traits identify new loci and highlight shared genetics with neuropsychiatric and metabolic traits.	Excessive daytime sleepiness	111,648 European ancestry individuals		15q25.2	CPEB1	CPEB1			ENSG00000214575			rs17507216-A	rs17507216	0	17507216	intron_variant	0	0.232	2E-7	6.69897000433602		0.026	[0.016-0.036] unit increase	Affymetrix [up to 73355677] (imputed)	N
rs4778665	15	82436504	A	G	0.23161	2.25685040717e-13	-0.00827294240122	0.00112823723487	171	15	82426170	rs17354185	2022-09-05	35764056	Rao S	2022-06-28	Neuropsychobiology	www.ncbi.nlm.nih.gov/pubmed/35764056	Genetic Relationships between Attention-Deficit/Hyperactivity Disorder, Autism Spectrum Disorder, and Intelligence.	Attention deficit hyperactivity disorder or autism spectrum disorder or intelligence (pleiotropy)	20,183 European ancestry ADHD cases, 18,381 European ancestry ASD cases, up to 63,160 European ancestry controls, 269,867 European ancestry individuals with intelligence measurements		15q25.2		EFL1			ENSG00000140598			rs17354185-?	rs17354185	0	17354185	intron_variant	0	NR	3E-8	7.52287874528034				NR [6307410] (imputed)	N
rs4778665	15	82436504	A	G	0.23161	2.25685040717e-13	-0.00827294240122	0.00112823723487	171	15	83235408	rs17158413	2021-04-15	33568662	Dashti HS	2021-02-10	Nat Commun	www.ncbi.nlm.nih.gov/pubmed/33568662	Genetic determinants of daytime napping and effects on cardiometabolic health.	Daytime nap	452,633 European ancestry individuals	541,333 European ancestry individuals	15q25.2	CPEB1	CPEB1			ENSG00000214575			rs17158413-A	rs17158413	0	17158413	intron_variant	0		2E-13	12.698970004336		0.0074	[0.0054-0.0094] unit increase	Affymetrix [13304133] (imputed)	N
rs4778665	15	82436504	A	G	0.23161	2.25685040717e-13	-0.00827294240122	0.00112823723487	171	15	82546946	rs12439619	2021-01-13	33414549	Demange PA	2021-01-07	Nat Genet	www.ncbi.nlm.nih.gov/pubmed/33414549	Investigating the genetic architecture of noncognitive skills using GWAS-by-subtraction.	Cognitive aspects of educational attainment	257,700 European ancestry individuals		15q25.2	NR	EFL1			ENSG00000140598			rs12439619-T	rs12439619	0	12439619	intron_variant	0	0.307157	1E-10	10		0.043976955	[0.031-0.057] unit decrease	Affymetrix, Illumina, Perlegen [7305956] (imputed)	N
rs4778665	15	82436504	A	G	0.23161	2.25685040717e-13	-0.00827294240122	0.00112823723487	171	15	83221392	rs3850610	2018-09-17	29844566	Davies G	2018-05-29	Nat Commun	www.ncbi.nlm.nih.gov/pubmed/29844566	Study of 300,486 individuals identifies 148 independent genetic loci influencing general cognitive function.	General cognitive ability	up to 300,486 European ancestry individuals		15q25.2	CPEB1, ENSG00000260836, ENSG00000261086	CPEB1			ENSG00000214575			rs3850610-A	rs3850610	0	3850610	intron_variant	0	NR	3E-9	8.52287874528034		5.931	z-score increase	Affymetrix, Illumina [at least 2500000] (imputed)	N
rs4778665	15	82436504	A	G	0.23161	2.25685040717e-13	-0.00827294240122	0.00112823723487	171	15	82546946	rs12439619	2018-02-23	29326435	Hill WD	2018-01-11	Mol Psychiatry	www.ncbi.nlm.nih.gov/pubmed/29326435	A combined analysis of genetically correlated traits identifies 187 loci and a role for neurogenesis and myelination in intelligence.	Intelligence (MTAG)	120,934 British ancestry individuals, 127,548 individuals		15q25.2	EFTUD1	EFL1			ENSG00000140598			rs12439619-T	rs12439619	0	12439619	intron_variant	0	NR	1E-8	8		0.018942412	[0.012-0.025] unit decrease	Affymetrix [NR]	N
rs4778665	15	82436504	A	G	0.23161	2.25685040717e-13	-0.00827294240122	0.00112823723487	171	15	83235408	rs17158413	2022-09-05	35764056	Rao S	2022-06-28	Neuropsychobiology	www.ncbi.nlm.nih.gov/pubmed/35764056	Genetic Relationships between Attention-Deficit/Hyperactivity Disorder, Autism Spectrum Disorder, and Intelligence.	Attention deficit hyperactivity disorder or autism spectrum disorder or intelligence (pleiotropy)	20,183 European ancestry ADHD cases, 18,381 European ancestry ASD cases, up to 63,160 European ancestry controls, 269,867 European ancestry individuals with intelligence measurements		15q25.2		CPEB1			ENSG00000214575			rs17158413-?	rs17158413	0	17158413	intron_variant	0	NR	2E-8	7.69897000433602				NR [6307410] (imputed)	N
rs4778665	15	82436504	A	G	0.23161	2.25685040717e-13	-0.00827294240122	0.00112823723487	171	15	82436504	rs4778665	2018-09-12	29942086	Savage JE	2018-06-25	Nat Genet	www.ncbi.nlm.nih.gov/pubmed/29942086	Genome-wide association meta-analysis in 269,867 individuals identifies new genetic and functional links to intelligence.	Intelligence	269,867 European ancestry individuals		15q25.2	NR	EFL1			ENSG00000140598			rs4778665-A	rs4778665	0	4778665	intron_variant	0	NR	4E-9	8.39794000867204		5.889	z-score increase	Affymetrix, Illumina [9295118] (imputed)	N
rs4778665	15	82436504	A	G	0.23161	2.25685040717e-13	-0.00827294240122	0.00112823723487	171	15	82540337	rs4778988	2018-09-17	29844566	Davies G	2018-05-29	Nat Commun	www.ncbi.nlm.nih.gov/pubmed/29844566	Study of 300,486 individuals identifies 148 independent genetic loci influencing general cognitive function.	General cognitive ability	up to 300,486 European ancestry individuals		15q25.2	EFTUD1	EFL1			ENSG00000140598			rs4778988-T	rs4778988	0	4778988	intron_variant	0	NR	2E-8	7.69897000433602		5.629	z-score decrease	Affymetrix, Illumina [at least 2500000] (imputed)	N
rs4821897	22	39835587	G	A	0.291252	7.32320790917e-09	-0.0059327893674	0.00102584145699	205	22	39781585	rs1007337	2022-02-14	32929287	Orru V	2020-09-14	Nat Genet	www.ncbi.nlm.nih.gov/pubmed/32929287	Complex genetic signatures in immune cells underlie autoimmunity and inform therapy.	CD20 on IgD+ CD38dim B cell	3,657 Sardinian (founder/genetic isolate) ancestry individuals		22q13.1		SYNGR1 - TAB1	ENSG00000100321	ENSG00000100324		5	14198	rs1007337-T	rs1007337	0	1007337	downstream_gene_variant	1	0.60241	3E-8	7.52287874528034		0.1389	[0.09-0.188] unit decrease	Illumina [18238311] (imputed)	N
rs4821897	22	39835587	G	A	0.291252	7.32320790917e-09	-0.0059327893674	0.00102584145699	205	22	39790191	rs2413590	2019-03-28	30586737	Sabater-Lleal M	2018-11-20	Circulation	www.ncbi.nlm.nih.gov/pubmed/30586737	Genome-Wide Association Trans-Ethnic Meta-Analyses Identifies Novel Associations Regulating Coagulation Factor VIII and von Willebrand Factor Plasma Levels.	vWF levels	42,379 European ancestry individuals, 3,700 African American individuals, 275 Hispanic individuals		22q13.1	PFGFB, SYNGR1, TAB1	SYNGR1 - TAB1	ENSG00000100321	ENSG00000100324		8611	5592	rs2413590-?	rs2413590	0	2413590	regulatory_region_variant	1	NR	4E-12	11.397940008672	(EA)			Affymetrix, Illumina [10537485] (imputed)	N
rs4821897	22	39835587	G	A	0.291252	7.32320790917e-09	-0.0059327893674	0.00102584145699	205	22	39790191	rs2413590	2019-03-28	30586737	Sabater-Lleal M	2018-11-20	Circulation	www.ncbi.nlm.nih.gov/pubmed/30586737	Genome-Wide Association Trans-Ethnic Meta-Analyses Identifies Novel Associations Regulating Coagulation Factor VIII and von Willebrand Factor Plasma Levels.	vWF levels	42,379 European ancestry individuals, 3,700 African American individuals, 275 Hispanic individuals		22q13.1	PFGFB, SYNGR1, TAB1	SYNGR1 - TAB1	ENSG00000100321	ENSG00000100324		8611	5592	rs2413590-?	rs2413590	0	2413590	regulatory_region_variant	1	NR	2E-12	11.698970004336				Affymetrix, Illumina [10537485] (imputed)	N
rs4821897	22	39835587	G	A	0.291252	7.32320790917e-09	-0.0059327893674	0.00102584145699	205	22	39829973	rs5750823	2019-03-28	30586737	Sabater-Lleal M	2018-11-20	Circulation	www.ncbi.nlm.nih.gov/pubmed/30586737	Genome-Wide Association Trans-Ethnic Meta-Analyses Identifies Novel Associations Regulating Coagulation Factor VIII and von Willebrand Factor Plasma Levels.	Factor VIII levels	25,897 European ancestry individuals, 4,500 African American individuals, 773 Asian ancestry individuals, 1,440 Hispanic individuals		22q13.1	RPL3, TAB1, SYNGR1, PDGB	TAB1			ENSG00000100324			rs5750823-T	rs5750823	0	5750823	intron_variant	0	0.7	2E-6	5.69897000433602		0.013	NR unit decrease	Affymetrix, Illumina [13887196] (imputed)	N
rs4821897	22	39835587	G	A	0.291252	7.32320790917e-09	-0.0059327893674	0.00102584145699	205	22	39829973	rs5750823	2019-02-08	30593698	Hubel C	2018-12-28	Am J Med Genet B Neuropsychiatr Genet	www.ncbi.nlm.nih.gov/pubmed/30593698	Genomics of body fat percentage may contribute to sex bias in anorexia nervosa.	Fat-free mass	70,700 European ancestry female individuals, 85,261 European ancestry male individuals		22q13.1	NR	TAB1			ENSG00000100324			rs5750823-?	rs5750823	0	5750823	intron_variant	0	NR	6E-9	8.22184874961636	(female)	0.16096	[0.11-0.22] unit increase	Affymetrix [7794483] (imputed)	N
rs4821897	22	39835587	G	A	0.291252	7.32320790917e-09	-0.0059327893674	0.00102584145699	205	22	39829973	rs5750823	2019-02-08	30593698	Hubel C	2018-12-28	Am J Med Genet B Neuropsychiatr Genet	www.ncbi.nlm.nih.gov/pubmed/30593698	Genomics of body fat percentage may contribute to sex bias in anorexia nervosa.	Fat-free mass	70,700 European ancestry female individuals, 85,261 European ancestry male individuals		22q13.1	NR	TAB1			ENSG00000100324			rs5750823-?	rs5750823	0	5750823	intron_variant	0	NR	7E-8	7.15490195998574		0.13627	[0.087-0.186] unit increase	Affymetrix [7794483] (imputed)	N
rs4821897	22	39835587	G	A	0.291252	7.32320790917e-09	-0.0059327893674	0.00102584145699	205	22	39829973	rs5750823	2019-03-28	30586737	Sabater-Lleal M	2018-11-20	Circulation	www.ncbi.nlm.nih.gov/pubmed/30586737	Genome-Wide Association Trans-Ethnic Meta-Analyses Identifies Novel Associations Regulating Coagulation Factor VIII and von Willebrand Factor Plasma Levels.	vWF levels	42,379 European ancestry individuals, 3,700 African American individuals, 275 Hispanic individuals		22q13.1	PFGFB, SYNGR1, TAB1	TAB1			ENSG00000100324			rs5750823-T	rs5750823	0	5750823	intron_variant	0	0.73	3E-11	10.5228787452803	(EA)	0.0188	[0.013-0.024] unit decrease	Affymetrix, Illumina [10537485] (imputed)	N
rs4821897	22	39835587	G	A	0.291252	7.32320790917e-09	-0.0059327893674	0.00102584145699	205	22	39829973	rs5750823	2019-03-28	30586737	Sabater-Lleal M	2018-11-20	Circulation	www.ncbi.nlm.nih.gov/pubmed/30586737	Genome-Wide Association Trans-Ethnic Meta-Analyses Identifies Novel Associations Regulating Coagulation Factor VIII and von Willebrand Factor Plasma Levels.	vWF levels	42,379 European ancestry individuals, 3,700 African American individuals, 275 Hispanic individuals		22q13.1	RPL3, TAB1, SYNGR1, PDGB	TAB1			ENSG00000100324			rs5750823-T	rs5750823	0	5750823	intron_variant	0	0.72	6E-14	13.2218487496164		0.02	[0.015-0.025] unit decrease	Affymetrix, Illumina [10537485] (imputed)	N
rs4821897	22	39835587	G	A	0.291252	7.32320790917e-09	-0.0059327893674	0.00102584145699	205	22	39829973	rs5750823	2019-05-21	30595370	Kichaev G	2018-12-27	Am J Hum Genet	www.ncbi.nlm.nih.gov/pubmed/30595370	Leveraging Polygenic Functional Enrichment to Improve GWAS Power.	Height	approximately 458,000 European ancestry individuals		22q13.1		TAB1			ENSG00000100324			rs5750823-?	rs5750823	0	5750823	intron_variant	0	NR	9E-18	17.0457574905607				NR [~ 8900000] (imputed)	N
rs4821897	22	39835587	G	A	0.291252	7.32320790917e-09	-0.0059327893674	0.00102584145699	205	22	39829973	rs5750823	2022-07-20	35285134	Temprano-Sagrera G	2022-03-14	J Thromb Haemost	www.ncbi.nlm.nih.gov/pubmed/35285134	Multi-phenotype analyses of hemostatic traits with cardiovascular events reveal novel genetic associations.	Ischemic stroke or von Willebrand factor levels (pleiotropy)	60,341 European, African American, East Asian, South Asian, mixed Asian or Latin American ischemic stroke cases, 454,450 European, African American, East Asian, South Asian, mixed Asian or Latin American ischemic stroke controls, 46,354 European, African American or Hispanic individuals with measurements		22q13.1		TAB1			ENSG00000100324			rs5750823-?	rs5750823	0	5750823	intron_variant	0	NR	1E-12	12				NR [NR]	N
rs4821897	22	39835587	G	A	0.291252	7.32320790917e-09	-0.0059327893674	0.00102584145699	205	22	39829973	rs5750823	2022-07-20	35285134	Temprano-Sagrera G	2022-03-14	J Thromb Haemost	www.ncbi.nlm.nih.gov/pubmed/35285134	Multi-phenotype analyses of hemostatic traits with cardiovascular events reveal novel genetic associations.	Venous thromboembolism or von Willebrand factor levels (pleiotropy)	30,234 European or African American VTE cases, 172,122 European or African American VTE controls, 46,354 European, African American or Hispanic individuals with measurements		22q13.1		TAB1			ENSG00000100324			rs5750823-?	rs5750823	0	5750823	intron_variant	0	NR	3E-13	12.5228787452803				NR [NR]	N
rs4821897	22	39835587	G	A	0.291252	7.32320790917e-09	-0.0059327893674	0.00102584145699	205	22	39829973	rs5750823	2022-07-20	35285134	Temprano-Sagrera G	2022-03-14	J Thromb Haemost	www.ncbi.nlm.nih.gov/pubmed/35285134	Multi-phenotype analyses of hemostatic traits with cardiovascular events reveal novel genetic associations.	Coronary artery disease or von Willebrand factor levels (pleiotropy)	172,122 European, South Asian or East Asian CAD cases, 566,864 European, South Asian or East Asian CAD controls, 46,354 European, African American or Hispanic individuals with measurements		22q13.1		TAB1			ENSG00000100324			rs5750823-?	rs5750823	0	5750823	intron_variant	0	NR	8E-13	12.0969100130081				NR [NR]	N
rs4821897	22	39835587	G	A	0.291252	7.32320790917e-09	-0.0059327893674	0.00102584145699	205	22	39834102	rs73167342	2018-06-01	29535710	Wahl A	2018-02-26	Front Immunol	www.ncbi.nlm.nih.gov/pubmed/29535710	Genome-Wide Association Study on Immunoglobulin G Glycosylation Patterns.	IgG glycosylation patterns	1,823 European ancestry individuals	1,836 European ancestry individuals	22q13.1	NR	TAB1 - MGAT3	ENSG00000100324	ENSG00000128268		1037	18915	rs73167342-G	rs73167342	0	73167342	intergenic_variant	1	0.6846	5E-31	30.301029995664	(IgG4 Bisecting_GlcNAc)	0.5006	[0.42-0.59] unit decrease	Affymetrix [up to 18185628] (imputed)	N
rs4821897	22	39835587	G	A	0.291252	7.32320790917e-09	-0.0059327893674	0.00102584145699	205	22	39834102	rs73167342	2018-06-01	29535710	Wahl A	2018-02-26	Front Immunol	www.ncbi.nlm.nih.gov/pubmed/29535710	Genome-Wide Association Study on Immunoglobulin G Glycosylation Patterns.	IgG glycosylation patterns	1,823 European ancestry individuals	1,836 European ancestry individuals	22q13.1	NR	TAB1 - MGAT3	ENSG00000100324	ENSG00000128268		1037	18915	rs73167342-G	rs73167342	0	73167342	intergenic_variant	1	0.6853	3E-38	37.5228787452803	(IgG4_G0FN/IgG4_G0F)	0.5559	[0.47-0.64] unit decrease	Affymetrix [up to 18185628] (imputed)	N
rs4821897	22	39835587	G	A	0.291252	7.32320790917e-09	-0.0059327893674	0.00102584145699	205	22	39834102	rs73167342	2021-01-13	33414549	Demange PA	2021-01-07	Nat Genet	www.ncbi.nlm.nih.gov/pubmed/33414549	Investigating the genetic architecture of noncognitive skills using GWAS-by-subtraction.	Cognitive aspects of educational attainment	257,700 European ancestry individuals		22q13.1	NR	TAB1 - MGAT3	ENSG00000100324	ENSG00000128268		1037	18915	rs73167342-C	rs73167342	0	73167342	intergenic_variant	1	0.297217	3E-12	11.5228787452803		0.04789623	[0.034-0.061] unit decrease	Affymetrix, Illumina, Perlegen [7305956] (imputed)	N
rs4821897	22	39835587	G	A	0.291252	7.32320790917e-09	-0.0059327893674	0.00102584145699	205	22	39834102	rs73167342	2018-11-12	30038396	Lee JJ	2018-07-23	Nat Genet	www.ncbi.nlm.nih.gov/pubmed/30038396	Gene discovery and polygenic prediction from a genome-wide association study of educational attainment in 1.1 million individuals.	Cognitive performance	257,841 European ancestry individuals		22q13.1	Intergenic	TAB1 - MGAT3	ENSG00000100324	ENSG00000128268		1037	18915	rs73167342-C	rs73167342	0	73167342	intergenic_variant	1	0.261	2E-12	11.698970004336		0.0229	[0.016-0.029] unit decrease	Affymetrix, Illumina [10100000] (imputed)	N
rs4821897	22	39835587	G	A	0.291252	7.32320790917e-09	-0.0059327893674	0.00102584145699	205	22	39834102	rs73167342	2018-11-12	30038396	Lee JJ	2018-07-23	Nat Genet	www.ncbi.nlm.nih.gov/pubmed/30038396	Gene discovery and polygenic prediction from a genome-wide association study of educational attainment in 1.1 million individuals.	Cognitive performance (MTAG)	402,382 European ancestry individuals		22q13.1	Intergenic	TAB1 - MGAT3	ENSG00000100324	ENSG00000128268		1037	18915	rs73167342-C	rs73167342	0	73167342	intergenic_variant	1	0.261	1E-16	16	(MTAG)	0.0217	[0.017-0.027] unit decrease	Affymetrix, Illumina [7100000] (imputed)	N
rs4821897	22	39835587	G	A	0.291252	7.32320790917e-09	-0.0059327893674	0.00102584145699	205	22	39835083	rs5750828	2018-06-01	29535710	Wahl A	2018-02-26	Front Immunol	www.ncbi.nlm.nih.gov/pubmed/29535710	Genome-Wide Association Study on Immunoglobulin G Glycosylation Patterns.	IgG glycosylation patterns	1,823 European ancestry individuals	1,836 European ancestry individuals	22q13.1	NR	TAB1 - MGAT3	ENSG00000100324	ENSG00000128268		2018	17934	rs5750828-C	rs5750828	0	5750828	intergenic_variant	1	0.697	7E-19	18.1549019599857	(IgG1 Bn total)	0.384	[0.3-0.47] unit decrease	Affymetrix [up to 18185628] (imputed)	N
rs4821897	22	39835587	G	A	0.291252	7.32320790917e-09	-0.0059327893674	0.00102584145699	205	22	39835083	rs5750828	2018-06-01	29535710	Wahl A	2018-02-26	Front Immunol	www.ncbi.nlm.nih.gov/pubmed/29535710	Genome-Wide Association Study on Immunoglobulin G Glycosylation Patterns.	IgG glycosylation patterns	1,823 European ancestry individuals	1,836 European ancestry individuals	22q13.1	NR	TAB1 - MGAT3	ENSG00000100324	ENSG00000128268		2018	17934	rs5750828-C	rs5750828	0	5750828	intergenic_variant	1	0.697	2E-24	23.698970004336	(IgG1 FBG0n/G0n)	0.4425	[0.36-0.53] unit decrease	Affymetrix [up to 18185628] (imputed)	N
rs4821897	22	39835587	G	A	0.291252	7.32320790917e-09	-0.0059327893674	0.00102584145699	205	22	39835083	rs5750828	2018-06-01	29535710	Wahl A	2018-02-26	Front Immunol	www.ncbi.nlm.nih.gov/pubmed/29535710	Genome-Wide Association Study on Immunoglobulin G Glycosylation Patterns.	IgG glycosylation patterns	1,823 European ancestry individuals	1,836 European ancestry individuals	22q13.1	NR	TAB1 - MGAT3	ENSG00000100324	ENSG00000128268		2018	17934	rs5750828-C	rs5750828	0	5750828	intergenic_variant	1	0.697	4E-14	13.397940008672	(IgG1 FBG1n/G1n)	0.3266	[0.24-0.41] unit decrease	Affymetrix [up to 18185628] (imputed)	N
rs4821897	22	39835587	G	A	0.291252	7.32320790917e-09	-0.0059327893674	0.00102584145699	205	22	39835083	rs5750828	2018-06-01	29535710	Wahl A	2018-02-26	Front Immunol	www.ncbi.nlm.nih.gov/pubmed/29535710	Genome-Wide Association Study on Immunoglobulin G Glycosylation Patterns.	IgG glycosylation patterns	1,823 European ancestry individuals	1,836 European ancestry individuals	22q13.1	NR	TAB1 - MGAT3	ENSG00000100324	ENSG00000128268		2018	17934	rs5750828-C	rs5750828	0	5750828	intergenic_variant	1	0.697	2E-11	10.698970004336	(IgG1 FBG2n/G2n)	0.293	[0.21-0.38] unit decrease	Affymetrix [up to 18185628] (imputed)	N
rs4821897	22	39835587	G	A	0.291252	7.32320790917e-09	-0.0059327893674	0.00102584145699	205	22	39835083	rs5750828	2018-06-01	29535710	Wahl A	2018-02-26	Front Immunol	www.ncbi.nlm.nih.gov/pubmed/29535710	Genome-Wide Association Study on Immunoglobulin G Glycosylation Patterns.	IgG glycosylation patterns	1,823 European ancestry individuals	1,836 European ancestry individuals	22q13.1	NR	TAB1 - MGAT3	ENSG00000100324	ENSG00000128268		2018	17934	rs5750828-C	rs5750828	0	5750828	intergenic_variant	1	0.697	3E-18	17.5228787452803	(IgG1 FBn)	0.3784	[0.29-0.46] unit decrease	Affymetrix [up to 18185628] (imputed)	N
rs4821897	22	39835587	G	A	0.291252	7.32320790917e-09	-0.0059327893674	0.00102584145699	205	22	39835083	rs5750828	2018-06-01	29535710	Wahl A	2018-02-26	Front Immunol	www.ncbi.nlm.nih.gov/pubmed/29535710	Genome-Wide Association Study on Immunoglobulin G Glycosylation Patterns.	IgG glycosylation patterns	1,823 European ancestry individuals	1,836 European ancestry individuals	22q13.1	NR	TAB1 - MGAT3	ENSG00000100324	ENSG00000128268		2018	17934	rs5750828-C	rs5750828	0	5750828	intergenic_variant	1	0.697	7E-20	19.1549019599857	(IgG1 FBn/Fn)	0.3937	[0.31-0.48] unit decrease	Affymetrix [up to 18185628] (imputed)	N
rs4821897	22	39835587	G	A	0.291252	7.32320790917e-09	-0.0059327893674	0.00102584145699	205	22	39835083	rs5750828	2018-06-01	29535710	Wahl A	2018-02-26	Front Immunol	www.ncbi.nlm.nih.gov/pubmed/29535710	Genome-Wide Association Study on Immunoglobulin G Glycosylation Patterns.	IgG glycosylation patterns	1,823 European ancestry individuals	1,836 European ancestry individuals	22q13.1	NR	TAB1 - MGAT3	ENSG00000100324	ENSG00000128268		2018	17934	rs5750828-C	rs5750828	0	5750828	intergenic_variant	1	0.697	7E-20	19.1549019599857	(IgG1 FBn/Fn total)	0.3934	[0.31-0.48] unit decrease	Affymetrix [up to 18185628] (imputed)	N
rs4821897	22	39835587	G	A	0.291252	7.32320790917e-09	-0.0059327893674	0.00102584145699	205	22	39835083	rs5750828	2018-06-01	29535710	Wahl A	2018-02-26	Front Immunol	www.ncbi.nlm.nih.gov/pubmed/29535710	Genome-Wide Association Study on Immunoglobulin G Glycosylation Patterns.	IgG glycosylation patterns	1,823 European ancestry individuals	1,836 European ancestry individuals	22q13.1	NR	TAB1 - MGAT3	ENSG00000100324	ENSG00000128268		2018	17934	rs5750828-C	rs5750828	0	5750828	intergenic_variant	1	0.697	1E-18	18	(IgG1 Fn/Bn total)	0.3787	[0.29-0.46] unit increase	Affymetrix [up to 18185628] (imputed)	N
rs4821897	22	39835587	G	A	0.291252	7.32320790917e-09	-0.0059327893674	0.00102584145699	205	22	39835083	rs5750828	2018-06-01	29535710	Wahl A	2018-02-26	Front Immunol	www.ncbi.nlm.nih.gov/pubmed/29535710	Genome-Wide Association Study on Immunoglobulin G Glycosylation Patterns.	IgG glycosylation patterns	1,823 European ancestry individuals	1,836 European ancestry individuals	22q13.1	NR	TAB1 - MGAT3	ENSG00000100324	ENSG00000128268		2018	17934	rs5750828-C	rs5750828	0	5750828	intergenic_variant	1	0.697	6E-16	15.2218487496164	(IgG1 FG0n/G0n)	0.3474	[0.26-0.43] unit increase	Affymetrix [up to 18185628] (imputed)	N
rs4821897	22	39835587	G	A	0.291252	7.32320790917e-09	-0.0059327893674	0.00102584145699	205	22	39835083	rs5750828	2018-06-01	29535710	Wahl A	2018-02-26	Front Immunol	www.ncbi.nlm.nih.gov/pubmed/29535710	Genome-Wide Association Study on Immunoglobulin G Glycosylation Patterns.	IgG glycosylation patterns	1,823 European ancestry individuals	1,836 European ancestry individuals	22q13.1	NR	TAB1 - MGAT3	ENSG00000100324	ENSG00000128268		2018	17934	rs5750828-C	rs5750828	0	5750828	intergenic_variant	1	0.697	4E-11	10.397940008672	(IgG2_G2FN(10)/(IgG1_G2FN(10) + IgG2_G2FN(10) +IgG4_G2FN(10))	0.2751	[0.19-0.36] unit increase	Affymetrix [up to 18185628] (imputed)	N
rs4821897	22	39835587	G	A	0.291252	7.32320790917e-09	-0.0059327893674	0.00102584145699	205	22	39835083	rs5750828	2018-06-01	29535710	Wahl A	2018-02-26	Front Immunol	www.ncbi.nlm.nih.gov/pubmed/29535710	Genome-Wide Association Study on Immunoglobulin G Glycosylation Patterns.	IgG glycosylation patterns	1,823 European ancestry individuals	1,836 European ancestry individuals	22q13.1	NR	TAB1 - MGAT3	ENSG00000100324	ENSG00000128268		2018	17934	rs5750828-C	rs5750828	0	5750828	intergenic_variant	1	0.6964	6E-12	11.2218487496164	(IgG2_G2FN(10)/IgG4_G2FN)	0.2832	[0.2-0.36] unit increase	Affymetrix [up to 18185628] (imputed)	N
rs4821897	22	39835587	G	A	0.291252	7.32320790917e-09	-0.0059327893674	0.00102584145699	205	22	39835083	rs5750828	2018-06-01	29535710	Wahl A	2018-02-26	Front Immunol	www.ncbi.nlm.nih.gov/pubmed/29535710	Genome-Wide Association Study on Immunoglobulin G Glycosylation Patterns.	IgG glycosylation patterns	1,823 European ancestry individuals	1,836 European ancestry individuals	22q13.1	NR	TAB1 - MGAT3	ENSG00000100324	ENSG00000128268		2018	17934	rs5750828-C	rs5750828	0	5750828	intergenic_variant	1	0.6968	4E-8	7.39794000867204	(IgG2 BG0n total/G0n)	0.2415	[0.16-0.33] unit decrease	Affymetrix [up to 18185628] (imputed)	N
rs4821897	22	39835587	G	A	0.291252	7.32320790917e-09	-0.0059327893674	0.00102584145699	205	22	39835083	rs5750828	2018-06-01	29535710	Wahl A	2018-02-26	Front Immunol	www.ncbi.nlm.nih.gov/pubmed/29535710	Genome-Wide Association Study on Immunoglobulin G Glycosylation Patterns.	IgG glycosylation patterns	1,823 European ancestry individuals	1,836 European ancestry individuals	22q13.1	NR	TAB1 - MGAT3	ENSG00000100324	ENSG00000128268		2018	17934	rs5750828-C	rs5750828	0	5750828	intergenic_variant	1	0.6968	3E-8	7.52287874528034	(IgG2 FBG0n/G0n)	0.2439	[0.16-0.33] unit decrease	Affymetrix [up to 18185628] (imputed)	N
rs4821897	22	39835587	G	A	0.291252	7.32320790917e-09	-0.0059327893674	0.00102584145699	205	22	39835083	rs5750828	2018-06-01	29535710	Wahl A	2018-02-26	Front Immunol	www.ncbi.nlm.nih.gov/pubmed/29535710	Genome-Wide Association Study on Immunoglobulin G Glycosylation Patterns.	IgG glycosylation patterns	1,823 European ancestry individuals	1,836 European ancestry individuals	22q13.1	NR	TAB1 - MGAT3	ENSG00000100324	ENSG00000128268		2018	17934	rs5750828-C	rs5750828	0	5750828	intergenic_variant	1	0.697	3E-8	7.52287874528034	(IgG2_G0FN/IgG2_G0F)	0.2429	[0.16-0.33] unit decrease	Affymetrix [up to 18185628] (imputed)	N
rs4821897	22	39835587	G	A	0.291252	7.32320790917e-09	-0.0059327893674	0.00102584145699	205	22	39835083	rs5750828	2018-06-01	29535710	Wahl A	2018-02-26	Front Immunol	www.ncbi.nlm.nih.gov/pubmed/29535710	Genome-Wide Association Study on Immunoglobulin G Glycosylation Patterns.	IgG glycosylation patterns	1,823 European ancestry individuals	1,836 European ancestry individuals	22q13.1	NR	TAB1 - MGAT3	ENSG00000100324	ENSG00000128268		2018	17934	rs5750828-C	rs5750828	0	5750828	intergenic_variant	1	0.697	2E-24	23.698970004336	(IgG1 BG0n total/G0n)	0.4406	[0.36-0.53] unit decrease	Affymetrix [up to 18185628] (imputed)	N
rs4821897	22	39835587	G	A	0.291252	7.32320790917e-09	-0.0059327893674	0.00102584145699	205	22	39835083	rs5750828	2018-06-01	29535710	Wahl A	2018-02-26	Front Immunol	www.ncbi.nlm.nih.gov/pubmed/29535710	Genome-Wide Association Study on Immunoglobulin G Glycosylation Patterns.	IgG glycosylation patterns	1,823 European ancestry individuals	1,836 European ancestry individuals	22q13.1	NR	TAB1 - MGAT3	ENSG00000100324	ENSG00000128268		2018	17934	rs5750828-C	rs5750828	0	5750828	intergenic_variant	1	0.697	2E-14	13.698970004336	(IgG1 BG1n total/G1n)	0.3307	[0.25-0.42] unit decrease	Affymetrix [up to 18185628] (imputed)	N
rs4821897	22	39835587	G	A	0.291252	7.32320790917e-09	-0.0059327893674	0.00102584145699	205	22	39835083	rs5750828	2018-06-01	29535710	Wahl A	2018-02-26	Front Immunol	www.ncbi.nlm.nih.gov/pubmed/29535710	Genome-Wide Association Study on Immunoglobulin G Glycosylation Patterns.	IgG glycosylation patterns	1,823 European ancestry individuals	1,836 European ancestry individuals	22q13.1	NR	TAB1 - MGAT3	ENSG00000100324	ENSG00000128268		2018	17934	rs5750828-C	rs5750828	0	5750828	intergenic_variant	1	0.6973	3E-18	17.5228787452803	(IgG1 Bisecting_GlcNAc)	0.3755	[0.29-0.46] unit decrease	Affymetrix [up to 18185628] (imputed)	N
rs4821897	22	39835587	G	A	0.291252	7.32320790917e-09	-0.0059327893674	0.00102584145699	205	22	39835083	rs5750828	2018-06-01	29535710	Wahl A	2018-02-26	Front Immunol	www.ncbi.nlm.nih.gov/pubmed/29535710	Genome-Wide Association Study on Immunoglobulin G Glycosylation Patterns.	IgG glycosylation patterns	1,823 European ancestry individuals	1,836 European ancestry individuals	22q13.1	NR	TAB1 - MGAT3	ENSG00000100324	ENSG00000128268		2018	17934	rs5750828-C	rs5750828	0	5750828	intergenic_variant	1	0.697	7E-11	10.1549019599857	(IgG4_G0Fn)	0.2786	[0.19-0.36] unit increase	Affymetrix [up to 18185628] (imputed)	N
rs4821897	22	39835587	G	A	0.291252	7.32320790917e-09	-0.0059327893674	0.00102584145699	205	22	39835083	rs5750828	2018-06-01	29535710	Wahl A	2018-02-26	Front Immunol	www.ncbi.nlm.nih.gov/pubmed/29535710	Genome-Wide Association Study on Immunoglobulin G Glycosylation Patterns.	IgG glycosylation patterns	1,823 European ancestry individuals	1,836 European ancestry individuals	22q13.1	NR	TAB1 - MGAT3	ENSG00000100324	ENSG00000128268		2018	17934	rs5750828-C	rs5750828	0	5750828	intergenic_variant	1	0.697	4E-27	26.397940008672	(IgG4_G1FN/IgG4_G1F)	0.4678	[0.38-0.55] unit decrease	Affymetrix [up to 18185628] (imputed)	N
rs4821897	22	39835587	G	A	0.291252	7.32320790917e-09	-0.0059327893674	0.00102584145699	205	22	39835083	rs5750828	2018-06-01	29535710	Wahl A	2018-02-26	Front Immunol	www.ncbi.nlm.nih.gov/pubmed/29535710	Genome-Wide Association Study on Immunoglobulin G Glycosylation Patterns.	IgG glycosylation patterns	1,823 European ancestry individuals	1,836 European ancestry individuals	22q13.1	NR	TAB1 - MGAT3	ENSG00000100324	ENSG00000128268		2018	17934	rs5750828-C	rs5750828	0	5750828	intergenic_variant	1	0.697	3E-19	18.5228787452803	(IgG4_G2FN/IgG4_G2F)	0.3804	[0.3-0.46] unit decrease	Affymetrix [up to 18185628] (imputed)	N
rs4821897	22	39835587	G	A	0.291252	7.32320790917e-09	-0.0059327893674	0.00102584145699	205	22	39835083	rs5750828	2018-06-01	29535710	Wahl A	2018-02-26	Front Immunol	www.ncbi.nlm.nih.gov/pubmed/29535710	Genome-Wide Association Study on Immunoglobulin G Glycosylation Patterns.	IgG glycosylation patterns	1,823 European ancestry individuals	1,836 European ancestry individuals	22q13.1	NR	TAB1 - MGAT3	ENSG00000100324	ENSG00000128268		2018	17934	rs5750828-C	rs5750828	0	5750828	intergenic_variant	1	0.697	4E-10	9.39794000867204	(IgG4_G2FNn)	0.2636	[0.18-0.35] unit decrease	Affymetrix [up to 18185628] (imputed)	N
rs4821897	22	39835587	G	A	0.291252	7.32320790917e-09	-0.0059327893674	0.00102584145699	205	22	39835083	rs5750828	2018-06-01	29535710	Wahl A	2018-02-26	Front Immunol	www.ncbi.nlm.nih.gov/pubmed/29535710	Genome-Wide Association Study on Immunoglobulin G Glycosylation Patterns.	IgG glycosylation patterns	1,823 European ancestry individuals	1,836 European ancestry individuals	22q13.1	NR	TAB1 - MGAT3	ENSG00000100324	ENSG00000128268		2018	17934	rs5750828-C	rs5750828	0	5750828	intergenic_variant	1	0.697	3E-15	14.5228787452803	(IgG1_G1FN)	0.3418	[0.26-0.43] unit decrease	Affymetrix [up to 18185628] (imputed)	N
rs4821897	22	39835587	G	A	0.291252	7.32320790917e-09	-0.0059327893674	0.00102584145699	205	22	39835083	rs5750828	2018-06-01	29535710	Wahl A	2018-02-26	Front Immunol	www.ncbi.nlm.nih.gov/pubmed/29535710	Genome-Wide Association Study on Immunoglobulin G Glycosylation Patterns.	IgG glycosylation patterns	1,823 European ancestry individuals	1,836 European ancestry individuals	22q13.1	NR	TAB1 - MGAT3	ENSG00000100324	ENSG00000128268		2018	17934	rs5750828-C	rs5750828	0	5750828	intergenic_variant	1	0.697	6E-15	14.2218487496164	(IgG1_G1FN/IgG1_G1F)	0.3351	[0.25-0.42] unit decrease	Affymetrix [up to 18185628] (imputed)	N
rs4821897	22	39835587	G	A	0.291252	7.32320790917e-09	-0.0059327893674	0.00102584145699	205	22	39835083	rs5750828	2018-06-01	29535710	Wahl A	2018-02-26	Front Immunol	www.ncbi.nlm.nih.gov/pubmed/29535710	Genome-Wide Association Study on Immunoglobulin G Glycosylation Patterns.	IgG glycosylation patterns	1,823 European ancestry individuals	1,836 European ancestry individuals	22q13.1	NR	TAB1 - MGAT3	ENSG00000100324	ENSG00000128268		2018	17934	rs5750828-C	rs5750828	0	5750828	intergenic_variant	1	0.697	1E-14	14	(IgG1_G1FNn)	0.3356	[0.25-0.42] unit decrease	Affymetrix [up to 18185628] (imputed)	N
rs4821897	22	39835587	G	A	0.291252	7.32320790917e-09	-0.0059327893674	0.00102584145699	205	22	39835083	rs5750828	2018-06-01	29535710	Wahl A	2018-02-26	Front Immunol	www.ncbi.nlm.nih.gov/pubmed/29535710	Genome-Wide Association Study on Immunoglobulin G Glycosylation Patterns.	IgG glycosylation patterns	1,823 European ancestry individuals	1,836 European ancestry individuals	22q13.1	NR	TAB1 - MGAT3	ENSG00000100324	ENSG00000128268		2018	17934	rs5750828-C	rs5750828	0	5750828	intergenic_variant	1	0.697	7E-8	7.15490195998574	(IgG4_G0F)	0.2285	[0.15-0.31] unit increase	Affymetrix [up to 18185628] (imputed)	N
rs4821897	22	39835587	G	A	0.291252	7.32320790917e-09	-0.0059327893674	0.00102584145699	205	22	39835083	rs5750828	2018-06-01	29535710	Wahl A	2018-02-26	Front Immunol	www.ncbi.nlm.nih.gov/pubmed/29535710	Genome-Wide Association Study on Immunoglobulin G Glycosylation Patterns.	IgG glycosylation patterns	1,823 European ancestry individuals	1,836 European ancestry individuals	22q13.1	NR	TAB1 - MGAT3	ENSG00000100324	ENSG00000128268		2018	17934	rs5750828-C	rs5750828	0	5750828	intergenic_variant	1	0.697	6E-12	11.2218487496164	(IgG4_G2FN)	0.2906	[0.21-0.37] unit decrease	Affymetrix [up to 18185628] (imputed)	N
rs4821897	22	39835587	G	A	0.291252	7.32320790917e-09	-0.0059327893674	0.00102584145699	205	22	39835083	rs5750828	2018-06-01	29535710	Wahl A	2018-02-26	Front Immunol	www.ncbi.nlm.nih.gov/pubmed/29535710	Genome-Wide Association Study on Immunoglobulin G Glycosylation Patterns.	IgG glycosylation patterns	1,823 European ancestry individuals	1,836 European ancestry individuals	22q13.1	NR	TAB1 - MGAT3	ENSG00000100324	ENSG00000128268		2018	17934	rs5750828-C	rs5750828	0	5750828	intergenic_variant	1	0.697	7E-26	25.1549019599857	(IgG1_G0FN/IgG1_G0F)	0.4527	[0.37-0.54] unit decrease	Affymetrix [up to 18185628] (imputed)	N
rs4821897	22	39835587	G	A	0.291252	7.32320790917e-09	-0.0059327893674	0.00102584145699	205	22	39835083	rs5750828	2020-04-17	31669095	Zhu Z	2019-10-24	J Allergy Clin Immunol	www.ncbi.nlm.nih.gov/pubmed/31669095	Shared Genetic and Experimental Links between Obesity-Related Traits and Asthma Subtypes in UK Biobank.	Waist-to-hip ratio adjusted for BMI	457,690 European ancestry individuals		22q13.1	NR	TAB1 - MGAT3	ENSG00000100324	ENSG00000128268		2018	17934	rs5750828-?	rs5750828	0	5750828	intergenic_variant	1	NR	4E-9	8.39794000867204				Affymetrix [~ 8270000] (imputed)	N
rs4821897	22	39835587	G	A	0.291252	7.32320790917e-09	-0.0059327893674	0.00102584145699	205	22	39835083	rs5750828	2019-02-08	30595370	Kichaev G	2018-12-27	Am J Hum Genet	www.ncbi.nlm.nih.gov/pubmed/30595370	Leveraging Polygenic Functional Enrichment to Improve GWAS Power.	Waist-hip ratio	approximately 458,000 European ancestry individuals		22q13.1		TAB1 - MGAT3	ENSG00000100324	ENSG00000128268		2018	17934	rs5750828-?	rs5750828	0	5750828	intergenic_variant	1	NR	3E-8	7.52287874528034				NR [~ 8900000] (imputed)	N
rs4821897	22	39835587	G	A	0.291252	7.32320790917e-09	-0.0059327893674	0.00102584145699	205	22	39835587	rs4821897	2013-06-14	23382691	Lauc G	2013-01-31	PLoS Genet	www.ncbi.nlm.nih.gov/pubmed/23382691	Loci associated with N-glycosylation of human immunoglobulin G show pleiotropy with autoimmune diseases and haematological cancers.	IgG glycosylation	2,247 European ancestry individuals		22q13.1	NR	TAB1 - MGAT3	ENSG00000100324	ENSG00000128268		2522	17430	rs4821897-G	rs4821897	0	4821897	regulatory_region_variant	1	0.707128727839644	3E-12	11.5228787452803	(IGP63)	0.2388	[0.17-0.31] unit increase	Illumina [~ 2500000] (imputed)	N
rs4821897	22	39835587	G	A	0.291252	7.32320790917e-09	-0.0059327893674	0.00102584145699	205	22	39835587	rs4821897	2013-06-14	23382691	Lauc G	2013-01-31	PLoS Genet	www.ncbi.nlm.nih.gov/pubmed/23382691	Loci associated with N-glycosylation of human immunoglobulin G show pleiotropy with autoimmune diseases and haematological cancers.	IgG glycosylation	2,247 European ancestry individuals		22q13.1	NR	TAB1 - MGAT3	ENSG00000100324	ENSG00000128268		2522	17430	rs4821897-G	rs4821897	0	4821897	regulatory_region_variant	1	0.707166482866044	4E-18	17.397940008672	(IGP67)	0.2976	[0.23-0.36] unit decrease	Illumina [~ 2500000] (imputed)	N
rs4821897	22	39835587	G	A	0.291252	7.32320790917e-09	-0.0059327893674	0.00102584145699	205	22	39837920	rs5757673	2016-10-14	26634245	Lutz SM	2015-12-03	BMC Genet	www.ncbi.nlm.nih.gov/pubmed/26634245	A genome-wide association study identifies risk loci for spirometric measures among smokers of European and African ancestry.	Post bronchodilator FEV1	10,094 European ancestry current and former smoker individuals, 3,260 African American current and former smoker individuals, 178 current and former smoker individuals		22q13.1	Intergenic	TAB1 - MGAT3	ENSG00000100324	ENSG00000128268		4855	15097	rs5757673-T	rs5757673	0	5757673	intergenic_variant	1	0.878	1E-6	6	(AA)	0.126	NR unit increase	Illumina [NR] (imputed)	N
rs4821897	22	39835587	G	A	0.291252	7.32320790917e-09	-0.0059327893674	0.00102584145699	205	22	39837920	rs5757673	2018-11-12	30038396	Lee JJ	2018-07-23	Nat Genet	www.ncbi.nlm.nih.gov/pubmed/30038396	Gene discovery and polygenic prediction from a genome-wide association study of educational attainment in 1.1 million individuals.	Self-reported math ability (MTAG)	670,471 European ancestry individuals		22q13.1	Intergenic	TAB1 - MGAT3	ENSG00000100324	ENSG00000128268		4855	15097	rs5757673-T	rs5757673	0	5757673	intergenic_variant	1	0.2759	4E-18	17.397940008672	(MTAG)	0.0174	[0.013-0.021] unit decrease	Affymetrix, Illumina [7100000] (imputed)	N
rs4821897	22	39835587	G	A	0.291252	7.32320790917e-09	-0.0059327893674	0.00102584145699	205	22	39837920	rs5757673	2018-11-12	30038396	Lee JJ	2018-07-23	Nat Genet	www.ncbi.nlm.nih.gov/pubmed/30038396	Gene discovery and polygenic prediction from a genome-wide association study of educational attainment in 1.1 million individuals.	Highest math class taken (MTAG)	811,539 European ancestry individuals		22q13.1	Intergenic	TAB1 - MGAT3	ENSG00000100324	ENSG00000128268		4855	15097	rs5757673-T	rs5757673	0	5757673	intergenic_variant	1	0.2755	4E-14	13.397940008672	(MTAG)	0.0139	[0.01-0.017] unit decrease	Affymetrix, Illumina [7100000] (imputed)	N
rs4821897	22	39835587	G	A	0.291252	7.32320790917e-09	-0.0059327893674	0.00102584145699	205	22	39837920	rs5757673	2018-11-12	30038396	Lee JJ	2018-07-23	Nat Genet	www.ncbi.nlm.nih.gov/pubmed/30038396	Gene discovery and polygenic prediction from a genome-wide association study of educational attainment in 1.1 million individuals.	Self-reported math ability	564,698 European ancestry individuals		22q13.1	Intergenic	TAB1 - MGAT3	ENSG00000100324	ENSG00000128268		4855	15097	rs5757673-T	rs5757673	0	5757673	intergenic_variant	1	0.2759	4E-14	13.397940008672		0.0165	[0.012-0.021] unit decrease	Affymetrix, Illumina [10000000] (imputed)	N
rs4821897	22	39835587	G	A	0.291252	7.32320790917e-09	-0.0059327893674	0.00102584145699	205	22	39838018	rs5750829	2018-06-01	29535710	Wahl A	2018-02-26	Front Immunol	www.ncbi.nlm.nih.gov/pubmed/29535710	Genome-Wide Association Study on Immunoglobulin G Glycosylation Patterns.	IgG glycosylation patterns	1,823 European ancestry individuals	1,836 European ancestry individuals	22q13.1	NR	TAB1 - MGAT3	ENSG00000100324	ENSG00000128268		4953	14999	rs5750829-G	rs5750829	0	5750829	downstream_gene_variant	1	0.6816	4E-21	20.397940008672	(IgG2_G1FN(10)/(IgG1_G1FN(10) + IgG2_G1FN(10) +IgG4_G1FN(10))	0.4048	[0.32-0.49] unit increase	Affymetrix [up to 18185628] (imputed)	N
rs4821897	22	39835587	G	A	0.291252	7.32320790917e-09	-0.0059327893674	0.00102584145699	205	22	39838018	rs5750829	2018-06-01	29535710	Wahl A	2018-02-26	Front Immunol	www.ncbi.nlm.nih.gov/pubmed/29535710	Genome-Wide Association Study on Immunoglobulin G Glycosylation Patterns.	IgG glycosylation patterns	1,823 European ancestry individuals	1,836 European ancestry individuals	22q13.1	NR	TAB1 - MGAT3	ENSG00000100324	ENSG00000128268		4953	14999	rs5750829-G	rs5750829	0	5750829	downstream_gene_variant	1	0.681	5E-7	6.30102999566398	(IgG2_G0F(10)/IgG4_G0F)	0.2101	[0.13-0.29] unit decrease	Affymetrix [up to 18185628] (imputed)	N
rs4821897	22	39835587	G	A	0.291252	7.32320790917e-09	-0.0059327893674	0.00102584145699	205	22	39838018	rs5750829	2022-02-14	32929287	Orru V	2020-09-14	Nat Genet	www.ncbi.nlm.nih.gov/pubmed/32929287	Complex genetic signatures in immune cells underlie autoimmunity and inform therapy.	CD45 on B cell	3,112 Sardinian (founder/genetic isolate) ancestry individuals		22q13.1		TAB1 - MGAT3	ENSG00000100324	ENSG00000128268		4953	14999	rs5750829-G	rs5750829	0	5750829	downstream_gene_variant	1	0.59674	4E-9	8.39794000867204		0.1537	[0.1-0.2] unit decrease	Illumina [18030716] (imputed)	N
rs4821897	22	39835587	G	A	0.291252	7.32320790917e-09	-0.0059327893674	0.00102584145699	205	22	39838018	rs5750829	2022-07-18	35332118	Landini A	2022-03-24	Nat Commun	www.ncbi.nlm.nih.gov/pubmed/35332118	Genetic regulation of post-translational modification of two distinct proteins.	Immunoglobulin N-glycan 10 levels	2,020 Korculan or Shetland Isles (founder/genetic isolate) individuals		22q13.1		TAB1 - MGAT3	ENSG00000100324	ENSG00000128268		4953	14999	rs5750829-A	rs5750829	0	5750829	downstream_gene_variant	1	0.272	4E-12	11.397940008672	(adjusted)	0.25	[0.18-0.32] unit increase	NR [10700000] (imputed)	N
rs4821897	22	39835587	G	A	0.291252	7.32320790917e-09	-0.0059327893674	0.00102584145699	205	22	39838352	rs4821898	2018-06-01	29535710	Wahl A	2018-02-26	Front Immunol	www.ncbi.nlm.nih.gov/pubmed/29535710	Genome-Wide Association Study on Immunoglobulin G Glycosylation Patterns.	IgG glycosylation patterns	1,823 European ancestry individuals	1,836 European ancestry individuals	22q13.1	NR	TAB1 - MGAT3	ENSG00000100324	ENSG00000128268		5287	14665	rs4821898-T	rs4821898	0	4821898	intergenic_variant	1	0.7209	1E-7	7	(IgG4_G2FN(10)/(IgG1_G2FN(10) + IgG2_G2FN(10) +IgG4_G2FN(10))	0.2197	[0.14-0.3] unit decrease	Affymetrix [up to 18185628] (imputed)	N
rs4821897	22	39835587	G	A	0.291252	7.32320790917e-09	-0.0059327893674	0.00102584145699	205	22	39838892	rs5757675	2019-04-12	30846698	Dashti HS	2019-03-07	Nat Commun	www.ncbi.nlm.nih.gov/pubmed/30846698	Genome-wide association study identifies genetic loci for self-reported habitual sleep duration supported by accelerometer-derived estimates.	Sleep duration (short sleep)	106,192 European ancestry cases, 305,742 European ancestry controls	47,180 adults, 10,554 children or adolescents	22q13.1	MGAT3, SYNGR1, TAB1	TAB1 - MGAT3	ENSG00000100324	ENSG00000128268		5827	14125	rs5757675-G	rs5757675	0	5757675	intergenic_variant	1	NR	3E-9	8.52287874528034		1.035		NR [14661600] (imputed)	N
rs4821897	22	39835587	G	A	0.291252	7.32320790917e-09	-0.0059327893674	0.00102584145699	205	22	39840828	rs5750830	2020-04-17	32128391	Klaric L	2020-02-19	Sci Adv	www.ncbi.nlm.nih.gov/pubmed/32128391	Glycosylation of immunoglobulin G is regulated by a large network of genes pleiotropic with inflammatory diseases.	IgG N-glycosylation phenotypes (multivariate analysis)	8,090 European ancestry individuals	2,388 European ancestry individuals	22q13.1	MGAT3	TAB1 - MGAT3	ENSG00000100324	ENSG00000128268		7763	12189	rs5750830-A	rs5750830	0	5750830	intergenic_variant	1	0.74	8E-69	68.0969100130081		0.344	[NR] unit decrease	Illumina [up to 741151] (imputed)	N
rs4821897	22	39835587	G	A	0.291252	7.32320790917e-09	-0.0059327893674	0.00102584145699	205	22	39840828	rs5750830	2018-09-12	29942086	Savage JE	2018-06-25	Nat Genet	www.ncbi.nlm.nih.gov/pubmed/29942086	Genome-wide association meta-analysis in 269,867 individuals identifies new genetic and functional links to intelligence.	Intelligence	269,867 European ancestry individuals		22q13.1	NR	TAB1 - MGAT3	ENSG00000100324	ENSG00000128268		7763	12189	rs5750830-A	rs5750830	0	5750830	intergenic_variant	1	NR	2E-13	12.698970004336		7.321	z-score increase	Affymetrix, Illumina [9295118] (imputed)	N
rs4821897	22	39835587	G	A	0.291252	7.32320790917e-09	-0.0059327893674	0.00102584145699	205	22	39840828	rs5750830	2018-02-23	29326435	Hill WD	2018-01-11	Mol Psychiatry	www.ncbi.nlm.nih.gov/pubmed/29326435	A combined analysis of genetically correlated traits identifies 187 loci and a role for neurogenesis and myelination in intelligence.	Intelligence (MTAG)	120,934 British ancestry individuals, 127,548 individuals		22q13.1	TAB1	TAB1 - MGAT3	ENSG00000100324	ENSG00000128268		7763	12189	rs5750830-A	rs5750830	0	5750830	intergenic_variant	1	NR	6E-10	9.22184874961636		0.021063557	[0.014-0.028] unit increase	Affymetrix [NR]	N
rs4821897	22	39835587	G	A	0.291252	7.32320790917e-09	-0.0059327893674	0.00102584145699	205	22	39840828	rs5750830	2018-11-12	30038396	Lee JJ	2018-07-23	Nat Genet	www.ncbi.nlm.nih.gov/pubmed/30038396	Gene discovery and polygenic prediction from a genome-wide association study of educational attainment in 1.1 million individuals.	Educational attainment (MTAG)	1,311,438 European ancestry individuals		22q13.1	Intergenic	TAB1 - MGAT3	ENSG00000100324	ENSG00000128268		7763	12189	rs5750830-A	rs5750830	0	5750830	intergenic_variant	1	0.7407	3E-8	7.52287874528034	(MTAG)	0.0083	[0.0054-0.0112] unit increase	Affymetrix, Illumina [7100000] (imputed)	N
rs4821897	22	39835587	G	A	0.291252	7.32320790917e-09	-0.0059327893674	0.00102584145699	205	22	39840828	rs5750830	2022-09-05	35764056	Rao S	2022-06-28	Neuropsychobiology	www.ncbi.nlm.nih.gov/pubmed/35764056	Genetic Relationships between Attention-Deficit/Hyperactivity Disorder, Autism Spectrum Disorder, and Intelligence.	Attention deficit hyperactivity disorder or autism spectrum disorder or intelligence (pleiotropy)	20,183 European ancestry ADHD cases, 18,381 European ancestry ASD cases, up to 63,160 European ancestry controls, 269,867 European ancestry individuals with intelligence measurements		22q13.1		TAB1 - MGAT3	ENSG00000100324	ENSG00000128268		7763	12189	rs5750830-?	rs5750830	0	5750830	intergenic_variant	1	NR	2E-13	12.698970004336				NR [6307410] (imputed)	N
rs4821897	22	39835587	G	A	0.291252	7.32320790917e-09	-0.0059327893674	0.00102584145699	205	22	39843537	rs9306335	2018-06-01	29535710	Wahl A	2018-02-26	Front Immunol	www.ncbi.nlm.nih.gov/pubmed/29535710	Genome-Wide Association Study on Immunoglobulin G Glycosylation Patterns.	IgG glycosylation patterns	1,823 European ancestry individuals	1,836 European ancestry individuals	22q13.1	NR	TAB1 - MGAT3	ENSG00000100324	ENSG00000128268		10472	9480	rs9306335-C	rs9306335	0	9306335	intergenic_variant	1	0.721	1E-27	27	(IgG2_G1FN(10)/IgG4_G1FN)	0.4683	[0.38-0.55] unit increase	Affymetrix [up to 18185628] (imputed)	N
rs4821897	22	39835587	G	A	0.291252	7.32320790917e-09	-0.0059327893674	0.00102584145699	205	22	39843537	rs9306335	2018-06-01	29535710	Wahl A	2018-02-26	Front Immunol	www.ncbi.nlm.nih.gov/pubmed/29535710	Genome-Wide Association Study on Immunoglobulin G Glycosylation Patterns.	IgG glycosylation patterns	1,823 European ancestry individuals	1,836 European ancestry individuals	22q13.1	NR	TAB1 - MGAT3	ENSG00000100324	ENSG00000128268		10472	9480	rs9306335-C	rs9306335	0	9306335	intergenic_variant	1	0.7218	3E-19	18.5228787452803	(IgG4_G1FN(10)/(IgG1_G1FN(10) + IgG2_G1FN(10) +IgG4_G1FN(10))	0.3854	[0.3-0.47] unit decrease	Affymetrix [up to 18185628] (imputed)	N
rs4821897	22	39835587	G	A	0.291252	7.32320790917e-09	-0.0059327893674	0.00102584145699	205	22	39843537	rs9306335	2018-06-01	29535710	Wahl A	2018-02-26	Front Immunol	www.ncbi.nlm.nih.gov/pubmed/29535710	Genome-Wide Association Study on Immunoglobulin G Glycosylation Patterns.	IgG glycosylation patterns	1,823 European ancestry individuals	1,836 European ancestry individuals	22q13.1	NR	TAB1 - MGAT3	ENSG00000100324	ENSG00000128268		10472	9480	rs9306335-C	rs9306335	0	9306335	intergenic_variant	1	0.7209	1E-8	8	(IgG1_G1FN(10)/IgG4_G1FN)	0.2451	[0.16-0.33] unit increase	Affymetrix [up to 18185628] (imputed)	N
rs4821897	22	39835587	G	A	0.291252	7.32320790917e-09	-0.0059327893674	0.00102584145699	205	22	39845547	rs5757681	2022-07-20	35285134	Temprano-Sagrera G	2022-03-14	J Thromb Haemost	www.ncbi.nlm.nih.gov/pubmed/35285134	Multi-phenotype analyses of hemostatic traits with cardiovascular events reveal novel genetic associations.	Factor VIII levels or von Willebrand factor levels (pleiotropy)	32,610 European, African American, East Asian, South Asian or Hispanic individuals with factor VIII measurements, 46,354 European, African American or Hispanic individuals with vWF measurements		22q13.1		TAB1 - MGAT3	ENSG00000100324	ENSG00000128268		12482	7470	rs5757681-?	rs5757681	0	5757681	intergenic_variant	1	NR	4E-15	14.397940008672				NR [NR]	N
rs4821897	22	39835587	G	A	0.291252	7.32320790917e-09	-0.0059327893674	0.00102584145699	205	22	39845898	rs1005522	2018-06-01	29535710	Wahl A	2018-02-26	Front Immunol	www.ncbi.nlm.nih.gov/pubmed/29535710	Genome-Wide Association Study on Immunoglobulin G Glycosylation Patterns.	IgG glycosylation patterns	1,823 European ancestry individuals	1,836 European ancestry individuals	22q13.1	NR	TAB1 - MGAT3	ENSG00000100324	ENSG00000128268		12833	7119	rs1005522-A	rs1005522	0	1005522	intergenic_variant	1	0.7434	5E-12	11.301029995664	(IgG1_G2FN/IgG1_G2F)	0.3059	[0.22-0.39] unit decrease	Affymetrix [up to 18185628] (imputed)	N
rs4821897	22	39835587	G	A	0.291252	7.32320790917e-09	-0.0059327893674	0.00102584145699	205	22	39845898	rs1005522	2018-06-01	29535710	Wahl A	2018-02-26	Front Immunol	www.ncbi.nlm.nih.gov/pubmed/29535710	Genome-Wide Association Study on Immunoglobulin G Glycosylation Patterns.	IgG glycosylation patterns	1,823 European ancestry individuals	1,836 European ancestry individuals	22q13.1	NR	TAB1 - MGAT3	ENSG00000100324	ENSG00000128268		12833	7119	rs1005522-A	rs1005522	0	1005522	intergenic_variant	1	0.7434	1E-10	10	(IgG2_G0FN(10)/(IgG1_G0FN(10) + IgG2_G0FN(10) +IgG4_G0FN(10))	0.2747	[0.19-0.36] unit increase	Affymetrix [up to 18185628] (imputed)	N
rs4821897	22	39835587	G	A	0.291252	7.32320790917e-09	-0.0059327893674	0.00102584145699	205	22	39845898	rs1005522	2018-06-01	29535710	Wahl A	2018-02-26	Front Immunol	www.ncbi.nlm.nih.gov/pubmed/29535710	Genome-Wide Association Study on Immunoglobulin G Glycosylation Patterns.	IgG glycosylation patterns	1,823 European ancestry individuals	1,836 European ancestry individuals	22q13.1	NR	TAB1 - MGAT3	ENSG00000100324	ENSG00000128268		12833	7119	rs1005522-A	rs1005522	0	1005522	intergenic_variant	1	0.7434	3E-12	11.5228787452803	(IgG1 BG2n total/G2n)	0.3108	[0.22-0.4] unit decrease	Affymetrix [up to 18185628] (imputed)	N
rs4821897	22	39835587	G	A	0.291252	7.32320790917e-09	-0.0059327893674	0.00102584145699	205	22	39845898	rs1005522	2018-06-01	29535710	Wahl A	2018-02-26	Front Immunol	www.ncbi.nlm.nih.gov/pubmed/29535710	Genome-Wide Association Study on Immunoglobulin G Glycosylation Patterns.	IgG glycosylation patterns	1,823 European ancestry individuals	1,836 European ancestry individuals	22q13.1	NR	TAB1 - MGAT3	ENSG00000100324	ENSG00000128268		12833	7119	rs1005522-A	rs1005522	0	1005522	intergenic_variant	1	0.7434	8E-19	18.0969100130081	(IgG4_G0FN)	0.3874	[0.3-0.47] unit decrease	Affymetrix [up to 18185628] (imputed)	N
rs4821897	22	39835587	G	A	0.291252	7.32320790917e-09	-0.0059327893674	0.00102584145699	205	22	39845898	rs1005522	2018-06-01	29535710	Wahl A	2018-02-26	Front Immunol	www.ncbi.nlm.nih.gov/pubmed/29535710	Genome-Wide Association Study on Immunoglobulin G Glycosylation Patterns.	IgG glycosylation patterns	1,823 European ancestry individuals	1,836 European ancestry individuals	22q13.1	NR	TAB1 - MGAT3	ENSG00000100324	ENSG00000128268		12833	7119	rs1005522-A	rs1005522	0	1005522	intergenic_variant	1	0.7434	4E-9	8.39794000867204	(IgG1_G0FN)	0.254	[0.17-0.34] unit decrease	Affymetrix [up to 18185628] (imputed)	N
rs4821897	22	39835587	G	A	0.291252	7.32320790917e-09	-0.0059327893674	0.00102584145699	205	22	39845898	rs1005522	2018-06-01	29535710	Wahl A	2018-02-26	Front Immunol	www.ncbi.nlm.nih.gov/pubmed/29535710	Genome-Wide Association Study on Immunoglobulin G Glycosylation Patterns.	IgG glycosylation patterns	1,823 European ancestry individuals	1,836 European ancestry individuals	22q13.1	NR	TAB1 - MGAT3	ENSG00000100324	ENSG00000128268		12833	7119	rs1005522-A	rs1005522	0	1005522	intergenic_variant	1	0.7434	3E-10	9.52287874528034	(IgG1_G0FNn)	0.2729	[0.19-0.36] unit decrease	Affymetrix [up to 18185628] (imputed)	N
rs4821897	22	39835587	G	A	0.291252	7.32320790917e-09	-0.0059327893674	0.00102584145699	205	22	39845898	rs1005522	2018-06-01	29535710	Wahl A	2018-02-26	Front Immunol	www.ncbi.nlm.nih.gov/pubmed/29535710	Genome-Wide Association Study on Immunoglobulin G Glycosylation Patterns.	IgG glycosylation patterns	1,823 European ancestry individuals	1,836 European ancestry individuals	22q13.1	NR	TAB1 - MGAT3	ENSG00000100324	ENSG00000128268		12833	7119	rs1005522-A	rs1005522	0	1005522	intergenic_variant	1	0.7434	6E-21	20.2218487496164	(IgG4_G0FNn)	0.4111	[0.33-0.5] unit decrease	Affymetrix [up to 18185628] (imputed)	N
rs4821897	22	39835587	G	A	0.291252	7.32320790917e-09	-0.0059327893674	0.00102584145699	205	22	39852921	rs6001600	2018-06-01	29535710	Wahl A	2018-02-26	Front Immunol	www.ncbi.nlm.nih.gov/pubmed/29535710	Genome-Wide Association Study on Immunoglobulin G Glycosylation Patterns.	IgG glycosylation patterns	1,823 European ancestry individuals	1,836 European ancestry individuals	22q13.1	NR	TAB1 - MGAT3	ENSG00000100324	ENSG00000128268		19856	96	rs6001600-T	rs6001600	0	6001600	regulatory_region_variant	1	0.7242	7E-7	6.15490195998574	(IgG2_G0FNn)	0.2175	[0.13-0.3] unit decrease	Affymetrix [up to 18185628] (imputed)	N
rs4821897	22	39835587	G	A	0.291252	7.32320790917e-09	-0.0059327893674	0.00102584145699	205	22	39858196	rs2413592	2022-07-18	35332118	Landini A	2022-03-24	Nat Commun	www.ncbi.nlm.nih.gov/pubmed/35332118	Genetic regulation of post-translational modification of two distinct proteins.	Immunoglobulin N-glycan 23 levels	2,020 Korculan or Shetland Isles (founder/genetic isolate) individuals		22q13.1		MGAT3			ENSG00000128268			rs2413592-A	rs2413592	0	2413592	intron_variant	0	0.277	6E-13	12.2218487496164		0.242	[0.18-0.31] unit decrease	NR [10700000] (imputed)	N
rs4821897	22	39835587	G	A	0.291252	7.32320790917e-09	-0.0059327893674	0.00102584145699	205	22	39859169	rs909674	2016-10-14	26634245	Lutz SM	2015-12-03	BMC Genet	www.ncbi.nlm.nih.gov/pubmed/26634245	A genome-wide association study identifies risk loci for spirometric measures among smokers of European and African ancestry.	Post bronchodilator FEV1	10,094 European ancestry current and former smoker individuals, 3,260 African American current and former smoker individuals, 178 current and former smoker individuals		22q13.1	MGAT3	MGAT3			ENSG00000128268			rs909674-C	rs909674	0	909674	intron_variant	0	0.926	2E-6	5.69897000433602	(AA)	0.143	NR unit increase	Illumina [NR] (imputed)	N
rs4821897	22	39835587	G	A	0.291252	7.32320790917e-09	-0.0059327893674	0.00102584145699	205	22	39859169	rs909674	2017-11-03	28878392	Shen X	2017-09-06	Nat Commun	www.ncbi.nlm.nih.gov/pubmed/28878392	Multivariate discovery and replication of five novel loci associated with Immunoglobulin G N-glycosylation.	IgG disialylation phenotypes (multivariate analysis)	1,960 Orcadian (founder/genetic isolate) individuals		22q13.1	SYNGR1, TAB1, MGAT3	MGAT3			ENSG00000128268			rs909674-A	rs909674	0	909674	intron_variant	0	0.78	4E-14	13.397940008672				Illumina [NR]	N
rs4821897	22	39835587	G	A	0.291252	7.32320790917e-09	-0.0059327893674	0.00102584145699	205	22	39859169	rs909674	2017-11-03	28878392	Shen X	2017-09-06	Nat Commun	www.ncbi.nlm.nih.gov/pubmed/28878392	Multivariate discovery and replication of five novel loci associated with Immunoglobulin G N-glycosylation.	IgG sialylation phenotypes (multivariate analysis)	1,960 Orcadian (founder/genetic isolate) individuals		22q13.1	SYNGR1, TAB1, MGAT3	MGAT3			ENSG00000128268			rs909674-A	rs909674	0	909674	intron_variant	0	0.78	1E-13	13				Illumina [NR]	N
rs4821897	22	39835587	G	A	0.291252	7.32320790917e-09	-0.0059327893674	0.00102584145699	205	22	39859169	rs909674	2017-11-02	28878392	Shen X	2017-09-06	Nat Commun	www.ncbi.nlm.nih.gov/pubmed/28878392	Multivariate discovery and replication of five novel loci associated with Immunoglobulin G N-glycosylation.	IgG galactosylation phenotypes (multivariate analysis)	1,960 Orcadian (founder/genetic isolate) individuals		22q13.1	SYNGR1, TAB1, MGAT3	MGAT3			ENSG00000128268			rs909674-A	rs909674	0	909674	intron_variant	0	0.78	2E-14	13.698970004336				Illumina [NR]	N
rs4821897	22	39835587	G	A	0.291252	7.32320790917e-09	-0.0059327893674	0.00102584145699	205	22	39859169	rs909674	2017-11-02	28878392	Shen X	2017-09-06	Nat Commun	www.ncbi.nlm.nih.gov/pubmed/28878392	Multivariate discovery and replication of five novel loci associated with Immunoglobulin G N-glycosylation.	IgG monogalactosylation phenotypes (multivariate analysis)	1,960 Orcadian (founder/genetic isolate) individuals		22q13.1	SYNGR1, TAB1, MGAT3	MGAT3			ENSG00000128268			rs909674-A	rs909674	0	909674	intron_variant	0	0.78	1E-6	6				Illumina [NR]	N
rs4821897	22	39835587	G	A	0.291252	7.32320790917e-09	-0.0059327893674	0.00102584145699	205	22	39859169	rs909674	2017-11-02	28878392	Shen X	2017-09-06	Nat Commun	www.ncbi.nlm.nih.gov/pubmed/28878392	Multivariate discovery and replication of five novel loci associated with Immunoglobulin G N-glycosylation.	IgG fucosylation phenotypes (multivariate analysis)	1,960 Orcadian (founder/genetic isolate) individuals		22q13.1	SYNGR1, TAB1, MGAT3	MGAT3			ENSG00000128268			rs909674-A	rs909674	0	909674	intron_variant	0	0.78	1E-20	20				Illumina [NR]	N
rs4821897	22	39835587	G	A	0.291252	7.32320790917e-09	-0.0059327893674	0.00102584145699	205	22	39859169	rs909674	2017-11-02	28878392	Shen X	2017-09-06	Nat Commun	www.ncbi.nlm.nih.gov/pubmed/28878392	Multivariate discovery and replication of five novel loci associated with Immunoglobulin G N-glycosylation.	IgG digalactosylation phenotypes (multivariate analysis)	1,960 Orcadian (founder/genetic isolate) individuals		22q13.1	SYNGR1, TAB1, MGAT3	MGAT3			ENSG00000128268			rs909674-A	rs909674	0	909674	intron_variant	0	0.78	3E-13	12.5228787452803				Illumina [NR]	N
rs4821897	22	39835587	G	A	0.291252	7.32320790917e-09	-0.0059327893674	0.00102584145699	205	22	39859169	rs909674	2017-11-02	28878392	Shen X	2017-09-06	Nat Commun	www.ncbi.nlm.nih.gov/pubmed/28878392	Multivariate discovery and replication of five novel loci associated with Immunoglobulin G N-glycosylation.	IgG bisecting N-acetyl glucosamine phenotypes (multivariate analysis)	1,960 Orcadian (founder/genetic isolate) individuals		22q13.1	SYNGR1, TAB1, MGAT3	MGAT3			ENSG00000128268			rs909674-A	rs909674	0	909674	intron_variant	0	0.78	4E-10	9.39794000867204				Illumina [NR]	N
rs4821897	22	39835587	G	A	0.291252	7.32320790917e-09	-0.0059327893674	0.00102584145699	205	22	39859169	rs909674	2017-11-02	28878392	Shen X	2017-09-06	Nat Commun	www.ncbi.nlm.nih.gov/pubmed/28878392	Multivariate discovery and replication of five novel loci associated with Immunoglobulin G N-glycosylation.	IgG N-glycosylation phenotypes (multivariate analysis)	1,960 Orcadian (founder/genetic isolate) individuals		22q13.1	SYNGR1, TAB1, MGAT3	MGAT3			ENSG00000128268			rs909674-A	rs909674	0	909674	intron_variant	0	0.78	3E-19	18.5228787452803				Illumina [NR]	N
rs4821897	22	39835587	G	A	0.291252	7.32320790917e-09	-0.0059327893674	0.00102584145699	205	22	39859169	rs909674	2013-06-14	23382691	Lauc G	2013-01-31	PLoS Genet	www.ncbi.nlm.nih.gov/pubmed/23382691	Loci associated with N-glycosylation of human immunoglobulin G show pleiotropy with autoimmune diseases and haematological cancers.	IgG glycosylation	2,247 European ancestry individuals		22q13.1	MGAT3, TAB1, CACNA1I, SYNGR1	MGAT3			ENSG00000128268			rs909674-C	rs909674	0	909674	intron_variant	0	0.299323467231387	9E-6	5.04575749056068	(IGP69)	0.151	[0.084-0.218] unit increase	Illumina [~ 2500000] (imputed)	N
rs4821897	22	39835587	G	A	0.291252	7.32320790917e-09	-0.0059327893674	0.00102584145699	205	22	39859169	rs909674	2013-06-14	23382691	Lauc G	2013-01-31	PLoS Genet	www.ncbi.nlm.nih.gov/pubmed/23382691	Loci associated with N-glycosylation of human immunoglobulin G show pleiotropy with autoimmune diseases and haematological cancers.	IgG glycosylation	2,247 European ancestry individuals		22q13.1	MGAT3, TAB1, CACNA1I, SYNGR1	MGAT3			ENSG00000128268			rs909674-C	rs909674	0	909674	intron_variant	0	0.298923976402493	6E-10	9.22184874961636	(IGP68)	0.2094	[0.14-0.28] unit increase	Illumina [~ 2500000] (imputed)	N
rs4821897	22	39835587	G	A	0.291252	7.32320790917e-09	-0.0059327893674	0.00102584145699	205	22	39859169	rs909674	2013-06-14	23382691	Lauc G	2013-01-31	PLoS Genet	www.ncbi.nlm.nih.gov/pubmed/23382691	Loci associated with N-glycosylation of human immunoglobulin G show pleiotropy with autoimmune diseases and haematological cancers.	IgG glycosylation	2,247 European ancestry individuals		22q13.1	MGAT3, TAB1, CACNA1I, SYNGR1	MGAT3			ENSG00000128268			rs909674-C	rs909674	0	909674	intron_variant	0	0.299146275601069	2E-15	14.698970004336	(IGP72)	0.2695	[0.2-0.34] unit decrease	Illumina [~ 2500000] (imputed)	N
rs4821897	22	39835587	G	A	0.291252	7.32320790917e-09	-0.0059327893674	0.00102584145699	205	22	39859169	rs909674	2013-06-14	23382691	Lauc G	2013-01-31	PLoS Genet	www.ncbi.nlm.nih.gov/pubmed/23382691	Loci associated with N-glycosylation of human immunoglobulin G show pleiotropy with autoimmune diseases and haematological cancers.	IgG glycosylation	2,247 European ancestry individuals		22q13.1	MGAT3, TAB1, CACNA1I, SYNGR1	MGAT3			ENSG00000128268			rs909674-C	rs909674	0	909674	intron_variant	0	0.299100489968792	2E-6	5.69897000433602	(IGP30)	0.1606	[0.095-0.227] unit decrease	Illumina [~ 2500000] (imputed)	N
rs4821897	22	39835587	G	A	0.291252	7.32320790917e-09	-0.0059327893674	0.00102584145699	205	22	39859169	rs909674	2013-06-14	23382691	Lauc G	2013-01-31	PLoS Genet	www.ncbi.nlm.nih.gov/pubmed/23382691	Loci associated with N-glycosylation of human immunoglobulin G show pleiotropy with autoimmune diseases and haematological cancers.	IgG glycosylation	2,247 European ancestry individuals		22q13.1	NR	MGAT3			ENSG00000128268			rs909674-C	rs909674	0	909674	intron_variant	0	0.299013119715176	4E-16	15.397940008672	(IGP70)	0.2754	[0.21-0.34] unit increase	Illumina [~ 2500000] (imputed)	N
rs4821897	22	39835587	G	A	0.291252	7.32320790917e-09	-0.0059327893674	0.00102584145699	205	22	39859169	rs909674	2013-06-14	23382691	Lauc G	2013-01-31	PLoS Genet	www.ncbi.nlm.nih.gov/pubmed/23382691	Loci associated with N-glycosylation of human immunoglobulin G show pleiotropy with autoimmune diseases and haematological cancers.	IgG glycosylation	2,247 European ancestry individuals		22q13.1	MGAT3, TAB1, CACNA1I, SYNGR1	MGAT3			ENSG00000128268			rs909674-C	rs909674	0	909674	intron_variant	0	0.299013119715176	6E-16	15.2218487496164	(IGP71)	0.2737	[0.21-0.34] unit increase	Illumina [~ 2500000] (imputed)	N
rs4821897	22	39835587	G	A	0.291252	7.32320790917e-09	-0.0059327893674	0.00102584145699	205	22	39859169	rs909674	2013-06-14	23382691	Lauc G	2013-01-31	PLoS Genet	www.ncbi.nlm.nih.gov/pubmed/23382691	Loci associated with N-glycosylation of human immunoglobulin G show pleiotropy with autoimmune diseases and haematological cancers.	IgG glycosylation	2,247 European ancestry individuals		22q13.1	MGAT3, TAB1, CACNA1I, SYNGR1	MGAT3			ENSG00000128268			rs909674-C	rs909674	0	909674	intron_variant	0	0.299146468388246	2E-10	9.69897000433602	(IGP62)	0.2148	[0.15-0.28] unit decrease	Illumina [~ 2500000] (imputed)	N
rs4821897	22	39835587	G	A	0.291252	7.32320790917e-09	-0.0059327893674	0.00102584145699	205	22	39859169	rs909674	2013-06-14	23382691	Lauc G	2013-01-31	PLoS Genet	www.ncbi.nlm.nih.gov/pubmed/23382691	Loci associated with N-glycosylation of human immunoglobulin G show pleiotropy with autoimmune diseases and haematological cancers.	IgG glycosylation	2,247 European ancestry individuals		22q13.1	MGAT3, TAB1, CACNA1I, SYNGR1	MGAT3			ENSG00000128268			rs909674-C	rs909674	0	909674	intron_variant	0	0.298923567230632	5E-10	9.30102999566398	(IGP22)	0.2099	[0.14-0.28] unit decrease	Illumina [~ 2500000] (imputed)	N
rs4821897	22	39835587	G	A	0.291252	7.32320790917e-09	-0.0059327893674	0.00102584145699	205	22	39859169	rs909674	2013-06-14	23382691	Lauc G	2013-01-31	PLoS Genet	www.ncbi.nlm.nih.gov/pubmed/23382691	Loci associated with N-glycosylation of human immunoglobulin G show pleiotropy with autoimmune diseases and haematological cancers.	IgG glycosylation	2,247 European ancestry individuals		22q13.1	MGAT3, TAB1, CACNA1I, SYNGR1	MGAT3			ENSG00000128268			rs909674-C	rs909674	0	909674	intron_variant	0	0.299013119715176	3E-8	7.52287874528034	(IGP64)	0.1872	[0.12-0.25] unit decrease	Illumina [~ 2500000] (imputed)	N
rs4821897	22	39835587	G	A	0.291252	7.32320790917e-09	-0.0059327893674	0.00102584145699	205	22	39859169	rs909674	2013-06-14	23382691	Lauc G	2013-01-31	PLoS Genet	www.ncbi.nlm.nih.gov/pubmed/23382691	Loci associated with N-glycosylation of human immunoglobulin G show pleiotropy with autoimmune diseases and haematological cancers.	IgG glycosylation	2,247 European ancestry individuals		22q13.1	MGAT3, TAB1, CACNA1I, SYNGR1	MGAT3			ENSG00000128268			rs909674-C	rs909674	0	909674	intron_variant	0	0.299013119715176	3E-13	12.5228787452803	(IGP45)	0.2468	[0.18-0.31] unit increase	Illumina [~ 2500000] (imputed)	N
rs4821897	22	39835587	G	A	0.291252	7.32320790917e-09	-0.0059327893674	0.00102584145699	205	22	39859169	rs909674	2013-06-14	23382691	Lauc G	2013-01-31	PLoS Genet	www.ncbi.nlm.nih.gov/pubmed/23382691	Loci associated with N-glycosylation of human immunoglobulin G show pleiotropy with autoimmune diseases and haematological cancers.	IgG glycosylation	2,247 European ancestry individuals		22q13.1	MGAT3, TAB1, CACNA1I, SYNGR1	MGAT3			ENSG00000128268			rs909674-C	rs909674	0	909674	intron_variant	0	0.299056983073497	3E-9	8.52287874528034	(IGP49)	0.2003	[0.13-0.27] unit increase	Illumina [~ 2500000] (imputed)	N
rs4821897	22	39835587	G	A	0.291252	7.32320790917e-09	-0.0059327893674	0.00102584145699	205	22	39859169	rs909674	2013-06-14	23382691	Lauc G	2013-01-31	PLoS Genet	www.ncbi.nlm.nih.gov/pubmed/23382691	Loci associated with N-glycosylation of human immunoglobulin G show pleiotropy with autoimmune diseases and haematological cancers.	IgG glycosylation	2,247 European ancestry individuals		22q13.1	MGAT3, TAB1, CACNA1I, SYNGR1	MGAT3			ENSG00000128268			rs909674-C	rs909674	0	909674	intron_variant	0	0.298878222915738	2E-10	9.69897000433602	(IGP34)	0.2136	[0.15-0.28] unit increase	Illumina [~ 2500000] (imputed)	N
rs4821897	22	39835587	G	A	0.291252	7.32320790917e-09	-0.0059327893674	0.00102584145699	205	22	39859169	rs909674	2013-06-14	23382691	Lauc G	2013-01-31	PLoS Genet	www.ncbi.nlm.nih.gov/pubmed/23382691	Loci associated with N-glycosylation of human immunoglobulin G show pleiotropy with autoimmune diseases and haematological cancers.	IgG glycosylation	2,247 European ancestry individuals		22q13.1	MGAT3, TAB1, CACNA1I, SYNGR1	MGAT3			ENSG00000128268			rs909674-C	rs909674	0	909674	intron_variant	0	0.299013119715176	1E-16	16	(IGP66)	0.281	[0.21-0.35] unit increase	Illumina [~ 2500000] (imputed)	N
rs4821897	22	39835587	G	A	0.291252	7.32320790917e-09	-0.0059327893674	0.00102584145699	205	22	39859169	rs909674	2013-06-14	23382691	Lauc G	2013-01-31	PLoS Genet	www.ncbi.nlm.nih.gov/pubmed/23382691	Loci associated with N-glycosylation of human immunoglobulin G show pleiotropy with autoimmune diseases and haematological cancers.	IgG glycosylation	2,247 European ancestry individuals		22q13.1	MGAT3, TAB1, CACNA1I, SYNGR1	MGAT3			ENSG00000128268			rs909674-C	rs909674	0	909674	intron_variant	0	0.298476014725569	9E-24	23.0457574905607	(IGP39)	0.3388	[0.27-0.4] unit increase	Illumina [~ 2500000] (imputed)	N
rs4821897	22	39835587	G	A	0.291252	7.32320790917e-09	-0.0059327893674	0.00102584145699	205	22	39859169	rs909674	2013-06-14	23382691	Lauc G	2013-01-31	PLoS Genet	www.ncbi.nlm.nih.gov/pubmed/23382691	Loci associated with N-glycosylation of human immunoglobulin G show pleiotropy with autoimmune diseases and haematological cancers.	IgG glycosylation	2,247 European ancestry individuals		22q13.1	MGAT3, TAB1, CACNA1I, SYNGR1	MGAT3			ENSG00000128268			rs909674-C	rs909674	0	909674	intron_variant	0	0.298923567230632	1E-10	10	(IGP5)	0.2178	[0.15-0.28] unit increase	Illumina [~ 2500000] (imputed)	N
rs4821897	22	39835587	G	A	0.291252	7.32320790917e-09	-0.0059327893674	0.00102584145699	205	22	39859169	rs909674	2013-06-14	23382691	Lauc G	2013-01-31	PLoS Genet	www.ncbi.nlm.nih.gov/pubmed/23382691	Loci associated with N-glycosylation of human immunoglobulin G show pleiotropy with autoimmune diseases and haematological cancers.	IgG glycosylation	2,247 European ancestry individuals		22q13.1	MGAT3, TAB1, CACNA1I, SYNGR1	MGAT3			ENSG00000128268			rs909674-C	rs909674	0	909674	intron_variant	0	0.299056983073497	3E-9	8.52287874528034	(IGP9)	0.2011	[0.13-0.27] unit increase	Illumina [~ 2500000] (imputed)	N
rs4821897	22	39835587	G	A	0.291252	7.32320790917e-09	-0.0059327893674	0.00102584145699	205	22	39859169	rs909674	2013-06-14	23382691	Lauc G	2013-01-31	PLoS Genet	www.ncbi.nlm.nih.gov/pubmed/23382691	Loci associated with N-glycosylation of human immunoglobulin G show pleiotropy with autoimmune diseases and haematological cancers.	IgG glycosylation	2,247 European ancestry individuals		22q13.1	MGAT3, TAB1, CACNA1I, SYNGR1	MGAT3			ENSG00000128268			rs909674-C	rs909674	0	909674	intron_variant	0	0.299013119715176	1E-24	24	(IGP40)	0.3447	[0.28-0.41] unit increase	Illumina [~ 2500000] (imputed)	N
rs4821897	22	39835587	G	A	0.291252	7.32320790917e-09	-0.0059327893674	0.00102584145699	205	22	39859169	rs909674	2013-06-14	23382691	Lauc G	2013-01-31	PLoS Genet	www.ncbi.nlm.nih.gov/pubmed/23382691	Loci associated with N-glycosylation of human immunoglobulin G show pleiotropy with autoimmune diseases and haematological cancers.	IgG glycosylation	1,848 European ancestry individuals		22q13.1	MGAT3, TAB1, CACNA1I, SYNGR1	MGAT3			ENSG00000128268			rs909674-C	rs909674	0	909674	intron_variant	0	0.29096	3E-8	7.52287874528034	(IgG1G0N)	0.083	[0.054-0.112] unit increase	Illumina [~ 2500000] (imputed)	N
rs4821897	22	39835587	G	A	0.291252	7.32320790917e-09	-0.0059327893674	0.00102584145699	205	22	39859169	rs909674	2013-06-14	23382691	Lauc G	2013-01-31	PLoS Genet	www.ncbi.nlm.nih.gov/pubmed/23382691	Loci associated with N-glycosylation of human immunoglobulin G show pleiotropy with autoimmune diseases and haematological cancers.	IgG glycosylation	1,848 European ancestry individuals		22q13.1	MGAT3, TAB1, CACNA1I, SYNGR1	MGAT3			ENSG00000128268			rs909674-C	rs909674	0	909674	intron_variant	0	0.29096	2E-10	9.69897000433602	(IgG1G1N)	0.0721	[0.050-0.094] unit increase	Illumina [~ 2500000] (imputed)	N
rs4821897	22	39835587	G	A	0.291252	7.32320790917e-09	-0.0059327893674	0.00102584145699	205	22	39859169	rs909674	2013-06-14	23382691	Lauc G	2013-01-31	PLoS Genet	www.ncbi.nlm.nih.gov/pubmed/23382691	Loci associated with N-glycosylation of human immunoglobulin G show pleiotropy with autoimmune diseases and haematological cancers.	IgG glycosylation	1,848 European ancestry individuals		22q13.1	MGAT3, TAB1, CACNA1I, SYNGR1	MGAT3			ENSG00000128268			rs909674-C	rs909674	0	909674	intron_variant	0	0.29096	9E-6	5.04575749056068	(IgG1G2N)	0.0651	[0.036-0.094] unit increase	Illumina [~ 2500000] (imputed)	N
rs4821897	22	39835587	G	A	0.291252	7.32320790917e-09	-0.0059327893674	0.00102584145699	205	22	39859169	rs909674	2018-09-17	29844566	Davies G	2018-05-29	Nat Commun	www.ncbi.nlm.nih.gov/pubmed/29844566	Study of 300,486 individuals identifies 148 independent genetic loci influencing general cognitive function.	General cognitive ability	up to 300,486 European ancestry individuals		22q13.1	MGAT3	MGAT3			ENSG00000128268			rs909674-A	rs909674	0	909674	intron_variant	0	NR	2E-8	7.69897000433602		5.624	z-score increase	Affymetrix, Illumina [at least 2500000] (imputed)	N
rs4821897	22	39835587	G	A	0.291252	7.32320790917e-09	-0.0059327893674	0.00102584145699	205	22	39860130	rs2008174	2016-10-14	26634245	Lutz SM	2015-12-03	BMC Genet	www.ncbi.nlm.nih.gov/pubmed/26634245	A genome-wide association study identifies risk loci for spirometric measures among smokers of European and African ancestry.	Post bronchodilator FEV1	10,094 European ancestry current and former smoker individuals, 3,260 African American current and former smoker individuals, 178 current and former smoker individuals		22q13.1	MGAT3	MGAT3			ENSG00000128268			rs2008174-C	rs2008174	0	2008174	intron_variant	0	0.925	3E-6	5.52287874528034	(AA)	0.142	NR unit increase	Illumina [NR] (imputed)	N
rs4821897	22	39835587	G	A	0.291252	7.32320790917e-09	-0.0059327893674	0.00102584145699	205	22	39860130	rs2008174	2020-11-04	33097823	Pei YF	2020-10-23	Commun Biol	www.ncbi.nlm.nih.gov/pubmed/33097823	The genetic architecture of appendicular lean mass characterized by association analysis in the UK Biobank study.	Appendicular lean mass	450,243 European ancestry individuals		22q13.1	MGAT3	MGAT3			ENSG00000128268			rs2008174-T	rs2008174	0	2008174	intron_variant	0	0.7408	4E-14	13.397940008672		0.0168	[0.012-0.021] unit increase	Affymetrix [18391927] (imputed)	N
rs4821897	22	39835587	G	A	0.291252	7.32320790917e-09	-0.0059327893674	0.00102584145699	205	22	39860589	rs3959642	2016-10-14	26634245	Lutz SM	2015-12-03	BMC Genet	www.ncbi.nlm.nih.gov/pubmed/26634245	A genome-wide association study identifies risk loci for spirometric measures among smokers of European and African ancestry.	Post bronchodilator FEV1	10,094 European ancestry current and former smoker individuals, 3,260 African American current and former smoker individuals, 178 current and former smoker individuals		22q13.1	MGAT3	MGAT3			ENSG00000128268			rs3959642-A	rs3959642	0	3959642	intron_variant	0	0.912	1E-7	7	(AA)	0.149	NR unit increase	Illumina [NR] (imputed)	N
rs4821897	22	39835587	G	A	0.291252	7.32320790917e-09	-0.0059327893674	0.00102584145699	205	22	39860868	rs7286917	2016-10-14	26634245	Lutz SM	2015-12-03	BMC Genet	www.ncbi.nlm.nih.gov/pubmed/26634245	A genome-wide association study identifies risk loci for spirometric measures among smokers of European and African ancestry.	Post bronchodilator FEV1	10,094 European ancestry current and former smoker individuals, 3,260 African American current and former smoker individuals, 178 current and former smoker individuals		22q13.1	MGAT3	MGAT3			ENSG00000128268			rs7286917-A	rs7286917	0	7286917	intron_variant	0	0.898	1E-6	6	(AA)	0.133	NR unit increase	Illumina [NR] (imputed)	N
rs4821897	22	39835587	G	A	0.291252	7.32320790917e-09	-0.0059327893674	0.00102584145699	205	22	39860868	rs7286917	2018-06-01	29535710	Wahl A	2018-02-26	Front Immunol	www.ncbi.nlm.nih.gov/pubmed/29535710	Genome-Wide Association Study on Immunoglobulin G Glycosylation Patterns.	IgG glycosylation patterns	1,823 European ancestry individuals	1,836 European ancestry individuals	22q13.1	NR	MGAT3			ENSG00000128268			rs7286917-G	rs7286917	0	7286917	intron_variant	0	0.7161	6E-14	13.2218487496164	(IgG1 FG0n/G0n)	0.3434	[0.25-0.43] unit increase	Affymetrix [up to 18185628] (imputed)	N
rs4840138	6	96359062	C	A	0.130219	1.96464206239e-35	-0.015295292314	0.00123122359801	85	6	96346575	rs117488988	2016-07-23	26198764	Goes FS	2015-07-21	Am J Med Genet B Neuropsychiatr Genet	www.ncbi.nlm.nih.gov/pubmed/26198764	Genome-wide association study of schizophrenia in Ashkenazi Jews.	Schizophrenia	592 Ashkenazi Jewish ancestry cases, 505 Ashkenazi Jewish ancestry controls, 36,989 cases, 113,075 controls		6q16.1	NR	NA - KRT18P50		ENSG00000219941			92408	rs117488988-A	rs117488988	0	117488988	intergenic_variant	1	NR	5E-6	5.30102999566398		1.08	[NR]	Illumina [7158791] (imputed)	N
rs4845578	1	153829993	A	G	0.28827	7.15314737173e-11	0.0097316017404	0.00149316998503	13	1	153797015	rs112780312	2018-09-17	29844566	Davies G	2018-05-29	Nat Commun	www.ncbi.nlm.nih.gov/pubmed/29844566	Study of 300,486 individuals identifies 148 independent genetic loci influencing general cognitive function.	General cognitive ability	up to 300,486 European ancestry individuals		1q21.3	GATAD2B	GATAD2B, GATAD2B			ENSG00000261992, ENSG00000143614			rs112780312-A	rs112780312	0	112780312	intron_variant	0	NR	1E-8	8		5.736	z-score decrease	Affymetrix, Illumina [at least 2500000] (imputed)	N
rs4845578	1	153829993	A	G	0.28827	7.15314737173e-11	0.0097316017404	0.00149316998503	13	1	153823918	rs72694234	2021-12-15	34560273	Shadrin AA	2021-09-21	Neuroimage	www.ncbi.nlm.nih.gov/pubmed/34560273	Vertex-wise multivariate genome-wide association study identifies 780 unique genetic loci associated with cortical morphology.	Cortical surface area	35,657 White British ancestry individuals		1q21.3	NR	GATAD2B, GATAD2B			ENSG00000261992, ENSG00000143614			rs72694234-G	rs72694234	0	72694234	intron_variant	0	0.2966	1E-17	17				NR [9056863] (imputed)	N
rs4845578	1	153829993	A	G	0.28827	7.15314737173e-11	0.0097316017404	0.00149316998503	13	1	153822673	rs4612664	2022-03-07	34910505	van der Meer D	2021-12-15	Sci Adv	www.ncbi.nlm.nih.gov/pubmed/34910505	The genetic architecture of human cortical folding.	Vertex-wise sulcal depth	33,748 European ancestry individuals		1q21.3		GATAD2B, GATAD2B			ENSG00000261992, ENSG00000143614			rs4612664-C	rs4612664	0	4612664	intron_variant	0	0.29	3E-25	24.5228787452803		10.37	z score increase	Affymetrix [9061022] (imputed)	N
rs4845578	1	153829993	A	G	0.28827	7.15314737173e-11	0.0097316017404	0.00149316998503	13	1	153858720	rs7537691	2019-02-01	30573740	Yap CX	2018-12-20	Nat Commun	www.ncbi.nlm.nih.gov/pubmed/30573740	Dissection of genetic variation and evidence for pleiotropy in male pattern baldness.	Male-pattern baldness	205,327 European ancestry males		1q21.3	NR	GATAD2B, GATAD2B			ENSG00000261992, ENSG00000143614			rs7537691-T	rs7537691	0	7537691	intron_variant	0	0.300041	2E-11	10.698970004336		0.0223196	[0.016-0.029] unit decrease	NR [19129689] (imputed)	N
rs4845578	1	153829993	A	G	0.28827	7.15314737173e-11	0.0097316017404	0.00149316998503	13	1	153921483	rs199747428	2021-07-27	34211149	Mills MC	2021-07-01	Nat Hum Behav	www.ncbi.nlm.nih.gov/pubmed/34211149	Identification of 371 genetic variants for age at first sex and birth linked to externalising behaviour.	Age at first birth	542,901 European ancestry individuals		1q21.3	CRTC2	CRTC2			ENSG00000160741			rs199747428-A	rs199747428	0	199747428	intron_variant	0	0.3023	4E-14	13.397940008672		0.0804	[0.06-0.101] unit decrease	NR [9744772] (imputed)	N
rs4845578	1	153829993	A	G	0.28827	7.15314737173e-11	0.0097316017404	0.00149316998503	13	1	153948705	rs11264763	2022-05-10	35446358	He W	2022-04-21	JAMA Ophthalmol	www.ncbi.nlm.nih.gov/pubmed/35446358	Association of Novel Loci With Keratoconus Susceptibility in a Multitrait Genome-Wide Association Study of the UK Biobank Database and Canadian Longitudinal Study on Aging.	Central corneal thickness (MTAG)	17,803 European ancestry individuals		1q21.3		JTB			ENSG00000143543			rs11264763-T	rs11264763	0	11264763	intron_variant	0	0.291	2E-9	8.69897000433602		1.55568	[1.05-2.06] unit decrease	NR [NR] (imputed)	N
rs4845578	1	153829993	A	G	0.28827	7.15314737173e-11	0.0097316017404	0.00149316998503	13	1	153900490	rs12406003	2022-05-10	35446358	He W	2022-04-21	JAMA Ophthalmol	www.ncbi.nlm.nih.gov/pubmed/35446358	Association of Novel Loci With Keratoconus Susceptibility in a Multitrait Genome-Wide Association Study of the UK Biobank Database and Canadian Longitudinal Study on Aging.	Corneal resistance factor (MTAG)	123,734 European ancestry individuals		1q21.3		GATAD2B - DENND4B	ENSG00000143614	ENSG00000198837		4654	1487	rs12406003-A	rs12406003	0	12406003	intron_variant	1	0.3001	7E-10	9.15490195998574		0.02631	[0.018-0.035] unit decrease	NR [NR] (imputed)	N
rs4845578	1	153829993	A	G	0.28827	7.15314737173e-11	0.0097316017404	0.00149316998503	13	1	153926078	rs11264680	2018-09-17	29844566	Davies G	2018-05-29	Nat Commun	www.ncbi.nlm.nih.gov/pubmed/29844566	Study of 300,486 individuals identifies 148 independent genetic loci influencing general cognitive function.	General cognitive ability	up to 300,486 European ancestry individuals		1q21.3	NR	CRTC2			ENSG00000160741			rs11264680-?	rs11264680	0	11264680	missense_variant	0	NR	3E-7	6.52287874528034		5.149	z-score increase	Affymetrix, Illumina [at least 2500000] (imputed)	N
rs4845578	1	153829993	A	G	0.28827	7.15314737173e-11	0.0097316017404	0.00149316998503	13	1	153920286	rs8450	2022-09-21	36071172	Wang Z	2022-09-07	Nat Genet	www.ncbi.nlm.nih.gov/pubmed/36071172	Genome-wide association analyses of physical activity and sedentary behavior provide insights into underlying mechanisms and roles in disease prevention.	Sedentary behavior at work	372,609 European ancestry individuals		1q21.3		CRTC2			ENSG00000160741			rs8450-A	rs8450	0	8450	3_prime_UTR_variant	0	0.305	2E-10	9.69897000433602		0.032	[0.022-0.042] unit decrease	Affymetrix, Illumina [21968520] (imputed)	N
rs4845578	1	153829993	A	G	0.28827	7.15314737173e-11	0.0097316017404	0.00149316998503	13	1	153797015	rs112780312	2022-09-05	35764056	Rao S	2022-06-28	Neuropsychobiology	www.ncbi.nlm.nih.gov/pubmed/35764056	Genetic Relationships between Attention-Deficit/Hyperactivity Disorder, Autism Spectrum Disorder, and Intelligence.	Attention deficit hyperactivity disorder or autism spectrum disorder or intelligence (pleiotropy)	20,183 European ancestry ADHD cases, 18,381 European ancestry ASD cases, up to 63,160 European ancestry controls, 269,867 European ancestry individuals with intelligence measurements		1q21.3		GATAD2B, GATAD2B			ENSG00000261992, ENSG00000143614			rs112780312-?	rs112780312	0	112780312	intron_variant	0	NR	2E-8	7.69897000433602				NR [6307410] (imputed)	N
rs4845578	1	153829993	A	G	0.28827	7.15314737173e-11	0.0097316017404	0.00149316998503	13	1	153943800	rs6666703	2020-10-23	32665545	van der Meer D	2020-07-14	Nat Commun	www.ncbi.nlm.nih.gov/pubmed/32665545	Understanding the genetic determinants of the brain with MOSTest.	Cortical thickness (MOSTest)	26,502 European ancestry individuals		1q21.3	PRDM16	CREB3L4			ENSG00000143578			rs6666703-?	rs6666703	0	6666703	intron_variant	0		4E-8	7.39794000867204				NR [7428630] (imputed)	N
rs4845578	1	153829993	A	G	0.28827	7.15314737173e-11	0.0097316017404	0.00149316998503	13	1	153927052	rs10908557	2018-08-06	27798627	Barban N	2016-10-31	Nat Genet	www.ncbi.nlm.nih.gov/pubmed/27798627	Genome-wide analysis identifies 12 loci influencing human reproductive behavior.	Age at first birth	189,656 European ancestry women		1q21.3	CRTC2, CREB3L4, GATAD2B, SLC39A1, DENND4B	CRTC2			ENSG00000160741			rs10908557-C	rs10908557	0	10908557	intron_variant	0	0.695	5E-6	5.30102999566398		0.076	NR unit increase	Illumina [2400000] (imputed)	N
rs4845578	1	153829993	A	G	0.28827	7.15314737173e-11	0.0097316017404	0.00149316998503	13	1	153798128	rs4391701	2018-11-12	30038396	Lee JJ	2018-07-23	Nat Genet	www.ncbi.nlm.nih.gov/pubmed/30038396	Gene discovery and polygenic prediction from a genome-wide association study of educational attainment in 1.1 million individuals.	Highest math class taken (MTAG)	811,539 European ancestry individuals		1q21.3	Intergenic	GATAD2B, GATAD2B			ENSG00000261992, ENSG00000143614			rs4391701-T	rs4391701	0	4391701	intron_variant	0	0.312	8E-18	17.0969100130081	(MTAG)	0.0153	[0.012-0.019] unit decrease	Affymetrix, Illumina [7100000] (imputed)	N
rs4845578	1	153829993	A	G	0.28827	7.15314737173e-11	0.0097316017404	0.00149316998503	13	1	153797015	rs112780312	2019-02-06	30595370	Kichaev G	2018-12-27	Am J Hum Genet	www.ncbi.nlm.nih.gov/pubmed/30595370	Leveraging Polygenic Functional Enrichment to Improve GWAS Power.	Balding type 1	approximately 208,000 European ancestry individuals		1q21.3		GATAD2B, GATAD2B			ENSG00000261992, ENSG00000143614			rs112780312-?	rs112780312	0	112780312	intron_variant	0	NR	5E-9	8.30102999566398				NR [~ 8900000] (imputed)	N
rs4845578	1	153829993	A	G	0.28827	7.15314737173e-11	0.0097316017404	0.00149316998503	13	1	153920564	rs10559	2022-09-27	35396580	Trubetskoy V	2022-04-08	Nature	www.ncbi.nlm.nih.gov/pubmed/35396580	Mapping genomic loci implicates genes and synaptic biology in schizophrenia.	Schizophrenia	53,386 European ancestry cases, 77,258 European ancestry controls, 14,004 East Asian ancestry cases, 16,757 East Asian ancestry controls, 6,152 African American cases, 3,918 African American controls, 1,234 Latino cases, 3,090 Latino controls	1,979 European ancestry cases, 142,626 European ancestry controls	1q21.3		CRTC2			ENSG00000160741			rs10559-A	rs10559	0	10559	3_prime_UTR_variant	0	0.7	1E-8	8		0.95609	[0.94-0.97]	Affymetrix [7585078] (imputed)	N
rs4845578	1	153829993	A	G	0.28827	7.15314737173e-11	0.0097316017404	0.00149316998503	13	1	153927052	rs10908557	2017-03-22	27798627	Barban N	2016-10-31	Nat Genet	www.ncbi.nlm.nih.gov/pubmed/27798627	Genome-wide analysis identifies 12 loci influencing human reproductive behavior.	Age at first birth	189,656 European ancestry women, 48,408 European ancestry men		1q21.3	CRTC2, CREB3L4, GATAD2B, SLC39A1, DENND4B	CRTC2			ENSG00000160741			rs10908557-C	rs10908557	0	10908557	intron_variant	0	0.695	6E-10	9.22184874961636		0.091	NR unit increase	Illumina [2400000] (imputed)	N
rs4845578	1	153829993	A	G	0.28827	7.15314737173e-11	0.0097316017404	0.00149316998503	13	1	153797015	rs112780312	2018-09-12	29942086	Savage JE	2018-06-25	Nat Genet	www.ncbi.nlm.nih.gov/pubmed/29942086	Genome-wide association meta-analysis in 269,867 individuals identifies new genetic and functional links to intelligence.	Intelligence	269,867 European ancestry individuals		1q21.3	NR	GATAD2B, GATAD2B			ENSG00000261992, ENSG00000143614			rs112780312-A	rs112780312	0	112780312	intron_variant	0	NR	4E-9	8.39794000867204		5.899	z-score decrease	Affymetrix, Illumina [9295118] (imputed)	N
rs4845578	1	153829993	A	G	0.28827	7.15314737173e-11	0.0097316017404	0.00149316998503	13	1	153798128	rs4391701	2022-11-23	35164939	van der Meer D	2022-02-11	Biol Psychiatry	www.ncbi.nlm.nih.gov/pubmed/35164939	Boosting Schizophrenia Genetics by Utilizing Genetic Overlap With Brain Morphology.	Brain morphology (MOSTest)	33,735 white British ancestry individuals		1q21.3		GATAD2B, GATAD2B			ENSG00000261992, ENSG00000143614			rs4391701-?	rs4391701	0	4391701	intron_variant	0	NR	4E-16	15.397940008672				NR [9061072] (imputed)	N
rs4845578	1	153829993	A	G	0.28827	7.15314737173e-11	0.0097316017404	0.00149316998503	13	1	153797015	rs112780312	2018-11-12	30038396	Lee JJ	2018-07-23	Nat Genet	www.ncbi.nlm.nih.gov/pubmed/30038396	Gene discovery and polygenic prediction from a genome-wide association study of educational attainment in 1.1 million individuals.	Cognitive performance	257,841 European ancestry individuals		1q21.3	Intergenic	GATAD2B, GATAD2B			ENSG00000261992, ENSG00000143614			rs112780312-A	rs112780312	0	112780312	intron_variant	0	0.2761	4E-11	10.397940008672		0.0212	[0.015-0.027] unit decrease	Affymetrix, Illumina [10100000] (imputed)	N
rs4845578	1	153829993	A	G	0.28827	7.15314737173e-11	0.0097316017404	0.00149316998503	13	1	153798128	rs4391701	2020-10-23	32665545	van der Meer D	2020-07-14	Nat Commun	www.ncbi.nlm.nih.gov/pubmed/32665545	Understanding the genetic determinants of the brain with MOSTest.	Brain morphology (MOSTest)	26,502 European ancestry individuals		1q21.3	INTS3, SLC27A3, GATAD2B, DENND4B, CRTC2, SLC39A1, CREB3L4, JTB, RAB13, RPS27, NUP210L, TPM3, C1orf189, C1orf43, UBAP2L, HAX1	GATAD2B, GATAD2B			ENSG00000261992, ENSG00000143614			rs4391701-?	rs4391701	0	4391701	intron_variant	0		2E-15	14.698970004336				NR [7428630] (imputed)	N
rs4845578	1	153829993	A	G	0.28827	7.15314737173e-11	0.0097316017404	0.00149316998503	13	1	153886873	rs12033835	2018-11-12	30038396	Lee JJ	2018-07-23	Nat Genet	www.ncbi.nlm.nih.gov/pubmed/30038396	Gene discovery and polygenic prediction from a genome-wide association study of educational attainment in 1.1 million individuals.	Educational attainment (MTAG)	1,311,438 European ancestry individuals		1q21.3	Intergenic	GATAD2B, GATAD2B			ENSG00000261992, ENSG00000143614			rs12033835-T	rs12033835	0	12033835	intron_variant	0	0.6944	2E-12	11.698970004336	(MTAG)	0.01	[0.0073-0.0127] unit increase	Affymetrix, Illumina [7100000] (imputed)	N
rs4845578	1	153829993	A	G	0.28827	7.15314737173e-11	0.0097316017404	0.00149316998503	13	1	153927052	rs10908557	2018-08-06	27798627	Barban N	2016-10-31	Nat Genet	www.ncbi.nlm.nih.gov/pubmed/27798627	Genome-wide analysis identifies 12 loci influencing human reproductive behavior.	Age at first birth	48,408 European ancestry men		1q21.3	CRTC2, CREB3L4, GATAD2B, SLC39A1, DENND4B	CRTC2			ENSG00000160741			rs10908557-C	rs10908557	0	10908557	intron_variant	0	0.695	3E-7	6.52287874528034		0.185	NR unit increase	Illumina [2400000] (imputed)	N
rs4845578	1	153829993	A	G	0.28827	7.15314737173e-11	0.0097316017404	0.00149316998503	13	1	153768982	rs11583896	2022-10-26	36150907	Hatoum AS	2022-07-14	Biol Psychiatry	www.ncbi.nlm.nih.gov/pubmed/36150907	Genome-wide Association Study Shows That Executive Functioning Is Influenced by GABAergic Processes and Is a Neurocognitive Genetic Correlate of Psychiatric Disorders.	Common executive function	427,037 European ancestry individuals		1q21.3		GATAD2B, GATAD2B			ENSG00000261992, ENSG00000143614			rs11583896-?	rs11583896	0	11583896	non_coding_transcript_exon_variant	0	NR	2E-8	7.69897000433602				Affymetrix [7391068] (imputed)	N
rs4845578	1	153829993	A	G	0.28827	7.15314737173e-11	0.0097316017404	0.00149316998503	13	1	153787279	rs113422987	2020-10-23	32665545	van der Meer D	2020-07-14	Nat Commun	www.ncbi.nlm.nih.gov/pubmed/32665545	Understanding the genetic determinants of the brain with MOSTest.	Subcortical volume (MOSTest)	26,502 European ancestry individuals		1q21.3	LACTBL1, C1orf234, KDM1A, LUZP1, HTR1D	GATAD2B, GATAD2B			ENSG00000261992, ENSG00000143614			rs113422987-?	rs113422987	0	113422987	intron_variant	0		1E-10	10				NR [7428630] (imputed)	N
rs4845578	1	153829993	A	G	0.28827	7.15314737173e-11	0.0097316017404	0.00149316998503	13	1	153943800	rs6666703	2022-03-28	33821002	Naqvi S	2021-04-05	Nat Genet	www.ncbi.nlm.nih.gov/pubmed/33821002	Shared heritability of human face and brain shape.	Brain shape (segment 15)	19,670 European ancestry individuals		1q21.3		CREB3L4			ENSG00000143578			rs6666703-?	rs6666703	0	6666703	intron_variant	0	NR	4E-9	8.39794000867204				NR [9705931] (imputed)	N
rs4845578	1	153829993	A	G	0.28827	7.15314737173e-11	0.0097316017404	0.00149316998503	13	1	153822673	rs4612664	2018-11-12	30038396	Lee JJ	2018-07-23	Nat Genet	www.ncbi.nlm.nih.gov/pubmed/30038396	Gene discovery and polygenic prediction from a genome-wide association study of educational attainment in 1.1 million individuals.	Highest math class taken	430,445 European ancestry individuals		1q21.3	Intergenic	GATAD2B, GATAD2B			ENSG00000261992, ENSG00000143614			rs4612664-T	rs4612664	0	4612664	intron_variant	0	0.6852	2E-10	9.69897000433602		0.0156	[0.011-0.02] unit increase	Affymetrix, Illumina [10000000] (imputed)	N
rs4845578	1	153829993	A	G	0.28827	7.15314737173e-11	0.0097316017404	0.00149316998503	13	1	153875689	rs11264567	2018-06-27	29527006	Warrier V	2018-03-12	Transl Psychiatry	www.ncbi.nlm.nih.gov/pubmed/29527006	Genome-wide analyses of self-reported empathy: correlations with autism, schizophrenia, and anorexia nervosa.	Empathy quotient	22,318 European ancestry males, 24,543 European ancestry females		1q21.3	GATAD2B, DENND4B, CRTC2, SLC39A1, CREB3L4	GATAD2B, GATAD2B			ENSG00000261992, ENSG00000143614			rs11264567-G	rs11264567	0	11264567	intron_variant	0	0.30279	3E-7	6.52287874528034	(males)	0.72	[0.45-0.99] unit increase	Illumina [9955952] (imputed)	N
rs4845578	1	153829993	A	G	0.28827	7.15314737173e-11	0.0097316017404	0.00149316998503	13	1	153797015	rs112780312	2021-01-13	33414549	Demange PA	2021-01-07	Nat Genet	www.ncbi.nlm.nih.gov/pubmed/33414549	Investigating the genetic architecture of noncognitive skills using GWAS-by-subtraction.	Cognitive aspects of educational attainment	257,700 European ancestry individuals		1q21.3	NR	GATAD2B, GATAD2B			ENSG00000261992, ENSG00000143614			rs112780312-G	rs112780312	0	112780312	intron_variant	0	0.277336	5E-11	10.301029995664		0.04610209	[0.032-0.06] unit increase	Affymetrix, Illumina, Perlegen [7305956] (imputed)	N
rs4845578	1	153829993	A	G	0.28827	7.15314737173e-11	0.0097316017404	0.00149316998503	13	1	153923276	rs10127983	2021-02-03	33398198	Conti DV	2021-01-04	Nat Genet	www.ncbi.nlm.nih.gov/pubmed/33398198	Trans-ancestry genome-wide association meta-analysis of prostate cancer identifies new susceptibility loci and informs genetic risk prediction.	Prostate cancer	85,554 European ancestry cases, 10,368 African ancestry cases, 8,611 East Asian ancestry cases, 2,714 Hispanic cases, 91,972 European ancestry controls, 10,986 African ancestry controls, 18,809 East Asian ancestry controls, 5,239 Hispanic controls		1q21.3	NR	CRTC2			ENSG00000160741			rs10127983-T	rs10127983	0	10127983	intron_variant	0	NR	1E-19	19		1.066	[1.05-1.08]	Affymetrix, Illumina [29235255] (imputed)	N
rs4845578	1	153829993	A	G	0.28827	7.15314737173e-11	0.0097316017404	0.00149316998503	13	1	153986119	rs6672856	2020-01-28	31676860	Zhao B	2019-11-01	Nat Genet	www.ncbi.nlm.nih.gov/pubmed/31676860	Genome-wide association analysis of 19,629 individuals identifies variants influencing regional brain volumes and refines their genetic co-architecture with cognitive and mental health traits.	Brain region volumes	19,629 British ancestry individuals		1q21.3	NR	NUP210L			ENSG00000143552			rs6672856-?	rs6672856	0	6672856	intron_variant	0	NR	1E-8	8	(left inferior lateral ventricle)			NR [9227495] (imputed)	N
rs4845578	1	153829993	A	G	0.28827	7.15314737173e-11	0.0097316017404	0.00149316998503	13	1	153822673	rs4612664	2018-11-12	30038396	Lee JJ	2018-07-23	Nat Genet	www.ncbi.nlm.nih.gov/pubmed/30038396	Gene discovery and polygenic prediction from a genome-wide association study of educational attainment in 1.1 million individuals.	Self-reported math ability (MTAG)	670,471 European ancestry individuals		1q21.3	Intergenic	GATAD2B, GATAD2B			ENSG00000261992, ENSG00000143614			rs4612664-T	rs4612664	0	4612664	intron_variant	0	0.6851	1E-16	16	(MTAG)	0.016	[0.012-0.02] unit increase	Affymetrix, Illumina [7100000] (imputed)	N
rs4845578	1	153829993	A	G	0.28827	7.15314737173e-11	0.0097316017404	0.00149316998503	13	1	153828080	rs4595397	2018-11-12	30038396	Lee JJ	2018-07-23	Nat Genet	www.ncbi.nlm.nih.gov/pubmed/30038396	Gene discovery and polygenic prediction from a genome-wide association study of educational attainment in 1.1 million individuals.	Self-reported math ability	564,698 European ancestry individuals		1q21.3	Intergenic	GATAD2B, GATAD2B			ENSG00000261992, ENSG00000143614			rs4595397-T	rs4595397	0	4595397	intron_variant	0	0.6867	1E-11	11		0.0143	[0.01-0.018] unit increase	Affymetrix, Illumina [10000000] (imputed)	N
rs4845578	1	153829993	A	G	0.28827	7.15314737173e-11	0.0097316017404	0.00149316998503	13	1	153797015	rs112780312	2022-07-01	35361970	Okbay A	2022-03-31	Nat Genet	www.ncbi.nlm.nih.gov/pubmed/35361970	Polygenic prediction of educational attainment within and between families from genome-wide association analyses in 3 million individuals.	Educational attainment	3,037,499 European ancestry individuals		1q21.3		GATAD2B, GATAD2B			ENSG00000261992, ENSG00000143614			rs112780312-A	rs112780312	0	112780312	intron_variant	0	0.2863	1E-16	16		0.0096029	[0.0073-0.0119] unit decrease	Illumina [10675380] (imputed)	N
rs4845578	1	153829993	A	G	0.28827	7.15314737173e-11	0.0097316017404	0.00149316998503	13	1	153797015	rs112780312	2018-11-12	30038396	Lee JJ	2018-07-23	Nat Genet	www.ncbi.nlm.nih.gov/pubmed/30038396	Gene discovery and polygenic prediction from a genome-wide association study of educational attainment in 1.1 million individuals.	Cognitive performance (MTAG)	402,382 European ancestry individuals		1q21.3	Intergenic	GATAD2B, GATAD2B			ENSG00000261992, ENSG00000143614			rs112780312-A	rs112780312	0	112780312	intron_variant	0	0.2761	5E-16	15.301029995664	(MTAG)	0.0209	[0.016-0.026] unit decrease	Affymetrix, Illumina [7100000] (imputed)	N
rs4926172	19	13108622	C	T	0.49006	1.70751654127e-08	0.00530403425341	0.000940549822898	194	19	13096285	rs4334415	2020-07-21	32193296	Grasby KL	2020-03-01	Science	www.ncbi.nlm.nih.gov/pubmed/32193296	The genetic architecture of the human cerebral cortex.	Cortical surface area	33,992 European ancestry individuals	14,727 European ancestry individuals, 2,943 individuals	19p13.13	NR	DAND5 - NFIX	ENSG00000179284	ENSG00000008441		10711	10004	rs4334415-A	rs4334415	0	4334415	TF_binding_site_variant	1	0.5692	8E-9	8.09691001300806	(Superior Parietal)	16.81981	[11.11-22.53] unit decrease	Affymetrix, Illumina [NR]	N
rs4926172	19	13108622	C	T	0.49006	1.70751654127e-08	0.00530403425341	0.000940549822898	194	19	13113641	rs10411958	2018-11-12	30038396	Lee JJ	2018-07-23	Nat Genet	www.ncbi.nlm.nih.gov/pubmed/30038396	Gene discovery and polygenic prediction from a genome-wide association study of educational attainment in 1.1 million individuals.	Cognitive performance	257,841 European ancestry individuals		19p13.13	Intergenic	NFIX			ENSG00000008441			rs10411958-T	rs10411958	0	10411958	intron_variant	0	0.4687	2E-8	7.69897000433602		0.016	[0.01-0.022] unit increase	Affymetrix, Illumina [10100000] (imputed)	N
rs4926172	19	13108622	C	T	0.49006	1.70751654127e-08	0.00530403425341	0.000940549822898	194	19	13113641	rs10411958	2022-09-05	35764056	Rao S	2022-06-28	Neuropsychobiology	www.ncbi.nlm.nih.gov/pubmed/35764056	Genetic Relationships between Attention-Deficit/Hyperactivity Disorder, Autism Spectrum Disorder, and Intelligence.	Attention deficit hyperactivity disorder or autism spectrum disorder or intelligence (pleiotropy)	20,183 European ancestry ADHD cases, 18,381 European ancestry ASD cases, up to 63,160 European ancestry controls, 269,867 European ancestry individuals with intelligence measurements		19p13.13		NFIX			ENSG00000008441			rs10411958-?	rs10411958	0	10411958	intron_variant	0	NR	4E-9	8.39794000867204				NR [6307410] (imputed)	N
rs4926172	19	13108622	C	T	0.49006	1.70751654127e-08	0.00530403425341	0.000940549822898	194	19	13113641	rs10411958	2020-12-14	32042192	Ruth KS	2020-02-10	Nat Med	www.ncbi.nlm.nih.gov/pubmed/32042192	Using human genetics to understand the disease impacts of testosterone in men and women.	Sex hormone-binding globulin levels	180,726 European ancestry men		19p13.13	NR	NFIX			ENSG00000008441			rs10411958-C	rs10411958	0	10411958	intron_variant	0	0.532552	2E-7	6.69897000433602		0.00656776	[0.0041-0.009] unit increase	Affymetrix [16582614] (imputed)	N
rs4926172	19	13108622	C	T	0.49006	1.70751654127e-08	0.00530403425341	0.000940549822898	194	19	13113641	rs10411958	2021-01-13	33414549	Demange PA	2021-01-07	Nat Genet	www.ncbi.nlm.nih.gov/pubmed/33414549	Investigating the genetic architecture of noncognitive skills using GWAS-by-subtraction.	Cognitive aspects of educational attainment	257,700 European ancestry individuals		19p13.13	NR	NFIX			ENSG00000008441			rs10411958-T	rs10411958	0	10411958	intron_variant	0	0.49006	3E-8	7.52287874528034		0.03487871	[0.023-0.047] unit increase	Affymetrix, Illumina, Perlegen [7305956] (imputed)	N
rs4926172	19	13108622	C	T	0.49006	1.70751654127e-08	0.00530403425341	0.000940549822898	194	19	13108622	rs4926172	2018-09-17	29844566	Davies G	2018-05-29	Nat Commun	www.ncbi.nlm.nih.gov/pubmed/29844566	Study of 300,486 individuals identifies 148 independent genetic loci influencing general cognitive function.	General cognitive ability	up to 300,486 European ancestry individuals		19p13.13	NR	NFIX			ENSG00000008441			rs4926172-?	rs4926172	0	4926172	intron_variant	0	NR	4E-7	6.39794000867204		5.074	z-score increase	Affymetrix, Illumina [at least 2500000] (imputed)	N
rs4926172	19	13108622	C	T	0.49006	1.70751654127e-08	0.00530403425341	0.000940549822898	194	19	13114434	rs10413329	2018-02-23	29326435	Hill WD	2018-01-11	Mol Psychiatry	www.ncbi.nlm.nih.gov/pubmed/29326435	A combined analysis of genetically correlated traits identifies 187 loci and a role for neurogenesis and myelination in intelligence.	Intelligence (MTAG)	120,934 British ancestry individuals, 127,548 individuals		19p13.13	NFIX	NFIX			ENSG00000008441			rs10413329-A	rs10413329	0	10413329	intron_variant	0	NR	2E-9	8.69897000433602		0.017926283	[0.012-0.024] unit increase	Affymetrix [NR]	N
rs4926172	19	13108622	C	T	0.49006	1.70751654127e-08	0.00530403425341	0.000940549822898	194	19	13113641	rs10411958	2020-12-14	32042192	Ruth KS	2020-02-10	Nat Med	www.ncbi.nlm.nih.gov/pubmed/32042192	Using human genetics to understand the disease impacts of testosterone in men and women.	Sex hormone-binding globulin levels adjusted for BMI	180,094 European ancestry men		19p13.13	NR	NFIX			ENSG00000008441			rs10411958-C	rs10411958	0	10411958	intron_variant	0	0.532552	2E-9	8.69897000433602		0.00680942	[0.0045-0.0091] unit increase	Affymetrix [16582621] (imputed)	N
rs4926172	19	13108622	C	T	0.49006	1.70751654127e-08	0.00530403425341	0.000940549822898	194	19	13113641	rs10411958	2018-09-12	29942086	Savage JE	2018-06-25	Nat Genet	www.ncbi.nlm.nih.gov/pubmed/29942086	Genome-wide association meta-analysis in 269,867 individuals identifies new genetic and functional links to intelligence.	Intelligence	269,867 European ancestry individuals		19p13.13	NR	NFIX			ENSG00000008441			rs10411958-T	rs10411958	0	10411958	intron_variant	0	NR	3E-9	8.52287874528034		5.948	z-score increase	Affymetrix, Illumina [9295118] (imputed)	N
rs589104	11	105807772	G	T	0.479125	1.18154981161e-09	0.0056257838163	0.00092487847061	147	11	105814770	rs1939800	2018-11-12	30038396	Lee JJ	2018-07-23	Nat Genet	www.ncbi.nlm.nih.gov/pubmed/30038396	Gene discovery and polygenic prediction from a genome-wide association study of educational attainment in 1.1 million individuals.	Educational attainment (MTAG)	1,311,438 European ancestry individuals		11q22.3	Intergenic	GRIA4			ENSG00000152578			rs1939800-T	rs1939800	0	1939800	intron_variant	0	0.3851	1E-10	10	(MTAG)	0.0086	[0.0061-0.0111] unit increase	Affymetrix, Illumina [7100000] (imputed)	N
rs589104	11	105807772	G	T	0.479125	1.18154981161e-09	0.0056257838163	0.00092487847061	147	11	105827909	rs7116046	2018-09-12	29942086	Savage JE	2018-06-25	Nat Genet	www.ncbi.nlm.nih.gov/pubmed/29942086	Genome-wide association meta-analysis in 269,867 individuals identifies new genetic and functional links to intelligence.	Intelligence	269,867 European ancestry individuals		11q22.3	NR	GRIA4			ENSG00000152578			rs7116046-T	rs7116046	0	7116046	intron_variant	0	NR	3E-8	7.52287874528034		5.526	z-score increase	Affymetrix, Illumina [9295118] (imputed)	N
rs589104	11	105807772	G	T	0.479125	1.18154981161e-09	0.0056257838163	0.00092487847061	147	11	105814770	rs1939800	2018-11-12	30038396	Lee JJ	2018-07-23	Nat Genet	www.ncbi.nlm.nih.gov/pubmed/30038396	Gene discovery and polygenic prediction from a genome-wide association study of educational attainment in 1.1 million individuals.	Self-reported math ability (MTAG)	670,471 European ancestry individuals		11q22.3	Intergenic	GRIA4			ENSG00000152578			rs1939800-T	rs1939800	0	1939800	intron_variant	0	0.3812	2E-11	10.698970004336	(MTAG)	0.0124	[0.0089-0.0159] unit increase	Affymetrix, Illumina [7100000] (imputed)	N
rs589104	11	105807772	G	T	0.479125	1.18154981161e-09	0.0056257838163	0.00092487847061	147	11	105814770	rs1939800	2018-11-12	30038396	Lee JJ	2018-07-23	Nat Genet	www.ncbi.nlm.nih.gov/pubmed/30038396	Gene discovery and polygenic prediction from a genome-wide association study of educational attainment in 1.1 million individuals.	Highest math class taken (MTAG)	811,539 European ancestry individuals		11q22.3	Intergenic	GRIA4			ENSG00000152578			rs1939800-T	rs1939800	0	1939800	intron_variant	0	0.3815	3E-13	12.5228787452803	(MTAG)	0.0124	[0.0091-0.0157] unit increase	Affymetrix, Illumina [7100000] (imputed)	N
rs589104	11	105807772	G	T	0.479125	1.18154981161e-09	0.0056257838163	0.00092487847061	147	11	105845562	rs592656	2018-11-12	30038396	Lee JJ	2018-07-23	Nat Genet	www.ncbi.nlm.nih.gov/pubmed/30038396	Gene discovery and polygenic prediction from a genome-wide association study of educational attainment in 1.1 million individuals.	Highest math class taken	430,445 European ancestry individuals		11q22.3	Intergenic	RNU6-277P, GRIA4			ENSG00000252081, ENSG00000152578			rs592656-G	rs592656	0	592656	non_coding_transcript_exon_variant	0	0.363	4E-8	7.39794000867204		0.0129	[0.0082-0.0176] unit increase	Affymetrix, Illumina [10000000] (imputed)	N
rs589104	11	105807772	G	T	0.479125	1.18154981161e-09	0.0056257838163	0.00092487847061	147	11	105814770	rs1939800	2022-07-01	35361970	Okbay A	2022-03-31	Nat Genet	www.ncbi.nlm.nih.gov/pubmed/35361970	Polygenic prediction of educational attainment within and between families from genome-wide association analyses in 3 million individuals.	Educational attainment	3,037,499 European ancestry individuals		11q22.3		GRIA4			ENSG00000152578			rs1939800-T	rs1939800	0	1939800	intron_variant	0	0.3833	2E-14	13.698970004336		0.00827494	[0.0062-0.0104] unit increase	Illumina [10675380] (imputed)	N
rs589104	11	105807772	G	T	0.479125	1.18154981161e-09	0.0056257838163	0.00092487847061	147	11	105812839	rs641574	2018-11-12	30038396	Lee JJ	2018-07-23	Nat Genet	www.ncbi.nlm.nih.gov/pubmed/30038396	Gene discovery and polygenic prediction from a genome-wide association study of educational attainment in 1.1 million individuals.	Cognitive performance (MTAG)	402,382 European ancestry individuals		11q22.3	Intergenic	GRIA4			ENSG00000152578			rs641574-A	rs641574	0	641574	intron_variant	0	0.6142	1E-11	11	(MTAG)	0.016	[0.011-0.021] unit decrease	Affymetrix, Illumina [7100000] (imputed)	N
rs5750853	22	39976186	T	C	0.432406	2.06430314349e-09	0.00584333960257	0.00097508203566	205	22	39976128	rs132570	2019-09-04	31374203	Lam M	2019-08-01	Am J Hum Genet	www.ncbi.nlm.nih.gov/pubmed/31374203	Pleiotropic Meta-Analysis of Cognition, Education, and Schizophrenia Differentiates Roles of Early Neurodevelopmental and Adult Synaptic Pathways.	Cognitive ability, years of educational attainment or schizophrenia (pleiotropy)	328,917 individuals with educational attainment measurements, 107,207 individuals with cognitive ability measurements, 77,096 European ancestry schizophrenia cases, 43,456 European ancestry controls		22q13.1	CACNA1I	CACNA1I			ENSG00000100346			rs132570-?	rs132570	0	132570	intron_variant	0	NR	1E-11	11		0.013624602	[0.0097-0.0176] unit increase	NR [7306098]	N
rs5750853	22	39976186	T	C	0.432406	2.06430314349e-09	0.00584333960257	0.00097508203566	205	22	39976133	rs132571	2018-11-12	30038396	Lee JJ	2018-07-23	Nat Genet	www.ncbi.nlm.nih.gov/pubmed/30038396	Gene discovery and polygenic prediction from a genome-wide association study of educational attainment in 1.1 million individuals.	Highest math class taken (MTAG)	811,539 European ancestry individuals		22q13.1	Intergenic	CACNA1I			ENSG00000100346			rs132571-A	rs132571	0	132571	intron_variant	0	0.4744	3E-12	11.5228787452803	(MTAG)	0.0115	[0.0082-0.0148] unit decrease	Affymetrix, Illumina [7100000] (imputed)	N
rs5750853	22	39976186	T	C	0.432406	2.06430314349e-09	0.00584333960257	0.00097508203566	205	22	39976186	rs5750853	2018-09-12	29942086	Savage JE	2018-06-25	Nat Genet	www.ncbi.nlm.nih.gov/pubmed/29942086	Genome-wide association meta-analysis in 269,867 individuals identifies new genetic and functional links to intelligence.	Intelligence	269,867 European ancestry individuals		22q13.1	NR	CACNA1I			ENSG00000100346			rs5750853-T	rs5750853	0	5750853	intron_variant	0	NR	3E-10	9.52287874528034		6.321	z-score decrease	Affymetrix, Illumina [9295118] (imputed)	N
rs5750853	22	39976186	T	C	0.432406	2.06430314349e-09	0.00584333960257	0.00097508203566	205	22	39976186	rs5750853	2018-02-23	29326435	Hill WD	2018-01-11	Mol Psychiatry	www.ncbi.nlm.nih.gov/pubmed/29326435	A combined analysis of genetically correlated traits identifies 187 loci and a role for neurogenesis and myelination in intelligence.	Intelligence (MTAG)	120,934 British ancestry individuals, 127,548 individuals		22q13.1	CACNA1I	CACNA1I			ENSG00000100346			rs5750853-T	rs5750853	0	5750853	intron_variant	0	NR	3E-11	10.5228787452803		0.020491894	[0.014-0.027] unit decrease	Affymetrix [NR]	N
rs5750853	22	39976186	T	C	0.432406	2.06430314349e-09	0.00584333960257	0.00097508203566	205	22	39976186	rs5750853	2022-09-05	35764056	Rao S	2022-06-28	Neuropsychobiology	www.ncbi.nlm.nih.gov/pubmed/35764056	Genetic Relationships between Attention-Deficit/Hyperactivity Disorder, Autism Spectrum Disorder, and Intelligence.	Attention deficit hyperactivity disorder or autism spectrum disorder or intelligence (pleiotropy)	20,183 European ancestry ADHD cases, 18,381 European ancestry ASD cases, up to 63,160 European ancestry controls, 269,867 European ancestry individuals with intelligence measurements		22q13.1		CACNA1I			ENSG00000100346			rs5750853-?	rs5750853	0	5750853	intron_variant	0	NR	2E-9	8.69897000433602				NR [6307410] (imputed)	N
rs5750853	22	39976186	T	C	0.432406	2.06430314349e-09	0.00584333960257	0.00097508203566	205	22	39975307	rs5757736	2021-01-13	33414549	Demange PA	2021-01-07	Nat Genet	www.ncbi.nlm.nih.gov/pubmed/33414549	Investigating the genetic architecture of noncognitive skills using GWAS-by-subtraction.	Cognitive aspects of educational attainment	257,700 European ancestry individuals		22q13.1	NR	CACNA1I			ENSG00000100346			rs5757736-G	rs5757736	0	5757736	intron_variant	0	0.432406	3E-9	8.52287874528034		0.03772907	[0.025-0.05] unit increase	Affymetrix, Illumina, Perlegen [7305956] (imputed)	N
rs5750853	22	39976186	T	C	0.432406	2.06430314349e-09	0.00584333960257	0.00097508203566	205	22	39975691	rs8139773	2020-10-07	32606422	Wu Y	2020-06-30	Transl Psychiatry	www.ncbi.nlm.nih.gov/pubmed/32606422	Multi-trait analysis for genome-wide association study of five psychiatric disorders.	Schizophrenia (MTAG)	65,967 individuals		22q13.1	NR	CACNA1I			ENSG00000100346			rs8139773-?	rs8139773	0	8139773	intron_variant	0		1E-9	9				NR [8377093]	N
rs5750853	22	39976186	T	C	0.432406	2.06430314349e-09	0.00584333960257	0.00097508203566	205	22	40000221	rs5750857	2021-04-27	33686288	Peyrot WJ	2021-03-08	Nat Genet	www.ncbi.nlm.nih.gov/pubmed/33686288	Identifying loci with different allele frequencies among cases of eight psychiatric disorders using CC-GWAS.	Schizophrenia vs autism spectrum disorder (ordinary least squares (OLS))	40,675 schizophrenia cases, 18,381 autism spectrum disorder cases		22q13.1		CACNA1I			ENSG00000100346			rs5750857-?	rs5750857	0	5750857	intron_variant	0	NR	2E-10	9.69897000433602		0.0191	NR unit increase	NR [4484088] (imputed)	N
rs5750853	22	39976186	T	C	0.432406	2.06430314349e-09	0.00584333960257	0.00097508203566	205	22	39976128	rs132570	2018-02-23	29326435	Hill WD	2018-01-11	Mol Psychiatry	www.ncbi.nlm.nih.gov/pubmed/29326435	A combined analysis of genetically correlated traits identifies 187 loci and a role for neurogenesis and myelination in intelligence.	Intelligence (MTAG)	120,934 British ancestry individuals, 127,548 individuals		22q13.1	CACNA1I	CACNA1I			ENSG00000100346			rs132570-A	rs132570	0	132570	intron_variant	0	NR	2E-11	10.698970004336		0.02010179	[0.014-0.026] unit increase	Affymetrix [NR]	N
rs5750853	22	39976186	T	C	0.432406	2.06430314349e-09	0.00584333960257	0.00097508203566	205	22	40011273	rs3788568	2018-02-23	29326435	Hill WD	2018-01-11	Mol Psychiatry	www.ncbi.nlm.nih.gov/pubmed/29326435	A combined analysis of genetically correlated traits identifies 187 loci and a role for neurogenesis and myelination in intelligence.	Intelligence (MTAG)	120,934 British ancestry individuals, 127,548 individuals		22q13.1	CACNA1I	CACNA1I			ENSG00000100346			rs3788568-T	rs3788568	0	3788568	intron_variant	0	NR	9E-10	9.04575749056067		0.018673336	[0.013-0.025] unit decrease	Affymetrix [NR]	N
rs5750853	22	39976186	T	C	0.432406	2.06430314349e-09	0.00584333960257	0.00097508203566	205	22	40006035	rs3788567	2016-07-23	26198764	Goes FS	2015-07-21	Am J Med Genet B Neuropsychiatr Genet	www.ncbi.nlm.nih.gov/pubmed/26198764	Genome-wide association study of schizophrenia in Ashkenazi Jews.	Schizophrenia	592 Ashkenazi Jewish ancestry cases, 505 Ashkenazi Jewish ancestry controls, 36,989 cases, 113,075 controls		22q13.1	NR	CACNA1I			ENSG00000100346			rs3788567-T	rs3788567	0	3788567	intron_variant	0	NR	2E-11	10.698970004336		1.08	[NR]	Illumina [7158791] (imputed)	N
rs5750853	22	39976186	T	C	0.432406	2.06430314349e-09	0.00584333960257	0.00097508203566	205	22	39975914	rs28631967	2021-06-29	32895543	de la Fuente J	2020-09-07	Nat Hum Behav	www.ncbi.nlm.nih.gov/pubmed/32895543	A general dimension of genetic sharing across diverse cognitive traits inferred from molecular data.	Verbal-numerical reasoning	171,304 British ancestry individuals		22q13.1		CACNA1I			ENSG00000100346			rs28631967-?	rs28631967	0	28631967	intron_variant	0	NR	1E-9	9				NR [7857346] (imputed)	N
rs5750853	22	39976186	T	C	0.432406	2.06430314349e-09	0.00584333960257	0.00097508203566	205	22	40009336	rs1008677	2021-04-27	33686288	Peyrot WJ	2021-03-08	Nat Genet	www.ncbi.nlm.nih.gov/pubmed/33686288	Identifying loci with different allele frequencies among cases of eight psychiatric disorders using CC-GWAS.	Schizophrenia vs Tourette's syndrome and other tic disorders (ordinary least squares (OLS))	40,675 schizophrenia cases, 4,819 Tourette's syndrome cases		22q13.1		CACNA1I			ENSG00000100346			rs1008677-?	rs1008677	0	1008677	intron_variant	0	NR	1E-11	11		0.025	NR unit increase	NR [4502103] (imputed)	N
rs5750853	22	39976186	T	C	0.432406	2.06430314349e-09	0.00584333960257	0.00097508203566	205	22	40010636	rs5757748	2018-11-12	30038396	Lee JJ	2018-07-23	Nat Genet	www.ncbi.nlm.nih.gov/pubmed/30038396	Gene discovery and polygenic prediction from a genome-wide association study of educational attainment in 1.1 million individuals.	Cognitive performance (MTAG)	402,382 European ancestry individuals		22q13.1	Intergenic	CACNA1I			ENSG00000100346			rs5757748-A	rs5757748	0	5757748	intron_variant	0	0.3495	2E-10	9.69897000433602	(MTAG)	0.0152	[0.01-0.02] unit decrease	Affymetrix, Illumina [7100000] (imputed)	N
rs5750853	22	39976186	T	C	0.432406	2.06430314349e-09	0.00584333960257	0.00097508203566	205	22	40006986	rs926231	2019-08-19	31268507	Periyasamy S	2019-07-03	JAMA Psychiatry	www.ncbi.nlm.nih.gov/pubmed/31268507	Association of Schizophrenia Risk With Disordered Niacin Metabolism in an Indian Genome-wide Association Study.	Schizophrenia	816 Indian ancestry cases, 900 Indian ancestry controls, 505 Indian ancestry cases and 871 Indian ancestry controls from 405 families, up to 36,989 European and unknown ancestry cases, up to 113,075 European and unknown ancestry controls		22q13.1	NR	CACNA1I			ENSG00000100346			rs926231-?	rs926231	0	926231	intron_variant	0	NR	2E-11	10.698970004336				Illumina [up to 5582932] (imputed)	N
rs5750853	22	39976186	T	C	0.432406	2.06430314349e-09	0.00584333960257	0.00097508203566	205	22	39942234	rs5757717	2016-07-23	26198764	Goes FS	2015-07-21	Am J Med Genet B Neuropsychiatr Genet	www.ncbi.nlm.nih.gov/pubmed/26198764	Genome-wide association study of schizophrenia in Ashkenazi Jews.	Schizophrenia	592 Ashkenazi Jewish ancestry cases, 505 Ashkenazi Jewish ancestry controls, 36,989 cases, 113,075 controls		22q13.1	NR	RPS19BP1 - CACNA1I	ENSG00000187051	ENSG00000100346		13468	24524	rs5757717-C	rs5757717	0	5757717	regulatory_region_variant	1	NR	6E-10	9.22184874961636		1.0752687	[NR]	Illumina [7158791] (imputed)	N
rs5750853	22	39976186	T	C	0.432406	2.06430314349e-09	0.00584333960257	0.00097508203566	205	22	39942234	rs5757717	2018-02-23	29326435	Hill WD	2018-01-11	Mol Psychiatry	www.ncbi.nlm.nih.gov/pubmed/29326435	A combined analysis of genetically correlated traits identifies 187 loci and a role for neurogenesis and myelination in intelligence.	Intelligence (MTAG)	120,934 British ancestry individuals, 127,548 individuals		22q13.1	RPS19BP1	RPS19BP1 - CACNA1I	ENSG00000187051	ENSG00000100346		13468	24524	rs5757717-T	rs5757717	0	5757717	regulatory_region_variant	1	NR	5E-8	7.30102999566398		0.016741602	[0.011-0.023] unit increase	Affymetrix [NR]	N
rs5750853	22	39976186	T	C	0.432406	2.06430314349e-09	0.00584333960257	0.00097508203566	205	22	39967430	rs5757730	2018-10-19	30038396	Lee JJ	2018-07-23	Nat Genet	www.ncbi.nlm.nih.gov/pubmed/30038396	Gene discovery and polygenic prediction from a genome-wide association study of educational attainment in 1.1 million individuals.	Educational attainment (years of education)	up to 1,131,881 European ancestry individuals		22q13.1		CACNA1I			ENSG00000100346			rs5757730-A	rs5757730	0	5757730	intron_variant	0	0.4875	2E-10	9.69897000433602	(conditional-joint)	0.009	[0.0063-0.0117] unit increase	Affymetrix, Illumina [10000000] (imputed)	N
rs5750853	22	39976186	T	C	0.432406	2.06430314349e-09	0.00584333960257	0.00097508203566	205	22	39967430	rs5757730	2018-12-17	29483656	Pardinas AF	2018-02-26	Nat Genet	www.ncbi.nlm.nih.gov/pubmed/29483656	Common schizophrenia alleles are enriched in mutation-intolerant genes and in regions under strong background selection.	Schizophrenia	40,675 European ancestry cases, 64,643 European ancestry controls	1,651 European ancestry cases, 4,111 cases, 142,717 European ancestry controls, 11,507 controls	22q13.1	LOC100506472, MGAT3, TAB1, CACNA1I, RPS19BP1	CACNA1I			ENSG00000100346			rs5757730-?	rs5757730	0	5757730	intron_variant	0	NR	2E-12	11.698970004336		1.0741138	[1.05-1.09]	Illumina [8000000] (imputed)	N
rs5750853	22	39976186	T	C	0.432406	2.06430314349e-09	0.00584333960257	0.00097508203566	205	22	39972162	rs3788556	2019-02-06	30595370	Kichaev G	2018-12-27	Am J Hum Genet	www.ncbi.nlm.nih.gov/pubmed/30595370	Leveraging Polygenic Functional Enrichment to Improve GWAS Power.	Educational attainment (years of education)	approximately 455,000 European ancestry individuals		22q13.1		CACNA1I			ENSG00000100346			rs3788556-?	rs3788556	0	3788556	intron_variant	0	NR	8E-11	10.0969100130081				NR [~ 8900000] (imputed)	N
rs5750853	22	39976186	T	C	0.432406	2.06430314349e-09	0.00584333960257	0.00097508203566	205	22	39972162	rs3788556	2018-02-23	29326435	Hill WD	2018-01-11	Mol Psychiatry	www.ncbi.nlm.nih.gov/pubmed/29326435	A combined analysis of genetically correlated traits identifies 187 loci and a role for neurogenesis and myelination in intelligence.	Intelligence (MTAG)	120,934 British ancestry individuals, 127,548 individuals		22q13.1	CACNA1I	CACNA1I			ENSG00000100346			rs3788556-T	rs3788556	0	3788556	intron_variant	0	NR	2E-9	8.69897000433602		0.017985191	[0.012-0.024] unit increase	Affymetrix [NR]	N
rs5750853	22	39976186	T	C	0.432406	2.06430314349e-09	0.00584333960257	0.00097508203566	205	22	39972162	rs3788556	2013-06-14	23382691	Lauc G	2013-01-31	PLoS Genet	www.ncbi.nlm.nih.gov/pubmed/23382691	Loci associated with N-glycosylation of human immunoglobulin G show pleiotropy with autoimmune diseases and haematological cancers.	IgG glycosylation	2,247 European ancestry individuals		22q13.1	NR	CACNA1I			ENSG00000100346			rs3788556-C	rs3788556	0	3788556	intron_variant	0	0.56038034270415	5E-8	7.30102999566398	(IGP39)	0.1799	[0.12-0.24] unit increase	Illumina [~ 2500000] (imputed)	N
rs5750853	22	39976186	T	C	0.432406	2.06430314349e-09	0.00584333960257	0.00097508203566	205	22	39942234	rs5757717	2020-02-11	31835028	Cross-Disorder Group of the Psychiatric Genomics Consortium	2019-12-01	Cell	www.ncbi.nlm.nih.gov/pubmed/31835028	Genomic Relationships, Novel Loci, and Pleiotropic Mechanisms across Eight Psychiatric Disorders.	Anorexia nervosa, attention-deficit/hyperactivity disorder, autism spectrum disorder, bipolar disorder, major depression, obsessive-compulsive disorder, schizophrenia, or Tourette syndrome (pleiotropy)	19,009 European ancestry ADHD cases, 3,495 European ancestry anorexia cases, 18,381 European ancestry autism cases, 20,352 European ancestry bipolar disorder cases, 130,664 European ancestry major depression cases, 2,688 European ancestry OCD cases, 33,640 European ancestry schizophrenia cases, 4,645 European ancestry Tourette's cases, 494,162 European ancestry controls		22q13.1	RPS19BP1, ATF4	RPS19BP1 - CACNA1I	ENSG00000187051	ENSG00000100346		13468	24524	rs5757717-?	rs5757717	0	5757717	regulatory_region_variant	1		9E-11	10.0457574905607				NR [6786993] (imputed)	N
rs5750853	22	39976186	T	C	0.432406	2.06430314349e-09	0.00584333960257	0.00097508203566	205	22	39955873	rs9611198	2012-09-29	22883433	Irish Schizophrenia Genomics Consortium and the Wellcome Trust Case Control Consortium 2	2012-08-07	Biol Psychiatry	www.ncbi.nlm.nih.gov/pubmed/22883433	Genome-wide association study implicates HLA-C*01:02 as a risk factor at the major histocompatibility complex locus in schizophrenia.	Schizophrenia	1,606 European ancestry cases, 1,794 European ancestry controls	13,195 European ancestry cases, 31,021 European ancestry controls	22q13.1	CACNA1I	RPS19BP1 - CACNA1I	ENSG00000187051	ENSG00000100346		27107	10885	rs9611198-C	rs9611198	0	9611198	TF_binding_site_variant	1	0.458	8E-6	5.09691001300806		1.22	[1.11-1.34]	Affymetrix [6212339]	N
rs5750853	22	39976186	T	C	0.432406	2.06430314349e-09	0.00584333960257	0.00097508203566	205	22	39966547	rs7288455	2021-07-27	33479212	Yao X	2021-01-21	Transl Psychiatry	www.ncbi.nlm.nih.gov/pubmed/33479212	Integrative analysis of genome-wide association studies identifies novel loci associated with neuropsychiatric disorders.	Schizophrenia (MTAG)	at least 33,640 European ancestry cases, at least 43,456 European ancestry controls		22q13.1	NR	RPS19BP1 - CACNA1I	ENSG00000187051	ENSG00000100346		37781	211	rs7288455-A	rs7288455	0	7288455	intergenic_variant	1	0.3698	8E-9	8.09691001300806		0.0661519	[0.044-0.089] unit decrease	NR [NR]	N
rs5750853	22	39976186	T	C	0.432406	2.06430314349e-09	0.00584333960257	0.00097508203566	205	22	39966547	rs7288455	2022-04-05	34855049	Pasman JA	2021-12-02	Behav Genet	www.ncbi.nlm.nih.gov/pubmed/34855049	Genetic Risk for Smoking: Disentangling Interplay Between Genes and Socioeconomic Status.	Educational attainment	451,800 European or unknown ancestry individuals		22q13.1		RPS19BP1 - CACNA1I	ENSG00000187051	ENSG00000100346		37781	211	rs7288455-?	rs7288455	0	7288455	intergenic_variant	1	NR	2E-11	10.698970004336				NR [1300000]	N
rs5750853	22	39976186	T	C	0.432406	2.06430314349e-09	0.00584333960257	0.00097508203566	205	22	39967430	rs5757730	2019-12-23	31740837	Lam M	2019-11-18	Nat Genet	www.ncbi.nlm.nih.gov/pubmed/31740837	Comparative genetic architectures of schizophrenia in East Asian and European populations.	Schizophrenia	22,778 East Asian ancestry cases, 35,362 East Asian ancestry controls, 33,640 European ancestry cases, 43,456 European ancestry controls		22q13.1	NR	CACNA1I			ENSG00000100346			rs5757730-?	rs5757730	0	5757730	intron_variant	0	NR	8E-11	10.0969100130081		1.0732608	[1.05-1.09]	Affymetrix, Illumina [12447948] (imputed)	N
rs5750853	22	39976186	T	C	0.432406	2.06430314349e-09	0.00584333960257	0.00097508203566	205	22	39967430	rs5757730	2017-11-10	28991256	Li Z	2017-10-09	Nat Genet	www.ncbi.nlm.nih.gov/pubmed/28991256	Genome-wide association analysis identifies 30 new susceptibility loci for schizophrenia.	Schizophrenia	7,699 Chinese ancestry cases, 35,476 European ancestry cases, 18,327 Chinese ancestry controls, 46,839 European ancestry controls	4,384 Chinese ancestry cases, 5,770 Chinese ancestry controls	22q13.1	CACNA1I	CACNA1I			ENSG00000100346			rs5757730-G	rs5757730	0	5757730	intron_variant	0	NR	2E-10	9.69897000433602		1.0718113	[1.05-1.09]	Affymetrix, Illumina [up to 5107227] (imputed)	N
rs5750853	22	39976186	T	C	0.432406	2.06430314349e-09	0.00584333960257	0.00097508203566	205	22	39967430	rs5757730	2018-09-17	29844566	Davies G	2018-05-29	Nat Commun	www.ncbi.nlm.nih.gov/pubmed/29844566	Study of 300,486 individuals identifies 148 independent genetic loci influencing general cognitive function.	General cognitive ability	up to 300,486 European ancestry individuals		22q13.1	NR	CACNA1I			ENSG00000100346			rs5757730-?	rs5757730	0	5757730	intron_variant	0	NR	1E-7	7		5.336	z-score increase	Affymetrix, Illumina [at least 2500000] (imputed)	N
rs5750853	22	39976186	T	C	0.432406	2.06430314349e-09	0.00584333960257	0.00097508203566	205	22	39967430	rs5757730	2019-02-21	30285260	Ikeda M	2018-10-03	Schizophr Bull	www.ncbi.nlm.nih.gov/pubmed/30285260	Genome-Wide Association Study Detected Novel Susceptibility Genes for Schizophrenia and Shared Trans-Populations/Diseases Genetic Effect.	Schizophrenia	14,023 East Asian ancestry cases, 33,640 European ancestry cases, 31,505 East Asian ancestry controls, 43,456 European ancestry controls		22q13.1	CACNA1I	CACNA1I			ENSG00000100346			rs5757730-G	rs5757730	0	5757730	intron_variant	0	NR	2E-10	9.69897000433602		1.0729614	[1.05-1.09]	Illumina [6627481] (imputed)	N
rs589104	11	105807772	G	T	0.479125	1.18154981161e-09	0.0056257838163	0.00092487847061	147	11	105746052	rs590414	2021-11-02	34446935	Karlsson Linner R	2021-08-26	Nat Neurosci	www.ncbi.nlm.nih.gov/pubmed/34446935	Multivariate analysis of 1.5 million people identifies genetic associations with traits related to self-regulation and addiction.	Externalizing behaviour (multivariate analysis)	up to 53,293 European ancestry Attention-deficit/hyperactivity disorder individuals, up to 164,684 European ancestry problematic alcohol use individuals, up to 186,875 European ancestry lifetime cannabis use individuals, up to 357,187 European ancestry individuals measuring reverse-coded age at first sexual intercourse, up to 336,121 European ancestry individuals measuring number of sexual partne…		11q22.3		GRIA4			ENSG00000152578			rs590414-A	rs590414	0	590414	intron_variant	0	0.5	3E-10	9.52287874528034		0.007	[0.005-0.009] unit increase	NR [NR] (imputed)	N
rs589104	11	105807772	G	T	0.479125	1.18154981161e-09	0.0056257838163	0.00092487847061	147	11	105746052	rs590414	2021-07-27	34211149	Mills MC	2021-07-01	Nat Hum Behav	www.ncbi.nlm.nih.gov/pubmed/34211149	Identification of 371 genetic variants for age at first sex and birth linked to externalising behaviour.	Age at first sexual intercourse	397,338 European ancestry individuals		11q22.3	GRIA4	GRIA4			ENSG00000152578			rs590414-A	rs590414	0	590414	intron_variant	0	0.497739	2E-10	9.69897000433602		0.0134661	[0.0094-0.0175] unit decrease	NR [16516521] (imputed)	N
rs5750853	22	39976186	T	C	0.432406	2.06430314349e-09	0.00584333960257	0.00097508203566	205	22	39992246	rs111672076	2021-06-29	32895543	de la Fuente J	2020-09-07	Nat Hum Behav	www.ncbi.nlm.nih.gov/pubmed/32895543	A general dimension of genetic sharing across diverse cognitive traits inferred from molecular data.	Cognitive traits (MTAG)	331,679 British ancestry individuals		22q13.1		CACNA1I			ENSG00000100346			rs111672076-?	rs111672076	0	111672076	intron_variant	0	NR	5E-8	7.30102999566398				NR [7857346] (imputed)	N
rs5750853	22	39976186	T	C	0.432406	2.06430314349e-09	0.00584333960257	0.00097508203566	205	22	40002570	rs5995757	2020-01-29	31844048	Hill WD	2019-12-16	Nat Commun	www.ncbi.nlm.nih.gov/pubmed/31844048	Genome-wide analysis identifies molecular systems and 149 genetic loci associated with income.	Household income (MTAG)	505,541 British and unknown ancestry individuals		22q13.1	CACNA1I	CACNA1I			ENSG00000100346			rs5995757-C	rs5995757	0	5995757	intron_variant	0	0.426	7E-11	10.1549019599857		0.013329337	[0.0093-0.0173] unit increase	Affymetrix [up to 18485882] (imputed)	N
rs5750853	22	39976186	T	C	0.432406	2.06430314349e-09	0.00584333960257	0.00097508203566	205	22	39982721	rs132575	2018-01-12	29186694	Lam M	2017-11-28	Cell Rep	www.ncbi.nlm.nih.gov/pubmed/29186694	Large-Scale Cognitive GWAS Meta-Analysis Reveals Tissue-Specific Neural Expression and Potential Nootropic Drug Targets.	Cognitive ability (MTAG)	436,124 European ancestry individuals		22q13.1	CACNA1I	CACNA1I			ENSG00000100346			rs132575-?	rs132575	0	132575	intron_variant	0	NR	2E-8	7.69897000433602		5.625	z score decrease	Affymetrix, Illumina, Perlegen [7333576] (imputed)	N
rs5750853	22	39976186	T	C	0.432406	2.06430314349e-09	0.00584333960257	0.00097508203566	205	22	40019773	rs12170452	2018-11-12	30038396	Lee JJ	2018-07-23	Nat Genet	www.ncbi.nlm.nih.gov/pubmed/30038396	Gene discovery and polygenic prediction from a genome-wide association study of educational attainment in 1.1 million individuals.	Educational attainment (MTAG)	1,311,438 European ancestry individuals		22q13.1	Intergenic	CACNA1I			ENSG00000100346			rs12170452-A	rs12170452	0	12170452	intron_variant	0	0.4507	7E-17	16.1549019599857	(MTAG)	0.011	[0.0085-0.0135] unit increase	Affymetrix, Illumina [7100000] (imputed)	N
rs5750853	22	39976186	T	C	0.432406	2.06430314349e-09	0.00584333960257	0.00097508203566	205	22	40019773	rs12170452	2022-07-01	35361970	Okbay A	2022-03-31	Nat Genet	www.ncbi.nlm.nih.gov/pubmed/35361970	Polygenic prediction of educational attainment within and between families from genome-wide association analyses in 3 million individuals.	Educational attainment	3,037,499 European ancestry individuals		22q13.1		CACNA1I			ENSG00000100346			rs12170452-A	rs12170452	0	12170452	intron_variant	0	0.4445	9E-23	22.0457574905607		0.0103416	[0.0083-0.0124] unit increase	Illumina [10675380] (imputed)	N
rs5750853	22	39976186	T	C	0.432406	2.06430314349e-09	0.00584333960257	0.00097508203566	205	22	40019773	rs12170452	2018-10-19	30038396	Lee JJ	2018-07-23	Nat Genet	www.ncbi.nlm.nih.gov/pubmed/30038396	Gene discovery and polygenic prediction from a genome-wide association study of educational attainment in 1.1 million individuals.	Educational attainment (years of education)	up to 1,131,881 European ancestry individuals		22q13.1		CACNA1I			ENSG00000100346			rs12170452-A	rs12170452	0	12170452	intron_variant	0	0.4507	8E-14	13.0969100130081		0.0105	[0.0078-0.0132] unit increase	Affymetrix, Illumina [10000000] (imputed)	N
rs6065926	20	44735854	G	A	0.255467	3.00883311521e-09	-0.00611366034001	0.00103077747484	199	20	44742064	rs1569723	2021-12-14	34594039	Sakaue S	2021-09-30	Nat Genet	www.ncbi.nlm.nih.gov/pubmed/34594039	A cross-population atlas of genetic associations for 220 human phenotypes.	Graves' disease	1,678 European ancestry cases, 456,942 European ancestry controls, 2,809 East Asian ancestry cases, 172,656 East Asian ancestry controls		20q13.12		RPL13P2 - CD40	ENSG00000213820	ENSG00000101017		13249	4853	rs1569723-A	rs1569723	0	1569723	regulatory_region_variant	1	NR	2E-12	11.698970004336		0.1641	[0.12-0.21] unit increase	Affymetrix, Illumina [25841587] (imputed)	N
rs6065926	20	44735854	G	A	0.255467	3.00883311521e-09	-0.00611366034001	0.00103077747484	199	20	44742064	rs1569723	2021-12-14	34594039	Sakaue S	2021-09-30	Nat Genet	www.ncbi.nlm.nih.gov/pubmed/34594039	A cross-population atlas of genetic associations for 220 human phenotypes.	Graves' disease	2,809 East Asian ancestry cases, 172,656 East Asian ancestry controls		20q13.12		RPL13P2 - CD40	ENSG00000213820	ENSG00000101017		13249	4853	rs1569723-A	rs1569723	0	1569723	regulatory_region_variant	1	0.614881717	1E-8	8		0.16323031	[0.11-0.22] unit increase	Illumina [13429311] (imputed)	N
rs6065926	20	44735854	G	A	0.255467	3.00883311521e-09	-0.00611366034001	0.00103077747484	199	20	44742064	rs1569723	2020-03-03	28369058	Folkersen L	2017-04-03	PLoS Genet	www.ncbi.nlm.nih.gov/pubmed/28369058	Mapping of 79 loci for 83 plasma protein biomarkers in cardiovascular disease.	Blood protein levels in cardiovascular risk	3,394 European ancestry individuals	2,639 individuals	20q13.12	CD40	RPL13P2 - CD40	ENSG00000213820	ENSG00000101017		13249	4853	rs1569723-C	rs1569723	0	1569723	regulatory_region_variant	1	0.28	2E-121	120.698970004336		0.39	unit decrease	Illumina [5270624] (imputed)	N
rs6065926	20	44735854	G	A	0.255467	3.00883311521e-09	-0.00611366034001	0.00103077747484	199	20	44742064	rs1569723	2017-06-02	28067908	de Lange KM	2017-01-09	Nat Genet	www.ncbi.nlm.nih.gov/pubmed/28067908	Genome-wide association study implicates immune activation of multiple integrin genes in inflammatory bowel disease.	Crohn's disease	12,194 European and unknown ancestry cases, 28,072 European and unknown ancestry controls		20q13.12	CD40, SLC12A5, NCOA5	RPL13P2 - CD40	ENSG00000213820	ENSG00000101017		13249	4853	rs1569723-?	rs1569723	0	1569723	regulatory_region_variant	1		2E-7	6.69897000433602				Illumina [9560910] (imputed)	N
rs6065926	20	44735854	G	A	0.255467	3.00883311521e-09	-0.00611366034001	0.00103077747484	199	20	44742064	rs1569723	2017-06-02	28067908	de Lange KM	2017-01-09	Nat Genet	www.ncbi.nlm.nih.gov/pubmed/28067908	Genome-wide association study implicates immune activation of multiple integrin genes in inflammatory bowel disease.	Inflammatory bowel disease	25,042 European and unknown ancestry cases, 34,915 European and unknown ancestry controls		20q13.12	CD40, SLC12A5, NCOA5	RPL13P2 - CD40	ENSG00000213820	ENSG00000101017		13249	4853	rs1569723-?	rs1569723	0	1569723	regulatory_region_variant	1		2E-6	5.69897000433602				Illumina [9725440] (imputed)	N
[truncated: 572 more rows]
