# Supplementary material for: Multivariate genome-wide analysis reveals shared genetic architecture and brain structural correlates of human cognitive abilities
Source: Sci Rep. 2025 Nov 24;15:41596. doi: 10.1038/s41598-025-25509-z (PMC12644536; doi:10.1038/s41598-025-25509-z)
Supplement: Supplementary file 31 — Supplementary Information 31. [file 41598_2025_25509_MOESM31_ESM.xlsx]

## Sheet: Sheet1
SNP	CHR	BP	eaf	effect_allele	other_allele	beta	se	pval	N
rs2009111	22	26392981	0.235586	T	C	-0.0770349	0.00197591	1e-200	1.59116e+09
rs9913278	17	55494322	0.0874751	C	T	0.132322	0.00395057	1e-200	1.59116e+09
rs1810704	14	97248283	0.324056	A	C	0.0666338	0.00182696	1e-200	1.59116e+09
rs4804378	19	9046876	0.166998	G	T	-0.0472581	0.00156404	1.48449e-200	1.59116e+09
rs1420384	2	171583876	0.341948	G	T	0.0184239	0.000887736	1.13246e-95	1.59116e+09
rs10799051	1	34858718	0.120278	G	A	-0.146215	0.00732983	1.5631e-88	1.59116e+09
rs12192646	6	73909316	0.135189	A	G	0.0404942	0.0021562	1.09324e-78	1.59116e+09
rs12149852	16	81365197	0.038767	A	G	-1.5235	0.0822292	1.24065e-76	1.59116e+09
rs9385388	6	126215296	0.403579	C	T	-0.0106007	0.000675091	1.45117e-55	1.59116e+09
rs3118146	1	182267259	0.23161	G	T	0.0212688	0.00138423	2.80652e-53	1.59116e+09
rs17492491	8	20444498	0.0516899	A	G	-0.0509746	0.00363885	1.38409e-44	1.59116e+09
rs4757791	11	19352881	0.225646	A	G	-0.0129533	0.000985574	1.86958e-39	1.59116e+09
rs13282115	8	69884030	0.256461	A	C	-0.0127834	0.000975853	3.30356e-39	1.59116e+09
rs1566854	4	45995759	0.436382	C	T	-0.0147056	0.00113233	1.45015e-38	1.59116e+09
rs4840138	6	96359062	0.130219	A	C	-0.0152953	0.00123122	1.96464e-35	1.59116e+09
rs1941473	18	37702402	0.255467	A	C	0.0094431	0.000804288	7.86065e-32	1.59116e+09
rs4880678	10	490472	0.499006	G	A	-0.0254397	0.00225696	1.81107e-29	1.59116e+09
rs3811699	3	49396360	0.335984	T	C	-0.010607	0.000984639	4.64197e-27	1.59116e+09
rs9814873	3	49454112	0.335984	A	G	-0.0105862	0.000984248	5.57754e-27	1.59116e+09
rs1487441	6	98553894	0.491054	G	A	-0.0101799	0.000950015	8.60624e-27	1.59116e+09
rs12202969	6	98576223	0.491054	G	A	-0.0101429	0.000948973	1.15514e-26	1.59116e+09
rs12206087	6	98582900	0.491054	G	A	-0.0101424	0.000949021	1.16797e-26	1.59116e+09
rs6766131	3	49538932	0.333002	T	C	-0.0103646	0.000983076	5.47277e-26	1.59116e+09
rs7633271	3	49555963	0.333002	T	C	-0.0103545	0.000983015	6.06032e-26	1.59116e+09
rs1987628	3	49399259	0.335984	G	A	-0.0106216	0.00101153	8.59189e-26	1.59116e+09
rs1800668	3	49395757	0.335984	G	A	-0.0106191	0.00101155	8.83504e-26	1.59116e+09
rs6779524	3	49450449	0.335984	C	T	-0.0106062	0.00101099	9.50487e-26	1.59116e+09
rs6809216	3	49412559	0.335984	G	A	-0.0106094	0.00101132	9.54028e-26	1.59116e+09
rs6446272	3	49463287	0.335984	G	A	-0.0105993	0.00101123	1.049e-25	1.59116e+09
rs6997	3	49453834	0.335984	C	T	-0.0105929	0.00101097	1.09047e-25	1.59116e+09
rs7646366	3	49470668	0.335984	G	A	-0.0105944	0.0010113	1.11338e-25	1.59116e+09
rs2352974	3	49890613	0.466203	C	T	0.00963431	0.000930791	4.15555e-25	1.59116e+09
rs2681780	3	49897830	0.49006	C	T	0.00950035	0.000924774	9.31073e-25	1.59116e+09
rs9827021	3	49514764	0.333002	C	A	-0.0103764	0.00101029	9.54966e-25	1.59116e+09
rs2271960	3	49878078	0.471173	T	C	0.00951391	0.000927289	1.06798e-24	1.59116e+09
rs2271961	3	49878113	0.471173	T	C	0.00949821	0.000927063	1.24007e-24	1.59116e+09
rs1801143	3	49570200	0.333002	C	T	-0.010346	0.00101	1.26507e-24	1.59116e+09
rs9837341	3	49664767	0.331014	A	G	-0.00997188	0.00097826	2.12009e-24	1.59116e+09
rs6770670	3	49686682	0.324056	T	C	-0.0100154	0.000986525	3.24083e-24	1.59116e+09
rs4283605	3	49678651	0.324056	A	G	-0.00998531	0.000984881	3.72415e-24	1.59116e+09
rs7649348	3	49772375	0.474155	G	A	-0.00943385	0.000930731	3.82592e-24	1.59116e+09
rs2234391	3	49842625	0.473161	A	G	0.00938942	0.000926634	3.95033e-24	1.59116e+09
rs11718165	3	49696797	0.324056	A	G	-0.00997024	0.000984711	4.2778e-24	1.59116e+09
rs9859153	3	49807085	0.473161	G	T	0.00936507	0.000925898	4.76077e-24	1.59116e+09
rs11715915	3	49455330	0.335984	C	T	-0.0103102	0.00101934	4.76126e-24	1.59116e+09
rs1049256	3	49763338	0.474155	T	C	-0.00939997	0.000929723	4.96277e-24	1.59116e+09
rs4855862	3	49748833	0.476143	C	T	-0.00939987	0.000929906	5.07017e-24	1.59116e+09
rs9876508	3	49780844	0.474155	G	A	-0.00939675	0.000929665	5.10839e-24	1.59116e+09
rs4855867	3	49745822	0.476143	C	T	-0.00939937	0.000930046	5.17771e-24	1.59116e+09
rs11709680	3	49745188	0.476143	C	T	-0.0093937	0.000929803	5.36348e-24	1.59116e+09
rs11716575	3	49744890	0.476143	A	G	-0.00939099	0.00092978	5.51118e-24	1.59116e+09
rs9872864	3	49792023	0.474155	A	G	-0.00939189	0.000931982	6.9591e-24	1.59116e+09
rs7634902	3	49762662	0.474155	G	T	-0.00936286	0.000929668	7.40759e-24	1.59116e+09
rs7648987	3	49868455	0.474155	A	G	0.00932623	0.000926257	7.59569e-24	1.59116e+09
rs9815766	3	49783103	0.474155	C	T	-0.00937917	0.000931633	7.69457e-24	1.59116e+09
rs1062633	3	49924940	0.498012	T	C	0.00930471	0.000924316	7.76221e-24	1.59116e+09
rs11130218	3	49752372	0.475149	C	T	-0.00935332	0.000929624	8.18233e-24	1.59116e+09
rs695238	3	49869158	0.474155	A	C	0.00931959	0.000926909	8.7791e-24	1.59116e+09
rs3811697	3	49590770	0.333002	C	T	-0.0100644	0.00100256	1.02991e-23	1.59116e+09
rs9837027	3	49597013	0.333002	C	T	-0.0100529	0.00100249	1.149e-23	1.59116e+09
rs13234629	7	9864109	0.341948	A	G	-0.009416	0.000941916	1.5764e-23	1.59116e+09
rs9875617	3	49634696	0.333002	G	A	-0.0100222	0.00100264	1.58901e-23	1.59116e+09
rs7645061	3	49868842	0.474155	C	T	0.00923673	0.000925248	1.80965e-23	1.59116e+09
rs1873625	3	49666964	0.331014	C	A	-0.00997145	0.00100808	4.53248e-23	1.59116e+09
rs2252833	3	50004209	0.480119	G	A	0.00907625	0.000927963	1.36096e-22	1.59116e+09
rs6905544	6	98411631	0.409543	A	G	0.00922377	0.00094305	1.36152e-22	1.59116e+09
rs2624853	3	50128893	0.494036	A	G	-0.00913156	0.000933663	1.36725e-22	1.59116e+09
rs7621026	3	49975334	0.480119	A	G	0.00907311	0.000927818	1.38606e-22	1.59116e+09
rs2353579	3	50027774	0.480119	C	T	0.0090721	0.000928184	1.45547e-22	1.59116e+09
rs11130228	3	50003246	0.480119	C	T	0.00907021	0.000928038	1.46271e-22	1.59116e+09
rs12496973	3	50002245	0.480119	T	C	0.00906784	0.000927806	1.4642e-22	1.59116e+09
rs2624843	3	49997963	0.480119	G	A	0.00906825	0.000927945	1.47896e-22	1.59116e+09
rs11130233	3	50018585	0.480119	T	G	0.00906549	0.000927831	1.50519e-22	1.59116e+09
rs6771546	3	49968572	0.480119	T	C	0.00906428	0.000927709	1.5054e-22	1.59116e+09
rs2240327	3	50113034	0.493042	A	G	-0.00911539	0.00093335	1.5706e-22	1.59116e+09
rs2526754	3	50125996	0.494036	G	A	-0.00911557	0.000933456	1.585e-22	1.59116e+09
rs13085791	3	49721798	0.324056	C	A	-0.00993068	0.00101717	1.62264e-22	1.59116e+09
rs4688690	3	50022292	0.479125	G	A	0.00905713	0.000927812	1.64176e-22	1.59116e+09
rs7628058	3	50039474	0.479125	G	A	0.00905671	0.000927859	1.65739e-22	1.59116e+09
rs2624824	3	50088266	0.494036	T	C	-0.00910683	0.000933091	1.67391e-22	1.59116e+09
rs6772095	3	49978069	0.479125	C	T	0.00905567	0.000927866	1.67698e-22	1.59116e+09
rs2883057	3	49998282	0.479125	C	T	0.00905271	0.000927805	1.71958e-22	1.59116e+09
rs4688689	3	50035542	0.479125	C	T	0.00905234	0.000927796	1.7248e-22	1.59116e+09
rs2013208	3	50129399	0.494036	C	T	-0.00911016	0.000933733	1.72676e-22	1.59116e+09
rs9858542	3	49701983	0.324056	G	A	-0.009914	0.00101667	1.81772e-22	1.59116e+09
rs10457441	6	98572120	0.467197	T	C	-0.00917296	0.000940882	1.85708e-22	1.59116e+09
rs9401634	6	98578511	0.467197	T	C	-0.00917122	0.000940795	1.87457e-22	1.59116e+09
rs9861216	3	50059339	0.479125	T	C	-0.0090923	0.000933247	1.98309e-22	1.59116e+09
rs1872841	6	98576688	0.466203	C	A	-0.00916652	0.000940911	1.99259e-22	1.59116e+09
rs9482094	6	98364895	0.392644	A	G	0.00927139	0.000951712	1.99981e-22	1.59116e+09
rs12204181	6	98579481	0.467197	T	C	-0.00916677	0.000941264	2.05993e-22	1.59116e+09
rs9858213	3	49731861	0.324056	G	T	-0.00994127	0.0010208	2.06145e-22	1.59116e+09
rs9814664	3	50078541	0.479125	C	T	-0.00908703	0.000933521	2.15622e-22	1.59116e+09
rs2245365	3	50097319	0.478131	C	A	-0.00908014	0.000933346	2.27737e-22	1.59116e+09
rs9320823	6	98429337	0.407555	T	C	0.00916953	0.000942686	2.31251e-22	1.59116e+09
rs9375225	6	98588754	0.467197	G	T	-0.00915003	0.000940854	2.35355e-22	1.59116e+09
rs9866695	3	50069452	0.478131	G	T	-0.00907156	0.000933573	2.55115e-22	1.59116e+09
rs6792892	3	49995518	0.479125	T	C	0.00900391	0.000927012	2.65836e-22	1.59116e+09
rs9822268	3	49719729	0.324056	G	A	-0.00985393	0.00101631	3.1432e-22	1.59116e+09
rs7621352	3	50070763	0.478131	A	C	-0.00904333	0.000932781	3.16586e-22	1.59116e+09
rs4339469	6	98369230	0.39165	T	G	0.00921912	0.000951308	3.29334e-22	1.59116e+09
rs2008877	3	50162291	0.493042	T	G	-0.00901538	0.000935065	5.34318e-22	1.59116e+09
rs2280406	3	49941436	0.491054	G	A	0.00886669	0.000920429	5.78866e-22	1.59116e+09
rs7428430	3	50174184	0.499006	C	T	-0.00902849	0.000937737	6.09313e-22	1.59116e+09
rs11153969	6	98358220	0.392644	T	C	0.00914994	0.000951038	6.51912e-22	1.59116e+09
rs4820249	22	37197332	0.131213	G	A	0.0103465	0.00107578	6.73532e-22	1.59116e+09
rs4458695	6	98528404	0.404573	G	A	-0.00912665	0.000952719	9.74342e-22	1.59116e+09
rs9385269	6	98547979	0.45825	C	T	-0.00902001	0.000941827	9.9766e-22	1.59116e+09
rs901630	6	98539519	0.404573	C	T	-0.00911108	0.000952674	1.13627e-21	1.59116e+09
rs7642934	3	50174848	0.494036	G	A	-0.00890021	0.000937255	2.18035e-21	1.59116e+09
rs4731992	7	133702097	0.206759	A	G	-0.0104304	0.00110673	4.32174e-21	1.59116e+09
rs10049087	3	50123417	0.493042	A	G	-0.00883366	0.00094088	6.07293e-21	1.59116e+09
rs3796386	3	49899795	0.414513	G	A	0.00854615	0.000918361	1.32905e-20	1.59116e+09
rs952594	3	49908023	0.415507	G	A	0.00854754	0.000918752	1.35994e-20	1.59116e+09
rs9649046	7	133433402	0.429423	G	A	0.00895454	0.000979921	6.36044e-20	1.59116e+09
rs584226	2	136641382	0.157058	T	C	0.0141668	0.0015526	7.20284e-20	1.59116e+09
rs10247014	7	133431038	0.430417	G	T	0.00893306	0.000979305	7.38661e-20	1.59116e+09
rs2352984	3	49948728	0.421471	T	C	0.00832972	0.000914637	8.45941e-20	1.59116e+09
rs10954431	7	133430901	0.429423	G	T	0.00890136	0.000978748	9.48995e-20	1.59116e+09
rs2305192	10	103560321	0.345924	T	C	0.00884987	0.000977395	1.37127e-19	1.59116e+09
rs7102360	11	38487147	0.498012	A	C	-0.00734683	0.00081145	1.37882e-19	1.59116e+09
rs7615206	3	49937505	0.421471	T	C	0.00826876	0.000913967	1.46803e-19	1.59116e+09
rs11709573	3	49956628	0.421471	C	T	0.00829997	0.000917825	1.52308e-19	1.59116e+09
rs11191193	10	103802408	0.342942	A	G	0.00883793	0.000977523	1.55039e-19	1.59116e+09
rs17167210	7	133339343	0.431412	G	A	0.00884839	0.000978803	1.56648e-19	1.59116e+09
rs13262595	8	143316970	0.444334	A	G	-0.00879885	0.000977769	2.27986e-19	1.59116e+09
rs11712056	3	49914397	0.437376	T	C	0.00820644	0.000912405	2.37737e-19	1.59116e+09
rs10231828	7	133348337	0.450298	T	G	0.00869689	0.000972758	3.87632e-19	1.59116e+09
rs2430769	7	133349149	0.449304	G	A	0.00870229	0.000973657	3.97196e-19	1.59116e+09
rs763645	7	133343428	0.44831	C	T	0.00869668	0.000973555	4.14946e-19	1.59116e+09
rs2066924	7	133338462	0.44831	C	A	0.00870018	0.000974071	4.19263e-19	1.59116e+09
rs1041621	7	133353965	0.44831	G	A	0.00867496	0.00097352	5.06113e-19	1.59116e+09
rs11191156	10	103702763	0.341948	A	G	0.00877026	0.000984731	5.27896e-19	1.59116e+09
rs10266435	7	133346081	0.44831	C	T	0.00865617	0.000972906	5.72563e-19	1.59116e+09
rs10808271	7	133352318	0.44831	T	C	0.00864807	0.000972061	5.75672e-19	1.59116e+09
rs17167170	7	133302345	0.200795	A	G	0.00976796	0.00110038	6.87455e-19	1.59116e+09
rs11137818	9	81356759	0.468191	G	A	0.00854388	0.000963254	7.32753e-19	1.59116e+09
rs17597439	7	133160732	0.190855	A	C	0.00979561	0.00110701	8.85677e-19	1.59116e+09
rs4728302	7	133630463	0.422465	C	T	0.00869079	0.000984788	1.09421e-18	1.59116e+09
rs4129572	7	133636888	0.422465	T	C	0.00863628	0.000979251	1.15207e-18	1.59116e+09
rs7776986	7	133345635	0.449304	C	T	-0.00861588	0.000978359	1.29163e-18	1.59116e+09
rs1946303	7	133138480	0.190855	T	G	-0.00980187	0.00111316	1.30317e-18	1.59116e+09
rs3919590	7	133122342	0.192843	A	G	-0.00978153	0.00111105	1.32219e-18	1.59116e+09
rs4728288	7	133121695	0.191849	A	G	-0.00976438	0.00111019	1.42792e-18	1.59116e+09
rs7786489	7	133117488	0.191849	A	G	-0.00976753	0.00111115	1.4895e-18	1.59116e+09
rs1017945	7	133148083	0.191849	A	G	-0.00976232	0.0011109	1.5262e-18	1.59116e+09
rs2345941	7	133337635	0.452286	A	G	0.00853404	0.000971521	1.57476e-18	1.59116e+09
rs7309	2	162092640	0.460239	G	A	0.00836648	0.000952917	1.63669e-18	1.59116e+09
rs6467492	7	133139713	0.190855	T	C	-0.00976607	0.00111246	1.65254e-18	1.59116e+09
rs2345943	7	133340630	0.461233	T	C	0.00843672	0.000961428	1.70606e-18	1.59116e+09
rs6467490	7	133133974	0.192843	A	C	-0.00974368	0.00111042	1.71235e-18	1.59116e+09
rs4728287	7	133114257	0.190855	T	C	-0.00974673	0.00111082	1.71925e-18	1.59116e+09
rs1946301	7	133133008	0.192843	T	C	-0.0097415	0.00111056	1.75973e-18	1.59116e+09
rs4731952	7	133102328	0.189861	A	G	-0.00975873	0.00111257	1.76606e-18	1.59116e+09
rs10930013	2	162070325	0.466203	G	A	0.00832923	0.00095045	1.89349e-18	1.59116e+09
rs1345939	7	133099277	0.187873	A	G	-0.00972473	0.00111101	2.07697e-18	1.59116e+09
rs868891	3	49949071	0.421471	A	G	0.00807086	0.000922653	2.18242e-18	1.59116e+09
rs10235846	7	133328222	0.440358	C	A	0.00852196	0.000974364	2.20695e-18	1.59116e+09
rs958408	7	133140918	0.192843	A	G	-0.00969439	0.00111028	2.51415e-18	1.59116e+09
rs7803514	7	133196282	0.192843	A	G	-0.00966646	0.00110713	2.52182e-18	1.59116e+09
rs11773721	7	133315895	0.191849	T	C	0.0097567	0.00111761	2.54749e-18	1.59116e+09
rs2911495	7	133331405	0.440358	T	C	0.00848435	0.000972505	2.68003e-18	1.59116e+09
rs2247510	3	50126215	0.431412	C	A	-0.00804569	0.000923003	2.86014e-18	1.59116e+09
rs17576069	7	133066514	0.183897	A	G	0.00974117	0.00111778	2.91465e-18	1.59116e+09
rs2624826	3	50155468	0.431412	T	G	-0.00800716	0.000919928	3.20056e-18	1.59116e+09
rs2113565	7	133185211	0.188867	T	C	-0.00967722	0.00111239	3.33311e-18	1.59116e+09
rs4377904	7	133197489	0.194831	A	G	-0.00961069	0.00110501	3.39561e-18	1.59116e+09
rs7777241	7	133197859	0.194831	A	C	-0.00960944	0.00110514	3.46181e-18	1.59116e+09
rs2624822	3	50107219	0.446322	T	C	-0.00798506	0.000918387	3.4788e-18	1.59116e+09
rs6944149	7	133381365	0.467197	A	C	-0.00843912	0.000970741	3.51483e-18	1.59116e+09
rs2856238	3	50158191	0.431412	T	C	-0.00799588	0.000920003	3.58819e-18	1.59116e+09
rs17657688	3	50033228	0.445328	T	C	0.00794918	0.000914728	3.61761e-18	1.59116e+09
rs7777805	7	133337074	0.440358	T	C	0.00844382	0.000971752	3.64749e-18	1.59116e+09
rs3774734	3	50108792	0.446322	C	A	-0.00798333	0.000920552	4.23396e-18	1.59116e+09
rs4688753	3	50074773	0.446322	A	G	-0.00796172	0.000918348	4.33601e-18	1.59116e+09
rs6954610	7	133618986	0.454274	A	G	-0.00847179	0.000977189	4.33852e-18	1.59116e+09
rs6793528	3	50100188	0.446322	C	A	-0.00797817	0.000920349	4.3734e-18	1.59116e+09
rs11975951	7	133191127	0.195825	T	C	-0.00958162	0.00110541	4.40129e-18	1.59116e+09
rs2624819	3	50010571	0.445328	G	T	0.00794771	0.000916944	4.41305e-18	1.59116e+09
rs9656423	7	133324987	0.439364	T	C	0.00841522	0.000972019	4.82371e-18	1.59116e+09
rs2991231	7	133321915	0.445328	T	C	0.00847278	0.000978751	4.85503e-18	1.59116e+09
rs6762477	3	50093209	0.446322	G	A	-0.00796079	0.000920199	5.09789e-18	1.59116e+09
rs4731968	7	133292697	0.189861	A	G	0.00951067	0.00110006	5.35458e-18	1.59116e+09
rs7430334	3	50078221	0.446322	T	C	-0.00793924	0.000918343	5.37218e-18	1.59116e+09
rs11768150	7	133335011	0.44334	T	G	0.00839276	0.000970864	5.3983e-18	1.59116e+09
rs17658042	7	133302371	0.197813	G	T	0.0102739	0.0011901	5.98599e-18	1.59116e+09
rs6955530	7	133339511	0.460239	T	C	-0.00834528	0.000967668	6.45886e-18	1.59116e+09
rs6970436	7	133614710	0.454274	A	G	-0.00840246	0.000975221	6.93587e-18	1.59116e+09
rs12539993	7	133418799	0.475149	C	T	-0.00834205	0.000969089	7.4255e-18	1.59116e+09
rs10271671	7	133588413	0.455268	G	A	-0.00839217	0.000975096	7.53213e-18	1.59116e+09
rs10241782	7	133588380	0.455268	A	G	-0.00838738	0.000974624	7.58121e-18	1.59116e+09
rs2042451	7	133593030	0.454274	A	G	-0.00838825	0.000974841	7.64913e-18	1.59116e+09
rs7794168	7	133357606	0.465209	T	C	-0.00833354	0.000968862	7.87701e-18	1.59116e+09
rs1025074	7	133615559	0.45328	G	A	-0.00839255	0.000975843	7.94992e-18	1.59116e+09
rs6971417	7	133166169	0.190855	G	T	-0.0103916	0.0012083	7.96104e-18	1.59116e+09
rs6971638	7	133585386	0.454274	A	G	-0.0083761	0.000974378	8.2286e-18	1.59116e+09
rs12707116	7	133424909	0.475149	T	C	-0.00832229	0.000968484	8.46413e-18	1.59116e+09
rs6954537	7	133585612	0.454274	T	C	-0.00837031	0.000974316	8.6246e-18	1.59116e+09
rs6971840	7	133585570	0.454274	A	G	-0.00836769	0.000974332	8.83965e-18	1.59116e+09
rs6950081	7	133588565	0.454274	A	G	-0.00836708	0.000974316	8.87752e-18	1.59116e+09
rs6954999	7	133588927	0.454274	G	A	-0.00836803	0.00097471	9.07213e-18	1.59116e+09
rs6955061	7	133589145	0.454274	C	T	-0.00836555	0.000974693	9.26321e-18	1.59116e+09
rs6956135	7	133589608	0.454274	G	T	-0.00836521	0.000974675	9.27879e-18	1.59116e+09
rs6467499	7	133348922	0.463221	T	G	-0.00829557	0.000966758	9.4205e-18	1.59116e+09
rs7798673	7	133584077	0.454274	C	T	-0.00836112	0.000974656	9.60853e-18	1.59116e+09
rs6976885	7	133585989	0.45328	G	A	-0.00836053	0.000974619	9.63287e-18	1.59116e+09
rs1424580	7	133154426	0.190855	C	T	-0.0103502	0.00120693	9.85268e-18	1.59116e+09
rs6975860	7	133589584	0.454274	T	G	-0.00835313	0.000974236	9.99259e-18	1.59116e+09
rs10883688	10	103510393	0.469185	A	C	0.00807492	0.000942049	1.02008e-17	1.59116e+09
rs12707126	7	133584271	0.454274	A	G	-0.00834408	0.000974123	1.07386e-17	1.59116e+09
rs4731951	7	133102282	0.187873	G	T	-0.010362	0.00121123	1.17972e-17	1.59116e+09
rs9320747	6	98310291	0.486083	T	G	-0.00800421	0.000935696	1.18598e-17	1.59116e+09
rs17548707	22	45571446	0.290258	C	T	-0.00849839	0.000993629	1.20045e-17	1.59116e+09
rs7804463	7	133447651	0.468191	T	C	-0.00829541	0.000970043	1.2141e-17	1.59116e+09
rs9401305	6	98331937	0.489066	A	C	-0.00797843	0.000933311	1.24674e-17	1.59116e+09
rs9320759	6	98331357	0.489066	A	G	-0.00797108	0.000933246	1.32784e-17	1.59116e+09
rs6954207	7	133560955	0.459245	C	T	-0.00832086	0.000974511	1.35971e-17	1.59116e+09
rs17654334	7	133083234	0.187873	C	T	0.0103296	0.00121114	1.47908e-17	1.59116e+09
rs7775492	6	98332930	0.489066	A	G	-0.00795499	0.00093314	1.52851e-17	1.59116e+09
rs718656	7	133120852	0.191849	C	T	-0.0102601	0.001204	1.57222e-17	1.59116e+09
rs12707131	7	133620982	0.414513	A	G	-0.00850524	0.000998585	1.63323e-17	1.59116e+09
rs10259686	7	133633152	0.405567	A	G	0.00841866	0.00098886	1.68766e-17	1.59116e+09
rs12189679	6	98333409	0.487078	G	A	-0.00795441	0.000934509	1.71162e-17	1.59116e+09
rs4839928	6	98326012	0.489066	A	G	-0.00794012	0.000932962	1.72947e-17	1.59116e+09
rs12205774	6	98324132	0.489066	C	T	-0.00794629	0.000934113	1.78837e-17	1.59116e+09
rs12707130	7	133616739	0.414513	G	T	-0.00845579	0.000994689	1.88062e-17	1.59116e+09
rs7778778	7	133103589	0.187873	G	A	-0.0102476	0.00120661	2.01667e-17	1.59116e+09
rs17656452	7	133193425	0.192843	G	A	0.0101273	0.00119328	2.12137e-17	1.59116e+09
rs11765450	7	133069682	0.183897	C	T	0.0102866	0.00121209	2.12619e-17	1.59116e+09
rs13309851	7	133582364	0.457256	C	A	-0.0082575	0.000973186	2.15688e-17	1.59116e+09
rs6955707	7	133612188	0.416501	G	A	-0.00842682	0.0009934	2.19825e-17	1.59116e+09
rs7805864	7	133610390	0.416501	G	A	-0.00842581	0.000993374	2.2132e-17	1.59116e+09
rs10260563	7	133178671	0.190855	G	A	-0.0102279	0.00120592	2.22515e-17	1.59116e+09
rs2971963	7	133641505	0.441352	A	G	0.00823996	0.000971538	2.22592e-17	1.59116e+09
rs10156088	7	133592544	0.416501	G	A	-0.00841973	0.000993071	2.28147e-17	1.59116e+09
rs7793739	7	133582973	0.457256	G	T	-0.00824833	0.000973101	2.32412e-17	1.59116e+09
rs7776858	7	133583144	0.457256	T	C	-0.008245	0.000972782	2.33688e-17	1.59116e+09
rs7793732	7	133582953	0.457256	G	T	-0.00824737	0.000973128	2.34853e-17	1.59116e+09
rs10246164	7	133573039	0.457256	T	C	-0.00824498	0.000972964	2.36927e-17	1.59116e+09
rs7793582	7	133582851	0.457256	G	A	-0.00824403	0.000973109	2.41537e-17	1.59116e+09
rs12707125	7	133570858	0.457256	A	G	-0.00823854	0.000972793	2.47597e-17	1.59116e+09
rs6972284	7	133535714	0.45328	T	C	-0.00824236	0.000973431	2.51099e-17	1.59116e+09
rs9320798	6	98399407	0.445328	C	T	0.00786822	0.00092936	2.53353e-17	1.59116e+09
rs7772622	6	98404346	0.444334	T	C	0.0078384	0.00092584	2.53395e-17	1.59116e+09
rs1862871	7	133215165	0.192843	G	T	0.0101163	0.0011953	2.59642e-17	1.59116e+09
rs1149551	7	133074763	0.187873	C	T	-0.010307	0.00121789	2.60438e-17	1.59116e+09
rs6963032	7	133599527	0.417495	T	C	-0.00834007	0.000985602	2.63052e-17	1.59116e+09
rs6979546	7	133179610	0.190855	G	T	-0.0101995	0.00120548	2.65189e-17	1.59116e+09
rs7792492	7	133595316	0.416501	G	A	-0.00839857	0.000992678	2.66191e-17	1.59116e+09
rs11154010	6	98398945	0.445328	A	G	0.00783905	0.000926591	2.67138e-17	1.59116e+09
rs2042455	7	133580545	0.416501	A	G	-0.00833379	0.000985479	2.75316e-17	1.59116e+09
rs6569189	6	98401483	0.445328	A	C	0.00782915	0.000925868	2.76693e-17	1.59116e+09
rs6968089	7	133243445	0.191849	G	A	0.0100658	0.00119046	2.78215e-17	1.59116e+09
rs889826	7	133595871	0.416501	A	G	-0.00833082	0.000985314	2.79106e-17	1.59116e+09
rs6966403	7	133614421	0.416501	C	A	-0.00839491	0.000992988	2.81025e-17	1.59116e+09
rs10155909	7	133593036	0.416501	A	G	-0.0083307	0.000985405	2.8128e-17	1.59116e+09
rs4363141	7	133225346	0.191849	C	T	0.0100914	0.00119381	2.83619e-17	1.59116e+09
rs6969899	7	133597490	0.416501	A	G	-0.0083295	0.000985471	2.8561e-17	1.59116e+09
rs9375023	6	98403903	0.445328	T	C	0.00782288	0.000925766	2.90883e-17	1.59116e+09
rs10954434	7	133597864	0.416501	A	G	-0.00832616	0.000985449	2.93547e-17	1.59116e+09
rs7222389	17	43501442	0.195825	T	C	0.00924682	0.00109442	2.93616e-17	1.59116e+09
rs2042456	7	133580447	0.416501	G	A	-0.00838479	0.000992559	2.97237e-17	1.59116e+09
rs4313006	6	98406939	0.445328	G	A	0.00784365	0.000928779	3.03742e-17	1.59116e+09
rs4731959	7	133191008	0.191849	G	A	-0.0101299	0.00119956	3.04977e-17	1.59116e+09
rs7792905	7	133595602	0.416501	G	T	-0.00837991	0.000992415	3.06769e-17	1.59116e+09
rs12707129	7	133593177	0.416501	A	G	-0.00831868	0.000985213	3.07897e-17	1.59116e+09
rs2042453	7	133580730	0.416501	G	A	-0.00838191	0.000992727	3.08454e-17	1.59116e+09
rs12707124	7	133566423	0.455268	T	C	-0.00821405	0.00097288	3.0924e-17	1.59116e+09
rs2012240	7	133196561	0.194831	G	A	-0.0100923	0.00119545	3.11184e-17	1.59116e+09
rs10253633	7	133590869	0.416501	A	G	-0.0083167	0.000985195	3.12803e-17	1.59116e+09
rs6974951	7	133179183	0.192843	G	A	-0.0101491	0.00120249	3.1701e-17	1.59116e+09
rs10224683	7	133590937	0.416501	G	A	-0.00837343	0.000992347	3.22812e-17	1.59116e+09
rs7792546	7	133595502	0.416501	C	A	-0.00837223	0.000992334	3.25841e-17	1.59116e+09
rs10225605	7	133591676	0.416501	G	A	-0.00836838	0.0009923	3.3602e-17	1.59116e+09
rs7753937	6	98396351	0.445328	A	G	0.00780675	0.000925922	3.41779e-17	1.59116e+09
rs6569192	6	98402211	0.445328	G	T	0.0078258	0.000928483	3.49872e-17	1.59116e+09
rs1364364	7	133244493	0.189861	C	T	0.0100385	0.0011915	3.60301e-17	1.59116e+09
rs12942666	17	43499839	0.195825	A	G	0.009232	0.00109603	3.66643e-17	1.59116e+09
rs12707128	7	133589796	0.416501	A	G	-0.00828889	0.000984249	3.71585e-17	1.59116e+09
rs1978507	7	133190684	0.193837	C	T	-0.0100764	0.00119656	3.72864e-17	1.59116e+09
rs10226267	7	133601862	0.416501	G	A	-0.00842584	0.00100079	3.79026e-17	1.59116e+09
rs6966473	7	133195420	0.195825	G	A	-0.0100683	0.00119638	3.90804e-17	1.59116e+09
rs9490143	6	98396176	0.445328	G	A	0.00781095	0.000928436	3.99598e-17	1.59116e+09
rs6967776	7	133243248	0.194831	G	A	0.00999161	0.0011885	4.21012e-17	1.59116e+09
rs6978533	7	133574051	0.454274	A	C	-0.00816897	0.000972221	4.37533e-17	1.59116e+09
rs10954417	7	133200522	0.195825	C	T	-0.0100283	0.00119397	4.49973e-17	1.59116e+09
rs2430768	7	133340287	0.460239	T	C	0.00848349	0.00101034	4.59263e-17	1.59116e+09
rs749694	10	103519784	0.467197	A	G	0.00796979	0.000949354	4.66047e-17	1.59116e+09
rs889824	7	133596581	0.209742	A	G	-0.00909903	0.00108407	4.72134e-17	1.59116e+09
rs11980047	7	133245004	0.192843	G	A	0.00995394	0.00118721	5.10321e-17	1.59116e+09
rs4240559	6	98437775	0.44334	T	C	0.00775388	0.000925105	5.2201e-17	1.59116e+09
rs10098073	8	143309504	0.49006	C	A	0.00804838	0.000960825	5.45093e-17	1.59116e+09
rs6955240	7	133581873	0.413519	G	A	-0.00830482	0.000992607	5.92685e-17	1.59116e+09
rs2432637	7	133270117	0.192843	G	A	0.00992836	0.00118667	5.93315e-17	1.59116e+09
rs7786100	7	133505716	0.457256	G	T	-0.00813198	0.000972683	6.25281e-17	1.59116e+09
rs2991226	7	133283960	0.192843	G	T	0.00991027	0.00118639	6.63981e-17	1.59116e+09
rs17631303	17	43516402	0.193837	A	G	0.00911033	0.001093	7.73795e-17	1.59116e+09
rs1149555	7	133062665	0.187873	G	A	-0.010129	0.00121747	8.81941e-17	1.59116e+09
rs10189857	2	60713235	0.420477	A	G	0.00795083	0.000955868	8.95214e-17	1.59116e+09
rs10231102	7	133573310	0.413519	G	A	-0.00821817	0.000991363	1.13477e-16	1.59116e+09
rs11191118	10	103573222	0.370775	C	T	-0.00792483	0.000958112	1.3251e-16	1.59116e+09
rs42850	5	88019474	0.440358	G	A	0.00785907	0.00095055	1.36315e-16	1.59116e+09
rs9398662	6	98489561	0.441352	T	C	-0.00760335	0.00092533	2.08809e-16	1.59116e+09
rs6944452	7	133522387	0.454274	A	G	-0.00796716	0.00096992	2.13507e-16	1.59116e+09
rs6584467	10	103748333	0.370775	G	A	0.0078303	0.000953432	2.16167e-16	1.59116e+09
rs9388046	6	98491210	0.441352	G	A	-0.00761731	0.000928371	2.30523e-16	1.59116e+09
rs12663336	6	98488641	0.441352	C	A	-0.00761102	0.000928286	2.42397e-16	1.59116e+09
rs13243553	7	133506955	0.409543	G	A	-0.00811416	0.000990264	2.52825e-16	1.59116e+09
rs7802352	7	133523259	0.451292	T	C	-0.0079383	0.000969745	2.70123e-16	1.59116e+09
rs618298	5	88038390	0.441352	A	G	0.00771739	0.000944452	3.05112e-16	1.59116e+09
rs9490266	6	98418637	0.45328	T	C	0.00750934	0.000920754	3.47322e-16	1.59116e+09
rs199439	17	44793503	0.224652	A	G	0.00855671	0.00104922	3.48175e-16	1.59116e+09
rs625970	5	88042296	0.441352	T	C	0.00769703	0.000944267	3.59967e-16	1.59116e+09
rs639725	5	88001969	0.440358	A	G	0.00768384	0.000942959	3.6802e-16	1.59116e+09
rs616391	5	88038845	0.441352	C	T	0.00772057	0.00094904	4.11468e-16	1.59116e+09
rs6975134	7	133531432	0.423459	T	C	-0.00795203	0.000978762	4.48929e-16	1.59116e+09
rs12185268	17	43923683	0.239563	A	G	0.00859715	0.00105824	4.50978e-16	1.59116e+09
rs13158247	5	88030670	0.441352	C	T	0.00771003	0.000949154	4.54575e-16	1.59116e+09
rs647983	5	88048071	0.441352	T	C	0.00766221	0.000943826	4.72966e-16	1.59116e+09
rs7781266	7	133505101	0.207753	A	C	-0.00876545	0.00107995	4.79617e-16	1.59116e+09
rs651666	5	88048767	0.441352	A	G	0.00765831	0.000943651	4.83312e-16	1.59116e+09
rs681446	5	88054292	0.441352	A	G	0.00765522	0.000943519	4.9193e-16	1.59116e+09
rs454214	5	88003403	0.441352	C	T	0.00767444	0.000946808	5.24875e-16	1.59116e+09
rs2188151	3	50201924	0.39662	G	T	0.00753384	0.000930703	5.73673e-16	1.59116e+09
rs1705565	5	88048457	0.441352	C	T	0.00767492	0.000948418	5.8532e-16	1.59116e+09
rs2346442	7	133705907	0.489066	G	A	-0.00787054	0.000973073	6.04848e-16	1.59116e+09
rs13019832	2	60710571	0.424453	G	A	-0.00778925	0.000963057	6.06335e-16	1.59116e+09
rs2431391	5	88046590	0.441352	C	T	0.00766971	0.000948416	6.12239e-16	1.59116e+09
rs2518796	3	50207075	0.400596	T	C	0.00747437	0.000925853	6.86141e-16	1.59116e+09
rs679232	5	88054763	0.441352	C	A	0.0076534	0.00094805	6.87156e-16	1.59116e+09
rs7760876	6	98481755	0.441352	C	T	-0.00755721	0.000936813	7.20845e-16	1.59116e+09
rs6966335	7	133702217	0.489066	C	T	-0.00777809	0.00096446	7.34103e-16	1.59116e+09
rs2346264	7	133536351	0.204771	A	C	-0.00870307	0.00108181	8.63139e-16	1.59116e+09
rs199448	17	44809001	0.222664	A	G	0.00841695	0.00104885	1.01559e-15	1.59116e+09
rs10189912	2	144162609	0.364811	A	G	-0.00782787	0.000975539	1.02239e-15	1.59116e+09
rs4919593	10	103540518	0.398608	A	C	0.00749835	0.000937249	1.2404e-15	1.59116e+09
rs13411140	2	144215811	0.357853	C	T	-0.0078808	0.000985066	1.24144e-15	1.59116e+09
rs12707087	7	132954533	0.196819	T	C	-0.00889399	0.00111206	1.26681e-15	1.59116e+09
rs4662327	2	144159751	0.363817	G	A	-0.00787501	0.000986952	1.47381e-15	1.59116e+09
rs1562364	10	103588734	0.40159	A	G	0.00746511	0.000936158	1.53375e-15	1.59116e+09
rs6967856	7	133727304	0.496024	C	T	-0.00768532	0.000964839	1.64693e-15	1.59116e+09
rs199534	17	44824213	0.222664	T	G	0.00834409	0.00104809	1.70377e-15	1.59116e+09
rs6950383	7	133727497	0.496024	T	C	-0.00767811	0.000964545	1.71556e-15	1.59116e+09
rs199535	17	44822662	0.222664	A	G	0.00831945	0.00104776	2.01861e-15	1.59116e+09
rs1575676	6	108861264	0.4334	C	T	0.00783042	0.000989167	2.44936e-15	1.59116e+09
rs1801196	8	31024638	0.294235	C	T	0.00553211	0.000699105	2.50995e-15	1.59116e+09
rs12947718	17	43493101	0.196819	G	A	0.0095576	0.00120804	2.54048e-15	1.59116e+09
rs10048736	2	144239303	0.359841	G	A	-0.00779135	0.000985376	2.63713e-15	1.59116e+09
rs13217795	6	108974098	0.365805	C	T	-0.00835841	0.00105841	2.85444e-15	1.59116e+09
rs2305191	10	103560333	0.408549	C	T	0.00749426	0.00094984	3.02125e-15	1.59116e+09
rs9384679	6	108864419	0.4334	C	T	0.00777967	0.000986988	3.21569e-15	1.59116e+09
rs10215367	7	132945754	0.405567	C	T	-0.00782488	0.000993992	3.48512e-15	1.59116e+09
rs7800126	7	133521356	0.424453	A	C	-0.00766438	0.00097444	3.67838e-15	1.59116e+09
rs3802682	10	103721210	0.40159	A	C	0.00734783	0.000935418	3.99341e-15	1.59116e+09
rs1526128	17	43779624	0.234592	C	T	0.00925003	0.00117779	4.03975e-15	1.59116e+09
rs2077606	17	43529293	0.193837	G	A	0.00947725	0.00120783	4.2786e-15	1.59116e+09
rs199513	17	44856932	0.2167	A	G	-0.0082712	0.00105495	4.49104e-15	1.59116e+09
rs17660228	17	44166500	0.240557	G	A	0.00918041	0.00117135	4.59819e-15	1.59116e+09
rs6584469	10	103765213	0.40159	T	C	0.00733642	0.000936192	4.63452e-15	1.59116e+09
rs70602	17	44859715	0.217694	T	C	-0.00827437	0.00105593	4.64673e-15	1.59116e+09
rs11191174	10	103759521	0.40159	A	G	0.00733415	0.000936209	4.73053e-15	1.59116e+09
rs199506	17	44859031	0.219682	A	G	-0.00826099	0.00105548	5.00474e-15	1.59116e+09
rs10786652	10	103668286	0.402584	C	A	0.00734867	0.000939051	5.05096e-15	1.59116e+09
rs199507	17	44858855	0.219682	A	G	-0.00825288	0.0010554	5.2969e-15	1.59116e+09
rs199505	17	44859410	0.217694	A	G	-0.00825484	0.00105579	5.34095e-15	1.59116e+09
rs12150229	17	44015446	0.239563	A	G	0.00918263	0.00117612	5.82963e-15	1.59116e+09
rs13409451	2	144257639	0.370775	A	G	-0.0075313	0.000964863	5.92367e-15	1.59116e+09
rs12150230	17	44015464	0.239563	A	G	0.00917717	0.00117588	5.97323e-15	1.59116e+09
rs17650860	17	44039008	0.240557	G	A	0.00916969	0.00117503	6.00895e-15	1.59116e+09
rs1931245	1	96178537	0.474155	A	G	0.00735416	0.00094288	6.20614e-15	1.59116e+09
rs199529	17	44837217	0.242545	A	C	0.00802755	0.0010297	6.38941e-15	1.59116e+09
rs7683755	4	10301757	0.249503	A	G	0.00925591	0.0011875	6.46772e-15	1.59116e+09
rs17572147	17	44044985	0.240557	A	G	0.00913673	0.00117227	6.48847e-15	1.59116e+09
rs4596578	7	133697429	0.482107	T	C	-0.00746415	0.00095788	6.57664e-15	1.59116e+09
rs413917	17	43723189	0.239563	G	A	0.00913264	0.00117207	6.60114e-15	1.59116e+09
rs6467513	7	133687565	0.332008	T	G	-0.00764601	0.000981668	6.76495e-15	1.59116e+09
rs2918134	10	132999774	0.449304	C	A	-0.00647262	0.000831073	6.79322e-15	1.59116e+09
rs9400239	6	108977663	0.367793	T	C	-0.00797695	0.00102456	6.93245e-15	1.59116e+09
rs17659731	17	44144634	0.240557	G	A	0.00912392	0.00117202	6.98334e-15	1.59116e+09
rs17659881	17	44157597	0.240557	A	G	0.00912076	0.00117164	6.99218e-15	1.59116e+09
rs3735050	7	133682181	0.33002	T	C	-0.00764451	0.000982041	7.00981e-15	1.59116e+09
rs17575850	17	44144387	0.240557	C	A	0.00912302	0.00117202	7.02499e-15	1.59116e+09
rs17650901	17	44039691	0.240557	A	G	0.00912179	0.001172	7.07765e-15	1.59116e+09
rs17650872	17	44039516	0.240557	G	T	0.00912283	0.00117214	7.08033e-15	1.59116e+09
rs17572169	17	44045974	0.240557	C	T	0.00912042	0.00117185	7.08799e-15	1.59116e+09
rs7350928	17	44108100	0.240557	C	T	0.00911821	0.00117168	7.12756e-15	1.59116e+09
rs10786648	10	103521325	0.40159	T	C	0.00727014	0.000934341	7.19321e-15	1.59116e+09
rs2802290	6	108905680	0.4334	G	A	-0.00772262	0.0009925	7.19644e-15	1.59116e+09
rs12150610	17	43775479	0.239563	T	C	0.00912459	0.00117274	7.21919e-15	1.59116e+09
rs16940799	17	44102933	0.240557	T	C	0.00911671	0.0011718	7.24558e-15	1.59116e+09
rs13413953	2	144237036	0.348907	T	G	-0.00758602	0.000975109	7.27204e-15	1.59116e+09
rs17574040	17	44102865	0.240557	A	C	0.00911014	0.00117169	7.53016e-15	1.59116e+09
rs1052553	17	44073889	0.241551	A	G	0.00910912	0.00117166	7.57327e-15	1.59116e+09
rs241036	17	43731719	0.239563	A	C	0.00910782	0.00117168	7.64748e-15	1.59116e+09
rs27732	5	87992576	0.434394	A	G	0.00736347	0.000947369	7.69222e-15	1.59116e+09
rs17574604	17	44111613	0.240557	A	G	0.00910554	0.00117156	7.71811e-15	1.59116e+09
rs17652502	17	44094471	0.241551	G	A	0.00910542	0.00117157	7.72625e-15	1.59116e+09
rs17762308	17	43780948	0.239563	T	C	0.00911014	0.00117233	7.78798e-15	1.59116e+09
rs17651213	17	44051924	0.240557	G	A	0.00910511	0.00117169	7.7901e-15	1.59116e+09
rs17572361	17	44052009	0.240557	T	C	0.00910484	0.00117168	7.80238e-15	1.59116e+09
rs2022464	6	108945370	0.364811	A	C	-0.00795857	0.00102418	7.80557e-15	1.59116e+09
rs17651134	17	44050340	0.240557	G	A	0.00910452	0.00117167	7.81443e-15	1.59116e+09
rs17649641	17	43997372	0.239563	T	C	0.0091066	0.001172	7.8385e-15	1.59116e+09
rs974293	17	44150233	0.240557	G	A	0.00910333	0.00117163	7.86223e-15	1.59116e+09
rs17652961	17	44108355	0.240557	G	A	0.00910268	0.00117159	7.8768e-15	1.59116e+09
rs12150515	17	44090685	0.240557	G	T	0.00910234	0.00117158	7.89333e-15	1.59116e+09
rs3912061	17	44165098	0.240557	C	T	0.00910203	0.00117155	7.89612e-15	1.59116e+09
rs17651483	17	44058861	0.240557	C	A	0.00910236	0.00117162	7.90636e-15	1.59116e+09
rs2217394	17	44053448	0.240557	A	G	0.00910264	0.00117166	7.90807e-15	1.59116e+09
rs11710277	3	50199747	0.083499	A	G	-0.0101741	0.00130957	7.90994e-15	1.59116e+09
rs17651285	17	44054237	0.240557	G	A	0.00910248	0.00117165	7.91615e-15	1.59116e+09
rs17572467	17	44054388	0.240557	T	C	0.00910217	0.00117165	7.93037e-15	1.59116e+09
rs10457180	6	108965039	0.367793	G	A	-0.00819413	0.00105481	7.95339e-15	1.59116e+09
rs17572495	17	44054596	0.240557	T	G	0.00910135	0.00117163	7.96613e-15	1.59116e+09
rs17574361	17	44108202	0.240557	A	G	0.00910074	0.00117158	7.97645e-15	1.59116e+09
rs17651243	17	44052284	0.240557	G	A	0.00910132	0.00117165	7.97749e-15	1.59116e+09
rs2802292	6	108908518	0.4334	G	T	-0.00770883	0.000992412	7.98815e-15	1.59116e+09
rs17653255	17	44112743	0.240557	C	A	0.00910037	0.00117156	7.98916e-15	1.59116e+09
rs17653193	17	44112441	0.240557	G	A	0.00910015	0.00117156	8.00078e-15	1.59116e+09
rs2158257	17	44104343	0.240557	A	C	0.00910002	0.00117158	8.0169e-15	1.59116e+09
rs12185243	17	44115351	0.240557	T	C	0.00909976	0.00117155	8.01862e-15	1.59116e+09
rs1078268	17	44075901	0.240557	A	G	0.00910448	0.00117217	8.02437e-15	1.59116e+09
rs3946526	17	43541656	0.193837	C	T	0.00938174	0.00120788	8.03056e-15	1.59116e+09
rs17572248	17	44049867	0.240557	A	G	0.0091001	0.00117168	8.05411e-15	1.59116e+09
rs17573858	17	44090796	0.240557	T	C	0.00909916	0.00117156	8.05716e-15	1.59116e+09
rs11079729	17	44115569	0.240557	C	A	0.0090989	0.00117155	8.0634e-15	1.59116e+09
rs17574824	17	44115107	0.240557	C	T	0.00909871	0.00117155	8.07408e-15	1.59116e+09
rs4608377	17	44113359	0.240557	T	C	0.00909864	0.00117154	8.07554e-15	1.59116e+09
rs17653162	17	44111827	0.240557	C	A	0.00909856	0.00117154	8.07949e-15	1.59116e+09
rs10514897	17	44117397	0.240557	A	G	0.00909858	0.00117154	8.07968e-15	1.59116e+09
rs17653211	17	44112638	0.240557	T	C	0.0090985	0.00117154	8.08334e-15	1.59116e+09
rs17573593	17	44082603	0.240557	A	C	0.00910082	0.00117184	8.08353e-15	1.59116e+09
rs12150542	17	44115730	0.240557	G	A	0.00909843	0.00117154	8.08841e-15	1.59116e+09
rs17574796	17	44115074	0.240557	T	C	0.00909843	0.00117155	8.08916e-15	1.59116e+09
rs17660251	17	44166646	0.240557	C	T	0.00910007	0.00117182	8.11418e-15	1.59116e+09
rs12128772	1	96176709	0.476143	G	A	0.00732068	0.000942695	8.12003e-15	1.59116e+09
rs10445371	17	44065410	0.240557	G	A	0.00909849	0.00117163	8.12066e-15	1.59116e+09
rs17574228	17	44104509	0.240557	T	C	0.00909768	0.00117155	8.13107e-15	1.59116e+09
rs17651754	17	44067546	0.240557	T	C	0.00909786	0.00117163	8.15382e-15	1.59116e+09
rs2055794	17	43951717	0.239563	G	A	0.00910141	0.00117214	8.18037e-15	1.59116e+09
rs12150170	17	44090646	0.240557	A	G	0.00909557	0.00117148	8.21827e-15	1.59116e+09
rs733966	17	44089563	0.240557	C	T	0.00909539	0.0011715	8.23656e-15	1.59116e+09
rs17654016	17	44137925	0.240557	T	C	0.00909603	0.00117159	8.2382e-15	1.59116e+09
rs10272509	7	133636302	0.333002	A	G	0.007556	0.000973261	8.25535e-15	1.59116e+09
rs17575556	17	44135827	0.241551	G	A	0.0090954	0.00117157	8.26521e-15	1.59116e+09
rs767057	17	43998822	0.239563	A	G	0.00909875	0.00117202	8.2759e-15	1.59116e+09
rs10445338	17	44067682	0.240557	G	A	0.00909551	0.00117162	8.28321e-15	1.59116e+09
rs17575423	17	44129253	0.240557	T	C	0.009095	0.00117157	8.29039e-15	1.59116e+09
rs17575507	17	44134095	0.240557	A	G	0.00909426	0.00117158	8.3329e-15	1.59116e+09
rs9468	17	44101563	0.241551	T	C	0.00909005	0.00117109	8.35506e-15	1.59116e+09
rs757500	17	43756833	0.239563	C	A	0.00909784	0.0011722	8.40219e-15	1.59116e+09
rs12150064	17	44128407	0.240557	C	A	0.00909282	0.00117157	8.40912e-15	1.59116e+09
rs17653998	17	44135985	0.240557	A	G	0.00909239	0.00117156	8.43056e-15	1.59116e+09
rs17653906	17	44133142	0.240557	G	A	0.00909173	0.00117156	8.46947e-15	1.59116e+09
rs10514898	17	44119636	0.240557	A	C	0.00909106	0.00117154	8.49707e-15	1.59116e+09
rs11079719	17	43840006	0.243539	T	G	0.00915902	0.00118038	8.53394e-15	1.59116e+09
rs12150683	17	43824848	0.239563	A	G	0.00909507	0.00117223	8.57629e-15	1.59116e+09
rs17651093	17	44049550	0.240557	G	A	0.00908839	0.00117145	8.61346e-15	1.59116e+09
rs17691328	17	43955487	0.239563	C	T	0.00908884	0.00117153	8.6228e-15	1.59116e+09
rs17652121	17	44073973	0.240557	T	C	0.00908937	0.00117161	8.62864e-15	1.59116e+09
rs12150672	17	43826637	0.239563	G	A	0.00909416	0.00117224	8.63334e-15	1.59116e+09
rs17564153	17	43995098	0.239563	G	A	0.00909147	0.00117194	8.65321e-15	1.59116e+09
rs768023	6	108876002	0.4334	G	A	-0.0076967	0.000992151	8.65557e-15	1.59116e+09
rs2040846	17	43762846	0.239563	A	G	0.00909216	0.00117214	8.70308e-15	1.59116e+09
rs2049515	17	43761856	0.239563	C	T	0.00909209	0.00117214	8.7063e-15	1.59116e+09
rs17687849	17	43759719	0.239563	A	G	0.00909191	0.00117217	8.73225e-15	1.59116e+09
rs12150658	17	43826305	0.239563	G	A	0.00909227	0.00117225	8.7458e-15	1.59116e+09
rs17334894	17	43827209	0.239563	G	A	0.0090922	0.00117224	8.74652e-15	1.59116e+09
rs17761046	17	43758382	0.239563	T	C	0.00909102	0.00117211	8.75876e-15	1.59116e+09
rs2860599	7	133648625	0.332008	A	G	-0.00758515	0.000977961	8.75944e-15	1.59116e+09
rs241022	17	43737730	0.239563	T	C	0.0090903	0.00117203	8.76365e-15	1.59116e+09
rs17564871	17	44011018	0.239563	A	G	0.00908975	0.00117199	8.77689e-15	1.59116e+09
rs17573607	17	44083081	0.239563	G	A	0.00908918	0.00117192	8.77797e-15	1.59116e+09
rs17760577	17	43741452	0.239563	C	T	0.0090899	0.00117202	8.78054e-15	1.59116e+09
rs241033	17	43733983	0.239563	G	A	0.0090893	0.00117196	8.78781e-15	1.59116e+09
rs17650818	17	44036787	0.239563	T	C	0.00908727	0.00117169	8.78798e-15	1.59116e+09
rs1986870	7	133660109	0.333002	A	G	-0.00758321	0.000977771	8.79223e-15	1.59116e+09
rs17687838	17	43759048	0.239563	T	C	0.00909055	0.00117214	8.79648e-15	1.59116e+09
rs17660132	17	44165803	0.240557	T	C	0.00908721	0.00117174	8.8141e-15	1.59116e+09
rs241021	17	43738627	0.239563	T	G	0.00908914	0.00117201	8.82415e-15	1.59116e+09
rs11079721	17	43840107	0.239563	C	A	0.00909735	0.00117309	8.8303e-15	1.59116e+09
rs17761387	17	43765450	0.239563	G	A	0.00908977	0.00117214	8.84326e-15	1.59116e+09
rs17688068	17	43763935	0.239563	A	G	0.00908977	0.00117215	8.84809e-15	1.59116e+09
rs12150547	17	43775546	0.239563	A	G	0.00909031	0.00117223	8.85507e-15	1.59116e+09
rs17688090	17	43764987	0.239563	G	A	0.0090895	0.00117214	8.85931e-15	1.59116e+09
rs241030	17	43734503	0.239563	A	G	0.00908843	0.00117201	8.86484e-15	1.59116e+09
rs17688056	17	43763241	0.239563	C	T	0.00908909	0.00117215	8.8884e-15	1.59116e+09
rs241023	17	43737040	0.239563	G	A	0.00908796	0.00117201	8.89041e-15	1.59116e+09
rs17760631	17	43743045	0.239563	T	C	0.00908787	0.001172	8.8923e-15	1.59116e+09
rs17334944	17	43828617	0.240557	G	A	0.00908967	0.00117224	8.89716e-15	1.59116e+09
rs241026	17	43735555	0.239563	G	A	0.00908729	0.001172	8.92931e-15	1.59116e+09
rs4486953	17	43763007	0.239563	T	C	0.00908816	0.00117212	8.93363e-15	1.59116e+09
rs455028	17	43726574	0.239563	T	C	0.00908643	0.00117198	8.96885e-15	1.59116e+09
rs385691	17	43726125	0.239563	A	C	0.00908638	0.00117198	8.97482e-15	1.59116e+09
rs241031	17	43734304	0.239563	T	C	0.00908628	0.00117199	8.98654e-15	1.59116e+09
rs17688452	17	43773085	0.239563	G	A	0.00908748	0.00117216	8.99174e-15	1.59116e+09
rs17761985	17	43776787	0.239563	C	T	0.00908776	0.00117221	8.99933e-15	1.59116e+09
rs17762165	17	43778602	0.239563	C	T	0.00908769	0.00117221	9.00343e-15	1.59116e+09
rs17688875	17	43778406	0.239563	A	G	0.0090861	0.00117201	9.00344e-15	1.59116e+09
rs10491144	17	43773124	0.239563	A	C	0.00908705	0.00117216	9.01823e-15	1.59116e+09
rs383241	17	43705356	0.239563	G	A	0.0090857	0.00117199	9.01828e-15	1.59116e+09
rs17761100	17	43760389	0.239563	A	G	0.00908652	0.00117212	9.03e-15	1.59116e+09
rs2971974	7	133644598	0.332008	A	G	-0.0075815	0.000977995	9.03941e-15	1.59116e+09
rs17761838	17	43774959	0.239563	T	C	0.00908675	0.00117218	9.04496e-15	1.59116e+09
rs17660065	17	44162284	0.240557	T	C	0.00908149	0.00117151	9.04809e-15	1.59116e+09
rs17688434	17	43772540	0.239563	G	A	0.00908633	0.00117215	9.05799e-15	1.59116e+09
rs241035	17	43731896	0.239563	C	T	0.00908493	0.00117198	9.06333e-15	1.59116e+09
rs242559	17	44025888	0.250497	C	A	-0.00908619	0.00117217	9.07248e-15	1.59116e+09
rs17688391	17	43772109	0.239563	C	A	0.00908594	0.00117215	9.07924e-15	1.59116e+09
rs17688767	17	43777542	0.239563	A	G	0.00908623	0.00117219	9.0794e-15	1.59116e+09
rs10514879	17	43802971	0.239563	C	T	0.00908717	0.00117231	9.08151e-15	1.59116e+09
rs448830	17	43725212	0.239563	G	A	0.0090842	0.00117195	9.0939e-15	1.59116e+09
rs17688410	17	43772251	0.239563	C	T	0.00908532	0.00117213	9.10654e-15	1.59116e+09
rs434428	17	43725684	0.239563	G	A	0.00908396	0.00117196	9.11048e-15	1.59116e+09
rs366858	17	43726588	0.239563	C	T	0.00908418	0.00117199	9.11289e-15	1.59116e+09
rs17688773	17	43777710	0.239563	T	C	0.00908559	0.00117218	9.11576e-15	1.59116e+09
rs2942167	17	43715018	0.239563	T	C	0.00908394	0.00117197	9.11901e-15	1.59116e+09
rs17687504	17	43746721	0.239563	A	G	0.00908424	0.00117204	9.13423e-15	1.59116e+09
rs12150464	17	43776371	0.239563	C	T	0.0090855	0.00117222	9.14142e-15	1.59116e+09
rs17760733	17	43746276	0.238569	G	T	0.00908403	0.00117203	9.14191e-15	1.59116e+09
rs17770343	17	43970154	0.239563	T	C	0.00908306	0.00117192	9.14958e-15	1.59116e+09
rs389217	17	43717131	0.239563	C	T	0.0090834	0.00117198	9.15357e-15	1.59116e+09
rs968027	17	43781250	0.239563	C	T	0.00909255	0.00117317	9.1588e-15	1.59116e+09
rs1526129	17	43779657	0.239563	T	C	0.00908475	0.00117217	9.16295e-15	1.59116e+09
rs12150516	17	43944519	0.239563	C	T	0.00908125	0.00117175	9.17545e-15	1.59116e+09
rs413778	17	43716885	0.239563	A	G	0.00908294	0.00117197	9.17851e-15	1.59116e+09
rs12150455	17	43827508	0.239563	A	G	0.00908372	0.00117219	9.23427e-15	1.59116e+09
rs17687571	17	43750010	0.239563	G	A	0.00908296	0.0011721	9.23902e-15	1.59116e+09
rs647483	17	43729432	0.239563	C	T	0.00908166	0.00117193	9.23965e-15	1.59116e+09
rs17571857	17	44035706	0.239563	A	G	0.00908132	0.00117189	9.23997e-15	1.59116e+09
rs17687534	17	43749579	0.239563	T	C	0.00908253	0.00117208	9.2577e-15	1.59116e+09
rs10445370	17	43935118	0.239563	G	A	0.0090797	0.00117181	9.30211e-15	1.59116e+09
rs449501	17	43724555	0.239563	G	A	0.00908029	0.00117194	9.32847e-15	1.59116e+09
rs1078830	17	43946112	0.239563	T	C	0.00907856	0.0011718	9.37133e-15	1.59116e+09
rs17660167	17	44166311	0.240557	C	T	0.00907587	0.00117146	9.37258e-15	1.59116e+09
rs767056	17	43998910	0.239563	C	T	0.00907768	0.0011717	9.37576e-15	1.59116e+09
rs17563965	17	43990919	0.239563	A	G	0.00907755	0.00117169	9.3802e-15	1.59116e+09
rs12150451	17	43827431	0.239563	A	G	0.0090803	0.00117206	9.38767e-15	1.59116e+09
rs17649571	17	43994952	0.239563	A	G	0.00907764	0.00117174	9.398e-15	1.59116e+09
rs17687462	17	43744990	0.239563	C	T	0.00908005	0.00117213	9.43841e-15	1.59116e+09
rs17577313	17	44191835	0.240557	A	G	0.0090764	0.00117169	9.45461e-15	1.59116e+09
rs413844	17	43729384	0.239563	G	A	0.00907758	0.00117193	9.49475e-15	1.59116e+09
rs17687625	17	43750238	0.239563	A	G	0.00907793	0.001172	9.50559e-15	1.59116e+09
rs10262862	7	132956034	0.403579	C	T	-0.00815356	0.00105266	9.50685e-15	1.59116e+09
rs436667	17	43709415	0.239563	C	T	0.00907698	0.00117188	9.50753e-15	1.59116e+09
rs17660294	17	44167101	0.240557	T	C	0.00907352	0.00117143	9.50833e-15	1.59116e+09
rs916793	17	43954686	0.239563	G	A	0.00907569	0.00117176	9.52947e-15	1.59116e+09
rs17650771	17	44035367	0.239563	A	G	0.00907631	0.00117184	9.53337e-15	1.59116e+09
rs422112	17	43728137	0.239563	G	A	0.00907668	0.00117192	9.54592e-15	1.59116e+09
rs17689104	17	43782492	0.239563	A	G	0.00908004	0.00117235	9.54596e-15	1.59116e+09
rs757502	17	43756506	0.239563	C	T	0.00908029	0.00117239	9.54898e-15	1.59116e+09
rs4946932	6	108974746	0.366799	A	C	-0.00792942	0.00102381	9.56011e-15	1.59116e+09
rs241044	17	43712464	0.239563	G	A	0.00907629	0.00117191	9.56971e-15	1.59116e+09
rs17688922	17	43779351	0.239563	G	A	0.00908023	0.00117251	9.61469e-15	1.59116e+09
rs17689116	17	43782558	0.239563	T	C	0.00907861	0.00117231	9.61572e-15	1.59116e+09
rs17649866	17	44000914	0.239563	T	C	0.00907335	0.00117167	9.63978e-15	1.59116e+09
rs17649918	17	44001621	0.239563	A	G	0.00907333	0.00117168	9.64232e-15	1.59116e+09
rs4441322	17	43955030	0.239563	A	G	0.00907326	0.00117174	9.68013e-15	1.59116e+09
rs17660398	17	44170612	0.240557	C	T	0.00907055	0.00117143	9.70155e-15	1.59116e+09
rs17650063	17	44002555	0.239563	A	G	0.00907232	0.00117167	9.70595e-15	1.59116e+09
rs10269665	7	133630418	0.333002	A	G	0.00753633	0.00097331	9.71068e-15	1.59116e+09
rs17649954	17	44001661	0.239563	A	G	0.00907203	0.00117167	9.72497e-15	1.59116e+09
rs17564983	17	44011825	0.239563	A	C	0.00907173	0.00117164	9.72878e-15	1.59116e+09
rs17571781	17	44033802	0.239563	T	C	0.00907583	0.00117218	9.73153e-15	1.59116e+09
rs17564493	17	44001379	0.239563	C	T	0.00907189	0.00117167	9.73284e-15	1.59116e+09
rs2106784	17	43949892	0.239563	C	T	0.0090722	0.00117175	9.75339e-15	1.59116e+09
rs12150460	17	44014137	0.239563	G	T	0.00907105	0.00117161	9.75741e-15	1.59116e+09
rs17564020	17	43991781	0.239563	G	T	0.00906985	0.00117148	9.76841e-15	1.59116e+09
rs17762361	17	43781778	0.239563	A	G	0.00907723	0.00117247	9.7871e-15	1.59116e+09
rs12150195	17	44014263	0.239563	T	C	0.00907044	0.0011716	9.78987e-15	1.59116e+09
rs10514904	17	44207887	0.240557	C	T	0.00906768	0.00117126	9.7998e-15	1.59116e+09
rs11079717	17	43835351	0.239563	T	C	0.00907534	0.00117228	9.81521e-15	1.59116e+09
rs17564223	17	43997520	0.240557	C	T	0.0090698	0.00117158	9.82286e-15	1.59116e+09
rs7501759	17	44009921	0.239563	A	G	0.00907052	0.00117167	9.82439e-15	1.59116e+09
rs17564619	17	44002138	0.239563	A	G	0.00907015	0.00117165	9.83833e-15	1.59116e+09
rs17426195	17	43832367	0.239563	G	A	0.0090844	0.00117351	9.84678e-15	1.59116e+09
rs17563923	17	43819450	0.239563	G	A	0.00907324	0.0011721	9.86378e-15	1.59116e+09
rs17564948	17	44011749	0.239563	A	G	0.00906948	0.00117167	9.89099e-15	1.59116e+09
rs2316782	17	44010040	0.239563	A	G	0.00906917	0.00117166	9.90918e-15	1.59116e+09
rs17571718	17	44032768	0.239563	T	C	0.00907134	0.001172	9.93907e-15	1.59116e+09
rs1117253	17	44149297	0.240557	A	C	0.00906763	0.00117153	9.94393e-15	1.59116e+09
rs2158072	17	43950195	0.239563	T	C	0.00906848	0.00117171	9.98029e-15	1.59116e+09
rs17649019	17	43801593	0.239563	G	A	0.00907059	0.00117211	1.00454e-14	1.59116e+09
rs17650381	17	44013024	0.239563	T	C	0.00906588	0.00117151	1.0051e-14	1.59116e+09
rs17563433	17	43800351	0.239563	A	C	0.00907038	0.00117212	1.00625e-14	1.59116e+09
rs12150242	17	44015816	0.239563	A	G	0.00906732	0.00117178	1.00957e-14	1.59116e+09
rs12150576	17	44015624	0.239563	G	A	0.0090653	0.00117166	1.01673e-14	1.59116e+09
rs1560310	17	43978534	0.239563	G	A	0.00906409	0.00117152	1.01772e-14	1.59116e+09
rs12150111	17	44013938	0.239563	A	G	0.00906506	0.00117165	1.01773e-14	1.59116e+09
rs6668048	1	96199657	0.470179	C	T	0.00728671	0.000941865	1.02215e-14	1.59116e+09
rs17770108	17	43961292	0.239563	G	T	0.00906371	0.00117158	1.02315e-14	1.59116e+09
rs2838	17	44141347	0.240557	A	G	0.00906277	0.0011715	1.02558e-14	1.59116e+09
rs17650417	17	44013103	0.239563	G	T	0.00906249	0.00117155	1.03041e-14	1.59116e+09
rs17563861	17	43818906	0.239563	A	G	0.00906526	0.00117201	1.03573e-14	1.59116e+09
rs11079720	17	43840016	0.238569	G	A	0.0091285	0.00118023	1.03802e-14	1.59116e+09
rs1984937	17	43980530	0.239563	A	C	0.00906116	0.00117154	1.03888e-14	1.59116e+09
rs17770120	17	43963943	0.239563	C	A	0.00906109	0.00117153	1.03903e-14	1.59116e+09
rs17649518	17	43994386	0.239563	C	A	0.00906448	0.00117197	1.03924e-14	1.59116e+09
rs7687	17	44103296	0.240557	T	C	0.00906015	0.00117142	1.03949e-14	1.59116e+09
rs17691466	17	43968219	0.239563	A	G	0.00906081	0.00117154	1.04118e-14	1.59116e+09
rs17563800	17	43817459	0.239563	C	T	0.00906437	0.001172	1.04137e-14	1.59116e+09
rs439558	17	43717803	0.240557	T	C	0.00906071	0.00117155	1.04253e-14	1.59116e+09
rs6467514	7	133687618	0.333002	G	T	-0.00770514	0.000996287	1.04337e-14	1.59116e+09
rs17563827	17	43818222	0.239563	C	A	0.00906406	0.001172	1.04354e-14	1.59116e+09
rs17691610	17	43970662	0.239563	G	T	0.00906047	0.00117154	1.04355e-14	1.59116e+09
rs17565025	17	44012463	0.240557	T	C	0.00905757	0.00117121	1.04642e-14	1.59116e+09
rs12150104	17	44015929	0.239563	G	A	0.00906086	0.00117164	1.04651e-14	1.59116e+09
rs17770150	17	43964163	0.239563	G	A	0.00905985	0.00117153	1.04738e-14	1.59116e+09
rs1476554	17	44159102	0.240557	C	T	0.009059	0.00117142	1.0478e-14	1.59116e+09
rs17762535	17	43787130	0.239563	T	C	0.00906459	0.00117215	1.0478e-14	1.59116e+09
rs17688032	17	43763202	0.239563	G	A	0.00905986	0.00117178	1.06099e-14	1.59116e+09
rs1107820	17	44135359	0.240557	T	C	0.00905712	0.00117145	1.06266e-14	1.59116e+09
rs4627402	17	43932741	0.237575	C	T	0.00915399	0.00118413	1.07055e-14	1.59116e+09
rs17770296	17	43969136	0.239563	C	T	0.00905644	0.00117154	1.07212e-14	1.59116e+09
rs17650579	17	44030115	0.239563	C	T	0.00905898	0.00117187	1.0724e-14	1.59116e+09
rs1468241	17	44196153	0.240557	A	G	0.00905887	0.00117186	1.07244e-14	1.59116e+09
rs12373124	17	43924219	0.239563	T	C	0.0090974	0.00117688	1.07458e-14	1.59116e+09
rs17650633	17	44030231	0.239563	T	C	0.00905854	0.00117186	1.07473e-14	1.59116e+09
rs1467970	17	43998574	0.239563	T	G	0.00905862	0.00117187	1.07523e-14	1.59116e+09
rs17689218	17	43785808	0.239563	T	C	0.0090591	0.00117209	1.08402e-14	1.59116e+09
rs17770186	17	43964191	0.239563	C	A	0.00905405	0.00117147	1.08598e-14	1.59116e+09
rs2082068	17	43979971	0.239563	C	T	0.00905425	0.00117152	1.08727e-14	1.59116e+09
rs1526125	17	43812177	0.239563	C	T	0.00905677	0.00117191	1.09082e-14	1.59116e+09
rs2346445	7	133717904	0.329026	T	C	-0.00760482	0.00098406	1.09244e-14	1.59116e+09
rs1467969	17	43998328	0.239563	C	T	0.00905604	0.00117189	1.09463e-14	1.59116e+09
rs3922860	10	103729590	0.393638	C	T	0.00729501	0.000944131	1.1037e-14	1.59116e+09
rs757501	17	43756685	0.239563	A	G	0.00905589	0.00117206	1.10555e-14	1.59116e+09
rs17563718	17	43811673	0.239563	C	T	0.00905434	0.0011719	1.10819e-14	1.59116e+09
rs17563501	17	43801695	0.239563	C	T	0.00905378	0.00117202	1.11903e-14	1.59116e+09
rs17650651	17	44030311	0.239563	T	G	0.00905242	0.00117186	1.12014e-14	1.59116e+09
rs12150235	17	44015745	0.239563	A	G	0.00905031	0.00117162	1.12215e-14	1.59116e+09
rs4471726	17	43807134	0.239563	T	C	0.00905732	0.00117254	1.12242e-14	1.59116e+09
rs4390635	17	43809016	0.239563	C	T	0.00905158	0.00117184	1.12535e-14	1.59116e+09
rs2971966	7	133642559	0.332008	A	G	-0.00755871	0.000978597	1.12707e-14	1.59116e+09
rs17649138	17	43808067	0.239563	G	A	0.00905118	0.00117184	1.12849e-14	1.59116e+09
rs2864087	17	43807063	0.239563	C	T	0.00905115	0.00117184	1.12863e-14	1.59116e+09
rs1880752	17	43806264	0.239563	C	T	0.00905086	0.00117184	1.13069e-14	1.59116e+09
rs2902662	17	43806925	0.239563	G	A	0.00905083	0.00117184	1.13091e-14	1.59116e+09
rs1526126	17	43812218	0.239563	C	T	0.00905253	0.00117207	1.13139e-14	1.59116e+09
rs4401083	17	43806015	0.239563	G	A	0.00905061	0.00117183	1.13201e-14	1.59116e+09
rs4617909	17	43806451	0.239563	C	T	0.0090497	0.0011718	1.13711e-14	1.59116e+09
rs17563599	17	43807955	0.239563	A	C	0.009049	0.00117184	1.14458e-14	1.59116e+09
rs17563683	17	43811072	0.239563	A	G	0.00904917	0.001172	1.15292e-14	1.59116e+09
rs17660488	17	44178337	0.240557	T	C	0.00903903	0.00117109	1.17756e-14	1.59116e+09
rs17652337	17	44083323	0.241551	C	T	0.00903862	0.00117108	1.17976e-14	1.59116e+09
rs968028	17	43781105	0.239563	A	G	0.00904914	0.00117251	1.18403e-14	1.59116e+09
rs3418	17	43723462	0.239563	C	T	0.00904361	0.00117181	1.18504e-14	1.59116e+09
rs17576842	17	44179992	0.240557	A	G	0.00903746	0.0011711	1.19047e-14	1.59116e+09
rs17660464	17	44177993	0.240557	C	A	0.00903609	0.00117108	1.20031e-14	1.59116e+09
rs17660595	17	44180954	0.240557	A	G	0.00903589	0.00117108	1.2019e-14	1.59116e+09
rs767058	17	43998767	0.239563	T	C	0.00903738	0.00117152	1.21743e-14	1.59116e+09
rs17661027	17	44193097	0.240557	C	A	0.00903909	0.00117179	1.22043e-14	1.59116e+09
rs17576870	17	44180442	0.240557	A	G	0.00903324	0.00117106	1.22171e-14	1.59116e+09
rs11079724	17	43841912	0.239563	C	T	0.00904159	0.00117217	1.22346e-14	1.59116e+09
rs17576989	17	44183616	0.240557	C	A	0.00903149	0.00117105	1.23551e-14	1.59116e+09
rs17576954	17	44181933	0.239563	T	C	0.00903072	0.00117105	1.24204e-14	1.59116e+09
rs4548919	17	44192395	0.240557	G	T	0.00903037	0.00117113	1.25044e-14	1.59116e+09
rs4383188	17	44197603	0.240557	T	C	0.00903147	0.0011713	1.25191e-14	1.59116e+09
rs17660936	17	44191159	0.240557	C	T	0.00903003	0.00117113	1.25268e-14	1.59116e+09
rs17660907	17	44191085	0.240557	G	A	0.00903057	0.0011712	1.25292e-14	1.59116e+09
rs2002866	7	133690378	0.331014	A	G	-0.00756614	0.00098131	1.25579e-14	1.59116e+09
rs2059374	7	133094348	0.171968	T	C	-0.00863348	0.00111983	1.26188e-14	1.59116e+09
rs17577024	17	44186252	0.240557	G	A	0.00902884	0.00117114	1.26379e-14	1.59116e+09
rs17577094	17	44187492	0.240557	A	G	0.00902776	0.0011711	1.27026e-14	1.59116e+09
rs17577052	17	44186301	0.240557	T	C	0.00902724	0.00117109	1.27414e-14	1.59116e+09
rs4074462	17	43855228	0.240557	G	T	0.00903135	0.00117169	1.27828e-14	1.59116e+09
rs17577159	17	44188477	0.240557	T	G	0.00902584	0.00117116	1.2909e-14	1.59116e+09
rs17571809	17	44034859	0.239563	A	G	0.0090326	0.00117211	1.29532e-14	1.59116e+09
rs17661385	17	44207778	0.240557	A	G	0.00903035	0.00117183	1.29607e-14	1.59116e+09
rs199456	17	44797919	0.224652	C	T	0.00873305	0.0011334	1.30633e-14	1.59116e+09
rs17660865	17	44189408	0.240557	T	C	0.00902299	0.00117111	1.31175e-14	1.59116e+09
rs2971967	7	133642595	0.331014	A	G	-0.00754029	0.000978671	1.31226e-14	1.59116e+09
rs10514901	17	44194735	0.240557	G	T	0.00902331	0.00117128	1.32084e-14	1.59116e+09
rs17577369	17	44192923	0.240557	A	G	0.0090789	0.00117858	1.3265e-14	1.59116e+09
rs6949760	7	133676101	0.33002	C	A	-0.00768003	0.000997001	1.32764e-14	1.59116e+09
rs7350980	17	44110271	0.246521	G	A	0.0089793	0.00116574	1.33268e-14	1.59116e+09
rs7785128	7	133684991	0.333002	T	C	-0.00755282	0.000980562	1.33391e-14	1.59116e+09
rs410671	5	87993198	0.441352	A	G	0.00727434	0.00094451	1.34258e-14	1.59116e+09
rs12373168	17	43924337	0.242545	A	C	0.00900795	0.00116962	1.34337e-14	1.59116e+09
rs17577496	17	44194835	0.240557	T	C	0.00902063	0.00117129	1.34513e-14	1.59116e+09
rs2346270	7	133647033	0.332008	G	A	-0.00764972	0.000993637	1.37453e-14	1.59116e+09
rs2953626	7	133657458	0.33002	A	G	-0.00751867	0.000977103	1.41654e-14	1.59116e+09
rs4471723	17	44205690	0.246521	C	T	0.00898968	0.00116835	1.42258e-14	1.59116e+09
rs142167	17	44795234	0.257455	A	G	0.00787859	0.00102396	1.42353e-14	1.59116e+09
rs17661348	17	44207066	0.240557	A	G	0.00901235	0.0011715	1.43751e-14	1.59116e+09
rs2346275	7	133662166	0.333002	G	A	-0.00763805	0.000993273	1.47397e-14	1.59116e+09
rs17577877	17	44208218	0.239563	A	G	0.00900888	0.00117157	1.47659e-14	1.59116e+09
rs1122380	17	44206079	0.240557	C	T	0.00900803	0.00117158	1.48518e-14	1.59116e+09
rs199436	17	44789285	0.257455	A	G	0.00787193	0.0010239	1.49269e-14	1.59116e+09
rs6668127	1	96199696	0.473161	C	T	0.00723748	0.000941391	1.49372e-14	1.59116e+09
rs17650842	17	44037491	0.239563	A	G	0.0090043	0.00117184	1.54286e-14	1.59116e+09
rs8077487	17	44115440	0.246521	T	C	0.00894987	0.00116528	1.5854e-14	1.59116e+09
rs11764961	7	133631142	0.333002	C	A	0.00759076	0.000988519	1.60434e-14	1.59116e+09
rs17661015	17	44192957	0.240557	T	C	0.00905584	0.00117947	1.6176e-14	1.59116e+09
rs17577975	17	44210442	0.239563	C	T	0.00900338	0.00117283	1.63332e-14	1.59116e+09
rs2346269	7	133643066	0.331014	C	T	-0.00762998	0.000994062	1.64701e-14	1.59116e+09
rs12325113	16	28848668	0.328032	T	C	0.00717927	0.000935377	1.65068e-14	1.59116e+09
rs2873269	17	43931122	0.239563	C	T	0.00898592	0.00117094	1.66545e-14	1.59116e+09
rs7221390	17	44116950	0.246521	T	G	0.00894081	0.00116521	1.6784e-14	1.59116e+09
rs10224226	7	133626662	0.332008	G	A	0.00758672	0.000988995	1.70472e-14	1.59116e+09
rs17763634	17	43921754	0.239563	T	C	0.00898274	0.00117111	1.71609e-14	1.59116e+09
rs2066899	17	44155732	0.246521	C	T	0.00893535	0.0011652	1.74025e-14	1.59116e+09
rs1931253	1	96182063	0.472167	G	A	0.00721485	0.00094087	1.74324e-14	1.59116e+09
rs7218319	17	44126365	0.246521	C	T	0.00892677	0.00116528	1.85048e-14	1.59116e+09
rs4277389	17	43895653	0.239563	A	G	0.00897141	0.00117112	1.85131e-14	1.59116e+09
rs1876829	17	43911443	0.239563	T	C	0.00896628	0.00117081	1.88568e-14	1.59116e+09
rs1122381	17	44205839	0.240557	A	G	0.00897111	0.0011715	1.89165e-14	1.59116e+09
rs2532329	17	44350090	0.251491	G	A	0.00912108	0.00119127	1.90926e-14	1.59116e+09
rs17690314	17	43919884	0.239563	T	G	0.00896373	0.0011708	1.91741e-14	1.59116e+09
rs12928404	16	28847246	0.345924	T	C	0.0071513	0.000934088	1.91942e-14	1.59116e+09
rs16940665	17	43907896	0.239563	T	C	0.00896268	0.00117081	1.93101e-14	1.59116e+09
rs17769490	17	43925605	0.240557	G	A	0.00894145	0.00116809	1.93699e-14	1.59116e+09
rs17690326	17	43920974	0.239563	T	C	0.00896104	0.00117078	1.94978e-14	1.59116e+09
rs10445364	17	43916356	0.239563	G	A	0.00896097	0.00117079	1.95175e-14	1.59116e+09
rs17763596	17	43921210	0.239563	G	T	0.0089608	0.00117079	1.95323e-14	1.59116e+09
rs17763533	17	43918190	0.239563	T	C	0.00896059	0.00117079	1.95625e-14	1.59116e+09
rs17689471	17	43892973	0.239563	T	C	0.00896	0.00117074	1.9589e-14	1.59116e+09
rs10274077	7	133624271	0.332008	C	T	0.00757469	0.000989795	1.96679e-14	1.59116e+09
rs8080583	17	44162597	0.246521	C	A	0.00891452	0.00116508	1.98765e-14	1.59116e+09
rs17762769	17	43893403	0.239563	G	A	0.00895729	0.00117068	1.98919e-14	1.59116e+09
rs4946935	6	109000742	0.347913	A	G	-0.00790262	0.00103296	2.00299e-14	1.59116e+09
rs17763086	17	43905481	0.239563	T	G	0.00895673	0.00117076	2.00413e-14	1.59116e+09
rs17689824	17	43904397	0.239563	C	T	0.00895617	0.00117073	2.00895e-14	1.59116e+09
rs16940674	17	43910507	0.239563	C	T	0.00895429	0.00117077	2.03791e-14	1.59116e+09
rs17690661	17	43924521	0.239563	G	A	0.00895296	0.00117067	2.04564e-14	1.59116e+09
rs17689918	17	43910088	0.239563	G	A	0.00895843	0.00117144	2.05168e-14	1.59116e+09
rs2732705	17	44351929	0.243539	T	G	0.00910994	0.00119138	2.0645e-14	1.59116e+09
rs17690679	17	43924803	0.239563	A	G	0.00895114	0.00117063	2.06678e-14	1.59116e+09
rs17762954	17	43899786	0.239563	C	T	0.00895417	0.00117128	2.09301e-14	1.59116e+09
rs4327091	17	44021717	0.239563	G	A	0.00899183	0.00117633	2.10588e-14	1.59116e+09
rs11079725	17	43923934	0.239563	T	C	0.00894776	0.0011706	2.11008e-14	1.59116e+09
rs2316784	17	44021699	0.239563	G	T	0.00899139	0.00117632	2.1115e-14	1.59116e+09
rs12325278	16	28848818	0.329026	A	G	0.00714446	0.000934739	2.11782e-14	1.59116e+09
rs878887	17	43912582	0.239563	C	T	0.00894808	0.00117077	2.12409e-14	1.59116e+09
rs4566211	17	43895696	0.239563	G	A	0.00894471	0.0011708	2.17491e-14	1.59116e+09
rs199528	17	44843136	0.220676	C	T	0.00867686	0.00113591	2.19447e-14	1.59116e+09
rs2732706	17	44351686	0.244533	C	T	0.0090937	0.00119069	2.21717e-14	1.59116e+09
rs7187776	16	28857645	0.341948	A	G	0.00713634	0.000934431	2.22168e-14	1.59116e+09
rs8072451	17	43893716	0.239563	C	T	0.00895519	0.00117275	2.24006e-14	1.59116e+09
rs12185235	17	43923703	0.239563	C	T	0.00893717	0.00117089	2.29662e-14	1.59116e+09
rs1396862	17	43902997	0.239563	G	A	0.00893514	0.00117067	2.3025e-14	1.59116e+09
rs2346268	7	133642742	0.333002	G	A	-0.00758084	0.000993301	2.31188e-14	1.59116e+09
rs1931252	1	96182043	0.475149	C	A	0.00717438	0.000940307	2.35066e-14	1.59116e+09
rs9303525	17	44187257	0.246521	A	G	0.00888423	0.00116494	2.41455e-14	1.59116e+09
rs1876831	17	43907745	0.239563	C	T	0.00892579	0.00117068	2.45121e-14	1.59116e+09
rs1912151	17	43902944	0.239563	C	T	0.00892516	0.00117065	2.45745e-14	1.59116e+09
rs4788099	16	28855727	0.329026	A	G	0.00712313	0.000934371	2.46977e-14	1.59116e+09
rs10221243	17	44212310	0.246521	G	A	0.00888595	0.00116569	2.4802e-14	1.59116e+09
rs17689882	17	43906828	0.238569	G	A	0.00892441	0.00117084	2.49289e-14	1.59116e+09
rs7207582	17	44210933	0.246521	A	G	0.00888388	0.00116577	2.52434e-14	1.59116e+09
rs8070942	17	44208674	0.246521	G	T	0.0088671	0.00116536	2.76489e-14	1.59116e+09
rs1991556	17	44083402	0.242545	G	A	0.00893088	0.00117418	2.82524e-14	1.59116e+09
rs2971971	7	133643848	0.331014	A	G	-0.00748356	0.000986178	3.23769e-14	1.59116e+09
rs199445	17	44817408	0.222664	C	T	0.00859378	0.00113252	3.24377e-14	1.59116e+09
rs1931263	1	96175101	0.476143	G	T	0.00712945	0.000940284	3.39667e-14	1.59116e+09
rs8062405	16	28837906	0.328032	A	G	0.0070842	0.000934446	3.42443e-14	1.59116e+09
rs2490272	6	108895386	0.4334	C	T	-0.00792702	0.00104742	3.78527e-14	1.59116e+09
rs953401	1	96186671	0.470179	G	A	0.00710433	0.000939434	3.95864e-14	1.59116e+09
rs199536	17	44820425	0.257455	T	C	-0.00777033	0.00102799	4.06965e-14	1.59116e+09
rs2346443	7	133706383	0.33499	G	A	-0.00750061	0.000992656	4.15314e-14	1.59116e+09
rs199443	17	44819565	0.222664	C	T	0.00854938	0.00113175	4.21702e-14	1.59116e+09
rs618741	5	88064012	0.449304	C	T	0.00709214	0.000939701	4.446e-14	1.59116e+09
rs4788100	16	28864673	0.329026	T	C	0.00704962	0.000934963	4.69976e-14	1.59116e+09
rs9853352	3	49813258	0.11332	A	G	-0.00925223	0.00122842	5.00394e-14	1.59116e+09
rs17381509	1	98622667	0.238569	A	G	0.00760224	0.00101146	5.644e-14	1.59116e+09
rs4788101	16	28867804	0.329026	C	T	0.00706939	0.000940583	5.64939e-14	1.59116e+09
rs7205323	16	28865892	0.329026	C	T	0.00706448	0.000940578	5.87748e-14	1.59116e+09
rs8055982	16	28881202	0.329026	A	C	0.00701581	0.000934435	6.00007e-14	1.59116e+09
rs8061590	16	28895130	0.331014	A	G	0.00701693	0.000935168	6.21902e-14	1.59116e+09
rs11191189	10	103798260	0.279324	A	G	0.00755706	0.00100723	6.24723e-14	1.59116e+09
rs9311439	3	49310408	0.11332	A	G	-0.00904249	0.0012093	7.57848e-14	1.59116e+09
rs3888190	16	28889486	0.33002	C	A	0.00702464	0.000939963	7.8197e-14	1.59116e+09
rs11711407	3	50225029	0.452286	A	G	-0.00695682	0.000931725	8.22926e-14	1.59116e+09
rs7350429	10	103765790	0.280318	A	G	0.00751733	0.00100701	8.32934e-14	1.59116e+09
rs8055138	16	28891465	0.329026	C	T	0.0070165	0.000940093	8.41763e-14	1.59116e+09
rs199514	17	44856881	0.218688	G	A	-0.00849817	0.00113878	8.48616e-14	1.59116e+09
rs199516	17	44856485	0.220676	C	T	-0.00849767	0.00113873	8.49523e-14	1.59116e+09
rs199509	17	44858728	0.219682	G	A	-0.00848225	0.00113968	9.86602e-14	1.59116e+09
rs199504	17	44861003	0.220676	C	T	-0.00846731	0.00113834	1.02008e-13	1.59116e+09
rs4946936	6	109003321	0.349901	T	C	-0.0076536	0.00102996	1.07803e-13	1.59116e+09
rs6823423	4	152604723	0.486083	T	C	0.00697417	0.000939595	1.14904e-13	1.59116e+09
rs199452	17	44801340	0.256461	C	T	0.00808165	0.00108885	1.15205e-13	1.59116e+09
rs1724409	17	43740565	0.276342	G	T	-0.00837831	0.00112899	1.16164e-13	1.59116e+09
rs4688745	3	50240338	0.441352	T	C	0.00681039	0.000918548	1.22265e-13	1.59116e+09
rs199455	17	44799216	0.261431	C	T	-0.00809218	0.00109172	1.24107e-13	1.59116e+09
rs6974618	7	133084031	0.342942	C	A	-0.00749071	0.00101154	1.3089e-13	1.59116e+09
rs7207373	17	43770712	0.264414	C	T	0.00842237	0.00113783	1.33992e-13	1.59116e+09
rs6535809	4	152592933	0.484095	A	G	0.00695262	0.000939474	1.35634e-13	1.59116e+09
rs10007167	4	152603655	0.484095	C	T	0.00694422	0.000938668	1.38309e-13	1.59116e+09
rs6846114	4	152604558	0.486083	C	T	0.00694954	0.000939908	1.42632e-13	1.59116e+09
rs6834095	4	152603278	0.484095	G	A	0.00693755	0.000938498	1.44443e-13	1.59116e+09
rs199438	17	44791643	0.257455	G	A	0.00803331	0.00108701	1.46493e-13	1.59116e+09
rs1858828	3	50242387	0.440358	G	T	0.00680765	0.000921162	1.46519e-13	1.59116e+09
rs6839074	4	152603357	0.484095	G	A	0.00693497	0.000938666	1.48921e-13	1.59116e+09
rs10883701	10	103747138	0.2833	G	A	0.00766436	0.0010374	1.49001e-13	1.59116e+09
rs10255763	7	133632286	0.350895	A	G	0.00712702	0.000964688	1.49165e-13	1.59116e+09
rs11713297	3	49213030	0.114314	T	C	-0.00894182	0.00121034	1.49179e-13	1.59116e+09
rs4696285	4	152605449	0.483101	A	G	0.00693232	0.000938404	1.49785e-13	1.59116e+09
rs10019048	4	152603615	0.484095	T	C	0.00693326	0.000938539	1.4986e-13	1.59116e+09
rs6838966	4	152603475	0.484095	C	T	0.00693291	0.000938593	1.50759e-13	1.59116e+09
rs439945	17	43726659	0.276342	A	C	-0.00832633	0.00112739	1.51917e-13	1.59116e+09
rs1366909	4	152588421	0.484095	A	C	0.00693152	0.000938612	1.52613e-13	1.59116e+09
rs6840360	4	152604031	0.483101	G	A	0.00692707	0.000938702	1.5899e-13	1.59116e+09
rs9398172	6	108994826	0.351889	G	A	-0.00789812	0.0010705	1.60673e-13	1.59116e+09
rs6833368	4	152603177	0.484095	A	G	0.00692065	0.000938395	1.64354e-13	1.59116e+09
rs6810860	4	152603164	0.484095	T	C	0.00692095	0.000938445	1.64452e-13	1.59116e+09
rs2278304	4	152593409	0.484095	T	C	0.00692004	0.000938521	1.66406e-13	1.59116e+09
rs12502055	4	152596668	0.484095	G	A	0.0069199	0.00093852	1.66571e-13	1.59116e+09
rs11919418	3	50233215	0.32505	T	G	0.00693935	0.000941682	1.71779e-13	1.59116e+09
rs1559526	2	162015831	0.38668	G	A	0.0070083	0.000951444	1.7588e-13	1.59116e+09
rs4696104	4	152600451	0.484095	A	G	0.0069046	0.000938212	1.8485e-13	1.59116e+09
rs17381294	1	98604201	0.238569	G	A	0.00774295	0.00105248	1.88304e-13	1.59116e+09
rs2008514	16	28825605	0.331014	G	A	0.00696522	0.000946808	1.88758e-13	1.59116e+09
rs6535812	4	152599374	0.484095	C	A	0.00690181	0.000938379	1.90888e-13	1.59116e+09
rs6841204	4	152598603	0.484095	C	T	0.0069021	0.000938461	1.91344e-13	1.59116e+09
rs652056	1	96704420	0.345924	C	T	0.00717859	0.000976225	1.93208e-13	1.59116e+09
rs574735	1	96701718	0.345924	G	A	0.00717604	0.000975931	1.93778e-13	1.59116e+09
rs6849050	4	152599902	0.484095	G	A	0.00689946	0.000938321	1.93835e-13	1.59116e+09
rs6535811	4	152598992	0.484095	C	T	0.00689833	0.000938312	1.95475e-13	1.59116e+09
rs6818667	4	152598698	0.484095	T	C	0.00689821	0.000938347	1.9607e-13	1.59116e+09
rs4562150	6	98464961	0.426441	G	A	-0.00683494	0.00092986	1.97463e-13	1.59116e+09
rs6503443	17	43765881	0.265408	T	C	0.00835271	0.00113668	2.00735e-13	1.59116e+09
rs5003331	10	103754150	0.280318	G	A	0.00764329	0.00104023	2.01658e-13	1.59116e+09
rs1052587	17	44102604	0.240557	T	C	0.00869285	0.00118363	2.06902e-13	1.59116e+09
rs1346081	4	68034719	0.474155	G	A	-0.006904	0.000940079	2.0721e-13	1.59116e+09
rs4630591	17	44192568	0.207753	C	T	0.00891127	0.00121361	2.0919e-13	1.59116e+09
rs2007445	4	152600370	0.484095	C	T	0.00688876	0.000938233	2.09999e-13	1.59116e+09
rs16941038	17	43761565	0.265408	T	C	0.00834336	0.00113655	2.1205e-13	1.59116e+09
rs17385037	1	98585180	0.277336	T	C	0.0072907	0.000993171	2.12273e-13	1.59116e+09
rs321591	1	96718961	0.345924	G	A	0.0071595	0.000975572	2.15569e-13	1.59116e+09
rs16941035	17	43761519	0.265408	T	G	0.00833992	0.0011365	2.16432e-13	1.59116e+09
rs916888	17	44863133	0.265408	T	C	0.00749394	0.00102141	2.18625e-13	1.59116e+09
rs668401	1	96715798	0.345924	C	T	0.00715554	0.000975459	2.20805e-13	1.59116e+09
rs4778665	15	82436504	0.23161	G	A	-0.00827294	0.00112824	2.25685e-13	1.59116e+09
rs1346075	4	68028922	0.474155	T	G	-0.00688168	0.000938705	2.28379e-13	1.59116e+09
rs17426064	17	43828698	0.239563	C	T	0.00868168	0.00118425	2.28483e-13	1.59116e+09
rs2840130	4	152600699	0.483101	T	C	0.00687447	0.000937804	2.29483e-13	1.59116e+09
rs17651549	17	44061278	0.240557	C	T	0.00867492	0.00118344	2.29712e-13	1.59116e+09
rs10232278	7	133628547	0.349901	G	A	0.00715649	0.000976712	2.35145e-13	1.59116e+09
rs13087930	3	48961726	0.114314	A	G	-0.00886932	0.00121058	2.36223e-13	1.59116e+09
rs2942168	17	43714850	0.239563	G	A	0.00867445	0.00118399	2.36325e-13	1.59116e+09
rs321592	1	96719266	0.345924	T	C	0.00709196	0.000968063	2.37244e-13	1.59116e+09
rs9804043	1	98651299	0.250497	A	G	0.00748248	0.00102198	2.45166e-13	1.59116e+09
rs3749563	4	152596508	0.487078	T	C	0.00687119	0.000938525	2.4565e-13	1.59116e+09
rs1896883	4	152595373	0.486083	A	G	0.00687072	0.000938537	2.46737e-13	1.59116e+09
rs321593	1	96720302	0.346918	T	C	0.0070811	0.000967786	2.5394e-13	1.59116e+09
rs17027798	4	152597540	0.487078	A	G	0.00686437	0.000938427	2.57843e-13	1.59116e+09
rs7695162	4	152510541	0.489066	G	A	0.0068677	0.000938973	2.59195e-13	1.59116e+09
rs12359517	10	103714782	0.279324	C	T	0.00759003	0.00103774	2.59297e-13	1.59116e+09
rs10230628	7	133633133	0.349901	G	A	0.00714029	0.000976455	2.62298e-13	1.59116e+09
rs7439465	4	152594814	0.487078	T	C	0.00686081	0.000938382	2.64524e-13	1.59116e+09
rs11706052	3	49064110	0.115308	A	G	-0.00884235	0.00120975	2.68644e-13	1.59116e+09
rs7359397	16	28885659	0.328032	C	T	0.00693427	0.000948847	2.70944e-13	1.59116e+09
rs2303866	4	152640387	0.482107	C	T	0.00686292	0.000939086	2.70968e-13	1.59116e+09
rs161998	1	96728392	0.346918	G	T	0.00712294	0.000975195	2.791e-13	1.59116e+09
rs1864325	17	43977827	0.239563	C	T	0.00864085	0.00118349	2.85333e-13	1.59116e+09
rs1724400	17	43755871	0.266402	A	C	-0.00834499	0.00114333	2.90231e-13	1.59116e+09
rs933827	4	68024179	0.499006	G	A	-0.00683832	0.000937124	2.93955e-13	1.59116e+09
rs9662580	1	96724741	0.346918	G	A	0.00711257	0.000974846	2.96232e-13	1.59116e+09
rs199442	17	44820122	0.255467	G	A	0.00792886	0.00108708	3.01553e-13	1.59116e+09
rs6976069	7	133152898	0.343936	T	C	-0.00720498	0.000988076	3.05531e-13	1.59116e+09
rs1724401	17	43755857	0.266402	C	A	-0.00833555	0.0011433	3.08103e-13	1.59116e+09
rs199449	17	44808902	0.255467	G	A	0.00792739	0.00108737	3.08931e-13	1.59116e+09
rs34316	5	88015545	0.444334	A	C	0.00727254	0.000997586	3.09643e-13	1.59116e+09
rs11191157	10	103703929	0.279324	G	A	0.00755983	0.00103705	3.10531e-13	1.59116e+09
rs7998050	13	58473866	0.257455	A	G	-0.00713883	0.000979984	3.22527e-13	1.59116e+09
rs4571	4	152592191	0.489066	T	C	0.00683384	0.000938303	3.26013e-13	1.59116e+09
rs11562037	7	133076885	0.340954	T	C	-0.0072054	0.000989705	3.32951e-13	1.59116e+09
rs6819372	4	67970101	0.492048	A	G	-0.0068242	0.000937972	3.45184e-13	1.59116e+09
rs1630095	17	43750172	0.266402	G	A	-0.00831465	0.00114343	3.55041e-13	1.59116e+09
rs1050847	16	87443734	0.449304	C	T	-0.00694009	0.000954445	3.55961e-13	1.59116e+09
rs199530	17	44836653	0.260437	G	A	-0.00792027	0.00108955	3.61288e-13	1.59116e+09
rs13138028	4	67976233	0.492048	T	C	-0.00681986	0.000938421	3.66543e-13	1.59116e+09
rs1345938	7	133137867	0.324056	T	C	-0.00731184	0.00100634	3.70935e-13	1.59116e+09
rs6552073	4	68002892	0.5	T	C	-0.00680241	0.000936361	3.7377e-13	1.59116e+09
rs11773892	7	133626334	0.33002	G	T	0.00755737	0.00104058	3.79496e-13	1.59116e+09
rs10496345	2	100817619	0.38668	T	G	-0.00669385	0.000921682	3.79575e-13	1.59116e+09
rs13125404	4	68049812	0.498012	T	G	-0.00679667	0.000936987	4.05389e-13	1.59116e+09
rs730934	4	68024153	0.498012	C	T	-0.00679718	0.000937106	4.06512e-13	1.59116e+09
rs12991254	2	100817933	0.385686	T	C	-0.0066835	0.000921761	4.14341e-13	1.59116e+09
rs1355413	4	152633667	0.483101	C	T	0.00679808	0.000938276	4.31544e-13	1.59116e+09
rs11687241	2	100824595	0.390656	A	G	-0.006668	0.00092043	4.34235e-13	1.59116e+09
rs13013169	2	100814087	0.385686	A	C	-0.00667604	0.000921595	4.35611e-13	1.59116e+09
rs6817586	4	152643184	0.483101	G	A	0.00679695	0.000938366	4.37596e-13	1.59116e+09
rs199520	17	44853872	0.257455	G	A	-0.00792058	0.00109366	4.41316e-13	1.59116e+09
rs199524	17	44848438	0.257455	G	T	-0.00791174	0.00109356	4.66088e-13	1.59116e+09
rs6707646	2	162808640	0.442346	C	T	0.00682609	0.000944016	4.79802e-13	1.59116e+09
rs4851264	2	100810188	0.385686	T	C	-0.00665671	0.000921165	4.95965e-13	1.59116e+09
rs9537923	13	58606355	0.251491	T	C	0.00705405	0.000976242	4.98432e-13	1.59116e+09
rs6706409	2	73606508	0.287276	A	C	0.00722848	0.0010004	4.98824e-13	1.59116e+09
rs6893807	5	87965021	0.171968	A	G	-0.00814574	0.0011275	5.02671e-13	1.59116e+09
rs161992	1	96754566	0.346918	G	A	0.00704397	0.000975074	5.04671e-13	1.59116e+09
rs6709656	2	100806719	0.385686	A	G	-0.006647	0.000921098	5.33856e-13	1.59116e+09
rs10488164	7	133106199	0.343936	A	G	-0.00712268	0.000987271	5.41284e-13	1.59116e+09
rs11719972	3	71594837	0.412525	T	C	-0.00682846	0.000946649	5.46139e-13	1.59116e+09
rs7659917	4	67991526	0.499006	G	A	-0.00675292	0.000936226	5.4767e-13	1.59116e+09
rs11719291	3	48735706	0.125249	A	G	-0.00854151	0.00118432	5.50687e-13	1.59116e+09
rs1358071	17	43803189	0.290258	C	A	-0.00795602	0.00110369	5.65387e-13	1.59116e+09
rs10445337	17	44067400	0.240557	T	C	0.00851534	0.00118136	5.67432e-13	1.59116e+09
rs6546827	2	73606493	0.287276	C	T	0.00739817	0.0010265	5.71327e-13	1.59116e+09
rs12632110	3	50224225	0.336978	A	G	-0.00688346	0.000955381	5.80698e-13	1.59116e+09
rs633158	13	58620938	0.251491	T	C	0.00703219	0.000976171	5.85357e-13	1.59116e+09
rs7669977	4	152677527	0.483101	T	C	0.00675289	0.000937627	5.92875e-13	1.59116e+09
rs161989	1	96749714	0.346918	A	G	0.00696496	0.000967389	6.03247e-13	1.59116e+09
rs7765605	6	98409668	0.444334	T	C	0.00705534	0.000979954	6.03599e-13	1.59116e+09
rs12373123	17	43924073	0.239563	T	C	0.00850783	0.00118243	6.23738e-13	1.59116e+09
rs613614	1	96693878	0.275348	G	A	0.00734978	0.00102217	6.46138e-13	1.59116e+09
rs2665103	15	82432715	0.470179	T	C	0.0067717	0.000942063	6.56709e-13	1.59116e+09
rs1424583	7	133159583	0.340954	T	G	-0.00715863	0.000996371	6.73515e-13	1.59116e+09
rs4851266	2	100818479	0.38668	C	T	-0.00667163	0.000928764	6.80243e-13	1.59116e+09
rs17559907	14	29623779	0.132207	T	C	0.0082915	0.00115431	6.81657e-13	1.59116e+09
rs11689199	2	100820421	0.390656	A	G	-0.00662027	0.000921761	6.85975e-13	1.59116e+09
rs13128397	4	67993599	0.499006	A	G	-0.00671731	0.000935282	6.8641e-13	1.59116e+09
rs3792691	4	152635803	0.483101	A	G	0.00673418	0.000937665	6.87666e-13	1.59116e+09
rs2101975	4	106216667	0.429423	A	G	0.00670394	0.000933849	7.0309e-13	1.59116e+09
rs17487515	5	88149291	0.483101	A	G	0.00667582	0.000929975	7.04868e-13	1.59116e+09
rs2362108	5	88147771	0.483101	G	A	0.00667903	0.000930466	7.06556e-13	1.59116e+09
rs6823462	4	152708740	0.484095	G	A	0.00672616	0.000937659	7.31799e-13	1.59116e+09
rs2321149	13	58517668	0.257455	T	C	-0.00701591	0.000978375	7.44635e-13	1.59116e+09
rs12707091	7	133185749	0.342942	T	C	-0.00714584	0.000996502	7.44944e-13	1.59116e+09
rs216057	5	88170331	0.469185	T	C	-0.00668795	0.000932996	7.59612e-13	1.59116e+09
rs4696109	4	152668785	0.484095	A	C	0.00671018	0.000937302	8.12433e-13	1.59116e+09
rs11693324	2	100827753	0.392644	T	C	-0.00657944	0.00091925	8.22237e-13	1.59116e+09
rs1403412	2	73598092	0.299205	T	C	0.00765399	0.00107013	8.52922e-13	1.59116e+09
rs2302873	2	162879452	0.342942	T	C	-0.0071141	0.000994667	8.53692e-13	1.59116e+09
rs12637671	3	50224562	0.33002	G	A	-0.00690355	0.00096524	8.54192e-13	1.59116e+09
rs676097	1	96763824	0.346918	A	G	0.0069088	0.000966109	8.60478e-13	1.59116e+09
rs7566527	2	100811970	0.38668	C	T	-0.00663785	0.000928315	8.65101e-13	1.59116e+09
rs2036281	3	71589755	0.411531	G	T	-0.00681557	0.000953205	8.6674e-13	1.59116e+09
rs9844757	3	49343601	0.10835	T	G	-0.00873906	0.00122251	8.77456e-13	1.59116e+09
rs4851267	2	100824104	0.390656	G	A	-0.00661699	0.000926745	9.3308e-13	1.59116e+09
rs321586	1	96685666	0.280318	C	T	0.00727703	0.00101982	9.63795e-13	1.59116e+09
rs1014444	2	162868858	0.366799	A	G	-0.0070309	0.000986002	9.98435e-13	1.59116e+09
rs17178205	13	58327846	0.212724	A	G	0.00704511	0.000988403	1.02008e-12	1.59116e+09
rs184470	1	96772320	0.346918	T	C	0.00688244	0.00096569	1.02605e-12	1.59116e+09
rs4696293	4	152707380	0.484095	A	G	0.00667531	0.000936872	1.04e-12	1.59116e+09
rs13149588	4	152717757	0.469185	C	T	-0.0067277	0.00094445	1.05291e-12	1.59116e+09
rs6825241	4	152543783	0.446322	C	A	0.00669511	0.000940721	1.10308e-12	1.59116e+09
rs4383600	4	152694383	0.484095	T	C	0.00666135	0.000936023	1.10575e-12	1.59116e+09
rs1511170	4	152701110	0.484095	T	C	0.00666149	0.000936043	1.10583e-12	1.59116e+09
rs2268894	2	162856148	0.440358	C	T	-0.00674295	0.000947873	1.12917e-12	1.59116e+09
rs326651	1	96777210	0.346918	T	C	0.0068691	0.000965703	1.13498e-12	1.59116e+09
rs9537796	13	58344419	0.21173	A	G	0.00702833	0.000988446	1.15636e-12	1.59116e+09
rs7324317	13	58354436	0.212724	A	G	0.00702792	0.000988396	1.15682e-12	1.59116e+09
rs1113315	13	58351538	0.21173	T	G	0.00702613	0.000988386	1.17146e-12	1.59116e+09
rs12896446	14	33305499	0.484095	T	G	0.00706626	0.000994789	1.2183e-12	1.59116e+09
rs243074	2	60617761	0.419483	G	A	-0.00674653	0.000950081	1.23847e-12	1.59116e+09
rs11645617	16	87409266	0.45825	T	C	-0.0067458	0.000950052	1.24352e-12	1.59116e+09
rs176205	14	29581661	0.132207	A	G	-0.00823475	0.00116018	1.26759e-12	1.59116e+09
rs4976976	8	143311653	0.406561	G	A	-0.00688595	0.000970192	1.2702e-12	1.59116e+09
rs1050863	16	87440895	0.459245	G	A	-0.00674034	0.000950404	1.32114e-12	1.59116e+09
rs176204	14	29581463	0.132207	A	G	-0.00822798	0.00116017	1.32128e-12	1.59116e+09
rs12617656	2	162851147	0.345924	T	C	-0.00704107	0.000992886	1.32646e-12	1.59116e+09
rs12990462	2	100827216	0.390656	G	A	-0.00656308	0.00092583	1.35224e-12	1.59116e+09
rs11684761	2	100826871	0.390656	C	A	-0.00656045	0.000925835	1.38061e-12	1.59116e+09
rs11695383	2	100826098	0.390656	G	T	-0.00655673	0.000925823	1.42033e-12	1.59116e+09
rs415430	17	44859144	0.2167	C	T	-0.00813166	0.00114845	1.43596e-12	1.59116e+09
rs326672	1	96795795	0.346918	A	G	0.00684186	0.00096682	1.47671e-12	1.59116e+09
rs4851270	2	100832656	0.39165	T	C	-0.00650284	0.000918986	1.48271e-12	1.59116e+09
rs4778984	15	82508746	0.269384	A	G	-0.00733294	0.00103688	1.52553e-12	1.59116e+09
rs2239647	14	33292743	0.457256	A	C	-0.00672515	0.000951235	1.55024e-12	1.59116e+09
rs4851271	2	100833058	0.39165	T	C	-0.00649674	0.000918954	1.55252e-12	1.59116e+09
rs2309838	2	100838455	0.39165	T	C	-0.0064982	0.000919207	1.5566e-12	1.59116e+09
rs10165862	2	73610743	0.28827	C	T	0.00723407	0.00102351	1.57296e-12	1.59116e+09
rs9788566	14	29650365	0.133201	A	G	0.00812308	0.00114961	1.5951e-12	1.59116e+09
rs6750097	2	100836885	0.39165	T	C	-0.00649194	0.000918911	1.60823e-12	1.59116e+09
rs176210	14	29587514	0.132207	A	G	-0.0081914	0.00115964	1.62042e-12	1.59116e+09
rs17640009	16	28595700	0.32505	A	G	0.00663691	0.000940205	1.67701e-12	1.59116e+09
rs149371	1	96799629	0.345924	C	T	0.00687198	0.000973611	1.68621e-12	1.59116e+09
rs10874997	1	96782403	0.346918	G	T	0.00686493	0.000973256	1.74383e-12	1.59116e+09
rs11689201	2	100820431	0.379722	A	G	-0.0065806	0.000932968	1.74591e-12	1.59116e+09
rs10166311	2	162867613	0.34493	G	A	-0.0071845	0.00101911	1.7922e-12	1.59116e+09
rs17707300	16	28593347	0.32505	T	C	0.00662623	0.000939941	1.79401e-12	1.59116e+09
rs6773261	3	48675064	0.114314	A	G	-0.00862957	0.0012242	1.80019e-12	1.59116e+09
rs325953	1	96818456	0.340954	C	T	0.00694146	0.000984811	1.8083e-12	1.59116e+09
rs1465800	2	100834777	0.39165	T	C	-0.00647529	0.000918855	1.82654e-12	1.59116e+09
rs326671	1	96797807	0.345924	C	T	0.00685495	0.000973522	1.90331e-12	1.59116e+09
rs2485991	1	44391722	0.112326	T	C	0.00882885	0.00125397	1.91249e-12	1.59116e+09
rs1354261	1	44256682	0.117296	A	C	-0.00874095	0.00124217	1.96632e-12	1.59116e+09
rs12410334	1	44442521	0.200795	A	C	-0.00787934	0.00111973	1.9668e-12	1.59116e+09
rs12879159	14	33302960	0.485089	G	A	0.00665167	0.000945329	1.97338e-12	1.59116e+09
rs325950	1	96823086	0.341948	C	A	0.00687623	0.000977319	1.98111e-12	1.59116e+09
rs7146265	14	33303274	0.485089	G	A	0.00664948	0.000945436	2.01787e-12	1.59116e+09
rs2486012	1	44373409	0.110338	A	G	0.00883082	0.00125562	2.02051e-12	1.59116e+09
rs17269819	15	82467001	0.261431	T	C	-0.00730675	0.00103894	2.02303e-12	1.59116e+09
rs2871344	2	100839430	0.392644	A	G	-0.00646042	0.000919077	2.07641e-12	1.59116e+09
rs9375216	6	98575858	0.338966	T	C	-0.00662328	0.00094242	2.0959e-12	1.59116e+09
rs199454	17	44800110	0.259443	G	A	-0.0077322	0.00110052	2.12609e-12	1.59116e+09
rs4140685	2	162852079	0.345924	G	T	-0.0071406	0.00101674	2.17129e-12	1.59116e+09
rs2046604	6	98569894	0.338966	T	G	-0.00661764	0.000942419	2.18748e-12	1.59116e+09
rs10930040	2	162894766	0.34493	A	G	-0.00694706	0.000989468	2.20283e-12	1.59116e+09
rs2300861	14	33294781	0.477137	C	T	-0.00668545	0.000952272	2.21039e-12	1.59116e+09
rs1320138	2	144158287	0.425447	T	C	-0.00663607	0.000945582	2.251e-12	1.59116e+09
rs2971972	7	133644200	0.332008	A	G	-0.00738995	0.00105339	2.2928e-12	1.59116e+09
rs9944185	15	82450268	0.262425	C	A	-0.00762956	0.0010885	2.39587e-12	1.59116e+09
rs13146981	4	152720703	0.484095	T	C	-0.00660213	0.00094199	2.40532e-12	1.59116e+09
rs12055782	6	128312033	0.290258	A	G	-0.0070955	0.00101274	2.44859e-12	1.59116e+09
rs11167136	8	143310815	0.431412	G	A	-0.00675445	0.000964127	2.45627e-12	1.59116e+09
rs13026283	2	100842638	0.390656	C	T	-0.00651833	0.000930466	2.46199e-12	1.59116e+09
rs13137669	4	152710943	0.480119	C	T	-0.00660505	0.000942857	2.46359e-12	1.59116e+09
rs6430030	2	144166523	0.423459	C	T	-0.00664608	0.000949178	2.52444e-12	1.59116e+09
rs17522122	14	33302882	0.489066	G	T	0.00661258	0.000944441	2.53087e-12	1.59116e+09
rs1882538	7	132961738	0.371769	G	A	-0.00688302	0.000983242	2.55361e-12	1.59116e+09
rs17814604	6	98585502	0.302187	A	G	-0.00694424	0.000992102	2.5684e-12	1.59116e+09
rs9883000	3	49667691	0.166004	T	C	-0.00763838	0.0010913	2.57121e-12	1.59116e+09
rs13017207	2	100841235	0.390656	G	A	-0.00650165	0.000929108	2.60131e-12	1.59116e+09
rs4855845	3	49687043	0.166004	T	C	-0.00763567	0.00109118	2.60381e-12	1.59116e+09
rs11623122	14	33304091	0.484095	G	A	0.00660589	0.000944168	2.62389e-12	1.59116e+09
rs11623135	14	33304272	0.485089	C	T	0.00660387	0.000943999	2.6406e-12	1.59116e+09
rs13034176	2	100833913	0.39165	G	A	-0.00647383	0.000925485	2.65126e-12	1.59116e+09
rs492760	13	58635259	0.248509	C	T	0.00703874	0.00100664	2.70398e-12	1.59116e+09
rs13096480	3	49658084	0.166004	A	G	-0.00762992	0.00109125	2.71119e-12	1.59116e+09
rs999052	2	100836106	0.39165	C	T	-0.00646877	0.000925523	2.76246e-12	1.59116e+09
rs1548634	1	44399608	0.112326	T	C	0.00876059	0.00125379	2.80192e-12	1.59116e+09
rs2111850	2	162891279	0.342942	T	C	-0.00691341	0.000989441	2.80444e-12	1.59116e+09
rs1859725	1	44379577	0.110338	A	G	0.00876929	0.00125518	2.81831e-12	1.59116e+09
rs1586827	3	49671224	0.16501	T	C	-0.00762294	0.00109121	2.83257e-12	1.59116e+09
rs12619178	2	100838157	0.39165	C	T	-0.00646514	0.000925557	2.84595e-12	1.59116e+09
rs1568427	12	123738678	0.281312	A	G	0.0070749	0.00101286	2.84752e-12	1.59116e+09
rs4855833	3	49657441	0.166004	A	G	-0.00762056	0.00109123	2.88017e-12	1.59116e+09
rs1078341	3	49685592	0.166004	A	G	-0.00761771	0.00109109	2.91509e-12	1.59116e+09
rs4583487	2	100837126	0.39165	G	T	-0.00646202	0.000925579	2.91837e-12	1.59116e+09
rs6936878	6	128312985	0.290258	T	C	-0.00706651	0.00101229	2.93657e-12	1.59116e+09
rs6790644	3	71592594	0.406561	C	T	-0.0066673	0.000955283	2.96441e-12	1.59116e+09
rs11074911	16	28583865	0.326044	C	T	0.00661264	0.000947637	2.99342e-12	1.59116e+09
rs2447535	8	118946183	0.289264	A	G	-0.00702456	0.00100718	3.07006e-12	1.59116e+09
rs1865868	13	58581560	0.251491	C	T	0.0070137	0.00100569	3.08005e-12	1.59116e+09
rs9388610	6	128305781	0.292247	T	C	-0.00706915	0.00101392	3.12249e-12	1.59116e+09
rs3800227	6	108994161	0.32008	A	G	-0.00726193	0.00104165	3.13419e-12	1.59116e+09
rs1881245	2	73649928	0.224652	G	A	0.0077727	0.00111534	3.19365e-12	1.59116e+09
rs7210728	17	43968415	0.363817	G	A	0.00721364	0.00103521	3.2084e-12	1.59116e+09
rs170533	1	96819655	0.341948	G	T	0.00680189	0.000976159	3.21438e-12	1.59116e+09
rs1122231	2	100834546	0.39165	C	T	-0.00644188	0.000925466	3.38603e-12	1.59116e+09
rs11780699	8	118927000	0.290258	T	C	0.0069547	0.000999297	3.41246e-12	1.59116e+09
rs958381	8	118936802	0.292247	T	C	-0.00699038	0.00100449	3.42412e-12	1.59116e+09
rs11123817	2	100835032	0.39165	C	T	-0.00643725	0.000925601	3.53395e-12	1.59116e+09
rs6546822	2	73575098	0.298211	G	A	0.00706605	0.00101608	3.545e-12	1.59116e+09
rs17014043	3	24064668	0.301193	A	G	0.00682219	0.000981033	3.54858e-12	1.59116e+09
rs2450518	6	98580836	0.337972	G	A	0.00664176	0.000955234	3.57553e-12	1.59116e+09
rs7991326	13	58494258	0.258449	C	T	-0.00700461	0.00100754	3.59652e-12	1.59116e+09
rs12885467	14	33303788	0.499006	T	C	0.00699863	0.00100677	3.61226e-12	1.59116e+09
rs9537867	13	58500449	0.258449	G	T	-0.00699947	0.00100752	3.72525e-12	1.59116e+09
rs2447537	8	118942917	0.292247	T	C	-0.00697558	0.00100411	3.73133e-12	1.59116e+09
rs9537888	13	58551353	0.259443	G	T	-0.00700029	0.00100809	3.80908e-12	1.59116e+09
rs2450526	6	98585152	0.338966	G	A	-0.00662783	0.000955117	3.94109e-12	1.59116e+09
rs11899517	2	73573261	0.296223	A	G	0.00688897	0.000993086	4.00702e-12	1.59116e+09
rs6539344	12	79659040	0.420477	G	T	0.00659685	0.000951322	4.07944e-12	1.59116e+09
rs2421550	2	73658686	0.225646	A	G	0.00725363	0.0010461	4.09273e-12	1.59116e+09
rs8059571	16	87424654	0.440358	A	G	0.00660222	0.000952193	4.0997e-12	1.59116e+09
rs7607014	2	73730174	0.224652	A	G	0.00725023	0.00104572	4.11264e-12	1.59116e+09
rs9490616	6	98567517	0.337972	C	A	0.00662204	0.000955317	4.15619e-12	1.59116e+09
rs2447536	8	118943205	0.292247	T	C	-0.00695733	0.00100369	4.15683e-12	1.59116e+09
rs1198585	1	98565234	0.285288	A	C	-0.00697803	0.00100678	4.17765e-12	1.59116e+09
rs6535821	4	152678974	0.480119	T	C	0.00649506	0.0009372	4.19982e-12	1.59116e+09
rs9807961	2	73694043	0.225646	A	G	0.00724633	0.00104573	4.22427e-12	1.59116e+09
rs954734	3	24055654	0.306163	A	C	0.00679325	0.000980568	4.2722e-12	1.59116e+09
rs10170849	2	73747932	0.223658	G	A	0.00766536	0.00110655	4.29138e-12	1.59116e+09
rs7566385	2	73756817	0.223658	G	T	0.00766387	0.0011065	4.32118e-12	1.59116e+09
rs9375544	6	128312231	0.290258	C	T	-0.00724156	0.00104577	4.37177e-12	1.59116e+09
rs1160543	2	100832182	0.388668	C	T	-0.00641132	0.000926047	4.41178e-12	1.59116e+09
rs12994592	2	100857984	0.388668	T	C	-0.00640578	0.000925448	4.4588e-12	1.59116e+09
rs2450525	6	98586363	0.338966	G	A	-0.00661181	0.000955325	4.48453e-12	1.59116e+09
rs1397881	3	24063290	0.298211	A	G	0.00678872	0.000980918	4.49156e-12	1.59116e+09
rs12488759	3	24067847	0.300199	T	C	0.00678731	0.000980717	4.49225e-12	1.59116e+09
rs1534471	2	73647508	0.225646	G	A	0.0076527	0.00110578	4.4957e-12	1.59116e+09
rs4778989	15	82569304	0.262425	T	C	-0.00717243	0.00103693	4.6141e-12	1.59116e+09
rs7548350	1	96245694	0.182903	T	G	0.00737584	0.00106758	4.88418e-12	1.59116e+09
