# Supplementary material for: Multivariate genome-wide analysis reveals shared genetic architecture and brain structural correlates of human cognitive abilities
Source: Sci Rep. 2025 Nov 24;15:41596. doi: 10.1038/s41598-025-25509-z (PMC12644536; doi:10.1038/s41598-025-25509-z)
Supplement: Supplementary file 32 — Supplementary Information 32. [file 41598_2025_25509_MOESM32_ESM.xlsx]

## Sheet: Sheet1
No	GenomicLocus	uniqID	rsID	chr	pos	p	nIndSigSNPs	IndSigSNPs
220	202	22:26392981:C:T	rs2009111	22	26392981	1e-200	1	rs2009111
201	183	17:55494322:C:T	rs9913278	17	55494322	1e-200	1	rs9913278
180	167	14:97248283:A:C	rs1810704	14	97248283	1e-200	1	rs1810704
211	193	19:9046876:G:T	rs4804378	19	9046876	1.48449e-200	1	rs4804378
41	38	2:171583876:G:T	rs1420384	2	171583876	1.13246e-95	1	rs1420384
4	4	1:34858718:A:G	rs10799051	1	34858718	1.5631e-88	1	rs10799051
89	84	6:73909316:A:G	rs12192646	6	73909316	1.09324e-78	1	rs12192646
196	180	16:81365197:A:G	rs12149852	16	81365197	1.24065e-76	1	rs12149852
95	88	6:126215296:C:T	rs9385388	6	126215296	1.45117e-55	1	rs9385388
16	14	1:182267259:G:T	rs3118146	1	182267259	2.80652e-53	1	rs3118146
119	108	8:20444498:A:G	rs17492491	8	20444498	1.38409e-44	1	rs17492491
150	137	11:19352881:A:G	rs4757791	11	19352881	1.86958e-39	1	rs4757791
121	110	8:69884030:A:C	rs13282115	8	69884030	3.30356e-39	1	rs13282115
61	56	4:45995759:C:T	rs1566854	4	45995759	1.45015e-38	2	rs1566854;rs2350133
90	85	6:96359062:A:C	rs4840138	6	96359062	1.96464e-35	1	rs4840138
206	188	18:37702402:A:C	rs1941473	18	37702402	7.86065e-32	1	rs1941473
140	127	10:490472:A:G	rs4880678	10	490472	1.81107e-29	1	rs4880678
49	46	3:49396360:C:T	rs3811699	3	49396360	4.64197e-27	12	rs3811699;rs6784820;rs13316065;rs2352974;rs11712056;rs2252833;rs11710277;rs2188151;rs11710798;rs740787;rs11713297;rs9864406
93	86	6:98553894:A:G	rs1487441	6	98553894	8.60624e-27	10	rs1487441;rs13213457;rs9375216;rs17814604;rs1487439;rs11153822;rs9320747;rs6905544;rs2503775;rs7773141
101	94	7:9864109:A:G	rs13234629	7	9864109	1.5764e-23	1	rs13234629
222	204	22:37197332:A:G	rs4820249	22	37197332	6.73532e-22	1	rs4820249
116	105	7:133702097:A:G	rs4731992	7	133702097	4.32174e-21	9	rs4731992;rs2346453;rs10215367;rs12707087;rs11763756;rs1362735;rs9649046;rs4728302;rs6467513
35	32	2:136641382:C:T	rs584226	2	136641382	7.20284e-20	1	rs584226
145	132	10:103560321:C:T	rs2305192	10	103560321	1.37127e-19	5	rs2305192;rs17697908;rs4919624;rs3802681;rs10883688
152	139	11:38487147:A:C	rs7102360	11	38487147	1.37882e-19	1	rs7102360
128	116	8:143316970:A:G	rs13262595	8	143316970	2.27986e-19	3	rs13262595;rs7461496;rs4976976
134	121	9:81356759:A:G	rs11137818	9	81356759	7.32753e-19	1	rs11137818
39	36	2:162092640:A:G	rs7309	2	162092640	1.63669e-18	4	rs7309;rs4664396;rs17755617;rs7591506
225	206	22:45571446:C:T	rs17548707	22	45571446	1.20045e-17	1	rs17548707
198	182	17:43501442:C:T	rs7222389	17	43501442	2.93616e-17	9	rs7222389;rs1724409;rs1623865;rs1526123;rs12944235;rs12944712;rs17689966;rs7210728;rs8067056
30	27	2:60713235:A:G	rs10189857	2	60713235	8.95214e-17	4	rs10189857;rs243074;rs10445937;rs13019832
77	72	5:88019474:A:G	rs42850	5	88019474	1.36315e-16	5	rs42850;rs17487515;rs3850651;rs214136;rs6893807
200	182	17:44793503:A:G	rs199439	17	44793503	3.48175e-16	8	rs199439;rs3809857;rs12944235;rs12944712;rs17689966;rs7210728;rs2435206;rs8067056
36	33	2:144162609:A:G	rs10189912	2	144162609	1.02239e-15	5	rs10189912;rs11897813;rs16822524;rs12465778;rs1320138
94	87	6:108861264:C:T	rs1575676	6	108861264	2.44936e-15	4	rs1575676;rs3813498;rs12209092;rs4946935
120	109	8:31024638:C:T	rs1801196	8	31024638	2.50995e-15	1	rs1801196
11	9	1:96178537:A:G	rs1931245	1	96178537	6.20614e-15	3	rs1931245;rs7548350;rs11583527
59	54	4:10301757:A:G	rs7683755	4	10301757	6.46772e-15	1	rs7683755
149	136	10:132999774:A:C	rs2918134	10	132999774	6.79322e-15	1	rs2918134
192	176	16:28848668:C:T	rs12325113	16	28848668	1.65068e-14	3	rs12325113;rs6565300;rs151226
13	11	1:98622667:A:G	rs17381509	1	98622667	5.644e-14	3	rs17381509;rs1628294;rs1473474
51	46	3:50225029:A:G	rs11711407	3	50225029	8.22926e-14	9	rs11711407;rs9864406;rs9883000;rs2352974;rs11712056;rs2252833;rs1986599;rs2189691;rs2188151
68	63	4:152604723:C:T	rs6823423	4	152604723	1.14904e-13	5	rs6823423;rs4696295;rs12500453;rs361197;rs9968292
115	105	7:133084031:A:C	rs6974618	7	133084031	1.3089e-13	9	rs6974618;rs1362735;rs9649046;rs4728302;rs6467513;rs4272312;rs10215367;rs1882538;rs13221518
12	10	1:96704420:C:T	rs652056	1	96704420	1.93208e-13	3	rs652056;rs1536023;rs1041048
63	58	4:68034719:A:G	rs1346081	4	68034719	2.0721e-13	2	rs1346081;rs4860796
185	171	15:82436504:A:G	rs4778665	15	82436504	2.25685e-13	7	rs4778665;rs4778983;rs8043108;rs1972460;rs11854289;rs8028130;rs2665103
171	158	13:58473866:A:G	rs7998050	13	58473866	3.22527e-13	5	rs7998050;rs2321388;rs7338138;rs17178205;rs1595217
197	181	16:87443734:C:T	rs1050847	16	87443734	3.55961e-13	3	rs1050847;rs2042395;rs10779243
34	31	2:100817619:G:T	rs10496345	2	100817619	3.79575e-13	6	rs10496345;rs7582180;rs2309794;rs13033732;rs11678979;rs6712515
40	37	2:162808640:C:T	rs6707646	2	162808640	4.79802e-13	2	rs6707646;rs2302873
33	30	2:73606508:A:C	rs6706409	2	73606508	4.98824e-13	3	rs6706409;rs13538;rs12998980
54	49	3:71594837:C:T	rs11719972	3	71594837	5.46139e-13	2	rs11719972;rs830651
176	163	14:29623779:C:T	rs17559907	14	29623779	6.81657e-13	2	rs17559907;rs17641673
65	60	4:106216667:A:G	rs2101975	4	106216667	7.0309e-13	2	rs2101975;rs2726458
177	164	14:33305499:G:T	rs12896446	14	33305499	1.2183e-12	2	rs12896446;rs11623036
7	6	1:44391722:C:T	rs2485991	1	44391722	1.91249e-12	4	rs2485991;rs12410334;rs11580074;rs4660261
96	89	6:128312033:A:G	rs12055782	6	128312033	2.44859e-12	1	rs12055782
170	157	12:123738678:A:G	rs1568427	12	123738678	2.84752e-12	2	rs1568427;rs7132277
125	113	8:118946183:A:G	rs2447535	8	118946183	3.07006e-12	5	rs2447535;rs4546690;rs17450709;rs10110572;rs11777874
47	44	3:24064668:A:G	rs17014043	3	24064668	3.54858e-12	3	rs17014043;rs9836970;rs11922609
166	153	12:79659040:G:T	rs6539344	12	79659040	4.07944e-12	1	rs6539344
