# Supplementary material for: Multivariate genome-wide analysis reveals shared genetic architecture and brain structural correlates of human cognitive abilities
Source: Sci Rep. 2025 Nov 24;15:41596. doi: 10.1038/s41598-025-25509-z (PMC12644536; doi:10.1038/s41598-025-25509-z)
Supplement: Supplementary file 33 — Supplementary Information 33. [file 41598_2025_25509_MOESM33_ESM.txt]

GenomicLocus	uniqID	rsID	chr	pos	p	start	end	nSNPs	nGWASSNPs	nIndSigSNPs	IndSigSNPs	nLeadSNPs	LeadSNPs
1	1:6867842:C:T	rs12735232	1	6867842	1.53064558692e-09	6808677	6973264	115	26	1	rs12735232	1	rs12735232
2	1:20861033:A:G	rs17404136	1	20861033	9.74628237156e-10	20775499	20914745	47	1	1	rs17404136	1	rs17404136
3	1:32106494:A:G	rs7546297	1	32106494	6.2209731618e-12	32064903	32140733	105	28	2	rs7546297;rs10914462	1	rs7546297
4	1:34858718:A:G	rs10799051	1	34858718	1.56310193765e-88	34837211	34885977	28	1	1	rs10799051	1	rs10799051
5	1:41762029:A:G	rs12030372	1	41762029	1.76824987109e-08	41750648	41830086	164	46	1	rs12030372	1	rs12030372
6	1:44391722:C:T	rs2485991	1	44391722	1.9124916414e-12	43970297	44465419	500	97	6	rs11210887;rs4660257;rs4660261;rs12410334;rs11580074;rs2485991	2	rs11210887;rs2485991
7	1:72544704:A:G	rs7542974	1	72544704	1.47212421137e-11	72511514	72845264	220	53	4	rs7542974;rs12141628;rs7531118;rs3128341	2	rs7542974;rs3128341
8	1:91209986:C:T	rs1526480	1	91209986	1.21035383732e-11	91189731	91227215	30	9	1	rs1526480	1	rs1526480
9	1:96178537:A:G	rs1931245	1	96178537	6.20613910522e-15	96151539	96248530	104	30	3	rs1931245;rs7548350;rs11583527	1	rs1931245
10	1:96704420:C:T	rs652056	1	96704420	1.93208281037e-13	96674597	96909292	137	34	3	rs652056;rs1536023;rs1041048	1	rs652056
11	1:98622667:A:G	rs17381509	1	98622667	5.64399679166e-14	98330439	98664952	158	56	3	rs17381509;rs1628294;rs1473474	1	rs17381509
12	1:110048436:A:C	rs3738772	1	110048436	1.62974458506e-09	109844532	110053148	172	50	1	rs3738772	1	rs3738772
13	1:153829993:A:G	rs4845578	1	153829993	7.15314737173e-11	153753852	154084441	209	44	1	rs4845578	1	rs4845578
14	1:182267259:G:T	rs3118146	1	182267259	2.80651632518e-53	182264773	182288371	58	1	1	rs3118146	1	rs3118146
15	1:201818629:C:T	rs2644107	1	201818629	2.52164999736e-11	201787940	201887457	56	15	1	rs2644107	1	rs2644107
16	1:204576983:A:G	rs11584700	1	204576983	1.58107490882e-09	204448441	204603861	52	12	1	rs11584700	1	rs11584700
17	1:235627837:C:T	rs1305557	1	235627837	1.46184636005e-09	235534053	235705921	104	25	1	rs1305557	1	rs1305557
18	1:243435622:A:G	rs10803131	1	243435622	6.41217165968e-09	243282562	243500994	123	30	1	rs10803131	1	rs10803131
19	2:4983646:C:T	rs2315622	2	4983646	1.4784499729e-08	4974948	4986898	7	1	1	rs2315622	1	rs2315622
20	2:10988517:A:G	rs10184911	2	10988517	3.68654492165e-10	10915958	11073506	126	20	4	rs10184911;rs17364812;rs1734367;rs4669647	2	rs10184911;rs4669647
21	2:16615530:C:T	rs6706856	2	16615530	2.20539505832e-08	16604293	16629855	38	19	1	rs6706856	1	rs6706856
22	2:35019687:A:C	rs12712404	2	35019687	1.93385710221e-08	34996836	35092802	73	18	1	rs12712404	1	rs12712404
23	2:44790522:A:C	rs4953102	2	44790522	6.93577722663e-10	44739872	44882800	251	63	2	rs4953102;rs3106840	1	rs4953102
24	2:57383028:A:G	rs6729156	2	57383028	7.38599075837e-12	56758742	57417783	627	152	3	rs6729156;rs918331;rs12465938	1	rs6729156
25	2:58068825:A:G	rs17049167	2	58068825	7.40479126415e-09	57943044	58195917	56	16	1	rs17049167	1	rs17049167
26	2:59139507:C:T	rs17049820	2	59139507	2.4087311976e-08	59125634	59145722	5	1	1	rs17049820	1	rs17049820
27	2:60713235:A:G	rs10189857	2	60713235	8.95213732726e-17	60603950	60726427	100	28	4	rs10189857;rs243074;rs10445937;rs13019832	1	rs10189857
28	2:68062792:C:T	rs2455775	2	68062792	3.88050436758e-08	68039672	68082920	36	11	1	rs2455775	1	rs2455775
29	2:71533300:C:T	rs6731420	2	71533300	1.48223555786e-10	71525698	71678520	85	30	1	rs6731420	1	rs6731420
30	2:73606508:A:C	rs6706409	2	73606508	4.98824151283e-13	73552542	74051758	615	178	3	rs6706409;rs13538;rs12998980	1	rs6706409
31	2:100817619:G:T	rs10496345	2	100817619	3.79574840807e-13	100630115	101047174	482	140	6	rs10496345;rs7582180;rs2309794;rs13033732;rs11678979;rs6712515	1	rs10496345
32	2:136641382:C:T	rs584226	2	136641382	7.20284379814e-20	136496493	136751849	65	1	1	rs584226	1	rs584226
33	2:144162609:A:G	rs10189912	2	144162609	1.02238507847e-15	144144663	144272138	137	30	5	rs10189912;rs11897813;rs16822524;rs12465778;rs1320138	1	rs10189912
34	2:156910857:A:G	rs1526903	2	156910857	7.55432691475e-09	156886072	156933105	22	7	1	rs1526903	1	rs1526903
35	2:157493924:C:T	rs11903290	2	157493924	1.95401083716e-11	157484103	157548367	66	12	3	rs11903290;rs10497163;rs6436555	1	rs11903290
36	2:162092640:A:G	rs7309	2	162092640	1.63668989328e-18	161901301	162101261	46	14	4	rs7309;rs4664396;rs17755617;rs7591506	1	rs7309
37	2:162808640:C:T	rs6707646	2	162808640	4.79801607203e-13	162797621	162908664	82	32	2	rs6707646;rs2302873	1	rs6707646
38	2:171583876:G:T	rs1420384	2	171583876	1.13246342039e-95	171570488	171670826	109	15	1	rs1420384	1	rs1420384
39	2:183387612:C:T	rs2303890	2	183387612	2.82530273089e-10	183353283	183437156	83	20	1	rs2303890	1	rs2303890
40	2:186084222:A:G	rs6747787	2	186084222	9.74701531363e-11	186084222	186084222	1	1	1	rs6747787	1	rs6747787
41	2:199507941:A:G	rs7602269	2	199507941	4.73924645028e-11	199489760	199601532	125	32	1	rs7602269	1	rs7602269
42	3:8254279:C:T	rs12637372	3	8254279	8.03948797596e-11	8246179	8276009	19	2	1	rs12637372	1	rs12637372
43	3:16957332:G:T	rs9872237	3	16957332	4.89434523908e-11	16843737	17119238	108	30	4	rs9872237;rs9882532;rs2347654;rs9877897	1	rs9872237
44	3:24064668:A:G	rs17014043	3	24064668	3.54858228456e-12	23896729	24079795	137	26	3	rs17014043;rs9836970;rs11922609	1	rs17014043
45	3:35678337:A:G	rs7612999	3	35678337	3.111004706e-08	35635145	35699022	26	3	1	rs7612999	1	rs7612999
46	3:49396360:C:T	rs3811699	3	49396360	4.6419713115e-27	48446237	50552866	1146	196	17	rs3811699;rs6784820;rs13316065;rs2352974;rs11712056;rs2252833;rs11710277;rs2188151;rs11710798;rs740787;rs11713297;rs9864406;rs17598137;rs1986599;rs2189691;rs9883000;rs11711407	3	rs3811699;rs17598137;rs11711407
47	3:52567014:G:T	rs12489828	3	52567014	1.42454250883e-08	52540773	52847601	64	15	1	rs12489828	1	rs12489828
48	3:56687093:A:G	rs6809499	3	56687093	1.5926791496e-08	56526844	56753003	130	12	1	rs6809499	1	rs6809499
49	3:71594837:C:T	rs11719972	3	71594837	5.46138539288e-13	71481192	71684845	158	33	2	rs11719972;rs830651	1	rs11719972
50	3:89279467:C:T	rs6419884	3	89279467	3.38762576054e-09	89279394	89448888	65	12	1	rs6419884	1	rs6419884
51	3:94092681:C:T	rs9853815	3	94092681	4.4082420947e-08	93971111	94199621	65	13	1	rs9853815	1	rs9853815
52	3:123738355:C:T	rs4485668	3	123738355	3.17326351566e-08	123543783	123828768	96	27	2	rs4485668;rs13062100	1	rs4485668
53	3:141663752:A:G	rs9942	3	141663752	2.36156625152e-08	141631043	141770001	87	13	1	rs9942	1	rs9942
54	4:10301757:A:G	rs7683755	4	10301757	6.46771942638e-15	10055439	10413822	381	1	1	rs7683755	1	rs7683755
55	4:39810454:C:T	rs11732002	4	39810454	3.59323062267e-09	39798698	39875227	24	4	1	rs11732002	1	rs11732002
56	4:45995759:C:T	rs1566854	4	45995759	1.45014744279e-38	45850116	46072033	215	47	2	rs1566854;rs2350133	1	rs1566854
57	4:66474805:A:G	rs6814349	4	66474805	3.64298614811e-08	66403240	66542922	35	3	1	rs6814349	1	rs6814349
58	4:68034719:A:G	rs1346081	4	68034719	2.07209537622e-13	67728107	68058681	123	31	2	rs1346081;rs4860796	1	rs1346081
59	4:103374760:A:G	rs13129951	4	103374760	2.02999023638e-11	103128298	103387161	72	13	2	rs13129951;rs233806	1	rs13129951
60	4:106216667:A:G	rs2101975	4	106216667	7.03089872796e-13	106066982	106271522	139	23	2	rs2101975;rs2726458	1	rs2101975
61	4:137449726:G:T	rs4572926	4	137449726	4.72701015783e-10	137408872	137528075	187	38	1	rs4572926	1	rs4572926
62	4:147772419:A:G	rs1876765	4	147772419	2.12033184319e-11	147662658	147960244	232	44	3	rs1876765;rs10013636;rs6824183	1	rs1876765
63	4:152604723:C:T	rs6823423	4	152604723	1.14903784917e-13	152256290	152775454	628	154	5	rs6823423;rs4696295;rs12500453;rs361197;rs9968292	1	rs6823423
64	4:159698086:A:G	rs4331733	4	159698086	1.39136438859e-08	159651875	159869280	213	36	1	rs4331733	1	rs4331733
65	4:160480766:A:G	rs6536442	4	160480766	1.12468415617e-10	160468611	160639629	209	47	3	rs6536442;rs12186282;rs7691443	1	rs6536442
66	5:9781148:C:T	rs2905184	5	9781148	4.65526304625e-11	9740721	9822703	28	1	1	rs2905184	1	rs2905184
67	5:12985775:A:G	rs930380	5	12985775	8.53060382259e-09	12985697	13109750	79	2	2	rs930380;rs4380658	1	rs930380
68	5:59603211:A:C	rs7735958	5	59603211	7.21552890472e-12	59577184	59787291	126	32	3	rs7735958;rs7737905;rs37760	1	rs7735958
69	5:60586625:C:T	rs4352559	5	60586625	2.77667736739e-08	60484179	60843706	89	24	3	rs4352559;rs7719676;rs7444594	1	rs4352559
70	5:67776334:C:T	rs10940165	5	67776334	9.41861295093e-11	67763676	67824690	5	3	1	rs10940165	1	rs10940165
71	5:84251124:C:T	rs1858246	5	84251124	1.34894579216e-11	84202868	84253212	53	1	1	rs1858246	1	rs1858246
72	5:88019474:A:G	rs42850	5	88019474	1.3631499207e-16	87936379	88269416	152	32	5	rs42850;rs17487515;rs3850651;rs214136;rs6893807	1	rs42850
73	5:89252602:A:G	rs10068046	5	89252602	7.16015446342e-09	89252602	89407917	139	38	1	rs10068046	1	rs10068046
74	5:91112153:C:T	rs1896596	5	91112153	3.84788471875e-08	91081510	91114584	158	38	1	rs1896596	1	rs1896596
75	5:92515301:A:C	rs7714485	5	92515301	1.81606094842e-09	92428154	92632106	99	22	2	rs7714485;rs6881337	1	rs7714485
76	5:109189130:C:T	rs1368357	5	109189130	1.89116022523e-08	109032517	109232816	76	23	1	rs1368357	1	rs1368357
77	5:111296973:A:C	rs1994871	5	111296973	9.44379483092e-09	111161200	111441791	124	20	1	rs1994871	1	rs1994871
78	5:113944968:C:T	rs394059	5	113944968	7.75803248309e-10	113837198	113995764	226	53	2	rs394059;rs11241282	1	rs394059
79	5:176867276:C:T	rs335434	5	176867276	5.99879314824e-09	176847499	176909800	51	14	1	rs335434	1	rs335434
80	6:3468508:A:G	rs1328688	6	3468508	8.69740235613e-10	3446263	3470601	25	8	1	rs1328688	1	rs1328688
81	6:11481132:A:G	rs17607537	6	11481132	6.79740082276e-11	11470694	11614620	270	63	2	rs17607537;rs6936326	1	rs17607537
82	6:16985575:C:T	rs13205749	6	16985575	7.95881647011e-10	16923873	17030394	55	7	2	rs13205749;rs10807603	1	rs13205749
83	6:40301965:A:G	rs12215134	6	40301965	4.0137667547e-08	40268507	40307922	72	27	1	rs12215134	1	rs12215134
84	6:73909316:A:G	rs12192646	6	73909316	1.09324060203e-78	73907362	73947741	19	1	1	rs12192646	1	rs12192646
85	6:96359062:A:C	rs4840138	6	96359062	1.96464206239e-35	96336212	96421333	128	16	1	rs4840138	1	rs4840138
86	6:98553894:A:G	rs1487441	6	98553894	8.60624360446e-27	98179726	98785796	744	196	12	rs17057975;rs11153822;rs9320747;rs6905544;rs6928545;rs7773141;rs9375216;rs1487441;rs13213457;rs17814604;rs1487439;rs2503775	3	rs17057975;rs6928545;rs1487441
87	6:108861264:C:T	rs1575676	6	108861264	2.44935829345e-15	108861264	109020032	129	40	4	rs1575676;rs3813498;rs12209092;rs4946935	1	rs1575676
88	6:126215296:C:T	rs9385388	6	126215296	1.45116628601e-55	126151000	126228535	19	1	1	rs9385388	1	rs9385388
89	6:128312033:A:G	rs12055782	6	128312033	2.44858835118e-12	128301981	128333682	31	11	1	rs12055782	1	rs12055782
90	6:155897444:C:T	rs12663818	6	155897444	5.98757106529e-09	155886259	155899443	6	4	1	rs12663818	1	rs12663818
91	6:157143339:A:G	rs287879	6	157143339	6.02684310576e-09	157134229	157226044	21	8	1	rs287879	1	rs287879
92	7:2206690:A:G	rs13244625	7	2206690	9.39038215089e-09	2170759	2248472	72	6	1	rs13244625	1	rs13244625
93	7:3516257:A:G	rs4722850	7	3516257	7.81828921954e-09	3317586	3520365	305	67	2	rs4722850;rs6462030	1	rs4722850
94	7:9864109:A:G	rs13234629	7	9864109	1.57640468229e-23	9830571	9881063	10	1	1	rs13234629	1	rs13234629
95	7:11759464:C:T	rs12699254	7	11759464	1.58459197217e-08	11678246	11773695	64	19	1	rs12699254	1	rs12699254
96	7:32496383:A:G	rs4255041	7	32496383	1.11393653422e-11	32249622	32531796	308	86	5	rs7806224;rs9639646;rs17161076;rs17161105;rs4255041	2	rs7806224;rs4255041
97	7:39269010:G:T	rs4291171	7	39269010	5.91744191075e-10	39101837	39294042	42	13	2	rs4291171;rs10234944	1	rs4291171
98	7:54741870:C:T	rs17672458	7	54741870	4.28409517879e-08	54709291	54745455	41	4	1	rs17672458	1	rs17672458
99	7:71751316:A:G	rs12699131	7	71751316	1.23826193306e-10	71681396	71849677	219	41	1	rs12699131	1	rs12699131
100	7:78118982:A:G	rs1548868	7	78118982	4.42890239243e-08	78107798	78119109	15	4	1	rs1548868	1	rs1548868
101	7:86308038:A:G	rs802459	7	86308038	5.78101143109e-09	86201832	86340497	87	28	1	rs802459	1	rs802459
102	7:104478986:A:G	rs10258340	7	104478986	3.13639544418e-09	104466964	105078345	311	54	5	rs10258340;rs4730058;rs2299297;rs17707878;rs6945887	2	rs10258340;rs17707878
103	7:127175236:C:T	rs4551267	7	127175236	1.29998556529e-11	127059236	127214610	104	33	3	rs4551267;rs11768389;rs4141409	1	rs4551267
104	7:128401466:A:G	rs2402935	7	128401466	4.96583399733e-11	128382285	128426806	81	16	1	rs2402935	1	rs2402935
105	7:133702097:A:G	rs4731992	7	133702097	4.32174102483e-21	132821583	133835036	758	243	14	rs7806694;rs4272312;rs10215367;rs12707087;rs11763756;rs9649046;rs6974618;rs1362735;rs4728302;rs6467513;rs1882538;rs13221518;rs4731992;rs2346453	3	rs7806694;rs6974618;rs4731992
106	7:135082751:C:T	rs3812281	7	135082751	1.76441402797e-10	135050259	135221170	43	17	1	rs3812281	1	rs3812281
107	8:14009278:A:C	rs10105802	8	14009278	8.04624389725e-10	13948496	14025775	60	20	1	rs10105802	1	rs10105802
108	8:20444498:A:G	rs17492491	8	20444498	1.38408533606e-44	20292360	20588768	260	1	1	rs17492491	1	rs17492491
109	8:31024638:C:T	rs1801196	8	31024638	2.5099473613e-15	30958865	31029925	29	12	1	rs1801196	1	rs1801196
110	8:69884030:A:C	rs13282115	8	69884030	3.30355694419e-39	69884030	69884282	2	1	1	rs13282115	1	rs13282115
111	8:71352047:C:T	rs13259607	8	71352047	2.42638854538e-08	71352047	71368014	7	4	2	rs13259607;rs13263973	1	rs13259607
112	8:87764872:C:T	rs10956960	8	87764872	1.12737848784e-09	87754626	87783335	30	11	1	rs10956960	1	rs10956960
113	8:118946183:A:G	rs2447535	8	118946183	3.07006476528e-12	118820371	119020342	177	89	7	rs4463453;rs17450709;rs10110572;rs17429936;rs4546690;rs2447535;rs11777874	2	rs4463453;rs2447535
114	8:138595880:A:C	rs4909674	8	138595880	3.98180497825e-10	138568802	138621172	32	1	1	rs4909674	1	rs4909674
115	8:142629949:A:G	rs7357604	8	142629949	2.49075469287e-10	142611220	142651709	23	5	1	rs7357604	1	rs7357604
116	8:143316970:A:G	rs13262595	8	143316970	2.27985817762e-19	143309504	143535189	178	29	4	rs13262595;rs7461496;rs4976976;rs12682623	2	rs13262595;rs12682623
117	8:145744429:C:T	rs2721173	8	145744429	1.2001949223e-09	145674458	145907866	90	22	1	rs2721173	1	rs2721173
118	9:14136167:A:G	rs7029562	9	14136167	7.37164897811e-09	14119711	14154231	25	8	1	rs7029562	1	rs7029562
119	9:23388570:A:G	rs17836155	9	23388570	2.55242568944e-09	23379719	23419885	51	10	1	rs17836155	1	rs17836155
120	9:72110562:C:T	rs11138947	9	72110562	4.63251775682e-08	72039249	72163388	80	25	1	rs11138947	1	rs11138947
121	9:81356759:A:G	rs11137818	9	81356759	7.32753283791e-19	81328432	81377455	49	8	1	rs11137818	1	rs11137818
122	9:85040109:A:G	rs951577	9	85040109	4.26532423255e-10	84787186	85126285	20	5	1	rs951577	1	rs951577
123	9:92191256:C:T	rs10797115	9	92191256	2.23878854929e-08	92177897	92225483	37	13	1	rs10797115	1	rs10797115
124	9:122659596:C:T	rs10465137	9	122659596	9.96610467789e-09	122655283	122676328	49	18	1	rs10465137	1	rs10465137
125	9:126338776:C:T	rs7020815	9	126338776	5.7611875815e-10	126329270	126451743	17	3	1	rs7020815	1	rs7020815
126	9:134864382:C:T	rs9411424	9	134864382	7.01544610429e-10	134802170	134946805	67	32	1	rs9411424	1	rs9411424
127	10:490472:A:G	rs4880678	10	490472	1.81106756853e-29	428090	746759	82	1	1	rs4880678	1	rs4880678
128	10:33677323:A:G	rs10763931	10	33677323	4.17269122388e-10	33676655	33690129	10	1	1	rs10763931	1	rs10763931
129	10:65189126:C:T	rs12413029	10	65189126	2.40289099528e-09	64875311	65398466	352	83	1	rs12413029	1	rs12413029
130	10:90054268:A:G	rs11202702	10	90054268	7.94120466306e-09	90054268	90095339	21	4	1	rs11202702	1	rs11202702
131	10:101912194:C:T	rs1408579	10	101912194	2.09057241738e-08	101885270	102039187	36	6	1	rs1408579	1	rs1408579
132	10:103560321:C:T	rs2305192	10	103560321	1.37127041862e-19	103379885	104201598	276	46	5	rs2305192;rs17697908;rs4919624;rs3802681;rs10883688	1	rs2305192
133	10:107363588:A:G	rs10736180	10	107363588	4.50712623916e-09	107289062	107363898	57	14	1	rs10736180	1	rs10736180
134	10:109651419:C:T	rs11193768	10	109651419	2.49306955701e-08	109609300	109739817	148	29	1	rs11193768	1	rs11193768
135	10:124192430:C:T	rs10510110	10	124192430	2.61350664181e-09	124119446	124198585	42	14	1	rs10510110	1	rs10510110
136	10:132999774:A:C	rs2918134	10	132999774	6.79322068241e-15	132995286	132999819	5	1	1	rs2918134	1	rs2918134
137	11:19352881:A:G	rs4757791	11	19352881	1.86958287148e-39	19323611	19367196	19	1	1	rs4757791	1	rs4757791
138	11:28642320:A:G	rs10767733	11	28642320	1.40666537411e-08	28591168	28694440	173	36	1	rs10767733	1	rs10767733
139	11:38487147:A:C	rs7102360	11	38487147	1.37881867938e-19	38401216	38609150	310	80	1	rs7102360	1	rs7102360
140	11:57389737:A:G	rs11607122	11	57389737	6.13961472368e-10	57369008	57681828	239	47	3	rs11607122;rs1783981;rs7117205	1	rs11607122
141	11:63042316:A:G	rs1193789	11	63042316	1.16857216622e-10	62931484	63162958	189	1	1	rs1193789	1	rs1193789
142	11:64010085:A:G	rs2070765	11	64010085	2.7653400556e-08	63869836	64121657	92	9	1	rs2070765	1	rs2070765
143	11:76485358:A:G	rs737185	11	76485358	1.42444699506e-08	76464812	76511271	40	8	1	rs737185	1	rs737185
144	11:90430132:A:G	rs1783806	11	90430132	1.7802080638e-11	90386899	90509376	353	89	1	rs1783806	1	rs1783806
145	11:91531064:C:T	rs16916559	11	91531064	9.24845937986e-12	91468679	91562620	31	9	1	rs16916559	1	rs16916559
146	11:95646774:A:G	rs4430471	11	95646774	4.55644639306e-08	95490754	95681028	208	65	1	rs4430471	1	rs4430471
147	11:105807772:G:T	rs589104	11	105807772	1.18154981161e-09	105725953	105877123	121	39	2	rs589104;rs505829	1	rs589104
148	11:112860579:C:T	rs7106434	11	112860579	4.92134468019e-08	112826867	112912811	110	33	1	rs7106434	1	rs7106434
149	11:131291728:A:G	rs1550973	11	131291728	2.32988218842e-08	131278575	131295184	13	5	1	rs1550973	1	rs1550973
150	12:15544888:C:T	rs1461032	12	15544888	8.50969681469e-11	15422843	15561799	124	32	1	rs1461032	1	rs1461032
151	12:56470625:C:T	rs11171739	12	56470625	1.95103444623e-10	56368708	56482180	61	9	2	rs11171739;rs773108	1	rs11171739
152	12:58398365:A:C	rs951901	12	58398365	6.68873540984e-09	58306097	58485887	367	60	1	rs951901	1	rs951901
153	12:79659040:G:T	rs6539344	12	79659040	4.0794430297e-12	79538633	79686971	10	2	1	rs6539344	1	rs6539344
154	12:82182597:A:G	rs10778831	12	82182597	6.55713865718e-09	82075294	82335878	56	11	2	rs10778831;rs10862345	1	rs10778831
155	12:84009915:A:G	rs1511583	12	84009915	1.80025422674e-09	83863748	84171308	177	37	1	rs1511583	1	rs1511583
156	12:122347612:G:T	rs1720035	12	122347612	1.7932611838e-08	122335334	122442444	28	7	1	rs1720035	1	rs1720035
157	12:123738678:A:G	rs1568427	12	123738678	2.84751723327e-12	123447928	123913433	416	72	2	rs1568427;rs7132277	1	rs1568427
158	13:58473866:A:G	rs7998050	13	58473866	3.22527238545e-13	58252801	58717504	481	141	5	rs7998050;rs2321388;rs7338138;rs17178205;rs1595217	1	rs7998050
159	13:62285325:A:G	rs1578364	13	62285325	4.13067095776e-08	62170797	62349009	205	52	1	rs1578364	1	rs1578364
160	13:81137320:G:T	rs1936544	13	81137320	5.50293206e-09	81111076	81137320	2	1	1	rs1936544	1	rs1936544
161	13:106637090:C:T	rs2251829	13	106637090	8.79916646062e-09	106629183	106640634	35	16	1	rs2251829	1	rs2251829
162	14:27170907:A:G	rs4983183	14	27170907	1.53552686167e-08	27131247	27181521	45	16	1	rs4983183	1	rs4983183
163	14:29623779:C:T	rs17559907	14	29623779	6.81657046107e-13	29505323	29697709	64	21	2	rs17559907;rs17641673	1	rs17559907
164	14:33305499:G:T	rs12896446	14	33305499	1.21829910529e-12	33292743	33309495	46	12	2	rs12896446;rs11623036	1	rs12896446
165	14:69708241:A:G	rs1043254	14	69708241	2.56911517068e-09	69527663	69717962	12	3	1	rs1043254	1	rs1043254
166	14:73662469:C:T	rs214261	14	73662469	7.22988004051e-09	73385379	73710734	75	15	1	rs214261	1	rs214261
167	14:97248283:A:C	rs1810704	14	97248283	1e-200	97200266	97259688	19	1	1	rs1810704	1	rs1810704
168	15:47502351:C:T	rs12914084	15	47502351	1.36512305563e-09	47488977	47877952	123	44	3	rs12914084;rs281303;rs281243	2	rs12914084;rs281303
169	15:51964788:A:G	rs1378893	15	51964788	1.91481777939e-08	51695735	52006347	99	39	1	rs1378893	1	rs1378893
170	15:58634184:A:G	rs439471	15	58634184	8.45827816687e-12	58628415	58647280	43	2	1	rs439471	1	rs439471
171	15:82436504:A:G	rs4778665	15	82436504	2.25685040717e-13	82426170	83514599	268	44	8	rs4778665;rs4778983;rs8043108;rs1972460;rs11854289;rs8028130;rs2665103;rs11635618	2	rs4778665;rs11635618
172	16:7235901:A:G	rs17560772	16	7235901	2.53765854513e-10	7210882	7265070	74	22	4	rs17560772;rs12920146;rs9923047;rs12148922	1	rs17560772
173	16:7664875:C:T	rs9929993	16	7664875	8.03172702381e-10	7654082	7674376	50	15	2	rs9929993;rs12923795	1	rs9929993
174	16:10121193:A:C	rs12935101	16	10121193	8.34786760973e-09	10110627	10288862	76	15	2	rs12935101;rs1868291	2	rs12935101;rs1868291
175	16:13921340:A:G	rs724877	16	13921340	2.503788031e-08	13917035	13921672	6	1	1	rs724877	1	rs724877
176	16:28848668:C:T	rs12325113	16	28848668	1.65068406846e-14	28340785	29001460	398	32	3	rs12325113;rs6565300;rs151226	1	rs12325113
177	16:51187993:A:C	rs7501078	16	51187993	6.4787361863e-09	51163406	51189169	17	4	1	rs7501078	1	rs7501078
178	16:53538157:A:G	rs3809634	16	53538157	1.01888842512e-09	53428157	53538157	51	5	1	rs3809634	1	rs3809634
179	16:56170609:C:T	rs11640373	16	56170609	1.44558314676e-08	56090893	56295097	106	34	1	rs11640373	1	rs11640373
180	16:81365197:A:G	rs12149852	16	81365197	1.24064971896e-76	81326686	81411282	29	1	1	rs12149852	1	rs12149852
181	16:87443734:C:T	rs1050847	16	87443734	3.55960933903e-13	87385045	87518815	69	16	3	rs1050847;rs2042395;rs10779243	1	rs1050847
182	17:43501442:C:T	rs7222389	17	43501442	2.93615701842e-17	43460181	44865603	3977	413	13	rs7222389;rs1724409;rs1623865;rs1526123;rs12944235;rs12944712;rs17689966;rs7210728;rs8067056;rs7211983;rs3809857;rs2435206;rs199439	3	rs7222389;rs7211983;rs199439
183	17:55494322:C:T	rs9913278	17	55494322	1e-200	55491249	55503422	12	1	1	rs9913278	1	rs9913278
184	17:57110327:C:T	rs4932693	17	57110327	9.20892884681e-09	56451407	57229716	283	75	1	rs4932693	1	rs4932693
185	18:21142340:C:T	rs1788785	18	21142340	2.38552100469e-11	21074255	21165409	115	30	2	rs1788785;rs2960578	1	rs1788785
186	18:35208827:C:T	rs1820530	18	35208827	1.59053494424e-08	35127427	35242436	86	35	2	rs1820530;rs1941954	1	rs1820530
187	18:37406823:A:C	rs8091177	18	37406823	1.75925288553e-08	37052207	37417480	23	3	2	rs8091177;rs12959563	1	rs8091177
188	18:37702402:A:C	rs1941473	18	37702402	7.86064700658e-32	37693895	37712837	44	1	1	rs1941473	1	rs1941473
189	18:50905357:G:T	rs17504520	18	50905357	1.22912140059e-11	50555225	51054765	735	126	4	rs17504520;rs10502978;rs4380114;rs11660938	1	rs17504520
190	18:61154388:C:T	rs2271254	18	61154388	2.72959309498e-08	61134564	61170782	27	1	1	rs2271254	1	rs2271254
191	18:63554245:A:G	rs17723514	18	63554245	1.57799849688e-08	63464943	63616633	146	38	1	rs17723514	1	rs17723514
192	18:77578986:A:G	rs11664298	18	77578986	8.85056053197e-09	77551586	77580712	13	4	1	rs11664298	1	rs11664298
193	19:9046876:G:T	rs4804378	19	9046876	1.48449443704e-200	9034426	9104842	41	1	1	rs4804378	1	rs4804378
194	19:13108622:C:T	rs4926172	19	13108622	1.70751654127e-08	13089890	13114434	14	2	1	rs4926172	1	rs4926172
195	19:18449238:A:G	rs9636202	19	18449238	8.95797957958e-09	18449238	18474892	16	1	1	rs9636202	1	rs9636202
196	19:36231646:C:T	rs2242523	19	36231646	7.37287777889e-11	36079704	36287869	54	14	3	rs2242523;rs2619197;rs756783	1	rs2242523
197	20:3090848:G:T	rs708973	20	3090848	5.84615446081e-09	3088010	3144664	15	2	1	rs708973	1	rs708973
198	20:14709546:C:T	rs6110408	20	14709546	9.19126935675e-09	14696433	14811477	19	5	1	rs6110408	1	rs6110408
199	20:44735854:A:G	rs6065926	20	44735854	3.00883311521e-09	44680853	44749251	18	6	1	rs6065926	1	rs6065926
200	20:47492666:A:C	rs13039736	20	47492666	4.75002551398e-08	47411456	47495794	44	10	1	rs13039736	1	rs13039736
201	21:42653237:A:G	rs1964927	21	42653237	2.81999688571e-08	42619657	42656275	30	10	2	rs1964927;rs2838001	1	rs1964927
202	22:26392981:C:T	rs2009111	22	26392981	1e-200	26381681	26411116	21	4	1	rs2009111	1	rs2009111
203	22:34326399:C:T	rs7284214	22	34326399	2.967581775e-08	34315294	34353798	17	5	1	rs7284214	1	rs7284214
204	22:37197332:A:G	rs4820249	22	37197332	6.73531508657e-22	37197332	37208648	14	1	1	rs4820249	1	rs4820249
205	22:39976186:C:T	rs5750853	22	39976186	2.06430314349e-09	39774378	40040892	226	44	5	rs4821897;rs5750853;rs5995759;rs1033415;rs5757727	2	rs4821897;rs5750853
206	22:45571446:C:T	rs17548707	22	45571446	1.20045197604e-17	45533662	45580573	6	1	1	rs17548707	1	rs17548707
